# Supplementary material for: Identifying sequence features that drive ribosomal association for lncRNA
Source: BMC Genomics. 2018 Dec 31;19(Suppl 10):906. doi: 10.1186/s12864-018-5275-8 (PMC6311901; doi:10.1186/s12864-018-5275-8)
Supplement: Supplementary file 2 — Raw data for human. (ZIP 9950 kb) [file 12864_2018_5275_MOESM2_ESM.zip]

Archive with 27 entries (24 files):
- raw_human/
- raw_human/10_human_data.txt
- __MACOSX/
- __MACOSX/raw_human/
- __MACOSX/raw_human/._10_human_data.txt
- raw_human/7_human_repeatmasker.txt
- __MACOSX/raw_human/._7_human_repeatmasker.txt
- raw_human/1_human_align.txt
- __MACOSX/raw_human/._1_human_align.txt
- raw_human/11_human_redundant_features.txt
- __MACOSX/raw_human/._11_human_redundant_features.txt
- raw_human/4_human_5000_score.txt
- __MACOSX/raw_human/._4_human_5000_score.txt
- raw_human/2_human_class.txt
- __MACOSX/raw_human/._2_human_class.txt
- raw_human/6_human_m6A_SRAMP.txt
- __MACOSX/raw_human/._6_human_m6A_SRAMP.txt
- raw_human/3_human_orfs.txt
- __MACOSX/raw_human/._3_human_orfs.txt
- raw_human/12_human_mrna_data.txt
- __MACOSX/raw_human/._12_human_mrna_data.txt
- raw_human/8_human_stemprob.txt
- __MACOSX/raw_human/._8_human_stemprob.txt
- raw_human/9_human_prelncrna.txt
- __MACOSX/raw_human/._9_human_prelncrna.txt
- raw_human/5_human_g4_QGRS.txt
- __MACOSX/raw_human/._5_human_g4_QGRS.txt
