# Supplementary material for: Identifying sequence features that drive ribosomal association for lncRNA
Source: BMC Genomics. 2018 Dec 31;19(Suppl 10):906. doi: 10.1186/s12864-018-5275-8 (PMC6311901; doi:10.1186/s12864-018-5275-8)
Supplement: Supplementary file 2 — Raw data for human. (ZIP 9950 kb) [file 12864_2018_5275_MOESM2_ESM.zip › raw_human/10_human_data.txt]

class	fLen	gc	nE	fELen	minELen	maxELen	avgELen	fEgc	minEgc	maxEgc	avgEgc	fILen	minILen	maxILen	avgILen	fIgc	minIgc	maxIgc	avgIgc	pOrfLen	pOrfCov	pOrfSp	pOrf5utrLen	pOrf5utrCov	pOrf5utrSp	pOrf5utrSpFC	pOrf3utrLen	pOrf3utrCov	pOrf3utrSp	pOrf3utrSpFC	fOrfLen	fOrfCov	fOrfSp	fOrf5utrLen	fOrf5utrCov	fOrf5utrSp	fOrf5utrSpFC	fOrf3utrLen	fOrf3utrCov	fOrf3utrSp	fOrf3utrSpFC	uOrfLen	uOrfCov	uOrfSp	uOrf5utrLen	uOrf5utrCov	uOrf5utrSp	uOrf5utrSpFC	uOrf3utrLen
1	0.516	0.462	0.344	0.166	0.29	0.311	0.19	0.559	0.471	0.386	0.464	0.577	0.502	0.69	0.605	0.447	0.436	0.479	0.527	0.751	0.66	0.481	0.672	0.403	0.499	0.491	0.471	0.015	0.569	0.754	0.767	0.212	0.523	0.573	0.038	0.411	0.332	0.545	0.793	0.64	0.246	0.672	0.286	0.612	0.7	0.285	0.361	0.466	0.585
1	0.269	0.515	0.031	0.38	0.472	0.286	0.276	0.792	0.46	0.63	0.67	0.493	0.493	0.493	0.493	0.537	0.697	0.537	0.697	0.536	0.297	0.332	0.561	0.575	0.553	0.647	0.717	0.213	0.525	0.783	0.262	0.014	0.592	0.719	0.398	0.607	0.371	0.295	0.616	0.397	0.13	0.597	0.523	0.602	0.521	0.251	0.608	0.668	0.302
1	0.445	0.677	0.031	0.375	0.468	0.484	0.423	0.545	0.72	0.405	0.656	0.719	0.719	0.719	0.719	0.442	0.574	0.442	0.574	0.735	0.823	0.455	0.563	0.234	0.593	0.567	0.503	0.026	0.467	0.706	0.665	0.141	0.596	0.392	0.014	0.519	0.349	0.498	0.873	0.611	0.192	0.586	0.181	0.629	0.536	0.115	0.6	0.635	0.556
1	0.313	0.91	0.031	0.547	0.366	0.371	0.313	0.716	0.792	0.551	0.827	0.453	0.453	0.453	0.453	0.636	0.826	0.636	0.826	0.342	0.022	0.706	0.655	1.0	0.693	0.446	0.456	0.04	0.569	0.754	0.0	0.139	0.574	0.526	0.128	0.519	0.349	0.406	0.767	0.591	0.208	0.691	1.0	0.704	0.617	0.423	0.613	0.575	0.0
1	0.512	0.647	0.031	0.498	0.573	0.52	0.479	0.821	0.635	0.66	0.813	0.504	0.504	0.504	0.504	0.648	0.842	0.648	0.842	0.697	0.399	0.467	0.713	0.576	0.635	0.58	0.81	0.103	0.572	0.758	0.776	0.231	0.634	0.706	0.104	0.691	0.38	0.527	0.715	0.618	0.172	0.736	0.535	0.646	0.635	0.177	0.649	0.654	0.537
1	0.634	0.351	0.156	0.345	0.375	0.647	0.402	0.613	0.343	0.442	0.358	0.695	0.373	0.788	0.704	0.38	0.362	0.398	0.466	0.809	0.622	0.558	0.758	0.446	0.613	0.501	0.485	0.009	0.569	0.754	0.463	0.011	0.692	0.669	0.043	0.655	0.345	0.675	0.953	0.73	0.17	0.789	0.458	0.638	0.685	0.138	0.651	0.662	0.675
1	0.565	0.808	0.219	0.291	0.396	0.537	0.297	0.834	0.746	0.674	0.859	0.664	0.36	0.664	0.566	0.612	0.753	0.835	0.882	0.81	0.902	0.536	0.604	0.176	0.711	0.569	0.357	0.006	0.569	0.754	1.0	0.936	0.651	0.375	0.007	0.519	0.349	0.427	0.232	0.652	0.171	0.637	0.154	0.709	0.581	0.09	0.687	0.619	0.674
1	0.546	0.46	0.031	0.371	0.464	0.582	0.507	0.482	0.593	0.305	0.485	0.755	0.755	0.755	0.755	0.413	0.536	0.413	0.536	0.763	0.632	0.455	0.702	0.444	0.525	0.526	0.127	0.001	0.569	0.754	0.262	0.003	0.686	0.475	0.016	0.524	0.303	0.603	0.984	0.596	0.137	0.715	0.368	0.621	0.708	0.259	0.413	0.503	0.599
1	0.371	0.547	0.031	0.415	0.502	0.392	0.361	0.594	0.623	0.423	0.605	0.579	0.579	0.579	0.579	0.424	0.551	0.424	0.551	0.612	0.367	0.436	0.589	0.43	0.461	0.502	0.872	0.297	0.536	0.75	0.625	0.154	0.509	0.63	0.123	0.508	0.377	0.413	0.76	0.506	0.218	0.601	0.317	0.535	0.435	0.077	0.507	0.575	0.465
1	0.566	0.27	0.125	0.389	0.3	0.578	0.374	0.569	0.379	0.397	0.323	0.67	0.665	0.717	0.684	0.4	0.488	0.4	0.501	0.736	0.439	0.436	0.757	0.626	0.497	0.525	0.37	0.007	0.569	0.754	0.679	0.084	0.564	0.544	0.024	0.506	0.349	0.609	0.91	0.555	0.196	0.769	0.548	0.572	0.763	0.356	0.493	0.616	0.557
1	0.595	0.527	0.031	0.591	0.652	0.574	0.548	0.602	0.578	0.432	0.582	0.486	0.486	0.486	0.486	0.498	0.647	0.498	0.647	0.766	0.506	0.418	0.752	0.519	0.597	0.598	0.761	0.052	0.667	0.818	0.75	0.125	0.683	0.771	0.11	0.587	0.327	0.614	0.796	0.574	0.133	0.786	0.549	0.638	0.661	0.141	0.579	0.611	0.615
1	0.211	0.626	0.0	0.493	0.568	0.296	0.341	0.545	0.72	0.371	0.626	0.0	0.0	0.0	0.0	0.0	0.0	0.0	0.0	0.354	0.058	0.5	0.574	0.865	0.497	0.475	0.598	0.15	0.409	0.655	0.374	0.05	0.439	0.586	0.202	0.611	0.452	0.277	0.77	0.465	0.256	0.573	0.57	0.504	0.625	0.756	0.559	0.741	0.134
1	0.225	0.695	0.031	0.404	0.492	0.204	0.24	0.541	0.715	0.451	0.691	0.374	0.374	0.374	0.374	0.385	0.5	0.385	0.5	0.57	0.529	0.396	0.419	0.221	0.325	0.444	0.768	0.354	0.561	0.778	0.0	0.139	0.574	0.526	0.128	0.519	0.349	0.406	0.767	0.591	0.208	0.408	0.103	0.504	0.415	0.136	0.507	0.575	0.361
1	0.57	0.388	0.031	0.391	0.481	0.604	0.528	0.55	0.526	0.377	0.501	0.515	0.515	0.515	0.515	0.519	0.674	0.519	0.674	0.759	0.538	0.595	0.738	0.526	0.553	0.44	0.456	0.011	0.569	0.754	0.718	0.111	0.552	0.594	0.034	0.452	0.334	0.608	0.879	0.745	0.254	0.754	0.465	0.622	0.73	0.272	0.449	0.53	0.597
1	0.343	0.503	0.063	0.41	0.394	0.336	0.272	0.554	0.471	0.381	0.471	0.552	0.552	0.65	0.616	0.451	0.539	0.451	0.562	0.647	0.604	0.424	0.578	0.455	0.567	0.576	0.357	0.019	0.569	0.754	0.721	0.366	0.551	0.384	0.023	0.519	0.349	0.373	0.682	0.572	0.209	0.614	0.414	0.591	0.335	0.038	0.507	0.575	0.424
1	0.199	0.753	0.031	0.411	0.476	0.182	0.218	0.688	0.699	0.522	0.739	0.474	0.474	0.474	0.474	0.496	0.644	0.496	0.644	0.414	0.125	0.445	0.57	0.892	0.639	0.6	0.393	0.05	0.569	0.754	0.417	0.075	0.801	0.744	0.679	0.551	0.27	0.14	0.3	0.591	0.08	0.625	0.979	0.669	0.384	0.121	0.507	0.575	0.079
1	0.313	0.54	0.094	0.174	0.293	0.346	0.2	0.808	0.626	0.647	0.714	0.581	0.495	0.589	0.565	0.49	0.535	0.49	0.579	0.631	0.603	0.444	0.537	0.376	0.623	0.592	0.631	0.106	0.668	0.81	0.525	0.097	0.633	0.541	0.086	0.694	0.381	0.378	0.841	0.606	0.169	0.564	0.303	0.639	0.525	0.208	0.682	0.68	0.401
1	0.533	0.589	0.0	0.7	0.745	0.584	0.61	0.524	0.692	0.349	0.589	0.0	0.0	0.0	0.0	0.0	0.0	0.0	0.0	0.717	0.433	0.484	0.734	0.616	0.637	0.569	0.572	0.025	0.375	0.637	0.796	0.241	0.685	0.752	0.131	0.579	0.322	0.539	0.682	0.63	0.148	0.768	0.64	0.667	0.66	0.19	0.61	0.608	0.524
1	0.366	0.582	0.031	0.392	0.482	0.395	0.357	0.556	0.675	0.384	0.607	0.477	0.477	0.477	0.477	0.484	0.629	0.484	0.629	0.658	0.59	0.479	0.513	0.233	0.481	0.482	0.855	0.276	0.603	0.769	0.731	0.348	0.54	0.598	0.099	0.558	0.379	0.381	0.625	0.62	0.229	0.408	0.041	0.688	0.254	0.018	0.507	0.575	0.512
1	0.346	0.328	0.156	0.121	0.252	0.241	0.162	0.033	0.043	0.34	0.24	0.509	0.491	0.762	0.655	0.398	0.444	0.468	0.542	0.566	0.265	0.393	0.639	0.738	0.519	0.575	0.584	0.068	0.763	0.866	0.434	0.04	0.564	0.56	0.084	0.585	0.377	0.415	0.891	0.569	0.2	0.647	0.557	0.636	0.693	0.644	0.387	0.466	0.294
1	0.372	0.587	0.063	0.421	0.507	0.27	0.296	0.568	0.597	0.396	0.596	0.557	0.507	0.557	0.536	0.476	0.562	0.476	0.59	0.596	0.31	0.528	0.622	0.559	0.545	0.483	0.815	0.216	0.61	0.756	0.31	0.012	0.476	0.677	0.172	0.548	0.41	0.427	0.83	0.637	0.279	0.658	0.538	0.593	0.573	0.223	0.698	0.736	0.399
1	0.243	0.566	0.063	0.397	0.378	0.191	0.188	0.746	0.377	0.582	0.494	0.547	0.503	0.547	0.528	0.447	0.484	0.447	0.532	0.563	0.448	0.393	0.551	0.605	0.671	0.66	0.276	0.02	0.569	0.754	0.463	0.086	0.443	0.725	0.473	0.657	0.464	0.24	0.486	0.538	0.275	0.573	0.482	0.698	0.558	0.385	0.674	0.62	0.27
1	0.343	0.818	0.031	0.423	0.509	0.354	0.338	0.702	0.837	0.536	0.843	0.441	0.441	0.441	0.441	0.621	0.806	0.621	0.806	0.636	0.541	0.497	0.593	0.513	0.619	0.548	0.382	0.022	0.569	0.754	0.805	0.687	0.6	0.784	0.435	0.573	0.357	0.096	0.032	0.727	0.221	0.598	0.359	0.659	0.528	0.182	0.534	0.56	0.419
1	0.485	0.425	0.031	0.604	0.621	0.451	0.457	0.483	0.467	0.307	0.404	0.65	0.65	0.65	0.65	0.421	0.547	0.421	0.547	0.713	0.535	0.43	0.67	0.462	0.447	0.497	0.746	0.083	0.521	0.744	0.346	0.008	0.716	0.582	0.048	0.375	0.232	0.545	0.948	0.526	0.101	0.674	0.343	0.53	0.727	0.408	0.434	0.615	0.53
1	0.282	0.619	0.031	0.436	0.52	0.257	0.287	0.558	0.697	0.385	0.621	0.446	0.446	0.446	0.446	0.653	0.848	0.653	0.848	0.56	0.353	0.432	0.589	0.678	0.461	0.506	0.432	0.041	0.569	0.754	0.668	0.337	0.571	0.661	0.244	0.316	0.267	0.276	0.497	0.499	0.175	0.568	0.372	0.638	0.636	0.577	0.293	0.377	0.309
1	0.333	0.603	0.094	0.257	0.368	0.309	0.217	0.588	0.652	0.423	0.651	0.625	0.543	0.652	0.619	0.49	0.619	0.642	0.696	0.605	0.417	0.432	0.607	0.602	0.537	0.553	0.536	0.057	0.599	0.783	0.656	0.235	0.557	0.719	0.284	0.534	0.363	0.333	0.542	0.569	0.205	0.657	0.653	0.583	0.377	0.059	0.507	0.575	0.355
1	0.481	0.545	0.094	0.428	0.421	0.462	0.34	0.562	0.538	0.389	0.531	0.483	0.483	0.878	0.809	0.436	0.479	0.436	0.51	0.744	0.744	0.442	0.623	0.323	0.489	0.516	0.432	0.014	0.569	0.754	0.449	0.022	0.454	0.719	0.134	0.548	0.422	0.526	0.857	0.574	0.277	0.639	0.25	0.535	0.637	0.21	0.585	0.723	0.567
1	0.277	0.61	0.031	0.461	0.519	0.251	0.283	0.737	0.381	0.573	0.57	0.609	0.609	0.609	0.609	0.439	0.57	0.439	0.57	0.531	0.273	0.599	0.546	0.487	0.617	0.474	0.807	0.335	0.572	0.717	0.533	0.123	0.585	0.332	0.022	0.519	0.349	0.354	0.88	0.672	0.216	0.531	0.266	0.613	0.541	0.282	0.62	0.664	0.367
1	0.39	0.538	0.344	0.538	0.266	0.358	0.086	0.529	0.419	0.412	0.46	0.362	0.362	0.48	0.422	0.315	0.409	0.445	0.466	0.64	0.437	0.43	0.648	0.631	0.599	0.588	0.127	0.004	0.569	0.754	0.561	0.086	0.711	0.461	0.032	0.519	0.349	0.455	0.902	0.625	0.132	0.685	0.629	0.623	0.578	0.21	0.574	0.624	0.391
1	0.175	0.792	0.031	0.17	0.293	0.248	0.198	0.665	0.841	0.497	0.813	0.436	0.436	0.436	0.436	0.74	0.961	0.74	0.961	0.207	0.003	0.031	0.334	0.139	0.557	1.0	0.911	1.0	0.664	1.0	0.0	0.139	0.574	0.526	0.128	0.519	0.349	0.406	0.767	0.591	0.208	0.0	0.392	0.617	0.556	0.254	0.507	0.575	0.422
1	0.403	0.453	0.094	0.304	0.359	0.409	0.275	0.499	0.561	0.345	0.508	0.664	0.354	0.713	0.661	0.441	0.573	0.545	0.627	0.694	0.689	0.421	0.577	0.329	0.577	0.585	0.628	0.066	0.54	0.758	0.525	0.061	0.685	0.304	0.008	0.519	0.349	0.473	0.944	0.567	0.13	0.63	0.353	0.636	0.46	0.079	0.464	0.529	0.488
1	0.632	0.374	0.031	0.649	0.701	0.581	0.579	0.524	0.422	0.349	0.409	0.602	0.602	0.602	0.602	0.362	0.47	0.362	0.47	0.792	0.536	0.418	0.778	0.532	0.607	0.605	0.413	0.006	0.569	0.754	0.533	0.019	0.689	0.466	0.01	0.519	0.349	0.677	0.976	0.603	0.138	0.8	0.515	0.646	0.744	0.221	0.585	0.61	0.648
1	0.329	0.566	0.031	0.508	0.532	0.316	0.326	0.486	0.642	0.377	0.58	0.601	0.601	0.601	0.601	0.416	0.54	0.416	0.54	0.58	0.336	0.51	0.566	0.441	0.635	0.547	0.846	0.318	0.573	0.744	0.434	0.044	0.636	0.555	0.087	0.634	0.361	0.399	0.883	0.633	0.175	0.597	0.38	0.629	0.572	0.274	0.649	0.668	0.392
1	0.402	0.404	0.063	0.328	0.378	0.436	0.321	0.576	0.481	0.404	0.455	0.677	0.677	0.726	0.706	0.42	0.488	0.42	0.517	0.687	0.647	0.409	0.596	0.388	0.545	0.576	0.563	0.046	0.412	0.688	0.608	0.115	0.497	0.607	0.089	0.731	0.456	0.452	0.824	0.521	0.23	0.639	0.384	0.602	0.377	0.041	0.507	0.575	0.485
1	0.385	0.603	0.188	0.517	0.283	0.329	0.169	0.698	0.36	0.532	0.383	0.837	0.629	0.837	0.731	0.381	0.451	0.385	0.475	0.656	0.525	0.476	0.551	0.289	0.619	0.564	0.876	0.283	0.591	0.764	0.554	0.083	0.557	0.702	0.194	0.58	0.379	0.423	0.751	0.62	0.219	0.591	0.265	0.647	0.335	0.031	0.507	0.575	0.492
1	0.325	0.506	0.063	0.398	0.445	0.298	0.257	0.734	0.49	0.57	0.57	0.75	0.675	0.75	0.721	0.442	0.494	0.442	0.534	0.578	0.335	0.369	0.588	0.541	0.587	0.635	0.767	0.211	0.691	0.846	0.617	0.183	0.555	0.651	0.181	0.664	0.407	0.358	0.682	0.577	0.207	0.594	0.378	0.619	0.607	0.369	0.661	0.686	0.377
1	0.36	0.485	0.156	0.217	0.293	0.336	0.174	0.788	0.509	0.626	0.605	0.581	0.495	0.605	0.568	0.49	0.512	0.49	0.574	0.65	0.566	0.513	0.567	0.379	0.545	0.493	0.727	0.142	0.596	0.754	0.525	0.075	0.58	0.573	0.086	0.557	0.36	0.422	0.859	0.65	0.212	0.619	0.396	0.623	0.313	0.031	0.507	0.575	0.445
1	0.554	0.487	0.031	0.691	0.562	0.571	0.514	0.467	0.611	0.29	0.485	0.701	0.701	0.701	0.701	0.407	0.529	0.407	0.529	0.748	0.526	0.585	0.714	0.468	0.611	0.482	0.82	0.087	0.64	0.753	0.711	0.115	0.647	0.288	0.004	0.519	0.349	0.598	0.904	0.747	0.199	0.732	0.412	0.629	0.713	0.256	0.611	0.644	0.597
1	0.395	0.464	0.125	0.543	0.381	0.366	0.232	0.539	0.367	0.366	0.358	0.356	0.335	0.438	0.398	0.32	0.383	0.351	0.419	0.644	0.443	0.451	0.639	0.573	0.629	0.589	0.605	0.06	0.609	0.781	0.497	0.051	0.643	0.607	0.092	0.604	0.348	0.455	0.874	0.647	0.174	0.662	0.497	0.668	0.619	0.282	0.6	0.599	0.423
1	0.28	0.575	0.063	0.375	0.39	0.268	0.22	0.603	0.623	0.433	0.612	0.631	0.631	0.724	0.691	0.448	0.582	0.453	0.586	0.578	0.425	0.537	0.557	0.525	0.595	0.506	0.639	0.131	0.613	0.755	0.668	0.339	0.571	0.672	0.265	0.583	0.373	0.269	0.476	0.718	0.236	0.604	0.529	0.618	0.464	0.151	0.675	0.697	0.325
1	0.296	0.603	0.031	0.283	0.39	0.35	0.299	0.726	0.666	0.562	0.751	0.711	0.711	0.711	0.711	0.465	0.604	0.465	0.604	0.469	0.128	0.418	0.631	0.895	0.405	0.481	0.448	0.041	0.569	0.754	0.516	0.098	0.658	0.624	0.174	0.52	0.313	0.348	0.758	0.36	0.081	0.658	0.803	0.483	0.637	0.541	0.551	0.76	0.139
1	0.409	0.554	0.281	0.208	0.326	0.188	0.131	0.442	0.379	0.46	0.513	0.637	0.534	0.742	0.656	0.497	0.49	0.549	0.544	0.714	0.812	0.39	0.553	0.262	0.567	0.606	0.276	0.008	0.569	0.754	0.31	0.01	0.393	0.736	0.219	0.524	0.45	0.451	0.786	0.521	0.311	0.582	0.214	0.595	0.397	0.046	0.507	0.575	0.522
1	0.328	0.478	0.094	0.223	0.331	0.347	0.212	0.747	0.427	0.584	0.517	0.658	0.658	0.808	0.75	0.404	0.43	0.404	0.482	0.598	0.403	0.469	0.606	0.619	0.561	0.538	0.52	0.053	0.492	0.715	0.31	0.015	0.783	0.603	0.126	0.483	0.252	0.396	0.87	0.618	0.096	0.595	0.378	0.621	0.577	0.287	0.479	0.555	0.389
1	0.136	0.82	0.031	0.386	0.424	0.148	0.166	0.694	0.782	0.527	0.799	0.431	0.431	0.431	0.431	0.703	0.913	0.703	0.913	0.0	0.486	0.453	0.582	0.468	0.545	0.541	0.581	0.129	0.569	0.754	0.0	0.139	0.574	0.526	0.128	0.519	0.349	0.406	0.767	0.591	0.208	0.0	0.392	0.617	0.556	0.254	0.507	0.575	0.422
1	0.179	0.672	0.031	0.415	0.445	0.188	0.201	0.618	0.649	0.448	0.644	0.414	0.414	0.414	0.414	0.509	0.661	0.509	0.661	0.354	0.071	0.648	0.344	0.149	0.569	0.415	0.899	0.917	0.667	0.745	0.0	0.139	0.574	0.526	0.128	0.519	0.349	0.406	0.767	0.591	0.208	0.0	0.392	0.617	0.556	0.254	0.507	0.575	0.422
1	0.345	0.515	0.188	0.253	0.293	0.214	0.136	0.791	0.509	0.629	0.589	0.581	0.387	0.605	0.552	0.49	0.508	0.49	0.565	0.644	0.575	0.469	0.582	0.462	0.549	0.529	0.491	0.041	0.569	0.754	0.525	0.082	0.639	0.603	0.115	0.557	0.334	0.403	0.826	0.601	0.164	0.615	0.414	0.612	0.545	0.205	0.511	0.589	0.407
1	0.31	0.568	0.0	0.557	0.623	0.385	0.424	0.512	0.676	0.337	0.568	0.0	0.0	0.0	0.0	0.0	0.0	0.0	0.0	0.49	0.148	0.466	0.635	0.857	0.579	0.55	0.536	0.064	0.527	0.736	0.417	0.042	0.718	0.829	0.711	0.51	0.286	0.235	0.298	0.652	0.136	0.66	0.762	0.641	0.629	0.472	0.454	0.516	0.204
1	0.204	0.393	0.031	0.422	0.47	0.198	0.222	0.488	0.4	0.312	0.363	0.733	0.733	0.733	0.733	0.377	0.49	0.377	0.49	0.575	0.618	0.417	0.477	0.403	0.541	0.568	0.432	0.06	0.569	0.754	0.65	0.436	0.527	0.686	0.434	0.513	0.37	0.118	0.237	0.591	0.23	0.437	0.158	0.612	0.539	0.403	0.485	0.569	0.307
1	0.347	0.624	0.031	0.387	0.478	0.375	0.341	0.789	0.63	0.627	0.783	0.591	0.591	0.591	0.591	0.57	0.74	0.57	0.74	0.615	0.429	0.343	0.578	0.446	0.627	0.679	0.789	0.213	0.572	0.803	0.599	0.143	0.677	0.096	0.001	0.519	0.349	0.414	0.884	0.526	0.122	0.607	0.38	0.627	0.567	0.241	0.652	0.674	0.412
1	0.335	0.637	0.031	0.468	0.547	0.308	0.331	0.683	0.595	0.516	0.665	0.491	0.491	0.491	0.491	0.431	0.56	0.431	0.56	0.611	0.44	0.602	0.607	0.6	0.715	0.525	0.448	0.034	0.569	0.754	0.599	0.152	0.742	0.64	0.159	0.727	0.347	0.376	0.728	0.769	0.154	0.636	0.533	0.701	0.556	0.236	0.713	0.643	0.364
1	0.44	0.349	0.031	0.486	0.563	0.439	0.419	0.542	0.426	0.368	0.427	0.658	0.658	0.658	0.658	0.451	0.586	0.451	0.586	0.655	0.387	0.438	0.684	0.661	0.619	0.595	0.478	0.024	0.569	0.754	0.449	0.028	0.683	0.785	0.267	0.625	0.339	0.467	0.727	0.589	0.137	0.71	0.61	0.65	0.68	0.359	0.605	0.618	0.418
1	0.251	0.545	0.063	0.331	0.364	0.26	0.196	0.598	0.614	0.427	0.584	0.572	0.572	0.594	0.584	0.468	0.608	0.494	0.625	0.586	0.535	0.485	0.528	0.478	0.517	0.499	0.491	0.066	0.569	0.754	0.346	0.032	0.847	0.643	0.249	0.442	0.213	0.306	0.741	0.555	0.049	0.544	0.347	0.602	0.513	0.259	0.377	0.49	0.328
1	0.577	0.503	0.188	0.534	0.424	0.498	0.328	0.678	0.484	0.511	0.529	0.547	0.435	0.655	0.577	0.442	0.487	0.442	0.529	0.746	0.461	0.458	0.759	0.606	0.587	0.559	0.382	0.007	0.569	0.754	0.397	0.008	0.517	0.776	0.125	0.657	0.423	0.613	0.877	0.611	0.242	0.766	0.501	0.614	0.799	0.446	0.59	0.644	0.567
1	0.278	0.522	0.125	0.304	0.328	0.197	0.135	0.616	0.431	0.478	0.577	0.479	0.448	0.591	0.544	0.531	0.513	0.531	0.596	0.584	0.459	0.499	0.557	0.53	0.601	0.537	0.568	0.09	0.63	0.775	0.64	0.277	0.595	0.48	0.066	0.501	0.333	0.324	0.715	0.686	0.214	0.571	0.392	0.684	0.601	0.446	0.487	0.501	0.319
1	0.393	0.277	0.063	0.336	0.435	0.395	0.313	0.348	0.445	0.207	0.296	0.745	0.599	0.745	0.702	0.409	0.479	0.409	0.505	0.684	0.661	0.364	0.589	0.382	0.493	0.584	0.52	0.038	0.493	0.754	0.487	0.047	0.587	0.544	0.059	0.632	0.382	0.458	0.908	0.46	0.154	0.589	0.25	0.592	0.648	0.356	0.397	0.517	0.47
1	0.576	0.58	0.094	0.531	0.451	0.545	0.419	0.77	0.429	0.607	0.552	0.508	0.508	0.687	0.651	0.354	0.46	0.457	0.539	0.745	0.453	0.469	0.748	0.554	0.619	0.57	0.801	0.071	0.599	0.77	0.729	0.116	0.646	0.767	0.116	0.706	0.379	0.598	0.797	0.616	0.165	0.771	0.527	0.629	0.702	0.213	0.718	0.714	0.594
1	0.456	0.416	0.25	0.373	0.355	0.262	0.187	0.669	0.381	0.501	0.448	0.77	0.491	0.77	0.679	0.444	0.444	0.468	0.542	0.703	0.57	0.49	0.66	0.499	0.589	0.537	0.276	0.007	0.569	0.754	0.78	0.317	0.649	0.319	0.007	0.519	0.349	0.483	0.736	0.62	0.164	0.704	0.531	0.629	0.485	0.072	0.828	0.778	0.499
1	0.233	0.467	0.031	0.429	0.499	0.207	0.246	0.504	0.526	0.329	0.46	0.637	0.637	0.637	0.637	0.391	0.508	0.391	0.508	0.563	0.472	0.361	0.537	0.567	0.569	0.632	0.37	0.037	0.569	0.754	0.31	0.026	0.328	0.511	0.103	0.58	0.514	0.316	0.883	0.535	0.374	0.531	0.339	0.623	0.6	0.556	0.552	0.609	0.276
1	0.279	0.508	0.063	0.471	0.401	0.265	0.219	0.531	0.443	0.358	0.432	0.433	0.433	0.63	0.583	0.295	0.383	0.399	0.451	0.561	0.364	0.447	0.584	0.664	0.639	0.599	0.448	0.046	0.569	0.754	0.31	0.021	0.511	0.68	0.283	0.579	0.402	0.325	0.718	0.657	0.259	0.634	0.7	0.667	0.464	0.154	0.59	0.593	0.274
1	0.456	0.79	0.063	0.449	0.521	0.43	0.366	0.683	0.784	0.516	0.79	0.447	0.447	0.571	0.532	0.667	0.651	0.667	0.758	0.72	0.673	0.5	0.627	0.377	0.593	0.531	0.541	0.031	0.523	0.722	0.525	0.046	0.429	0.569	0.051	0.676	0.478	0.515	0.915	0.674	0.324	0.657	0.341	0.638	0.62	0.21	0.534	0.579	0.526
1	0.452	0.52	0.094	0.481	0.421	0.415	0.316	0.652	0.536	0.484	0.557	0.764	0.74	0.885	0.824	0.373	0.483	0.377	0.486	0.689	0.508	0.491	0.667	0.538	0.683	0.587	0.531	0.029	0.239	0.518	0.747	0.255	0.61	0.605	0.068	0.597	0.361	0.478	0.731	0.696	0.207	0.688	0.469	0.693	0.665	0.3	0.621	0.591	0.481
1	0.335	0.485	0.094	0.355	0.369	0.249	0.218	0.325	0.429	0.381	0.48	0.658	0.591	0.668	0.646	0.421	0.547	0.457	0.575	0.593	0.37	0.501	0.563	0.417	0.445	0.442	0.845	0.308	0.491	0.704	0.689	0.301	0.602	0.648	0.169	0.274	0.232	0.347	0.598	0.526	0.164	0.584	0.327	0.618	0.601	0.336	0.221	0.325	0.401
1	0.298	0.393	0.25	0.102	0.235	0.238	0.056	0.376	0.493	0.367	0.427	0.459	0.4	0.512	0.461	0.49	0.512	0.49	0.542	0.657	0.838	0.393	0.467	0.227	0.633	0.639	0.329	0.02	0.569	0.754	0.671	0.316	0.598	0.569	0.114	0.564	0.354	0.325	0.637	0.467	0.149	0.488	0.155	0.644	0.287	0.033	0.507	0.575	0.429
1	0.4	0.277	0.063	0.162	0.286	0.451	0.319	0.538	0.436	0.379	0.501	0.523	0.404	0.523	0.484	0.505	0.495	0.505	0.575	0.686	0.651	0.469	0.606	0.423	0.569	0.541	0.127	0.004	0.569	0.754	0.617	0.125	0.603	0.475	0.034	0.558	0.35	0.458	0.868	0.628	0.192	0.627	0.347	0.622	0.617	0.272	0.577	0.627	0.466
1	0.282	0.681	0.031	0.445	0.528	0.247	0.287	0.746	0.557	0.582	0.695	0.349	0.349	0.349	0.349	0.33	0.429	0.33	0.429	0.547	0.311	0.455	0.581	0.638	0.651	0.598	0.637	0.129	0.513	0.732	0.687	0.386	0.537	0.794	0.641	0.621	0.402	0.092	0.083	0.472	0.189	0.608	0.545	0.704	0.452	0.138	0.852	0.722	0.325
1	0.493	0.848	0.0	0.674	0.722	0.547	0.576	0.67	0.886	0.503	0.848	0.0	0.0	0.0	0.0	0.0	0.0	0.0	0.0	0.626	0.219	0.423	0.738	0.783	0.695	0.648	0.72	0.07	0.499	0.736	0.31	0.006	0.502	0.636	0.069	0.646	0.428	0.549	0.931	0.708	0.279	0.751	0.677	0.695	0.732	0.408	0.625	0.59	0.432
1	0.473	0.309	0.0	0.662	0.712	0.53	0.56	0.365	0.483	0.184	0.309	0.0	0.0	0.0	0.0	0.0	0.0	0.0	0.0	0.672	0.386	0.405	0.709	0.681	0.573	0.596	0.127	0.002	0.569	0.754	0.608	0.079	0.62	0.81	0.271	0.586	0.353	0.486	0.682	0.545	0.16	0.718	0.553	0.608	0.723	0.423	0.598	0.656	0.457
1	0.331	0.691	0.094	0.492	0.406	0.294	0.215	0.626	0.63	0.456	0.63	0.669	0.379	0.669	0.62	0.393	0.51	0.426	0.531	0.598	0.395	0.55	0.516	0.287	0.493	0.436	0.9	0.422	0.615	0.751	0.374	0.026	0.493	0.549	0.084	0.621	0.424	0.404	0.901	0.635	0.265	0.416	0.058	0.546	0.656	0.521	0.448	0.608	0.433
1	0.338	0.305	0.094	0.235	0.349	0.307	0.221	0.298	0.394	0.289	0.293	0.614	0.614	0.78	0.713	0.45	0.562	0.45	0.575	0.639	0.571	0.45	0.545	0.352	0.651	0.604	0.736	0.166	0.631	0.792	0.507	0.073	0.567	0.0	0.0	0.519	0.349	0.417	0.941	0.652	0.221	0.562	0.258	0.65	0.536	0.2	0.567	0.592	0.434
1	0.427	0.524	0.063	0.545	0.403	0.368	0.342	0.513	0.557	0.338	0.49	0.662	0.6	0.662	0.637	0.4	0.505	0.4	0.513	0.701	0.648	0.398	0.614	0.393	0.517	0.569	0.555	0.039	0.396	0.681	0.594	0.09	0.627	0.0	0.0	0.519	0.349	0.492	0.928	0.511	0.145	0.654	0.388	0.58	0.543	0.133	0.59	0.679	0.498
1	0.236	0.312	0.063	0.468	0.326	0.262	0.183	0.348	0.46	0.366	0.397	0.588	0.588	0.588	0.588	0.355	0.461	0.376	0.474	0.583	0.565	0.435	0.518	0.477	0.519	0.54	0.37	0.037	0.569	0.754	0.646	0.36	0.567	0.547	0.133	0.449	0.326	0.259	0.582	0.577	0.2	0.528	0.324	0.611	0.523	0.303	0.431	0.527	0.314
1	0.527	0.54	0.0	0.697	0.742	0.579	0.605	0.496	0.656	0.321	0.54	0.0	0.0	0.0	0.0	0.0	0.0	0.0	0.0	0.693	0.354	0.466	0.74	0.664	0.607	0.567	0.709	0.054	0.656	0.797	0.449	0.017	0.701	0.793	0.181	0.576	0.316	0.56	0.817	0.652	0.145	0.773	0.695	0.654	0.659	0.195	0.526	0.559	0.5
1	0.278	0.423	0.094	0.319	0.42	0.158	0.171	0.674	0.405	0.507	0.46	0.467	0.467	0.627	0.561	0.535	0.497	0.535	0.606	0.575	0.419	0.512	0.576	0.625	0.533	0.488	0.37	0.029	0.569	0.754	0.525	0.116	0.507	0.384	0.031	0.519	0.349	0.354	0.877	0.647	0.259	0.603	0.527	0.563	0.59	0.41	0.602	0.705	0.285
1	0.527	0.49	0.063	0.301	0.359	0.565	0.425	0.724	0.555	0.559	0.607	0.663	0.654	0.663	0.658	0.407	0.483	0.407	0.505	0.773	0.774	0.494	0.641	0.295	0.529	0.5	0.456	0.013	0.569	0.754	0.643	0.079	0.48	0.533	0.028	0.659	0.444	0.575	0.912	0.659	0.281	0.671	0.266	0.551	0.553	0.087	0.667	0.762	0.619
1	0.33	0.672	0.063	0.53	0.419	0.348	0.261	0.662	0.298	0.495	0.432	0.626	0.623	0.626	0.624	0.46	0.503	0.46	0.551	0.653	0.681	0.484	0.54	0.353	0.635	0.567	0.509	0.05	0.231	0.512	0.732	0.424	0.641	0.724	0.301	0.569	0.337	0.281	0.373	0.513	0.138	0.587	0.345	0.644	0.37	0.056	0.507	0.575	0.424
1	0.355	0.658	0.031	0.52	0.552	0.334	0.348	0.754	0.375	0.59	0.582	0.687	0.687	0.687	0.687	0.434	0.564	0.434	0.564	0.653	0.592	0.402	0.547	0.328	0.727	0.681	0.755	0.169	0.562	0.776	0.798	0.609	0.627	0.629	0.132	0.599	0.353	0.305	0.381	0.462	0.13	0.544	0.197	0.705	0.583	0.262	0.575	0.547	0.455
1	0.38	0.434	0.25	0.384	0.331	0.144	0.124	0.639	0.472	0.47	0.416	0.838	0.629	0.838	0.734	0.382	0.451	0.435	0.494	0.675	0.646	0.47	0.566	0.337	0.491	0.494	0.687	0.103	0.478	0.707	0.628	0.151	0.584	0.665	0.152	0.505	0.34	0.416	0.736	0.564	0.187	0.61	0.327	0.586	0.452	0.082	0.574	0.661	0.471
1	0.273	0.612	0.031	0.351	0.448	0.305	0.28	0.914	0.557	0.758	0.843	0.776	0.776	0.776	0.776	0.415	0.539	0.415	0.539	0.536	0.29	0.478	0.521	0.403	0.649	0.58	0.839	0.408	0.598	0.767	0.0	0.139	0.574	0.526	0.128	0.519	0.349	0.406	0.767	0.591	0.208	0.555	0.344	0.669	0.475	0.172	0.628	0.617	0.359
1	0.466	0.506	0.031	0.445	0.528	0.488	0.44	0.627	0.583	0.458	0.607	0.728	0.728	0.728	0.728	0.455	0.591	0.455	0.591	0.686	0.461	0.417	0.688	0.598	0.633	0.619	0.413	0.014	0.569	0.754	0.617	0.089	0.655	0.618	0.069	0.594	0.34	0.514	0.864	0.625	0.162	0.71	0.533	0.655	0.686	0.331	0.611	0.618	0.472
1	0.576	0.418	0.063	0.547	0.368	0.569	0.466	0.571	0.503	0.399	0.457	0.663	0.552	0.663	0.626	0.401	0.521	0.45	0.552	0.755	0.501	0.518	0.75	0.564	0.583	0.512	0.44	0.009	0.569	0.754	0.589	0.04	0.673	0.524	0.019	0.615	0.339	0.624	0.95	0.664	0.163	0.759	0.471	0.597	0.77	0.359	0.656	0.706	0.589
1	0.383	0.686	0.188	0.358	0.385	0.252	0.168	0.687	0.64	0.555	0.714	0.486	0.357	0.645	0.593	0.6	0.626	0.6	0.678	0.597	0.296	0.547	0.651	0.674	0.617	0.511	0.697	0.106	0.535	0.713	0.397	0.024	0.8	0.765	0.308	0.55	0.27	0.411	0.692	0.686	0.106	0.678	0.614	0.658	0.654	0.392	0.543	0.567	0.358
1	0.65	0.333	0.656	0.235	0.349	0.536	0.203	0.325	0.322	0.359	0.289	0.562	0.356	0.798	0.663	0.341	0.343	0.436	0.495	0.809	0.573	0.467	0.777	0.482	0.541	0.526	0.661	0.022	0.646	0.792	0.346	0.003	0.461	0.608	0.025	0.687	0.463	0.692	0.975	0.613	0.283	0.813	0.529	0.6	0.6	0.067	0.68	0.718	0.682
1	0.45	0.522	0.031	0.574	0.611	0.408	0.427	0.618	0.419	0.448	0.49	0.461	0.461	0.461	0.461	0.415	0.539	0.415	0.539	0.675	0.449	0.481	0.68	0.606	0.595	0.548	0.432	0.018	0.569	0.754	0.594	0.08	0.584	0.571	0.054	0.515	0.344	0.504	0.885	0.655	0.211	0.711	0.588	0.642	0.575	0.151	0.513	0.562	0.468
1	0.364	0.679	0.188	0.293	0.385	0.25	0.151	0.613	0.64	0.555	0.709	0.486	0.357	0.65	0.593	0.6	0.629	0.6	0.677	0.635	0.476	0.57	0.602	0.495	0.657	0.516	0.687	0.111	0.407	0.632	0.397	0.026	0.804	0.73	0.263	0.554	0.27	0.401	0.731	0.713	0.111	0.622	0.403	0.675	0.58	0.244	0.548	0.555	0.422
1	0.534	0.607	0.094	0.273	0.368	0.563	0.384	0.69	0.692	0.523	0.711	0.368	0.331	0.526	0.456	0.587	0.642	0.649	0.748	0.754	0.62	0.539	0.671	0.364	0.629	0.523	0.828	0.101	0.594	0.746	0.802	0.252	0.626	0.484	0.018	0.629	0.364	0.559	0.779	0.713	0.202	0.705	0.355	0.654	0.586	0.108	0.621	0.627	0.607
1	0.27	0.45	0.031	0.4	0.489	0.273	0.277	0.508	0.543	0.333	0.476	0.691	0.691	0.691	0.691	0.543	0.705	0.543	0.705	0.558	0.369	0.326	0.563	0.586	0.623	0.692	0.618	0.124	0.417	0.722	0.262	0.014	0.629	0.598	0.163	0.547	0.335	0.34	0.837	0.518	0.146	0.568	0.396	0.619	0.628	0.574	0.59	0.638	0.291
1	0.435	0.487	0.094	0.456	0.409	0.402	0.302	0.774	0.379	0.611	0.497	0.524	0.496	0.719	0.645	0.451	0.536	0.451	0.56	0.622	0.286	0.412	0.698	0.754	0.577	0.591	0.515	0.029	0.664	0.819	0.346	0.011	0.72	0.471	0.028	0.519	0.349	0.505	0.966	0.608	0.123	0.735	0.793	0.619	0.611	0.215	0.667	0.691	0.372
1	0.269	0.617	0.125	0.255	0.293	0.24	0.127	0.796	0.628	0.634	0.684	0.581	0.463	0.589	0.549	0.49	0.535	0.49	0.59	0.613	0.636	0.476	0.523	0.421	0.571	0.538	0.313	0.021	0.569	0.754	0.525	0.122	0.612	0.605	0.172	0.569	0.35	0.321	0.741	0.601	0.181	0.555	0.353	0.629	0.471	0.169	0.541	0.594	0.353
1	0.341	0.649	0.031	0.54	0.492	0.361	0.336	0.62	0.486	0.451	0.538	0.505	0.505	0.505	0.505	0.523	0.679	0.523	0.679	0.653	0.642	0.368	0.571	0.434	0.659	0.675	0.0	0.001	0.569	0.754	0.262	0.01	0.771	0.192	0.005	0.519	0.349	0.426	0.989	0.574	0.089	0.57	0.276	0.698	0.505	0.154	0.426	0.44	0.437
1	0.31	0.531	0.063	0.293	0.388	0.339	0.245	0.741	0.6	0.577	0.647	0.576	0.576	0.629	0.607	0.589	0.484	0.589	0.625	0.63	0.606	0.493	0.549	0.42	0.609	0.546	0.509	0.054	0.692	0.803	0.262	0.011	0.354	0.735	0.359	0.569	0.492	0.339	0.654	0.681	0.39	0.566	0.312	0.664	0.491	0.162	0.477	0.512	0.401
1	0.622	0.598	0.125	0.557	0.364	0.571	0.421	0.682	0.6	0.551	0.649	0.532	0.404	0.707	0.613	0.385	0.456	0.596	0.562	0.788	0.542	0.458	0.769	0.521	0.647	0.594	0.541	0.013	0.658	0.8	0.718	0.084	0.582	0.847	0.165	0.641	0.388	0.634	0.777	0.652	0.212	0.788	0.486	0.672	0.733	0.215	0.649	0.629	0.647
1	0.509	0.307	0.156	0.461	0.338	0.473	0.297	0.501	0.386	0.455	0.455	0.535	0.453	0.799	0.687	0.456	0.484	0.492	0.577	0.728	0.546	0.429	0.693	0.497	0.561	0.57	0.605	0.034	0.497	0.733	0.709	0.143	0.561	0.514	0.026	0.752	0.431	0.551	0.86	0.579	0.205	0.713	0.439	0.617	0.707	0.31	0.528	0.596	0.541
1	0.358	0.529	0.063	0.513	0.471	0.324	0.284	0.603	0.327	0.433	0.453	0.622	0.622	0.742	0.704	0.335	0.435	0.395	0.474	0.654	0.592	0.404	0.539	0.302	0.691	0.661	0.785	0.197	0.554	0.771	0.507	0.066	0.622	0.637	0.139	0.631	0.366	0.413	0.816	0.55	0.16	0.581	0.278	0.689	0.494	0.128	0.562	0.553	0.455
1	0.418	0.54	0.094	0.267	0.172	0.454	0.288	0.768	0.607	0.605	0.755	0.643	0.266	0.806	0.731	0.633	0.579	0.633	0.718	0.685	0.585	0.463	0.634	0.486	0.509	0.511	0.202	0.005	0.569	0.754	0.561	0.073	0.603	0.664	0.123	0.509	0.332	0.467	0.825	0.584	0.18	0.651	0.392	0.581	0.666	0.359	0.52	0.627	0.462
1	0.343	0.467	0.094	0.233	0.347	0.336	0.225	0.622	0.51	0.452	0.587	0.7	0.539	0.7	0.659	0.401	0.496	0.465	0.54	0.635	0.536	0.453	0.531	0.306	0.589	0.567	0.817	0.254	0.679	0.812	0.703	0.319	0.5	0.728	0.291	0.582	0.408	0.321	0.468	0.703	0.279	0.516	0.161	0.619	0.543	0.205	0.649	0.679	0.455
1	0.304	0.79	0.156	0.466	0.0	0.259	0.127	0.682	0.683	1.0	0.889	0.053	0.053	0.645	0.6	1.0	0.619	1.0	0.784	0.594	0.443	0.499	0.593	0.627	0.633	0.555	0.0	0.002	0.569	0.754	0.487	0.076	0.538	0.717	0.328	0.575	0.386	0.328	0.631	0.703	0.254	0.646	0.691	0.655	0.377	0.067	0.507	0.575	0.314
1	0.572	0.54	0.125	0.523	0.426	0.49	0.38	0.707	0.542	0.541	0.6	0.719	0.541	0.751	0.691	0.414	0.529	0.435	0.545	0.746	0.468	0.454	0.747	0.563	0.635	0.591	0.715	0.045	0.494	0.722	0.739	0.129	0.695	0.621	0.041	0.634	0.337	0.606	0.857	0.623	0.14	0.772	0.545	0.652	0.718	0.246	0.659	0.653	0.581
1	0.333	0.575	0.031	0.364	0.459	0.368	0.329	0.599	0.654	0.429	0.63	0.544	0.544	0.544	0.544	0.707	0.918	0.707	0.918	0.587	0.352	0.453	0.492	0.233	0.579	0.561	0.942	0.528	0.602	0.778	0.689	0.302	0.627	0.679	0.213	0.52	0.326	0.335	0.554	0.543	0.155	0.533	0.202	0.592	0.362	0.051	0.507	0.575	0.453
1	0.582	0.307	0.125	0.515	0.381	0.574	0.387	0.856	0.279	0.697	0.344	0.594	0.488	0.663	0.627	0.393	0.336	0.393	0.439	0.762	0.518	0.521	0.751	0.55	0.639	0.541	0.37	0.006	0.569	0.754	0.516	0.022	0.423	0.53	0.02	0.663	0.478	0.632	0.964	0.723	0.341	0.765	0.485	0.658	0.765	0.336	0.605	0.611	0.594
1	0.502	0.603	0.094	0.4	0.489	0.43	0.357	0.529	0.566	0.519	0.621	0.592	0.592	0.71	0.675	0.489	0.534	0.489	0.579	0.705	0.457	0.435	0.71	0.595	0.533	0.549	0.515	0.021	0.369	0.65	0.346	0.008	0.418	0.745	0.146	0.499	0.425	0.545	0.857	0.579	0.306	0.719	0.481	0.592	0.727	0.377	0.489	0.592	0.514
1	0.358	0.771	0.094	0.332	0.431	0.304	0.237	0.686	0.614	0.519	0.734	0.511	0.416	0.511	0.486	0.592	0.632	0.643	0.745	0.607	0.375	0.515	0.591	0.465	0.583	0.515	0.828	0.25	0.744	0.817	0.54	0.086	0.604	0.552	0.074	0.478	0.321	0.42	0.861	0.735	0.22	0.6	0.336	0.688	0.592	0.277	0.495	0.503	0.428
1	0.568	0.383	0.0	0.723	0.764	0.615	0.639	0.407	0.538	0.227	0.383	0.0	0.0	0.0	0.0	0.0	0.0	0.0	0.0	0.706	0.325	0.42	0.77	0.688	0.579	0.587	0.764	0.06	0.524	0.75	0.776	0.173	0.654	0.603	0.037	0.656	0.36	0.597	0.825	0.569	0.147	0.798	0.71	0.619	0.707	0.231	0.628	0.664	0.526
1	0.221	0.594	0.031	0.357	0.453	0.238	0.236	0.664	0.611	0.496	0.658	0.453	0.453	0.453	0.453	0.573	0.744	0.573	0.744	0.58	0.596	0.457	0.358	0.134	0.693	0.619	0.776	0.377	0.623	0.786	0.0	0.139	0.574	0.526	0.128	0.519	0.349	0.406	0.767	0.591	0.208	0.408	0.106	0.688	0.234	0.031	0.507	0.575	0.365
1	0.158	0.843	0.031	0.41	0.42	0.18	0.184	0.772	0.597	0.61	0.744	0.411	0.411	0.411	0.411	0.552	0.717	0.552	0.717	0.0	0.486	0.453	0.582	0.468	0.545	0.541	0.581	0.129	0.569	0.754	0.0	0.139	0.574	0.526	0.128	0.519	0.349	0.406	0.767	0.591	0.208	0.0	0.392	0.617	0.556	0.254	0.507	0.575	0.422
1	0.209	0.206	0.094	0.351	0.387	0.1	0.113	0.521	0.138	0.347	0.192	0.65	0.553	0.749	0.688	0.416	0.449	0.416	0.497	0.527	0.377	0.504	0.525	0.586	0.537	0.496	0.55	0.116	0.279	0.553	0.656	0.447	0.584	0.248	0.016	0.519	0.349	0.244	0.622	0.53	0.177	0.557	0.497	0.623	0.525	0.354	0.411	0.499	0.238
1	0.488	0.732	0.031	0.545	0.613	0.463	0.459	0.806	0.645	0.645	0.808	0.385	0.385	0.385	0.385	0.559	0.726	0.559	0.726	0.708	0.504	0.494	0.657	0.409	0.699	0.593	0.884	0.175	0.589	0.757	0.894	0.632	0.664	0.7	0.113	0.592	0.335	0.42	0.381	0.574	0.143	0.639	0.241	0.71	0.737	0.436	0.628	0.579	0.552
1	0.256	0.566	0.094	0.391	0.275	0.199	0.152	0.564	0.337	0.392	0.418	0.643	0.566	0.665	0.635	0.413	0.443	0.413	0.494	0.569	0.444	0.478	0.517	0.429	0.611	0.559	0.707	0.216	0.629	0.781	0.715	0.547	0.615	0.552	0.126	0.558	0.345	0.237	0.437	0.616	0.182	0.577	0.466	0.658	0.09	0.005	0.507	0.575	0.335
1	0.388	0.259	0.063	0.206	0.323	0.437	0.309	0.687	0.408	0.521	0.561	0.477	0.356	0.477	0.438	0.529	0.416	0.529	0.552	0.652	0.495	0.442	0.62	0.509	0.589	0.573	0.639	0.075	0.699	0.823	0.632	0.148	0.643	0.53	0.054	0.466	0.298	0.441	0.83	0.623	0.168	0.637	0.406	0.627	0.65	0.372	0.551	0.603	0.429
1	0.588	0.503	0.75	0.316	0.312	0.287	0.131	0.784	0.36	0.622	0.517	0.769	0.36	0.769	0.628	0.466	0.436	0.523	0.562	0.824	0.92	0.464	0.599	0.151	0.579	0.551	0.536	0.015	0.037	0.172	0.705	0.091	0.538	0.603	0.034	0.506	0.362	0.625	0.895	0.616	0.23	0.571	0.067	0.563	0.587	0.082	0.521	0.647	0.71
1	0.259	0.492	0.063	0.337	0.436	0.203	0.202	0.469	0.576	0.344	0.501	0.725	0.593	0.725	0.685	0.464	0.603	0.551	0.66	0.593	0.554	0.473	0.515	0.416	0.483	0.488	0.595	0.114	0.325	0.602	0.463	0.079	0.232	0.375	0.032	0.519	0.349	0.342	0.906	0.577	0.495	0.548	0.349	0.658	0.518	0.259	0.159	0.218	0.335
1	0.314	0.582	0.031	0.413	0.5	0.322	0.313	0.652	0.607	0.484	0.647	0.608	0.608	0.608	0.608	0.433	0.562	0.433	0.562	0.596	0.425	0.386	0.597	0.616	0.545	0.596	0.423	0.033	0.569	0.754	0.617	0.194	0.58	0.596	0.128	0.471	0.329	0.356	0.722	0.54	0.182	0.616	0.497	0.628	0.511	0.185	0.451	0.526	0.36
1	0.264	0.614	0.063	0.482	0.297	0.281	0.206	0.576	0.574	0.404	0.561	0.71	0.525	0.71	0.663	0.442	0.451	0.442	0.513	0.558	0.382	0.457	0.549	0.535	0.567	0.549	0.668	0.167	0.641	0.794	0.701	0.471	0.555	0.684	0.315	0.578	0.379	0.205	0.321	0.611	0.217	0.557	0.371	0.654	0.456	0.156	0.464	0.511	0.346
1	0.43	0.52	0.188	0.464	0.331	0.352	0.206	0.772	0.427	0.61	0.441	0.716	0.561	0.859	0.767	0.37	0.374	0.431	0.466	0.629	0.316	0.402	0.692	0.742	0.527	0.572	0.329	0.011	0.569	0.754	0.346	0.012	0.64	0.759	0.234	0.52	0.321	0.467	0.772	0.555	0.151	0.721	0.715	0.576	0.656	0.315	0.579	0.675	0.377
1	0.51	0.381	0.0	0.686	0.732	0.564	0.591	0.406	0.536	0.226	0.381	0.0	0.0	0.0	0.0	0.0	0.0	0.0	0.0	0.767	0.792	0.457	0.626	0.282	0.451	0.479	0.357	0.008	0.569	0.754	0.434	0.017	0.464	0.475	0.019	0.238	0.281	0.571	0.97	0.589	0.274	0.584	0.123	0.601	0.708	0.31	0.328	0.447	0.609
1	0.587	0.748	0.063	0.716	0.438	0.605	0.476	0.64	0.526	0.471	0.619	0.803	0.438	0.803	0.751	0.457	0.594	0.477	0.606	0.803	0.754	0.501	0.686	0.312	0.637	0.556	0.531	0.015	0.358	0.619	0.783	0.166	0.674	0.456	0.011	0.519	0.349	0.618	0.856	0.672	0.165	0.702	0.26	0.655	0.685	0.177	0.648	0.643	0.669
1	0.634	0.476	0.156	0.504	0.36	0.544	0.401	0.713	0.445	0.548	0.51	0.524	0.524	0.837	0.796	0.431	0.521	0.434	0.545	0.771	0.432	0.481	0.801	0.634	0.643	0.575	0.393	0.006	0.569	0.754	0.796	0.143	0.599	0.686	0.048	0.617	0.372	0.656	0.839	0.691	0.212	0.815	0.585	0.668	0.807	0.354	0.584	0.587	0.609
1	0.448	0.427	0.063	0.38	0.453	0.464	0.36	0.619	0.528	0.449	0.533	0.491	0.476	0.491	0.484	0.578	0.591	0.578	0.67	0.674	0.446	0.436	0.68	0.609	0.537	0.549	0.432	0.018	0.569	0.754	0.612	0.094	0.657	0.613	0.073	0.677	0.366	0.498	0.856	0.535	0.136	0.692	0.495	0.581	0.703	0.413	0.608	0.69	0.454
1	0.059	0.226	0.031	0.211	0.328	0.116	0.102	0.491	0.353	0.315	0.333	0.584	0.584	0.584	0.584	0.482	0.626	0.482	0.626	0.407	0.254	0.448	0.453	0.695	0.581	0.565	0.432	0.127	0.569	0.754	0.0	0.139	0.574	0.526	0.128	0.519	0.349	0.406	0.767	0.591	0.208	0.455	0.416	0.597	0.234	0.069	0.507	0.575	0.155
1	0.492	0.351	0.219	0.17	0.293	0.459	0.236	0.534	0.476	0.379	0.446	0.523	0.399	0.523	0.447	0.505	0.394	0.505	0.484	0.752	0.758	0.469	0.627	0.312	0.581	0.548	0.403	0.012	0.569	0.754	0.617	0.078	0.598	0.484	0.023	0.524	0.341	0.546	0.918	0.63	0.196	0.658	0.282	0.621	0.619	0.172	0.548	0.607	0.576
1	0.602	0.199	0.063	0.325	0.421	0.633	0.488	0.846	0.367	0.686	0.566	0.765	0.765	0.806	0.788	0.374	0.484	0.374	0.486	0.771	0.512	0.432	0.76	0.537	0.591	0.584	0.658	0.028	0.499	0.733	0.659	0.06	0.665	0.549	0.02	0.599	0.337	0.644	0.932	0.599	0.149	0.765	0.436	0.641	0.797	0.387	0.538	0.58	0.619
1	0.236	0.596	0.094	0.358	0.394	0.109	0.136	0.543	0.538	0.405	0.577	0.53	0.53	0.608	0.577	0.492	0.494	0.492	0.553	0.591	0.61	0.441	0.483	0.357	0.369	0.439	0.58	0.118	0.513	0.737	0.374	0.044	0.493	0.573	0.162	0.418	0.35	0.306	0.813	0.513	0.231	0.506	0.264	0.511	0.391	0.105	0.507	0.575	0.346
1	0.727	0.82	0.188	0.263	0.36	0.654	0.453	0.818	0.773	0.658	0.852	0.464	0.334	0.511	0.444	0.557	0.723	0.65	0.79	0.874	0.717	0.573	0.79	0.359	0.635	0.503	0.382	0.004	0.569	0.754	0.632	0.025	0.646	0.304	0.001	0.519	0.349	0.759	0.979	0.774	0.206	0.803	0.319	0.664	0.759	0.154	0.589	0.594	0.79
1	0.35	0.427	0.031	0.217	0.333	0.41	0.343	0.432	0.571	0.253	0.427	0.581	0.581	0.581	0.581	0.305	0.396	0.305	0.396	0.598	0.358	0.411	0.634	0.697	0.529	0.565	0.329	0.015	0.569	0.754	0.584	0.126	0.615	0.596	0.107	0.634	0.37	0.402	0.798	0.528	0.158	0.666	0.655	0.577	0.592	0.287	0.638	0.713	0.331
1	0.373	0.769	0.0	0.597	0.657	0.441	0.476	0.626	0.827	0.456	0.769	0.0	0.0	0.0	0.0	0.0	0.0	0.0	0.0	0.666	0.613	0.481	0.589	0.424	0.796	0.651	0.52	0.042	0.313	0.59	0.673	0.219	0.728	0.44	0.03	0.519	0.349	0.421	0.795	0.681	0.139	0.61	0.34	0.781	0.615	0.305	0.684	0.556	0.438
1	0.541	0.453	0.094	0.389	0.39	0.557	0.39	0.779	0.545	0.616	0.594	0.543	0.543	0.748	0.674	0.482	0.504	0.482	0.56	0.747	0.556	0.493	0.717	0.51	0.571	0.525	0.413	0.009	0.569	0.754	0.743	0.155	0.572	0.799	0.176	0.534	0.356	0.552	0.71	0.676	0.225	0.752	0.53	0.632	0.624	0.138	0.511	0.569	0.571
1	0.461	0.54	0.031	0.567	0.63	0.4	0.436	0.565	0.562	0.393	0.538	0.525	0.525	0.525	0.525	0.492	0.639	0.492	0.639	0.713	0.61	0.445	0.652	0.452	0.527	0.536	0.423	0.015	0.569	0.754	0.719	0.197	0.511	0.521	0.035	0.526	0.382	0.5	0.808	0.594	0.242	0.661	0.347	0.601	0.65	0.256	0.48	0.576	0.524
1	0.394	0.499	0.031	0.294	0.399	0.445	0.381	0.715	0.597	0.549	0.695	0.408	0.408	0.408	0.408	0.522	0.678	0.522	0.678	0.655	0.493	0.371	0.627	0.521	0.531	0.601	0.615	0.064	0.626	0.818	0.731	0.302	0.6	0.632	0.11	0.358	0.273	0.411	0.652	0.518	0.163	0.644	0.42	0.663	0.656	0.377	0.321	0.381	0.429
1	0.519	0.764	0.063	0.45	0.42	0.532	0.418	0.586	0.597	0.471	0.651	0.756	0.64	0.756	0.718	0.408	0.481	0.408	0.505	0.715	0.457	0.522	0.717	0.576	0.503	0.462	0.656	0.042	0.461	0.681	0.346	0.007	0.677	0.475	0.018	0.227	0.175	0.579	0.977	0.62	0.149	0.75	0.584	0.592	0.673	0.228	0.397	0.518	0.522
1	0.534	0.337	0.0	0.7	0.745	0.584	0.61	0.381	0.503	0.2	0.337	0.0	0.0	0.0	0.0	0.0	0.0	0.0	0.0	0.689	0.328	0.439	0.732	0.606	0.595	0.58	0.895	0.146	0.635	0.796	0.696	0.114	0.588	0.777	0.157	0.698	0.402	0.555	0.762	0.591	0.191	0.749	0.537	0.602	0.728	0.321	0.705	0.733	0.536
1	0.532	0.501	0.063	0.409	0.412	0.555	0.429	0.775	0.574	0.612	0.711	0.775	0.636	0.775	0.733	0.419	0.447	0.419	0.496	0.779	0.802	0.607	0.634	0.27	0.681	0.504	0.423	0.011	0.569	0.754	0.374	0.008	0.629	0.555	0.031	0.659	0.372	0.588	0.965	0.832	0.23	0.677	0.274	0.69	0.565	0.092	0.687	0.636	0.622
1	0.35	0.564	0.094	0.325	0.409	0.329	0.231	0.734	0.379	0.57	0.545	0.538	0.496	0.711	0.638	0.497	0.536	0.497	0.578	0.579	0.296	0.751	0.642	0.741	0.579	0.357	0.456	0.033	0.569	0.754	0.346	0.019	0.87	0.365	0.019	0.519	0.349	0.431	0.968	0.774	0.097	0.693	0.838	0.618	0.488	0.128	0.715	0.722	0.292
1	0.539	0.704	0.063	0.533	0.602	0.428	0.435	0.847	0.606	0.688	0.748	0.731	0.575	0.731	0.688	0.514	0.61	0.514	0.639	0.759	0.635	0.469	0.693	0.425	0.673	0.599	0.52	0.018	0.489	0.714	0.662	0.086	0.682	0.492	0.019	0.772	0.384	0.586	0.914	0.662	0.158	0.727	0.424	0.685	0.612	0.128	0.703	0.651	0.595
1	0.36	0.436	0.063	0.303	0.381	0.394	0.286	0.729	0.524	0.564	0.61	0.509	0.509	0.514	0.512	0.46	0.594	0.46	0.596	0.664	0.644	0.55	0.57	0.388	0.541	0.464	0.536	0.05	0.629	0.758	0.374	0.022	0.671	0.658	0.159	0.513	0.306	0.417	0.832	0.713	0.177	0.606	0.351	0.618	0.425	0.074	0.507	0.575	0.449
1	0.249	0.289	0.031	0.511	0.27	0.321	0.259	0.34	0.45	0.429	0.494	0.438	0.438	0.438	0.438	0.351	0.456	0.351	0.456	0.525	0.297	0.399	0.567	0.675	0.489	0.549	0.568	0.104	0.717	0.845	0.608	0.253	0.572	0.533	0.113	0.515	0.349	0.293	0.689	0.54	0.187	0.619	0.714	0.597	0.435	0.141	0.507	0.575	0.243
1	0.298	0.339	0.125	0.291	0.375	0.193	0.152	0.245	0.324	0.367	0.346	0.716	0.491	0.716	0.638	0.362	0.436	0.37	0.457	0.522	0.221	0.458	0.624	0.832	0.473	0.492	0.255	0.013	0.569	0.754	0.487	0.078	0.616	0.653	0.211	0.565	0.346	0.346	0.74	0.482	0.143	0.652	0.754	0.545	0.623	0.477	0.566	0.698	0.195
1	0.319	0.506	0.063	0.225	0.34	0.346	0.252	0.616	0.583	0.447	0.628	0.606	0.475	0.606	0.565	0.527	0.684	0.534	0.688	0.61	0.474	0.467	0.57	0.479	0.651	0.589	0.673	0.13	0.298	0.582	0.628	0.206	0.699	0.434	0.037	0.519	0.349	0.375	0.798	0.552	0.118	0.616	0.482	0.703	0.471	0.131	0.489	0.486	0.376
1	0.294	0.42	0.094	0.424	0.427	0.2	0.184	0.542	0.429	0.368	0.374	0.71	0.525	0.71	0.645	0.399	0.477	0.399	0.497	0.588	0.439	0.455	0.542	0.435	0.587	0.563	0.741	0.215	0.566	0.759	0.608	0.201	0.574	0.544	0.097	0.552	0.362	0.343	0.745	0.599	0.203	0.562	0.329	0.663	0.563	0.308	0.487	0.521	0.366
1	0.523	0.291	0.063	0.389	0.387	0.551	0.422	0.569	0.441	0.397	0.395	0.67	0.67	0.749	0.719	0.4	0.5	0.4	0.51	0.712	0.436	0.54	0.722	0.587	0.607	0.51	0.695	0.052	0.48	0.686	0.679	0.105	0.58	0.544	0.03	0.435	0.314	0.568	0.887	0.703	0.226	0.748	0.564	0.654	0.708	0.292	0.51	0.547	0.522
1	0.556	0.323	0.188	0.419	0.381	0.515	0.311	0.582	0.401	0.411	0.416	0.716	0.466	0.95	0.819	0.413	0.475	0.415	0.509	0.748	0.517	0.421	0.727	0.514	0.587	0.59	0.705	0.046	0.561	0.768	0.653	0.072	0.505	0.693	0.075	0.529	0.387	0.594	0.871	0.608	0.249	0.756	0.511	0.634	0.615	0.121	0.613	0.64	0.592
1	0.594	0.339	0.0	0.739	0.778	0.637	0.66	0.382	0.505	0.201	0.339	0.0	0.0	0.0	0.0	0.0	0.0	0.0	0.0	0.8	0.706	0.467	0.692	0.319	0.549	0.531	0.787	0.06	0.844	0.868	0.346	0.004	0.676	0.415	0.008	0.519	0.349	0.646	0.99	0.647	0.157	0.733	0.335	0.616	0.554	0.062	0.434	0.525	0.671
1	0.548	0.492	0.0	0.71	0.753	0.597	0.622	0.469	0.619	0.292	0.492	0.0	0.0	0.0	0.0	0.0	0.0	0.0	0.0	0.723	0.426	0.447	0.742	0.611	0.647	0.603	0.656	0.037	0.625	0.789	0.31	0.004	0.546	0.733	0.105	0.666	0.412	0.591	0.899	0.655	0.235	0.78	0.667	0.667	0.633	0.144	0.697	0.664	0.538
1	0.523	0.568	0.0	0.693	0.739	0.574	0.601	0.512	0.676	0.337	0.568	0.0	0.0	0.0	0.0	0.0	0.0	0.0	0.0	0.731	0.525	0.49	0.711	0.535	0.603	0.546	0.471	0.015	0.569	0.754	0.497	0.026	0.617	0.288	0.005	0.519	0.349	0.582	0.976	0.672	0.196	0.747	0.56	0.65	0.641	0.174	0.518	0.557	0.541
1	0.303	0.328	0.063	0.265	0.375	0.333	0.239	0.521	0.455	0.347	0.436	0.409	0.404	0.409	0.406	0.411	0.509	0.411	0.521	0.635	0.66	0.47	0.535	0.388	0.479	0.486	0.413	0.033	0.569	0.754	0.656	0.276	0.53	0.58	0.121	0.476	0.354	0.335	0.664	0.628	0.238	0.568	0.331	0.581	0.471	0.144	0.384	0.519	0.393
1	0.641	0.7	0.531	0.42	0.368	0.377	0.228	0.707	0.483	0.571	0.688	0.576	0.339	0.687	0.568	0.47	0.529	0.699	0.734	0.823	0.684	0.515	0.726	0.328	0.607	0.528	0.865	0.072	0.566	0.74	0.696	0.065	0.586	0.636	0.032	0.713	0.408	0.676	0.918	0.681	0.217	0.761	0.34	0.632	0.649	0.1	0.675	0.683	0.711
1	0.532	0.39	0.031	0.356	0.452	0.571	0.495	0.613	0.526	0.442	0.557	0.516	0.516	0.516	0.516	0.547	0.71	0.547	0.71	0.762	0.674	0.442	0.68	0.396	0.603	0.582	0.393	0.009	0.569	0.754	0.646	0.079	0.717	0.192	0.001	0.519	0.349	0.584	0.936	0.601	0.123	0.714	0.391	0.624	0.625	0.146	0.713	0.714	0.594
1	0.525	0.219	0.125	0.342	0.413	0.51	0.34	0.349	0.332	0.338	0.356	0.721	0.599	0.721	0.667	0.397	0.479	0.437	0.516	0.689	0.346	0.417	0.738	0.664	0.525	0.558	0.734	0.064	0.603	0.79	0.487	0.024	0.596	0.557	0.032	0.659	0.386	0.58	0.952	0.56	0.177	0.746	0.549	0.561	0.774	0.479	0.577	0.689	0.497
1	0.557	0.416	0.094	0.382	0.387	0.58	0.403	0.546	0.291	0.373	0.342	0.588	0.585	0.749	0.681	0.383	0.475	0.384	0.491	0.753	0.545	0.516	0.724	0.503	0.669	0.561	0.618	0.028	0.563	0.738	0.673	0.084	0.56	0.517	0.02	0.621	0.391	0.601	0.912	0.735	0.247	0.755	0.502	0.705	0.673	0.187	0.508	0.498	0.586
1	0.292	0.515	0.063	0.307	0.41	0.291	0.229	0.785	0.562	0.623	0.633	0.712	0.519	0.712	0.665	0.444	0.43	0.444	0.503	0.587	0.438	0.423	0.58	0.599	0.637	0.616	0.423	0.037	0.569	0.754	0.525	0.108	0.634	0.678	0.261	0.639	0.364	0.326	0.667	0.567	0.158	0.619	0.569	0.669	0.543	0.264	0.615	0.608	0.309
1	0.31	0.894	0.0	0.556	0.622	0.384	0.423	0.696	0.92	0.53	0.894	0.0	0.0	0.0	0.0	0.0	0.0	0.0	0.0	0.486	0.143	0.644	0.624	0.787	0.701	0.489	0.684	0.145	0.653	0.74	0.449	0.054	0.765	0.869	0.957	0.634	0.31	0.092	0.055	0.706	0.128	0.665	0.794	0.721	0.539	0.233	0.746	0.645	0.25
1	0.396	0.589	0.063	0.369	0.392	0.418	0.316	0.7	0.64	0.534	0.707	0.464	0.464	0.565	0.53	0.583	0.592	0.583	0.675	0.664	0.536	0.531	0.624	0.505	0.627	0.527	0.515	0.037	0.844	0.847	0.547	0.075	0.555	0.747	0.253	0.601	0.387	0.424	0.702	0.735	0.25	0.64	0.4	0.668	0.636	0.321	0.587	0.589	0.444
1	0.347	0.552	0.063	0.334	0.376	0.374	0.275	0.728	0.491	0.563	0.591	0.778	0.778	0.805	0.792	0.368	0.478	0.435	0.522	0.647	0.59	0.441	0.58	0.451	0.577	0.569	0.478	0.038	0.569	0.754	0.636	0.188	0.645	0.44	0.034	0.519	0.349	0.403	0.815	0.562	0.15	0.566	0.256	0.582	0.663	0.508	0.608	0.69	0.409
1	0.138	0.813	0.031	0.174	0.297	0.211	0.168	0.681	0.855	0.514	0.836	0.417	0.417	0.417	0.417	0.655	0.851	0.655	0.851	0.426	0.199	0.445	0.349	0.192	0.729	0.648	0.82	0.733	0.682	0.815	0.0	0.139	0.574	0.526	0.128	0.519	0.349	0.406	0.767	0.591	0.208	0.0	0.392	0.617	0.556	0.254	0.507	0.575	0.422
1	0.51	0.457	0.094	0.39	0.416	0.519	0.364	0.606	0.561	0.436	0.55	0.723	0.617	0.741	0.71	0.453	0.569	0.458	0.583	0.731	0.56	0.475	0.695	0.502	0.611	0.561	0.44	0.013	0.569	0.754	0.554	0.043	0.686	0.692	0.095	0.61	0.333	0.555	0.877	0.64	0.15	0.724	0.482	0.648	0.663	0.221	0.605	0.621	0.543
1	0.465	0.559	0.031	0.454	0.535	0.484	0.44	0.678	0.612	0.511	0.672	0.416	0.416	0.416	0.416	0.658	0.855	0.658	0.855	0.704	0.549	0.473	0.666	0.497	0.647	0.582	0.55	0.031	0.591	0.765	0.705	0.173	0.657	0.663	0.096	0.639	0.354	0.497	0.77	0.647	0.168	0.66	0.333	0.65	0.735	0.482	0.63	0.635	0.504
1	0.418	0.522	0.0	0.626	0.682	0.481	0.514	0.486	0.642	0.31	0.522	0.0	0.0	0.0	0.0	0.0	0.0	0.0	0.0	0.666	0.483	0.398	0.654	0.575	0.627	0.632	0.393	0.017	0.569	0.754	0.703	0.216	0.616	0.586	0.071	0.488	0.319	0.454	0.759	0.601	0.177	0.666	0.456	0.658	0.665	0.356	0.58	0.595	0.445
1	0.41	0.596	0.031	0.455	0.536	0.42	0.394	0.545	0.69	0.371	0.605	0.586	0.586	0.586	0.586	0.495	0.643	0.495	0.643	0.662	0.485	0.469	0.645	0.554	0.577	0.547	0.526	0.035	0.235	0.52	0.262	0.006	0.597	0.752	0.244	0.543	0.347	0.449	0.767	0.601	0.188	0.678	0.529	0.633	0.541	0.144	0.592	0.625	0.448
1	0.52	0.406	0.125	0.015	0.161	0.522	0.337	0.0	0.0	0.248	0.231	0.509	0.491	0.767	0.672	0.398	0.444	0.468	0.532	0.762	0.715	0.426	0.629	0.275	0.535	0.556	0.807	0.097	0.664	0.814	0.434	0.015	0.568	0.527	0.026	0.457	0.329	0.578	0.963	0.584	0.201	0.669	0.272	0.602	0.485	0.051	0.374	0.488	0.616
1	0.292	0.704	0.094	0.303	0.406	0.229	0.183	0.863	0.656	0.704	0.797	0.462	0.45	0.657	0.583	0.688	0.745	0.688	0.8	0.56	0.334	0.432	0.593	0.667	0.605	0.591	0.546	0.073	0.116	0.373	0.656	0.291	0.554	0.832	0.798	0.559	0.373	0.032	0.014	0.0	0.0	0.617	0.562	0.6	0.617	0.472	0.721	0.744	0.276
1	0.538	0.573	0.063	0.446	0.438	0.552	0.434	0.705	0.612	0.54	0.64	0.408	0.408	0.635	0.586	0.522	0.626	0.522	0.652	0.744	0.551	0.493	0.715	0.514	0.641	0.564	0.432	0.011	0.569	0.754	0.643	0.075	0.671	0.627	0.051	0.627	0.344	0.582	0.892	0.684	0.17	0.748	0.518	0.655	0.612	0.128	0.626	0.628	0.572
1	0.405	0.6	0.063	0.406	0.448	0.405	0.323	0.737	0.502	0.573	0.617	0.678	0.656	0.678	0.668	0.47	0.61	0.479	0.616	0.67	0.541	0.475	0.615	0.448	0.551	0.526	0.691	0.092	0.419	0.669	0.659	0.168	0.578	0.697	0.169	0.554	0.36	0.431	0.706	0.572	0.192	0.651	0.424	0.595	0.516	0.121	0.562	0.644	0.47
1	0.626	0.524	0.063	0.721	0.392	0.613	0.508	0.507	0.569	0.332	0.49	0.732	0.664	0.732	0.705	0.453	0.587	0.453	0.587	0.773	0.457	0.47	0.774	0.528	0.657	0.59	0.901	0.094	0.658	0.797	0.417	0.007	0.603	0.344	0.004	0.519	0.349	0.674	0.991	0.693	0.21	0.807	0.566	0.68	0.675	0.133	0.582	0.575	0.641
1	0.253	0.51	0.094	0.325	0.381	0.2	0.15	0.821	0.439	0.66	0.575	0.743	0.452	0.76	0.721	0.418	0.405	0.418	0.486	0.567	0.445	0.453	0.528	0.477	0.731	0.643	0.653	0.163	0.598	0.776	0.665	0.382	0.636	0.737	0.492	0.652	0.367	0.155	0.228	0.465	0.126	0.579	0.482	0.711	0.471	0.185	0.766	0.666	0.307
1	0.378	0.397	0.094	0.334	0.429	0.361	0.255	0.636	0.488	0.467	0.485	0.606	0.517	0.785	0.71	0.457	0.461	0.457	0.517	0.642	0.473	0.45	0.629	0.577	0.637	0.595	0.432	0.025	0.569	0.754	0.487	0.051	0.465	0.699	0.196	0.634	0.444	0.423	0.776	0.652	0.29	0.651	0.487	0.674	0.627	0.328	0.621	0.608	0.404
1	0.46	0.681	0.031	0.434	0.518	0.485	0.436	0.781	0.702	0.619	0.824	0.439	0.439	0.439	0.439	0.592	0.769	0.592	0.769	0.629	0.268	0.414	0.718	0.786	0.641	0.626	0.393	0.013	0.569	0.754	0.262	0.004	0.632	0.192	0.002	0.519	0.349	0.531	0.995	0.672	0.188	0.748	0.784	0.673	0.668	0.295	0.561	0.566	0.38
1	0.262	0.533	0.031	0.31	0.412	0.307	0.27	0.541	0.637	0.367	0.566	0.452	0.452	0.452	0.452	0.312	0.405	0.312	0.405	0.584	0.501	0.503	0.514	0.405	0.545	0.503	0.682	0.183	0.67	0.791	0.621	0.26	0.391	0.639	0.229	0.741	0.521	0.279	0.574	0.693	0.361	0.553	0.359	0.55	0.488	0.2	0.872	0.886	0.342
1	0.449	0.552	0.031	0.446	0.528	0.469	0.426	0.555	0.647	0.382	0.587	0.468	0.468	0.468	0.468	0.537	0.697	0.537	0.697	0.659	0.386	0.485	0.678	0.599	0.637	0.567	0.731	0.092	0.612	0.771	0.584	0.075	0.704	0.461	0.024	0.519	0.349	0.509	0.918	0.664	0.147	0.703	0.55	0.66	0.668	0.313	0.639	0.633	0.453
1	0.312	0.529	0.125	0.182	0.303	0.217	0.163	0.432	0.503	0.429	0.503	0.571	0.371	0.571	0.484	0.525	0.534	0.525	0.618	0.507	0.177	0.51	0.565	0.478	0.561	0.506	0.891	0.446	0.602	0.758	0.608	0.184	0.585	0.712	0.304	0.516	0.344	0.32	0.566	0.618	0.201	0.612	0.483	0.621	0.415	0.087	0.507	0.575	0.374
1	0.153	0.605	0.031	0.37	0.462	0.126	0.18	0.53	0.701	0.362	0.605	0.572	0.572	0.572	0.572	0.627	0.814	0.627	0.814	0.476	0.307	0.436	0.411	0.301	0.743	0.661	0.764	0.501	0.619	0.79	0.449	0.123	0.81	0.096	0.004	0.519	0.349	0.249	0.896	0.628	0.085	0.255	0.023	0.627	0.491	0.359	0.716	0.716	0.287
1	0.273	0.986	0.031	0.265	0.375	0.329	0.279	0.763	0.988	0.6	0.998	0.341	0.341	0.341	0.341	0.565	0.734	0.565	0.734	0.0	0.486	0.453	0.582	0.468	0.545	0.541	0.581	0.129	0.569	0.754	0.0	0.139	0.574	0.526	0.128	0.519	0.349	0.406	0.767	0.591	0.208	0.0	0.392	0.617	0.556	0.254	0.507	0.575	0.422
1	0.351	0.469	0.031	0.263	0.373	0.407	0.345	0.675	0.578	0.508	0.647	0.467	0.467	0.467	0.467	0.535	0.695	0.535	0.695	0.615	0.42	0.499	0.616	0.597	0.477	0.463	0.559	0.059	0.64	0.779	0.621	0.165	0.445	0.582	0.096	0.583	0.44	0.399	0.777	0.616	0.297	0.645	0.533	0.54	0.619	0.354	0.528	0.676	0.361
1	0.575	0.476	0.031	0.469	0.548	0.596	0.531	0.623	0.574	0.453	0.598	0.364	0.364	0.364	0.364	0.617	0.801	0.617	0.801	0.742	0.446	0.503	0.755	0.589	0.645	0.558	0.697	0.04	0.552	0.736	0.762	0.151	0.646	0.739	0.096	0.601	0.346	0.595	0.788	0.686	0.183	0.773	0.542	0.669	0.745	0.297	0.59	0.591	0.576
1	0.329	0.857	0.031	0.393	0.483	0.352	0.326	0.805	0.837	0.644	0.935	0.39	0.39	0.39	0.39	0.658	0.855	0.658	0.855	0.63	0.545	0.485	0.561	0.423	0.641	0.57	0.661	0.116	0.77	0.836	0.744	0.467	0.62	0.48	0.05	0.628	0.366	0.337	0.574	0.703	0.203	0.617	0.463	0.665	0.37	0.056	0.507	0.575	0.398
1	0.275	0.838	0.031	0.486	0.481	0.286	0.281	0.736	0.678	0.571	0.767	0.382	0.382	0.382	0.382	0.683	0.887	0.683	0.887	0.644	0.832	0.463	0.453	0.227	0.621	0.576	0.344	0.026	0.569	0.754	0.782	0.817	0.611	0.344	0.024	0.519	0.349	0.211	0.313	0.487	0.147	0.342	0.033	0.456	0.57	0.359	0.616	0.838	0.399
1	0.265	0.432	0.156	0.247	0.303	0.223	0.095	0.538	0.517	0.364	0.471	0.409	0.404	0.469	0.432	0.411	0.503	0.424	0.522	0.589	0.516	0.409	0.515	0.401	0.495	0.546	0.673	0.171	0.542	0.763	0.656	0.334	0.545	0.56	0.126	0.484	0.351	0.29	0.61	0.511	0.196	0.539	0.307	0.581	0.181	0.015	0.507	0.575	0.374
1	0.568	0.411	0.031	0.545	0.612	0.566	0.525	0.754	0.419	0.59	0.61	0.605	0.605	0.605	0.605	0.368	0.478	0.368	0.478	0.776	0.643	0.412	0.711	0.425	0.591	0.6	0.432	0.009	0.569	0.754	0.691	0.091	0.663	0.754	0.111	0.608	0.341	0.595	0.822	0.552	0.138	0.73	0.378	0.619	0.718	0.251	0.621	0.66	0.618
1	0.217	0.54	0.031	0.421	0.487	0.197	0.233	0.534	0.593	0.36	0.533	0.594	0.594	0.594	0.594	0.404	0.525	0.404	0.525	0.582	0.618	0.417	0.491	0.424	0.463	0.52	0.357	0.037	0.569	0.754	0.684	0.529	0.546	0.332	0.029	0.519	0.349	0.232	0.543	0.535	0.201	0.541	0.408	0.601	0.181	0.018	0.507	0.575	0.309
1	0.239	0.679	0.063	0.458	0.382	0.248	0.186	0.609	0.602	0.438	0.635	0.72	0.676	0.72	0.701	0.412	0.519	0.412	0.527	0.553	0.413	0.582	0.525	0.498	0.413	0.363	0.653	0.175	0.657	0.761	0.31	0.025	0.997	0.661	0.303	0.429	0.163	0.286	0.694	0.662	0.017	0.513	0.276	0.555	0.618	0.621	0.367	0.531	0.289
1	0.271	0.677	0.063	0.427	0.455	0.205	0.212	0.7	0.455	0.534	0.624	0.573	0.505	0.573	0.546	0.516	0.668	0.516	0.669	0.525	0.264	0.534	0.569	0.61	0.581	0.499	0.715	0.209	0.665	0.779	0.346	0.029	0.534	0.384	0.032	0.519	0.349	0.359	0.947	0.691	0.253	0.616	0.621	0.659	0.415	0.108	0.507	0.575	0.298
1	0.239	0.439	0.063	0.358	0.394	0.213	0.185	0.543	0.517	0.37	0.455	0.53	0.53	0.648	0.61	0.492	0.512	0.492	0.575	0.582	0.551	0.372	0.511	0.445	0.341	0.476	0.526	0.086	0.489	0.748	0.374	0.043	0.412	0.573	0.159	0.333	0.36	0.309	0.815	0.443	0.271	0.544	0.371	0.483	0.439	0.154	0.507	0.575	0.323
1	0.482	0.594	0.125	0.573	0.414	0.408	0.305	0.478	0.559	0.571	0.619	0.634	0.377	0.725	0.646	0.395	0.458	0.545	0.558	0.722	0.598	0.534	0.668	0.463	0.555	0.484	0.44	0.015	0.569	0.754	0.653	0.107	0.57	0.605	0.057	0.688	0.408	0.528	0.859	0.664	0.223	0.701	0.451	0.593	0.62	0.182	0.651	0.706	0.529
1	0.496	0.926	0.188	0.537	0.371	0.372	0.261	0.737	0.775	0.599	0.841	0.499	0.372	0.668	0.561	0.658	0.697	0.73	0.842	0.732	0.613	0.5	0.67	0.441	0.695	0.587	0.541	0.025	0.707	0.807	0.584	0.058	0.607	0.852	0.325	0.65	0.379	0.499	0.648	0.689	0.207	0.716	0.483	0.706	0.53	0.085	0.659	0.603	0.547
1	0.449	0.799	0.125	0.578	0.412	0.415	0.277	0.704	0.618	0.538	0.714	0.583	0.374	0.583	0.533	0.528	0.49	0.553	0.635	0.669	0.425	0.398	0.674	0.577	0.669	0.656	0.695	0.075	0.547	0.77	0.659	0.133	0.665	0.681	0.12	0.653	0.355	0.485	0.78	0.594	0.148	0.726	0.676	0.694	0.384	0.033	0.507	0.575	0.459
1	0.525	0.577	0.0	0.695	0.74	0.576	0.603	0.517	0.683	0.342	0.577	0.0	0.0	0.0	0.0	0.0	0.0	0.0	0.0	0.719	0.463	0.43	0.704	0.502	0.631	0.608	0.845	0.117	0.57	0.769	0.417	0.012	0.608	0.192	0.001	0.519	0.349	0.586	0.989	0.628	0.19	0.721	0.434	0.65	0.714	0.303	0.616	0.626	0.558
1	0.262	0.584	0.125	0.361	0.333	0.113	0.121	0.603	0.542	0.475	0.561	0.737	0.476	0.85	0.781	0.413	0.357	0.421	0.484	0.63	0.776	0.451	0.469	0.278	0.601	0.575	0.357	0.029	0.569	0.754	0.346	0.03	0.535	0.702	0.365	0.515	0.367	0.292	0.632	0.618	0.232	0.424	0.098	0.637	0.547	0.321	0.579	0.614	0.38
1	0.269	0.446	0.313	0.17	0.266	0.152	0.0	0.534	0.419	0.379	0.441	0.523	0.393	0.523	0.45	0.505	0.417	0.505	0.492	0.643	0.851	0.484	0.432	0.195	0.657	0.58	0.413	0.039	0.569	0.754	0.679	0.389	0.602	0.484	0.071	0.569	0.354	0.295	0.618	0.645	0.198	0.369	0.05	0.609	0.491	0.197	0.579	0.641	0.405
1	0.577	0.52	0.031	0.344	0.441	0.615	0.534	0.738	0.623	0.574	0.732	0.587	0.587	0.587	0.587	0.649	0.843	0.649	0.843	0.749	0.467	0.444	0.751	0.562	0.687	0.626	0.729	0.047	0.558	0.759	0.31	0.003	0.329	0.722	0.084	0.652	0.537	0.621	0.92	0.674	0.413	0.786	0.602	0.706	0.594	0.092	0.541	0.522	0.592
1	0.529	0.356	0.063	0.495	0.51	0.515	0.427	0.627	0.4	0.458	0.515	0.437	0.437	0.537	0.502	0.565	0.404	0.565	0.569	0.719	0.449	0.466	0.72	0.557	0.527	0.519	0.758	0.071	0.57	0.758	0.594	0.053	0.616	0.567	0.035	0.422	0.293	0.58	0.926	0.596	0.176	0.749	0.55	0.601	0.669	0.21	0.48	0.576	0.545
1	0.423	0.901	0.0	0.629	0.684	0.485	0.518	0.7	0.926	0.534	0.901	0.0	0.0	0.0	0.0	0.0	0.0	0.0	0.0	0.644	0.382	0.596	0.663	0.606	0.677	0.509	0.703	0.09	0.542	0.702	0.475	0.037	0.735	0.765	0.253	0.632	0.321	0.453	0.734	0.747	0.153	0.584	0.202	0.762	0.673	0.372	0.611	0.523	0.506
1	0.319	0.861	0.031	0.495	0.533	0.299	0.318	0.711	0.834	0.545	0.85	0.527	0.527	0.527	0.527	0.451	0.586	0.451	0.586	0.563	0.298	0.488	0.579	0.516	0.633	0.563	0.81	0.276	0.584	0.757	0.668	0.277	0.646	0.774	0.459	0.566	0.334	0.261	0.344	0.569	0.152	0.499	0.155	0.692	0.377	0.062	0.507	0.575	0.446
1	0.276	0.501	0.0	0.535	0.604	0.354	0.395	0.474	0.626	0.297	0.501	0.0	0.0	0.0	0.0	0.0	0.0	0.0	0.0	0.567	0.394	0.504	0.469	0.258	0.623	0.545	0.862	0.456	0.566	0.743	0.0	0.139	0.574	0.526	0.128	0.519	0.349	0.406	0.767	0.591	0.208	0.431	0.098	0.647	0.518	0.238	0.746	0.713	0.4
1	0.509	0.52	0.063	0.211	0.328	0.531	0.41	0.584	0.588	0.532	0.681	0.347	0.347	0.724	0.671	0.626	0.564	0.626	0.688	0.69	0.38	0.387	0.706	0.553	0.571	0.609	0.874	0.149	0.428	0.706	0.729	0.165	0.558	0.633	0.062	0.701	0.417	0.542	0.808	0.499	0.183	0.727	0.498	0.611	0.707	0.313	0.607	0.658	0.525
1	0.591	0.804	0.0	0.737	0.776	0.635	0.658	0.645	0.853	0.477	0.804	0.0	0.0	0.0	0.0	0.0	0.0	0.0	0.0	0.783	0.61	0.499	0.71	0.374	0.585	0.528	0.882	0.101	0.63	0.775	0.703	0.089	0.541	0.784	0.122	0.608	0.396	0.614	0.814	0.664	0.241	0.718	0.297	0.606	0.656	0.138	0.661	0.7	0.669
1	0.272	0.554	0.094	0.321	0.422	0.159	0.166	0.683	0.517	0.516	0.577	0.658	0.469	0.658	0.602	0.527	0.516	0.527	0.606	0.54	0.305	0.463	0.586	0.699	0.557	0.54	0.52	0.071	0.806	0.857	0.525	0.119	0.46	0.653	0.241	0.642	0.45	0.311	0.676	0.633	0.289	0.621	0.645	0.593	0.569	0.359	0.651	0.706	0.249
1	0.527	0.363	0.0	0.696	0.741	0.578	0.605	0.395	0.522	0.215	0.363	0.0	0.0	0.0	0.0	0.0	0.0	0.0	0.0	0.733	0.525	0.487	0.713	0.531	0.569	0.528	0.515	0.019	0.646	0.786	0.709	0.129	0.585	0.434	0.013	0.519	0.349	0.571	0.884	0.65	0.209	0.74	0.513	0.619	0.683	0.236	0.533	0.598	0.549
1	0.4	0.416	0.031	0.543	0.583	0.366	0.386	0.445	0.528	0.267	0.409	0.613	0.613	0.613	0.613	0.342	0.444	0.342	0.444	0.685	0.641	0.408	0.593	0.382	0.333	0.439	0.605	0.059	0.577	0.781	0.747	0.331	0.45	0.355	0.013	0.519	0.349	0.431	0.718	0.516	0.263	0.621	0.327	0.45	0.606	0.249	0.41	0.69	0.473
1	0.41	0.344	0.156	0.24	0.293	0.44	0.215	0.552	0.476	0.379	0.462	0.404	0.404	0.442	0.426	0.381	0.429	0.399	0.486	0.701	0.714	0.43	0.589	0.351	0.569	0.572	0.37	0.015	0.569	0.754	0.679	0.188	0.57	0.152	0.002	0.519	0.349	0.463	0.846	0.584	0.201	0.629	0.336	0.632	0.335	0.028	0.507	0.575	0.503
1	0.32	0.494	0.125	0.157	0.283	0.217	0.17	0.516	0.429	0.455	0.52	0.562	0.52	0.687	0.633	0.546	0.564	0.546	0.609	0.652	0.707	0.374	0.503	0.273	0.367	0.493	0.639	0.107	0.553	0.782	0.561	0.122	0.453	0.679	0.228	0.397	0.364	0.355	0.688	0.482	0.25	0.531	0.21	0.531	0.313	0.036	0.507	0.575	0.441
1	0.411	0.589	0.094	0.503	0.441	0.311	0.281	0.601	0.559	0.43	0.598	0.646	0.416	0.646	0.57	0.471	0.612	0.505	0.64	0.657	0.464	0.43	0.642	0.542	0.615	0.599	0.653	0.073	0.672	0.816	0.463	0.036	0.608	0.451	0.026	0.519	0.349	0.48	0.947	0.635	0.192	0.683	0.557	0.642	0.58	0.192	0.631	0.645	0.434
1	0.586	0.339	0.031	0.491	0.567	0.603	0.541	0.623	0.45	0.453	0.515	0.651	0.651	0.651	0.651	0.38	0.494	0.38	0.494	0.751	0.456	0.393	0.763	0.598	0.521	0.575	0.572	0.019	0.616	0.805	0.584	0.036	0.563	0.544	0.022	0.688	0.411	0.633	0.95	0.54	0.193	0.783	0.56	0.578	0.76	0.315	0.58	0.674	0.578
1	0.343	0.732	0.156	0.323	0.172	0.238	0.159	0.827	0.626	0.667	0.748	0.643	0.159	0.779	0.668	0.633	0.571	0.857	0.801	0.579	0.308	0.516	0.625	0.668	0.543	0.49	0.645	0.099	0.527	0.719	0.578	0.125	0.607	0.701	0.238	0.534	0.34	0.372	0.675	0.601	0.183	0.649	0.577	0.602	0.607	0.338	0.454	0.554	0.342
1	0.308	0.393	0.094	0.301	0.405	0.273	0.196	0.679	0.45	0.512	0.494	0.542	0.542	0.7	0.639	0.514	0.556	0.514	0.605	0.655	0.78	0.34	0.489	0.259	0.685	0.713	0.478	0.046	0.569	0.754	0.589	0.162	0.528	0.699	0.28	0.621	0.407	0.326	0.605	0.426	0.18	0.548	0.268	0.69	0.09	0.005	0.507	0.575	0.422
1	0.515	0.554	0.156	0.369	0.449	0.347	0.302	0.631	0.59	0.462	0.58	0.559	0.364	0.701	0.638	0.627	0.375	0.627	0.586	0.734	0.565	0.447	0.698	0.5	0.583	0.568	0.403	0.011	0.569	0.754	0.691	0.12	0.659	0.608	0.05	0.67	0.363	0.555	0.856	0.586	0.149	0.717	0.442	0.616	0.675	0.236	0.626	0.666	0.555
1	0.347	0.49	0.094	0.38	0.427	0.237	0.229	0.768	0.446	0.605	0.508	0.609	0.53	0.609	0.567	0.439	0.344	0.439	0.451	0.623	0.462	0.438	0.616	0.607	0.607	0.588	0.075	0.002	0.569	0.754	0.673	0.251	0.627	0.652	0.163	0.571	0.344	0.369	0.644	0.591	0.168	0.614	0.404	0.604	0.67	0.536	0.625	0.677	0.367
1	0.277	0.473	0.219	0.087	0.223	0.097	0.058	0.796	0.419	0.634	0.538	0.696	0.452	0.868	0.778	0.389	0.384	0.389	0.458	0.591	0.492	0.527	0.317	0.069	0.477	0.443	0.9	0.558	0.592	0.748	0.346	0.028	0.62	0.73	0.412	0.544	0.337	0.296	0.591	0.608	0.177	0.0	0.392	0.617	0.556	0.254	0.507	0.575	0.422
1	0.286	0.584	0.125	0.253	0.172	0.272	0.141	0.746	0.595	0.582	0.693	0.643	0.266	0.75	0.662	0.633	0.558	0.633	0.721	0.545	0.299	0.393	0.58	0.616	0.551	0.592	0.687	0.165	0.639	0.815	0.578	0.168	0.653	0.656	0.229	0.516	0.314	0.317	0.649	0.545	0.141	0.601	0.499	0.628	0.607	0.451	0.485	0.553	0.295
1	0.331	0.533	0.094	0.225	0.172	0.363	0.215	0.7	0.588	0.534	0.716	0.643	0.266	0.752	0.685	0.633	0.562	0.633	0.713	0.63	0.541	0.402	0.57	0.452	0.641	0.637	0.615	0.088	0.423	0.698	0.668	0.262	0.635	0.64	0.163	0.643	0.364	0.353	0.635	0.484	0.133	0.573	0.301	0.679	0.609	0.362	0.638	0.613	0.4
1	0.364	0.48	0.094	0.491	0.387	0.293	0.243	0.522	0.375	0.348	0.39	0.824	0.727	0.824	0.778	0.431	0.501	0.478	0.561	0.597	0.327	0.457	0.629	0.62	0.553	0.541	0.718	0.132	0.526	0.738	0.584	0.116	0.559	0.421	0.028	0.519	0.349	0.429	0.88	0.608	0.214	0.658	0.56	0.642	0.59	0.264	0.408	0.478	0.379
1	0.519	0.363	0.063	0.397	0.486	0.498	0.418	0.69	0.445	0.523	0.529	0.801	0.622	0.801	0.755	0.397	0.474	0.397	0.495	0.734	0.553	0.454	0.693	0.471	0.531	0.531	0.703	0.055	0.695	0.817	0.374	0.01	0.575	0.73	0.12	0.621	0.384	0.563	0.88	0.586	0.199	0.723	0.454	0.591	0.534	0.077	0.748	0.771	0.575
1	0.254	0.339	0.125	0.304	0.331	0.166	0.114	0.704	0.31	0.538	0.388	0.658	0.598	0.707	0.657	0.404	0.395	0.404	0.455	0.63	0.81	0.395	0.453	0.254	0.792	0.72	0.296	0.021	0.569	0.754	0.346	0.032	0.483	0.332	0.024	0.519	0.349	0.345	0.953	0.594	0.261	0.0	0.392	0.617	0.556	0.254	0.507	0.575	0.422
1	0.324	0.561	0.156	0.387	0.318	0.159	0.143	0.661	0.424	0.493	0.476	0.883	0.406	0.883	0.767	0.444	0.37	0.444	0.49	0.589	0.378	0.466	0.604	0.621	0.695	0.613	0.584	0.077	0.647	0.793	0.668	0.27	0.626	0.584	0.111	0.624	0.362	0.356	0.676	0.708	0.2	0.604	0.418	0.678	0.613	0.39	0.711	0.663	0.363
1	0.397	0.388	0.125	0.363	0.434	0.257	0.234	0.678	0.465	0.511	0.42	0.828	0.568	0.828	0.737	0.368	0.464	0.388	0.482	0.676	0.6	0.436	0.616	0.468	0.631	0.602	0.276	0.009	0.569	0.754	0.31	0.011	0.75	0.656	0.129	0.594	0.303	0.456	0.87	0.62	0.112	0.628	0.355	0.655	0.516	0.126	0.603	0.613	0.477
1	0.288	0.469	0.094	0.306	0.409	0.163	0.18	0.374	0.495	0.355	0.455	0.822	0.503	0.822	0.747	0.465	0.505	0.465	0.539	0.637	0.725	0.427	0.503	0.322	0.437	0.494	0.413	0.035	0.569	0.754	0.463	0.068	0.683	0.288	0.014	0.519	0.349	0.372	0.932	0.535	0.121	0.255	0.003	0.264	0.59	0.39	0.439	1.0	0.414
1	0.341	0.503	0.125	0.333	0.379	0.262	0.186	0.514	0.42	0.4	0.478	0.764	0.619	0.807	0.746	0.377	0.462	0.401	0.488	0.62	0.466	0.378	0.569	0.425	0.491	0.57	0.768	0.196	0.562	0.785	0.417	0.036	0.624	0.44	0.035	0.519	0.349	0.418	0.939	0.496	0.143	0.589	0.332	0.618	0.46	0.108	0.403	0.497	0.431
1	0.28	0.483	0.094	0.333	0.414	0.193	0.173	0.562	0.369	0.389	0.499	0.471	0.471	0.725	0.664	0.528	0.514	0.528	0.586	0.564	0.373	0.53	0.59	0.689	0.535	0.477	0.168	0.008	0.569	0.754	0.608	0.216	0.667	0.332	0.02	0.519	0.349	0.343	0.806	0.606	0.15	0.594	0.479	0.601	0.478	0.169	0.69	0.725	0.335
1	0.566	0.79	0.031	0.206	0.323	0.61	0.524	0.491	0.649	0.471	0.663	0.714	0.714	0.714	0.714	0.481	0.625	0.481	0.625	0.766	0.59	0.546	0.706	0.411	0.541	0.469	0.818	0.081	0.62	0.755	0.625	0.055	0.618	0.248	0.002	0.519	0.349	0.616	0.954	0.689	0.2	0.733	0.39	0.583	0.633	0.131	0.585	0.673	0.627
1	0.281	0.473	0.031	0.386	0.477	0.297	0.286	0.594	0.529	0.423	0.543	0.411	0.411	0.411	0.411	0.514	0.668	0.514	0.668	0.486	0.169	0.39	0.619	0.874	0.481	0.552	0.329	0.022	0.569	0.754	0.567	0.158	0.607	0.803	0.69	0.45	0.309	0.177	0.224	0.511	0.157	0.651	0.814	0.541	0.61	0.472	0.559	0.698	0.142
1	0.544	0.774	0.031	0.653	0.637	0.519	0.506	0.61	0.806	0.495	0.788	0.547	0.547	0.547	0.547	0.496	0.644	0.496	0.644	0.761	0.631	0.476	0.686	0.392	0.649	0.581	0.738	0.059	0.779	0.842	0.525	0.029	0.429	0.605	0.042	0.604	0.456	0.595	0.938	0.698	0.331	0.718	0.383	0.682	0.644	0.159	0.528	0.535	0.605
1	0.607	0.681	0.344	0.496	0.362	0.507	0.266	0.454	0.5	0.526	0.559	0.798	0.347	0.798	0.655	0.437	0.353	0.468	0.544	0.814	0.759	0.432	0.686	0.283	0.507	0.535	0.738	0.042	0.642	0.803	0.656	0.057	0.62	0.67	0.049	0.531	0.334	0.644	0.908	0.562	0.165	0.696	0.22	0.563	0.676	0.149	0.518	0.644	0.697
1	0.471	0.406	0.031	0.434	0.518	0.496	0.445	0.654	0.495	0.486	0.573	0.741	0.741	0.741	0.741	0.413	0.536	0.413	0.536	0.713	0.582	0.39	0.664	0.474	0.545	0.592	0.478	0.02	0.569	0.754	0.621	0.089	0.686	0.573	0.049	0.559	0.315	0.522	0.883	0.494	0.108	0.71	0.518	0.612	0.475	0.062	0.566	0.628	0.517
1	0.544	0.73	0.094	0.327	0.418	0.561	0.393	0.594	0.772	0.44	0.721	0.625	0.544	0.632	0.609	0.489	0.619	0.639	0.695	0.77	0.686	0.473	0.674	0.353	0.553	0.53	0.682	0.044	0.48	0.708	0.632	0.066	0.555	0.764	0.135	0.541	0.366	0.575	0.821	0.618	0.22	0.711	0.355	0.609	0.551	0.077	0.674	0.705	0.62
1	0.347	0.596	0.156	0.247	0.359	0.242	0.162	0.771	0.512	0.608	0.626	0.711	0.591	0.769	0.729	0.465	0.525	0.471	0.575	0.614	0.425	0.42	0.604	0.551	0.399	0.475	0.658	0.104	0.618	0.796	0.516	0.076	0.648	0.592	0.105	0.545	0.327	0.407	0.84	0.457	0.118	0.622	0.44	0.473	0.6	0.31	0.546	0.769	0.389
1	0.39	0.4	0.125	0.326	0.375	0.367	0.228	0.602	0.343	0.432	0.395	0.695	0.373	0.695	0.63	0.38	0.355	0.38	0.422	0.67	0.584	0.352	0.609	0.46	0.575	0.643	0.497	0.034	0.569	0.754	0.463	0.04	0.57	0.649	0.128	0.583	0.374	0.446	0.848	0.523	0.183	0.57	0.21	0.504	0.583	0.218	0.587	0.76	0.489
1	0.669	0.517	0.781	0.401	0.312	0.486	0.191	0.813	0.36	0.652	0.529	0.769	0.33	0.769	0.624	0.466	0.436	0.552	0.564	0.863	0.872	0.463	0.687	0.206	0.585	0.555	0.44	0.006	0.569	0.754	0.978	0.465	0.593	0.713	0.049	0.615	0.374	0.632	0.576	0.591	0.189	0.641	0.087	0.639	0.758	0.203	0.497	0.552	0.773
1	0.513	0.718	0.063	0.572	0.482	0.446	0.413	0.664	0.706	0.496	0.697	0.638	0.638	0.704	0.677	0.568	0.738	0.576	0.743	0.719	0.494	0.546	0.71	0.56	0.581	0.492	0.515	0.02	0.248	0.51	0.827	0.335	0.607	0.62	0.055	0.621	0.37	0.52	0.676	0.679	0.205	0.729	0.498	0.613	0.669	0.228	0.567	0.629	0.541
1	0.407	0.494	0.031	0.447	0.529	0.42	0.391	0.458	0.606	0.299	0.487	0.901	0.901	0.901	0.901	0.449	0.583	0.449	0.583	0.681	0.595	0.412	0.577	0.322	0.651	0.633	0.807	0.173	0.667	0.82	0.589	0.097	0.638	0.269	0.006	0.519	0.349	0.472	0.915	0.623	0.171	0.582	0.217	0.692	0.584	0.203	0.548	0.541	0.505
1	0.279	0.363	0.156	0.304	0.331	0.159	0.106	0.424	0.341	0.342	0.397	0.707	0.681	0.816	0.757	0.331	0.43	0.402	0.478	0.63	0.707	0.442	0.495	0.316	0.563	0.559	0.497	0.06	0.569	0.754	0.31	0.021	0.599	0.392	0.034	0.519	0.349	0.367	0.953	0.569	0.179	0.491	0.179	0.713	0.21	0.018	0.507	0.575	0.409
1	0.239	0.7	0.063	0.415	0.419	0.188	0.185	0.812	0.422	0.651	0.624	0.612	0.365	0.612	0.561	0.563	0.358	0.563	0.544	0.538	0.357	0.45	0.558	0.658	0.643	0.599	0.456	0.059	0.569	0.754	0.578	0.213	0.576	0.759	0.617	0.607	0.379	0.152	0.247	0.509	0.175	0.592	0.589	0.721	0.545	0.354	0.405	0.402	0.238
1	0.318	0.522	0.031	0.325	0.425	0.364	0.317	0.671	0.597	0.504	0.656	0.833	0.833	0.833	0.833	0.443	0.575	0.443	0.575	0.613	0.491	0.369	0.586	0.55	0.519	0.594	0.44	0.035	0.569	0.754	0.65	0.242	0.496	0.61	0.139	0.717	0.453	0.35	0.673	0.47	0.216	0.64	0.604	0.566	0.444	0.108	0.507	0.575	0.347
1	0.388	0.697	0.031	0.521	0.59	0.335	0.376	0.597	0.756	0.426	0.697	0.766	0.766	0.766	0.766	0.446	0.579	0.446	0.579	0.647	0.472	0.481	0.596	0.415	0.585	0.541	0.818	0.203	0.679	0.802	0.757	0.378	0.595	0.567	0.071	0.487	0.328	0.401	0.627	0.676	0.211	0.644	0.434	0.637	0.271	0.018	0.507	0.575	0.464
1	0.403	0.718	0.031	0.505	0.578	0.375	0.388	0.791	0.611	0.629	0.771	0.553	0.553	0.553	0.553	0.519	0.674	0.519	0.674	0.65	0.452	0.453	0.646	0.583	0.667	0.608	0.541	0.04	0.446	0.694	0.434	0.029	0.575	0.782	0.315	0.681	0.403	0.426	0.681	0.596	0.201	0.686	0.594	0.683	0.569	0.182	0.68	0.638	0.418
1	0.227	0.633	0.063	0.393	0.414	0.158	0.176	0.713	0.439	0.548	0.568	0.628	0.628	0.742	0.704	0.348	0.452	0.395	0.482	0.533	0.364	0.499	0.443	0.268	0.756	0.618	0.825	0.478	0.601	0.761	0.507	0.132	0.568	0.59	0.19	0.737	0.423	0.28	0.715	0.618	0.211	0.47	0.193	0.816	0.234	0.028	0.507	0.575	0.358
1	0.354	0.612	0.031	0.499	0.571	0.304	0.347	0.648	0.559	0.479	0.61	0.594	0.594	0.594	0.594	0.444	0.577	0.444	0.577	0.65	0.586	0.451	0.535	0.299	0.687	0.621	0.79	0.208	0.427	0.682	0.612	0.152	0.69	0.332	0.014	0.519	0.349	0.417	0.864	0.545	0.121	0.571	0.261	0.697	0.397	0.062	0.507	0.575	0.461
1	0.271	0.351	0.063	0.259	0.369	0.29	0.212	0.385	0.391	0.233	0.307	0.714	0.574	0.714	0.672	0.371	0.465	0.371	0.474	0.584	0.476	0.454	0.559	0.563	0.529	0.53	0.403	0.037	0.569	0.754	0.584	0.188	0.579	0.446	0.053	0.519	0.349	0.334	0.798	0.584	0.195	0.551	0.335	0.552	0.602	0.467	0.523	0.66	0.324
1	0.33	0.577	0.094	0.498	0.417	0.303	0.214	0.513	0.64	0.371	0.58	0.767	0.499	0.767	0.696	0.368	0.447	0.368	0.458	0.619	0.489	0.46	0.596	0.563	0.499	0.506	0.37	0.022	0.569	0.754	0.547	0.105	0.582	0.4	0.028	0.519	0.349	0.401	0.89	0.569	0.19	0.629	0.515	0.571	0.573	0.277	0.538	0.65	0.358
1	0.57	0.781	0.0	0.724	0.765	0.617	0.641	0.632	0.836	0.463	0.781	0.0	0.0	0.0	0.0	0.0	0.0	0.0	0.0	0.783	0.675	0.549	0.705	0.4	0.651	0.527	0.276	0.004	0.569	0.754	0.449	0.014	0.566	0.802	0.154	0.576	0.373	0.601	0.844	0.762	0.25	0.706	0.295	0.664	0.525	0.056	0.587	0.592	0.658
1	0.487	0.737	0.0	0.67	0.719	0.542	0.571	0.607	0.803	0.437	0.737	0.0	0.0	0.0	0.0	0.0	0.0	0.0	0.0	0.695	0.449	0.467	0.704	0.608	0.615	0.569	0.44	0.015	0.569	0.754	0.707	0.157	0.675	0.728	0.139	0.583	0.328	0.511	0.743	0.625	0.152	0.73	0.576	0.624	0.654	0.231	0.675	0.69	0.494
1	0.511	0.231	0.063	0.274	0.382	0.542	0.412	0.753	0.394	0.589	0.494	0.661	0.542	0.661	0.623	0.446	0.534	0.446	0.556	0.763	0.759	0.453	0.637	0.31	0.601	0.573	0.423	0.012	0.569	0.754	0.262	0.003	0.21	0.659	0.074	0.555	0.609	0.564	0.929	0.62	0.536	0.662	0.266	0.648	0.615	0.151	0.561	0.59	0.598
1	0.484	0.538	0.094	0.435	0.438	0.473	0.343	0.753	0.426	0.589	0.573	0.451	0.451	0.517	0.485	0.55	0.61	0.55	0.645	0.749	0.768	0.5	0.612	0.289	0.585	0.527	0.531	0.025	0.105	0.328	0.676	0.126	0.697	0.639	0.073	0.483	0.283	0.524	0.83	0.63	0.141	0.666	0.32	0.652	0.403	0.033	0.507	0.575	0.575
1	0.457	0.543	0.0	0.651	0.703	0.516	0.546	0.497	0.657	0.322	0.543	0.0	0.0	0.0	0.0	0.0	0.0	0.0	0.0	0.688	0.489	0.501	0.678	0.571	0.617	0.543	0.393	0.013	0.569	0.754	0.668	0.136	0.664	0.536	0.04	0.681	0.364	0.505	0.853	0.655	0.165	0.702	0.518	0.631	0.64	0.241	0.733	0.721	0.481
1	0.58	0.718	0.5	0.312	0.368	0.273	0.187	0.746	0.483	0.582	0.704	0.576	0.339	0.687	0.574	0.47	0.529	0.683	0.722	0.787	0.671	0.507	0.707	0.386	0.585	0.521	0.605	0.024	0.513	0.714	0.64	0.058	0.551	0.471	0.013	0.519	0.349	0.627	0.941	0.679	0.238	0.738	0.378	0.641	0.668	0.159	0.474	0.532	0.64
1	0.584	0.342	0.063	0.413	0.5	0.518	0.473	0.763	0.388	0.6	0.517	0.828	0.527	0.828	0.776	0.442	0.564	0.442	0.569	0.763	0.522	0.39	0.739	0.492	0.553	0.597	0.793	0.065	0.594	0.796	0.374	0.007	0.705	0.756	0.104	0.62	0.328	0.623	0.899	0.533	0.109	0.766	0.482	0.602	0.704	0.208	0.633	0.685	0.614
1	0.261	0.891	0.0	0.525	0.596	0.341	0.383	0.695	0.919	0.529	0.891	0.0	0.0	0.0	0.0	0.0	0.0	0.0	0.0	0.549	0.355	0.501	0.563	0.61	0.651	0.562	0.595	0.113	0.446	0.678	0.643	0.31	0.629	0.702	0.365	0.587	0.348	0.231	0.405	0.603	0.17	0.612	0.631	0.685	0.497	0.215	0.557	0.553	0.269
1	0.347	0.45	0.125	0.238	0.351	0.289	0.192	0.466	0.484	0.308	0.455	0.638	0.448	0.776	0.701	0.351	0.456	0.435	0.53	0.64	0.548	0.478	0.591	0.494	0.587	0.546	0.464	0.035	0.569	0.754	0.434	0.04	0.545	0.152	0.002	0.519	0.349	0.428	0.966	0.628	0.229	0.608	0.384	0.622	0.606	0.326	0.597	0.641	0.401
1	0.586	0.582	0.0	0.734	0.773	0.631	0.654	0.52	0.687	0.345	0.582	0.0	0.0	0.0	0.0	0.0	0.0	0.0	0.0	0.734	0.386	0.447	0.779	0.678	0.605	0.581	0.382	0.006	0.569	0.754	0.754	0.133	0.652	0.712	0.074	0.628	0.352	0.612	0.823	0.613	0.16	0.796	0.632	0.633	0.771	0.341	0.608	0.637	0.551
1	0.368	0.628	0.0	0.594	0.654	0.436	0.472	0.546	0.721	0.373	0.628	0.0	0.0	0.0	0.0	0.0	0.0	0.0	0.0	0.587	0.29	0.404	0.603	0.487	0.667	0.648	0.881	0.315	0.569	0.779	0.662	0.206	0.629	0.682	0.182	0.596	0.351	0.391	0.662	0.567	0.16	0.63	0.424	0.667	0.59	0.259	0.62	0.614	0.42
1	0.495	0.7	0.125	0.543	0.371	0.424	0.315	0.698	0.663	0.532	0.661	0.919	0.609	0.919	0.832	0.471	0.612	0.486	0.622	0.691	0.415	0.611	0.695	0.543	0.683	0.502	0.825	0.123	0.704	0.771	0.781	0.263	0.633	0.759	0.166	0.601	0.352	0.493	0.63	0.842	0.23	0.725	0.53	0.687	0.651	0.218	0.611	0.589	0.516
1	0.162	0.598	0.063	0.355	0.266	0.133	0.122	0.784	0.434	0.622	0.557	0.573	0.573	0.589	0.581	0.45	0.487	0.45	0.535	0.499	0.366	0.62	0.416	0.3	0.713	0.512	0.749	0.44	0.527	0.688	0.0	0.139	0.574	0.526	0.128	0.519	0.349	0.406	0.767	0.591	0.208	0.0	0.392	0.617	0.556	0.254	0.507	0.575	0.422
1	0.282	0.672	0.031	0.438	0.521	0.256	0.287	0.681	0.638	0.514	0.691	0.59	0.59	0.59	0.59	0.491	0.638	0.491	0.638	0.518	0.231	0.426	0.584	0.654	0.589	0.587	0.713	0.196	0.543	0.758	0.497	0.091	0.554	0.541	0.102	0.564	0.374	0.349	0.831	0.596	0.213	0.592	0.469	0.66	0.64	0.592	0.498	0.532	0.277
1	0.327	0.794	0.063	0.522	0.368	0.337	0.259	0.69	0.644	0.523	0.727	0.59	0.578	0.59	0.584	0.491	0.601	0.491	0.619	0.596	0.395	0.51	0.606	0.62	0.683	0.573	0.541	0.06	0.514	0.714	0.741	0.46	0.621	0.63	0.154	0.627	0.366	0.311	0.481	0.72	0.207	0.652	0.643	0.683	0.353	0.049	0.507	0.575	0.353
1	0.527	0.61	0.0	0.696	0.741	0.578	0.605	0.535	0.708	0.362	0.61	0.0	0.0	0.0	0.0	0.0	0.0	0.0	0.0	0.716	0.446	0.414	0.732	0.624	0.697	0.656	0.0	0.0	0.569	0.754	0.698	0.119	0.677	0.653	0.066	0.534	0.31	0.563	0.842	0.672	0.163	0.755	0.592	0.708	0.716	0.305	0.58	0.549	0.515
1	0.627	0.339	0.281	0.343	0.34	0.547	0.313	0.669	0.336	0.501	0.423	0.642	0.546	0.78	0.65	0.469	0.543	0.479	0.579	0.829	0.788	0.441	0.701	0.288	0.535	0.544	0.413	0.006	0.569	0.754	0.64	0.046	0.612	0.661	0.042	0.635	0.372	0.665	0.924	0.574	0.173	0.74	0.301	0.602	0.575	0.062	0.551	0.628	0.71
1	0.498	0.589	0.156	0.444	0.318	0.463	0.288	0.649	0.467	0.481	0.624	0.526	0.353	0.689	0.584	0.405	0.439	0.465	0.549	0.689	0.397	0.589	0.717	0.643	0.776	0.564	0.591	0.033	0.194	0.438	0.684	0.125	0.639	0.599	0.051	0.699	0.38	0.54	0.851	0.832	0.225	0.758	0.708	0.754	0.578	0.121	0.726	0.605	0.481
1	0.521	0.559	0.063	0.349	0.375	0.555	0.42	0.589	0.661	0.418	0.612	0.398	0.398	0.586	0.539	0.497	0.599	0.497	0.622	0.76	0.701	0.479	0.644	0.311	0.523	0.507	0.755	0.073	0.762	0.835	0.701	0.126	0.588	0.4	0.011	0.519	0.349	0.567	0.89	0.642	0.206	0.674	0.282	0.606	0.565	0.097	0.585	0.648	0.61
1	0.358	0.275	0.063	0.285	0.391	0.371	0.284	0.664	0.375	0.496	0.411	0.599	0.589	0.599	0.594	0.429	0.522	0.429	0.539	0.607	0.374	0.494	0.632	0.653	0.441	0.445	0.52	0.046	0.575	0.751	0.346	0.018	0.475	0.613	0.116	0.502	0.393	0.423	0.877	0.547	0.254	0.619	0.402	0.581	0.707	0.672	0.387	0.521	0.357
1	0.247	0.734	0.063	0.431	0.43	0.211	0.192	0.682	0.664	0.515	0.684	0.644	0.544	0.644	0.61	0.481	0.595	0.481	0.609	0.551	0.389	0.442	0.559	0.636	0.553	0.555	0.432	0.048	0.569	0.754	0.656	0.367	0.545	0.756	0.577	0.537	0.37	0.114	0.159	0.467	0.183	0.47	0.173	0.597	0.596	0.503	0.559	0.638	0.334
1	0.205	0.594	0.031	0.348	0.445	0.223	0.223	0.678	0.6	0.511	0.663	0.577	0.577	0.577	0.577	0.684	0.888	0.684	0.888	0.502	0.299	0.32	0.544	0.699	0.545	0.654	0.471	0.075	0.569	0.754	0.589	0.274	0.56	0.475	0.092	0.424	0.32	0.256	0.691	0.489	0.179	0.519	0.352	0.648	0.635	0.846	0.5	0.545	0.2
1	0.277	0.584	0.094	0.381	0.409	0.159	0.171	0.542	0.567	0.438	0.554	0.68	0.582	0.705	0.671	0.445	0.46	0.445	0.513	0.52	0.242	0.383	0.535	0.445	0.551	0.602	0.845	0.413	0.563	0.783	0.417	0.05	0.648	0.657	0.241	0.517	0.316	0.327	0.733	0.511	0.134	0.57	0.387	0.6	0.511	0.223	0.585	0.655	0.348
1	0.2	0.423	0.031	0.389	0.48	0.178	0.218	0.669	0.292	0.501	0.45	0.741	0.741	0.741	0.741	0.379	0.492	0.379	0.492	0.563	0.563	0.337	0.459	0.353	0.695	0.721	0.615	0.173	0.505	0.77	0.578	0.26	0.54	0.607	0.249	0.639	0.406	0.22	0.555	0.431	0.173	0.0	0.392	0.617	0.556	0.254	0.507	0.575	0.422
1	0.443	0.591	0.031	0.42	0.506	0.47	0.421	0.83	0.611	0.67	0.804	0.557	0.557	0.557	0.557	0.613	0.796	0.613	0.796	0.648	0.358	0.467	0.683	0.645	0.615	0.569	0.682	0.072	0.587	0.765	0.507	0.043	0.708	0.492	0.031	0.634	0.332	0.507	0.937	0.65	0.141	0.705	0.574	0.621	0.593	0.182	0.679	0.698	0.461
1	0.564	0.406	0.063	0.618	0.511	0.476	0.456	0.473	0.462	0.341	0.453	0.528	0.528	0.62	0.587	0.455	0.574	0.455	0.582	0.75	0.507	0.409	0.739	0.548	0.571	0.591	0.568	0.021	0.265	0.572	0.689	0.091	0.659	0.711	0.083	0.649	0.356	0.597	0.849	0.535	0.134	0.759	0.502	0.606	0.725	0.269	0.631	0.681	0.582
1	0.384	0.434	0.031	0.202	0.321	0.444	0.372	0.709	0.561	0.544	0.665	0.554	0.554	0.554	0.554	0.77	1.0	0.77	1.0	0.644	0.468	0.393	0.626	0.544	0.529	0.58	0.609	0.065	0.56	0.778	0.687	0.229	0.603	0.598	0.091	0.442	0.307	0.419	0.731	0.523	0.163	0.63	0.39	0.593	0.657	0.4	0.461	0.569	0.425
1	0.528	0.702	0.0	0.697	0.742	0.579	0.605	0.588	0.777	0.416	0.702	0.0	0.0	0.0	0.0	0.0	0.0	0.0	0.0	0.679	0.306	0.405	0.745	0.689	0.615	0.619	0.778	0.079	0.426	0.699	0.636	0.073	0.67	0.805	0.196	0.622	0.343	0.549	0.756	0.555	0.135	0.765	0.645	0.639	0.724	0.321	0.61	0.633	0.495
1	0.205	0.524	0.063	0.276	0.384	0.17	0.157	0.573	0.538	0.401	0.573	0.543	0.509	0.543	0.528	0.534	0.643	0.534	0.668	0.553	0.494	0.43	0.44	0.293	0.711	0.65	0.727	0.313	0.552	0.761	0.621	0.349	0.688	0.576	0.193	0.613	0.332	0.221	0.537	0.436	0.089	0.491	0.269	0.669	0.21	0.026	0.507	0.575	0.324
1	0.308	0.312	0.031	0.329	0.429	0.352	0.309	0.688	0.4	0.522	0.54	0.599	0.599	0.599	0.599	0.429	0.557	0.429	0.557	0.613	0.517	0.396	0.563	0.479	0.613	0.626	0.584	0.084	0.449	0.716	0.346	0.024	0.446	0.659	0.21	0.543	0.425	0.363	0.785	0.56	0.28	0.584	0.378	0.643	0.586	0.341	0.546	0.584	0.364
1	0.445	0.573	0.156	0.486	0.336	0.324	0.244	0.797	0.422	0.636	0.543	0.464	0.343	0.606	0.538	0.302	0.392	0.488	0.468	0.706	0.622	0.461	0.635	0.428	0.591	0.56	0.526	0.031	0.517	0.732	0.659	0.136	0.437	0.85	0.418	0.551	0.433	0.418	0.497	0.667	0.316	0.691	0.501	0.631	0.287	0.015	0.507	0.575	0.503
1	0.585	0.508	0.063	0.407	0.495	0.599	0.474	0.656	0.592	0.488	0.681	0.526	0.526	0.614	0.582	0.405	0.526	0.482	0.575	0.755	0.476	0.353	0.761	0.59	0.535	0.618	0.423	0.008	0.569	0.754	0.684	0.079	0.674	0.269	0.002	0.519	0.349	0.63	0.935	0.513	0.12	0.794	0.625	0.59	0.683	0.174	0.626	0.694	0.581
1	0.416	0.356	0.063	0.393	0.416	0.431	0.333	0.589	0.465	0.418	0.443	0.59	0.59	0.593	0.592	0.413	0.521	0.413	0.529	0.699	0.673	0.438	0.561	0.27	0.693	0.634	0.787	0.147	0.55	0.757	0.584	0.089	0.603	0.67	0.131	0.649	0.38	0.461	0.805	0.584	0.181	0.582	0.206	0.683	0.565	0.167	0.715	0.661	0.519
1	0.561	0.492	0.031	0.586	0.647	0.533	0.52	0.687	0.465	0.521	0.582	0.488	0.488	0.488	0.488	0.344	0.447	0.344	0.447	0.706	0.335	0.528	0.771	0.719	0.617	0.525	0.509	0.015	0.411	0.647	0.346	0.006	0.436	0.795	0.154	0.629	0.459	0.595	0.851	0.686	0.322	0.795	0.716	0.636	0.704	0.233	0.649	0.663	0.517
1	0.455	0.582	0.063	0.433	0.333	0.473	0.365	0.81	0.602	0.649	0.697	0.609	0.498	0.609	0.572	0.509	0.661	0.519	0.668	0.699	0.551	0.424	0.636	0.41	0.647	0.621	0.792	0.125	0.55	0.762	0.707	0.186	0.583	0.767	0.217	0.634	0.385	0.463	0.646	0.557	0.185	0.651	0.324	0.649	0.583	0.156	0.738	0.707	0.534
1	0.566	0.49	0.094	0.482	0.385	0.561	0.41	0.627	0.574	0.458	0.561	0.704	0.479	0.791	0.73	0.406	0.494	0.444	0.532	0.741	0.465	0.472	0.731	0.51	0.677	0.599	0.867	0.106	0.628	0.782	0.374	0.007	0.477	0.44	0.011	0.519	0.349	0.621	0.985	0.701	0.295	0.747	0.446	0.697	0.742	0.305	0.598	0.572	0.593
1	0.187	0.806	0.063	0.325	0.425	0.114	0.142	0.809	0.609	0.648	0.808	0.519	0.519	0.614	0.58	0.525	0.595	0.525	0.639	0.512	0.367	0.5	0.496	0.512	0.639	0.557	0.637	0.208	0.566	0.744	0.397	0.068	0.646	0.696	0.51	0.579	0.339	0.186	0.466	0.618	0.166	0.479	0.264	0.705	0.541	0.446	0.564	0.54	0.265
1	0.39	0.536	0.063	0.369	0.396	0.41	0.311	0.776	0.41	0.614	0.573	0.549	0.549	0.591	0.573	0.503	0.53	0.503	0.592	0.607	0.316	0.461	0.656	0.678	0.627	0.581	0.65	0.08	0.63	0.787	0.594	0.111	0.528	0.829	0.474	0.559	0.386	0.36	0.464	0.693	0.257	0.67	0.55	0.632	0.644	0.351	0.633	0.655	0.392
1	0.289	0.582	0.031	0.427	0.512	0.279	0.293	0.533	0.676	0.359	0.587	0.849	0.849	0.849	0.849	0.411	0.534	0.411	0.534	0.575	0.394	0.362	0.575	0.584	0.523	0.603	0.598	0.1	0.582	0.8	0.561	0.144	0.511	0.471	0.057	0.519	0.349	0.355	0.83	0.526	0.222	0.611	0.537	0.577	0.491	0.179	0.52	0.631	0.328
1	0.331	0.365	0.281	0.24	0.266	0.296	0.067	0.552	0.419	0.379	0.418	0.404	0.393	0.48	0.428	0.381	0.412	0.445	0.477	0.675	0.839	0.5	0.485	0.22	0.545	0.504	0.393	0.025	0.569	0.754	0.679	0.283	0.575	0.152	0.004	0.519	0.349	0.38	0.768	0.676	0.223	0.555	0.252	0.614	0.234	0.018	0.507	0.575	0.445
1	0.4	0.737	0.125	0.436	0.381	0.29	0.236	0.741	0.637	0.577	0.725	0.469	0.341	0.562	0.51	0.581	0.596	0.581	0.656	0.678	0.598	0.527	0.616	0.463	0.725	0.583	0.37	0.015	0.569	0.754	0.346	0.014	0.549	0.466	0.031	0.519	0.349	0.473	0.959	0.757	0.26	0.646	0.415	0.711	0.567	0.185	0.61	0.566	0.46
1	0.697	0.577	0.125	0.38	0.369	0.716	0.484	0.53	0.509	0.356	0.497	0.865	0.568	0.865	0.791	0.377	0.468	0.401	0.495	0.799	0.405	0.436	0.843	0.647	0.627	0.6	0.684	0.02	0.531	0.748	0.594	0.022	0.632	0.717	0.044	0.565	0.34	0.728	0.943	0.65	0.183	0.864	0.664	0.664	0.767	0.19	0.564	0.577	0.671
1	0.333	0.697	0.188	0.316	0.293	0.176	0.126	0.798	0.521	0.637	0.677	0.375	0.347	0.623	0.544	0.576	0.6	0.582	0.695	0.589	0.36	0.409	0.548	0.37	0.591	0.603	0.877	0.369	0.65	0.814	0.487	0.065	0.646	0.677	0.21	0.552	0.329	0.379	0.751	0.601	0.16	0.579	0.313	0.655	0.448	0.103	0.485	0.526	0.428
1	0.532	0.339	0.125	0.443	0.438	0.508	0.346	0.258	0.341	0.419	0.411	0.751	0.462	0.751	0.654	0.374	0.434	0.406	0.477	0.726	0.476	0.444	0.728	0.59	0.543	0.546	0.357	0.007	0.569	0.754	0.487	0.022	0.654	0.096	0.0	0.519	0.349	0.591	0.982	0.586	0.152	0.731	0.458	0.618	0.767	0.441	0.479	0.557	0.539
1	0.551	0.6	0.063	0.278	0.385	0.544	0.445	0.346	0.457	0.401	0.455	0.406	0.406	0.663	0.612	0.477	0.583	0.477	0.601	0.746	0.525	0.401	0.719	0.497	0.595	0.612	0.738	0.057	0.582	0.786	0.891	0.446	0.604	0.446	0.012	0.519	0.349	0.542	0.626	0.543	0.168	0.754	0.511	0.644	0.657	0.172	0.52	0.564	0.58
1	0.41	0.252	0.031	0.507	0.58	0.384	0.394	0.427	0.355	0.248	0.279	0.476	0.476	0.476	0.476	0.484	0.629	0.484	0.629	0.642	0.402	0.5	0.666	0.662	0.535	0.499	0.23	0.006	0.569	0.754	0.608	0.111	0.6	0.726	0.201	0.564	0.353	0.44	0.722	0.606	0.188	0.687	0.58	0.591	0.671	0.39	0.551	0.64	0.395
1	0.464	0.432	0.0	0.655	0.707	0.522	0.552	0.435	0.574	0.256	0.432	0.0	0.0	0.0	0.0	0.0	0.0	0.0	0.0	0.665	0.376	0.485	0.703	0.679	0.629	0.563	0.413	0.014	0.569	0.754	0.578	0.066	0.683	0.682	0.111	0.516	0.301	0.509	0.842	0.691	0.165	0.711	0.546	0.672	0.706	0.387	0.559	0.567	0.457
1	0.255	0.501	0.094	0.245	0.357	0.181	0.152	0.669	0.448	0.501	0.527	0.763	0.639	0.766	0.741	0.457	0.588	0.463	0.595	0.578	0.485	0.5	0.541	0.525	0.541	0.501	0.497	0.067	0.569	0.754	0.703	0.5	0.596	0.4	0.041	0.519	0.349	0.269	0.556	0.623	0.196	0.581	0.483	0.639	0.324	0.056	0.507	0.575	0.325
1	0.148	0.815	0.031	0.315	0.417	0.17	0.175	0.726	0.813	0.562	0.85	0.713	0.713	0.713	0.713	0.568	0.738	0.568	0.738	0.529	0.532	0.467	0.454	0.442	0.723	0.626	0.485	0.108	0.569	0.754	0.417	0.098	0.303	0.685	0.574	0.627	0.548	0.126	0.381	0.71	0.448	0.0	0.392	0.617	0.556	0.254	0.507	0.575	0.422
1	0.758	0.483	0.125	0.384	0.416	0.769	0.535	0.74	0.522	0.575	0.594	0.545	0.485	0.769	0.67	0.439	0.529	0.466	0.577	0.883	0.667	0.47	0.825	0.406	0.597	0.557	0.456	0.004	0.569	0.754	0.31	0.0	0.701	0.722	0.034	0.629	0.333	0.785	0.97	0.64	0.142	0.839	0.382	0.633	0.818	0.205	0.584	0.62	0.801
1	0.268	0.917	0.0	0.53	0.6	0.348	0.389	0.709	0.938	0.544	0.917	0.0	0.0	0.0	0.0	0.0	0.0	0.0	0.0	0.0	0.486	0.453	0.582	0.468	0.545	0.541	0.581	0.129	0.569	0.754	0.0	0.139	0.574	0.526	0.128	0.519	0.349	0.406	0.767	0.591	0.208	0.0	0.392	0.617	0.556	0.254	0.507	0.575	0.422
1	0.3	0.594	0.031	0.404	0.493	0.31	0.302	0.584	0.661	0.412	0.621	0.6	0.6	0.6	0.6	0.462	0.6	0.462	0.6	0.493	0.162	0.447	0.633	0.891	0.581	0.567	0.23	0.011	0.569	0.754	0.31	0.018	0.54	0.643	0.194	0.517	0.365	0.36	0.803	0.633	0.233	0.657	0.78	0.636	0.516	0.205	0.589	0.621	0.252
1	0.074	0.381	0.031	0.344	0.394	0.089	0.114	0.427	0.493	0.248	0.372	0.884	0.884	0.884	0.884	0.368	0.478	0.368	0.478	0.476	0.467	0.451	0.415	0.47	0.639	0.595	0.471	0.147	0.569	0.754	0.434	0.165	0.63	0.541	0.293	0.582	0.347	0.12	0.591	0.599	0.169	0.408	0.244	0.654	0.464	0.436	0.651	0.645	0.165
1	0.382	0.462	0.156	0.465	0.338	0.257	0.191	0.499	0.469	0.455	0.483	0.566	0.453	0.799	0.705	0.461	0.484	0.492	0.552	0.636	0.44	0.404	0.611	0.486	0.583	0.603	0.767	0.158	0.554	0.771	0.709	0.274	0.559	0.547	0.063	0.657	0.404	0.414	0.718	0.555	0.2	0.639	0.428	0.631	0.587	0.236	0.58	0.62	0.434
1	0.296	0.603	0.031	0.488	0.511	0.289	0.299	0.573	0.609	0.401	0.577	0.549	0.549	0.549	0.549	0.558	0.725	0.558	0.725	0.616	0.568	0.466	0.551	0.463	0.475	0.487	0.471	0.047	0.569	0.754	0.262	0.012	0.466	0.536	0.091	0.459	0.382	0.374	0.906	0.557	0.263	0.598	0.461	0.598	0.439	0.115	0.507	0.575	0.361
1	0.282	0.411	0.125	0.374	0.331	0.169	0.139	0.784	0.256	0.622	0.39	0.716	0.561	0.716	0.678	0.37	0.423	0.37	0.444	0.624	0.661	0.453	0.507	0.342	0.485	0.504	0.555	0.081	0.491	0.72	0.346	0.028	0.604	0.603	0.159	0.448	0.308	0.35	0.83	0.567	0.175	0.0	0.392	0.617	0.556	0.254	0.507	0.575	0.422
1	0.309	0.467	0.063	0.36	0.413	0.308	0.244	0.505	0.529	0.46	0.568	0.593	0.593	0.774	0.727	0.448	0.582	0.483	0.604	0.642	0.681	0.433	0.532	0.368	0.575	0.573	0.413	0.032	0.569	0.754	0.397	0.036	0.341	0.384	0.028	0.519	0.349	0.392	0.946	0.608	0.382	0.475	0.127	0.616	0.629	0.474	0.508	0.583	0.404
1	0.568	0.538	0.0	0.723	0.764	0.615	0.639	0.495	0.654	0.319	0.538	0.0	0.0	0.0	0.0	0.0	0.0	0.0	0.0	0.711	0.34	0.411	0.772	0.7	0.609	0.611	0.639	0.031	0.341	0.637	0.507	0.022	0.461	0.773	0.127	0.636	0.447	0.603	0.864	0.599	0.279	0.789	0.652	0.634	0.767	0.364	0.585	0.62	0.522
1	0.336	0.744	0.031	0.335	0.434	0.38	0.332	0.859	0.751	0.7	0.924	0.664	0.664	0.664	0.664	0.594	0.771	0.594	0.771	0.633	0.542	0.454	0.549	0.367	0.639	0.592	0.749	0.18	0.521	0.736	0.594	0.145	0.501	0.83	0.628	0.59	0.41	0.256	0.292	0.489	0.218	0.557	0.25	0.68	0.554	0.231	0.764	0.693	0.43
1	0.487	0.097	0.125	0.374	0.378	0.495	0.309	0.508	0.268	0.333	0.222	0.669	0.65	0.753	0.699	0.366	0.392	0.366	0.451	0.715	0.542	0.435	0.681	0.501	0.445	0.494	0.591	0.035	0.563	0.765	0.497	0.032	0.604	0.096	0.001	0.519	0.349	0.551	0.975	0.528	0.163	0.687	0.386	0.541	0.709	0.354	0.42	0.59	0.529
1	0.565	0.485	0.063	0.442	0.525	0.529	0.457	0.533	0.597	0.359	0.52	0.838	0.658	0.838	0.791	0.403	0.523	0.459	0.56	0.762	0.568	0.513	0.73	0.505	0.659	0.558	0.127	0.001	0.569	0.754	0.561	0.035	0.587	0.571	0.03	0.457	0.321	0.614	0.946	0.732	0.23	0.759	0.501	0.689	0.686	0.2	0.526	0.526	0.593
1	0.237	0.49	0.188	0.121	0.252	0.096	0.047	0.753	0.505	0.589	0.531	0.499	0.499	0.794	0.678	0.578	0.47	0.578	0.553	0.589	0.598	0.441	0.467	0.311	0.405	0.462	0.658	0.182	0.701	0.824	0.449	0.08	0.636	0.557	0.143	0.467	0.302	0.305	0.802	0.569	0.157	0.307	0.027	0.679	0.551	0.372	0.461	0.485	0.364
1	0.2	0.924	0.063	0.376	0.426	0.133	0.153	0.764	0.763	0.605	0.905	0.537	0.537	0.647	0.61	0.505	0.574	0.505	0.614	0.392	0.097	0.473	0.54	0.687	0.659	0.588	0.717	0.303	0.769	0.84	0.0	0.139	0.574	0.526	0.128	0.519	0.349	0.406	0.767	0.591	0.208	0.541	0.446	0.715	0.523	0.362	0.518	0.497	0.244
1	0.316	0.457	0.344	0.311	0.266	0.141	0.024	0.56	0.419	0.388	0.436	0.5	0.393	0.5	0.435	0.494	0.394	0.494	0.486	0.664	0.818	0.484	0.491	0.254	0.687	0.595	0.255	0.012	0.569	0.754	0.374	0.029	0.588	0.0	0.0	0.519	0.349	0.403	0.977	0.676	0.215	0.499	0.158	0.694	0.494	0.159	0.644	0.605	0.434
1	0.5	0.781	0.0	0.679	0.726	0.554	0.582	0.632	0.836	0.463	0.781	0.0	0.0	0.0	0.0	0.0	0.0	0.0	0.0	0.647	0.261	0.383	0.737	0.748	0.715	0.692	0.703	0.061	0.621	0.811	0.487	0.026	0.741	0.0	0.0	0.519	0.349	0.563	0.98	0.718	0.141	0.756	0.684	0.716	0.735	0.405	0.656	0.592	0.436
1	0.504	0.494	0.031	0.504	0.578	0.509	0.473	0.636	0.552	0.467	0.594	0.413	0.413	0.413	0.413	0.511	0.664	0.511	0.664	0.728	0.561	0.415	0.684	0.472	0.531	0.562	0.656	0.046	0.487	0.731	0.449	0.019	0.701	0.666	0.081	0.566	0.312	0.555	0.909	0.54	0.113	0.708	0.428	0.59	0.65	0.205	0.589	0.668	0.552
1	0.276	0.691	0.063	0.402	0.379	0.244	0.216	0.559	0.497	0.473	0.591	0.949	0.74	0.949	0.901	0.431	0.56	0.468	0.583	0.63	0.726	0.448	0.391	0.133	0.659	0.608	0.744	0.239	0.686	0.815	0.65	0.302	0.623	0.555	0.115	0.587	0.352	0.307	0.646	0.611	0.177	0.437	0.104	0.728	0.271	0.031	0.507	0.575	0.416
1	0.257	0.443	0.063	0.362	0.456	0.169	0.2	0.533	0.33	0.371	0.446	0.78	0.595	0.78	0.733	0.437	0.51	0.437	0.539	0.579	0.488	0.334	0.553	0.573	0.585	0.664	0.202	0.012	0.569	0.754	0.65	0.334	0.568	0.56	0.132	0.564	0.368	0.282	0.605	0.482	0.172	0.566	0.416	0.608	0.577	0.413	0.58	0.643	0.297
1	0.592	0.811	0.281	0.644	0.406	0.505	0.284	0.759	0.609	0.596	0.704	0.572	0.345	0.622	0.516	0.525	0.682	0.689	0.781	0.777	0.57	0.503	0.74	0.476	0.752	0.614	0.668	0.031	0.371	0.628	0.709	0.093	0.668	0.729	0.081	0.596	0.335	0.622	0.849	0.742	0.185	0.732	0.336	0.744	0.722	0.228	0.63	0.551	0.653
1	0.625	0.677	0.344	0.467	0.399	0.513	0.281	0.76	0.479	0.597	0.63	0.576	0.483	0.772	0.677	0.556	0.531	0.626	0.649	0.82	0.724	0.488	0.722	0.344	0.633	0.564	0.509	0.011	0.334	0.605	0.711	0.079	0.682	0.096	0.0	0.519	0.349	0.665	0.936	0.662	0.158	0.755	0.348	0.659	0.606	0.079	0.675	0.657	0.697
1	0.322	0.619	0.188	0.0	0.148	0.199	0.117	0.398	0.526	0.564	0.596	0.428	0.415	0.765	0.655	0.643	0.594	0.643	0.694	0.635	0.593	0.518	0.487	0.235	0.665	0.559	0.809	0.27	0.599	0.754	0.687	0.314	0.627	0.096	0.001	0.519	0.349	0.368	0.744	0.676	0.191	0.484	0.13	0.653	0.456	0.115	0.572	0.594	0.449
1	0.631	0.878	0.438	0.366	0.371	0.563	0.25	0.805	0.746	0.644	0.848	0.664	0.36	0.668	0.567	0.612	0.697	0.835	0.858	0.839	0.846	0.547	0.677	0.23	0.697	0.553	0.44	0.007	0.569	0.754	0.673	0.058	0.687	0.332	0.004	0.519	0.349	0.672	0.952	0.759	0.18	0.693	0.185	0.682	0.657	0.113	0.677	0.637	0.729
1	0.477	0.43	0.031	0.578	0.639	0.414	0.45	0.55	0.419	0.377	0.43	0.518	0.518	0.518	0.518	0.405	0.526	0.405	0.526	0.685	0.427	0.457	0.7	0.622	0.529	0.527	0.509	0.024	0.293	0.581	0.643	0.101	0.641	0.466	0.022	0.519	0.349	0.53	0.899	0.562	0.152	0.725	0.578	0.568	0.685	0.31	0.625	0.715	0.472
1	0.384	0.831	0.0	0.604	0.663	0.45	0.485	0.661	0.874	0.493	0.831	0.0	0.0	0.0	0.0	0.0	0.0	0.0	0.0	0.556	0.196	0.389	0.68	0.85	0.699	0.678	0.403	0.02	0.569	0.754	0.603	0.122	0.552	0.707	0.201	0.621	0.395	0.415	0.711	0.742	0.254	0.691	0.692	0.704	0.581	0.223	0.521	0.51	0.361
1	0.534	0.328	0.219	0.38	0.371	0.496	0.271	0.615	0.391	0.445	0.411	0.53	0.53	0.824	0.743	0.374	0.482	0.422	0.516	0.739	0.537	0.438	0.716	0.526	0.603	0.586	0.432	0.012	0.569	0.754	0.346	0.007	0.527	0.729	0.11	0.571	0.391	0.578	0.892	0.618	0.238	0.742	0.502	0.642	0.681	0.226	0.58	0.609	0.56
1	0.382	0.402	0.125	0.421	0.421	0.228	0.221	0.548	0.384	0.375	0.393	0.482	0.482	0.806	0.734	0.437	0.473	0.437	0.506	0.671	0.617	0.409	0.601	0.445	0.559	0.584	0.344	0.014	0.569	0.754	0.449	0.037	0.57	0.708	0.205	0.593	0.377	0.427	0.778	0.53	0.185	0.633	0.402	0.588	0.589	0.238	0.611	0.684	0.441
1	0.626	0.517	0.031	0.502	0.576	0.642	0.574	0.818	0.573	0.658	0.769	0.348	0.348	0.348	0.348	0.559	0.726	0.559	0.726	0.74	0.333	0.263	0.811	0.72	0.599	0.741	0.591	0.018	0.425	0.754	0.573	0.028	0.589	1.0	0.49	0.583	0.365	0.58	0.517	0.416	0.138	0.83	0.704	0.618	0.79	0.326	0.68	0.7	0.563
1	0.33	0.351	0.063	0.162	0.286	0.362	0.261	0.304	0.401	0.282	0.337	0.547	0.547	0.555	0.551	0.442	0.529	0.442	0.552	0.642	0.61	0.387	0.567	0.442	0.527	0.583	0.403	0.027	0.569	0.754	0.567	0.122	0.552	0.365	0.022	0.519	0.349	0.4	0.882	0.523	0.194	0.584	0.335	0.633	0.607	0.359	0.421	0.497	0.393
1	0.477	0.508	0.031	0.359	0.454	0.518	0.45	0.785	0.592	0.623	0.753	0.727	0.727	0.727	0.727	0.505	0.656	0.505	0.656	0.721	0.607	0.461	0.663	0.458	0.581	0.554	0.382	0.012	0.569	0.754	0.732	0.199	0.591	0.475	0.023	0.789	0.427	0.516	0.817	0.603	0.193	0.687	0.404	0.598	0.636	0.213	0.685	0.724	0.532
1	0.39	0.43	0.031	0.445	0.527	0.4	0.377	0.696	0.441	0.53	0.575	0.589	0.589	0.589	0.589	0.458	0.595	0.458	0.595	0.661	0.538	0.497	0.624	0.519	0.543	0.506	0.393	0.019	0.569	0.754	0.731	0.309	0.639	0.557	0.066	0.452	0.295	0.415	0.688	0.606	0.166	0.627	0.367	0.638	0.681	0.467	0.449	0.514	0.427
1	0.43	0.485	0.0	0.634	0.688	0.492	0.524	0.465	0.614	0.288	0.485	0.0	0.0	0.0	0.0	0.0	0.0	0.0	0.0	0.667	0.462	0.457	0.668	0.606	0.569	0.552	0.202	0.005	0.569	0.754	0.632	0.12	0.552	0.751	0.219	0.503	0.354	0.452	0.697	0.64	0.227	0.699	0.581	0.632	0.649	0.3	0.482	0.546	0.429
1	0.413	0.875	0.188	0.257	0.355	0.338	0.192	0.565	0.587	0.689	0.769	0.508	0.425	0.563	0.507	0.566	0.639	0.604	0.713	0.724	0.875	0.503	0.412	0.077	0.723	0.599	0.779	0.144	0.664	0.788	0.815	0.517	0.637	0.152	0.002	0.519	0.349	0.411	0.578	0.672	0.185	0.356	0.011	0.81	0.254	0.013	0.507	0.575	0.559
1	0.353	0.596	0.125	0.233	0.347	0.289	0.197	0.805	0.574	0.644	0.73	0.562	0.5	0.719	0.651	0.602	0.675	0.602	0.734	0.62	0.437	0.423	0.578	0.43	0.673	0.636	0.803	0.223	0.527	0.751	0.679	0.253	0.643	0.728	0.277	0.606	0.349	0.347	0.534	0.504	0.134	0.615	0.398	0.672	0.528	0.172	0.779	0.71	0.421
1	0.32	0.455	0.031	0.407	0.495	0.335	0.319	0.707	0.452	0.541	0.591	0.58	0.58	0.58	0.58	0.571	0.742	0.571	0.742	0.63	0.575	0.291	0.547	0.394	0.437	0.615	0.653	0.116	0.579	0.827	0.589	0.152	0.511	0.0	0.0	0.519	0.349	0.391	0.877	0.399	0.183	0.443	0.086	0.573	0.42	0.087	0.507	0.575	0.457
1	0.286	0.531	0.0	0.541	0.609	0.363	0.403	0.491	0.649	0.315	0.531	0.0	0.0	0.0	0.0	0.0	0.0	0.0	0.0	0.518	0.227	0.622	0.582	0.627	0.497	0.388	0.746	0.23	0.533	0.69	0.507	0.097	0.737	0.753	0.467	0.449	0.255	0.276	0.483	0.625	0.119	0.575	0.391	0.509	0.536	0.262	0.584	0.752	0.35
1	0.435	0.651	0.063	0.607	0.434	0.454	0.349	0.616	0.343	0.447	0.455	0.451	0.451	0.637	0.59	0.454	0.492	0.454	0.54	0.699	0.61	0.518	0.636	0.452	0.675	0.564	0.403	0.015	0.569	0.754	0.812	0.447	0.634	0.434	0.02	0.519	0.349	0.439	0.618	0.725	0.201	0.67	0.432	0.682	0.271	0.015	0.507	0.575	0.509
1	0.307	0.215	0.125	0.157	0.283	0.267	0.159	1.0	0.308	0.848	0.467	0.626	0.536	0.626	0.594	0.394	0.373	0.394	0.438	0.621	0.561	0.484	0.56	0.47	0.633	0.567	0.485	0.048	0.569	0.754	0.346	0.024	0.583	0.511	0.071	0.73	0.414	0.385	0.915	0.63	0.205	0.581	0.367	0.653	0.577	0.318	0.61	0.619	0.369
1	0.402	0.381	0.25	0.324	0.29	0.391	0.142	0.415	0.32	0.367	0.395	0.404	0.373	0.469	0.43	0.392	0.362	0.424	0.504	0.62	0.336	0.386	0.631	0.516	0.593	0.623	0.86	0.237	0.607	0.803	0.656	0.165	0.602	0.421	0.023	0.519	0.349	0.456	0.846	0.582	0.18	0.654	0.444	0.628	0.626	0.287	0.58	0.622	0.443
1	0.388	0.425	0.094	0.489	0.349	0.324	0.262	0.503	0.481	0.327	0.455	0.409	0.404	0.446	0.422	0.411	0.503	0.411	0.514	0.65	0.489	0.457	0.634	0.572	0.585	0.561	0.313	0.012	0.569	0.754	0.397	0.024	0.632	0.541	0.059	0.513	0.321	0.457	0.927	0.633	0.177	0.675	0.584	0.637	0.558	0.182	0.548	0.591	0.407
1	0.423	0.286	0.063	0.452	0.364	0.425	0.339	0.547	0.365	0.374	0.432	0.738	0.635	0.738	0.702	0.406	0.527	0.457	0.561	0.641	0.369	0.429	0.662	0.596	0.603	0.593	0.746	0.113	0.568	0.769	0.374	0.017	0.587	0.681	0.137	0.576	0.364	0.477	0.86	0.608	0.198	0.691	0.561	0.641	0.652	0.315	0.572	0.605	0.426
1	0.496	0.501	0.063	0.367	0.413	0.524	0.399	0.504	0.609	0.46	0.603	0.593	0.593	0.68	0.649	0.448	0.582	0.454	0.586	0.694	0.423	0.512	0.695	0.538	0.625	0.541	0.822	0.119	0.797	0.837	0.397	0.012	0.654	0.44	0.016	0.519	0.349	0.559	0.975	0.735	0.192	0.728	0.537	0.672	0.637	0.195	0.521	0.539	0.519
1	0.204	0.79	0.063	0.401	0.406	0.168	0.156	0.819	0.585	0.659	0.688	0.537	0.532	0.537	0.534	0.592	0.616	0.592	0.692	0.207	0.0	0.148	0.525	0.599	0.719	0.931	0.812	0.5	0.531	0.869	0.0	0.139	0.574	0.526	0.128	0.519	0.349	0.406	0.767	0.591	0.208	0.488	0.261	0.739	0.452	0.205	0.543	0.494	0.307
1	0.368	0.316	0.125	0.17	0.293	0.272	0.209	0.534	0.369	0.379	0.411	0.523	0.404	0.523	0.466	0.505	0.429	0.505	0.516	0.67	0.661	0.458	0.561	0.347	0.627	0.582	0.625	0.078	0.521	0.735	0.617	0.147	0.633	0.484	0.043	0.593	0.349	0.425	0.841	0.613	0.171	0.603	0.328	0.678	0.491	0.121	0.6	0.589	0.456
1	0.354	0.383	0.031	0.214	0.331	0.414	0.347	0.628	0.522	0.459	0.568	0.587	0.587	0.587	0.587	0.444	0.577	0.444	0.577	0.642	0.542	0.574	0.584	0.451	0.587	0.475	0.637	0.088	0.573	0.725	0.584	0.123	0.665	0.48	0.044	0.488	0.298	0.417	0.859	0.718	0.181	0.627	0.443	0.641	0.539	0.187	0.521	0.569	0.411
1	0.279	0.734	0.031	0.478	0.5	0.276	0.284	0.681	0.633	0.514	0.688	0.553	0.553	0.553	0.553	0.562	0.73	0.562	0.73	0.618	0.633	0.45	0.505	0.343	0.731	0.645	0.605	0.11	0.754	0.842	0.757	0.662	0.579	0.686	0.296	0.632	0.385	0.155	0.184	0.747	0.238	0.553	0.328	0.714	0.21	0.018	0.507	0.575	0.383
1	0.422	0.67	0.031	0.395	0.485	0.455	0.404	0.868	0.68	0.71	0.885	0.686	0.686	0.686	0.686	0.572	0.743	0.572	0.743	0.643	0.382	0.396	0.677	0.681	0.669	0.657	0.276	0.008	0.569	0.754	0.594	0.093	0.637	0.735	0.205	0.702	0.382	0.452	0.733	0.596	0.165	0.698	0.604	0.644	0.63	0.269	0.792	0.744	0.419
1	0.48	0.755	0.0	0.666	0.715	0.536	0.566	0.618	0.817	0.448	0.755	0.0	0.0	0.0	0.0	0.0	0.0	0.0	0.0	0.741	0.726	0.494	0.63	0.342	0.599	0.54	0.393	0.012	0.569	0.754	0.808	0.345	0.599	0.576	0.048	0.709	0.401	0.491	0.675	0.652	0.202	0.669	0.335	0.641	0.547	0.105	0.697	0.688	0.561
1	0.341	0.794	0.0	0.577	0.64	0.412	0.45	0.64	0.846	0.471	0.794	0.0	0.0	0.0	0.0	0.0	0.0	0.0	0.0	0.674	0.786	0.513	0.497	0.232	0.603	0.528	0.576	0.067	0.648	0.778	0.463	0.051	0.702	0.288	0.011	0.519	0.349	0.421	0.949	0.701	0.157	0.522	0.171	0.728	0.37	0.051	0.507	0.575	0.465
1	0.229	0.674	0.094	0.358	0.39	0.109	0.131	0.772	0.453	0.61	0.693	0.364	0.364	0.852	0.773	0.696	0.551	0.696	0.679	0.329	0.036	0.122	0.57	0.76	0.647	0.926	0.734	0.288	0.683	0.954	0.374	0.046	0.604	0.785	0.784	0.586	0.359	0.134	0.227	0.64	0.196	0.623	0.826	0.682	0.43	0.151	0.507	0.575	0.18
1	0.658	0.591	0.0	0.78	0.813	0.695	0.714	0.525	0.694	0.351	0.591	0.0	0.0	0.0	0.0	0.0	0.0	0.0	0.0	0.83	0.675	0.479	0.75	0.37	0.591	0.546	0.752	0.035	0.798	0.848	0.725	0.075	0.573	0.44	0.007	0.519	0.349	0.693	0.935	0.669	0.222	0.777	0.36	0.65	0.647	0.092	0.457	0.509	0.723
1	0.463	0.598	0.063	0.324	0.406	0.496	0.372	0.805	0.63	0.644	0.718	0.542	0.532	0.542	0.537	0.604	0.616	0.604	0.7	0.721	0.653	0.472	0.63	0.376	0.435	0.457	0.645	0.053	0.696	0.812	0.262	0.004	0.272	0.674	0.105	0.562	0.553	0.518	0.899	0.579	0.447	0.665	0.353	0.519	0.6	0.172	0.58	0.739	0.534
1	0.486	0.464	0.125	0.45	0.379	0.457	0.308	0.715	0.5	0.549	0.531	0.58	0.478	0.58	0.549	0.554	0.458	0.554	0.574	0.678	0.379	0.31	0.718	0.687	0.487	0.629	0.202	0.004	0.569	0.754	0.662	0.112	0.477	0.648	0.078	0.55	0.409	0.527	0.837	0.467	0.228	0.741	0.641	0.58	0.715	0.372	0.433	0.561	0.448
1	0.377	0.587	0.0	0.6	0.66	0.445	0.48	0.522	0.69	0.348	0.587	0.0	0.0	0.0	0.0	0.0	0.0	0.0	0.0	0.641	0.471	0.488	0.634	0.6	0.547	0.514	0.0	0.001	0.569	0.754	0.594	0.118	0.488	0.586	0.086	0.413	0.351	0.431	0.824	0.667	0.278	0.673	0.602	0.619	0.575	0.221	0.369	0.466	0.386
1	0.529	0.173	0.031	0.523	0.594	0.529	0.493	0.39	0.336	0.21	0.233	0.685	0.685	0.685	0.685	0.388	0.504	0.388	0.504	0.747	0.593	0.412	0.693	0.448	0.535	0.567	0.645	0.038	0.497	0.738	0.749	0.173	0.545	0.576	0.037	0.488	0.352	0.563	0.825	0.555	0.209	0.711	0.387	0.621	0.71	0.287	0.428	0.514	0.575
1	0.288	0.557	0.031	0.455	0.536	0.246	0.293	0.493	0.652	0.342	0.557	0.604	0.604	0.604	0.604	0.415	0.539	0.415	0.539	0.522	0.234	0.515	0.612	0.794	0.551	0.497	0.44	0.041	0.569	0.754	0.346	0.026	0.634	0.584	0.134	0.506	0.318	0.359	0.853	0.611	0.17	0.621	0.593	0.647	0.646	0.6	0.489	0.537	0.235
1	0.273	0.425	0.031	0.487	0.477	0.288	0.28	0.467	0.462	0.29	0.386	0.52	0.52	0.52	0.52	0.376	0.488	0.376	0.488	0.572	0.416	0.301	0.546	0.499	0.493	0.641	0.68	0.17	0.48	0.771	0.449	0.066	0.478	0.248	0.011	0.519	0.349	0.36	0.937	0.453	0.223	0.568	0.388	0.639	0.565	0.346	0.308	0.39	0.329
1	0.296	0.446	0.063	0.372	0.345	0.303	0.233	0.555	0.313	0.382	0.381	0.731	0.564	0.731	0.686	0.45	0.584	0.478	0.603	0.596	0.466	0.472	0.521	0.36	0.549	0.528	0.784	0.269	0.445	0.687	0.533	0.112	0.317	0.694	0.289	0.593	0.527	0.323	0.638	0.516	0.379	0.522	0.221	0.708	0.471	0.149	0.561	0.534	0.406
1	0.229	0.296	0.031	0.153	0.279	0.302	0.243	0.491	0.462	0.315	0.406	0.649	0.649	0.649	0.649	0.436	0.566	0.436	0.566	0.63	0.927	0.45	0.317	0.09	0.427	0.47	0.491	0.074	0.569	0.754	0.668	0.44	0.558	0.152	0.006	0.519	0.349	0.265	0.637	0.582	0.208	0.0	0.392	0.617	0.556	0.254	0.507	0.575	0.422
1	0.771	0.577	0.0	0.853	0.875	0.795	0.808	0.517	0.683	0.342	0.577	0.0	0.0	0.0	0.0	0.0	0.0	0.0	0.0	0.862	0.509	0.556	0.865	0.532	0.733	0.566	0.854	0.034	0.562	0.725	0.417	0.003	0.555	0.772	0.044	0.653	0.404	0.794	0.957	0.796	0.265	0.862	0.442	0.759	0.903	0.367	0.557	0.488	0.778
1	0.574	0.252	0.094	0.389	0.275	0.594	0.418	0.525	0.337	0.351	0.342	0.361	0.361	0.634	0.558	0.436	0.475	0.436	0.523	0.766	0.564	0.418	0.735	0.502	0.579	0.588	0.456	0.011	0.569	0.754	0.684	0.084	0.643	0.596	0.034	0.531	0.323	0.614	0.901	0.574	0.155	0.754	0.455	0.616	0.74	0.29	0.59	0.642	0.601
1	0.521	0.263	0.031	0.342	0.439	0.562	0.487	0.524	0.433	0.349	0.416	0.484	0.484	0.484	0.484	0.379	0.492	0.379	0.492	0.724	0.494	0.522	0.718	0.573	0.657	0.55	0.313	0.006	0.569	0.754	0.487	0.024	0.771	0.664	0.073	0.452	0.243	0.571	0.913	0.735	0.132	0.75	0.58	0.693	0.65	0.19	0.474	0.482	0.532
1	0.61	0.448	0.0	0.749	0.786	0.652	0.674	0.444	0.587	0.266	0.448	0.0	0.0	0.0	0.0	0.0	0.0	0.0	0.0	0.747	0.388	0.39	0.793	0.673	0.551	0.596	0.471	0.009	0.569	0.754	0.417	0.008	0.671	0.58	0.025	0.501	0.301	0.657	0.971	0.569	0.138	0.815	0.668	0.611	0.748	0.254	0.551	0.62	0.576
1	0.209	0.499	0.063	0.223	0.338	0.22	0.16	0.775	0.497	0.612	0.693	0.721	0.583	0.721	0.68	0.469	0.601	0.469	0.605	0.533	0.402	0.497	0.52	0.557	0.541	0.505	0.559	0.121	0.503	0.713	0.617	0.332	0.67	0.571	0.183	0.442	0.278	0.229	0.559	0.55	0.133	0.571	0.566	0.694	0.391	0.123	0.507	0.575	0.253
1	0.669	0.439	0.0	0.787	0.819	0.705	0.724	0.438	0.58	0.26	0.439	0.0	0.0	0.0	0.0	0.0	0.0	0.0	0.0	0.799	0.471	0.405	0.816	0.597	0.565	0.591	0.413	0.005	0.569	0.754	0.705	0.06	0.611	0.0	0.0	0.519	0.349	0.706	0.953	0.579	0.175	0.837	0.597	0.612	0.782	0.244	0.564	0.628	0.657
1	0.671	0.674	0.0	0.788	0.82	0.706	0.725	0.572	0.756	0.4	0.674	0.0	0.0	0.0	0.0	0.0	0.0	0.0	0.0	0.803	0.486	0.501	0.808	0.558	0.603	0.536	0.736	0.031	0.718	0.811	0.805	0.127	0.576	0.192	0.001	0.519	0.349	0.698	0.896	0.693	0.226	0.824	0.527	0.654	0.798	0.274	0.505	0.543	0.674
1	0.43	0.358	0.0	0.634	0.688	0.492	0.524	0.393	0.519	0.212	0.358	0.0	0.0	0.0	0.0	0.0	0.0	0.0	0.0	0.65	0.388	0.393	0.665	0.592	0.513	0.57	0.724	0.098	0.56	0.778	0.621	0.109	0.499	0.392	0.016	0.519	0.349	0.489	0.897	0.55	0.238	0.678	0.479	0.606	0.703	0.451	0.43	0.531	0.436
1	0.682	0.723	0.031	0.403	0.491	0.708	0.62	0.751	0.784	0.588	0.85	0.528	0.528	0.528	0.528	0.558	0.725	0.558	0.725	0.833	0.612	0.49	0.79	0.456	0.657	0.575	0.536	0.009	0.466	0.694	0.705	0.057	0.584	0.806	0.09	0.614	0.377	0.703	0.87	0.691	0.221	0.818	0.471	0.673	0.731	0.154	0.633	0.616	0.714
1	0.518	0.769	0.0	0.691	0.736	0.57	0.598	0.626	0.827	0.456	0.769	0.0	0.0	0.0	0.0	0.0	0.0	0.0	0.0	0.738	0.574	0.547	0.661	0.363	0.523	0.456	0.886	0.151	0.523	0.707	0.31	0.006	0.734	0.446	0.014	0.519	0.349	0.579	0.983	0.655	0.129	0.683	0.312	0.58	0.642	0.179	0.508	0.62	0.594
1	0.608	0.633	0.031	0.545	0.613	0.611	0.559	0.611	0.704	0.441	0.674	0.526	0.526	0.526	0.526	0.585	0.76	0.585	0.76	0.787	0.58	0.501	0.754	0.494	0.587	0.527	0.202	0.002	0.569	0.754	0.801	0.172	0.661	0.739	0.081	0.516	0.31	0.623	0.786	0.655	0.167	0.768	0.432	0.617	0.776	0.318	0.595	0.645	0.634
1	0.443	0.448	0.0	0.642	0.695	0.503	0.535	0.444	0.587	0.266	0.448	0.0	0.0	0.0	0.0	0.0	0.0	0.0	0.0	0.637	0.319	0.507	0.699	0.732	0.535	0.492	0.432	0.018	0.569	0.754	0.746	0.263	0.585	0.878	0.516	0.505	0.339	0.352	0.301	0.642	0.207	0.744	0.825	0.597	0.513	0.097	0.51	0.603	0.392
1	0.588	0.376	0.125	0.549	0.388	0.561	0.393	0.636	0.201	0.467	0.328	0.361	0.361	0.59	0.549	0.436	0.466	0.436	0.504	0.757	0.481	0.463	0.758	0.567	0.533	0.525	0.639	0.027	0.588	0.767	0.475	0.015	0.52	0.735	0.087	0.55	0.387	0.628	0.906	0.601	0.238	0.783	0.557	0.6	0.724	0.236	0.526	0.613	0.594
1	0.522	0.808	0.0	0.693	0.738	0.574	0.601	0.648	0.856	0.479	0.808	0.0	0.0	0.0	0.0	0.0	0.0	0.0	0.0	0.707	0.419	0.49	0.694	0.469	0.677	0.585	0.941	0.199	0.668	0.794	0.682	0.108	0.664	0.694	0.09	0.537	0.317	0.557	0.829	0.715	0.182	0.733	0.493	0.698	0.589	0.118	0.539	0.529	0.565
1	0.584	0.543	0.031	0.45	0.532	0.609	0.539	0.696	0.626	0.53	0.697	0.754	0.754	0.754	0.754	0.466	0.605	0.466	0.605	0.778	0.602	0.414	0.726	0.445	0.569	0.587	0.666	0.032	0.632	0.805	0.578	0.036	0.566	0.488	0.014	0.655	0.399	0.632	0.958	0.579	0.202	0.762	0.466	0.621	0.623	0.11	0.602	0.645	0.629
1	0.616	0.326	0.031	0.466	0.545	0.639	0.566	0.462	0.483	0.285	0.395	0.644	0.644	0.644	0.644	0.389	0.505	0.389	0.505	0.815	0.724	0.411	0.717	0.35	0.537	0.57	0.413	0.007	0.569	0.754	0.694	0.072	0.608	0.514	0.016	0.676	0.387	0.656	0.928	0.54	0.166	0.734	0.299	0.596	0.725	0.205	0.528	0.618	0.685
1	0.222	0.896	0.0	0.5	0.574	0.306	0.35	0.698	0.922	0.532	0.896	0.0	0.0	0.0	0.0	0.0	0.0	0.0	0.0	0.527	0.35	0.601	0.53	0.569	0.697	0.517	0.625	0.163	0.668	0.76	0.31	0.028	0.65	0.812	0.984	0.636	0.356	0.013	0.052	0.725	0.192	0.564	0.49	0.67	0.439	0.169	0.507	0.575	0.279
1	0.34	0.711	0.031	0.41	0.497	0.357	0.335	0.817	0.678	0.656	0.838	0.565	0.565	0.565	0.565	0.545	0.708	0.545	0.708	0.608	0.416	0.402	0.583	0.479	0.623	0.625	0.762	0.191	0.596	0.792	0.612	0.165	0.641	0.096	0.001	0.519	0.349	0.405	0.866	0.586	0.159	0.592	0.344	0.683	0.589	0.297	0.626	0.603	0.407
1	0.288	0.589	0.031	0.476	0.516	0.273	0.292	0.517	0.683	0.36	0.591	0.625	0.625	0.625	0.625	0.492	0.639	0.492	0.639	0.592	0.468	0.45	0.577	0.594	0.587	0.567	0.202	0.009	0.569	0.754	0.374	0.033	0.603	0.152	0.004	0.519	0.349	0.378	0.971	0.618	0.19	0.573	0.379	0.734	0.617	0.479	0.407	0.392	0.327
1	0.304	0.621	0.031	0.423	0.509	0.303	0.305	0.668	0.625	0.5	0.67	0.387	0.387	0.387	0.387	0.442	0.574	0.442	0.574	0.472	0.128	0.463	0.635	0.89	0.573	0.549	0.485	0.05	0.569	0.754	0.31	0.018	0.771	0.801	0.599	0.545	0.279	0.274	0.423	0.591	0.094	0.668	0.845	0.641	0.581	0.336	0.421	0.489	0.19
1	0.694	0.254	0.063	0.467	0.42	0.711	0.565	0.613	0.41	0.442	0.473	0.756	0.684	0.756	0.728	0.408	0.53	0.43	0.544	0.823	0.519	0.448	0.809	0.497	0.529	0.535	0.889	0.063	0.555	0.756	0.346	0.003	0.618	0.592	0.018	0.38	0.275	0.732	0.983	0.589	0.173	0.817	0.435	0.6	0.824	0.297	0.484	0.581	0.717
1	0.44	0.656	0.0	0.64	0.694	0.5	0.532	0.562	0.742	0.389	0.656	0.0	0.0	0.0	0.0	0.0	0.0	0.0	0.0	0.624	0.284	0.5	0.703	0.769	0.609	0.542	0.403	0.015	0.569	0.754	0.578	0.075	0.615	0.743	0.196	0.694	0.389	0.472	0.755	0.625	0.185	0.745	0.849	0.642	0.545	0.126	0.816	0.76	0.372
1	0.385	0.423	0.031	0.533	0.575	0.352	0.373	0.546	0.365	0.373	0.39	0.494	0.494	0.494	0.494	0.412	0.535	0.412	0.535	0.635	0.429	0.42	0.636	0.587	0.631	0.616	0.591	0.059	0.618	0.796	0.578	0.1	0.557	0.496	0.043	0.636	0.397	0.447	0.879	0.642	0.225	0.654	0.486	0.669	0.668	0.433	0.561	0.569	0.394
1	0.227	0.647	0.094	0.319	0.252	0.216	0.129	0.857	0.595	0.699	0.693	0.58	0.512	0.588	0.567	0.544	0.558	0.544	0.625	0.442	0.143	0.648	0.573	0.786	0.485	0.364	0.609	0.145	0.587	0.709	0.397	0.055	0.288	0.675	0.356	0.54	0.532	0.26	0.621	0.603	0.435	0.61	0.735	0.582	0.521	0.31	0.485	0.599	0.182
1	0.4	0.547	0.063	0.478	0.381	0.375	0.319	0.69	0.522	0.523	0.587	0.509	0.509	0.538	0.525	0.46	0.578	0.46	0.587	0.683	0.631	0.46	0.611	0.445	0.673	0.607	0.0	0.001	0.569	0.754	0.764	0.375	0.662	0.613	0.095	0.587	0.335	0.406	0.607	0.611	0.155	0.645	0.412	0.706	0.456	0.077	0.643	0.593	0.473
1	0.515	0.746	0.0	0.688	0.735	0.568	0.595	0.613	0.81	0.442	0.746	0.0	0.0	0.0	0.0	0.0	0.0	0.0	0.0	0.71	0.445	0.423	0.719	0.596	0.629	0.612	0.612	0.034	0.703	0.831	0.625	0.072	0.643	0.407	0.011	0.519	0.349	0.569	0.931	0.642	0.173	0.755	0.624	0.659	0.643	0.185	0.61	0.613	0.514
1	0.427	0.753	0.094	0.531	0.373	0.348	0.295	0.77	0.597	0.607	0.667	0.686	0.662	0.702	0.685	0.487	0.519	0.487	0.564	0.666	0.464	0.466	0.663	0.592	0.693	0.612	0.423	0.019	0.569	0.754	0.729	0.252	0.63	0.0	0.0	0.519	0.349	0.469	0.796	0.706	0.198	0.687	0.531	0.731	0.583	0.182	0.51	0.477	0.458
1	0.488	0.45	0.094	0.233	0.347	0.442	0.346	0.517	0.528	0.342	0.487	0.428	0.419	0.514	0.467	0.643	0.509	0.643	0.647	0.691	0.427	0.531	0.703	0.603	0.621	0.524	0.639	0.046	0.583	0.743	0.676	0.123	0.617	0.527	0.031	0.34	0.257	0.535	0.87	0.718	0.208	0.724	0.544	0.67	0.708	0.351	0.511	0.533	0.487
1	0.545	0.716	0.0	0.708	0.751	0.594	0.62	0.596	0.787	0.425	0.716	0.0	0.0	0.0	0.0	0.0	0.0	0.0	0.0	0.746	0.542	0.521	0.722	0.521	0.657	0.552	0.456	0.012	0.569	0.754	0.589	0.047	0.634	0.0	0.0	0.519	0.349	0.6	0.963	0.718	0.199	0.753	0.523	0.68	0.682	0.213	0.595	0.584	0.566
1	0.403	0.642	0.0	0.616	0.673	0.467	0.501	0.554	0.732	0.381	0.642	0.0	0.0	0.0	0.0	0.0	0.0	0.0	0.0	0.662	0.504	0.518	0.635	0.53	0.579	0.511	0.546	0.041	0.372	0.624	0.736	0.299	0.602	0.707	0.182	0.527	0.34	0.404	0.585	0.659	0.202	0.661	0.471	0.6	0.551	0.159	0.598	0.664	0.453
1	0.323	0.624	0.063	0.394	0.443	0.298	0.255	0.73	0.607	0.566	0.649	0.659	0.488	0.659	0.614	0.438	0.569	0.508	0.614	0.64	0.624	0.344	0.538	0.361	0.579	0.651	0.628	0.099	0.57	0.801	0.525	0.091	0.428	0.736	0.341	0.58	0.448	0.339	0.605	0.445	0.259	0.568	0.299	0.682	0.409	0.079	0.507	0.575	0.423
1	0.7	0.402	0.094	0.357	0.366	0.721	0.522	0.645	0.542	0.477	0.538	0.733	0.396	0.733	0.658	0.402	0.522	0.537	0.595	0.829	0.538	0.49	0.82	0.532	0.609	0.548	0.413	0.005	0.569	0.754	0.463	0.007	0.529	0.678	0.032	0.593	0.397	0.734	0.965	0.672	0.251	0.834	0.494	0.641	0.816	0.272	0.589	0.618	0.71
1	0.409	0.33	0.0	0.62	0.677	0.473	0.506	0.377	0.498	0.196	0.33	0.0	0.0	0.0	0.0	0.0	0.0	0.0	0.0	0.695	0.677	0.414	0.6	0.384	0.657	0.635	0.393	0.017	0.569	0.754	0.497	0.047	0.534	0.584	0.072	0.653	0.414	0.471	0.895	0.603	0.229	0.594	0.24	0.726	0.667	0.382	0.48	0.458	0.485
1	0.336	0.564	0.063	0.311	0.413	0.353	0.266	0.421	0.557	0.355	0.513	0.622	0.418	0.622	0.574	0.464	0.603	0.611	0.699	0.669	0.77	0.445	0.495	0.235	0.661	0.612	0.609	0.084	0.535	0.747	0.374	0.026	0.493	0.536	0.074	0.726	0.457	0.41	0.911	0.599	0.256	0.431	0.067	0.754	0.353	0.046	0.507	0.575	0.477
1	0.249	0.808	0.094	0.393	0.409	0.158	0.147	0.829	0.557	0.668	0.725	0.393	0.393	0.757	0.677	0.609	0.487	0.609	0.608	0.522	0.29	0.39	0.581	0.754	0.627	0.639	0.313	0.024	0.569	0.754	0.547	0.161	0.632	0.716	0.429	0.657	0.37	0.24	0.468	0.509	0.142	0.625	0.755	0.668	0.444	0.151	0.507	0.575	0.226
1	0.611	0.524	0.031	0.737	0.537	0.635	0.562	0.49	0.614	0.314	0.506	0.476	0.476	0.476	0.476	0.441	0.573	0.441	0.573	0.764	0.453	0.536	0.783	0.617	0.621	0.521	0.276	0.004	0.569	0.754	0.533	0.021	0.712	0.785	0.111	0.634	0.33	0.643	0.879	0.701	0.152	0.8	0.574	0.634	0.784	0.333	0.669	0.678	0.595
1	0.336	0.418	0.031	0.458	0.539	0.318	0.332	0.548	0.457	0.375	0.455	0.512	0.512	0.512	0.512	0.395	0.513	0.395	0.513	0.573	0.303	0.542	0.598	0.554	0.585	0.497	0.792	0.229	0.58	0.738	0.594	0.145	0.572	0.714	0.272	0.55	0.362	0.355	0.627	0.655	0.219	0.587	0.336	0.609	0.521	0.179	0.652	0.691	0.418
1	0.439	0.573	0.063	0.448	0.406	0.442	0.352	0.832	0.545	0.673	0.739	0.655	0.655	0.763	0.727	0.434	0.564	0.466	0.584	0.66	0.412	0.396	0.675	0.616	0.595	0.616	0.602	0.047	0.603	0.798	0.487	0.037	0.566	0.712	0.158	0.681	0.407	0.484	0.822	0.56	0.196	0.696	0.541	0.604	0.65	0.287	0.69	0.72	0.451
1	0.326	0.804	0.031	0.402	0.491	0.344	0.324	0.688	0.832	0.522	0.829	0.482	0.482	0.482	0.482	0.621	0.806	0.621	0.806	0.618	0.494	0.589	0.547	0.383	0.675	0.514	0.771	0.215	0.58	0.724	0.262	0.01	0.274	0.732	0.325	0.621	0.572	0.36	0.687	0.742	0.489	0.573	0.309	0.733	0.521	0.187	0.428	0.411	0.414
1	0.259	0.714	0.031	0.377	0.469	0.275	0.268	0.545	0.72	0.448	0.691	0.629	0.629	0.629	0.629	0.417	0.542	0.417	0.542	0.556	0.384	0.45	0.529	0.463	0.453	0.487	0.731	0.242	0.573	0.765	0.417	0.055	0.664	0.511	0.091	0.357	0.244	0.337	0.871	0.54	0.134	0.559	0.387	0.603	0.518	0.259	0.369	0.483	0.326
1	0.655	0.674	0.0	0.779	0.811	0.693	0.712	0.572	0.756	0.4	0.674	0.0	0.0	0.0	0.0	0.0	0.0	0.0	0.0	0.834	0.706	0.515	0.741	0.347	0.591	0.52	0.709	0.028	0.651	0.779	0.785	0.118	0.611	0.192	0.001	0.519	0.349	0.686	0.904	0.693	0.205	0.761	0.316	0.643	0.742	0.192	0.525	0.568	0.72
1	0.508	0.136	0.125	0.324	0.331	0.529	0.326	0.403	0.329	0.223	0.249	0.664	0.561	0.664	0.632	0.345	0.371	0.345	0.418	0.712	0.472	0.375	0.708	0.565	0.515	0.587	0.628	0.039	0.467	0.734	0.346	0.008	0.75	0.466	0.018	0.519	0.349	0.569	0.977	0.516	0.082	0.742	0.58	0.592	0.651	0.203	0.462	0.571	0.517
1	0.309	0.43	0.063	0.467	0.345	0.26	0.244	0.537	0.434	0.363	0.393	0.667	0.351	0.667	0.615	0.461	0.46	0.461	0.53	0.518	0.199	0.356	0.583	0.56	0.591	0.648	0.835	0.333	0.509	0.766	0.262	0.011	0.635	0.652	0.198	0.505	0.317	0.368	0.806	0.523	0.144	0.592	0.404	0.678	0.553	0.262	0.444	0.472	0.369
1	0.536	0.497	0.219	0.428	0.381	0.369	0.273	0.486	0.555	0.345	0.494	0.402	0.353	0.737	0.607	0.532	0.382	0.532	0.535	0.753	0.61	0.432	0.675	0.371	0.469	0.512	0.833	0.104	0.637	0.8	0.554	0.037	0.445	0.152	0.001	0.519	0.349	0.592	0.97	0.567	0.282	0.71	0.369	0.57	0.634	0.154	0.411	0.553	0.601
1	0.353	0.637	0.0	0.584	0.646	0.422	0.459	0.551	0.728	0.378	0.637	0.0	0.0	0.0	0.0	0.0	0.0	0.0	0.0	0.613	0.409	0.432	0.616	0.59	0.613	0.596	0.612	0.078	0.239	0.538	0.262	0.008	0.396	0.562	0.083	0.566	0.464	0.425	0.917	0.579	0.325	0.66	0.61	0.659	0.547	0.2	0.525	0.553	0.363
1	0.332	0.446	0.063	0.31	0.412	0.323	0.263	0.597	0.547	0.426	0.515	0.602	0.565	0.602	0.586	0.517	0.639	0.517	0.656	0.561	0.273	0.424	0.629	0.728	0.565	0.575	0.58	0.072	0.403	0.677	0.612	0.17	0.436	0.637	0.158	0.622	0.458	0.371	0.714	0.584	0.295	0.66	0.679	0.604	0.607	0.356	0.598	0.66	0.293
1	0.354	0.718	0.031	0.494	0.569	0.308	0.347	0.802	0.535	0.641	0.73	0.749	0.749	0.749	0.749	0.407	0.529	0.407	0.529	0.706	0.997	0.533	0.356	0.065	0.581	0.501	0.432	0.028	0.569	0.754	0.819	0.719	0.645	0.547	0.073	0.554	0.331	0.292	0.347	0.693	0.186	0.0	0.392	0.617	0.556	0.254	0.507	0.575	0.422
1	0.315	0.312	0.031	0.494	0.53	0.297	0.315	0.415	0.393	0.236	0.293	0.49	0.49	0.49	0.49	0.448	0.582	0.448	0.582	0.592	0.406	0.418	0.606	0.659	0.491	0.536	0.127	0.005	0.569	0.754	0.646	0.241	0.502	0.248	0.008	0.519	0.349	0.372	0.797	0.56	0.238	0.627	0.545	0.6	0.636	0.487	0.407	0.518	0.301
1	0.786	0.238	0.156	0.321	0.331	0.799	0.528	0.734	0.415	0.57	0.471	0.716	0.426	0.816	0.761	0.37	0.43	0.404	0.486	0.868	0.498	0.438	0.883	0.57	0.539	0.549	0.497	0.005	0.569	0.754	0.346	0.001	0.788	0.44	0.004	0.519	0.349	0.814	0.997	0.589	0.085	0.887	0.515	0.622	0.903	0.338	0.425	0.509	0.775
1	0.206	0.827	0.063	0.304	0.408	0.162	0.158	0.777	0.721	0.615	0.841	0.71	0.515	0.71	0.662	0.475	0.617	0.524	0.648	0.547	0.467	0.501	0.52	0.566	0.635	0.554	0.37	0.042	0.569	0.754	0.653	0.443	0.583	0.582	0.201	0.676	0.398	0.198	0.451	0.659	0.214	0.582	0.637	0.672	0.0	0.0	0.507	0.575	0.249
1	0.274	0.778	0.031	0.492	0.468	0.295	0.28	0.664	0.725	0.496	0.734	0.781	0.781	0.781	0.781	0.415	0.539	0.415	0.539	0.273	0.008	0.703	0.474	0.272	0.415	0.285	0.974	0.851	0.609	0.705	0.0	0.139	0.574	0.526	0.128	0.519	0.349	0.406	0.767	0.591	0.208	0.0	0.392	0.617	0.556	0.254	0.507	0.575	0.422
1	0.482	0.679	0.0	0.667	0.717	0.538	0.567	0.575	0.76	0.403	0.679	0.0	0.0	0.0	0.0	0.0	0.0	0.0	0.0	0.7	0.479	0.476	0.669	0.465	0.657	0.585	0.837	0.139	0.619	0.777	0.682	0.133	0.649	0.616	0.063	0.62	0.351	0.524	0.834	0.664	0.176	0.709	0.483	0.672	0.57	0.123	0.639	0.622	0.529
1	0.182	0.843	0.0	0.475	0.553	0.271	0.317	0.668	0.882	0.5	0.843	0.0	0.0	0.0	0.0	0.0	0.0	0.0	0.0	0.554	0.568	0.481	0.469	0.42	0.663	0.585	0.491	0.094	0.569	0.754	0.0	0.139	0.574	0.526	0.128	0.519	0.349	0.406	0.767	0.591	0.208	0.479	0.272	0.777	0.181	0.023	0.507	0.575	0.302
1	0.332	0.649	0.031	0.466	0.545	0.305	0.328	0.579	0.716	0.407	0.654	0.572	0.572	0.572	0.572	0.528	0.686	0.528	0.686	0.6	0.404	0.457	0.558	0.408	0.649	0.596	0.825	0.282	0.612	0.781	0.696	0.321	0.626	0.562	0.091	0.736	0.396	0.357	0.653	0.594	0.169	0.612	0.435	0.675	0.254	0.021	0.507	0.575	0.411
1	0.297	0.536	0.063	0.199	0.318	0.252	0.234	0.525	0.488	0.459	0.561	0.646	0.607	0.646	0.629	0.564	0.691	0.564	0.712	0.599	0.479	0.389	0.479	0.252	0.715	0.686	0.845	0.373	0.469	0.731	0.262	0.012	0.599	0.192	0.006	0.519	0.349	0.388	0.986	0.511	0.162	0.0	0.392	0.617	0.556	0.254	0.507	0.575	0.422
1	0.282	0.85	0.031	0.455	0.53	0.244	0.287	0.812	0.692	0.651	0.843	0.43	0.43	0.43	0.43	0.617	0.801	0.617	0.801	0.507	0.208	0.607	0.062	0.002	0.545	0.541	0.998	0.933	0.644	0.747	0.0	0.139	0.574	0.526	0.128	0.519	0.349	0.406	0.767	0.591	0.208	0.0	0.392	0.617	0.556	0.254	0.507	0.575	0.422
1	0.245	0.215	0.094	0.406	0.381	0.175	0.143	0.298	0.386	0.168	0.217	0.625	0.41	0.625	0.549	0.478	0.394	0.478	0.503	0.567	0.464	0.438	0.532	0.513	0.551	0.555	0.563	0.104	0.618	0.79	0.374	0.042	0.541	0.269	0.016	0.519	0.349	0.337	0.953	0.601	0.224	0.559	0.419	0.557	0.543	0.338	0.643	0.74	0.296
1	0.419	0.637	0.125	0.247	0.359	0.408	0.252	0.584	0.571	0.415	0.621	0.654	0.529	0.654	0.604	0.474	0.606	0.551	0.66	0.624	0.32	0.479	0.684	0.734	0.605	0.554	0.37	0.014	0.569	0.754	0.262	0.006	0.635	0.616	0.087	0.688	0.378	0.483	0.914	0.645	0.179	0.716	0.72	0.644	0.648	0.31	0.589	0.613	0.366
1	0.279	0.522	0.063	0.436	0.412	0.217	0.218	0.517	0.547	0.342	0.497	0.833	0.719	0.833	0.795	0.393	0.487	0.393	0.499	0.65	0.868	0.466	0.435	0.191	0.754	0.643	0.357	0.027	0.569	0.754	0.621	0.24	0.638	0.392	0.034	0.519	0.349	0.336	0.775	0.628	0.173	0.475	0.151	0.746	0.444	0.131	0.507	0.575	0.403
1	0.407	0.614	0.0	0.619	0.676	0.471	0.505	0.538	0.711	0.364	0.614	0.0	0.0	0.0	0.0	0.0	0.0	0.0	0.0	0.637	0.388	0.374	0.631	0.503	0.589	0.631	0.828	0.195	0.639	0.822	0.696	0.219	0.595	0.517	0.044	0.484	0.327	0.448	0.781	0.579	0.184	0.673	0.517	0.638	0.505	0.11	0.467	0.528	0.452
1	0.514	0.889	0.031	0.547	0.614	0.498	0.48	0.796	0.851	0.634	0.935	0.532	0.532	0.532	0.532	0.656	0.852	0.656	0.852	0.711	0.454	0.494	0.706	0.54	0.703	0.596	0.778	0.085	0.542	0.734	0.845	0.382	0.691	0.0	0.0	0.519	0.349	0.523	0.69	0.659	0.152	0.746	0.58	0.725	0.478	0.051	0.474	0.454	0.544
1	0.679	0.436	0.0	0.794	0.824	0.714	0.732	0.437	0.578	0.259	0.436	0.0	0.0	0.0	0.0	0.0	0.0	0.0	0.0	0.824	0.571	0.447	0.797	0.486	0.611	0.583	0.668	0.02	0.648	0.8	0.434	0.006	0.737	0.846	0.122	0.615	0.315	0.703	0.882	0.618	0.118	0.82	0.485	0.631	0.761	0.197	0.687	0.692	0.704
1	0.21	0.58	0.094	0.386	0.353	0.148	0.114	0.678	0.393	0.511	0.531	0.411	0.411	0.496	0.452	0.467	0.426	0.467	0.495	0.543	0.44	0.487	0.524	0.577	0.623	0.559	0.432	0.059	0.569	0.754	0.31	0.029	0.691	0.475	0.09	0.421	0.261	0.297	0.893	0.655	0.151	0.546	0.443	0.653	0.567	0.487	0.62	0.625	0.235
1	0.339	0.864	0.063	0.532	0.426	0.35	0.268	0.709	0.791	0.544	0.797	0.759	0.582	0.759	0.713	0.525	0.682	0.533	0.687	0.618	0.462	0.576	0.524	0.294	0.752	0.561	0.87	0.346	0.647	0.758	0.578	0.127	0.704	0.667	0.19	0.617	0.328	0.377	0.718	0.759	0.171	0.575	0.293	0.725	0.362	0.049	0.507	0.575	0.442
1	0.391	0.531	0.094	0.463	0.422	0.329	0.265	0.363	0.479	0.452	0.552	0.514	0.402	0.572	0.523	0.384	0.499	0.73	0.783	0.664	0.546	0.531	0.616	0.484	0.493	0.45	0.563	0.048	0.609	0.755	0.475	0.044	0.514	0.461	0.032	0.519	0.349	0.462	0.936	0.657	0.256	0.614	0.319	0.576	0.656	0.385	0.421	0.554	0.451
1	0.371	0.838	0.031	0.431	0.515	0.384	0.361	0.691	0.867	0.525	0.855	0.501	0.501	0.501	0.501	0.713	0.926	0.713	0.926	0.669	0.638	0.53	0.567	0.36	0.743	0.589	0.645	0.085	0.654	0.775	0.646	0.181	0.552	0.461	0.036	0.519	0.349	0.424	0.821	0.783	0.265	0.603	0.323	0.777	0.543	0.177	0.518	0.445	0.453
1	0.324	0.233	0.125	0.368	0.425	0.142	0.173	0.376	0.398	0.195	0.233	0.796	0.397	0.796	0.708	0.396	0.266	0.425	0.47	0.592	0.386	0.436	0.593	0.566	0.507	0.531	0.675	0.127	0.485	0.723	0.584	0.143	0.573	0.569	0.099	0.435	0.318	0.379	0.79	0.543	0.187	0.616	0.467	0.597	0.58	0.3	0.434	0.544	0.363
1	0.625	0.351	0.219	0.346	0.378	0.424	0.347	0.438	0.351	0.322	0.353	0.755	0.552	0.968	0.835	0.413	0.455	0.413	0.496	0.812	0.675	0.409	0.737	0.391	0.501	0.549	0.536	0.013	0.629	0.805	0.262	0.001	0.466	0.152	0.001	0.519	0.349	0.675	1.0	0.543	0.259	0.755	0.349	0.6	0.734	0.213	0.366	0.482	0.683
1	0.308	0.333	0.031	0.445	0.528	0.289	0.309	0.403	0.478	0.223	0.339	0.811	0.811	0.811	0.811	0.381	0.495	0.381	0.495	0.624	0.578	0.383	0.566	0.489	0.507	0.575	0.202	0.009	0.569	0.754	0.691	0.35	0.585	0.601	0.138	0.481	0.33	0.322	0.586	0.465	0.156	0.604	0.455	0.618	0.549	0.256	0.361	0.459	0.356
1	0.478	0.598	0.063	0.458	0.511	0.461	0.384	0.746	0.616	0.582	0.686	0.701	0.589	0.701	0.664	0.465	0.604	0.504	0.63	0.706	0.525	0.257	0.596	0.261	0.593	0.743	0.982	0.314	0.486	0.793	0.632	0.094	0.628	0.517	0.031	0.545	0.334	0.53	0.895	0.35	0.094	0.638	0.253	0.618	0.377	0.028	0.507	0.575	0.581
1	0.403	0.467	0.156	0.102	0.235	0.362	0.209	0.683	0.41	0.516	0.476	0.709	0.466	0.969	0.85	0.402	0.491	0.415	0.512	0.639	0.402	0.316	0.607	0.42	0.589	0.683	0.886	0.271	0.597	0.825	0.567	0.083	0.521	0.152	0.002	0.519	0.349	0.471	0.931	0.535	0.219	0.642	0.392	0.639	0.587	0.213	0.484	0.541	0.465
1	0.389	0.739	0.094	0.479	0.437	0.277	0.263	0.669	0.58	0.515	0.727	0.418	0.416	0.773	0.691	0.704	0.614	0.704	0.718	0.698	0.771	0.467	0.556	0.297	0.623	0.573	0.344	0.014	0.569	0.754	0.761	0.389	0.626	0.451	0.03	0.519	0.349	0.408	0.656	0.611	0.175	0.484	0.087	0.818	0.616	0.285	0.461	0.367	0.504
1	0.303	0.591	0.094	0.464	0.42	0.256	0.192	0.634	0.51	0.464	0.492	0.766	0.53	0.766	0.709	0.479	0.387	0.479	0.495	0.572	0.356	0.366	0.575	0.542	0.561	0.622	0.724	0.186	0.543	0.78	0.617	0.205	0.69	0.714	0.321	0.424	0.263	0.304	0.532	0.501	0.108	0.601	0.455	0.623	0.488	0.164	0.403	0.491	0.363
1	0.277	0.603	0.063	0.478	0.373	0.275	0.217	0.577	0.486	0.405	0.51	0.756	0.657	0.756	0.721	0.362	0.47	0.375	0.478	0.598	0.526	0.442	0.539	0.459	0.613	0.588	0.58	0.096	0.604	0.782	0.714	0.483	0.607	0.692	0.311	0.547	0.345	0.213	0.313	0.56	0.172	0.568	0.38	0.659	0.521	0.241	0.52	0.55	0.347
1	0.408	0.649	0.031	0.301	0.405	0.457	0.392	0.634	0.728	0.464	0.711	0.512	0.512	0.512	0.512	0.709	0.921	0.709	0.921	0.648	0.432	0.496	0.649	0.582	0.659	0.571	0.622	0.063	0.491	0.706	0.78	0.406	0.673	0.679	0.146	0.608	0.337	0.395	0.533	0.611	0.149	0.689	0.598	0.68	0.573	0.187	0.587	0.577	0.42
1	0.352	0.642	0.125	0.491	0.331	0.294	0.196	0.753	0.427	0.589	0.443	0.716	0.561	0.716	0.657	0.37	0.374	0.37	0.436	0.566	0.257	0.307	0.647	0.766	0.501	0.641	0.52	0.047	0.137	0.455	0.417	0.033	0.523	0.456	0.037	0.519	0.349	0.428	0.938	0.467	0.196	0.681	0.739	0.591	0.523	0.167	0.507	0.608	0.326
1	0.473	0.432	0.031	0.361	0.456	0.513	0.447	0.696	0.54	0.53	0.64	0.369	0.369	0.369	0.369	0.385	0.5	0.385	0.5	0.7	0.505	0.476	0.68	0.536	0.527	0.511	0.58	0.035	0.32	0.598	0.346	0.01	0.202	0.624	0.069	0.58	0.627	0.532	0.928	0.591	0.539	0.672	0.359	0.603	0.752	0.526	0.5	0.589	0.499
1	0.244	0.275	0.063	0.336	0.395	0.234	0.189	0.496	0.367	0.321	0.335	0.366	0.366	0.842	0.79	0.559	0.499	0.559	0.613	0.579	0.523	0.358	0.527	0.496	0.449	0.562	0.464	0.059	0.569	0.754	0.625	0.295	0.57	0.192	0.007	0.519	0.349	0.302	0.753	0.418	0.151	0.533	0.328	0.537	0.452	0.167	0.674	0.782	0.335
1	0.288	0.656	0.031	0.401	0.49	0.297	0.292	0.644	0.692	0.475	0.695	0.491	0.491	0.491	0.491	0.578	0.751	0.578	0.751	0.584	0.436	0.49	0.567	0.55	0.527	0.502	0.584	0.093	0.732	0.82	0.612	0.215	0.536	0.654	0.225	0.541	0.376	0.311	0.616	0.657	0.242	0.581	0.407	0.592	0.57	0.336	0.511	0.609	0.339
1	0.552	0.372	0.063	0.395	0.485	0.568	0.446	0.619	0.476	0.449	0.582	0.689	0.469	0.689	0.64	0.578	0.673	0.578	0.712	0.757	0.582	0.38	0.71	0.457	0.567	0.614	0.673	0.039	0.431	0.711	0.525	0.028	0.697	0.192	0.001	0.519	0.349	0.607	0.977	0.533	0.113	0.738	0.44	0.602	0.691	0.221	0.636	0.687	0.592
1	0.467	0.513	0.031	0.376	0.468	0.505	0.442	0.508	0.631	0.333	0.533	0.435	0.435	0.435	0.435	0.621	0.806	0.621	0.806	0.674	0.406	0.405	0.698	0.644	0.565	0.591	0.497	0.022	0.569	0.754	0.573	0.062	0.509	0.607	0.063	0.526	0.384	0.52	0.891	0.582	0.24	0.73	0.639	0.629	0.638	0.226	0.449	0.524	0.457
1	0.331	0.376	0.031	0.55	0.428	0.375	0.328	0.395	0.522	0.277	0.413	0.577	0.577	0.577	0.577	0.417	0.542	0.417	0.542	0.572	0.307	0.47	0.627	0.722	0.517	0.51	0.478	0.041	0.569	0.754	0.31	0.015	0.488	0.451	0.041	0.519	0.349	0.411	0.95	0.591	0.257	0.64	0.566	0.647	0.67	0.582	0.362	0.433	0.288
1	0.275	0.559	0.063	0.435	0.426	0.216	0.215	0.517	0.592	0.418	0.58	0.79	0.674	0.79	0.752	0.419	0.544	0.424	0.547	0.447	0.115	0.439	0.584	0.675	0.553	0.556	0.783	0.297	0.553	0.758	0.475	0.08	0.55	0.738	0.442	0.522	0.362	0.277	0.52	0.547	0.203	0.579	0.428	0.629	0.602	0.459	0.438	0.513	0.305
1	0.255	0.767	0.063	0.378	0.42	0.208	0.198	0.539	0.597	0.589	0.691	0.756	0.651	0.756	0.72	0.408	0.525	0.408	0.527	0.605	0.633	0.451	0.518	0.435	0.489	0.507	0.168	0.009	0.569	0.754	0.671	0.395	0.526	0.667	0.293	0.436	0.341	0.225	0.404	0.696	0.259	0.399	0.079	0.571	0.464	0.174	0.444	0.579	0.389
1	0.247	0.55	0.063	0.447	0.41	0.232	0.192	0.552	0.507	0.379	0.494	0.782	0.712	0.782	0.754	0.423	0.51	0.423	0.53	0.572	0.479	0.513	0.471	0.307	0.329	0.354	0.765	0.311	0.591	0.752	0.525	0.136	0.791	0.792	0.752	0.443	0.233	0.127	0.183	0.547	0.071	0.479	0.19	0.506	0.43	0.138	0.507	0.575	0.366
1	0.513	0.732	0.0	0.687	0.733	0.565	0.593	0.605	0.799	0.434	0.732	0.0	0.0	0.0	0.0	0.0	0.0	0.0	0.0	0.732	0.563	0.496	0.696	0.501	0.667	0.575	0.423	0.012	0.569	0.754	0.771	0.222	0.688	0.288	0.005	0.519	0.349	0.547	0.816	0.676	0.158	0.737	0.535	0.685	0.587	0.121	0.584	0.572	0.545
1	0.512	0.637	0.0	0.686	0.733	0.564	0.592	0.551	0.728	0.378	0.637	0.0	0.0	0.0	0.0	0.0	0.0	0.0	0.0	0.706	0.435	0.499	0.717	0.597	0.651	0.565	0.648	0.042	0.606	0.764	0.262	0.003	0.989	0.693	0.095	0.599	0.227	0.562	0.91	0.701	0.031	0.718	0.451	0.701	0.754	0.441	0.541	0.525	0.522
1	0.309	0.54	0.031	0.514	0.49	0.325	0.31	0.573	0.403	0.401	0.439	0.655	0.655	0.655	0.655	0.465	0.604	0.465	0.604	0.647	0.714	0.438	0.507	0.297	0.555	0.559	0.563	0.074	0.387	0.661	0.797	0.765	0.586	0.59	0.126	0.424	0.307	0.219	0.26	0.465	0.156	0.488	0.145	0.613	0.575	0.31	0.405	0.503	0.417
1	0.514	0.543	0.063	0.641	0.457	0.502	0.415	0.55	0.429	0.377	0.413	0.487	0.487	0.517	0.504	0.509	0.612	0.509	0.636	0.69	0.369	0.518	0.733	0.673	0.679	0.566	0.584	0.029	0.385	0.633	0.676	0.108	0.699	0.674	0.081	0.614	0.329	0.552	0.837	0.713	0.162	0.754	0.62	0.679	0.731	0.364	0.662	0.63	0.484
1	0.22	0.697	0.031	0.447	0.459	0.232	0.236	0.728	0.408	0.563	0.58	0.643	0.643	0.643	0.643	0.446	0.579	0.446	0.579	0.442	0.149	0.389	0.58	0.868	0.569	0.606	0.413	0.051	0.569	0.754	0.262	0.018	0.0	0.789	0.847	0.58	1.0	0.108	0.189	0.474	1.0	0.623	0.866	0.653	0.53	0.346	0.416	0.472	0.096
1	0.321	0.686	0.094	0.225	0.34	0.247	0.206	0.394	0.521	0.521	0.605	0.788	0.478	0.788	0.707	0.396	0.465	0.422	0.509	0.619	0.513	0.528	0.579	0.513	0.505	0.46	0.509	0.052	0.627	0.764	0.417	0.04	0.311	0.573	0.105	0.474	0.489	0.39	0.869	0.674	0.43	0.562	0.284	0.556	0.584	0.315	0.385	0.546	0.4
1	0.264	0.547	0.125	0.332	0.36	0.156	0.123	0.757	0.512	0.593	0.55	0.826	0.577	0.826	0.733	0.524	0.549	0.524	0.625	0.573	0.444	0.372	0.561	0.593	0.493	0.576	0.403	0.038	0.569	0.754	0.31	0.022	0.867	0.573	0.14	0.386	0.184	0.337	0.851	0.509	0.026	0.544	0.324	0.568	0.631	0.605	0.441	0.579	0.302
1	0.402	0.455	0.125	0.45	0.404	0.306	0.238	0.774	0.344	0.611	0.473	0.495	0.356	0.717	0.636	0.566	0.436	0.566	0.552	0.646	0.435	0.371	0.646	0.587	0.593	0.636	0.591	0.054	0.505	0.758	0.374	0.018	0.423	0.733	0.222	0.622	0.465	0.444	0.778	0.523	0.287	0.675	0.541	0.637	0.61	0.254	0.651	0.663	0.422
1	0.366	0.439	0.031	0.527	0.557	0.343	0.357	0.491	0.479	0.315	0.418	0.462	0.462	0.462	0.462	0.35	0.455	0.35	0.455	0.659	0.598	0.499	0.542	0.297	0.431	0.434	0.792	0.196	0.561	0.742	0.397	0.026	0.646	0.488	0.044	0.354	0.251	0.44	0.938	0.594	0.158	0.566	0.232	0.529	0.575	0.233	0.444	0.626	0.461
1	0.239	0.665	0.031	0.496	0.349	0.301	0.251	0.565	0.747	0.41	0.677	0.462	0.462	0.462	0.462	0.583	0.757	0.583	0.757	0.365	0.056	0.499	0.563	0.684	0.583	0.527	0.779	0.35	0.625	0.772	0.346	0.035	0.718	0.765	0.648	0.559	0.303	0.198	0.363	0.579	0.116	0.546	0.38	0.694	0.631	0.69	0.487	0.493	0.249
1	0.339	0.543	0.125	0.459	0.321	0.248	0.186	0.611	0.405	0.441	0.441	0.917	0.624	0.917	0.828	0.386	0.477	0.415	0.499	0.658	0.68	0.455	0.439	0.144	0.413	0.456	0.83	0.278	0.568	0.76	0.374	0.025	0.616	0.831	0.622	0.49	0.319	0.296	0.395	0.557	0.165	0.284	0.003	0.899	0.313	0.033	0.507	0.575	0.49
1	0.551	0.6	0.0	0.711	0.754	0.599	0.625	0.53	0.701	0.356	0.6	0.0	0.0	0.0	0.0	0.0	0.0	0.0	0.0	0.753	0.564	0.497	0.695	0.408	0.627	0.552	0.862	0.112	0.616	0.769	0.873	0.392	0.632	0.0	0.0	0.519	0.349	0.554	0.682	0.657	0.184	0.729	0.407	0.649	0.516	0.056	0.767	0.724	0.618
1	0.551	0.691	0.031	0.664	0.629	0.534	0.511	0.653	0.557	0.485	0.614	0.517	0.517	0.517	0.517	0.445	0.578	0.445	0.578	0.729	0.447	0.432	0.745	0.614	0.663	0.623	0.448	0.012	0.569	0.754	0.761	0.169	0.659	0.492	0.018	0.341	0.24	0.585	0.847	0.659	0.169	0.763	0.558	0.687	0.732	0.305	0.572	0.562	0.548
1	0.504	0.513	0.063	0.468	0.47	0.502	0.406	0.805	0.524	0.644	0.661	0.598	0.385	0.598	0.55	0.456	0.436	0.456	0.514	0.716	0.501	0.47	0.704	0.559	0.507	0.504	0.448	0.014	0.569	0.754	0.417	0.015	0.63	0.839	0.285	0.502	0.318	0.521	0.72	0.596	0.168	0.721	0.483	0.591	0.724	0.364	0.466	0.575	0.517
1	0.472	0.226	0.031	0.622	0.57	0.475	0.446	0.319	0.412	0.136	0.222	0.62	0.62	0.62	0.62	0.37	0.481	0.37	0.481	0.689	0.458	0.411	0.681	0.544	0.567	0.587	0.717	0.075	0.704	0.836	0.533	0.044	0.616	0.248	0.004	0.519	0.349	0.536	0.961	0.596	0.176	0.693	0.442	0.624	0.712	0.39	0.525	0.586	0.495
1	0.442	0.36	0.094	0.448	0.456	0.387	0.308	0.575	0.332	0.403	0.485	0.342	0.342	0.836	0.778	0.512	0.568	0.512	0.605	0.681	0.493	0.361	0.657	0.519	0.599	0.648	0.663	0.065	0.45	0.73	0.621	0.102	0.639	0.751	0.206	0.565	0.337	0.468	0.723	0.491	0.133	0.695	0.522	0.632	0.558	0.138	0.703	0.702	0.48
1	0.194	0.681	0.063	0.336	0.406	0.143	0.148	0.69	0.654	0.523	0.702	0.783	0.518	0.783	0.732	0.403	0.523	0.51	0.594	0.533	0.434	0.3	0.521	0.61	0.519	0.658	0.296	0.028	0.569	0.754	0.507	0.157	0.495	0.708	0.534	0.526	0.391	0.163	0.372	0.382	0.19	0.491	0.286	0.604	0.59	0.631	0.516	0.6	0.243
1	0.552	0.222	0.094	0.433	0.3	0.564	0.399	0.496	0.375	0.4	0.413	0.827	0.827	0.973	0.934	0.381	0.481	0.381	0.486	0.741	0.497	0.433	0.719	0.494	0.491	0.523	0.823	0.09	0.562	0.764	0.727	0.13	0.593	0.701	0.081	0.42	0.302	0.581	0.818	0.547	0.176	0.749	0.487	0.578	0.666	0.182	0.403	0.537	0.586
1	0.416	0.296	0.063	0.399	0.447	0.422	0.332	0.567	0.388	0.395	0.443	0.518	0.518	0.645	0.605	0.421	0.44	0.421	0.494	0.638	0.373	0.378	0.663	0.625	0.491	0.569	0.668	0.077	0.461	0.73	0.65	0.147	0.509	0.728	0.2	0.474	0.365	0.439	0.693	0.501	0.217	0.697	0.616	0.544	0.586	0.197	0.674	0.775	0.421
1	0.459	0.469	0.063	0.494	0.398	0.445	0.369	0.535	0.557	0.362	0.494	0.45	0.45	0.651	0.603	0.532	0.614	0.532	0.653	0.713	0.616	0.457	0.648	0.445	0.537	0.533	0.432	0.017	0.569	0.754	0.434	0.022	0.572	0.594	0.06	0.497	0.342	0.519	0.927	0.603	0.205	0.698	0.495	0.604	0.452	0.056	0.472	0.566	0.513
1	0.244	0.3	0.063	0.417	0.359	0.19	0.19	0.321	0.424	0.241	0.328	0.651	0.651	0.834	0.788	0.379	0.492	0.418	0.517	0.58	0.528	0.506	0.537	0.535	0.551	0.502	0.202	0.012	0.569	0.754	0.721	0.607	0.591	0.735	0.507	0.519	0.341	0.011	0.03	0.757	0.233	0.536	0.336	0.659	0.553	0.364	0.443	0.49	0.312
1	0.364	0.843	0.125	0.208	0.326	0.236	0.206	0.571	0.754	0.577	0.808	0.532	0.44	0.67	0.598	0.458	0.595	0.75	0.709	0.691	0.819	0.542	0.505	0.221	0.591	0.501	0.531	0.047	0.689	0.787	0.731	0.352	0.657	0.527	0.06	0.347	0.243	0.387	0.658	0.737	0.191	0.408	0.041	0.796	0.62	0.333	0.493	0.41	0.484
1	0.327	0.661	0.031	0.539	0.462	0.36	0.324	0.588	0.625	0.416	0.6	0.673	0.673	0.673	0.673	0.432	0.561	0.432	0.561	0.636	0.588	0.444	0.547	0.382	0.621	0.59	0.658	0.116	0.392	0.662	0.0	0.139	0.574	0.526	0.128	0.519	0.349	0.406	0.767	0.591	0.208	0.595	0.38	0.65	0.488	0.144	0.618	0.627	0.404
1	0.329	0.612	0.063	0.366	0.46	0.27	0.26	0.509	0.472	0.507	0.57	0.81	0.465	0.81	0.758	0.41	0.532	0.558	0.629	0.626	0.526	0.513	0.582	0.501	0.621	0.537	0.509	0.05	0.493	0.702	0.636	0.208	0.551	0.564	0.095	0.708	0.422	0.374	0.744	0.689	0.24	0.629	0.517	0.642	0.456	0.11	0.661	0.665	0.379
1	0.284	0.894	0.031	0.31	0.412	0.332	0.289	0.681	0.9	0.533	0.882	0.606	0.606	0.606	0.606	0.58	0.753	0.58	0.753	0.46	0.126	0.623	0.618	0.853	0.723	0.515	0.576	0.091	0.637	0.74	0.346	0.026	0.478	0.739	0.425	0.61	0.429	0.299	0.579	0.859	0.333	0.658	0.853	0.718	0.0	0.0	0.507	0.575	0.252
1	0.264	0.499	0.063	0.416	0.454	0.189	0.206	0.635	0.453	0.466	0.462	0.819	0.676	0.819	0.777	0.376	0.456	0.376	0.473	0.583	0.488	0.433	0.543	0.511	0.553	0.561	0.536	0.08	0.478	0.72	0.567	0.172	0.585	0.728	0.432	0.512	0.342	0.249	0.454	0.547	0.181	0.587	0.491	0.617	0.481	0.19	0.539	0.605	0.315
1	0.426	0.748	0.031	0.409	0.496	0.455	0.407	0.775	0.768	0.612	0.861	0.501	0.501	0.501	0.501	0.637	0.827	0.637	0.827	0.627	0.318	0.424	0.681	0.691	0.603	0.596	0.642	0.064	0.574	0.774	0.397	0.019	0.453	0.801	0.323	0.555	0.425	0.445	0.681	0.62	0.291	0.721	0.731	0.636	0.601	0.21	0.605	0.633	0.389
1	0.534	0.6	0.219	0.286	0.385	0.492	0.271	0.635	0.599	0.555	0.686	0.486	0.357	0.629	0.574	0.6	0.619	0.6	0.675	0.735	0.514	0.515	0.717	0.531	0.641	0.547	0.612	0.031	0.311	0.577	0.397	0.011	0.804	0.727	0.108	0.552	0.269	0.578	0.891	0.696	0.106	0.742	0.502	0.675	0.708	0.277	0.554	0.559	0.552
1	0.471	0.411	0.156	0.38	0.408	0.434	0.265	0.499	0.517	0.359	0.448	0.901	0.734	0.901	0.839	0.449	0.532	0.458	0.566	0.709	0.56	0.432	0.637	0.379	0.541	0.555	0.838	0.147	0.552	0.76	0.397	0.015	0.449	0.434	0.017	0.519	0.349	0.537	0.973	0.564	0.279	0.672	0.365	0.6	0.609	0.177	0.53	0.615	0.539
1	0.47	0.587	0.0	0.659	0.71	0.527	0.557	0.522	0.69	0.348	0.587	0.0	0.0	0.0	0.0	0.0	0.0	0.0	0.0	0.656	0.334	0.475	0.701	0.648	0.605	0.557	0.754	0.093	0.408	0.662	0.497	0.035	0.589	0.623	0.071	0.555	0.355	0.525	0.906	0.62	0.199	0.734	0.655	0.641	0.63	0.21	0.566	0.6	0.457
1	0.268	0.612	0.031	0.464	0.504	0.256	0.276	0.687	0.42	0.521	0.552	0.545	0.545	0.545	0.545	0.548	0.712	0.548	0.712	0.627	0.731	0.5	0.205	0.025	0.545	0.541	0.808	0.354	0.569	0.745	0.705	0.475	0.586	0.192	0.007	0.519	0.349	0.292	0.608	0.625	0.202	0.0	0.392	0.617	0.556	0.254	0.507	0.575	0.422
1	0.305	0.612	0.063	0.294	0.359	0.339	0.24	0.635	0.555	0.466	0.6	0.662	0.662	0.817	0.774	0.406	0.527	0.414	0.532	0.578	0.373	0.515	0.505	0.299	0.633	0.543	0.88	0.434	0.591	0.752	0.516	0.094	0.554	0.392	0.03	0.519	0.349	0.381	0.896	0.657	0.23	0.488	0.149	0.663	0.53	0.223	0.489	0.522	0.42
1	0.469	0.746	0.094	0.599	0.381	0.444	0.33	0.656	0.637	0.488	0.677	0.532	0.341	0.566	0.522	0.494	0.596	0.494	0.623	0.668	0.377	0.522	0.707	0.683	0.645	0.545	0.37	0.011	0.569	0.754	0.346	0.01	0.562	0.639	0.079	0.613	0.387	0.527	0.919	0.713	0.241	0.75	0.76	0.667	0.551	0.113	0.649	0.633	0.438
1	0.159	0.568	0.094	0.174	0.293	0.146	0.073	0.808	0.599	0.647	0.709	0.581	0.484	0.589	0.564	0.49	0.535	0.49	0.578	0.536	0.533	0.453	0.461	0.441	0.615	0.581	0.497	0.111	0.569	0.754	0.525	0.213	0.601	0.541	0.189	0.62	0.372	0.208	0.649	0.523	0.164	0.499	0.371	0.657	0.271	0.059	0.507	0.575	0.259
1	0.593	0.24	0.0	0.738	0.777	0.637	0.66	0.326	0.431	0.142	0.24	0.0	0.0	0.0	0.0	0.0	0.0	0.0	0.0	0.774	0.554	0.451	0.749	0.512	0.539	0.538	0.44	0.008	0.569	0.754	0.547	0.026	0.576	0.686	0.06	0.259	0.236	0.634	0.923	0.623	0.208	0.755	0.415	0.624	0.775	0.341	0.411	0.498	0.621
1	0.315	0.46	0.0	0.56	0.625	0.389	0.428	0.45	0.595	0.273	0.46	0.0	0.0	0.0	0.0	0.0	0.0	0.0	0.0	0.52	0.197	0.491	0.486	0.243	0.599	0.542	0.972	0.68	0.593	0.76	0.621	0.198	0.597	0.475	0.053	0.58	0.361	0.37	0.79	0.579	0.183	0.522	0.199	0.643	0.384	0.067	0.507	0.575	0.435
1	0.3	0.776	0.031	0.482	0.524	0.281	0.302	0.686	0.73	0.519	0.758	0.329	0.329	0.329	0.329	0.667	0.866	0.667	0.866	0.582	0.398	0.444	0.596	0.654	0.589	0.573	0.313	0.019	0.569	0.754	0.599	0.181	0.637	0.688	0.269	0.583	0.344	0.318	0.6	0.572	0.157	0.645	0.697	0.633	0.508	0.195	0.59	0.624	0.287
1	0.224	0.605	0.0	0.502	0.576	0.308	0.352	0.533	0.704	0.359	0.605	0.0	0.0	0.0	0.0	0.0	0.0	0.0	0.0	0.553	0.447	0.366	0.533	0.575	0.581	0.633	0.432	0.054	0.569	0.754	0.65	0.393	0.609	0.676	0.363	0.53	0.338	0.177	0.339	0.331	0.099	0.533	0.364	0.616	0.572	0.469	0.459	0.544	0.273
1	0.257	0.656	0.063	0.199	0.318	0.253	0.2	0.628	0.654	0.511	0.725	0.354	0.354	0.632	0.581	0.49	0.636	0.552	0.677	0.375	0.056	0.344	0.556	0.591	0.543	0.631	0.842	0.452	0.542	0.788	0.0	0.139	0.574	0.526	0.128	0.519	0.349	0.406	0.767	0.591	0.208	0.573	0.448	0.576	0.583	0.433	0.577	0.675	0.285
1	0.326	0.379	0.063	0.441	0.467	0.247	0.258	0.614	0.327	0.444	0.381	0.631	0.587	0.631	0.612	0.424	0.483	0.424	0.517	0.596	0.397	0.484	0.595	0.568	0.679	0.591	0.656	0.114	0.478	0.703	0.31	0.015	0.666	0.434	0.036	0.519	0.349	0.408	0.954	0.672	0.168	0.627	0.514	0.697	0.563	0.262	0.559	0.543	0.357
1	0.203	0.351	0.156	0.121	0.252	0.064	0.043	0.295	0.303	0.373	0.321	0.454	0.454	0.781	0.715	0.296	0.384	0.37	0.431	0.622	0.978	0.491	0.159	0.023	0.545	0.541	0.509	0.094	0.431	0.672	0.567	0.235	0.549	0.64	0.314	0.473	0.344	0.213	0.514	0.674	0.239	0.0	0.392	0.617	0.556	0.254	0.507	0.575	0.422
1	0.306	0.517	0.031	0.349	0.445	0.344	0.307	0.507	0.631	0.332	0.533	0.638	0.638	0.638	0.638	0.496	0.644	0.496	0.644	0.551	0.284	0.291	0.41	0.133	0.467	0.635	0.971	0.71	0.578	0.827	0.449	0.055	0.521	0.223	0.007	0.519	0.349	0.39	0.949	0.47	0.198	0.326	0.019	0.572	0.344	0.051	0.507	0.575	0.456
1	0.418	0.885	0.063	0.408	0.496	0.384	0.335	0.774	0.879	0.611	0.917	0.452	0.452	0.674	0.625	0.736	0.76	0.736	0.857	0.653	0.425	0.595	0.644	0.53	0.645	0.493	0.759	0.126	0.696	0.773	0.525	0.055	0.721	0.753	0.237	0.645	0.33	0.449	0.733	0.754	0.162	0.606	0.256	0.698	0.669	0.369	0.654	0.608	0.491
1	0.236	0.346	0.156	0.214	0.315	0.076	0.071	0.962	0.32	0.808	0.441	0.626	0.462	0.626	0.576	0.394	0.327	0.394	0.418	0.567	0.485	0.466	0.518	0.477	0.673	0.602	0.584	0.12	0.412	0.668	0.346	0.035	0.582	0.557	0.144	0.634	0.385	0.311	0.838	0.62	0.204	0.479	0.201	0.749	0.6	0.549	0.556	0.496	0.313
1	0.559	0.61	0.0	0.717	0.759	0.607	0.631	0.535	0.708	0.362	0.61	0.0	0.0	0.0	0.0	0.0	0.0	0.0	0.0	0.76	0.574	0.478	0.709	0.438	0.627	0.568	0.778	0.067	0.674	0.801	0.759	0.161	0.547	0.4	0.008	0.519	0.349	0.595	0.862	0.693	0.245	0.722	0.363	0.694	0.708	0.244	0.438	0.454	0.614
1	0.569	0.289	0.156	0.342	0.381	0.574	0.348	0.829	0.403	0.668	0.517	0.743	0.452	0.866	0.796	0.418	0.405	0.423	0.513	0.768	0.588	0.482	0.728	0.485	0.489	0.484	0.23	0.002	0.569	0.754	0.682	0.084	0.577	0.747	0.104	0.702	0.408	0.599	0.834	0.562	0.19	0.746	0.432	0.525	0.721	0.254	0.649	0.779	0.606
1	0.381	0.508	0.188	0.562	0.293	0.392	0.165	0.492	0.476	0.351	0.464	0.404	0.402	0.442	0.423	0.381	0.394	0.399	0.47	0.632	0.425	0.476	0.635	0.599	0.577	0.54	0.559	0.051	0.704	0.813	0.463	0.042	0.8	0.319	0.011	0.519	0.349	0.456	0.956	0.635	0.092	0.656	0.506	0.644	0.627	0.323	0.538	0.576	0.401
1	0.333	0.286	0.063	0.373	0.466	0.303	0.263	0.546	0.254	0.389	0.43	0.5	0.5	0.656	0.612	0.495	0.475	0.495	0.558	0.612	0.449	0.32	0.606	0.603	0.389	0.556	0.357	0.02	0.569	0.754	0.715	0.37	0.452	0.714	0.275	0.473	0.395	0.304	0.441	0.343	0.207	0.607	0.411	0.504	0.64	0.456	0.415	0.63	0.364
1	0.223	0.27	0.094	0.228	0.342	0.15	0.125	0.518	0.42	0.344	0.319	0.782	0.581	0.782	0.719	0.448	0.552	0.448	0.565	0.551	0.443	0.322	0.495	0.422	0.439	0.588	0.684	0.225	0.509	0.779	0.608	0.289	0.49	0.658	0.321	0.432	0.358	0.216	0.463	0.389	0.195	0.528	0.348	0.603	0.497	0.264	0.084	0.178	0.301
1	0.266	0.741	0.031	0.429	0.514	0.24	0.273	0.64	0.773	0.471	0.746	0.483	0.483	0.483	0.483	0.598	0.777	0.598	0.777	0.579	0.465	0.476	0.264	0.045	0.545	0.541	0.906	0.613	0.619	0.777	0.374	0.037	0.754	0.344	0.025	0.519	0.349	0.355	0.947	0.625	0.111	0.0	0.392	0.617	0.556	0.254	0.507	0.575	0.422
1	0.754	0.587	0.469	0.304	0.369	0.699	0.341	0.645	0.495	0.578	0.707	0.601	0.405	0.777	0.649	0.523	0.579	0.639	0.7	0.874	0.623	0.493	0.831	0.436	0.575	0.526	0.727	0.019	0.503	0.713	0.578	0.014	0.342	0.665	0.023	0.505	0.478	0.782	0.968	0.662	0.396	0.854	0.446	0.638	0.779	0.154	0.466	0.528	0.788
1	0.352	0.575	0.094	0.276	0.384	0.361	0.232	0.611	0.571	0.441	0.605	0.654	0.529	0.654	0.616	0.474	0.606	0.551	0.645	0.554	0.229	0.349	0.582	0.446	0.517	0.612	0.92	0.425	0.547	0.788	0.262	0.008	0.624	0.639	0.145	0.589	0.351	0.414	0.858	0.462	0.132	0.604	0.361	0.602	0.478	0.118	0.692	0.723	0.434
1	0.44	0.268	0.188	0.386	0.426	0.302	0.215	0.258	0.341	0.289	0.298	0.598	0.559	0.61	0.59	0.353	0.457	0.401	0.482	0.723	0.75	0.435	0.572	0.26	0.557	0.562	0.691	0.077	0.685	0.82	0.31	0.008	0.487	0.392	0.014	0.519	0.349	0.511	0.981	0.603	0.261	0.611	0.24	0.607	0.513	0.1	0.511	0.594	0.542
1	0.275	0.739	0.031	0.494	0.464	0.298	0.281	0.66	0.619	0.492	0.661	0.456	0.456	0.456	0.456	0.583	0.757	0.583	0.757	0.611	0.605	0.405	0.517	0.388	0.559	0.588	0.568	0.091	0.362	0.655	0.764	0.713	0.524	0.739	0.447	0.53	0.378	0.0	0.0	0.28	0.134	0.455	0.127	0.714	0.525	0.254	0.631	0.578	0.393
1	0.355	0.543	0.031	0.429	0.514	0.366	0.348	0.787	0.503	0.625	0.695	0.598	0.598	0.598	0.598	0.456	0.592	0.456	0.592	0.569	0.26	0.504	0.645	0.738	0.541	0.498	0.605	0.074	0.539	0.729	0.417	0.033	0.645	0.807	0.483	0.562	0.334	0.346	0.52	0.555	0.148	0.677	0.703	0.591	0.628	0.372	0.564	0.649	0.3
1	0.563	0.624	0.094	0.35	0.446	0.492	0.408	0.593	0.607	0.429	0.628	0.453	0.453	0.65	0.58	0.686	0.544	0.686	0.678	0.753	0.524	0.494	0.724	0.487	0.663	0.576	0.78	0.067	0.547	0.737	0.567	0.036	0.624	0.573	0.03	0.624	0.363	0.612	0.943	0.693	0.198	0.762	0.519	0.698	0.589	0.095	0.572	0.552	0.599
1	0.19	0.365	0.094	0.162	0.286	0.142	0.098	0.771	0.391	0.608	0.473	0.759	0.385	0.759	0.682	0.379	0.465	0.461	0.518	0.525	0.407	0.501	0.491	0.487	0.493	0.473	0.625	0.192	0.308	0.579	0.374	0.055	0.57	0.75	0.741	0.467	0.332	0.115	0.258	0.431	0.156	0.51	0.348	0.529	0.532	0.41	0.577	0.726	0.252
1	0.449	0.725	0.031	0.604	0.565	0.45	0.426	0.679	0.538	0.512	0.624	0.469	0.469	0.469	0.469	0.422	0.548	0.422	0.548	0.65	0.352	0.524	0.69	0.662	0.703	0.574	0.656	0.06	0.539	0.723	0.31	0.008	0.633	0.645	0.092	0.589	0.348	0.507	0.908	0.754	0.209	0.709	0.576	0.714	0.699	0.397	0.628	0.576	0.431
1	0.273	0.697	0.094	0.428	0.371	0.206	0.167	0.632	0.614	0.486	0.658	0.901	0.796	0.901	0.857	0.379	0.491	0.397	0.5	0.56	0.369	0.519	0.528	0.43	0.619	0.532	0.78	0.296	0.636	0.77	0.589	0.194	0.613	0.743	0.46	0.565	0.348	0.243	0.41	0.684	0.202	0.533	0.28	0.65	0.502	0.213	0.552	0.581	0.367
1	0.543	0.487	0.0	0.706	0.75	0.592	0.618	0.466	0.616	0.289	0.487	0.0	0.0	0.0	0.0	0.0	0.0	0.0	0.0	0.705	0.367	0.361	0.754	0.692	0.527	0.607	0.423	0.011	0.569	0.754	0.31	0.004	0.812	0.912	0.394	0.52	0.255	0.535	0.627	0.491	0.046	0.762	0.578	0.568	0.778	0.451	0.577	0.682	0.509
0	0.505	0.557	0.0	0.682	0.729	0.559	0.587	0.505	0.668	0.33	0.557	0.0	0.0	0.0	0.0	0.0	0.0	0.0	0.0	0.743	0.646	0.451	0.673	0.431	0.475	0.499	0.0	0.001	0.569	0.754	0.744	0.188	0.523	0.527	0.029	0.232	0.247	0.541	0.82	0.596	0.234	0.685	0.344	0.609	0.708	0.321	0.308	0.42	0.559
0	0.187	0.411	0.031	0.456	0.362	0.244	0.208	0.445	0.41	0.267	0.33	0.439	0.439	0.439	0.439	0.548	0.712	0.548	0.712	0.518	0.385	0.536	0.455	0.364	0.581	0.498	0.731	0.35	0.551	0.725	0.374	0.057	0.598	0.627	0.309	0.503	0.333	0.235	0.664	0.637	0.199	0.47	0.241	0.646	0.518	0.374	0.489	0.539	0.278
0	0.221	0.439	0.0	0.499	0.574	0.305	0.349	0.438	0.58	0.26	0.439	0.0	0.0	0.0	0.0	0.0	0.0	0.0	0.0	0.615	0.833	0.42	0.399	0.191	0.477	0.527	0.456	0.064	0.569	0.754	0.684	0.518	0.54	0.269	0.017	0.519	0.349	0.241	0.564	0.55	0.209	0.0	0.392	0.617	0.556	0.254	0.507	0.575	0.422
0	0.549	0.323	0.0	0.71	0.753	0.598	0.623	0.373	0.493	0.192	0.323	0.0	0.0	0.0	0.0	0.0	0.0	0.0	0.0	0.745	0.524	0.43	0.729	0.541	0.499	0.531	0.423	0.009	0.569	0.754	0.463	0.017	0.515	0.661	0.062	0.558	0.392	0.598	0.929	0.552	0.228	0.755	0.525	0.565	0.691	0.223	0.534	0.655	0.568
0	0.216	0.176	0.0	0.496	0.571	0.301	0.345	0.289	0.382	0.104	0.176	0.0	0.0	0.0	0.0	0.0	0.0	0.0	0.0	0.533	0.387	0.491	0.458	0.322	0.413	0.428	0.779	0.394	0.582	0.755	0.632	0.361	0.547	0.58	0.188	0.446	0.335	0.228	0.53	0.569	0.211	0.47	0.206	0.459	0.511	0.305	0.49	0.744	0.319
0	0.355	0.277	0.031	0.404	0.493	0.377	0.348	0.484	0.401	0.308	0.36	0.536	0.536	0.536	0.536	0.43	0.558	0.43	0.558	0.684	0.806	0.257	0.52	0.262	0.465	0.668	0.313	0.014	0.569	0.754	0.516	0.073	0.674	0.657	0.163	0.392	0.256	0.404	0.788	0.304	0.053	0.506	0.135	0.672	0.572	0.241	0.279	0.331	0.467
0	0.5	0.483	0.031	0.642	0.581	0.502	0.469	0.5	0.472	0.325	0.42	0.488	0.488	0.488	0.488	0.53	0.688	0.53	0.688	0.711	0.488	0.482	0.691	0.51	0.595	0.547	0.755	0.08	0.688	0.805	0.533	0.039	0.58	0.712	0.115	0.561	0.361	0.544	0.861	0.667	0.217	0.725	0.514	0.628	0.63	0.179	0.63	0.656	0.531
0	0.202	0.589	0.031	0.4	0.489	0.169	0.221	0.618	0.569	0.448	0.589	0.509	0.509	0.509	0.509	0.499	0.648	0.499	0.648	0.551	0.495	0.395	0.439	0.295	0.563	0.598	0.722	0.309	0.465	0.726	0.682	0.56	0.58	0.557	0.171	0.436	0.315	0.174	0.384	0.353	0.123	0.0	0.392	0.617	0.556	0.254	0.507	0.575	0.422
0	0.275	0.446	0.125	0.311	0.262	0.15	0.132	0.407	0.493	0.379	0.471	0.45	0.45	0.951	0.877	0.38	0.494	0.396	0.5	0.567	0.395	0.49	0.553	0.524	0.587	0.535	0.675	0.165	0.573	0.751	0.54	0.133	0.629	0.664	0.257	0.495	0.316	0.308	0.652	0.645	0.182	0.611	0.578	0.632	0.301	0.041	0.507	0.575	0.322
0	0.295	0.582	0.094	0.259	0.369	0.237	0.186	0.576	0.484	0.404	0.561	0.491	0.491	0.769	0.694	0.51	0.571	0.51	0.621	0.615	0.564	0.466	0.553	0.47	0.487	0.494	0.464	0.046	0.569	0.754	0.715	0.447	0.516	0.248	0.01	0.519	0.349	0.321	0.628	0.637	0.25	0.573	0.364	0.55	0.5	0.185	0.489	0.637	0.374
0	0.243	0.536	0.031	0.344	0.441	0.273	0.255	0.458	0.606	0.33	0.515	0.6	0.6	0.6	0.6	0.599	0.778	0.599	0.778	0.518	0.286	0.396	0.566	0.685	0.523	0.573	0.563	0.105	0.798	0.877	0.507	0.122	0.625	0.096	0.002	0.519	0.349	0.327	0.9	0.591	0.169	0.611	0.685	0.578	0.464	0.185	0.552	0.653	0.239
0	0.264	0.335	0.031	0.43	0.514	0.237	0.273	0.402	0.478	0.222	0.337	0.714	0.714	0.714	0.714	0.41	0.532	0.41	0.532	0.531	0.291	0.234	0.51	0.386	0.619	0.781	0.838	0.425	0.428	0.768	0.507	0.108	0.622	0.536	0.107	0.562	0.343	0.331	0.813	0.326	0.089	0.557	0.369	0.649	0.464	0.164	0.516	0.556	0.346
0	0.549	0.263	0.0	0.71	0.753	0.597	0.623	0.339	0.448	0.156	0.263	0.0	0.0	0.0	0.0	0.0	0.0	0.0	0.0	0.741	0.503	0.412	0.734	0.567	0.505	0.549	0.23	0.004	0.569	0.754	0.417	0.011	0.27	0.809	0.182	0.488	0.529	0.579	0.82	0.552	0.442	0.746	0.482	0.581	0.754	0.364	0.472	0.59	0.559
0	0.584	0.374	0.094	0.468	0.394	0.592	0.425	0.437	0.505	0.333	0.425	0.825	0.541	0.825	0.745	0.411	0.534	0.429	0.543	0.76	0.506	0.472	0.737	0.487	0.535	0.519	0.848	0.087	0.631	0.784	0.525	0.024	0.387	0.096	0.0	0.519	0.349	0.636	0.982	0.625	0.346	0.764	0.475	0.616	0.691	0.187	0.408	0.504	0.618
0	0.514	0.143	0.0	0.688	0.734	0.567	0.595	0.271	0.358	0.085	0.143	0.0	0.0	0.0	0.0	0.0	0.0	0.0	0.0	0.716	0.473	0.405	0.715	0.58	0.495	0.549	0.526	0.021	0.442	0.709	0.449	0.018	0.81	0.555	0.034	0.39	0.205	0.572	0.954	0.528	0.057	0.698	0.368	0.586	0.787	0.559	0.444	0.563	0.53
0	0.156	0.455	0.031	0.344	0.441	0.158	0.182	0.565	0.488	0.393	0.49	0.609	0.609	0.609	0.609	0.347	0.451	0.347	0.451	0.594	0.96	0.414	0.159	0.03	0.545	0.541	0.485	0.105	0.569	0.754	0.584	0.341	0.555	0.384	0.059	0.519	0.349	0.209	0.669	0.477	0.179	0.0	0.392	0.617	0.556	0.254	0.507	0.575	0.422
0	0.541	0.594	0.031	0.467	0.546	0.563	0.503	0.309	0.408	0.393	0.436	0.574	0.574	0.574	0.574	0.47	0.61	0.47	0.61	0.757	0.616	0.496	0.7	0.445	0.585	0.53	0.503	0.017	0.0	0.0	0.507	0.025	0.529	0.541	0.026	0.687	0.427	0.595	0.955	0.645	0.243	0.702	0.331	0.638	0.761	0.4	0.516	0.567	0.586
0	0.311	0.439	0.063	0.304	0.408	0.305	0.245	0.469	0.486	0.292	0.427	0.502	0.502	0.673	0.627	0.372	0.483	0.43	0.521	0.643	0.683	0.393	0.477	0.231	0.295	0.424	0.724	0.179	0.588	0.792	0.31	0.017	0.504	0.344	0.019	0.519	0.349	0.397	0.968	0.462	0.208	0.488	0.145	0.45	0.497	0.167	0.244	0.539	0.431
0	0.411	0.365	0.031	0.455	0.536	0.421	0.395	0.522	0.465	0.348	0.436	0.378	0.378	0.378	0.378	0.471	0.612	0.471	0.612	0.655	0.451	0.464	0.651	0.58	0.517	0.515	0.563	0.044	0.578	0.762	0.584	0.091	0.528	0.633	0.103	0.607	0.402	0.461	0.83	0.582	0.226	0.69	0.592	0.58	0.583	0.197	0.626	0.704	0.424
0	0.35	0.515	0.063	0.233	0.347	0.386	0.278	0.308	0.407	0.427	0.478	0.656	0.656	0.806	0.763	0.481	0.625	0.481	0.625	0.518	0.158	0.534	0.583	0.454	0.487	0.444	0.946	0.493	0.631	0.764	0.463	0.048	0.509	0.737	0.297	0.476	0.365	0.38	0.681	0.637	0.255	0.628	0.456	0.576	0.528	0.174	0.416	0.551	0.406
0	0.26	0.501	0.125	0.249	0.36	0.136	0.12	0.365	0.419	0.448	0.471	0.559	0.428	0.762	0.686	0.342	0.444	0.579	0.558	0.538	0.318	0.518	0.563	0.612	0.445	0.429	0.645	0.15	0.447	0.673	0.31	0.022	0.03	0.466	0.065	0.519	0.349	0.346	0.922	0.55	0.897	0.499	0.214	0.677	0.678	0.885	0.318	0.366	0.288
0	0.526	0.43	0.031	0.674	0.54	0.548	0.49	0.431	0.569	0.275	0.443	0.439	0.439	0.439	0.439	0.419	0.544	0.419	0.544	0.717	0.453	0.55	0.73	0.617	0.585	0.49	0.202	0.002	0.569	0.754	0.646	0.082	0.603	0.517	0.024	0.508	0.332	0.574	0.912	0.703	0.213	0.731	0.475	0.642	0.788	0.531	0.518	0.565	0.513
0	0.346	0.275	0.094	0.407	0.387	0.226	0.227	0.416	0.304	0.237	0.245	0.8	0.68	0.815	0.784	0.345	0.448	0.378	0.477	0.636	0.532	0.407	0.54	0.325	0.555	0.583	0.808	0.237	0.55	0.768	0.449	0.046	0.612	0.488	0.049	0.255	0.217	0.42	0.918	0.552	0.166	0.603	0.367	0.631	0.324	0.036	0.507	0.575	0.436
0	0.251	0.855	0.063	0.368	0.453	0.182	0.195	0.783	0.827	0.621	0.864	0.423	0.423	0.441	0.433	0.653	0.734	0.653	0.791	0.596	0.592	0.519	0.488	0.344	0.756	0.603	0.639	0.153	0.516	0.712	0.687	0.453	0.671	0.451	0.061	0.519	0.349	0.27	0.575	0.659	0.163	0.0	0.392	0.617	0.556	0.254	0.507	0.575	0.422
0	0.339	0.148	0.0	0.575	0.638	0.41	0.448	0.274	0.362	0.088	0.148	0.0	0.0	0.0	0.0	0.0	0.0	0.0	0.0	0.647	0.615	0.393	0.518	0.281	0.437	0.522	0.767	0.196	0.579	0.787	0.475	0.058	0.589	0.675	0.201	0.466	0.322	0.387	0.766	0.489	0.161	0.528	0.185	0.578	0.502	0.151	0.461	0.585	0.452
0	0.235	0.374	0.0	0.509	0.582	0.318	0.361	0.402	0.531	0.222	0.374	0.0	0.0	0.0	0.0	0.0	0.0	0.0	0.0	0.578	0.539	0.45	0.522	0.497	0.385	0.442	0.393	0.041	0.569	0.754	0.594	0.245	0.466	0.586	0.178	0.373	0.346	0.27	0.634	0.545	0.259	0.551	0.406	0.552	0.521	0.297	0.184	0.353	0.295
0	0.242	0.307	0.031	0.418	0.505	0.213	0.254	0.314	0.415	0.227	0.3	0.773	0.773	0.773	0.773	0.44	0.571	0.44	0.571	0.527	0.316	0.435	0.509	0.432	0.485	0.517	0.782	0.35	0.639	0.8	0.374	0.043	0.3	0.632	0.241	0.42	0.476	0.297	0.74	0.645	0.434	0.525	0.307	0.66	0.567	0.413	0.289	0.352	0.31
0	0.412	0.665	0.094	0.285	0.391	0.398	0.282	0.594	0.682	0.423	0.656	0.677	0.677	0.782	0.739	0.536	0.652	0.536	0.679	0.711	0.773	0.454	0.566	0.287	0.567	0.552	0.44	0.022	0.569	0.754	0.31	0.01	0.743	0.652	0.117	0.674	0.331	0.471	0.883	0.591	0.107	0.571	0.19	0.557	0.609	0.238	0.662	0.752	0.511
0	0.56	0.568	0.031	0.566	0.63	0.545	0.519	0.5	0.661	0.342	0.564	0.472	0.472	0.472	0.472	0.511	0.664	0.511	0.664	0.741	0.474	0.504	0.747	0.596	0.766	0.619	0.202	0.002	0.569	0.754	0.397	0.008	0.868	0.725	0.093	0.936	0.359	0.603	0.906	0.737	0.089	0.771	0.573	0.701	0.714	0.251	1.0	0.804	0.56
0	0.168	0.506	0.031	0.351	0.448	0.168	0.192	0.531	0.581	0.358	0.522	0.652	0.652	0.652	0.652	0.451	0.586	0.451	0.586	0.54	0.531	0.436	0.479	0.492	0.427	0.481	0.382	0.054	0.569	0.754	0.599	0.359	0.516	0.248	0.018	0.519	0.349	0.224	0.691	0.443	0.194	0.416	0.157	0.669	0.0	0.0	0.507	0.575	0.31
0	0.309	0.547	0.031	0.507	0.502	0.316	0.31	0.531	0.573	0.358	0.517	0.706	0.706	0.706	0.706	0.436	0.566	0.436	0.566	0.543	0.258	0.473	0.58	0.545	0.553	0.528	0.808	0.287	0.593	0.766	0.346	0.024	0.703	0.517	0.073	0.585	0.317	0.387	0.913	0.591	0.127	0.566	0.313	0.637	0.586	0.338	0.577	0.612	0.381
0	0.266	0.279	0.031	0.367	0.461	0.289	0.274	0.389	0.441	0.208	0.303	0.592	0.592	0.592	0.592	0.407	0.529	0.407	0.529	0.58	0.471	0.588	0.451	0.233	0.986	0.662	0.829	0.402	0.542	0.705	0.463	0.076	0.813	0.586	0.152	0.801	0.343	0.329	0.795	0.684	0.099	0.484	0.178	0.887	0.397	0.095	0.507	0.575	0.39
0	0.599	0.667	0.031	0.478	0.556	0.619	0.552	0.495	0.654	0.407	0.612	0.583	0.583	0.583	0.583	0.604	0.784	0.604	0.784	0.771	0.522	0.552	0.753	0.515	0.559	0.474	0.722	0.041	0.585	0.737	0.676	0.069	0.617	0.504	0.016	0.462	0.308	0.641	0.93	0.691	0.202	0.781	0.514	0.611	0.69	0.172	0.541	0.612	0.624
0	0.212	0.312	0.031	0.428	0.474	0.205	0.229	0.28	0.37	0.315	0.344	0.601	0.601	0.601	0.601	0.397	0.516	0.397	0.516	0.447	0.165	0.439	0.544	0.675	0.285	0.379	0.689	0.244	0.564	0.763	0.397	0.06	0.71	0.708	0.491	0.27	0.185	0.214	0.49	0.489	0.094	0.475	0.221	0.501	0.648	0.9	0.144	0.366	0.239
0	0.276	0.406	0.031	0.496	0.462	0.3	0.282	0.466	0.388	0.289	0.335	0.754	0.754	0.754	0.754	0.429	0.557	0.429	0.557	0.611	0.602	0.46	0.539	0.464	0.553	0.539	0.202	0.011	0.569	0.754	0.554	0.147	0.618	0.269	0.013	0.519	0.349	0.351	0.869	0.596	0.175	0.592	0.483	0.601	0.384	0.082	0.507	0.575	0.341
0	0.282	0.247	0.031	0.351	0.447	0.315	0.287	0.556	0.349	0.384	0.39	0.376	0.376	0.376	0.376	0.485	0.63	0.485	0.63	0.598	0.515	0.331	0.535	0.435	0.517	0.627	0.645	0.134	0.608	0.825	0.463	0.071	0.585	0.521	0.087	0.503	0.339	0.354	0.861	0.474	0.16	0.582	0.427	0.592	0.475	0.164	0.526	0.62	0.349
0	0.193	0.238	0.0	0.481	0.558	0.28	0.326	0.325	0.429	0.141	0.238	0.0	0.0	0.0	0.0	0.0	0.0	0.0	0.0	0.538	0.456	0.289	0.441	0.315	0.319	0.536	0.724	0.328	0.679	0.873	0.594	0.305	0.452	0.304	0.026	0.519	0.349	0.253	0.728	0.487	0.253	0.416	0.135	0.475	0.505	0.328	0.287	0.549	0.308
0	0.272	0.464	0.031	0.157	0.283	0.342	0.279	0.418	0.552	0.277	0.434	0.534	0.534	0.534	0.534	0.46	0.597	0.46	0.597	0.632	0.754	0.441	0.493	0.323	0.413	0.469	0.075	0.005	0.569	0.754	0.682	0.392	0.501	0.407	0.04	0.519	0.349	0.304	0.646	0.579	0.244	0.519	0.245	0.464	0.456	0.149	0.534	0.772	0.379
0	0.505	0.559	0.0	0.682	0.729	0.559	0.587	0.507	0.67	0.332	0.559	0.0	0.0	0.0	0.0	0.0	0.0	0.0	0.0	0.714	0.487	0.574	0.699	0.533	0.649	0.508	0.695	0.057	0.59	0.733	0.449	0.019	0.341	0.451	0.017	0.519	0.349	0.566	0.97	0.779	0.427	0.728	0.514	0.711	0.654	0.21	0.328	0.343	0.532
0	0.493	0.441	0.0	0.674	0.722	0.547	0.576	0.44	0.581	0.262	0.441	0.0	0.0	0.0	0.0	0.0	0.0	0.0	0.0	0.735	0.642	0.42	0.647	0.368	0.457	0.514	0.729	0.073	0.611	0.793	0.346	0.008	0.733	0.304	0.006	0.519	0.349	0.558	0.989	0.535	0.096	0.668	0.311	0.553	0.661	0.236	0.428	0.585	0.564
0	0.277	0.471	0.031	0.296	0.4	0.327	0.282	0.593	0.573	0.422	0.57	0.55	0.55	0.55	0.55	0.426	0.553	0.426	0.553	0.553	0.339	0.496	0.533	0.44	0.557	0.514	0.795	0.316	0.496	0.709	0.463	0.072	0.612	0.248	0.011	0.519	0.349	0.361	0.932	0.55	0.166	0.573	0.403	0.606	0.452	0.141	0.58	0.645	0.353
0	0.228	0.462	0.031	0.455	0.459	0.243	0.242	0.398	0.526	0.392	0.513	0.533	0.533	0.533	0.533	0.305	0.396	0.305	0.396	0.515	0.301	0.54	0.489	0.392	0.293	0.308	0.797	0.407	0.693	0.788	0.31	0.026	0.526	0.627	0.25	0.28	0.271	0.286	0.743	0.696	0.259	0.356	0.056	0.522	0.554	0.403	0.177	0.378	0.348
0	0.275	0.559	0.094	0.42	0.373	0.195	0.169	0.505	0.379	0.433	0.515	0.897	0.897	0.972	0.932	0.362	0.465	0.362	0.468	0.49	0.18	0.392	0.573	0.616	0.463	0.54	0.78	0.292	0.668	0.828	0.397	0.043	0.53	0.666	0.261	0.362	0.308	0.323	0.72	0.62	0.236	0.571	0.399	0.632	0.642	0.623	0.328	0.417	0.288
0	0.114	0.441	0.031	0.362	0.424	0.114	0.147	0.486	0.498	0.31	0.427	0.465	0.465	0.465	0.465	0.4	0.519	0.4	0.519	0.496	0.461	0.433	0.379	0.281	0.465	0.507	0.668	0.361	0.592	0.779	0.0	0.139	0.574	0.526	0.128	0.519	0.349	0.406	0.767	0.591	0.208	0.0	0.392	0.617	0.556	0.254	0.507	0.575	0.422
0	0.177	0.24	0.031	0.233	0.347	0.239	0.2	0.465	0.398	0.288	0.342	0.486	0.486	0.486	0.486	0.543	0.705	0.543	0.705	0.52	0.415	0.306	0.465	0.417	0.487	0.633	0.668	0.261	0.535	0.799	0.463	0.12	0.661	0.607	0.278	0.446	0.284	0.222	0.64	0.389	0.089	0.513	0.384	0.617	0.439	0.21	0.507	0.575	0.257
0	0.336	0.594	0.0	0.573	0.637	0.408	0.445	0.526	0.696	0.352	0.594	0.0	0.0	0.0	0.0	0.0	0.0	0.0	0.0	0.607	0.42	0.43	0.6	0.563	0.617	0.6	0.634	0.096	0.411	0.68	0.64	0.205	0.648	0.511	0.061	0.431	0.283	0.386	0.776	0.579	0.153	0.598	0.372	0.653	0.623	0.392	0.513	0.55	0.385
0	0.283	0.566	0.063	0.45	0.449	0.237	0.222	0.571	0.448	0.419	0.547	0.585	0.585	0.701	0.663	0.438	0.561	0.438	0.565	0.567	0.378	0.427	0.576	0.604	0.547	0.562	0.584	0.096	1.0	0.931	0.31	0.019	0.976	0.507	0.078	0.733	0.272	0.364	0.911	0.62	0.014	0.628	0.651	0.587	0.46	0.146	0.695	0.742	0.295
0	0.275	0.166	0.031	0.257	0.368	0.333	0.281	0.351	0.363	0.168	0.217	0.788	0.788	0.788	0.788	0.381	0.495	0.381	0.495	0.598	0.533	0.223	0.476	0.274	0.415	0.672	0.779	0.291	0.339	0.712	0.374	0.036	0.496	0.223	0.008	0.519	0.349	0.365	0.964	0.224	0.133	0.0	0.392	0.617	0.556	0.254	0.507	0.575	0.422
0	0.0	0.725	0.031	0.28	0.373	0.0	0.053	0.589	0.779	0.444	0.727	1.0	1.0	1.0	1.0	0.388	0.504	0.388	0.504	0.0	0.486	0.453	0.582	0.468	0.545	0.541	0.581	0.129	0.569	0.754	0.0	0.139	0.574	0.526	0.128	0.519	0.349	0.406	0.767	0.591	0.208	0.0	0.392	0.617	0.556	0.254	0.507	0.575	0.422
0	0.372	0.3	0.0	0.596	0.656	0.44	0.475	0.36	0.476	0.178	0.3	0.0	0.0	0.0	0.0	0.0	0.0	0.0	0.0	0.654	0.551	0.395	0.596	0.452	0.445	0.527	0.628	0.077	0.512	0.752	0.497	0.058	0.583	0.549	0.068	0.48	0.331	0.437	0.891	0.484	0.163	0.591	0.285	0.509	0.652	0.41	0.513	0.701	0.437
0	0.303	0.681	0.031	0.428	0.513	0.297	0.304	0.51	0.675	0.445	0.658	0.483	0.483	0.483	0.483	0.521	0.677	0.521	0.677	0.593	0.439	0.412	0.573	0.535	0.715	0.667	0.622	0.106	0.583	0.782	0.434	0.05	0.63	0.693	0.275	0.59	0.349	0.342	0.701	0.657	0.185	0.619	0.538	0.699	0.37	0.064	0.507	0.575	0.356
0	0.222	0.506	0.0	0.5	0.574	0.306	0.35	0.476	0.63	0.3	0.506	0.0	0.0	0.0	0.0	0.0	0.0	0.0	0.0	0.549	0.436	0.423	0.543	0.632	0.445	0.504	0.0	0.002	0.569	0.754	0.594	0.262	0.393	0.344	0.031	0.519	0.349	0.284	0.76	0.599	0.332	0.57	0.518	0.52	0.425	0.151	0.507	0.575	0.274
0	0.39	0.406	0.094	0.52	0.42	0.334	0.264	0.38	0.476	0.349	0.404	0.411	0.411	0.703	0.624	0.465	0.512	0.478	0.578	0.64	0.438	0.444	0.639	0.586	0.719	0.643	0.568	0.051	0.456	0.703	0.417	0.028	0.718	0.639	0.12	0.554	0.301	0.449	0.867	0.696	0.148	0.666	0.53	0.748	0.573	0.205	0.598	0.527	0.42
0	0.719	0.54	0.0	0.82	0.846	0.75	0.765	0.496	0.656	0.321	0.54	0.0	0.0	0.0	0.0	0.0	0.0	0.0	0.0	0.858	0.637	0.57	0.804	0.42	0.637	0.506	0.717	0.021	0.613	0.745	0.625	0.025	0.611	0.709	0.037	0.579	0.354	0.748	0.946	0.764	0.224	0.828	0.42	0.672	0.768	0.169	0.543	0.554	0.76
0	0.24	0.594	0.094	0.353	0.412	0.121	0.139	0.626	0.561	0.456	0.6	0.707	0.417	0.707	0.652	0.48	0.623	0.508	0.642	0.639	0.948	0.491	0.332	0.096	0.639	0.563	0.413	0.046	0.569	0.754	0.475	0.097	0.615	0.496	0.09	0.582	0.353	0.314	0.838	0.637	0.188	0.0	0.392	0.617	0.556	0.254	0.507	0.575	0.422
0	0.28	0.335	0.031	0.303	0.406	0.329	0.285	0.58	0.455	0.408	0.48	0.452	0.452	0.452	0.452	0.503	0.653	0.503	0.653	0.507	0.21	0.392	0.564	0.56	0.529	0.581	0.801	0.321	0.56	0.779	0.525	0.115	0.546	0.675	0.272	0.597	0.391	0.312	0.652	0.465	0.182	0.611	0.565	0.607	0.403	0.095	0.507	0.575	0.324
0	0.132	0.18	0.031	0.399	0.396	0.166	0.163	0.236	0.311	0.247	0.249	0.517	0.517	0.517	0.517	0.462	0.6	0.462	0.6	0.452	0.268	0.355	0.463	0.518	0.373	0.513	0.656	0.305	0.581	0.803	0.497	0.198	0.566	0.608	0.354	0.327	0.274	0.15	0.505	0.489	0.175	0.431	0.221	0.429	0.532	0.551	0.37	0.685	0.212
0	0.27	0.52	0.031	0.48	0.483	0.278	0.277	0.518	0.554	0.344	0.492	0.339	0.339	0.339	0.339	0.373	0.484	0.373	0.484	0.533	0.289	0.404	0.582	0.68	0.601	0.613	0.591	0.106	0.559	0.774	0.449	0.068	0.52	0.773	0.584	0.552	0.388	0.236	0.396	0.572	0.229	0.607	0.572	0.623	0.521	0.249	0.608	0.647	0.29
0	0.224	0.388	0.031	0.469	0.42	0.262	0.239	0.369	0.488	0.37	0.469	0.498	0.498	0.498	0.498	0.475	0.617	0.475	0.617	0.52	0.324	0.482	0.495	0.42	0.447	0.457	0.768	0.355	0.744	0.827	0.417	0.066	0.485	0.588	0.192	0.407	0.351	0.288	0.768	0.723	0.295	0.399	0.094	0.55	0.523	0.321	0.339	0.512	0.346
0	0.413	0.998	0.0	0.622	0.679	0.476	0.509	0.755	0.998	0.592	0.998	0.0	0.0	0.0	0.0	0.0	0.0	0.0	0.0	0.702	0.707	0.512	0.463	0.12	0.625	0.54	0.897	0.275	0.673	0.789	0.718	0.249	0.634	0.428	0.023	0.519	0.349	0.453	0.778	0.706	0.196	0.0	0.392	0.617	0.556	0.254	0.507	0.575	0.422
0	0.275	0.404	0.031	0.496	0.461	0.301	0.282	0.432	0.502	0.253	0.381	0.457	0.457	0.457	0.457	0.54	0.701	0.54	0.701	0.576	0.43	0.353	0.576	0.633	0.453	0.568	0.168	0.008	0.569	0.754	0.475	0.08	0.354	0.749	0.477	0.478	0.459	0.268	0.487	0.472	0.331	0.581	0.435	0.507	0.551	0.308	0.582	0.753	0.324
0	0.28	0.686	0.031	0.5	0.462	0.305	0.285	0.492	0.651	0.667	0.829	0.755	0.755	0.755	0.755	0.502	0.652	0.502	0.652	0.597	0.513	0.571	0.481	0.28	0.613	0.491	0.793	0.307	0.625	0.75	0.696	0.42	0.687	0.683	0.289	0.565	0.317	0.242	0.388	0.647	0.151	0.541	0.29	0.647	0.09	0.005	0.507	0.575	0.392
0	0.209	0.462	0.031	0.45	0.433	0.237	0.227	0.42	0.555	0.358	0.503	0.601	0.601	0.601	0.601	0.432	0.561	0.432	0.561	0.545	0.451	0.49	0.521	0.562	0.637	0.564	0.448	0.065	0.569	0.754	0.554	0.206	0.616	0.539	0.144	0.387	0.278	0.261	0.698	0.703	0.205	0.575	0.585	0.687	0.353	0.09	0.507	0.575	0.253
0	0.233	0.42	0.031	0.474	0.426	0.269	0.246	0.416	0.55	0.289	0.443	0.506	0.506	0.506	0.506	0.474	0.616	0.474	0.616	0.553	0.427	0.519	0.334	0.103	0.83	0.639	0.869	0.591	0.827	0.845	0.656	0.395	0.602	0.319	0.024	0.519	0.349	0.273	0.657	1.0	0.284	0.38	0.072	0.7	0.143	0.01	0.507	0.575	0.383
0	0.599	0.478	0.031	0.736	0.451	0.634	0.551	0.459	0.607	0.315	0.503	0.44	0.44	0.44	0.44	0.436	0.566	0.436	0.566	0.767	0.502	0.522	0.732	0.43	0.497	0.459	0.965	0.154	0.655	0.778	0.54	0.024	0.548	0.544	0.02	0.481	0.348	0.646	0.962	0.65	0.233	0.726	0.305	0.575	0.791	0.374	0.439	0.572	0.649
0	0.287	0.767	0.125	0.297	0.387	0.217	0.143	0.538	0.711	0.493	0.758	0.359	0.359	0.548	0.465	0.509	0.661	0.706	0.827	0.563	0.353	0.506	0.565	0.542	0.497	0.471	0.713	0.19	0.631	0.773	0.262	0.012	0.082	0.304	0.016	0.519	0.349	0.378	0.976	0.62	0.767	0.606	0.515	0.575	0.525	0.236	0.472	0.598	0.324
0	0.336	0.462	0.094	0.338	0.437	0.251	0.219	0.53	0.467	0.399	0.52	0.737	0.526	0.737	0.669	0.439	0.57	0.486	0.61	0.655	0.671	0.421	0.553	0.383	0.443	0.503	0.403	0.026	0.569	0.754	0.346	0.021	0.318	0.651	0.171	0.387	0.449	0.394	0.823	0.557	0.39	0.546	0.225	0.53	0.594	0.315	0.287	0.485	0.426
0	0.341	0.607	0.125	0.327	0.342	0.305	0.187	0.534	0.469	0.479	0.6	0.366	0.366	0.805	0.708	0.487	0.625	0.601	0.687	0.628	0.502	0.564	0.599	0.544	0.587	0.481	0.432	0.029	0.569	0.754	0.417	0.036	0.487	0.651	0.166	0.47	0.375	0.398	0.816	0.771	0.306	0.619	0.438	0.684	0.587	0.29	0.449	0.471	0.388
0	0.07	0.614	0.031	0.331	0.404	0.071	0.111	0.514	0.68	0.395	0.619	0.782	0.782	0.782	0.782	0.409	0.531	0.409	0.531	0.502	0.613	0.55	0.356	0.293	0.068	0.112	0.509	0.186	0.92	0.866	0.463	0.211	0.517	0.517	0.25	0.06	0.137	0.118	0.594	0.937	0.324	0.38	0.187	0.234	0.301	0.118	0.507	0.575	0.204
0	0.273	0.658	0.031	0.304	0.408	0.321	0.279	0.483	0.638	0.407	0.603	0.752	0.752	0.752	0.752	0.372	0.483	0.372	0.483	0.469	0.146	0.513	0.552	0.524	0.637	0.546	0.848	0.428	0.692	0.796	0.507	0.104	0.664	0.392	0.035	0.519	0.349	0.351	0.884	0.73	0.185	0.531	0.273	0.689	0.551	0.31	0.575	0.562	0.358
0	0.382	0.476	0.125	0.521	0.359	0.335	0.222	0.499	0.401	0.352	0.406	0.496	0.496	0.611	0.565	0.432	0.542	0.491	0.583	0.645	0.479	0.453	0.626	0.546	0.585	0.564	0.563	0.051	0.58	0.767	0.594	0.115	0.633	0.621	0.109	0.527	0.326	0.432	0.806	0.616	0.172	0.639	0.426	0.649	0.629	0.326	0.508	0.55	0.424
0	0.524	0.6	0.031	0.354	0.449	0.564	0.489	0.56	0.697	0.388	0.626	0.574	0.574	0.574	0.574	0.508	0.66	0.508	0.66	0.748	0.617	0.42	0.67	0.379	0.671	0.637	0.793	0.087	0.735	0.845	0.584	0.05	0.837	0.53	0.026	0.698	0.305	0.577	0.935	0.62	0.071	0.695	0.337	0.631	0.663	0.205	0.81	0.766	0.591
0	0.241	0.663	0.031	0.435	0.502	0.216	0.253	0.599	0.697	0.429	0.658	0.511	0.511	0.511	0.511	0.455	0.591	0.455	0.591	0.626	0.835	0.515	0.12	0.011	0.545	0.541	0.726	0.258	0.409	0.65	0.262	0.017	0.801	0.44	0.059	0.519	0.349	0.331	0.932	0.591	0.079	0.0	0.392	0.617	0.556	0.254	0.507	0.575	0.422
0	0.33	0.48	0.094	0.474	0.355	0.27	0.215	0.469	0.5	0.427	0.508	0.506	0.375	0.506	0.465	0.172	0.223	0.394	0.414	0.625	0.518	0.487	0.588	0.526	0.541	0.511	0.432	0.032	0.569	0.754	0.463	0.054	0.5	0.152	0.004	0.519	0.349	0.412	0.954	0.65	0.265	0.633	0.529	0.627	0.53	0.197	0.415	0.497	0.366
0	0.298	0.58	0.0	0.549	0.616	0.374	0.413	0.518	0.685	0.344	0.58	0.0	0.0	0.0	0.0	0.0	0.0	0.0	0.0	0.625	0.615	0.5	0.525	0.367	0.419	0.425	0.612	0.103	0.456	0.684	0.711	0.428	0.536	0.573	0.119	0.39	0.317	0.302	0.541	0.618	0.232	0.553	0.296	0.568	0.518	0.213	0.241	0.397	0.388
0	0.582	0.386	0.0	0.731	0.771	0.627	0.651	0.408	0.54	0.229	0.386	0.0	0.0	0.0	0.0	0.0	0.0	0.0	0.0	0.762	0.518	0.472	0.748	0.539	0.513	0.506	0.559	0.018	0.608	0.773	0.573	0.035	0.589	0.192	0.001	0.519	0.349	0.633	0.972	0.603	0.194	0.781	0.565	0.59	0.661	0.151	0.477	0.586	0.598
0	0.28	0.564	0.0	0.538	0.606	0.358	0.399	0.509	0.673	0.334	0.564	0.0	0.0	0.0	0.0	0.0	0.0	0.0	0.0	0.603	0.547	0.533	0.543	0.471	0.567	0.493	0.503	0.061	0.365	0.615	0.621	0.237	0.57	0.471	0.061	0.519	0.349	0.333	0.751	0.662	0.222	0.571	0.388	0.592	0.508	0.215	0.502	0.602	0.351
0	0.296	0.298	0.063	0.499	0.416	0.305	0.233	0.302	0.4	0.315	0.404	0.666	0.347	0.666	0.614	0.393	0.481	0.393	0.495	0.49	0.16	0.464	0.593	0.657	0.202	0.295	0.784	0.269	0.654	0.796	0.346	0.025	0.58	0.68	0.26	0.368	0.286	0.343	0.736	0.37	0.129	0.629	0.616	0.382	0.547	0.269	0.374	0.753	0.298
0	0.305	0.425	0.031	0.323	0.423	0.35	0.306	0.395	0.522	0.259	0.4	0.515	0.515	0.515	0.515	0.439	0.57	0.439	0.57	0.567	0.336	0.463	0.609	0.712	0.493	0.502	0.344	0.021	0.569	0.754	0.676	0.317	0.548	0.488	0.061	0.313	0.276	0.341	0.685	0.569	0.21	0.601	0.451	0.598	0.64	0.528	0.354	0.474	0.316
0	0.25	0.688	0.0	0.518	0.589	0.331	0.373	0.58	0.766	0.408	0.688	0.0	0.0	0.0	0.0	0.0	0.0	0.0	0.0	0.591	0.567	0.466	0.533	0.505	0.677	0.605	0.0	0.002	0.569	0.754	0.739	0.676	0.667	0.564	0.141	0.427	0.273	0.191	0.318	0.606	0.15	0.503	0.236	0.756	0.637	0.685	0.554	0.488	0.3
0	0.271	0.559	0.031	0.44	0.523	0.236	0.278	0.543	0.625	0.37	0.561	0.378	0.378	0.378	0.378	0.526	0.683	0.526	0.683	0.551	0.344	0.552	0.554	0.538	0.583	0.488	0.711	0.205	0.668	0.775	0.554	0.151	0.542	0.648	0.235	0.566	0.382	0.306	0.658	0.72	0.255	0.559	0.364	0.628	0.534	0.277	0.58	0.623	0.34
0	0.26	0.358	0.063	0.251	0.362	0.264	0.203	0.513	0.394	0.412	0.487	0.396	0.396	0.594	0.546	0.328	0.426	0.369	0.452	0.622	0.724	0.481	0.365	0.116	0.297	0.355	0.746	0.262	0.631	0.781	0.714	0.528	0.526	0.332	0.023	0.519	0.349	0.271	0.549	0.686	0.256	0.0	0.392	0.617	0.556	0.254	0.507	0.575	0.422
0	0.264	0.453	0.031	0.451	0.513	0.238	0.272	0.513	0.483	0.338	0.441	0.481	0.481	0.481	0.481	0.346	0.449	0.346	0.449	0.567	0.419	0.457	0.501	0.359	0.527	0.527	0.785	0.32	0.594	0.772	0.687	0.424	0.572	0.682	0.31	0.484	0.337	0.22	0.364	0.591	0.201	0.519	0.257	0.59	0.481	0.19	0.511	0.612	0.365
0	0.244	0.741	0.031	0.465	0.467	0.257	0.255	0.709	0.538	0.544	0.649	0.6	0.6	0.6	0.6	0.453	0.588	0.453	0.588	0.549	0.389	0.571	0.552	0.61	0.437	0.386	0.509	0.077	0.35	0.591	0.643	0.338	0.707	0.752	0.572	0.401	0.247	0.127	0.187	0.513	0.103	0.284	0.016	0.673	0.21	0.021	0.507	0.575	0.4
0	0.301	0.441	0.0	0.551	0.618	0.377	0.416	0.44	0.581	0.262	0.441	0.0	0.0	0.0	0.0	0.0	0.0	0.0	0.0	0.629	0.626	0.451	0.46	0.21	0.631	0.59	0.784	0.263	0.571	0.763	0.696	0.377	0.562	0.598	0.139	0.568	0.372	0.31	0.564	0.594	0.208	0.47	0.127	0.685	0.502	0.185	0.608	0.588	0.423
0	0.278	0.252	0.031	0.298	0.403	0.328	0.284	0.514	0.398	0.34	0.383	0.603	0.603	0.603	0.603	0.432	0.561	0.432	0.561	0.529	0.266	0.451	0.592	0.711	0.519	0.527	0.584	0.098	0.597	0.776	0.434	0.057	0.467	0.517	0.086	0.641	0.445	0.353	0.873	0.567	0.265	0.639	0.74	0.571	0.456	0.144	0.72	0.774	0.26
0	0.568	0.559	0.0	0.722	0.764	0.615	0.639	0.507	0.67	0.332	0.559	0.0	0.0	0.0	0.0	0.0	0.0	0.0	0.0	0.738	0.443	0.491	0.743	0.552	0.673	0.582	0.826	0.085	0.596	0.761	0.463	0.015	0.848	0.344	0.005	0.519	0.349	0.623	0.984	0.703	0.089	0.772	0.556	0.683	0.661	0.162	0.687	0.642	0.586
0	0.192	0.651	0.031	0.439	0.425	0.221	0.212	0.513	0.678	0.504	0.711	0.521	0.521	0.521	0.521	0.535	0.695	0.535	0.695	0.554	0.539	0.451	0.408	0.24	0.655	0.604	0.72	0.322	0.683	0.813	0.594	0.305	0.633	0.192	0.01	0.519	0.349	0.255	0.743	0.652	0.182	0.424	0.147	0.643	0.344	0.092	0.507	0.575	0.326
0	0.263	0.531	0.031	0.502	0.411	0.309	0.271	0.509	0.536	0.334	0.471	0.704	0.704	0.704	0.704	0.565	0.734	0.565	0.734	0.512	0.244	0.715	0.581	0.703	0.585	0.382	0.622	0.13	0.97	0.835	0.374	0.039	0.526	0.658	0.262	0.46	0.351	0.313	0.724	0.92	0.314	0.612	0.624	0.629	0.543	0.308	0.379	0.464	0.258
0	0.181	0.298	0.031	0.464	0.279	0.256	0.203	0.348	0.46	0.315	0.404	0.677	0.677	0.677	0.677	0.36	0.468	0.36	0.468	0.342	0.06	0.776	0.552	0.843	0.547	0.323	0.595	0.171	0.607	0.685	0.374	0.058	0.529	0.633	0.332	0.421	0.333	0.224	0.64	0.72	0.264	0.562	0.598	0.655	0.578	0.615	0.393	0.452	0.129
0	0.111	0.531	0.031	0.371	0.409	0.127	0.145	0.414	0.547	0.452	0.577	0.613	0.613	0.613	0.613	0.432	0.561	0.432	0.561	0.365	0.121	0.467	0.414	0.383	0.419	0.451	0.761	0.61	0.645	0.792	0.397	0.101	0.455	0.415	0.095	0.519	0.349	0.201	0.83	0.667	0.302	0.0	0.392	0.617	0.556	0.254	0.507	0.575	0.422
0	0.348	0.464	0.094	0.387	0.421	0.307	0.229	0.533	0.344	0.359	0.406	0.769	0.518	0.769	0.736	0.395	0.432	0.395	0.483	0.638	0.535	0.496	0.542	0.328	0.539	0.504	0.804	0.23	0.488	0.705	0.346	0.019	0.13	0.392	0.024	0.519	0.349	0.428	0.963	0.591	0.655	0.581	0.295	0.633	0.511	0.154	0.364	0.448	0.44
0	0.345	0.185	0.031	0.502	0.559	0.309	0.34	0.271	0.358	0.14	0.189	0.746	0.746	0.746	0.746	0.403	0.523	0.403	0.523	0.57	0.279	0.457	0.627	0.667	0.465	0.487	0.699	0.131	0.587	0.768	0.463	0.05	0.708	0.547	0.077	0.421	0.255	0.414	0.888	0.53	0.107	0.615	0.414	0.555	0.645	0.444	0.443	0.596	0.377
0	0.67	0.603	0.0	0.788	0.82	0.706	0.724	0.531	0.702	0.358	0.603	0.0	0.0	0.0	0.0	0.0	0.0	0.0	0.0	0.827	0.616	0.524	0.783	0.455	0.589	0.512	0.423	0.006	0.569	0.754	0.262	0.0	0.79	0.192	0.001	0.519	0.349	0.714	1.0	0.696	0.112	0.798	0.412	0.638	0.795	0.267	0.525	0.573	0.704
0	0.309	0.591	0.0	0.556	0.622	0.383	0.422	0.525	0.694	0.351	0.591	0.0	0.0	0.0	0.0	0.0	0.0	0.0	0.0	0.631	0.617	0.485	0.556	0.452	0.647	0.572	0.168	0.007	0.569	0.754	0.584	0.155	0.576	0.586	0.123	0.576	0.368	0.359	0.759	0.689	0.225	0.592	0.407	0.678	0.5	0.174	0.467	0.491	0.378
0	0.101	0.291	0.031	0.379	0.379	0.138	0.137	0.281	0.372	0.355	0.379	0.535	0.535	0.535	0.535	0.442	0.574	0.442	0.574	0.0	0.486	0.453	0.582	0.468	0.545	0.541	0.581	0.129	0.569	0.754	0.0	0.139	0.574	0.526	0.128	0.519	0.349	0.406	0.767	0.591	0.208	0.0	0.392	0.617	0.556	0.254	0.507	0.575	0.422
0	0.192	0.266	0.0	0.481	0.558	0.28	0.325	0.34	0.45	0.158	0.266	0.0	0.0	0.0	0.0	0.0	0.0	0.0	0.0	0.469	0.229	0.331	0.557	0.829	0.541	0.643	0.075	0.006	0.569	0.754	0.346	0.044	0.686	0.657	0.372	0.516	0.3	0.228	0.614	0.501	0.111	0.581	0.673	0.602	0.593	0.651	0.511	0.599	0.09
0	0.385	0.464	0.0	0.605	0.664	0.452	0.486	0.453	0.599	0.275	0.464	0.0	0.0	0.0	0.0	0.0	0.0	0.0	0.0	0.676	0.636	0.512	0.569	0.339	0.553	0.5	0.707	0.112	0.432	0.667	0.659	0.184	0.608	0.319	0.011	0.519	0.349	0.44	0.84	0.618	0.187	0.548	0.175	0.654	0.567	0.197	0.472	0.517	0.493
0	0.272	0.261	0.031	0.374	0.467	0.292	0.278	0.272	0.36	0.181	0.226	0.58	0.58	0.58	0.58	0.506	0.657	0.506	0.657	0.611	0.615	0.395	0.525	0.423	0.569	0.603	0.423	0.041	0.569	0.754	0.449	0.066	0.571	0.44	0.05	0.519	0.349	0.352	0.9	0.56	0.193	0.589	0.481	0.623	0.313	0.046	0.507	0.575	0.342
0	0.648	0.337	0.031	0.402	0.49	0.677	0.593	0.559	0.491	0.386	0.485	0.452	0.452	0.452	0.452	0.459	0.596	0.459	0.596	0.812	0.596	0.5	0.77	0.457	0.733	0.608	0.678	0.025	0.489	0.704	0.687	0.058	0.858	0.192	0.001	0.519	0.349	0.687	0.953	0.718	0.088	0.784	0.407	0.726	0.784	0.277	0.669	0.592	0.683
0	0.232	0.383	0.031	0.394	0.484	0.225	0.246	0.38	0.502	0.245	0.374	0.524	0.524	0.524	0.524	0.463	0.601	0.463	0.601	0.558	0.451	0.334	0.522	0.503	0.461	0.59	0.591	0.129	0.663	0.848	0.487	0.109	0.673	0.365	0.035	0.519	0.349	0.315	0.879	0.487	0.113	0.38	0.072	0.794	0.64	0.764	0.326	0.271	0.313
0	0.479	0.744	0.0	0.665	0.715	0.535	0.564	0.611	0.808	0.441	0.744	0.0	0.0	0.0	0.0	0.0	0.0	0.0	0.0	0.732	0.667	0.485	0.645	0.39	0.673	0.586	0.503	0.022	0.447	0.684	0.397	0.014	0.568	0.269	0.005	0.519	0.349	0.545	0.985	0.691	0.23	0.649	0.278	0.695	0.639	0.215	0.534	0.527	0.56
0	0.412	0.938	0.031	0.524	0.594	0.369	0.395	0.733	0.941	0.568	0.94	0.306	0.306	0.306	0.306	0.698	0.906	0.698	0.906	0.648	0.423	0.539	0.633	0.5	0.705	0.564	0.799	0.162	0.759	0.815	0.31	0.01	0.895	0.842	0.465	0.628	0.265	0.404	0.556	0.783	0.089	0.632	0.34	0.749	0.612	0.246	0.474	0.434	0.481
0	0.223	0.289	0.031	0.478	0.384	0.275	0.238	0.313	0.413	0.382	0.432	0.526	0.526	0.526	0.526	0.52	0.675	0.52	0.675	0.531	0.365	0.568	0.532	0.578	0.489	0.42	0.595	0.138	0.844	0.836	0.599	0.27	0.615	0.365	0.036	0.519	0.349	0.282	0.746	0.698	0.204	0.564	0.49	0.557	0.468	0.21	0.474	0.617	0.274
0	0.268	0.125	0.031	0.502	0.427	0.309	0.276	0.254	0.336	0.104	0.143	0.415	0.415	0.415	0.415	0.418	0.543	0.418	0.543	0.614	0.644	0.454	0.47	0.271	0.353	0.417	0.682	0.177	0.451	0.698	0.397	0.044	0.797	0.616	0.188	0.269	0.152	0.329	0.787	0.528	0.063	0.488	0.183	0.654	0.481	0.185	0.087	0.133	0.383
0	0.264	0.584	0.031	0.478	0.478	0.275	0.272	0.517	0.683	0.355	0.587	0.557	0.557	0.557	0.557	0.477	0.619	0.477	0.619	0.531	0.293	0.503	0.589	0.745	0.625	0.547	0.37	0.032	0.569	0.754	0.54	0.14	0.613	0.695	0.343	0.585	0.355	0.278	0.565	0.667	0.198	0.626	0.705	0.662	0.516	0.249	0.562	0.578	0.24
0	0.474	0.506	0.0	0.662	0.712	0.531	0.561	0.476	0.63	0.3	0.506	0.0	0.0	0.0	0.0	0.0	0.0	0.0	0.0	0.718	0.601	0.49	0.652	0.425	0.643	0.567	0.661	0.055	0.734	0.821	0.374	0.012	0.505	0.552	0.041	0.439	0.353	0.536	0.953	0.708	0.277	0.692	0.431	0.687	0.558	0.118	0.457	0.476	0.534
0	0.29	0.312	0.031	0.427	0.512	0.279	0.293	0.378	0.476	0.197	0.316	0.542	0.542	0.542	0.542	0.365	0.474	0.365	0.474	0.599	0.498	0.414	0.513	0.348	0.481	0.533	0.762	0.246	0.588	0.784	0.262	0.012	0.453	0.586	0.135	0.213	0.274	0.361	0.864	0.599	0.285	0.499	0.183	0.745	0.61	0.451	0.248	0.235	0.377
0	0.311	0.307	0.031	0.539	0.409	0.361	0.311	0.323	0.427	0.452	0.499	0.484	0.484	0.484	0.484	0.363	0.471	0.363	0.471	0.62	0.544	0.383	0.567	0.486	0.259	0.406	0.491	0.05	0.569	0.754	0.397	0.036	0.541	0.544	0.089	0.386	0.312	0.385	0.888	0.404	0.164	0.592	0.4	0.43	0.545	0.244	0.384	0.695	0.374
0	0.286	0.245	0.031	0.162	0.286	0.355	0.29	0.584	0.417	0.412	0.46	0.811	0.811	0.811	0.811	0.439	0.57	0.439	0.57	0.638	0.74	0.448	0.494	0.303	0.537	0.539	0.432	0.04	0.569	0.754	0.567	0.154	0.592	0.601	0.154	0.411	0.299	0.334	0.732	0.635	0.201	0.522	0.234	0.524	0.452	0.133	0.67	0.794	0.395
0	0.365	0.455	0.031	0.304	0.408	0.415	0.356	0.558	0.576	0.385	0.54	0.361	0.361	0.361	0.361	0.5	0.649	0.5	0.649	0.647	0.533	0.405	0.581	0.413	0.343	0.45	0.729	0.14	0.543	0.765	0.547	0.087	0.458	0.624	0.122	0.2	0.264	0.419	0.815	0.509	0.255	0.584	0.277	0.555	0.635	0.374	0.177	0.343	0.436
0	0.259	0.552	0.031	0.395	0.485	0.262	0.268	0.455	0.602	0.355	0.533	0.759	0.759	0.759	0.759	0.446	0.579	0.446	0.579	0.447	0.126	0.466	0.592	0.781	0.545	0.531	0.666	0.17	0.545	0.745	0.262	0.015	0.15	0.421	0.047	0.519	0.349	0.348	0.946	0.577	0.617	0.604	0.59	0.6	0.619	0.567	0.495	0.59	0.215
0	0.353	0.344	0.031	0.547	0.499	0.372	0.346	0.348	0.46	0.315	0.406	0.402	0.402	0.402	0.402	0.471	0.612	0.471	0.612	0.636	0.514	0.447	0.557	0.363	0.381	0.443	0.797	0.216	0.646	0.799	0.374	0.024	0.798	0.428	0.03	0.519	0.349	0.431	0.954	0.567	0.074	0.557	0.229	0.51	0.551	0.208	0.284	0.505	0.452
0	0.227	0.596	0.031	0.319	0.42	0.266	0.242	0.478	0.631	0.37	0.566	0.56	0.56	0.56	0.56	0.463	0.601	0.463	0.601	0.589	0.63	0.534	0.492	0.403	0.609	0.515	0.413	0.048	0.569	0.754	0.682	0.49	0.64	0.375	0.038	0.519	0.349	0.247	0.566	0.742	0.202	0.465	0.183	0.556	0.254	0.036	0.507	0.575	0.359
0	0.324	0.79	0.031	0.506	0.527	0.314	0.322	0.589	0.779	0.551	0.815	0.462	0.462	0.462	0.462	0.67	0.87	0.67	0.87	0.639	0.614	0.454	0.509	0.28	0.417	0.459	0.755	0.198	0.707	0.822	0.262	0.01	0.323	0.269	0.01	0.519	0.349	0.411	0.983	0.601	0.399	0.39	0.044	0.616	0.521	0.19	0.392	0.49	0.458
0	0.088	0.0	0.0	0.414	0.501	0.187	0.238	0.19	0.251	0.0	0.0	0.0	0.0	0.0	0.0	0.0	0.0	0.0	0.0	0.442	0.309	0.571	0.475	0.718	0.357	0.332	0.276	0.044	0.569	0.754	0.31	0.057	0.982	0.539	0.267	0.112	0.0	0.157	0.703	0.65	0.02	0.499	0.544	0.445	0.37	0.19	0.507	0.575	0.137
0	0.307	0.173	0.0	0.555	0.621	0.382	0.421	0.288	0.381	0.103	0.173	0.0	0.0	0.0	0.0	0.0	0.0	0.0	0.0	0.601	0.465	0.54	0.585	0.579	0.461	0.422	0.403	0.031	0.569	0.754	0.262	0.011	0.426	0.649	0.196	0.385	0.374	0.367	0.807	0.65	0.32	0.539	0.245	0.511	0.66	0.608	0.416	0.622	0.361
0	0.25	0.381	0.031	0.396	0.486	0.248	0.261	0.343	0.453	0.266	0.36	0.575	0.575	0.575	0.575	0.48	0.623	0.48	0.623	0.54	0.343	0.346	0.512	0.422	0.575	0.647	0.779	0.33	0.676	0.849	0.487	0.1	0.47	0.488	0.08	0.478	0.387	0.324	0.844	0.62	0.278	0.491	0.212	0.685	0.578	0.433	0.48	0.496	0.336
0	0.065	0.476	0.031	0.34	0.385	0.084	0.107	0.398	0.526	0.392	0.513	0.514	0.514	0.514	0.514	0.481	0.625	0.481	0.625	0.505	0.647	0.513	0.269	0.141	0.545	0.541	0.598	0.315	0.721	0.808	0.0	0.139	0.574	0.526	0.128	0.519	0.349	0.406	0.767	0.591	0.208	0.0	0.392	0.617	0.556	0.254	0.507	0.575	0.422
0	0.191	0.427	0.031	0.362	0.456	0.193	0.211	0.458	0.547	0.281	0.434	0.388	0.388	0.388	0.388	0.551	0.716	0.551	0.716	0.505	0.333	0.451	0.539	0.717	0.569	0.556	0.23	0.02	0.569	0.754	0.31	0.033	0.404	0.56	0.184	0.548	0.451	0.264	0.8	0.606	0.325	0.564	0.58	0.57	0.43	0.185	0.507	0.575	0.223
0	0.236	0.536	0.031	0.349	0.445	0.262	0.249	0.445	0.588	0.338	0.51	0.535	0.535	0.535	0.535	0.656	0.852	0.656	0.852	0.591	0.61	0.28	0.507	0.435	0.471	0.647	0.357	0.033	0.569	0.754	0.516	0.134	0.502	0.544	0.131	0.394	0.336	0.298	0.769	0.411	0.194	0.522	0.307	0.603	0.481	0.218	0.316	0.435	0.326
0	0.554	0.296	0.0	0.713	0.756	0.602	0.627	0.357	0.472	0.175	0.296	0.0	0.0	0.0	0.0	0.0	0.0	0.0	0.0	0.767	0.632	0.51	0.693	0.393	0.539	0.493	0.743	0.058	0.553	0.734	0.516	0.025	0.635	0.344	0.006	0.519	0.349	0.609	0.975	0.647	0.18	0.707	0.324	0.621	0.716	0.267	0.462	0.542	0.615
0	0.268	0.303	0.031	0.519	0.338	0.332	0.275	0.34	0.45	0.404	0.473	0.866	0.866	0.866	0.866	0.457	0.594	0.457	0.594	0.63	0.758	0.355	0.488	0.315	0.435	0.555	0.168	0.008	0.569	0.754	0.673	0.377	0.509	0.415	0.042	0.519	0.349	0.303	0.655	0.445	0.199	0.307	0.02	0.377	0.287	0.038	0.507	0.575	0.421
0	0.153	0.709	0.031	0.336	0.435	0.161	0.18	0.668	0.72	0.5	0.734	0.547	0.547	0.547	0.547	0.527	0.684	0.527	0.684	0.558	0.684	0.392	0.373	0.218	0.343	0.462	0.591	0.192	0.491	0.742	0.374	0.068	0.563	0.633	0.383	0.417	0.315	0.188	0.585	0.44	0.162	0.0	0.392	0.617	0.556	0.254	0.507	0.575	0.422
0	0.264	0.515	0.031	0.481	0.472	0.279	0.272	0.529	0.502	0.355	0.467	0.618	0.618	0.618	0.618	0.42	0.545	0.42	0.545	0.525	0.274	0.389	0.591	0.754	0.202	0.356	0.423	0.042	0.569	0.754	0.65	0.321	0.403	0.737	0.462	0.227	0.312	0.199	0.306	0.406	0.267	0.611	0.613	0.352	0.353	0.067	0.507	0.575	0.3
0	0.273	0.212	0.031	0.355	0.451	0.303	0.279	0.412	0.367	0.233	0.273	0.75	0.75	0.75	0.75	0.37	0.481	0.37	0.481	0.624	0.69	0.405	0.454	0.231	0.599	0.611	0.682	0.172	0.469	0.725	0.628	0.262	0.618	0.421	0.043	0.519	0.349	0.326	0.747	0.474	0.14	0.47	0.15	0.601	0.481	0.182	0.641	0.693	0.394
0	0.069	0.277	0.031	0.326	0.408	0.064	0.11	0.145	0.192	0.415	0.309	0.64	0.64	0.64	0.64	0.397	0.516	0.397	0.516	0.313	0.086	0.417	0.273	0.144	0.545	0.541	0.794	0.907	0.555	0.767	0.0	0.139	0.574	0.526	0.128	0.519	0.349	0.406	0.767	0.591	0.208	0.215	0.024	0.33	0.143	0.026	0.507	0.575	0.235
0	0.282	0.603	0.031	0.455	0.53	0.243	0.287	0.402	0.531	0.5	0.61	0.614	0.614	0.614	0.614	0.401	0.521	0.401	0.521	0.553	0.329	0.451	0.493	0.307	0.409	0.457	0.873	0.472	0.619	0.786	0.507	0.1	0.471	0.384	0.031	0.519	0.349	0.359	0.891	0.596	0.271	0.495	0.185	0.498	0.553	0.303	0.295	0.529	0.385
0	0.291	0.335	0.031	0.501	0.481	0.307	0.295	0.312	0.412	0.373	0.423	0.445	0.445	0.445	0.445	0.447	0.581	0.447	0.581	0.512	0.209	0.659	0.606	0.744	0.645	0.45	0.637	0.123	0.745	0.774	0.262	0.012	1.0	0.421	0.04	0.519	0.349	0.378	0.954	0.783	0.047	0.641	0.704	0.636	0.565	0.318	0.652	0.664	0.252
0	0.205	0.483	0.031	0.472	0.342	0.268	0.223	0.475	0.505	0.299	0.42	0.46	0.46	0.46	0.46	0.434	0.564	0.434	0.564	0.472	0.222	0.53	0.549	0.726	0.385	0.381	0.563	0.127	0.384	0.629	0.449	0.094	0.6	0.456	0.08	0.519	0.349	0.285	0.849	0.423	0.135	0.573	0.59	0.453	0.56	0.474	0.523	0.777	0.184
0	0.49	0.584	0.0	0.672	0.721	0.545	0.574	0.521	0.689	0.347	0.584	0.0	0.0	0.0	0.0	0.0	0.0	0.0	0.0	0.689	0.417	0.506	0.712	0.644	0.625	0.544	0.382	0.011	0.569	0.754	0.397	0.014	0.75	0.708	0.119	0.662	0.324	0.538	0.878	0.667	0.124	0.742	0.637	0.644	0.521	0.082	0.864	0.784	0.502
0	0.241	0.43	0.031	0.446	0.49	0.231	0.253	0.427	0.564	0.266	0.434	0.505	0.505	0.505	0.505	0.441	0.573	0.441	0.573	0.42	0.103	0.583	0.58	0.774	0.687	0.523	0.68	0.2	0.627	0.747	0.346	0.033	0.533	0.557	0.14	0.54	0.377	0.316	0.842	0.783	0.277	0.584	0.537	0.799	0.636	0.708	0.446	0.371	0.19
0	0.273	0.192	0.0	0.533	0.602	0.351	0.392	0.298	0.394	0.114	0.192	0.0	0.0	0.0	0.0	0.0	0.0	0.0	0.0	0.582	0.461	0.574	0.507	0.361	0.547	0.452	0.765	0.274	0.67	0.769	0.567	0.165	0.515	0.517	0.089	0.42	0.34	0.332	0.784	0.779	0.287	0.0	0.392	0.617	0.556	0.254	0.507	0.575	0.422
0	0.278	0.206	0.0	0.536	0.605	0.357	0.397	0.306	0.405	0.122	0.206	0.0	0.0	0.0	0.0	0.0	0.0	0.0	0.0	0.561	0.365	0.329	0.561	0.546	0.297	0.483	0.687	0.172	0.609	0.826	0.525	0.115	0.432	0.539	0.101	0.49	0.414	0.343	0.812	0.367	0.232	0.525	0.25	0.35	0.631	0.564	0.333	0.765	0.339
0	0.324	0.508	0.031	0.509	0.523	0.318	0.323	0.503	0.576	0.327	0.494	0.38	0.38	0.38	0.38	0.352	0.457	0.352	0.457	0.527	0.201	0.371	0.564	0.443	0.491	0.576	0.908	0.459	0.59	0.801	0.608	0.172	0.6	0.716	0.292	0.445	0.309	0.336	0.586	0.518	0.164	0.589	0.361	0.539	0.562	0.259	0.543	0.689	0.393
0	0.193	0.187	0.0	0.482	0.559	0.281	0.326	0.296	0.391	0.111	0.187	0.0	0.0	0.0	0.0	0.0	0.0	0.0	0.0	0.527	0.409	0.545	0.489	0.47	0.467	0.424	0.642	0.209	0.552	0.723	0.584	0.281	0.645	0.152	0.006	0.519	0.349	0.261	0.767	0.557	0.149	0.499	0.311	0.684	0.448	0.21	0.469	0.488	0.287
0	0.342	0.471	0.094	0.285	0.338	0.363	0.224	0.715	0.348	0.549	0.471	0.772	0.606	0.772	0.705	0.403	0.443	0.403	0.479	0.658	0.671	0.418	0.533	0.314	0.541	0.566	0.65	0.101	0.561	0.769	0.497	0.068	0.691	0.496	0.053	0.457	0.276	0.412	0.896	0.543	0.12	0.579	0.299	0.604	0.384	0.059	0.507	0.575	0.443
0	0.283	0.388	0.0	0.539	0.608	0.361	0.401	0.41	0.542	0.23	0.388	0.0	0.0	0.0	0.0	0.0	0.0	0.0	0.0	0.596	0.499	0.45	0.558	0.525	0.495	0.514	0.478	0.053	0.569	0.754	0.262	0.012	0.622	0.701	0.323	0.481	0.314	0.322	0.687	0.543	0.158	0.603	0.514	0.552	0.475	0.164	0.525	0.661	0.33
0	0.088	0.462	0.063	0.157	0.283	0.083	0.06	0.613	0.517	0.442	0.543	0.404	0.404	0.566	0.522	0.462	0.529	0.462	0.564	0.49	0.495	0.38	0.436	0.522	0.537	0.596	0.329	0.06	0.569	0.754	0.487	0.23	0.293	0.62	0.485	0.571	0.538	0.066	0.357	0.44	0.381	0.437	0.3	0.627	0.362	0.179	0.507	0.575	0.194
0	0.283	0.679	0.031	0.411	0.499	0.283	0.288	0.529	0.699	0.43	0.663	0.486	0.486	0.486	0.486	0.538	0.699	0.538	0.699	0.621	0.636	0.518	0.519	0.378	0.631	0.539	0.526	0.068	0.52	0.714	0.682	0.37	0.661	0.475	0.061	0.559	0.325	0.313	0.643	0.645	0.164	0.579	0.41	0.704	0.0	0.0	0.507	0.575	0.373
0	0.154	0.434	0.031	0.335	0.434	0.163	0.18	0.548	0.486	0.375	0.473	0.608	0.608	0.608	0.608	0.447	0.581	0.447	0.581	0.536	0.548	0.504	0.462	0.458	0.497	0.472	0.423	0.074	0.569	0.754	0.533	0.233	0.533	0.192	0.012	0.519	0.349	0.233	0.8	0.637	0.239	0.38	0.116	0.685	0.353	0.121	0.507	0.575	0.294
0	0.206	0.222	0.0	0.49	0.566	0.292	0.337	0.315	0.417	0.132	0.222	0.0	0.0	0.0	0.0	0.0	0.0	0.0	0.0	0.472	0.221	0.565	0.566	0.83	0.513	0.437	0.202	0.015	0.569	0.754	0.434	0.083	0.491	0.649	0.329	0.463	0.37	0.242	0.623	0.657	0.273	0.614	0.851	0.606	0.43	0.169	0.507	0.575	0.142
0	0.716	0.566	0.0	0.817	0.844	0.746	0.762	0.51	0.675	0.336	0.566	0.0	0.0	0.0	0.0	0.0	0.0	0.0	0.0	0.848	0.591	0.494	0.817	0.476	0.633	0.559	0.563	0.009	0.202	0.476	0.671	0.036	0.537	0.555	0.012	0.649	0.411	0.747	0.961	0.686	0.249	0.842	0.491	0.672	0.749	0.149	0.498	0.522	0.743
0	0.19	0.513	0.063	0.316	0.414	0.145	0.145	0.45	0.585	0.344	0.494	0.74	0.74	0.833	0.8	0.361	0.469	0.373	0.477	0.502	0.325	0.335	0.499	0.516	0.351	0.516	0.671	0.248	0.645	0.84	0.567	0.251	0.585	0.592	0.235	0.238	0.22	0.217	0.576	0.491	0.164	0.541	0.471	0.502	0.384	0.128	0.507	0.575	0.258
0	0.284	0.467	0.031	0.22	0.336	0.347	0.289	0.505	0.595	0.33	0.508	0.671	0.671	0.671	0.671	0.474	0.616	0.474	0.616	0.601	0.525	0.479	0.514	0.362	0.499	0.493	0.722	0.204	0.57	0.753	0.714	0.467	0.536	0.53	0.092	0.566	0.385	0.288	0.534	0.608	0.229	0.255	0.003	0.755	0.377	0.074	0.507	0.575	0.436
0	0.611	0.273	0.063	0.261	0.371	0.644	0.495	0.626	0.441	0.456	0.533	0.942	0.888	0.942	0.92	0.372	0.482	0.372	0.482	0.807	0.691	0.441	0.699	0.307	0.641	0.604	0.875	0.088	0.665	0.809	0.31	0.003	0.498	0.58	0.025	0.561	0.402	0.659	0.975	0.635	0.262	0.722	0.274	0.683	0.697	0.172	0.523	0.53	0.689
0	0.604	0.33	0.031	0.632	0.686	0.556	0.556	0.378	0.498	0.197	0.33	0.423	0.423	0.423	0.423	0.414	0.538	0.414	0.538	0.788	0.597	0.496	0.745	0.469	0.539	0.503	0.491	0.011	0.569	0.754	0.628	0.047	0.534	0.507	0.016	0.431	0.335	0.648	0.948	0.65	0.242	0.757	0.4	0.614	0.759	0.285	0.48	0.563	0.643
0	0.229	0.762	0.031	0.445	0.476	0.229	0.243	0.696	0.664	0.53	0.723	0.451	0.451	0.451	0.451	0.575	0.747	0.575	0.747	0.518	0.307	0.453	0.556	0.677	0.629	0.589	0.526	0.091	0.268	0.56	0.31	0.026	0.683	0.644	0.281	0.645	0.345	0.282	0.715	0.543	0.124	0.564	0.473	0.703	0.494	0.249	0.456	0.46	0.279
0	0.227	0.566	0.0	0.503	0.577	0.31	0.354	0.51	0.675	0.336	0.566	0.0	0.0	0.0	0.0	0.0	0.0	0.0	0.0	0.592	0.647	0.506	0.323	0.096	0.269	0.315	0.775	0.364	0.627	0.771	0.374	0.046	0.56	0.769	0.707	0.534	0.362	0.164	0.298	0.633	0.221	0.0	0.392	0.617	0.556	0.254	0.507	0.575	0.422
0	0.205	0.818	0.0	0.489	0.565	0.291	0.336	0.653	0.863	0.485	0.818	0.0	0.0	0.0	0.0	0.0	0.0	0.0	0.0	0.556	0.513	0.491	0.297	0.085	0.449	0.452	0.819	0.519	0.489	0.707	0.0	0.139	0.574	0.526	0.128	0.519	0.349	0.406	0.767	0.591	0.208	0.342	0.055	0.479	0.254	0.038	0.507	0.575	0.357
0	0.305	0.536	0.0	0.553	0.62	0.38	0.419	0.493	0.652	0.318	0.536	0.0	0.0	0.0	0.0	0.0	0.0	0.0	0.0	0.647	0.737	0.453	0.487	0.259	0.641	0.595	0.595	0.091	0.482	0.715	0.731	0.478	0.595	0.665	0.223	0.576	0.36	0.268	0.402	0.533	0.171	0.516	0.199	0.642	0.254	0.023	0.507	0.575	0.429
0	0.256	0.252	0.031	0.504	0.379	0.311	0.265	0.296	0.391	0.396	0.427	0.671	0.671	0.671	0.671	0.422	0.548	0.422	0.548	0.602	0.615	0.383	0.521	0.442	0.559	0.607	0.296	0.021	0.569	0.754	0.497	0.105	0.601	0.0	0.0	0.519	0.349	0.341	0.915	0.516	0.162	0.495	0.213	0.539	0.57	0.395	0.577	0.715	0.346
0	0.256	0.73	0.031	0.439	0.515	0.221	0.265	0.565	0.747	0.474	0.732	0.484	0.484	0.484	0.484	0.556	0.722	0.556	0.722	0.56	0.405	0.601	0.564	0.634	0.641	0.486	0.382	0.035	0.569	0.754	0.584	0.204	0.647	0.643	0.243	0.585	0.34	0.281	0.607	0.752	0.201	0.616	0.672	0.693	0.42	0.121	0.507	0.575	0.267
0	0.463	0.644	0.094	0.255	0.36	0.467	0.325	0.644	0.633	0.475	0.64	0.51	0.418	0.597	0.54	0.61	0.716	0.61	0.756	0.709	0.584	0.445	0.657	0.468	0.589	0.572	0.509	0.025	0.331	0.617	0.346	0.01	0.373	0.584	0.055	0.411	0.419	0.525	0.941	0.623	0.357	0.665	0.353	0.672	0.689	0.344	0.439	0.475	0.514
0	0.205	0.51	0.031	0.308	0.411	0.244	0.223	0.547	0.606	0.374	0.552	0.611	0.611	0.611	0.611	0.453	0.588	0.453	0.588	0.54	0.436	0.457	0.525	0.597	0.896	0.719	0.37	0.042	0.569	0.754	0.65	0.435	0.783	0.552	0.163	0.897	0.378	0.209	0.495	0.584	0.086	0.513	0.332	0.833	0.452	0.203	0.995	0.693	0.294
0	0.272	0.464	0.031	0.326	0.426	0.313	0.279	0.541	0.571	0.367	0.522	0.675	0.675	0.675	0.675	0.557	0.723	0.557	0.723	0.505	0.214	0.383	0.59	0.719	0.491	0.565	0.648	0.144	0.523	0.762	0.554	0.15	0.524	0.637	0.216	0.592	0.399	0.311	0.676	0.455	0.192	0.632	0.712	0.578	0.532	0.269	0.534	0.641	0.24
0	0.235	0.501	0.031	0.426	0.504	0.203	0.248	0.404	0.535	0.374	0.506	0.6	0.6	0.6	0.6	0.555	0.721	0.555	0.721	0.58	0.554	0.361	0.527	0.518	0.289	0.448	0.0	0.002	0.569	0.754	0.632	0.327	0.37	0.582	0.174	0.527	0.466	0.255	0.572	0.399	0.293	0.506	0.265	0.458	0.518	0.292	0.502	0.756	0.326
0	0.7	0.323	0.0	0.807	0.836	0.732	0.749	0.373	0.493	0.192	0.323	0.0	0.0	0.0	0.0	0.0	0.0	0.0	0.0	0.841	0.598	0.469	0.804	0.463	0.527	0.518	0.637	0.015	0.505	0.723	0.434	0.006	0.665	0.392	0.004	0.519	0.349	0.739	0.993	0.608	0.152	0.814	0.41	0.608	0.819	0.277	0.448	0.543	0.731
0	0.222	0.434	0.063	0.35	0.36	0.207	0.171	0.44	0.545	0.351	0.476	0.612	0.612	0.7	0.668	0.429	0.557	0.43	0.558	0.49	0.241	0.458	0.55	0.668	0.533	0.529	0.631	0.169	0.573	0.762	0.533	0.165	0.593	0.735	0.568	0.474	0.324	0.173	0.333	0.618	0.196	0.607	0.736	0.59	0.384	0.108	0.507	0.575	0.216
0	0.194	0.326	0.031	0.245	0.357	0.254	0.214	0.55	0.453	0.377	0.453	0.449	0.449	0.449	0.449	0.411	0.534	0.411	0.534	0.518	0.372	0.518	0.514	0.572	0.343	0.361	0.568	0.137	0.568	0.739	0.584	0.28	0.447	0.66	0.378	0.396	0.366	0.177	0.417	0.642	0.301	0.503	0.319	0.471	0.601	0.687	0.356	0.618	0.226
0	0.546	0.612	0.0	0.709	0.752	0.596	0.621	0.537	0.709	0.363	0.612	0.0	0.0	0.0	0.0	0.0	0.0	0.0	0.0	0.733	0.473	0.499	0.738	0.594	0.577	0.523	0.329	0.006	0.569	0.754	0.682	0.096	0.615	0.269	0.004	0.519	0.349	0.594	0.921	0.662	0.195	0.769	0.605	0.628	0.691	0.228	0.548	0.599	0.542
0	0.286	0.614	0.031	0.411	0.499	0.286	0.29	0.378	0.5	0.456	0.55	0.757	0.757	0.757	0.757	0.531	0.69	0.531	0.69	0.62	0.623	0.524	0.485	0.282	0.451	0.429	0.709	0.188	0.549	0.728	0.417	0.048	0.317	0.434	0.044	0.519	0.349	0.367	0.92	0.645	0.416	0.431	0.091	0.638	0.534	0.256	0.361	0.441	0.409
0	0.179	0.072	0.0	0.472	0.551	0.268	0.314	0.23	0.304	0.042	0.072	0.0	0.0	0.0	0.0	0.0	0.0	0.0	0.0	0.525	0.433	0.39	0.484	0.484	0.563	0.602	0.591	0.169	0.623	0.809	0.417	0.083	0.536	0.639	0.35	0.515	0.366	0.214	0.603	0.564	0.217	0.479	0.276	0.626	0.563	0.554	0.48	0.551	0.241
0	0.197	0.231	0.031	0.329	0.429	0.225	0.216	0.425	0.367	0.247	0.284	0.52	0.52	0.52	0.52	0.417	0.542	0.417	0.542	0.569	0.605	0.375	0.467	0.382	0.449	0.546	0.509	0.097	0.337	0.647	0.463	0.109	0.474	0.152	0.006	0.519	0.349	0.289	0.906	0.455	0.227	0.46	0.207	0.632	0.475	0.251	0.321	0.411	0.307
0	0.281	0.497	0.031	0.389	0.48	0.295	0.286	0.596	0.552	0.425	0.559	0.501	0.501	0.501	0.501	0.379	0.492	0.379	0.492	0.607	0.564	0.455	0.481	0.279	0.479	0.498	0.759	0.255	0.295	0.584	0.762	0.686	0.5	0.384	0.031	0.519	0.349	0.251	0.414	0.387	0.187	0.499	0.193	0.557	0.425	0.11	0.507	0.575	0.4
0	0.217	0.226	0.0	0.497	0.572	0.302	0.346	0.318	0.42	0.134	0.226	0.0	0.0	0.0	0.0	0.0	0.0	0.0	0.0	0.51	0.304	0.509	0.524	0.555	0.305	0.339	0.68	0.226	0.547	0.732	0.578	0.238	0.646	0.741	0.605	0.358	0.253	0.129	0.238	0.472	0.124	0.562	0.494	0.408	0.505	0.29	0.638	0.917	0.257
0	0.194	0.328	0.031	0.417	0.462	0.191	0.213	0.419	0.41	0.24	0.309	0.628	0.628	0.628	0.628	0.356	0.462	0.356	0.462	0.486	0.273	0.399	0.505	0.533	0.563	0.595	0.699	0.284	0.455	0.718	0.463	0.111	0.658	0.496	0.114	0.512	0.31	0.268	0.804	0.47	0.116	0.495	0.299	0.667	0.539	0.423	0.561	0.571	0.266
0	0.222	0.36	0.031	0.487	0.333	0.287	0.237	0.373	0.493	0.408	0.506	0.606	0.606	0.606	0.606	0.41	0.532	0.41	0.532	0.579	0.585	0.24	0.311	0.089	0.569	0.746	0.805	0.439	0.641	0.878	0.625	0.33	0.403	0.415	0.053	0.519	0.349	0.269	0.683	0.494	0.294	0.0	0.392	0.617	0.556	0.254	0.507	0.575	0.422
0	0.628	0.633	0.156	0.68	0.436	0.556	0.396	0.565	0.471	0.41	0.564	0.74	0.372	0.74	0.635	0.43	0.548	0.562	0.601	0.833	0.812	0.503	0.691	0.262	0.639	0.555	0.456	0.008	0.569	0.754	0.547	0.022	0.534	0.384	0.005	0.519	0.349	0.674	0.979	0.703	0.256	0.726	0.261	0.684	0.586	0.067	0.489	0.503	0.717
0	0.489	0.296	0.0	0.671	0.72	0.544	0.573	0.357	0.472	0.175	0.296	0.0	0.0	0.0	0.0	0.0	0.0	0.0	0.0	0.69	0.422	0.372	0.683	0.51	0.439	0.542	0.86	0.152	0.625	0.817	0.621	0.08	0.424	0.557	0.04	0.579	0.45	0.54	0.899	0.499	0.278	0.698	0.422	0.57	0.718	0.374	0.334	0.485	0.518
0	0.291	0.469	0.031	0.493	0.496	0.296	0.295	0.37	0.49	0.452	0.54	0.569	0.569	0.569	0.569	0.484	0.629	0.484	0.629	0.564	0.352	0.338	0.587	0.638	0.487	0.602	0.572	0.085	0.606	0.82	0.417	0.047	0.482	0.711	0.333	0.411	0.354	0.321	0.649	0.54	0.247	0.606	0.505	0.57	0.567	0.321	0.395	0.539	0.318
0	0.176	0.397	0.031	0.41	0.447	0.181	0.199	0.302	0.4	0.426	0.46	0.57	0.57	0.57	0.57	0.507	0.658	0.507	0.658	0.0	0.486	0.453	0.582	0.468	0.545	0.541	0.581	0.129	0.569	0.754	0.0	0.139	0.574	0.526	0.128	0.519	0.349	0.406	0.767	0.591	0.208	0.0	0.392	0.617	0.556	0.254	0.507	0.575	0.422
0	0.792	0.358	1.0	0.307	0.41	0.669	0.255	0.598	0.351	0.516	0.508	0.696	0.349	0.696	0.582	0.535	0.377	0.54	0.565	0.909	0.717	0.439	0.831	0.361	0.683	0.628	0.313	0.001	0.569	0.754	0.497	0.006	0.45	0.616	0.013	0.687	0.469	0.817	0.984	0.647	0.301	0.859	0.386	0.694	0.739	0.095	0.62	0.588	0.844
0	0.229	0.531	0.0	0.505	0.578	0.312	0.356	0.491	0.649	0.315	0.531	0.0	0.0	0.0	0.0	0.0	0.0	0.0	0.0	0.609	0.753	0.398	0.458	0.3	0.491	0.552	0.329	0.029	0.569	0.754	0.632	0.337	0.51	0.562	0.154	0.373	0.322	0.252	0.582	0.552	0.231	0.499	0.256	0.519	0.409	0.128	0.507	0.575	0.339
0	0.228	0.982	0.031	0.489	0.345	0.291	0.242	0.771	0.737	0.608	0.836	0.422	0.422	0.422	0.422	0.745	0.968	0.745	0.968	0.0	0.486	0.453	0.582	0.468	0.545	0.541	0.581	0.129	0.569	0.754	0.0	0.139	0.574	0.526	0.128	0.519	0.349	0.406	0.767	0.591	0.208	0.0	0.392	0.617	0.556	0.254	0.507	0.575	0.422
0	0.635	0.64	0.0	0.765	0.8	0.674	0.695	0.552	0.73	0.379	0.64	0.0	0.0	0.0	0.0	0.0	0.0	0.0	0.0	0.79	0.519	0.518	0.781	0.535	0.645	0.547	0.631	0.02	0.655	0.779	0.599	0.032	0.634	0.304	0.002	0.519	0.349	0.679	0.973	0.72	0.199	0.804	0.526	0.663	0.714	0.172	0.613	0.612	0.654
0	0.524	0.358	0.031	0.298	0.403	0.568	0.489	0.391	0.517	0.212	0.356	0.635	0.635	0.635	0.635	0.278	0.361	0.278	0.361	0.708	0.417	0.294	0.732	0.632	0.529	0.669	0.55	0.024	0.699	0.879	0.636	0.076	0.567	0.665	0.073	0.425	0.316	0.567	0.871	0.494	0.176	0.76	0.625	0.602	0.689	0.251	0.421	0.528	0.511
0	0.271	0.57	0.063	0.447	0.434	0.232	0.212	0.47	0.621	0.388	0.598	0.874	0.827	0.874	0.854	0.395	0.513	0.422	0.53	0.609	0.605	0.432	0.536	0.462	0.545	0.558	0.168	0.008	0.569	0.754	0.671	0.363	0.598	0.392	0.035	0.519	0.349	0.309	0.672	0.55	0.174	0.582	0.452	0.597	0.452	0.146	0.63	0.688	0.336
0	0.556	0.286	0.031	0.679	0.608	0.555	0.516	0.323	0.427	0.259	0.337	0.51	0.51	0.51	0.51	0.454	0.59	0.454	0.59	0.742	0.491	0.402	0.737	0.559	0.517	0.565	0.591	0.025	0.532	0.76	0.673	0.084	0.562	0.514	0.02	0.485	0.343	0.601	0.913	0.545	0.194	0.729	0.394	0.586	0.802	0.505	0.462	0.578	0.57
0	0.198	0.222	0.031	0.41	0.476	0.18	0.217	0.323	0.405	0.14	0.219	0.524	0.524	0.524	0.524	0.404	0.525	0.404	0.525	0.499	0.301	0.46	0.507	0.533	0.507	0.513	0.682	0.254	0.62	0.783	0.449	0.098	0.571	0.586	0.216	0.617	0.385	0.255	0.718	0.533	0.186	0.573	0.61	0.58	0.254	0.041	0.507	0.575	0.242
0	0.173	0.122	0.0	0.468	0.547	0.262	0.309	0.259	0.343	0.073	0.122	0.0	0.0	0.0	0.0	0.0	0.0	0.0	0.0	0.525	0.447	0.435	0.485	0.506	0.431	0.484	0.536	0.129	0.415	0.681	0.475	0.137	0.445	0.533	0.166	0.439	0.386	0.236	0.733	0.509	0.265	0.499	0.347	0.521	0.425	0.195	0.507	0.575	0.262
0	0.148	0.358	0.031	0.4	0.421	0.166	0.175	0.275	0.363	0.444	0.45	0.788	0.788	0.788	0.788	0.503	0.653	0.503	0.653	0.549	0.646	0.353	0.367	0.213	0.469	0.578	0.625	0.238	0.59	0.807	0.449	0.126	0.438	0.332	0.041	0.519	0.349	0.238	0.859	0.479	0.261	0.399	0.147	0.572	0.09	0.008	0.507	0.575	0.292
0	0.278	0.658	0.031	0.483	0.493	0.282	0.284	0.567	0.737	0.395	0.656	0.388	0.388	0.388	0.388	0.58	0.753	0.58	0.753	0.556	0.347	0.487	0.574	0.613	0.559	0.521	0.618	0.118	0.581	0.756	0.475	0.079	0.501	0.488	0.069	0.497	0.377	0.353	0.871	0.64	0.261	0.611	0.569	0.628	0.551	0.303	0.43	0.509	0.291
0	0.387	0.303	0.031	0.513	0.586	0.34	0.374	0.276	0.365	0.26	0.296	0.588	0.588	0.588	0.588	0.421	0.547	0.421	0.547	0.673	0.614	0.49	0.599	0.431	0.409	0.427	0.497	0.034	0.569	0.754	0.54	0.075	0.472	0.471	0.035	0.519	0.349	0.453	0.908	0.574	0.263	0.555	0.186	0.545	0.697	0.538	0.39	0.563	0.458
0	0.192	0.386	0.0	0.481	0.558	0.28	0.325	0.408	0.54	0.229	0.386	0.0	0.0	0.0	0.0	0.0	0.0	0.0	0.0	0.456	0.202	0.408	0.547	0.765	0.611	0.615	0.52	0.106	0.773	0.864	0.374	0.055	0.389	0.576	0.206	0.603	0.48	0.259	0.762	0.686	0.36	0.57	0.608	0.657	0.563	0.518	0.539	0.566	0.156
0	0.276	0.219	0.0	0.535	0.604	0.354	0.395	0.314	0.415	0.13	0.219	0.0	0.0	0.0	0.0	0.0	0.0	0.0	0.0	0.584	0.465	0.427	0.528	0.424	0.519	0.545	0.711	0.199	0.416	0.684	0.262	0.014	0.291	0.384	0.032	0.519	0.349	0.365	0.961	0.491	0.4	0.528	0.262	0.53	0.556	0.321	0.548	0.702	0.362
0	0.659	0.349	0.0	0.781	0.814	0.697	0.716	0.387	0.512	0.207	0.349	0.0	0.0	0.0	0.0	0.0	0.0	0.0	0.0	0.809	0.544	0.45	0.794	0.526	0.523	0.53	0.393	0.005	0.569	0.754	0.547	0.018	0.645	0.569	0.018	0.607	0.348	0.7	0.97	0.584	0.156	0.803	0.456	0.597	0.809	0.315	0.484	0.582	0.677
0	0.316	0.152	0.0	0.561	0.626	0.39	0.428	0.276	0.365	0.09	0.152	0.0	0.0	0.0	0.0	0.0	0.0	0.0	0.0	0.64	0.646	0.417	0.541	0.381	0.497	0.54	0.515	0.054	0.707	0.835	0.397	0.035	0.438	0.223	0.007	0.519	0.349	0.401	0.966	0.574	0.289	0.525	0.203	0.572	0.628	0.454	0.446	0.58	0.397
0	0.213	0.219	0.031	0.214	0.331	0.278	0.229	0.171	0.227	0.147	0.109	0.669	0.669	0.669	0.669	0.397	0.516	0.397	0.516	0.573	0.583	0.402	0.356	0.138	0.405	0.494	0.772	0.387	0.464	0.723	0.561	0.213	0.546	0.514	0.119	0.323	0.282	0.267	0.716	0.421	0.167	0.0	0.392	0.617	0.556	0.254	0.507	0.575	0.422
0	0.318	0.55	0.031	0.38	0.472	0.346	0.318	0.53	0.651	0.356	0.568	0.695	0.695	0.695	0.695	0.429	0.557	0.429	0.557	0.646	0.675	0.39	0.543	0.386	0.447	0.531	0.329	0.019	0.569	0.754	0.31	0.017	0.209	0.152	0.004	0.519	0.349	0.406	0.984	0.491	0.5	0.595	0.396	0.572	0.435	0.1	0.507	0.575	0.398
0	0.056	0.448	0.0	0.394	0.484	0.159	0.212	0.444	0.587	0.266	0.448	0.0	0.0	0.0	0.0	0.0	0.0	0.0	0.0	0.515	0.75	0.325	0.264	0.143	0.545	0.541	0.515	0.206	0.479	0.761	0.0	0.139	0.574	0.526	0.128	0.519	0.349	0.406	0.767	0.591	0.208	0.342	0.137	0.653	0.09	0.013	0.507	0.575	0.208
0	0.28	0.589	0.0	0.537	0.606	0.358	0.398	0.524	0.692	0.349	0.589	0.0	0.0	0.0	0.0	0.0	0.0	0.0	0.0	0.561	0.362	0.432	0.592	0.705	0.645	0.614	0.0	0.002	0.569	0.754	0.567	0.158	0.551	0.344	0.023	0.519	0.349	0.351	0.851	0.708	0.246	0.619	0.606	0.715	0.573	0.359	0.421	0.421	0.27
0	0.498	0.383	0.063	0.375	0.423	0.525	0.401	0.319	0.405	0.245	0.282	0.637	0.549	0.637	0.605	0.403	0.479	0.403	0.501	0.728	0.58	0.451	0.677	0.46	0.517	0.525	0.618	0.039	0.507	0.73	0.584	0.058	0.53	0.44	0.016	0.519	0.349	0.555	0.939	0.574	0.224	0.7	0.41	0.608	0.689	0.287	0.41	0.512	0.541
0	0.414	0.33	0.031	0.597	0.502	0.441	0.397	0.351	0.464	0.315	0.409	0.479	0.479	0.479	0.479	0.472	0.613	0.472	0.613	0.677	0.553	0.418	0.633	0.495	0.377	0.462	0.497	0.031	0.569	0.754	0.621	0.119	0.574	0.555	0.056	0.284	0.25	0.467	0.85	0.47	0.164	0.649	0.396	0.527	0.623	0.264	0.393	0.584	0.468
0	0.315	0.266	0.063	0.178	0.3	0.298	0.248	0.654	0.379	0.486	0.446	0.64	0.616	0.64	0.629	0.411	0.517	0.411	0.526	0.583	0.373	0.227	0.569	0.486	0.535	0.74	0.774	0.23	0.55	0.84	0.547	0.114	0.602	0.603	0.134	0.392	0.287	0.369	0.782	0.423	0.134	0.606	0.444	0.588	0.471	0.133	0.485	0.594	0.38
0	0.614	0.296	0.0	0.752	0.789	0.656	0.678	0.357	0.472	0.175	0.296	0.0	0.0	0.0	0.0	0.0	0.0	0.0	0.0	0.78	0.523	0.402	0.771	0.55	0.525	0.57	0.23	0.002	0.569	0.754	0.65	0.053	0.608	0.096	0.0	0.519	0.349	0.659	0.958	0.547	0.168	0.793	0.531	0.576	0.746	0.246	0.621	0.704	0.624
0	0.33	0.711	0.094	0.247	0.359	0.281	0.214	0.702	0.517	0.536	0.691	0.615	0.533	0.642	0.609	0.617	0.575	0.617	0.719	0.583	0.344	0.372	0.584	0.506	0.533	0.6	0.794	0.238	0.562	0.787	0.589	0.144	0.608	0.48	0.05	0.72	0.4	0.392	0.837	0.491	0.151	0.606	0.411	0.577	0.587	0.308	0.646	0.721	0.381
0	0.19	0.393	0.031	0.373	0.466	0.18	0.21	0.411	0.543	0.236	0.393	0.462	0.462	0.462	0.462	0.487	0.632	0.487	0.632	0.465	0.224	0.383	0.554	0.817	0.661	0.664	0.276	0.026	0.569	0.754	0.31	0.033	0.755	0.775	0.896	0.589	0.299	0.047	0.131	0.414	0.047	0.548	0.506	0.81	0.554	0.49	0.089	0.0	0.197
0	0.3	0.085	0.0	0.55	0.617	0.375	0.415	0.238	0.315	0.051	0.085	0.0	0.0	0.0	0.0	0.0	0.0	0.0	0.0	0.598	0.467	0.503	0.58	0.575	0.481	0.462	0.413	0.033	0.569	0.754	0.374	0.032	0.43	0.355	0.023	0.519	0.349	0.385	0.954	0.613	0.306	0.551	0.286	0.597	0.609	0.423	0.326	0.45	0.368
0	0.314	0.275	0.0	0.56	0.625	0.389	0.427	0.346	0.457	0.163	0.275	0.0	0.0	0.0	0.0	0.0	0.0	0.0	0.0	0.529	0.218	0.405	0.559	0.448	0.509	0.558	0.89	0.436	0.592	0.79	0.434	0.047	0.709	0.434	0.038	0.519	0.349	0.394	0.927	0.535	0.108	0.577	0.341	0.532	0.573	0.3	0.63	0.757	0.384
0	0.729	0.252	0.0	0.826	0.852	0.758	0.774	0.332	0.439	0.149	0.252	0.0	0.0	0.0	0.0	0.0	0.0	0.0	0.0	0.851	0.566	0.398	0.834	0.509	0.441	0.522	0.075	0.0	0.569	0.754	0.533	0.011	0.46	0.549	0.011	0.625	0.444	0.762	0.982	0.496	0.25	0.839	0.442	0.536	0.864	0.338	0.444	0.617	0.743
0	0.644	0.115	0.0	0.771	0.805	0.682	0.703	0.255	0.337	0.068	0.115	0.0	0.0	0.0	0.0	0.0	0.0	0.0	0.0	0.799	0.535	0.439	0.785	0.53	0.561	0.561	0.509	0.009	0.602	0.782	0.632	0.039	0.5	0.53	0.014	0.67	0.436	0.684	0.955	0.606	0.252	0.784	0.415	0.631	0.823	0.382	0.482	0.548	0.664
0	0.508	0.215	0.0	0.684	0.731	0.561	0.589	0.312	0.412	0.127	0.215	0.0	0.0	0.0	0.0	0.0	0.0	0.0	0.0	0.71	0.464	0.392	0.714	0.592	0.445	0.529	0.497	0.019	0.569	0.754	0.487	0.026	0.534	0.407	0.012	0.519	0.349	0.568	0.97	0.496	0.198	0.727	0.502	0.52	0.707	0.313	0.511	0.687	0.523
0	0.192	0.298	0.031	0.464	0.34	0.256	0.212	0.353	0.467	0.214	0.323	0.539	0.539	0.539	0.539	0.378	0.491	0.378	0.491	0.596	0.804	0.386	0.421	0.266	0.411	0.512	0.168	0.013	0.569	0.754	0.578	0.271	0.554	0.567	0.193	0.372	0.3	0.224	0.599	0.465	0.175	0.437	0.169	0.551	0.287	0.056	0.507	0.575	0.326
0	0.242	0.568	0.031	0.49	0.398	0.291	0.254	0.501	0.663	0.392	0.605	0.622	0.622	0.622	0.622	0.529	0.687	0.529	0.687	0.527	0.315	0.564	0.282	0.06	0.545	0.541	0.923	0.756	0.709	0.788	0.659	0.385	0.634	0.355	0.03	0.519	0.349	0.281	0.66	0.808	0.222	0.255	0.008	0.863	0.09	0.005	0.507	0.575	0.401
0	0.223	0.778	0.031	0.304	0.408	0.267	0.238	0.601	0.794	0.47	0.76	0.496	0.496	0.496	0.496	0.549	0.713	0.549	0.713	0.566	0.511	0.545	0.521	0.525	0.655	0.533	0.382	0.041	0.569	0.754	0.662	0.434	0.64	0.667	0.343	0.599	0.347	0.172	0.326	0.723	0.196	0.491	0.244	0.7	0.581	0.508	0.582	0.556	0.296
0	0.226	0.619	0.031	0.196	0.315	0.294	0.24	0.473	0.625	0.374	0.566	0.557	0.557	0.557	0.557	0.502	0.652	0.502	0.652	0.533	0.367	0.536	0.555	0.687	0.707	0.567	0.23	0.017	0.569	0.754	0.463	0.094	0.809	0.365	0.036	0.519	0.349	0.311	0.891	0.762	0.121	0.608	0.731	0.692	0.43	0.154	0.507	0.575	0.214
0	0.298	0.224	0.031	0.276	0.384	0.353	0.301	0.352	0.412	0.17	0.252	0.647	0.647	0.647	0.647	0.383	0.497	0.383	0.497	0.662	0.873	0.402	0.414	0.144	0.491	0.55	0.55	0.073	0.485	0.735	0.463	0.065	0.62	0.392	0.03	0.519	0.349	0.379	0.92	0.511	0.15	0.0	0.392	0.617	0.556	0.254	0.507	0.575	0.422
0	0.11	0.554	0.031	0.354	0.429	0.102	0.145	0.59	0.529	0.419	0.538	0.512	0.512	0.512	0.512	0.388	0.504	0.388	0.504	0.0	0.486	0.453	0.582	0.468	0.545	0.541	0.581	0.129	0.569	0.754	0.0	0.139	0.574	0.526	0.128	0.519	0.349	0.406	0.767	0.591	0.208	0.0	0.392	0.617	0.556	0.254	0.507	0.575	0.422
0	0.353	0.296	0.0	0.584	0.646	0.423	0.459	0.357	0.472	0.175	0.296	0.0	0.0	0.0	0.0	0.0	0.0	0.0	0.0	0.644	0.553	0.457	0.572	0.41	0.549	0.54	0.693	0.121	0.518	0.734	0.463	0.048	0.588	0.407	0.026	0.519	0.349	0.429	0.937	0.574	0.187	0.559	0.234	0.582	0.645	0.428	0.513	0.62	0.428
0	0.266	0.647	0.063	0.291	0.396	0.236	0.207	0.737	0.685	0.573	0.716	0.675	0.542	0.675	0.635	0.534	0.694	0.647	0.768	0.632	0.779	0.429	0.464	0.262	0.541	0.556	0.432	0.045	0.569	0.754	0.603	0.224	0.582	0.488	0.074	0.481	0.332	0.32	0.749	0.577	0.192	0.525	0.269	0.616	0.254	0.028	0.507	0.575	0.38
0	0.177	0.845	0.031	0.444	0.378	0.227	0.199	0.691	0.765	0.525	0.785	0.509	0.509	0.509	0.509	0.672	0.873	0.672	0.873	0.61	1.0	0.561	0.219	0.049	0.545	0.541	0.344	0.042	0.569	0.754	0.0	0.139	0.574	0.526	0.128	0.519	0.349	0.406	0.767	0.591	0.208	0.0	0.392	0.617	0.556	0.254	0.507	0.575	0.422
0	0.933	0.346	0.031	0.29	0.395	0.94	0.831	0.814	0.509	0.653	0.723	0.484	0.484	0.484	0.484	0.404	0.525	0.404	0.525	0.957	0.541	0.453	0.965	0.525	0.545	0.541	0.744	0.008	0.569	0.754	0.621	0.007	0.574	0.456	0.002	0.519	0.349	0.941	0.993	0.591	0.208	0.967	0.498	0.617	0.971	0.269	0.507	0.575	0.928
0	0.239	0.917	0.031	0.409	0.497	0.219	0.251	0.732	0.913	0.567	0.919	0.397	0.397	0.397	0.397	0.723	0.939	0.723	0.939	0.58	0.543	0.451	0.532	0.529	0.639	0.595	0.0	0.002	0.569	0.754	0.632	0.32	0.532	0.582	0.17	0.628	0.407	0.261	0.581	0.676	0.251	0.589	0.57	0.664	0.287	0.044	0.507	0.575	0.291
0	0.066	0.7	0.031	0.335	0.394	0.077	0.108	0.571	0.754	0.438	0.707	0.35	0.35	0.35	0.35	0.6	0.779	0.6	0.779	0.342	0.122	0.586	0.469	0.766	0.589	0.468	0.509	0.19	0.545	0.707	0.0	0.139	0.574	0.526	0.128	0.519	0.349	0.406	0.767	0.591	0.208	0.0	0.392	0.617	0.556	0.254	0.507	0.575	0.422
0	0.318	0.24	0.031	0.536	0.445	0.357	0.317	0.274	0.362	0.385	0.4	0.362	0.362	0.362	0.362	0.55	0.714	0.55	0.714	0.6	0.434	0.412	0.598	0.608	0.395	0.48	0.423	0.032	0.569	0.754	0.608	0.177	0.41	0.288	0.012	0.519	0.349	0.383	0.846	0.516	0.295	0.581	0.347	0.562	0.668	0.613	0.325	0.485	0.345
0	0.509	0.423	0.0	0.684	0.731	0.561	0.589	0.429	0.567	0.251	0.423	0.0	0.0	0.0	0.0	0.0	0.0	0.0	0.0	0.736	0.595	0.481	0.686	0.47	0.497	0.49	0.413	0.012	0.569	0.754	0.707	0.141	0.567	0.475	0.019	0.295	0.258	0.552	0.868	0.606	0.209	0.686	0.34	0.552	0.744	0.415	0.533	0.667	0.551
0	0.364	0.386	0.031	0.581	0.382	0.419	0.356	0.404	0.535	0.275	0.423	0.576	0.576	0.576	0.576	0.477	0.619	0.477	0.619	0.642	0.512	0.482	0.558	0.342	0.403	0.429	0.826	0.238	0.663	0.795	0.507	0.065	0.504	0.53	0.061	0.231	0.256	0.431	0.892	0.628	0.256	0.555	0.21	0.546	0.578	0.241	0.241	0.421	0.463
0	0.255	0.333	0.031	0.307	0.41	0.3	0.264	0.47	0.472	0.293	0.395	0.701	0.701	0.701	0.701	0.406	0.527	0.406	0.527	0.515	0.261	0.298	0.591	0.794	0.349	0.55	0.202	0.012	0.569	0.754	0.475	0.09	0.287	0.375	0.034	0.519	0.349	0.337	0.897	0.372	0.367	0.592	0.541	0.489	0.655	0.764	0.346	0.587	0.187
0	0.234	0.774	0.031	0.398	0.487	0.223	0.247	0.526	0.696	0.534	0.746	0.425	0.425	0.425	0.425	0.605	0.786	0.605	0.786	0.529	0.337	0.519	0.562	0.698	0.587	0.513	0.37	0.037	0.569	0.754	0.374	0.044	0.572	0.475	0.079	0.308	0.262	0.318	0.891	0.727	0.238	0.571	0.497	0.6	0.583	0.487	0.577	0.649	0.241
0	0.285	0.418	0.031	0.509	0.449	0.318	0.289	0.471	0.365	0.295	0.323	0.505	0.505	0.505	0.505	0.401	0.521	0.401	0.521	0.573	0.398	0.539	0.488	0.289	0.543	0.474	0.854	0.417	0.54	0.719	0.525	0.112	0.567	0.44	0.047	0.519	0.349	0.358	0.866	0.603	0.207	0.522	0.236	0.607	0.471	0.156	0.51	0.592	0.392
0	0.316	0.326	0.0	0.56	0.625	0.389	0.428	0.374	0.495	0.193	0.326	0.0	0.0	0.0	0.0	0.0	0.0	0.0	0.0	0.567	0.318	0.438	0.609	0.674	0.535	0.547	0.588	0.083	0.285	0.581	0.507	0.083	0.667	0.4	0.03	0.519	0.349	0.391	0.905	0.53	0.128	0.649	0.665	0.591	0.536	0.223	0.556	0.643	0.307
0	0.185	0.533	0.0	0.477	0.554	0.273	0.319	0.492	0.651	0.316	0.533	0.0	0.0	0.0	0.0	0.0	0.0	0.0	0.0	0.549	0.532	0.417	0.414	0.26	0.709	0.659	0.705	0.308	0.642	0.808	0.463	0.116	0.661	0.375	0.048	0.519	0.349	0.271	0.861	0.618	0.157	0.431	0.165	0.71	0.09	0.008	0.507	0.575	0.324
0	0.145	0.543	0.031	0.442	0.252	0.225	0.173	0.493	0.652	0.384	0.591	0.317	0.317	0.317	0.317	0.629	0.817	0.629	0.817	0.313	0.053	0.337	0.496	0.638	0.463	0.589	0.717	0.402	0.617	0.827	0.0	0.139	0.574	0.526	0.128	0.519	0.349	0.406	0.767	0.591	0.208	0.499	0.403	0.575	0.502	0.41	0.497	0.616	0.197
0	0.366	0.483	0.031	0.249	0.36	0.423	0.357	0.525	0.606	0.351	0.533	0.48	0.48	0.48	0.48	0.359	0.466	0.359	0.466	0.675	0.694	0.415	0.541	0.294	0.287	0.399	0.668	0.099	0.434	0.699	0.567	0.101	0.465	0.0	0.0	0.519	0.349	0.437	0.919	0.453	0.233	0.571	0.244	0.434	0.511	0.141	0.403	0.706	0.468
0	0.177	0.707	0.094	0.293	0.375	0.069	0.088	0.709	0.609	0.544	0.737	0.573	0.475	0.573	0.537	0.648	0.684	0.654	0.792	0.558	0.602	0.429	0.468	0.427	0.641	0.614	0.382	0.052	0.569	0.754	0.691	0.683	0.566	0.643	0.363	0.603	0.382	0.018	0.104	0.409	0.151	0.284	0.029	0.975	0.362	0.113	0.507	0.575	0.329
0	0.339	0.404	0.063	0.527	0.385	0.344	0.268	0.364	0.481	0.389	0.487	0.631	0.631	0.648	0.64	0.38	0.494	0.468	0.551	0.613	0.439	0.408	0.592	0.516	0.449	0.519	0.687	0.126	0.565	0.775	0.397	0.03	0.5	0.576	0.097	0.575	0.406	0.408	0.885	0.487	0.218	0.625	0.469	0.551	0.536	0.197	0.57	0.695	0.389
0	0.227	0.73	0.125	0.138	0.266	0.108	0.092	0.69	0.699	0.548	0.767	0.449	0.426	0.57	0.507	0.601	0.595	0.601	0.712	0.505	0.274	0.409	0.553	0.67	0.581	0.597	0.595	0.134	0.568	0.776	0.594	0.255	0.575	0.708	0.455	0.541	0.357	0.188	0.365	0.552	0.188	0.601	0.681	0.638	0.478	0.223	0.467	0.53	0.219
0	0.317	0.208	0.0	0.561	0.626	0.391	0.43	0.308	0.407	0.123	0.208	0.0	0.0	0.0	0.0	0.0	0.0	0.0	0.0	0.592	0.402	0.322	0.567	0.472	0.379	0.548	0.762	0.215	0.588	0.819	0.497	0.076	0.553	0.524	0.074	0.443	0.331	0.386	0.869	0.406	0.158	0.544	0.244	0.549	0.658	0.569	0.316	0.492	0.377
0	0.636	0.342	0.031	0.762	0.442	0.67	0.583	0.381	0.503	0.264	0.393	0.682	0.682	0.682	0.682	0.416	0.54	0.416	0.54	0.819	0.679	0.424	0.741	0.383	0.471	0.519	0.612	0.018	0.65	0.809	0.262	0.001	0.153	0.248	0.001	0.519	0.349	0.684	0.999	0.547	0.602	0.756	0.331	0.57	0.745	0.218	0.449	0.584	0.696
0	0.105	0.339	0.031	0.351	0.425	0.1	0.14	0.431	0.426	0.252	0.33	0.53	0.53	0.53	0.53	0.469	0.609	0.469	0.609	0.512	0.565	0.392	0.26	0.105	0.545	0.541	0.697	0.441	0.527	0.762	0.578	0.422	0.502	0.421	0.102	0.519	0.349	0.14	0.561	0.445	0.204	0.255	0.033	0.0	0.313	0.11	0.507	0.575	0.262
0	0.518	0.346	0.0	0.69	0.736	0.57	0.597	0.386	0.51	0.205	0.346	0.0	0.0	0.0	0.0	0.0	0.0	0.0	0.0	0.741	0.596	0.42	0.687	0.45	0.559	0.575	0.602	0.032	0.704	0.833	0.673	0.104	0.61	0.618	0.053	0.527	0.336	0.56	0.867	0.574	0.174	0.711	0.41	0.614	0.687	0.256	0.508	0.584	0.564
0	0.52	0.621	0.0	0.691	0.737	0.572	0.599	0.542	0.716	0.368	0.621	0.0	0.0	0.0	0.0	0.0	0.0	0.0	0.0	0.77	0.781	0.542	0.632	0.282	0.615	0.514	0.526	0.02	0.184	0.439	0.547	0.039	0.573	0.319	0.006	0.519	0.349	0.578	0.964	0.727	0.237	0.635	0.194	0.66	0.696	0.269	0.534	0.558	0.609
0	0.253	0.397	0.0	0.52	0.591	0.334	0.376	0.415	0.548	0.236	0.397	0.0	0.0	0.0	0.0	0.0	0.0	0.0	0.0	0.615	0.704	0.444	0.498	0.37	0.441	0.484	0.075	0.005	0.569	0.754	0.621	0.273	0.595	0.567	0.141	0.249	0.222	0.288	0.646	0.586	0.186	0.528	0.296	0.571	0.488	0.21	0.284	0.436	0.346
0	0.273	0.614	0.063	0.369	0.414	0.25	0.214	0.526	0.696	0.408	0.628	0.44	0.44	0.779	0.727	0.502	0.652	0.509	0.656	0.633	0.754	0.453	0.486	0.302	0.565	0.553	0.344	0.026	0.569	0.754	0.709	0.479	0.614	0.451	0.054	0.519	0.349	0.285	0.56	0.562	0.167	0.47	0.15	0.688	0.403	0.097	0.507	0.575	0.401
0	0.361	0.547	0.031	0.32	0.421	0.408	0.353	0.458	0.606	0.332	0.515	0.369	0.369	0.369	0.369	0.415	0.539	0.415	0.539	0.632	0.472	0.418	0.596	0.479	0.537	0.563	0.715	0.132	0.425	0.692	0.603	0.137	0.591	0.562	0.079	0.49	0.331	0.415	0.815	0.516	0.168	0.626	0.423	0.582	0.534	0.174	0.454	0.575	0.423
0	0.424	0.439	0.0	0.63	0.685	0.486	0.519	0.438	0.58	0.26	0.439	0.0	0.0	0.0	0.0	0.0	0.0	0.0	0.0	0.69	0.595	0.415	0.623	0.432	0.485	0.535	0.609	0.053	0.722	0.842	0.507	0.047	0.671	0.192	0.004	0.519	0.349	0.494	0.959	0.54	0.13	0.63	0.315	0.52	0.681	0.392	0.564	0.727	0.481
0	0.288	0.476	0.031	0.525	0.396	0.34	0.293	0.446	0.59	0.366	0.536	0.578	0.578	0.578	0.578	0.531	0.69	0.531	0.69	0.576	0.402	0.463	0.579	0.606	0.487	0.498	0.531	0.068	0.639	0.791	0.554	0.137	0.482	0.698	0.308	0.372	0.338	0.308	0.6	0.686	0.288	0.614	0.553	0.669	0.575	0.346	0.057	0.08	0.298
0	0.318	0.557	0.031	0.506	0.518	0.314	0.317	0.548	0.569	0.375	0.529	0.711	0.711	0.711	0.711	0.452	0.587	0.452	0.587	0.627	0.564	0.484	0.567	0.473	0.555	0.522	0.471	0.042	0.569	0.754	0.636	0.219	0.638	0.586	0.117	0.438	0.29	0.358	0.713	0.601	0.165	0.541	0.237	0.623	0.669	0.618	0.508	0.574	0.372
0	0.234	0.499	0.094	0.199	0.318	0.154	0.134	0.457	0.542	0.462	0.513	0.74	0.531	0.74	0.677	0.348	0.452	0.399	0.481	0.583	0.573	0.513	0.418	0.21	0.471	0.449	0.758	0.321	0.543	0.728	0.487	0.108	0.546	0.496	0.092	0.484	0.35	0.307	0.825	0.603	0.222	0.465	0.178	0.545	0.234	0.028	0.507	0.575	0.366
0	0.265	0.6	0.063	0.401	0.359	0.235	0.207	0.576	0.657	0.404	0.612	0.558	0.499	0.558	0.534	0.373	0.484	0.425	0.518	0.0	0.486	0.453	0.582	0.468	0.545	0.541	0.581	0.129	0.569	0.754	0.0	0.139	0.574	0.526	0.128	0.519	0.349	0.406	0.767	0.591	0.208	0.0	0.392	0.617	0.556	0.254	0.507	0.575	0.422
0	0.338	0.478	0.156	0.344	0.315	0.197	0.155	0.34	0.45	0.437	0.446	0.54	0.446	0.639	0.575	0.346	0.449	0.497	0.583	0.631	0.527	0.499	0.592	0.518	0.611	0.544	0.432	0.031	0.569	0.754	0.31	0.015	0.778	0.605	0.121	0.407	0.223	0.406	0.875	0.713	0.123	0.586	0.325	0.72	0.628	0.405	0.454	0.443	0.397
0	0.312	0.455	0.0	0.558	0.623	0.386	0.425	0.448	0.592	0.27	0.455	0.0	0.0	0.0	0.0	0.0	0.0	0.0	0.0	0.619	0.538	0.54	0.554	0.436	0.329	0.334	0.634	0.108	0.55	0.723	0.643	0.24	0.632	0.496	0.062	0.0	0.032	0.36	0.747	0.577	0.162	0.575	0.34	0.474	0.511	0.187	0.048	0.274	0.394
0	0.442	0.333	0.0	0.642	0.695	0.502	0.534	0.378	0.5	0.197	0.333	0.0	0.0	0.0	0.0	0.0	0.0	0.0	0.0	0.706	0.628	0.518	0.611	0.357	0.489	0.456	0.738	0.099	0.579	0.744	0.525	0.05	0.395	0.608	0.073	0.594	0.474	0.499	0.893	0.647	0.345	0.641	0.316	0.556	0.567	0.149	0.572	0.691	0.525
0	0.253	0.781	0.031	0.273	0.381	0.308	0.263	0.386	0.51	0.504	0.598	0.506	0.506	0.506	0.506	0.645	0.838	0.645	0.838	0.613	0.691	0.417	0.453	0.254	0.289	0.4	0.634	0.146	0.608	0.793	0.516	0.123	0.388	0.567	0.141	0.358	0.386	0.313	0.768	0.545	0.322	0.284	0.015	0.504	0.468	0.179	0.318	0.544	0.397
0	0.259	0.356	0.031	0.484	0.457	0.283	0.268	0.302	0.4	0.46	0.487	0.623	0.623	0.623	0.623	0.381	0.495	0.381	0.495	0.601	0.597	0.585	0.521	0.436	0.409	0.358	0.432	0.046	0.569	0.754	0.475	0.087	0.542	0.344	0.025	0.519	0.349	0.342	0.906	0.708	0.252	0.553	0.364	0.531	0.513	0.249	0.321	0.515	0.333
0	0.223	0.478	0.031	0.356	0.452	0.241	0.238	0.408	0.54	0.308	0.453	0.575	0.575	0.575	0.575	0.486	0.631	0.486	0.631	0.515	0.31	0.57	0.407	0.202	0.397	0.36	0.864	0.606	0.637	0.755	0.628	0.338	0.599	0.541	0.137	0.385	0.285	0.25	0.596	0.693	0.213	0.431	0.133	0.556	0.234	0.031	0.507	0.575	0.363
0	0.268	0.635	0.063	0.331	0.43	0.23	0.209	0.645	0.618	0.477	0.691	0.439	0.439	0.556	0.518	0.584	0.67	0.584	0.714	0.58	0.466	0.285	0.503	0.36	0.463	0.637	0.758	0.269	0.58	0.83	0.589	0.199	0.574	0.608	0.177	0.382	0.296	0.306	0.672	0.404	0.144	0.533	0.288	0.536	0.301	0.044	0.507	0.575	0.377
0	0.256	0.45	0.031	0.437	0.518	0.218	0.266	0.407	0.538	0.307	0.45	0.515	0.515	0.515	0.515	0.364	0.473	0.364	0.473	0.51	0.246	0.549	0.583	0.737	0.555	0.474	0.55	0.091	0.316	0.571	0.262	0.015	0.115	0.365	0.031	0.519	0.349	0.348	0.961	0.628	0.696	0.592	0.535	0.659	0.569	0.39	0.39	0.446	0.266
0	0.293	0.67	0.031	0.522	0.427	0.336	0.297	0.603	0.543	0.433	0.561	0.553	0.553	0.553	0.553	0.582	0.756	0.582	0.756	0.592	0.456	0.475	0.563	0.517	0.547	0.525	0.615	0.107	0.521	0.729	0.533	0.114	0.562	0.633	0.187	0.601	0.383	0.341	0.733	0.577	0.203	0.617	0.558	0.617	0.456	0.133	0.477	0.558	0.332
0	0.683	0.169	0.0	0.796	0.827	0.717	0.735	0.285	0.377	0.1	0.169	0.0	0.0	0.0	0.0	0.0	0.0	0.0	0.0	0.805	0.463	0.404	0.814	0.548	0.421	0.503	0.89	0.066	0.531	0.759	0.554	0.017	0.665	0.527	0.012	0.505	0.304	0.721	0.976	0.477	0.114	0.806	0.415	0.52	0.878	0.477	0.421	0.617	0.687
0	0.221	0.303	0.031	0.492	0.275	0.295	0.236	0.368	0.337	0.186	0.215	0.408	0.408	0.408	0.408	0.593	0.77	0.593	0.77	0.556	0.472	0.35	0.465	0.334	0.325	0.484	0.729	0.292	0.592	0.81	0.417	0.068	0.595	0.552	0.15	0.372	0.281	0.292	0.805	0.431	0.14	0.408	0.106	0.52	0.556	0.423	0.375	0.577	0.331
0	0.319	0.164	0.0	0.563	0.627	0.393	0.431	0.283	0.374	0.097	0.164	0.0	0.0	0.0	0.0	0.0	0.0	0.0	0.0	0.622	0.532	0.361	0.576	0.502	0.445	0.555	0.478	0.044	0.569	0.754	0.475	0.064	0.622	0.507	0.065	0.196	0.18	0.391	0.888	0.474	0.137	0.499	0.155	0.501	0.609	0.385	0.433	0.647	0.417
0	0.212	0.397	0.063	0.366	0.405	0.148	0.163	0.419	0.54	0.24	0.395	0.787	0.697	0.787	0.755	0.376	0.482	0.376	0.486	0.502	0.288	0.2	0.554	0.728	0.307	0.619	0.423	0.055	0.569	0.754	0.612	0.317	0.612	0.719	0.529	0.231	0.205	0.128	0.245	0.173	0.038	0.568	0.538	0.35	0.301	0.056	0.507	0.575	0.272
0	0.486	0.416	0.031	0.564	0.629	0.443	0.457	0.411	0.543	0.259	0.413	0.884	0.884	0.884	0.884	0.356	0.462	0.356	0.462	0.735	0.665	0.453	0.641	0.365	0.537	0.536	0.663	0.052	0.698	0.819	0.547	0.047	0.549	0.451	0.018	0.519	0.349	0.546	0.946	0.611	0.221	0.622	0.207	0.597	0.727	0.408	0.5	0.595	0.561
0	0.276	0.342	0.031	0.318	0.419	0.321	0.282	0.537	0.464	0.363	0.448	0.734	0.734	0.734	0.734	0.489	0.635	0.489	0.635	0.621	0.661	0.361	0.454	0.227	0.499	0.59	0.718	0.208	0.665	0.839	0.561	0.154	0.515	0.573	0.132	0.524	0.38	0.329	0.752	0.511	0.214	0.465	0.139	0.607	0.46	0.151	0.441	0.539	0.401
0	0.261	0.293	0.063	0.283	0.351	0.293	0.204	0.343	0.453	0.289	0.344	0.611	0.611	0.637	0.625	0.382	0.44	0.382	0.469	0.582	0.489	0.383	0.553	0.56	0.533	0.591	0.329	0.025	0.569	0.754	0.646	0.317	0.595	0.446	0.055	0.519	0.349	0.304	0.691	0.526	0.168	0.548	0.345	0.6	0.6	0.482	0.523	0.61	0.31
0	0.661	0.501	0.0	0.782	0.814	0.697	0.716	0.474	0.626	0.297	0.501	0.0	0.0	0.0	0.0	0.0	0.0	0.0	0.0	0.816	0.581	0.497	0.784	0.479	0.597	0.536	0.628	0.018	0.458	0.686	0.434	0.007	0.539	0.573	0.018	0.49	0.355	0.702	0.979	0.672	0.244	0.808	0.478	0.638	0.727	0.167	0.6	0.626	0.692
0	0.14	0.573	0.031	0.301	0.405	0.168	0.169	0.529	0.671	0.355	0.58	0.504	0.504	0.504	0.504	0.498	0.647	0.498	0.647	0.541	0.627	0.295	0.434	0.392	0.497	0.648	0.382	0.064	0.569	0.754	0.617	0.474	0.54	0.304	0.035	0.519	0.349	0.175	0.584	0.328	0.14	0.46	0.284	0.609	0.464	0.31	0.441	0.536	0.232
0	0.217	0.383	0.0	0.497	0.571	0.301	0.346	0.407	0.538	0.227	0.383	0.0	0.0	0.0	0.0	0.0	0.0	0.0	0.0	0.529	0.369	0.423	0.494	0.434	0.515	0.546	0.724	0.29	0.314	0.611	0.31	0.029	0.66	0.461	0.078	0.519	0.349	0.305	0.904	0.363	0.08	0.551	0.447	0.566	0.353	0.087	0.507	0.575	0.294
0	0.365	0.374	0.094	0.211	0.328	0.381	0.243	0.398	0.493	0.33	0.45	0.682	0.682	0.832	0.77	0.347	0.451	0.394	0.471	0.654	0.571	0.404	0.588	0.438	0.571	0.595	0.609	0.072	0.588	0.788	0.662	0.209	0.636	0.461	0.036	0.519	0.349	0.415	0.796	0.535	0.147	0.639	0.467	0.622	0.362	0.044	0.507	0.575	0.433
0	0.235	0.416	0.0	0.509	0.582	0.318	0.361	0.425	0.562	0.247	0.416	0.0	0.0	0.0	0.0	0.0	0.0	0.0	0.0	0.569	0.496	0.405	0.524	0.506	0.363	0.464	0.503	0.078	0.555	0.771	0.463	0.09	0.371	0.659	0.304	0.383	0.409	0.271	0.641	0.523	0.331	0.546	0.388	0.509	0.491	0.236	0.216	0.436	0.307
0	0.235	0.88	0.031	0.378	0.47	0.243	0.248	0.703	0.9	0.537	0.887	0.484	0.484	0.484	0.484	0.672	0.873	0.672	0.873	0.56	0.452	0.411	0.489	0.378	0.573	0.59	0.724	0.264	0.673	0.823	0.687	0.49	0.576	0.451	0.066	0.519	0.349	0.247	0.54	0.633	0.211	0.356	0.054	0.634	0.234	0.028	0.507	0.575	0.386
0	0.307	0.427	0.0	0.554	0.621	0.381	0.421	0.432	0.571	0.253	0.427	0.0	0.0	0.0	0.0	0.0	0.0	0.0	0.0	0.57	0.344	0.414	0.569	0.509	0.449	0.514	0.77	0.235	0.498	0.738	0.434	0.05	0.582	0.488	0.06	0.47	0.328	0.383	0.904	0.47	0.159	0.601	0.447	0.546	0.569	0.3	0.467	0.625	0.351
0	0.277	0.196	0.031	0.423	0.509	0.264	0.283	0.381	0.325	0.2	0.219	0.376	0.376	0.376	0.376	0.537	0.697	0.537	0.697	0.556	0.349	0.466	0.567	0.582	0.451	0.473	0.661	0.15	0.58	0.762	0.463	0.072	0.421	0.461	0.057	0.519	0.349	0.355	0.888	0.56	0.299	0.606	0.544	0.529	0.475	0.167	0.361	0.555	0.317
0	0.264	0.383	0.031	0.517	0.326	0.329	0.271	0.404	0.535	0.264	0.413	0.473	0.473	0.473	0.473	0.491	0.638	0.491	0.638	0.593	0.541	0.411	0.449	0.232	0.263	0.385	0.79	0.329	0.555	0.769	0.561	0.165	0.466	0.584	0.152	0.273	0.299	0.313	0.724	0.516	0.25	0.369	0.051	0.516	0.409	0.108	0.507	0.575	0.407
0	0.259	0.376	0.031	0.4	0.489	0.26	0.268	0.508	0.453	0.333	0.416	0.466	0.466	0.466	0.466	0.437	0.568	0.437	0.568	0.518	0.261	0.424	0.502	0.37	0.721	0.659	0.854	0.474	0.457	0.711	0.346	0.03	0.686	0.682	0.317	0.66	0.349	0.3	0.678	0.387	0.074	0.522	0.27	0.7	0.478	0.19	0.834	0.716	0.359
0	0.183	0.296	0.0	0.475	0.553	0.271	0.317	0.357	0.472	0.175	0.296	0.0	0.0	0.0	0.0	0.0	0.0	0.0	0.0	0.525	0.423	0.45	0.461	0.391	0.261	0.352	0.687	0.281	0.561	0.758	0.567	0.26	0.48	0.571	0.21	0.236	0.272	0.215	0.592	0.552	0.251	0.525	0.42	0.44	0.301	0.067	0.507	0.575	0.27
0	0.394	0.647	0.031	0.493	0.569	0.373	0.381	0.556	0.735	0.384	0.647	0.484	0.484	0.484	0.484	0.64	0.831	0.64	0.831	0.572	0.217	0.445	0.682	0.819	0.591	0.573	0.491	0.032	0.569	0.754	0.374	0.019	0.186	0.599	0.087	0.545	0.632	0.459	0.904	0.655	0.58	0.703	0.732	0.65	0.675	0.436	0.452	0.506	0.308
0	0.543	0.372	0.031	0.319	0.42	0.584	0.505	0.53	0.522	0.356	0.48	0.634	0.634	0.634	0.634	0.497	0.645	0.497	0.645	0.744	0.538	0.436	0.721	0.528	0.515	0.536	0.403	0.009	0.569	0.754	0.417	0.012	0.628	0.569	0.032	0.427	0.289	0.597	0.961	0.567	0.161	0.729	0.426	0.602	0.729	0.31	0.467	0.564	0.576
0	0.277	0.6	0.063	0.485	0.381	0.285	0.216	0.484	0.64	0.464	0.686	0.362	0.362	0.68	0.628	0.351	0.456	0.507	0.557	0.587	0.474	0.341	0.521	0.396	0.389	0.537	0.729	0.219	0.629	0.83	0.487	0.087	0.527	0.66	0.248	0.343	0.3	0.319	0.697	0.494	0.201	0.555	0.339	0.525	0.313	0.046	0.507	0.575	0.376
0	0.266	0.582	0.031	0.438	0.522	0.229	0.273	0.471	0.623	0.393	0.58	0.586	0.586	0.586	0.586	0.486	0.631	0.486	0.631	0.608	0.615	0.518	0.53	0.455	0.561	0.499	0.127	0.007	0.569	0.754	0.646	0.31	0.578	0.344	0.025	0.519	0.349	0.315	0.725	0.713	0.23	0.557	0.367	0.609	0.475	0.177	0.546	0.616	0.346
0	0.287	0.644	0.031	0.412	0.499	0.289	0.292	0.538	0.711	0.392	0.637	0.565	0.565	0.565	0.565	0.542	0.704	0.542	0.704	0.56	0.341	0.451	0.503	0.323	0.663	0.608	0.867	0.441	0.682	0.813	0.656	0.298	0.683	0.533	0.092	0.474	0.286	0.323	0.671	0.669	0.159	0.513	0.212	0.769	0.448	0.128	0.344	0.309	0.401
0	0.214	0.388	0.094	0.162	0.286	0.148	0.118	0.491	0.502	0.315	0.411	0.499	0.499	0.646	0.608	0.41	0.486	0.41	0.501	0.547	0.448	0.45	0.514	0.517	0.379	0.438	0.555	0.116	0.317	0.604	0.397	0.06	0.432	0.616	0.249	0.401	0.379	0.269	0.718	0.462	0.262	0.564	0.513	0.51	0.362	0.095	0.507	0.575	0.275
0	0.356	0.654	0.031	0.448	0.53	0.356	0.349	0.497	0.657	0.419	0.626	0.413	0.413	0.413	0.413	0.562	0.73	0.562	0.73	0.63	0.472	0.441	0.584	0.446	0.505	0.526	0.755	0.169	0.651	0.803	0.463	0.047	0.645	0.415	0.026	0.519	0.349	0.431	0.937	0.584	0.156	0.597	0.329	0.55	0.63	0.374	0.544	0.678	0.417
0	0.249	0.349	0.063	0.397	0.449	0.163	0.194	0.368	0.353	0.399	0.374	0.77	0.647	0.77	0.731	0.349	0.399	0.349	0.426	0.598	0.611	0.445	0.507	0.407	0.469	0.5	0.478	0.063	0.569	0.754	0.632	0.305	0.52	0.192	0.007	0.519	0.349	0.305	0.746	0.557	0.226	0.39	0.072	0.606	0.539	0.321	0.38	0.49	0.372
0	0.409	0.113	0.031	0.257	0.368	0.463	0.393	0.373	0.325	0.192	0.212	0.528	0.528	0.528	0.528	0.405	0.526	0.405	0.526	0.698	0.697	0.444	0.593	0.364	0.579	0.568	0.413	0.019	0.569	0.754	0.54	0.066	0.607	0.248	0.006	0.519	0.349	0.478	0.943	0.596	0.182	0.647	0.399	0.629	0.456	0.074	0.543	0.595	0.485
0	0.278	0.57	0.031	0.257	0.368	0.337	0.284	0.158	0.209	0.382	0.296	0.564	0.564	0.564	0.564	0.452	0.587	0.452	0.587	0.596	0.512	0.482	0.531	0.429	0.517	0.501	0.656	0.145	0.666	0.795	0.463	0.072	0.447	0.48	0.065	0.422	0.378	0.355	0.882	0.662	0.306	0.573	0.399	0.621	0.46	0.149	0.433	0.518	0.355
0	0.299	0.289	0.0	0.55	0.616	0.375	0.414	0.353	0.467	0.171	0.289	0.0	0.0	0.0	0.0	0.0	0.0	0.0	0.0	0.536	0.253	0.404	0.618	0.793	0.469	0.535	0.344	0.022	0.569	0.754	0.31	0.018	0.703	0.539	0.091	0.326	0.215	0.376	0.901	0.509	0.104	0.619	0.549	0.585	0.687	0.785	0.392	0.522	0.219
0	0.245	0.746	0.094	0.382	0.353	0.142	0.144	0.648	0.73	0.479	0.725	0.432	0.371	0.445	0.422	0.543	0.577	0.543	0.648	0.61	0.697	0.501	0.407	0.178	0.605	0.536	0.701	0.221	0.609	0.764	0.765	0.837	0.585	0.539	0.12	0.669	0.395	0.139	0.207	0.664	0.214	0.431	0.116	0.688	0.344	0.069	0.507	0.575	0.383
0	0.214	0.453	0.031	0.393	0.483	0.198	0.231	0.516	0.517	0.341	0.464	0.576	0.576	0.576	0.576	0.49	0.636	0.49	0.636	0.515	0.325	0.579	0.536	0.621	0.421	0.37	0.58	0.132	0.525	0.699	0.417	0.069	0.597	0.304	0.024	0.519	0.349	0.306	0.922	0.569	0.18	0.571	0.55	0.582	0.452	0.195	0.43	0.555	0.252
0	0.248	0.716	0.063	0.406	0.455	0.176	0.193	0.757	0.356	0.593	0.67	0.632	0.632	0.682	0.661	0.461	0.557	0.461	0.578	0.556	0.407	0.329	0.301	0.07	0.467	0.599	0.9	0.647	0.531	0.787	0.0	0.139	0.574	0.526	0.128	0.519	0.349	0.406	0.767	0.591	0.208	0.0	0.392	0.617	0.556	0.254	0.507	0.575	0.422
0	0.319	0.453	0.031	0.53	0.468	0.348	0.318	0.44	0.581	0.289	0.464	0.661	0.661	0.661	0.661	0.441	0.573	0.441	0.573	0.588	0.384	0.432	0.52	0.317	0.525	0.545	0.879	0.402	0.649	0.806	0.346	0.022	0.926	0.456	0.044	0.519	0.349	0.4	0.941	0.596	0.027	0.528	0.206	0.553	0.362	0.054	0.507	0.575	0.438
0	0.333	0.457	0.031	0.568	0.252	0.401	0.33	0.438	0.58	0.658	0.774	0.926	0.926	0.926	0.926	0.435	0.565	0.435	0.565	0.614	0.457	0.504	0.608	0.609	0.353	0.378	0.168	0.006	0.569	0.754	0.449	0.048	0.284	0.0	0.0	0.519	0.349	0.416	0.962	0.526	0.418	0.611	0.424	0.474	0.635	0.438	0.279	0.542	0.363
0	0.202	0.45	0.031	0.335	0.434	0.227	0.221	0.503	0.555	0.327	0.48	0.758	0.758	0.758	0.758	0.507	0.658	0.507	0.658	0.496	0.287	0.362	0.485	0.435	0.525	0.605	0.758	0.376	0.566	0.793	0.0	0.139	0.574	0.526	0.128	0.519	0.349	0.406	0.767	0.591	0.208	0.424	0.139	0.592	0.508	0.321	0.507	0.607	0.317
0	0.245	0.748	0.031	0.466	0.467	0.258	0.256	0.555	0.734	0.57	0.804	0.381	0.381	0.381	0.381	0.618	0.803	0.618	0.803	0.596	0.608	0.481	0.439	0.235	0.693	0.601	0.726	0.254	0.615	0.774	0.374	0.042	0.587	0.496	0.087	0.694	0.401	0.327	0.885	0.65	0.208	0.513	0.266	0.71	0.21	0.021	0.507	0.575	0.362
0	0.276	0.418	0.031	0.391	0.482	0.287	0.282	0.501	0.517	0.326	0.453	0.6	0.6	0.6	0.6	0.461	0.599	0.461	0.599	0.619	0.65	0.493	0.523	0.406	0.663	0.575	0.329	0.024	0.569	0.754	0.715	0.494	0.671	0.533	0.098	0.506	0.303	0.273	0.506	0.625	0.154	0.488	0.175	0.724	0.607	0.474	0.503	0.479	0.363
0	0.258	0.443	0.031	0.445	0.512	0.23	0.267	0.47	0.54	0.293	0.439	0.616	0.616	0.616	0.616	0.446	0.579	0.446	0.579	0.432	0.107	0.381	0.598	0.83	0.357	0.48	0.625	0.136	0.533	0.768	0.31	0.024	0.502	0.355	0.028	0.519	0.349	0.35	0.956	0.384	0.184	0.636	0.797	0.442	0.569	0.385	0.687	0.904	0.161
0	0.27	0.155	0.0	0.531	0.601	0.349	0.39	0.277	0.367	0.092	0.155	0.0	0.0	0.0	0.0	0.0	0.0	0.0	0.0	0.587	0.491	0.433	0.557	0.552	0.419	0.478	0.382	0.032	0.569	0.754	0.262	0.014	0.659	0.4	0.037	0.519	0.349	0.36	0.955	0.479	0.118	0.551	0.336	0.576	0.573	0.377	0.277	0.425	0.335
0	0.452	0.303	0.0	0.648	0.7	0.512	0.543	0.361	0.478	0.179	0.303	0.0	0.0	0.0	0.0	0.0	0.0	0.0	0.0	0.727	0.733	0.43	0.612	0.34	0.463	0.509	0.296	0.007	0.569	0.754	0.682	0.155	0.548	0.288	0.006	0.519	0.349	0.504	0.869	0.533	0.2	0.637	0.286	0.496	0.516	0.095	0.728	0.862	0.545
0	0.55	0.536	0.031	0.685	0.573	0.563	0.511	0.512	0.54	0.337	0.478	0.449	0.449	0.449	0.449	0.479	0.622	0.479	0.622	0.779	0.723	0.464	0.656	0.295	0.565	0.543	0.767	0.067	0.648	0.794	0.417	0.011	0.414	0.332	0.005	0.519	0.349	0.607	0.986	0.637	0.326	0.67	0.233	0.683	0.678	0.203	0.302	0.343	0.636
0	0.312	0.095	0.031	0.249	0.36	0.371	0.312	0.272	0.318	0.086	0.118	0.645	0.645	0.645	0.645	0.447	0.581	0.447	0.581	0.592	0.414	0.494	0.593	0.604	0.487	0.474	0.52	0.058	0.504	0.714	0.262	0.011	0.513	0.407	0.032	0.519	0.349	0.397	0.962	0.582	0.237	0.608	0.465	0.588	0.613	0.413	0.359	0.489	0.335
0	0.179	0.547	0.031	0.446	0.378	0.23	0.202	0.473	0.625	0.448	0.626	0.408	0.408	0.408	0.408	0.376	0.488	0.376	0.488	0.483	0.285	0.57	0.5	0.552	0.401	0.363	0.663	0.251	0.589	0.734	0.594	0.325	0.517	0.555	0.188	0.449	0.35	0.204	0.558	0.608	0.241	0.437	0.182	0.606	0.497	0.328	0.351	0.463	0.287
0	0.331	0.381	0.031	0.389	0.48	0.357	0.328	0.465	0.512	0.288	0.418	0.477	0.477	0.477	0.477	0.457	0.594	0.457	0.594	0.573	0.31	0.39	0.624	0.703	0.503	0.567	0.541	0.059	0.765	0.867	0.463	0.054	0.615	0.451	0.041	0.519	0.349	0.407	0.919	0.55	0.164	0.643	0.581	0.562	0.616	0.382	0.552	0.671	0.322
0	0.245	0.289	0.031	0.448	0.492	0.234	0.256	0.329	0.434	0.207	0.298	0.654	0.654	0.654	0.654	0.384	0.499	0.384	0.499	0.582	0.534	0.642	0.506	0.414	0.437	0.338	0.615	0.138	0.688	0.756	0.397	0.051	0.684	0.507	0.095	0.267	0.193	0.324	0.87	0.766	0.184	0.495	0.226	0.557	0.549	0.354	0.379	0.538	0.337
0	0.555	0.296	0.0	0.714	0.756	0.603	0.628	0.357	0.472	0.175	0.296	0.0	0.0	0.0	0.0	0.0	0.0	0.0	0.0	0.737	0.472	0.426	0.743	0.594	0.507	0.54	0.37	0.007	0.569	0.754	0.691	0.098	0.467	0.248	0.002	0.519	0.349	0.601	0.919	0.579	0.269	0.749	0.479	0.602	0.785	0.449	0.426	0.531	0.553
0	0.377	0.194	0.031	0.558	0.525	0.387	0.367	0.289	0.382	0.144	0.21	0.534	0.534	0.534	0.534	0.323	0.419	0.323	0.419	0.628	0.414	0.344	0.619	0.529	0.399	0.54	0.739	0.138	0.716	0.866	0.561	0.091	0.587	0.58	0.083	0.326	0.263	0.436	0.85	0.479	0.159	0.621	0.369	0.551	0.623	0.318	0.349	0.52	0.434
0	0.332	0.716	0.031	0.419	0.505	0.342	0.328	0.682	0.74	0.515	0.76	0.358	0.358	0.358	0.358	0.67	0.87	0.67	0.87	0.626	0.521	0.525	0.476	0.206	0.715	0.579	0.88	0.38	0.618	0.761	0.755	0.5	0.65	0.648	0.171	0.652	0.36	0.301	0.433	0.608	0.16	0.488	0.129	0.746	0.494	0.149	0.677	0.58	0.455
0	0.373	0.46	0.125	0.481	0.34	0.279	0.213	0.436	0.41	0.338	0.42	0.568	0.387	0.629	0.562	0.485	0.374	0.485	0.514	0.648	0.519	0.378	0.581	0.396	0.405	0.515	0.775	0.172	0.523	0.765	0.346	0.017	0.559	0.651	0.141	0.399	0.31	0.432	0.855	0.46	0.171	0.608	0.336	0.501	0.525	0.154	0.443	0.654	0.456
0	0.38	0.423	0.031	0.336	0.435	0.424	0.369	0.52	0.552	0.345	0.492	0.697	0.697	0.697	0.697	0.442	0.574	0.442	0.574	0.67	0.616	0.401	0.581	0.383	0.521	0.569	0.65	0.084	0.617	0.802	0.578	0.102	0.555	0.603	0.097	0.516	0.357	0.433	0.826	0.538	0.196	0.622	0.369	0.601	0.435	0.072	0.507	0.575	0.464
0	0.313	0.328	0.031	0.465	0.544	0.275	0.313	0.47	0.384	0.293	0.337	0.469	0.469	0.469	0.469	0.544	0.706	0.544	0.706	0.642	0.666	0.398	0.537	0.375	0.721	0.682	0.456	0.04	0.569	0.754	0.487	0.072	0.7	0.355	0.022	0.519	0.349	0.392	0.922	0.62	0.137	0.557	0.284	0.71	0.391	0.072	0.507	0.575	0.418
0	0.298	0.189	0.031	0.471	0.534	0.265	0.301	0.245	0.324	0.177	0.196	0.488	0.488	0.488	0.488	0.475	0.617	0.475	0.617	0.538	0.259	0.352	0.455	0.204	0.228	0.411	0.95	0.659	0.555	0.792	0.679	0.335	0.42	0.492	0.065	0.238	0.308	0.332	0.667	0.487	0.279	0.488	0.155	0.425	0.471	0.146	0.202	0.525	0.42
0	0.464	0.457	0.0	0.656	0.707	0.522	0.552	0.449	0.593	0.271	0.457	0.0	0.0	0.0	0.0	0.0	0.0	0.0	0.0	0.713	0.602	0.482	0.613	0.322	0.559	0.525	0.854	0.166	0.607	0.769	0.397	0.015	0.522	0.492	0.028	0.8	0.463	0.529	0.963	0.625	0.243	0.617	0.222	0.621	0.677	0.31	0.485	0.56	0.547
0	0.242	0.393	0.031	0.488	0.406	0.289	0.254	0.373	0.493	0.408	0.506	0.423	0.423	0.423	0.423	0.532	0.691	0.532	0.691	0.48	0.195	0.362	0.532	0.519	0.501	0.59	0.798	0.381	0.648	0.831	0.516	0.13	0.587	0.5	0.091	0.501	0.337	0.311	0.809	0.557	0.183	0.531	0.323	0.552	0.613	0.59	0.492	0.636	0.284
0	0.211	0.557	0.031	0.413	0.489	0.184	0.228	0.639	0.472	0.47	0.545	0.783	0.783	0.783	0.783	0.494	0.642	0.494	0.642	0.496	0.274	0.255	0.555	0.737	0.619	0.759	0.44	0.061	0.569	0.754	0.561	0.215	0.688	0.624	0.267	0.358	0.236	0.235	0.574	0.509	0.111	0.575	0.581	0.655	0.43	0.167	0.507	0.575	0.245
0	0.278	0.513	0.063	0.293	0.398	0.252	0.218	0.435	0.574	0.326	0.49	0.562	0.562	0.596	0.581	0.412	0.535	0.458	0.565	0.575	0.417	0.401	0.432	0.187	0.439	0.518	0.884	0.509	0.562	0.776	0.599	0.204	0.525	0.428	0.044	0.519	0.349	0.34	0.794	0.499	0.205	0.356	0.039	0.631	0.439	0.126	0.507	0.575	0.421
0	0.371	0.677	0.0	0.596	0.656	0.439	0.474	0.573	0.758	0.401	0.677	0.0	0.0	0.0	0.0	0.0	0.0	0.0	0.0	0.682	0.731	0.484	0.494	0.193	0.495	0.487	0.77	0.17	0.666	0.795	0.691	0.253	0.554	0.392	0.022	0.519	0.349	0.416	0.775	0.676	0.235	0.479	0.092	0.585	0.565	0.21	0.398	0.526	0.492
0	0.599	0.173	0.0	0.742	0.781	0.642	0.665	0.288	0.381	0.103	0.173	0.0	0.0	0.0	0.0	0.0	0.0	0.0	0.0	0.752	0.428	0.47	0.779	0.633	0.527	0.516	0.478	0.011	0.569	0.754	0.434	0.01	0.54	0.384	0.006	0.519	0.349	0.65	0.988	0.596	0.223	0.787	0.545	0.609	0.809	0.428	0.452	0.545	0.577
0	0.187	0.58	0.031	0.431	0.431	0.211	0.208	0.517	0.683	0.347	0.58	0.672	0.672	0.672	0.672	0.522	0.678	0.522	0.678	0.48	0.264	0.447	0.544	0.762	0.595	0.574	0.357	0.042	0.569	0.754	0.54	0.208	0.609	0.627	0.309	0.54	0.341	0.206	0.541	0.552	0.168	0.528	0.422	0.647	0.634	0.921	0.525	0.565	0.142
0	0.155	0.337	0.0	0.457	0.538	0.247	0.294	0.381	0.503	0.2	0.337	0.0	0.0	0.0	0.0	0.0	0.0	0.0	0.0	0.42	0.17	0.341	0.486	0.557	0.611	0.674	0.709	0.366	0.527	0.781	0.346	0.054	0.587	0.511	0.154	0.357	0.278	0.236	0.813	0.586	0.19	0.495	0.367	0.639	0.344	0.11	0.507	0.575	0.25
0	0.456	0.439	0.125	0.267	0.376	0.456	0.283	0.452	0.535	0.47	0.52	0.827	0.59	0.827	0.782	0.391	0.475	0.399	0.499	0.7	0.552	0.303	0.644	0.434	0.569	0.685	0.746	0.096	0.621	0.842	0.612	0.09	0.628	0.269	0.005	0.519	0.349	0.516	0.923	0.477	0.134	0.679	0.42	0.614	0.596	0.172	0.554	0.617	0.514
0	0.277	0.473	0.063	0.178	0.3	0.326	0.216	0.531	0.445	0.358	0.45	0.743	0.427	0.743	0.691	0.391	0.443	0.391	0.475	0.549	0.327	0.445	0.443	0.207	0.299	0.385	0.908	0.584	0.482	0.718	0.497	0.094	0.4	0.304	0.017	0.519	0.349	0.358	0.909	0.416	0.273	0.465	0.139	0.383	0.439	0.128	0.507	0.575	0.404
0	0.19	0.464	0.031	0.157	0.283	0.264	0.21	0.613	0.581	0.442	0.594	0.485	0.485	0.485	0.485	0.452	0.587	0.452	0.587	0.533	0.446	0.415	0.505	0.548	0.735	0.675	0.478	0.085	0.569	0.754	0.554	0.229	0.766	0.471	0.096	0.519	0.349	0.249	0.724	0.584	0.094	0.525	0.406	0.79	0.494	0.305	0.838	0.641	0.251
0	0.327	0.649	0.094	0.348	0.445	0.207	0.212	0.802	0.659	0.641	0.688	0.687	0.537	0.733	0.686	0.419	0.456	0.419	0.5	0.612	0.464	0.396	0.511	0.28	0.615	0.627	0.866	0.358	0.551	0.773	0.715	0.38	0.495	0.677	0.217	0.582	0.411	0.313	0.488	0.538	0.237	0.437	0.076	0.663	0.505	0.164	0.623	0.619	0.458
0	0.179	0.319	0.031	0.428	0.424	0.205	0.202	0.313	0.413	0.329	0.386	0.437	0.437	0.437	0.437	0.517	0.671	0.517	0.671	0.556	0.586	0.444	0.455	0.379	0.307	0.391	0.531	0.12	0.549	0.755	0.567	0.265	0.518	0.569	0.21	0.238	0.253	0.211	0.589	0.574	0.231	0.38	0.099	0.525	0.525	0.41	0.221	0.424	0.294
0	0.37	0.162	0.0	0.596	0.656	0.439	0.474	0.281	0.372	0.096	0.162	0.0	0.0	0.0	0.0	0.0	0.0	0.0	0.0	0.684	0.742	0.366	0.557	0.329	0.605	0.646	0.255	0.009	0.569	0.754	0.497	0.058	0.498	0.0	0.0	0.519	0.349	0.446	0.954	0.528	0.231	0.38	0.027	0.852	0.602	0.282	0.446	0.328	0.497
0	0.139	0.734	0.031	0.35	0.446	0.126	0.168	0.685	0.711	0.518	0.744	0.641	0.641	0.641	0.641	0.466	0.605	0.466	0.605	0.499	0.414	0.441	0.461	0.49	0.531	0.542	0.568	0.182	0.691	0.82	0.397	0.089	0.536	0.514	0.171	0.522	0.369	0.214	0.768	0.628	0.234	0.431	0.213	0.58	0.541	0.569	0.416	0.546	0.217
0	0.47	0.418	0.094	0.41	0.458	0.437	0.331	0.516	0.524	0.341	0.457	0.521	0.373	0.559	0.515	0.442	0.432	0.442	0.516	0.727	0.663	0.43	0.639	0.389	0.475	0.516	0.531	0.027	0.507	0.737	0.578	0.064	0.645	0.5	0.029	0.478	0.303	0.528	0.922	0.535	0.142	0.651	0.297	0.509	0.661	0.267	0.538	0.719	0.542
0	0.471	0.517	0.0	0.66	0.711	0.528	0.558	0.483	0.638	0.307	0.517	0.0	0.0	0.0	0.0	0.0	0.0	0.0	0.0	0.678	0.413	0.509	0.7	0.641	0.703	0.584	0.456	0.018	0.569	0.754	0.434	0.021	0.904	0.703	0.126	0.559	0.239	0.519	0.866	0.749	0.076	0.715	0.548	0.703	0.72	0.418	0.633	0.589	0.458
0	0.368	0.309	0.031	0.564	0.487	0.395	0.358	0.411	0.253	0.232	0.196	0.566	0.566	0.566	0.566	0.394	0.512	0.394	0.512	0.623	0.415	0.435	0.629	0.607	0.415	0.474	0.559	0.054	0.569	0.767	0.374	0.022	0.32	0.747	0.292	0.441	0.47	0.4	0.708	0.518	0.379	0.645	0.489	0.545	0.642	0.387	0.367	0.542	0.385
0	0.416	0.33	0.031	0.217	0.333	0.473	0.399	0.55	0.49	0.377	0.478	0.705	0.705	0.705	0.705	0.404	0.525	0.404	0.525	0.666	0.487	0.451	0.654	0.581	0.459	0.49	0.202	0.005	0.569	0.754	0.516	0.053	0.558	0.421	0.02	0.519	0.349	0.484	0.939	0.55	0.199	0.657	0.422	0.592	0.717	0.538	0.348	0.475	0.427
0	0.339	0.376	0.0	0.575	0.638	0.41	0.448	0.403	0.533	0.223	0.376	0.0	0.0	0.0	0.0	0.0	0.0	0.0	0.0	0.608	0.417	0.442	0.536	0.324	0.539	0.545	0.877	0.358	0.6	0.78	0.434	0.042	0.421	0.63	0.145	0.491	0.42	0.399	0.831	0.599	0.31	0.475	0.107	0.453	0.536	0.197	0.444	0.716	0.461
0	0.366	0.43	0.0	0.592	0.653	0.434	0.47	0.433	0.573	0.255	0.43	0.0	0.0	0.0	0.0	0.0	0.0	0.0	0.0	0.606	0.355	0.448	0.636	0.649	0.425	0.47	0.605	0.071	0.44	0.692	0.687	0.251	0.552	0.644	0.14	0.249	0.242	0.39	0.665	0.535	0.198	0.663	0.584	0.565	0.629	0.354	0.257	0.416	0.359
0	0.226	0.376	0.031	0.369	0.463	0.237	0.241	0.386	0.51	0.234	0.37	0.529	0.529	0.529	0.529	0.494	0.642	0.494	0.642	0.527	0.343	0.545	0.535	0.579	0.629	0.519	0.625	0.159	0.59	0.742	0.643	0.37	0.608	0.504	0.102	0.506	0.329	0.255	0.604	0.73	0.217	0.531	0.351	0.808	0.57	0.459	0.364	0.294	0.279
0	0.156	0.289	0.031	0.347	0.444	0.155	0.182	0.234	0.31	0.258	0.256	0.394	0.394	0.394	0.394	0.547	0.71	0.547	0.71	0.375	0.105	0.365	0.434	0.361	0.427	0.541	0.815	0.652	0.58	0.798	0.0	0.139	0.574	0.526	0.128	0.519	0.349	0.406	0.767	0.591	0.208	0.356	0.088	0.549	0.491	0.354	0.398	0.564	0.279
0	0.197	0.524	0.031	0.157	0.283	0.271	0.216	0.466	0.616	0.314	0.508	0.778	0.778	0.778	0.778	0.504	0.655	0.504	0.655	0.567	0.596	0.54	0.391	0.201	0.423	0.399	0.715	0.304	0.607	0.751	0.673	0.54	0.617	0.533	0.146	0.455	0.305	0.182	0.424	0.65	0.19	0.38	0.09	0.639	0.468	0.238	0.354	0.433	0.328
0	0.255	0.328	0.031	0.422	0.508	0.229	0.264	0.391	0.478	0.211	0.33	0.616	0.616	0.616	0.616	0.407	0.529	0.407	0.529	0.603	0.627	0.396	0.501	0.379	0.383	0.484	0.52	0.078	0.797	0.877	0.497	0.107	0.548	0.192	0.007	0.519	0.349	0.339	0.909	0.506	0.192	0.437	0.118	0.629	0.56	0.367	0.351	0.441	0.365
0	0.205	0.307	0.0	0.49	0.565	0.291	0.336	0.364	0.481	0.182	0.307	0.0	0.0	0.0	0.0	0.0	0.0	0.0	0.0	0.529	0.392	0.396	0.488	0.438	0.573	0.603	0.695	0.262	0.524	0.758	0.636	0.391	0.628	0.456	0.079	0.519	0.349	0.238	0.609	0.455	0.128	0.499	0.29	0.668	0.516	0.333	0.544	0.559	0.289
0	0.501	0.661	0.0	0.679	0.727	0.555	0.583	0.564	0.746	0.392	0.661	0.0	0.0	0.0	0.0	0.0	0.0	0.0	0.0	0.726	0.563	0.5	0.691	0.509	0.661	0.569	0.202	0.004	0.569	0.754	0.691	0.13	0.683	0.547	0.035	0.655	0.348	0.545	0.864	0.691	0.165	0.724	0.506	0.659	0.64	0.195	0.715	0.684	0.532
0	0.455	0.492	0.031	0.626	0.516	0.48	0.431	0.473	0.592	0.296	0.478	0.423	0.423	0.423	0.423	0.384	0.499	0.384	0.499	0.714	0.637	0.448	0.643	0.435	0.555	0.55	0.23	0.005	0.569	0.754	0.599	0.082	0.54	0.421	0.017	0.519	0.349	0.514	0.919	0.608	0.227	0.666	0.375	0.607	0.63	0.226	0.551	0.623	0.516
0	0.303	0.614	0.0	0.552	0.619	0.378	0.418	0.538	0.711	0.364	0.614	0.0	0.0	0.0	0.0	0.0	0.0	0.0	0.0	0.547	0.279	0.441	0.512	0.323	0.457	0.496	0.906	0.507	0.582	0.772	0.525	0.102	0.559	0.456	0.048	0.519	0.349	0.374	0.873	0.55	0.198	0.488	0.151	0.669	0.444	0.115	0.507	0.575	0.427
0	0.595	0.476	0.063	0.708	0.488	0.595	0.482	0.425	0.562	0.475	0.55	0.521	0.373	0.521	0.478	0.389	0.505	0.403	0.514	0.763	0.488	0.466	0.758	0.548	0.697	0.614	0.718	0.041	0.581	0.763	0.346	0.004	0.513	0.657	0.048	0.429	0.345	0.641	0.953	0.72	0.274	0.784	0.541	0.729	0.716	0.215	0.464	0.443	0.608
0	0.348	0.51	0.0	0.581	0.643	0.418	0.455	0.479	0.633	0.303	0.51	0.0	0.0	0.0	0.0	0.0	0.0	0.0	0.0	0.635	0.518	0.573	0.575	0.431	0.579	0.471	0.707	0.136	0.723	0.79	0.449	0.044	0.554	0.573	0.091	0.385	0.305	0.414	0.878	0.781	0.262	0.598	0.349	0.672	0.609	0.331	0.413	0.454	0.409
0	0.51	0.132	0.0	0.685	0.732	0.563	0.591	0.264	0.349	0.078	0.132	0.0	0.0	0.0	0.0	0.0	0.0	0.0	0.0	0.727	0.537	0.374	0.696	0.504	0.565	0.618	0.612	0.035	0.476	0.74	0.397	0.012	0.88	0.651	0.071	0.403	0.187	0.563	0.926	0.543	0.031	0.731	0.514	0.622	0.642	0.187	0.493	0.565	0.54
0	1.0	0.395	0.0	1.0	1.0	1.0	1.0	0.414	0.547	0.234	0.395	0.0	0.0	0.0	0.0	0.0	0.0	0.0	0.0	1.0	0.578	0.453	1.0	0.496	0.545	0.541	0.393	0.001	0.569	0.754	0.397	0.0	0.574	0.421	0.001	0.519	0.349	1.0	1.0	0.591	0.208	1.0	0.478	0.617	1.0	0.241	0.507	0.575	1.0
0	0.276	0.215	0.031	0.49	0.475	0.293	0.282	0.228	0.301	0.332	0.314	0.376	0.376	0.376	0.376	0.511	0.664	0.511	0.664	0.611	0.601	0.494	0.526	0.416	0.403	0.42	0.509	0.065	0.286	0.563	0.516	0.109	0.563	0.652	0.235	0.369	0.295	0.317	0.691	0.577	0.203	0.431	0.096	0.453	0.656	0.69	0.382	0.664	0.357
0	0.271	0.42	0.031	0.472	0.497	0.267	0.278	0.389	0.514	0.315	0.441	0.407	0.407	0.407	0.407	0.468	0.608	0.468	0.608	0.588	0.496	0.381	0.509	0.369	0.156	0.323	0.729	0.226	0.618	0.81	0.31	0.021	0.087	0.248	0.011	0.519	0.349	0.363	0.973	0.411	0.694	0.499	0.203	0.46	0.525	0.259	0.002	0.223	0.375
0	0.444	0.109	0.0	0.643	0.696	0.504	0.535	0.251	0.332	0.064	0.109	0.0	0.0	0.0	0.0	0.0	0.0	0.0	0.0	0.664	0.414	0.411	0.682	0.636	0.391	0.478	0.478	0.024	0.569	0.754	0.584	0.078	0.6	0.562	0.051	0.636	0.377	0.5	0.89	0.436	0.138	0.716	0.633	0.478	0.638	0.256	0.593	0.797	0.432
0	0.147	0.503	0.031	0.4	0.42	0.166	0.175	0.446	0.59	0.356	0.527	0.486	0.486	0.486	0.486	0.537	0.697	0.537	0.697	0.46	0.27	0.484	0.483	0.566	0.405	0.428	0.634	0.251	0.551	0.742	0.417	0.098	0.659	0.48	0.128	0.196	0.165	0.227	0.8	0.528	0.133	0.488	0.355	0.535	0.377	0.149	0.507	0.575	0.241
0	0.373	0.506	0.125	0.391	0.326	0.304	0.214	0.424	0.502	0.481	0.524	0.667	0.571	0.667	0.624	0.433	0.521	0.453	0.561	0.676	0.677	0.453	0.573	0.37	0.485	0.503	0.478	0.033	0.569	0.754	0.617	0.143	0.555	0.511	0.05	0.673	0.41	0.429	0.838	0.547	0.199	0.6	0.309	0.536	0.551	0.187	0.589	0.726	0.458
0	0.125	0.478	0.031	0.372	0.427	0.128	0.157	0.478	0.576	0.301	0.471	0.495	0.495	0.495	0.495	0.503	0.653	0.503	0.653	0.545	0.702	0.605	0.286	0.119	0.565	0.441	0.634	0.281	0.689	0.767	0.516	0.238	0.565	0.461	0.125	0.519	0.349	0.187	0.69	0.876	0.278	0.0	0.392	0.617	0.556	0.254	0.507	0.575	0.422
0	0.597	0.707	0.531	0.524	0.312	0.339	0.192	0.698	0.476	0.555	0.667	0.436	0.342	0.674	0.556	0.658	0.556	0.744	0.717	0.828	0.904	0.5	0.557	0.1	0.589	0.529	0.861	0.087	0.565	0.744	0.679	0.072	0.637	0.332	0.004	0.519	0.349	0.641	0.939	0.662	0.183	0.539	0.041	0.711	0.464	0.031	0.433	0.434	0.726
0	0.435	0.395	0.031	0.521	0.592	0.408	0.415	0.483	0.488	0.307	0.416	0.474	0.474	0.474	0.474	0.475	0.617	0.475	0.617	0.695	0.585	0.479	0.638	0.461	0.667	0.589	0.526	0.032	0.714	0.817	0.671	0.155	0.554	0.712	0.162	0.566	0.375	0.462	0.723	0.72	0.247	0.678	0.463	0.662	0.521	0.108	0.639	0.632	0.492
0	0.693	0.266	0.281	0.607	0.336	0.595	0.367	0.257	0.339	0.389	0.379	0.684	0.364	0.697	0.61	0.371	0.444	0.442	0.525	0.833	0.575	0.46	0.808	0.497	0.593	0.562	0.382	0.004	0.569	0.754	0.434	0.006	0.428	0.248	0.001	0.519	0.349	0.733	0.995	0.642	0.316	0.833	0.509	0.634	0.76	0.182	0.559	0.601	0.713
0	0.423	0.471	0.0	0.63	0.685	0.486	0.518	0.457	0.604	0.279	0.471	0.0	0.0	0.0	0.0	0.0	0.0	0.0	0.0	0.675	0.516	0.509	0.648	0.535	0.687	0.576	0.471	0.025	0.569	0.754	0.374	0.017	0.827	0.384	0.016	0.519	0.349	0.496	0.974	0.72	0.103	0.687	0.537	0.703	0.587	0.19	0.526	0.514	0.452
0	0.274	0.413	0.031	0.421	0.507	0.262	0.28	0.414	0.547	0.253	0.411	0.425	0.425	0.425	0.425	0.331	0.43	0.331	0.43	0.512	0.229	0.476	0.581	0.66	0.549	0.524	0.703	0.192	0.631	0.783	0.417	0.051	0.476	0.661	0.254	0.564	0.414	0.322	0.72	0.611	0.271	0.589	0.473	0.611	0.638	0.608	0.534	0.607	0.266
0	0.287	0.543	0.031	0.464	0.527	0.256	0.291	0.442	0.585	0.39	0.552	0.492	0.492	0.492	0.492	0.462	0.6	0.462	0.6	0.505	0.197	0.66	0.506	0.333	0.766	0.511	0.917	0.584	0.64	0.731	0.0	0.139	0.574	0.526	0.128	0.519	0.349	0.406	0.767	0.591	0.208	0.571	0.375	0.736	0.287	0.033	0.507	0.575	0.38
0	0.225	0.199	0.031	0.483	0.368	0.283	0.239	0.262	0.346	0.371	0.376	0.86	0.86	0.86	0.86	0.412	0.535	0.412	0.535	0.502	0.268	0.466	0.475	0.354	0.433	0.46	0.825	0.485	0.621	0.781	0.573	0.219	0.441	0.4	0.047	0.519	0.349	0.29	0.778	0.655	0.309	0.499	0.261	0.632	0.502	0.272	0.125	0.201	0.32
0	0.262	0.314	0.0	0.526	0.596	0.342	0.384	0.368	0.486	0.186	0.314	0.0	0.0	0.0	0.0	0.0	0.0	0.0	0.0	0.567	0.423	0.322	0.566	0.619	0.523	0.639	0.37	0.032	0.569	0.754	0.507	0.109	0.692	0.651	0.249	0.473	0.281	0.303	0.678	0.443	0.089	0.573	0.435	0.601	0.629	0.603	0.47	0.569	0.268
0	0.292	0.559	0.0	0.545	0.613	0.369	0.409	0.507	0.67	0.332	0.559	0.0	0.0	0.0	0.0	0.0	0.0	0.0	0.0	0.609	0.541	0.549	0.491	0.284	0.593	0.496	0.783	0.272	0.608	0.749	0.374	0.033	0.554	0.613	0.163	0.534	0.364	0.357	0.822	0.71	0.244	0.408	0.068	0.71	0.534	0.249	0.436	0.437	0.42
0	0.281	0.261	0.031	0.422	0.508	0.27	0.286	0.313	0.413	0.171	0.252	0.376	0.376	0.376	0.376	0.526	0.683	0.526	0.683	0.465	0.135	0.34	0.585	0.663	0.577	0.655	0.783	0.289	0.583	0.81	0.434	0.057	0.653	0.192	0.006	0.519	0.349	0.368	0.949	0.569	0.148	0.617	0.597	0.636	0.575	0.362	0.446	0.514	0.273
0	0.672	0.217	0.0	0.789	0.821	0.707	0.726	0.313	0.413	0.129	0.217	0.0	0.0	0.0	0.0	0.0	0.0	0.0	0.0	0.813	0.533	0.485	0.803	0.531	0.629	0.563	0.541	0.011	0.373	0.635	0.599	0.026	0.596	0.152	0.0	0.519	0.349	0.712	0.98	0.679	0.211	0.816	0.482	0.684	0.813	0.305	0.495	0.507	0.683
0	0.518	0.383	0.031	0.665	0.555	0.535	0.484	0.397	0.524	0.278	0.416	0.664	0.664	0.664	0.664	0.462	0.6	0.462	0.6	0.753	0.665	0.503	0.672	0.397	0.493	0.471	0.485	0.017	0.569	0.754	0.682	0.109	0.448	0.584	0.042	0.603	0.444	0.561	0.873	0.652	0.304	0.668	0.27	0.592	0.744	0.395	0.421	0.538	0.579
0	0.209	0.102	0.031	0.242	0.355	0.269	0.226	0.418	0.292	0.238	0.229	0.511	0.511	0.511	0.511	0.407	0.529	0.407	0.529	0.543	0.445	0.408	0.456	0.328	0.429	0.505	0.738	0.325	0.299	0.604	0.497	0.134	0.563	0.248	0.016	0.519	0.349	0.294	0.877	0.316	0.121	0.51	0.316	0.496	0.409	0.141	0.507	0.575	0.307
0	0.498	0.284	0.0	0.677	0.725	0.552	0.581	0.351	0.464	0.168	0.284	0.0	0.0	0.0	0.0	0.0	0.0	0.0	0.0	0.706	0.473	0.444	0.691	0.516	0.557	0.555	0.776	0.092	0.536	0.748	0.589	0.061	0.624	0.613	0.057	0.571	0.345	0.548	0.899	0.582	0.168	0.716	0.479	0.618	0.638	0.195	0.608	0.653	0.536
0	0.619	0.748	0.031	0.633	0.687	0.578	0.569	0.568	0.751	0.473	0.732	0.508	0.508	0.508	0.508	0.532	0.691	0.532	0.691	0.817	0.731	0.516	0.691	0.275	0.567	0.504	0.867	0.081	0.749	0.818	0.599	0.035	0.58	0.492	0.012	0.478	0.331	0.664	0.962	0.708	0.227	0.694	0.199	0.646	0.727	0.205	0.521	0.564	0.707
0	0.339	0.406	0.031	0.567	0.342	0.399	0.334	0.41	0.542	0.4	0.531	0.62	0.62	0.62	0.62	0.479	0.622	0.479	0.622	0.64	0.574	0.467	0.522	0.29	0.461	0.477	0.795	0.23	0.74	0.83	0.691	0.299	0.477	0.607	0.122	0.345	0.328	0.361	0.643	0.766	0.311	0.51	0.154	0.604	0.616	0.367	0.354	0.468	0.437
0	0.245	0.374	0.063	0.225	0.34	0.273	0.19	0.476	0.439	0.493	0.529	0.556	0.556	0.793	0.744	0.528	0.587	0.528	0.636	0.567	0.464	0.47	0.481	0.337	0.703	0.614	0.754	0.296	0.447	0.689	0.632	0.31	0.653	0.496	0.087	0.66	0.362	0.285	0.665	0.487	0.123	0.548	0.376	0.724	0.143	0.01	0.507	0.575	0.342
0	0.522	0.381	0.0	0.693	0.738	0.574	0.601	0.406	0.536	0.226	0.381	0.0	0.0	0.0	0.0	0.0	0.0	0.0	0.0	0.753	0.654	0.312	0.664	0.366	0.555	0.669	0.731	0.064	0.45	0.749	0.621	0.068	0.568	0.304	0.005	0.519	0.349	0.576	0.941	0.443	0.159	0.698	0.352	0.598	0.547	0.085	0.59	0.661	0.599
0	0.365	0.783	0.031	0.484	0.56	0.338	0.356	0.627	0.829	0.47	0.781	0.658	0.658	0.658	0.658	0.463	0.601	0.463	0.601	0.615	0.39	0.402	0.586	0.433	0.621	0.626	0.848	0.269	0.611	0.799	0.374	0.022	0.614	0.74	0.283	0.587	0.355	0.4	0.717	0.569	0.17	0.634	0.446	0.66	0.488	0.118	0.466	0.507	0.429
0	0.515	0.617	0.0	0.688	0.735	0.568	0.595	0.539	0.713	0.366	0.617	0.0	0.0	0.0	0.0	0.0	0.0	0.0	0.0	0.703	0.415	0.436	0.729	0.647	0.621	0.597	0.382	0.009	0.569	0.754	0.646	0.086	0.627	0.392	0.01	0.519	0.349	0.567	0.922	0.642	0.182	0.74	0.544	0.637	0.749	0.418	0.605	0.632	0.501
0	0.167	0.404	0.031	0.365	0.459	0.152	0.191	0.387	0.512	0.268	0.4	0.471	0.471	0.471	0.471	0.545	0.708	0.545	0.708	0.54	0.534	0.435	0.419	0.3	0.046	0.177	0.658	0.261	0.454	0.705	0.0	0.139	0.574	0.526	0.128	0.519	0.349	0.406	0.767	0.591	0.208	0.0	0.392	0.617	0.556	0.254	0.507	0.575	0.422
0	0.242	0.037	0.0	0.513	0.585	0.324	0.367	0.211	0.279	0.022	0.037	0.0	0.0	0.0	0.0	0.0	0.0	0.0	0.0	0.593	0.605	0.396	0.518	0.465	0.339	0.454	0.075	0.005	0.569	0.754	0.449	0.078	0.478	0.637	0.251	0.302	0.307	0.29	0.701	0.501	0.238	0.566	0.451	0.48	0.43	0.141	0.507	0.575	0.31
0	0.248	0.469	0.031	0.378	0.47	0.26	0.259	0.483	0.585	0.307	0.483	0.378	0.378	0.378	0.378	0.504	0.655	0.504	0.655	0.621	0.763	0.457	0.465	0.289	1.0	0.763	0.357	0.032	0.569	0.754	0.497	0.109	0.696	0.521	0.103	1.0	0.436	0.317	0.815	0.652	0.147	0.455	0.147	0.816	0.554	0.362	0.939	0.677	0.355
0	0.674	0.383	0.031	0.467	0.546	0.695	0.614	0.635	0.514	0.466	0.568	0.655	0.655	0.655	0.655	0.376	0.488	0.376	0.488	0.812	0.519	0.439	0.805	0.536	0.553	0.555	0.663	0.02	0.453	0.703	0.64	0.036	0.567	0.59	0.019	0.681	0.407	0.71	0.954	0.589	0.203	0.829	0.539	0.6	0.764	0.208	0.602	0.667	0.683
0	0.266	0.508	0.031	0.504	0.411	0.312	0.273	0.462	0.611	0.374	0.557	0.536	0.536	0.536	0.536	0.513	0.666	0.513	0.666	0.623	0.71	0.515	0.434	0.203	0.521	0.479	0.684	0.182	0.639	0.773	0.463	0.076	0.543	0.59	0.157	0.484	0.351	0.328	0.79	0.698	0.248	0.479	0.171	0.601	0.254	0.028	0.507	0.575	0.397
0	0.344	0.598	0.094	0.447	0.424	0.237	0.226	0.446	0.59	0.426	0.617	0.582	0.582	0.677	0.655	0.435	0.506	0.478	0.564	0.647	0.601	0.402	0.581	0.461	0.547	0.583	0.313	0.015	0.569	0.754	0.434	0.04	0.775	0.517	0.062	0.579	0.289	0.416	0.91	0.54	0.077	0.611	0.403	0.582	0.452	0.1	0.556	0.651	0.42
0	0.339	0.379	0.0	0.575	0.638	0.41	0.448	0.404	0.535	0.225	0.379	0.0	0.0	0.0	0.0	0.0	0.0	0.0	0.0	0.635	0.547	0.411	0.578	0.464	0.547	0.576	0.576	0.068	0.623	0.802	0.594	0.144	0.679	0.269	0.01	0.519	0.349	0.406	0.876	0.535	0.124	0.607	0.398	0.555	0.53	0.19	0.728	0.796	0.407
0	0.177	0.716	0.0	0.471	0.55	0.266	0.312	0.596	0.787	0.425	0.716	0.0	0.0	0.0	0.0	0.0	0.0	0.0	0.0	0.486	0.299	0.512	0.456	0.388	0.565	0.507	0.752	0.415	0.632	0.772	0.594	0.331	0.615	0.649	0.383	0.505	0.326	0.147	0.372	0.657	0.194	0.0	0.392	0.617	0.556	0.254	0.507	0.575	0.422
0	0.514	0.559	0.0	0.688	0.734	0.566	0.594	0.507	0.67	0.332	0.559	0.0	0.0	0.0	0.0	0.0	0.0	0.0	0.0	0.737	0.586	0.561	0.672	0.407	0.575	0.477	0.788	0.091	0.564	0.724	0.54	0.039	0.525	0.544	0.031	0.351	0.305	0.569	0.94	0.725	0.268	0.699	0.372	0.668	0.638	0.179	0.379	0.428	0.577
0	0.498	0.289	0.0	0.677	0.725	0.552	0.581	0.353	0.467	0.171	0.289	0.0	0.0	0.0	0.0	0.0	0.0	0.0	0.0	0.706	0.469	0.39	0.703	0.572	0.405	0.505	0.591	0.033	0.598	0.798	0.687	0.127	0.462	0.375	0.01	0.519	0.349	0.547	0.888	0.482	0.244	0.721	0.497	0.558	0.689	0.287	0.349	0.511	0.519
0	0.21	0.344	0.031	0.356	0.452	0.224	0.227	0.505	0.427	0.33	0.397	0.778	0.778	0.778	0.778	0.357	0.464	0.357	0.464	0.566	0.549	0.31	0.489	0.431	0.491	0.632	0.531	0.103	0.21	0.552	0.668	0.486	0.57	0.421	0.06	0.519	0.349	0.228	0.55	0.277	0.104	0.559	0.503	0.598	0.234	0.031	0.507	0.575	0.281
0	0.286	0.376	0.063	0.504	0.385	0.312	0.225	0.394	0.455	0.353	0.409	0.44	0.44	0.505	0.479	0.474	0.521	0.474	0.569	0.599	0.506	0.49	0.554	0.497	0.465	0.464	0.546	0.075	0.523	0.726	0.507	0.097	0.46	0.192	0.006	0.519	0.349	0.368	0.917	0.596	0.279	0.553	0.315	0.572	0.59	0.392	0.339	0.488	0.353
0	0.136	0.506	0.0	0.445	0.527	0.229	0.278	0.476	0.63	0.3	0.506	0.0	0.0	0.0	0.0	0.0	0.0	0.0	0.0	0.447	0.251	0.611	0.347	0.191	0.0	0.0	0.804	0.68	0.524	0.688	0.0	0.139	0.574	0.526	0.128	0.519	0.349	0.406	0.767	0.591	0.208	0.0	0.392	0.617	0.556	0.254	0.507	0.575	0.422
0	0.2	0.58	0.063	0.403	0.388	0.171	0.153	0.471	0.623	0.408	0.612	0.585	0.585	0.885	0.833	0.472	0.613	0.493	0.626	0.582	0.673	0.513	0.421	0.255	0.533	0.486	0.605	0.164	0.747	0.818	0.449	0.097	0.6	0.588	0.217	0.46	0.315	0.258	0.719	0.747	0.226	0.495	0.288	0.578	0.09	0.008	0.507	0.575	0.318
0	0.313	0.688	0.0	0.559	0.624	0.387	0.426	0.58	0.766	0.408	0.688	0.0	0.0	0.0	0.0	0.0	0.0	0.0	0.0	0.639	0.646	0.429	0.541	0.388	0.541	0.557	0.485	0.047	0.569	0.754	0.732	0.464	0.593	0.743	0.377	0.497	0.332	0.226	0.268	0.453	0.148	0.57	0.32	0.608	0.534	0.223	0.5	0.584	0.395
0	0.328	0.132	0.0	0.569	0.633	0.401	0.439	0.264	0.349	0.078	0.132	0.0	0.0	0.0	0.0	0.0	0.0	0.0	0.0	0.579	0.333	0.453	0.612	0.647	0.407	0.454	0.628	0.097	0.752	0.84	0.417	0.039	0.574	0.564	0.095	0.523	0.351	0.398	0.882	0.516	0.178	0.641	0.578	0.495	0.609	0.367	0.452	0.671	0.324
0	0.311	0.259	0.063	0.157	0.283	0.347	0.245	0.466	0.422	0.289	0.36	0.596	0.596	0.628	0.614	0.389	0.466	0.389	0.486	0.626	0.58	0.346	0.563	0.472	0.531	0.623	0.382	0.026	0.569	0.754	0.646	0.247	0.599	0.651	0.194	0.424	0.301	0.332	0.618	0.433	0.138	0.607	0.461	0.601	0.471	0.138	0.564	0.639	0.372
0	0.192	0.335	0.0	0.481	0.558	0.28	0.325	0.38	0.502	0.199	0.335	0.0	0.0	0.0	0.0	0.0	0.0	0.0	0.0	0.375	0.083	0.57	0.329	0.121	0.331	0.315	0.915	0.934	0.58	0.729	0.0	0.139	0.574	0.526	0.128	0.519	0.349	0.406	0.767	0.591	0.208	0.0	0.392	0.617	0.556	0.254	0.507	0.575	0.422
0	0.196	0.42	0.031	0.401	0.483	0.168	0.216	0.487	0.481	0.311	0.416	0.466	0.466	0.466	0.466	0.521	0.677	0.521	0.677	0.561	0.563	0.366	0.48	0.428	0.633	0.663	0.497	0.092	0.569	0.754	0.561	0.231	0.595	0.488	0.105	0.329	0.262	0.253	0.713	0.572	0.182	0.488	0.273	0.679	0.362	0.103	0.507	0.575	0.308
0	0.267	0.402	0.031	0.385	0.476	0.28	0.274	0.322	0.426	0.285	0.356	0.548	0.548	0.548	0.548	0.452	0.587	0.452	0.587	0.545	0.331	0.389	0.584	0.706	0.577	0.611	0.382	0.033	0.569	0.754	0.434	0.061	0.315	0.745	0.485	0.586	0.526	0.263	0.495	0.516	0.381	0.621	0.664	0.616	0.558	0.338	0.552	0.616	0.24
0	0.079	0.356	0.031	0.334	0.411	0.076	0.118	0.369	0.488	0.241	0.36	0.83	0.83	0.83	0.83	0.446	0.579	0.446	0.579	0.207	0.016	1.0	0.334	0.232	0.745	0.311	0.799	0.886	0.578	0.62	0.0	0.139	0.574	0.526	0.128	0.519	0.349	0.406	0.767	0.591	0.208	0.39	0.198	0.624	0.287	0.1	0.507	0.575	0.212
0	0.467	0.383	0.0	0.657	0.708	0.525	0.555	0.407	0.538	0.227	0.383	0.0	0.0	0.0	0.0	0.0	0.0	0.0	0.0	0.725	0.666	0.46	0.635	0.381	0.325	0.393	0.563	0.033	0.468	0.705	0.449	0.024	0.598	0.4	0.013	0.519	0.349	0.533	0.968	0.513	0.163	0.642	0.278	0.45	0.578	0.144	0.448	0.721	0.556
0	0.309	0.624	0.031	0.199	0.318	0.373	0.309	0.25	0.33	0.389	0.381	0.426	0.426	0.426	0.426	0.554	0.719	0.554	0.719	0.606	0.482	0.479	0.511	0.309	0.24	0.314	0.82	0.308	0.543	0.739	0.738	0.493	0.514	0.605	0.141	0.284	0.278	0.291	0.467	0.528	0.22	0.356	0.031	0.383	0.625	0.459	0.107	0.472	0.422
0	0.259	0.52	0.0	0.524	0.595	0.34	0.381	0.484	0.64	0.308	0.52	0.0	0.0	0.0	0.0	0.0	0.0	0.0	0.0	0.518	0.261	0.405	0.52	0.429	0.423	0.503	0.827	0.41	0.683	0.829	0.573	0.183	0.551	0.666	0.283	0.372	0.302	0.28	0.586	0.662	0.234	0.503	0.224	0.565	0.6	0.487	0.326	0.483	0.337
0	0.228	0.681	0.0	0.504	0.578	0.312	0.355	0.576	0.761	0.404	0.681	0.0	0.0	0.0	0.0	0.0	0.0	0.0	0.0	0.354	0.051	0.682	0.371	0.144	0.625	0.424	0.951	0.943	0.649	0.729	0.0	0.139	0.574	0.526	0.128	0.519	0.349	0.406	0.767	0.591	0.208	0.0	0.392	0.617	0.556	0.254	0.507	0.575	0.422
0	0.298	0.441	0.063	0.304	0.408	0.271	0.235	0.558	0.424	0.385	0.462	0.794	0.6	0.794	0.747	0.408	0.491	0.408	0.51	0.541	0.27	0.402	0.583	0.594	0.309	0.427	0.75	0.222	0.645	0.814	0.346	0.025	0.216	0.648	0.204	0.316	0.505	0.356	0.789	0.487	0.488	0.522	0.218	0.515	0.679	0.738	0.202	0.412	0.343
0	0.283	0.275	0.031	0.521	0.4	0.334	0.288	0.348	0.429	0.166	0.259	0.553	0.553	0.553	0.553	0.433	0.562	0.433	0.562	0.573	0.4	0.423	0.543	0.461	0.539	0.56	0.743	0.228	0.587	0.78	0.573	0.162	0.529	0.612	0.168	0.593	0.397	0.328	0.71	0.55	0.217	0.589	0.45	0.585	0.478	0.167	0.659	0.72	0.346
0	0.568	0.503	0.156	0.464	0.438	0.526	0.346	0.437	0.512	0.466	0.536	0.626	0.561	0.683	0.638	0.452	0.536	0.466	0.578	0.767	0.588	0.375	0.72	0.458	0.553	0.61	0.645	0.031	0.668	0.834	0.262	0.001	0.748	0.269	0.002	0.519	0.349	0.625	0.997	0.547	0.092	0.734	0.388	0.709	0.748	0.315	0.193	0.21	0.608
0	0.284	0.547	0.031	0.378	0.47	0.306	0.289	0.507	0.657	0.332	0.552	0.475	0.475	0.475	0.475	0.32	0.416	0.32	0.416	0.652	0.854	0.494	0.428	0.175	0.415	0.427	0.497	0.058	0.569	0.754	0.768	0.701	0.593	0.48	0.063	0.292	0.245	0.24	0.371	0.637	0.201	0.416	0.079	0.381	0.435	0.118	0.507	0.575	0.421
0	0.299	0.439	0.0	0.55	0.616	0.375	0.414	0.438	0.58	0.26	0.439	0.0	0.0	0.0	0.0	0.0	0.0	0.0	0.0	0.624	0.606	0.453	0.505	0.309	0.445	0.479	0.709	0.176	0.451	0.698	0.516	0.097	0.538	0.693	0.28	0.435	0.334	0.33	0.658	0.53	0.206	0.491	0.161	0.679	0.565	0.305	0.197	0.239	0.405
0	0.025	0.413	0.0	0.374	0.467	0.131	0.186	0.424	0.561	0.245	0.413	0.0	0.0	0.0	0.0	0.0	0.0	0.0	0.0	0.432	0.389	0.552	0.404	0.549	0.437	0.4	0.423	0.144	0.569	0.754	0.417	0.186	0.414	0.428	0.162	0.519	0.349	0.102	0.699	0.603	0.317	0.399	0.292	0.418	0.254	0.097	0.507	0.575	0.145
0	0.255	0.656	0.031	0.447	0.506	0.232	0.264	0.418	0.552	0.574	0.686	0.412	0.412	0.412	0.412	0.627	0.814	0.627	0.814	0.384	0.062	0.384	0.484	0.327	0.499	0.57	0.929	0.732	0.698	0.844	0.0	0.139	0.574	0.526	0.128	0.519	0.349	0.406	0.767	0.591	0.208	0.51	0.245	0.641	0.475	0.187	0.408	0.479	0.359
0	0.256	0.314	0.063	0.489	0.326	0.29	0.2	0.368	0.417	0.21	0.296	0.053	0.053	0.627	0.574	0.0	0.0	0.392	0.255	0.583	0.508	0.318	0.479	0.311	0.421	0.58	0.752	0.276	0.6	0.826	0.594	0.219	0.551	0.644	0.246	0.42	0.321	0.278	0.592	0.426	0.165	0.488	0.195	0.55	0.42	0.121	0.507	0.575	0.376
0	0.197	0.448	0.031	0.422	0.46	0.198	0.216	0.385	0.509	0.362	0.478	0.414	0.414	0.414	0.414	0.389	0.505	0.389	0.505	0.496	0.295	0.506	0.517	0.579	0.595	0.528	0.648	0.211	0.559	0.739	0.612	0.342	0.571	0.484	0.102	0.372	0.292	0.235	0.627	0.684	0.227	0.551	0.497	0.624	0.53	0.39	0.567	0.618	0.222
0	0.509	0.582	0.0	0.684	0.731	0.562	0.59	0.52	0.687	0.345	0.582	0.0	0.0	0.0	0.0	0.0	0.0	0.0	0.0	0.755	0.712	0.53	0.646	0.336	0.583	0.503	0.605	0.034	0.572	0.738	0.262	0.003	0.314	0.446	0.016	0.519	0.349	0.571	0.984	0.706	0.436	0.685	0.336	0.643	0.592	0.128	0.502	0.551	0.585
0	0.529	0.416	0.0	0.697	0.742	0.58	0.607	0.425	0.562	0.247	0.416	0.0	0.0	0.0	0.0	0.0	0.0	0.0	0.0	0.721	0.463	0.531	0.713	0.529	0.573	0.498	0.798	0.088	0.56	0.731	0.463	0.019	0.485	0.61	0.048	0.445	0.366	0.582	0.941	0.679	0.284	0.735	0.481	0.647	0.72	0.313	0.438	0.497	0.549
0	0.684	0.256	0.0	0.797	0.827	0.718	0.736	0.335	0.443	0.152	0.256	0.0	0.0	0.0	0.0	0.0	0.0	0.0	0.0	0.84	0.644	0.458	0.785	0.431	0.595	0.565	0.255	0.002	0.569	0.754	0.346	0.003	0.778	0.533	0.012	0.562	0.281	0.724	0.988	0.633	0.102	0.806	0.415	0.652	0.769	0.205	0.492	0.536	0.724
0	0.499	0.577	0.0	0.678	0.726	0.553	0.581	0.517	0.683	0.342	0.577	0.0	0.0	0.0	0.0	0.0	0.0	0.0	0.0	0.725	0.561	0.527	0.681	0.476	0.745	0.593	0.634	0.041	0.408	0.646	0.741	0.19	0.538	0.384	0.011	0.519	0.349	0.538	0.837	0.798	0.278	0.72	0.493	0.761	0.61	0.154	0.469	0.419	0.539
0	0.432	0.282	0.0	0.635	0.689	0.493	0.525	0.349	0.462	0.167	0.282	0.0	0.0	0.0	0.0	0.0	0.0	0.0	0.0	0.682	0.529	0.47	0.654	0.535	0.547	0.528	0.329	0.011	0.569	0.754	0.584	0.082	0.621	0.096	0.001	0.519	0.349	0.497	0.933	0.618	0.18	0.665	0.418	0.628	0.686	0.392	0.482	0.551	0.463
0	0.368	0.663	0.0	0.594	0.654	0.436	0.472	0.565	0.747	0.393	0.663	0.0	0.0	0.0	0.0	0.0	0.0	0.0	0.0	0.626	0.428	0.484	0.629	0.607	0.585	0.54	0.503	0.039	0.523	0.728	0.533	0.078	0.614	0.689	0.192	0.524	0.333	0.411	0.759	0.647	0.191	0.644	0.482	0.634	0.638	0.377	0.5	0.558	0.389
0	0.574	0.203	0.0	0.726	0.767	0.62	0.644	0.305	0.403	0.121	0.203	0.0	0.0	0.0	0.0	0.0	0.0	0.0	0.0	0.76	0.532	0.448	0.742	0.532	0.473	0.5	0.456	0.011	0.569	0.754	0.584	0.039	0.384	0.4	0.008	0.519	0.349	0.624	0.962	0.562	0.331	0.759	0.479	0.567	0.744	0.297	0.392	0.539	0.593
0	0.193	0.686	0.0	0.481	0.558	0.28	0.326	0.579	0.765	0.407	0.686	0.0	0.0	0.0	0.0	0.0	0.0	0.0	0.0	0.599	0.829	0.577	0.407	0.235	0.373	0.338	0.23	0.019	0.569	0.754	0.31	0.033	0.667	0.603	0.251	0.383	0.255	0.255	0.738	0.788	0.198	0.0	0.392	0.617	0.556	0.254	0.507	0.575	0.422
0	0.223	0.594	0.063	0.422	0.364	0.197	0.172	0.52	0.663	0.373	0.587	0.524	0.362	0.524	0.479	0.513	0.666	0.571	0.704	0.603	0.737	0.427	0.412	0.211	0.499	0.534	0.602	0.143	0.654	0.81	0.723	0.687	0.546	0.613	0.231	0.474	0.347	0.128	0.224	0.628	0.228	0.0	0.392	0.617	0.556	0.254	0.507	0.575	0.422
0	0.409	0.434	0.125	0.477	0.426	0.274	0.244	0.323	0.427	0.385	0.494	0.4	0.4	0.673	0.584	0.281	0.365	0.473	0.516	0.635	0.377	0.537	0.666	0.667	0.493	0.445	0.478	0.027	0.569	0.754	0.507	0.051	0.525	0.621	0.095	0.456	0.349	0.466	0.87	0.62	0.239	0.697	0.637	0.581	0.646	0.323	0.416	0.544	0.386
0	0.772	0.617	0.031	0.641	0.694	0.761	0.696	0.552	0.709	0.379	0.626	0.701	0.701	0.701	0.701	0.501	0.651	0.501	0.651	0.883	0.616	0.521	0.846	0.454	0.611	0.526	0.568	0.007	0.549	0.729	0.787	0.065	0.622	0.594	0.012	0.427	0.293	0.792	0.937	0.706	0.203	0.876	0.502	0.65	0.715	0.087	0.549	0.579	0.8
0	0.247	0.432	0.031	0.349	0.445	0.275	0.258	0.486	0.55	0.31	0.46	0.475	0.475	0.475	0.475	0.415	0.539	0.415	0.539	0.587	0.555	0.365	0.514	0.436	0.501	0.588	0.541	0.09	0.517	0.767	0.632	0.307	0.545	0.461	0.067	0.519	0.349	0.291	0.688	0.496	0.191	0.495	0.224	0.582	0.601	0.526	0.451	0.573	0.32
0	0.637	0.727	0.031	0.757	0.525	0.663	0.584	0.588	0.777	0.629	0.88	0.421	0.421	0.421	0.421	0.741	0.962	0.741	0.962	0.816	0.652	0.546	0.732	0.352	0.529	0.461	0.882	0.08	0.678	0.781	0.31	0.003	0.551	0.4	0.006	0.519	0.349	0.685	0.994	0.703	0.244	0.745	0.299	0.624	0.713	0.169	0.405	0.491	0.709
0	0.701	0.806	0.0	0.808	0.837	0.734	0.75	0.647	0.855	0.478	0.806	0.0	0.0	0.0	0.0	0.0	0.0	0.0	0.0	0.873	0.81	0.533	0.738	0.267	0.673	0.551	0.448	0.005	0.569	0.754	0.584	0.019	0.664	0.4	0.004	0.519	0.349	0.738	0.981	0.74	0.187	0.778	0.289	0.68	0.62	0.059	0.7	0.653	0.782
0	0.109	0.314	0.0	0.428	0.513	0.205	0.256	0.368	0.486	0.186	0.314	0.0	0.0	0.0	0.0	0.0	0.0	0.0	0.0	0.0	0.486	0.453	0.582	0.468	0.545	0.541	0.581	0.129	0.569	0.754	0.0	0.139	0.574	0.526	0.128	0.519	0.349	0.406	0.767	0.591	0.208	0.0	0.392	0.617	0.556	0.254	0.507	0.575	0.422
0	0.232	0.346	0.031	0.434	0.491	0.215	0.245	0.251	0.332	0.385	0.379	0.635	0.635	0.635	0.635	0.419	0.544	0.419	0.544	0.245	0.006	0.598	0.599	0.959	0.547	0.436	0.55	0.103	0.501	0.68	0.262	0.017	0.541	0.803	0.879	0.49	0.354	0.101	0.159	0.679	0.244	0.61	0.718	0.58	0.598	0.556	0.49	0.607	0.13
0	0.258	0.409	0.031	0.511	0.342	0.321	0.267	0.398	0.526	0.486	0.594	0.435	0.435	0.435	0.435	0.493	0.64	0.493	0.64	0.587	0.524	0.374	0.504	0.38	0.24	0.4	0.68	0.184	0.565	0.788	0.599	0.226	0.392	0.511	0.091	0.189	0.297	0.31	0.732	0.472	0.297	0.506	0.234	0.417	0.435	0.136	0.507	0.575	0.369
0	0.47	0.4	0.0	0.66	0.71	0.528	0.558	0.416	0.55	0.237	0.4	0.0	0.0	0.0	0.0	0.0	0.0	0.0	0.0	0.697	0.499	0.423	0.684	0.564	0.511	0.544	0.357	0.011	0.569	0.754	0.554	0.054	0.44	0.344	0.008	0.519	0.349	0.533	0.949	0.569	0.286	0.703	0.487	0.622	0.675	0.297	0.292	0.392	0.494
0	0.314	0.508	0.094	0.357	0.441	0.205	0.201	0.318	0.42	0.473	0.51	0.34	0.34	0.564	0.493	0.5	0.604	0.521	0.643	0.541	0.247	0.558	0.578	0.526	0.495	0.432	0.833	0.32	0.635	0.758	0.262	0.011	0.121	0.192	0.005	0.519	0.349	0.403	0.988	0.637	0.688	0.603	0.435	0.633	0.569	0.29	0.225	0.313	0.363
0	0.21	0.568	0.031	0.357	0.453	0.223	0.227	0.404	0.535	0.395	0.522	0.406	0.406	0.406	0.406	0.472	0.613	0.472	0.613	0.515	0.333	0.542	0.546	0.689	0.543	0.473	0.403	0.05	0.569	0.754	0.578	0.248	0.539	0.517	0.122	0.186	0.213	0.259	0.684	0.786	0.274	0.557	0.494	0.744	0.59	0.582	0.197	0.183	0.204
0	0.238	0.46	0.031	0.457	0.471	0.246	0.25	0.418	0.552	0.337	0.485	0.542	0.542	0.542	0.542	0.47	0.61	0.47	0.61	0.496	0.236	0.798	0.566	0.701	0.527	0.299	0.612	0.14	0.484	0.616	0.54	0.161	0.487	0.774	0.691	0.541	0.401	0.139	0.221	0.854	0.326	0.592	0.59	0.726	0.528	0.31	0.111	0.098	0.245
0	0.719	0.337	0.0	0.82	0.846	0.75	0.765	0.381	0.503	0.2	0.337	0.0	0.0	0.0	0.0	0.0	0.0	0.0	0.0	0.812	0.409	0.45	0.857	0.649	0.493	0.513	0.622	0.013	0.598	0.776	0.449	0.006	0.729	0.332	0.002	0.519	0.349	0.756	0.994	0.562	0.106	0.869	0.617	0.566	0.852	0.323	0.518	0.642	0.684
0	0.297	0.411	0.0	0.548	0.615	0.373	0.413	0.423	0.559	0.244	0.411	0.0	0.0	0.0	0.0	0.0	0.0	0.0	0.0	0.645	0.752	0.499	0.415	0.147	0.547	0.506	0.729	0.198	0.516	0.719	0.612	0.205	0.686	0.428	0.041	0.519	0.349	0.356	0.797	0.584	0.134	0.399	0.06	0.556	0.271	0.028	0.507	0.575	0.443
0	0.491	0.61	0.031	0.551	0.618	0.462	0.461	0.476	0.63	0.4	0.591	0.621	0.621	0.621	0.621	0.497	0.645	0.497	0.645	0.727	0.595	0.533	0.672	0.458	0.447	0.419	0.531	0.025	0.368	0.616	0.262	0.004	0.685	0.555	0.038	0.39	0.251	0.552	0.962	0.623	0.145	0.693	0.398	0.524	0.63	0.19	0.443	0.63	0.549
0	0.265	0.621	0.0	0.528	0.598	0.344	0.386	0.542	0.716	0.368	0.621	0.0	0.0	0.0	0.0	0.0	0.0	0.0	0.0	0.587	0.505	0.361	0.524	0.432	0.639	0.671	0.648	0.149	0.488	0.752	0.703	0.476	0.633	0.415	0.043	0.519	0.349	0.281	0.574	0.433	0.119	0.551	0.345	0.713	0.532	0.279	0.466	0.459	0.339
0	0.302	0.674	0.063	0.351	0.447	0.283	0.238	0.637	0.723	0.468	0.7	0.471	0.471	0.577	0.541	0.501	0.651	0.722	0.795	0.561	0.321	0.537	0.606	0.705	0.709	0.567	0.464	0.044	0.569	0.754	0.65	0.265	0.763	0.676	0.244	0.526	0.274	0.309	0.556	0.664	0.117	0.591	0.415	0.729	0.505	0.187	0.567	0.521	0.368
0	0.209	0.543	0.031	0.453	0.426	0.24	0.226	0.522	0.567	0.348	0.503	0.506	0.506	0.506	0.506	0.55	0.714	0.55	0.714	0.469	0.21	0.414	0.471	0.375	0.475	0.53	0.824	0.525	0.629	0.803	0.584	0.259	0.548	0.605	0.235	0.422	0.325	0.231	0.569	0.618	0.224	0.0	0.392	0.617	0.556	0.254	0.507	0.575	0.422
0	0.197	0.559	0.031	0.449	0.411	0.235	0.216	0.446	0.59	0.523	0.667	0.61	0.61	0.61	0.61	0.656	0.852	0.656	0.852	0.407	0.117	0.461	0.391	0.202	0.381	0.431	0.893	0.811	0.596	0.771	0.497	0.143	0.578	0.582	0.211	0.358	0.283	0.248	0.687	0.56	0.189	0.408	0.122	0.408	0.452	0.213	0.477	0.801	0.325
0	0.142	0.404	0.031	0.395	0.419	0.16	0.171	0.377	0.498	0.322	0.436	0.376	0.376	0.376	0.376	0.541	0.703	0.541	0.703	0.515	0.478	0.576	0.426	0.361	0.437	0.384	0.631	0.255	0.583	0.729	0.417	0.101	0.52	0.48	0.132	0.456	0.352	0.222	0.795	0.669	0.256	0.307	0.054	0.483	0.362	0.136	0.507	0.575	0.291
0	0.506	0.194	0.0	0.682	0.73	0.559	0.587	0.3	0.396	0.115	0.194	0.0	0.0	0.0	0.0	0.0	0.0	0.0	0.0	0.719	0.511	0.417	0.703	0.55	0.513	0.55	0.456	0.015	0.569	0.754	0.497	0.028	0.613	0.4	0.011	0.519	0.349	0.566	0.967	0.555	0.166	0.723	0.486	0.59	0.719	0.349	0.467	0.577	0.52
0	0.519	0.834	0.0	0.691	0.737	0.571	0.598	0.662	0.875	0.495	0.834	0.0	0.0	0.0	0.0	0.0	0.0	0.0	0.0	0.765	0.74	0.539	0.626	0.269	0.776	0.599	0.764	0.077	0.57	0.734	0.516	0.03	0.614	0.639	0.061	0.708	0.393	0.57	0.919	0.757	0.22	0.627	0.181	0.699	0.597	0.126	0.723	0.651	0.624
0	0.295	0.508	0.031	0.267	0.376	0.352	0.298	0.471	0.623	0.301	0.501	0.741	0.741	0.741	0.741	0.446	0.579	0.446	0.579	0.614	0.558	0.461	0.512	0.336	0.547	0.536	0.727	0.197	0.533	0.74	0.714	0.44	0.574	0.576	0.121	0.417	0.31	0.297	0.529	0.589	0.2	0.516	0.209	0.653	0.456	0.133	0.441	0.494	0.409
0	0.281	0.55	0.031	0.435	0.519	0.257	0.286	0.44	0.581	0.377	0.538	0.511	0.511	0.511	0.511	0.519	0.674	0.519	0.674	0.597	0.512	0.542	0.5	0.327	0.535	0.467	0.761	0.256	0.684	0.784	0.646	0.288	0.618	0.484	0.067	0.463	0.308	0.324	0.705	0.718	0.207	0.479	0.157	0.669	0.5	0.2	0.425	0.466	0.398
0	0.264	0.247	0.031	0.433	0.517	0.232	0.272	0.298	0.394	0.175	0.245	0.427	0.427	0.427	0.427	0.54	0.701	0.54	0.701	0.587	0.508	0.488	0.549	0.537	0.575	0.53	0.37	0.032	0.569	0.754	0.487	0.093	0.588	0.407	0.041	0.519	0.349	0.343	0.887	0.625	0.201	0.573	0.431	0.629	0.508	0.233	0.552	0.602	0.324
0	0.229	0.092	0.031	0.364	0.459	0.244	0.243	0.2	0.265	0.077	0.074	0.767	0.767	0.767	0.767	0.412	0.535	0.412	0.535	0.572	0.527	0.461	0.519	0.5	0.613	0.573	0.423	0.051	0.569	0.754	0.397	0.055	0.607	0.471	0.079	0.519	0.349	0.312	0.883	0.628	0.191	0.495	0.246	0.617	0.391	0.11	0.507	0.575	0.342
0	0.193	0.547	0.031	0.373	0.466	0.185	0.213	0.499	0.659	0.325	0.547	0.372	0.372	0.372	0.372	0.488	0.634	0.488	0.634	0.414	0.129	0.404	0.444	0.324	0.655	0.642	0.853	0.665	0.562	0.775	0.463	0.112	0.68	0.601	0.248	0.585	0.326	0.242	0.676	0.484	0.108	0.499	0.311	0.684	0.287	0.056	0.507	0.575	0.302
0	0.203	0.346	0.031	0.269	0.378	0.256	0.221	0.169	0.223	0.253	0.194	0.505	0.505	0.505	0.505	0.512	0.665	0.512	0.665	0.442	0.165	0.604	0.532	0.638	0.565	0.442	0.707	0.284	0.527	0.693	0.449	0.096	0.495	0.66	0.363	0.583	0.411	0.229	0.582	0.577	0.249	0.559	0.523	0.633	0.362	0.1	0.507	0.575	0.261
0	0.466	0.409	0.094	0.291	0.396	0.483	0.327	0.802	0.379	0.641	0.524	0.538	0.496	0.578	0.544	0.497	0.523	0.497	0.569	0.623	0.245	0.516	0.725	0.808	0.577	0.51	0.413	0.014	0.569	0.754	0.584	0.069	0.741	0.799	0.259	0.533	0.285	0.484	0.701	0.63	0.119	0.757	0.826	0.636	0.675	0.303	0.49	0.549	0.362
0	0.463	0.263	0.0	0.655	0.706	0.521	0.551	0.339	0.448	0.156	0.263	0.0	0.0	0.0	0.0	0.0	0.0	0.0	0.0	0.667	0.388	0.439	0.689	0.61	0.551	0.555	0.715	0.078	0.609	0.785	0.463	0.028	0.618	0.557	0.046	0.443	0.3	0.524	0.937	0.603	0.177	0.705	0.519	0.603	0.689	0.344	0.592	0.656	0.471
0	0.314	0.751	0.031	0.45	0.532	0.293	0.313	0.674	0.756	0.507	0.764	0.411	0.411	0.411	0.411	0.643	0.835	0.643	0.835	0.665	0.831	0.484	0.476	0.225	0.701	0.603	0.403	0.029	0.569	0.754	0.625	0.206	0.67	0.637	0.174	0.565	0.324	0.345	0.67	0.642	0.16	0.0	0.392	0.617	0.556	0.254	0.507	0.575	0.422
0	0.027	0.067	0.031	0.343	0.312	0.087	0.075	0.258	0.168	0.071	0.005	0.436	0.436	0.436	0.436	0.34	0.442	0.34	0.442	0.447	0.451	0.0	0.399	0.524	0.427	0.968	0.37	0.105	0.569	0.754	0.374	0.132	0.595	0.344	0.084	0.519	0.349	0.126	0.815	0.236	0.073	0.455	0.494	0.54	0.271	0.115	0.507	0.575	0.103
0	0.463	0.626	0.0	0.655	0.706	0.521	0.551	0.545	0.72	0.371	0.626	0.0	0.0	0.0	0.0	0.0	0.0	0.0	0.0	0.736	0.753	0.463	0.612	0.322	0.619	0.575	0.276	0.006	0.569	0.754	0.673	0.139	0.586	0.678	0.109	0.516	0.343	0.498	0.786	0.652	0.21	0.647	0.299	0.659	0.596	0.167	0.57	0.586	0.546
0	0.321	0.43	0.031	0.354	0.449	0.358	0.319	0.599	0.522	0.429	0.543	0.513	0.513	0.513	0.513	0.453	0.588	0.453	0.588	0.579	0.347	0.417	0.528	0.334	0.601	0.601	0.89	0.422	0.598	0.788	0.0	0.139	0.574	0.526	0.128	0.519	0.349	0.406	0.767	0.591	0.208	0.562	0.284	0.621	0.21	0.015	0.507	0.575	0.43
0	0.209	0.596	0.031	0.356	0.452	0.222	0.226	0.448	0.592	0.396	0.561	0.472	0.472	0.472	0.472	0.559	0.726	0.559	0.726	0.531	0.394	0.458	0.491	0.443	0.535	0.531	0.693	0.255	0.625	0.786	0.31	0.03	0.645	0.643	0.31	0.452	0.293	0.258	0.685	0.635	0.171	0.491	0.265	0.598	0.439	0.179	0.507	0.575	0.313
0	0.282	0.552	0.031	0.47	0.516	0.264	0.288	0.51	0.652	0.336	0.55	0.669	0.669	0.669	0.669	0.45	0.584	0.45	0.584	0.632	0.713	0.358	0.428	0.177	0.433	0.55	0.724	0.208	0.621	0.82	0.696	0.413	0.516	0.504	0.077	0.371	0.318	0.301	0.593	0.494	0.209	0.424	0.086	0.558	0.377	0.074	0.507	0.575	0.422
0	0.191	0.573	0.031	0.259	0.369	0.247	0.212	0.533	0.675	0.359	0.587	0.674	0.674	0.674	0.674	0.332	0.431	0.332	0.431	0.607	0.898	0.463	0.29	0.086	0.224	0.313	0.526	0.11	0.257	0.546	0.752	1.0	0.541	0.375	0.046	0.519	0.349	0.057	0.143	0.46	0.183	0.0	0.392	0.617	0.556	0.254	0.507	0.575	0.422
0	0.27	0.476	0.031	0.34	0.438	0.306	0.277	0.353	0.467	0.314	0.409	0.704	0.704	0.704	0.704	0.344	0.447	0.344	0.447	0.601	0.564	0.426	0.515	0.39	0.343	0.432	0.631	0.132	0.687	0.824	0.262	0.014	0.003	0.152	0.005	0.519	0.349	0.365	0.985	0.526	0.997	0.533	0.284	0.531	0.528	0.264	0.282	0.479	0.359
0	0.205	0.46	0.094	0.251	0.362	0.129	0.111	0.535	0.379	0.47	0.51	0.456	0.456	0.71	0.65	0.383	0.497	0.628	0.623	0.529	0.392	0.215	0.51	0.524	0.461	0.708	0.615	0.169	0.736	0.928	0.612	0.327	0.453	0.269	0.018	0.519	0.349	0.262	0.717	0.462	0.244	0.553	0.485	0.551	0.42	0.156	0.507	0.575	0.266
0	0.228	0.575	0.031	0.428	0.494	0.206	0.242	0.48	0.635	0.386	0.582	0.597	0.597	0.597	0.597	0.547	0.71	0.547	0.71	0.538	0.377	0.447	0.347	0.117	0.577	0.563	0.876	0.629	0.668	0.809	0.262	0.018	0.207	0.428	0.057	0.519	0.349	0.32	0.933	0.664	0.553	0.255	0.009	0.718	0.415	0.133	0.507	0.575	0.378
0	0.341	0.497	0.094	0.353	0.404	0.324	0.223	0.455	0.6	0.395	0.533	0.676	0.413	0.676	0.612	0.434	0.564	0.479	0.587	0.638	0.554	0.402	0.591	0.509	0.665	0.649	0.276	0.012	0.569	0.754	0.463	0.051	0.6	0.434	0.034	0.519	0.349	0.417	0.928	0.625	0.194	0.637	0.521	0.708	0.464	0.11	0.57	0.542	0.389
0	0.272	0.411	0.094	0.273	0.381	0.24	0.166	0.31	0.41	0.347	0.42	0.485	0.428	0.57	0.516	0.299	0.388	0.393	0.445	0.538	0.298	0.325	0.551	0.522	0.589	0.676	0.762	0.27	0.612	0.829	0.262	0.014	0.388	0.415	0.041	0.519	0.349	0.361	0.952	0.567	0.328	0.551	0.332	0.658	0.565	0.349	0.449	0.495	0.34
0	0.569	0.189	0.0	0.723	0.764	0.616	0.64	0.297	0.393	0.112	0.189	0.0	0.0	0.0	0.0	0.0	0.0	0.0	0.0	0.755	0.517	0.491	0.741	0.539	0.547	0.512	0.55	0.018	0.665	0.793	0.621	0.053	0.559	0.375	0.007	0.519	0.349	0.619	0.952	0.645	0.225	0.761	0.499	0.614	0.711	0.236	0.493	0.572	0.592
0	0.586	0.654	0.0	0.734	0.774	0.631	0.654	0.56	0.74	0.388	0.654	0.0	0.0	0.0	0.0	0.0	0.0	0.0	0.0	0.78	0.605	0.466	0.728	0.444	0.597	0.56	0.658	0.031	0.438	0.685	0.525	0.022	0.616	0.564	0.025	0.645	0.373	0.635	0.958	0.63	0.186	0.75	0.411	0.653	0.726	0.241	0.502	0.541	0.629
0	0.229	0.37	0.031	0.267	0.376	0.284	0.243	0.332	0.439	0.232	0.321	0.551	0.551	0.551	0.551	0.364	0.473	0.364	0.473	0.578	0.557	0.392	0.515	0.483	0.401	0.501	0.37	0.038	0.569	0.754	0.54	0.168	0.509	0.596	0.198	0.278	0.278	0.274	0.679	0.526	0.224	0.503	0.264	0.567	0.604	0.587	0.289	0.445	0.287
0	0.234	0.402	0.031	0.481	0.405	0.28	0.247	0.394	0.521	0.338	0.467	0.686	0.686	0.686	0.686	0.473	0.614	0.473	0.614	0.538	0.366	0.518	0.54	0.579	0.521	0.476	0.602	0.136	0.524	0.717	0.497	0.118	0.65	0.471	0.077	0.519	0.349	0.308	0.833	0.633	0.167	0.491	0.23	0.654	0.639	0.754	0.451	0.501	0.278
0	0.153	0.376	0.031	0.217	0.333	0.217	0.18	0.432	0.528	0.253	0.397	0.597	0.597	0.597	0.597	0.385	0.5	0.385	0.5	0.452	0.239	0.267	0.529	0.801	0.331	0.567	0.255	0.027	0.569	0.754	0.475	0.151	0.468	0.673	0.511	0.403	0.358	0.136	0.397	0.275	0.172	0.484	0.331	0.573	0.435	0.231	0.507	0.575	0.243
0	0.224	0.73	0.031	0.366	0.46	0.237	0.239	0.437	0.578	0.521	0.658	0.466	0.466	0.466	0.466	0.546	0.709	0.546	0.709	0.48	0.215	0.534	0.548	0.652	0.501	0.452	0.678	0.216	0.749	0.812	0.397	0.057	0.396	0.365	0.036	0.519	0.349	0.315	0.921	0.715	0.362	0.544	0.4	0.699	0.594	0.559	0.264	0.292	0.25
0	0.507	0.441	0.0	0.683	0.73	0.56	0.588	0.44	0.581	0.262	0.441	0.0	0.0	0.0	0.0	0.0	0.0	0.0	0.0	0.744	0.646	0.491	0.656	0.368	0.535	0.505	0.733	0.068	0.55	0.739	0.434	0.017	0.676	0.44	0.016	0.519	0.349	0.568	0.973	0.635	0.154	0.664	0.276	0.588	0.687	0.269	0.538	0.632	0.581
0	0.523	0.467	0.0	0.693	0.739	0.574	0.601	0.454	0.6	0.277	0.467	0.0	0.0	0.0	0.0	0.0	0.0	0.0	0.0	0.733	0.536	0.573	0.702	0.496	0.599	0.482	0.675	0.046	0.541	0.709	0.374	0.01	0.555	0.627	0.055	0.533	0.363	0.577	0.941	0.732	0.25	0.736	0.505	0.648	0.639	0.172	0.523	0.563	0.556
0	0.499	0.61	0.0	0.678	0.726	0.553	0.581	0.535	0.708	0.362	0.61	0.0	0.0	0.0	0.0	0.0	0.0	0.0	0.0	0.742	0.663	0.504	0.654	0.378	0.661	0.565	0.628	0.04	0.703	0.803	0.31	0.006	0.745	0.415	0.013	0.519	0.349	0.562	0.984	0.718	0.14	0.685	0.356	0.71	0.629	0.179	0.444	0.444	0.566
0	0.536	0.406	0.0	0.702	0.746	0.586	0.612	0.42	0.555	0.241	0.406	0.0	0.0	0.0	0.0	0.0	0.0	0.0	0.0	0.729	0.482	0.409	0.73	0.585	0.541	0.573	0.344	0.007	0.569	0.754	0.727	0.141	0.6	0.48	0.018	0.464	0.317	0.576	0.869	0.557	0.174	0.754	0.554	0.619	0.689	0.236	0.536	0.599	0.546
0	0.564	0.758	0.031	0.691	0.591	0.571	0.522	0.624	0.791	0.455	0.744	0.521	0.521	0.521	0.521	0.656	0.852	0.656	0.852	0.767	0.597	0.506	0.7	0.397	0.645	0.555	0.829	0.087	0.688	0.797	0.75	0.147	0.633	0.673	0.062	0.566	0.34	0.592	0.823	0.708	0.197	0.748	0.451	0.674	0.525	0.056	0.554	0.561	0.621
0	0.204	0.716	0.031	0.475	0.326	0.27	0.222	0.584	0.772	0.533	0.797	0.692	0.692	0.692	0.692	0.558	0.725	0.558	0.725	0.375	0.078	0.45	0.563	0.819	0.531	0.535	0.625	0.179	0.77	0.848	0.0	0.139	0.574	0.526	0.128	0.519	0.349	0.406	0.767	0.591	0.208	0.566	0.552	0.653	0.634	0.846	0.393	0.453	0.112
0	0.316	0.231	0.031	0.435	0.519	0.31	0.316	0.342	0.41	0.159	0.24	0.543	0.543	0.543	0.543	0.413	0.536	0.413	0.536	0.624	0.548	0.411	0.514	0.305	0.383	0.472	0.784	0.242	0.587	0.785	0.547	0.112	0.534	0.223	0.007	0.519	0.349	0.391	0.903	0.506	0.201	0.484	0.134	0.54	0.594	0.349	0.338	0.522	0.422
0	0.277	0.901	0.031	0.418	0.504	0.269	0.283	0.665	0.879	0.558	0.889	0.428	0.428	0.428	0.428	0.635	0.825	0.635	0.825	0.551	0.331	0.506	0.595	0.734	0.599	0.53	0.0	0.002	0.569	0.754	0.475	0.079	0.603	0.798	0.674	0.568	0.353	0.209	0.302	0.657	0.2	0.632	0.693	0.68	0.516	0.231	0.348	0.388	0.26
0	0.091	0.758	0.031	0.288	0.394	0.114	0.129	0.508	0.671	0.514	0.714	0.688	0.688	0.688	0.688	0.508	0.66	0.508	0.66	0.0	0.486	0.453	0.582	0.468	0.545	0.541	0.581	0.129	0.569	0.754	0.0	0.139	0.574	0.526	0.128	0.519	0.349	0.406	0.767	0.591	0.208	0.0	0.392	0.617	0.556	0.254	0.507	0.575	0.422
0	0.223	0.614	0.031	0.428	0.488	0.205	0.238	0.516	0.682	0.395	0.619	0.517	0.517	0.517	0.517	0.631	0.819	0.631	0.819	0.541	0.404	0.381	0.541	0.617	0.499	0.572	0.432	0.055	0.569	0.754	0.516	0.144	0.54	0.725	0.522	0.471	0.347	0.194	0.392	0.501	0.196	0.575	0.545	0.571	0.518	0.31	0.474	0.602	0.245
0	0.214	0.529	0.031	0.466	0.401	0.259	0.23	0.501	0.587	0.326	0.499	0.494	0.494	0.494	0.494	0.45	0.584	0.45	0.584	0.596	0.717	0.444	0.444	0.29	0.575	0.565	0.485	0.078	0.569	0.754	0.665	0.465	0.595	0.61	0.237	0.51	0.337	0.188	0.399	0.618	0.195	0.356	0.062	0.672	0.403	0.131	0.507	0.575	0.357
0	0.16	0.416	0.031	0.431	0.376	0.21	0.186	0.376	0.497	0.44	0.536	0.44	0.44	0.44	0.44	0.558	0.725	0.558	0.725	0.437	0.198	0.316	0.504	0.63	0.176	0.401	0.65	0.258	0.68	0.863	0.397	0.079	0.58	0.344	0.042	0.519	0.349	0.255	0.897	0.302	0.105	0.519	0.447	0.361	0.377	0.141	0.507	0.575	0.235
0	0.186	0.229	0.0	0.477	0.555	0.274	0.32	0.319	0.422	0.136	0.229	0.0	0.0	0.0	0.0	0.0	0.0	0.0	0.0	0.547	0.519	0.408	0.491	0.497	0.391	0.48	0.423	0.064	0.569	0.754	0.397	0.069	0.561	0.466	0.095	0.519	0.349	0.271	0.856	0.462	0.17	0.544	0.491	0.549	0.271	0.051	0.507	0.575	0.259
0	0.292	0.737	0.0	0.545	0.613	0.369	0.409	0.607	0.803	0.437	0.737	0.0	0.0	0.0	0.0	0.0	0.0	0.0	0.0	0.414	0.071	0.303	0.632	0.917	0.589	0.696	0.559	0.079	0.26	0.608	0.397	0.04	0.588	0.288	0.013	0.519	0.349	0.379	0.956	0.584	0.19	0.582	0.404	0.609	0.57	0.328	0.428	0.526	0.345
0	0.31	0.312	0.031	0.288	0.394	0.363	0.311	0.306	0.405	0.193	0.266	0.558	0.558	0.558	0.558	0.499	0.648	0.499	0.648	0.549	0.273	0.32	0.624	0.784	0.519	0.64	0.23	0.011	0.569	0.754	0.589	0.161	0.54	0.434	0.04	0.519	0.349	0.374	0.834	0.496	0.194	0.647	0.673	0.588	0.642	0.521	0.484	0.591	0.237
0	0.289	0.388	0.031	0.526	0.391	0.342	0.293	0.414	0.512	0.234	0.372	0.475	0.475	0.475	0.475	0.481	0.625	0.481	0.625	0.602	0.517	0.57	0.535	0.418	0.353	0.33	0.673	0.151	0.78	0.813	0.547	0.13	0.413	0.446	0.048	0.519	0.349	0.359	0.85	0.72	0.349	0.495	0.177	0.52	0.452	0.133	0.3	0.509	0.408
0	0.22	0.536	0.031	0.476	0.384	0.273	0.235	0.492	0.651	0.325	0.54	0.357	0.357	0.357	0.357	0.615	0.799	0.615	0.799	0.608	0.782	0.485	0.363	0.14	0.447	0.455	0.634	0.173	0.587	0.759	0.696	0.569	0.513	0.415	0.054	0.519	0.349	0.22	0.487	0.754	0.283	0.0	0.392	0.617	0.556	0.254	0.507	0.575	0.422
0	0.211	0.254	0.031	0.485	0.279	0.285	0.228	0.336	0.382	0.153	0.217	0.614	0.614	0.614	0.614	0.359	0.466	0.359	0.466	0.518	0.339	0.331	0.538	0.64	0.246	0.443	0.52	0.097	0.486	0.763	0.533	0.175	0.473	0.451	0.074	0.519	0.349	0.28	0.789	0.311	0.18	0.46	0.191	0.494	0.592	0.585	0.211	0.449	0.287
0	0.641	0.746	0.0	0.769	0.804	0.68	0.7	0.613	0.81	0.442	0.746	0.0	0.0	0.0	0.0	0.0	0.0	0.0	0.0	0.816	0.642	0.458	0.737	0.363	0.525	0.525	0.881	0.078	0.592	0.771	0.665	0.051	0.608	0.613	0.028	0.441	0.304	0.678	0.933	0.599	0.182	0.764	0.349	0.592	0.708	0.162	0.503	0.603	0.703
0	0.272	0.457	0.063	0.143	0.27	0.301	0.213	0.164	0.216	0.363	0.337	0.521	0.521	0.761	0.711	0.364	0.473	0.384	0.486	0.598	0.541	0.426	0.539	0.471	0.423	0.487	0.515	0.068	0.501	0.736	0.65	0.307	0.604	0.421	0.043	0.519	0.349	0.318	0.709	0.499	0.155	0.589	0.478	0.571	0.42	0.113	0.507	0.575	0.335
0	0.605	0.289	0.0	0.746	0.784	0.648	0.67	0.353	0.467	0.171	0.289	0.0	0.0	0.0	0.0	0.0	0.0	0.0	0.0	0.795	0.633	0.488	0.738	0.44	0.557	0.52	0.329	0.005	0.569	0.754	0.262	0.001	0.477	0.48	0.012	0.159	0.229	0.655	0.989	0.655	0.283	0.738	0.332	0.638	0.792	0.367	0.493	0.549	0.65
0	0.15	0.423	0.031	0.402	0.422	0.169	0.178	0.41	0.542	0.288	0.436	0.544	0.544	0.544	0.544	0.584	0.758	0.584	0.758	0.499	0.389	0.533	0.441	0.392	0.259	0.287	0.678	0.315	0.653	0.774	0.0	0.139	0.574	0.526	0.128	0.519	0.349	0.406	0.767	0.591	0.208	0.39	0.131	0.448	0.439	0.244	0.507	0.575	0.277
0	0.508	0.425	0.031	0.206	0.323	0.557	0.475	0.622	0.564	0.452	0.591	0.684	0.684	0.684	0.684	0.436	0.566	0.436	0.566	0.735	0.591	0.405	0.689	0.484	0.559	0.588	0.075	0.001	0.569	0.754	0.608	0.066	0.672	0.332	0.006	0.519	0.349	0.563	0.941	0.555	0.134	0.702	0.396	0.606	0.708	0.315	0.523	0.603	0.549
0	0.214	0.686	0.0	0.495	0.57	0.299	0.343	0.579	0.765	0.407	0.686	0.0	0.0	0.0	0.0	0.0	0.0	0.0	0.0	0.57	0.563	0.478	0.375	0.161	0.407	0.434	0.772	0.383	0.598	0.767	0.694	0.578	0.539	0.446	0.071	0.519	0.349	0.209	0.464	0.611	0.228	0.0	0.392	0.617	0.556	0.254	0.507	0.575	0.422
0	0.362	0.365	0.0	0.59	0.651	0.431	0.467	0.397	0.524	0.216	0.365	0.0	0.0	0.0	0.0	0.0	0.0	0.0	0.0	0.531	0.17	0.482	0.645	0.712	0.541	0.516	0.789	0.197	0.645	0.786	0.434	0.036	0.583	0.627	0.126	0.536	0.351	0.423	0.852	0.618	0.202	0.661	0.585	0.618	0.668	0.487	0.466	0.547	0.33
0	0.3	0.406	0.031	0.425	0.51	0.295	0.302	0.508	0.488	0.333	0.439	0.447	0.447	0.447	0.447	0.462	0.6	0.462	0.6	0.598	0.467	0.411	0.578	0.567	0.946	0.777	0.448	0.041	0.569	0.754	0.625	0.222	0.749	0.434	0.042	0.519	0.349	0.356	0.781	0.779	0.153	0.608	0.495	0.881	0.5	0.182	0.548	0.384	0.348
0	0.453	0.176	0.0	0.648	0.7	0.512	0.543	0.289	0.382	0.104	0.176	0.0	0.0	0.0	0.0	0.0	0.0	0.0	0.0	0.703	0.58	0.417	0.642	0.437	0.349	0.444	0.668	0.064	0.451	0.71	0.54	0.053	0.449	0.319	0.007	0.519	0.349	0.517	0.952	0.47	0.251	0.647	0.316	0.469	0.692	0.369	0.392	0.651	0.51
0	0.524	0.222	0.031	0.678	0.51	0.553	0.489	0.315	0.415	0.132	0.222	0.503	0.503	0.503	0.503	0.383	0.497	0.383	0.497	0.736	0.551	0.481	0.708	0.521	0.491	0.486	0.202	0.004	0.569	0.754	0.475	0.022	0.55	0.384	0.01	0.519	0.349	0.583	0.975	0.596	0.217	0.728	0.466	0.562	0.718	0.313	0.525	0.651	0.547
0	0.304	0.679	0.031	0.182	0.303	0.37	0.305	0.59	0.76	0.419	0.693	0.646	0.646	0.646	0.646	0.585	0.76	0.585	0.76	0.607	0.499	0.512	0.513	0.323	0.431	0.424	0.794	0.274	0.617	0.765	0.374	0.03	0.547	0.612	0.152	0.545	0.372	0.368	0.833	0.603	0.221	0.544	0.262	0.557	0.234	0.021	0.507	0.575	0.418
0	0.3	0.164	0.031	0.387	0.478	0.321	0.302	0.283	0.374	0.097	0.164	0.508	0.508	0.508	0.508	0.445	0.578	0.445	0.578	0.566	0.339	0.414	0.597	0.658	0.447	0.513	0.563	0.078	0.583	0.782	0.397	0.037	0.559	0.718	0.334	0.4	0.31	0.331	0.655	0.545	0.197	0.595	0.436	0.583	0.663	0.644	0.338	0.474	0.296
0	0.624	0.314	0.0	0.759	0.794	0.665	0.686	0.368	0.486	0.186	0.314	0.0	0.0	0.0	0.0	0.0	0.0	0.0	0.0	0.803	0.62	0.408	0.749	0.435	0.471	0.532	0.65	0.024	0.532	0.758	0.561	0.025	0.484	0.653	0.04	0.452	0.37	0.665	0.944	0.526	0.242	0.742	0.312	0.576	0.8	0.351	0.408	0.544	0.674
0	0.326	0.3	0.031	0.406	0.495	0.342	0.324	0.348	0.46	0.182	0.293	0.367	0.367	0.367	0.367	0.412	0.535	0.412	0.535	0.614	0.476	0.408	0.571	0.465	0.565	0.588	0.697	0.143	0.655	0.816	0.547	0.108	0.57	0.375	0.023	0.519	0.349	0.398	0.892	0.608	0.208	0.575	0.315	0.636	0.598	0.344	0.448	0.515	0.395
0	0.449	0.635	0.031	0.49	0.566	0.449	0.426	0.688	0.651	0.522	0.707	0.607	0.607	0.607	0.607	0.53	0.688	0.53	0.688	0.724	0.723	0.472	0.607	0.335	0.659	0.589	0.485	0.024	0.569	0.754	0.721	0.213	0.623	0.365	0.012	0.519	0.349	0.491	0.817	0.659	0.19	0.667	0.391	0.683	0.181	0.005	0.507	0.575	0.531
0	0.15	0.797	0.031	0.405	0.416	0.174	0.178	0.615	0.813	0.529	0.822	0.648	0.648	0.648	0.648	0.54	0.701	0.54	0.701	0.472	0.299	0.585	0.424	0.341	0.499	0.415	0.749	0.466	0.658	0.76	0.0	0.139	0.574	0.526	0.128	0.519	0.349	0.406	0.767	0.591	0.208	0.437	0.213	0.715	0.471	0.313	0.143	0.146	0.256
0	0.563	0.524	0.063	0.303	0.406	0.594	0.455	0.596	0.637	0.425	0.596	0.491	0.491	0.511	0.502	0.583	0.695	0.583	0.726	0.754	0.534	0.386	0.731	0.514	0.451	0.538	0.625	0.028	0.469	0.732	0.705	0.105	0.542	0.517	0.02	0.372	0.306	0.604	0.897	0.487	0.19	0.765	0.534	0.549	0.605	0.108	0.42	0.582	0.594
0	0.015	1.0	0.0	0.368	0.462	0.122	0.178	0.757	1.0	0.593	1.0	0.0	0.0	0.0	0.0	0.0	0.0	0.0	0.0	0.0	0.486	0.453	0.582	0.468	0.545	0.541	0.581	0.129	0.569	0.754	0.0	0.139	0.574	0.526	0.128	0.519	0.349	0.406	0.767	0.591	0.208	0.0	0.392	0.617	0.556	0.254	0.507	0.575	0.422
0	0.345	0.584	0.031	0.541	0.5	0.362	0.34	0.526	0.67	0.352	0.575	0.5	0.5	0.5	0.5	0.44	0.571	0.44	0.571	0.584	0.32	0.717	0.592	0.501	0.585	0.38	0.829	0.268	0.683	0.734	0.691	0.289	0.585	0.488	0.049	0.49	0.334	0.383	0.719	0.847	0.259	0.626	0.459	0.627	0.521	0.169	0.58	0.623	0.401
0	0.233	0.307	0.0	0.508	0.581	0.316	0.36	0.364	0.481	0.182	0.307	0.0	0.0	0.0	0.0	0.0	0.0	0.0	0.0	0.597	0.655	0.447	0.494	0.398	0.631	0.594	0.313	0.026	0.569	0.754	0.547	0.173	0.59	0.152	0.005	0.519	0.349	0.311	0.855	0.611	0.195	0.528	0.329	0.7	0.505	0.267	0.47	0.474	0.314
0	0.339	0.363	0.094	0.306	0.409	0.305	0.221	0.781	0.379	0.619	0.522	0.538	0.496	0.538	0.521	0.497	0.527	0.497	0.57	0.561	0.264	0.405	0.622	0.666	0.503	0.554	0.717	0.149	0.725	0.847	0.599	0.148	0.467	0.837	0.65	0.501	0.397	0.248	0.267	0.657	0.29	0.663	0.672	0.592	0.46	0.11	0.398	0.518	0.346
0	0.184	0.522	0.063	0.379	0.401	0.138	0.14	0.466	0.545	0.4	0.52	0.4	0.4	0.664	0.613	0.514	0.542	0.514	0.604	0.576	0.696	0.436	0.356	0.161	0.437	0.488	0.661	0.242	0.495	0.729	0.594	0.319	0.559	0.332	0.034	0.519	0.349	0.242	0.71	0.499	0.183	0.307	0.04	0.669	0.444	0.213	0.507	0.575	0.326
0	0.494	0.372	0.0	0.675	0.723	0.549	0.577	0.401	0.529	0.221	0.372	0.0	0.0	0.0	0.0	0.0	0.0	0.0	0.0	0.716	0.531	0.433	0.686	0.505	0.565	0.567	0.631	0.042	0.608	0.786	0.346	0.008	0.439	0.392	0.011	0.519	0.349	0.559	0.984	0.601	0.296	0.711	0.466	0.649	0.667	0.246	0.421	0.48	0.529
0	0.32	0.478	0.0	0.563	0.628	0.393	0.432	0.461	0.609	0.284	0.478	0.0	0.0	0.0	0.0	0.0	0.0	0.0	0.0	0.606	0.453	0.496	0.597	0.595	0.631	0.556	0.382	0.025	0.569	0.754	0.487	0.069	0.513	0.269	0.011	0.519	0.349	0.4	0.935	0.713	0.272	0.644	0.622	0.658	0.456	0.118	0.579	0.594	0.342
0	0.262	0.43	0.031	0.286	0.392	0.314	0.27	0.296	0.391	0.279	0.328	0.5	0.5	0.5	0.5	0.397	0.516	0.397	0.516	0.531	0.297	0.418	0.565	0.62	0.527	0.558	0.663	0.165	0.655	0.813	0.533	0.134	0.672	0.741	0.481	0.436	0.276	0.242	0.439	0.635	0.156	0.503	0.221	0.694	0.669	0.826	0.37	0.396	0.296
0	0.318	0.642	0.031	0.528	0.473	0.345	0.318	0.55	0.727	0.395	0.649	0.781	0.781	0.781	0.781	0.437	0.568	0.437	0.568	0.0	0.486	0.453	0.582	0.468	0.545	0.541	0.581	0.129	0.569	0.754	0.0	0.139	0.574	0.526	0.128	0.519	0.349	0.406	0.767	0.591	0.208	0.0	0.392	0.617	0.556	0.254	0.507	0.575	0.422
0	0.619	0.45	0.031	0.283	0.39	0.656	0.569	0.622	0.583	0.452	0.603	0.746	0.746	0.746	0.746	0.475	0.617	0.475	0.617	0.813	0.699	0.461	0.725	0.366	0.579	0.553	0.559	0.015	0.554	0.751	0.773	0.13	0.621	0.434	0.008	0.519	0.349	0.651	0.887	0.623	0.181	0.762	0.386	0.628	0.64	0.105	0.577	0.621	0.681
0	0.327	0.053	0.0	0.568	0.632	0.4	0.438	0.22	0.291	0.032	0.053	0.0	0.0	0.0	0.0	0.0	0.0	0.0	0.0	0.609	0.449	0.378	0.594	0.562	0.465	0.553	0.559	0.066	0.499	0.752	0.463	0.055	0.585	0.739	0.339	0.469	0.325	0.35	0.637	0.467	0.157	0.566	0.285	0.573	0.651	0.513	0.48	0.604	0.383
0	0.145	0.797	0.0	0.451	0.533	0.238	0.286	0.641	0.848	0.473	0.797	0.0	0.0	0.0	0.0	0.0	0.0	0.0	0.0	0.502	0.412	0.525	0.471	0.516	0.595	0.514	0.546	0.156	0.637	0.769	0.497	0.186	0.668	0.552	0.22	0.484	0.295	0.194	0.643	0.703	0.176	0.499	0.4	0.664	0.497	0.392	0.51	0.537	0.2
0	0.309	0.448	0.031	0.44	0.523	0.295	0.309	0.369	0.488	0.316	0.425	0.431	0.431	0.431	0.431	0.638	0.829	0.638	0.829	0.593	0.426	0.32	0.578	0.54	0.495	0.624	0.642	0.116	0.646	0.846	0.434	0.048	0.377	0.624	0.163	0.443	0.43	0.368	0.808	0.513	0.322	0.568	0.321	0.56	0.56	0.277	0.433	0.582	0.385
0	0.405	0.238	0.0	0.618	0.675	0.47	0.503	0.325	0.429	0.141	0.238	0.0	0.0	0.0	0.0	0.0	0.0	0.0	0.0	0.661	0.495	0.455	0.621	0.467	0.523	0.525	0.743	0.123	0.626	0.787	0.54	0.068	0.588	0.496	0.038	0.67	0.394	0.47	0.91	0.584	0.19	0.66	0.458	0.577	0.549	0.156	0.643	0.717	0.459
0	0.269	0.372	0.0	0.531	0.6	0.348	0.39	0.401	0.529	0.221	0.372	0.0	0.0	0.0	0.0	0.0	0.0	0.0	0.0	0.554	0.358	0.392	0.583	0.689	0.529	0.582	0.329	0.024	0.569	0.754	0.533	0.129	0.492	0.504	0.081	0.559	0.405	0.336	0.82	0.55	0.243	0.595	0.515	0.623	0.604	0.477	0.515	0.58	0.27
0	0.264	0.358	0.031	0.393	0.483	0.271	0.272	0.53	0.426	0.356	0.418	0.632	0.632	0.632	0.632	0.42	0.545	0.42	0.545	0.549	0.349	0.424	0.573	0.65	0.493	0.532	0.526	0.075	0.412	0.682	0.594	0.211	0.57	0.636	0.222	0.481	0.338	0.292	0.621	0.499	0.176	0.586	0.483	0.573	0.541	0.3	0.503	0.621	0.302
0	0.186	0.691	0.094	0.336	0.345	0.083	0.095	0.724	0.595	0.559	0.654	0.492	0.492	0.738	0.707	0.523	0.582	0.523	0.617	0.576	0.689	0.445	0.438	0.317	0.788	0.677	0.464	0.08	0.569	0.754	0.374	0.057	0.657	0.699	0.523	0.601	0.342	0.184	0.462	0.603	0.156	0.284	0.028	0.948	0.541	0.449	0.577	0.358	0.31
0	0.642	0.649	0.031	0.533	0.602	0.652	0.588	0.69	0.706	0.523	0.744	0.548	0.548	0.548	0.548	0.503	0.653	0.503	0.653	0.78	0.451	0.439	0.791	0.558	0.649	0.61	0.857	0.068	0.618	0.789	0.808	0.15	0.642	0.288	0.002	0.519	0.349	0.67	0.877	0.655	0.177	0.818	0.577	0.673	0.719	0.172	0.557	0.564	0.648
0	0.141	0.261	0.031	0.291	0.396	0.176	0.17	0.41	0.408	0.23	0.298	0.633	0.633	0.633	0.633	0.385	0.5	0.385	0.5	0.426	0.196	0.636	0.45	0.443	0.729	0.509	0.739	0.465	0.606	0.722	0.346	0.058	0.297	0.615	0.357	0.698	0.576	0.185	0.619	0.708	0.454	0.484	0.353	0.741	0.475	0.336	0.579	0.518	0.215
0	0.004	0.3	0.0	0.361	0.456	0.113	0.169	0.36	0.476	0.178	0.3	0.0	0.0	0.0	0.0	0.0	0.0	0.0	0.0	0.0	0.486	0.453	0.582	0.468	0.545	0.541	0.581	0.129	0.569	0.754	0.0	0.139	0.574	0.526	0.128	0.519	0.349	0.406	0.767	0.591	0.208	0.0	0.392	0.617	0.556	0.254	0.507	0.575	0.422
0	0.277	0.693	0.094	0.422	0.416	0.197	0.17	0.698	0.649	0.532	0.64	0.661	0.62	0.661	0.64	0.414	0.504	0.414	0.516	0.647	0.854	0.522	0.41	0.156	0.561	0.497	0.546	0.079	0.693	0.794	0.547	0.139	0.592	0.223	0.008	0.519	0.349	0.353	0.88	0.723	0.224	0.437	0.104	0.611	0.313	0.046	0.507	0.575	0.416
0	0.231	0.148	0.0	0.506	0.579	0.314	0.357	0.274	0.362	0.088	0.148	0.0	0.0	0.0	0.0	0.0	0.0	0.0	0.0	0.593	0.642	0.46	0.482	0.365	0.391	0.438	0.497	0.077	0.569	0.754	0.584	0.231	0.523	0.53	0.121	0.338	0.301	0.28	0.699	0.564	0.225	0.525	0.325	0.527	0.254	0.033	0.507	0.575	0.337
0	0.382	0.358	0.063	0.519	0.425	0.333	0.304	0.45	0.405	0.273	0.358	0.553	0.553	0.605	0.584	0.432	0.54	0.432	0.551	0.593	0.288	0.426	0.659	0.726	0.527	0.552	0.584	0.058	0.444	0.702	0.497	0.054	0.586	0.747	0.272	0.442	0.315	0.411	0.7	0.586	0.191	0.703	0.783	0.595	0.556	0.187	0.556	0.639	0.332
0	0.384	0.582	0.031	0.469	0.548	0.378	0.372	0.397	0.524	0.411	0.529	0.37	0.37	0.37	0.37	0.629	0.817	0.629	0.817	0.576	0.24	0.536	0.646	0.645	0.575	0.495	0.809	0.197	0.663	0.777	0.668	0.198	0.59	0.344	0.013	0.519	0.349	0.437	0.826	0.684	0.216	0.678	0.612	0.624	0.625	0.313	0.505	0.572	0.373
0	0.291	0.3	0.031	0.436	0.52	0.271	0.294	0.45	0.389	0.273	0.321	0.59	0.59	0.59	0.59	0.379	0.492	0.379	0.492	0.613	0.568	0.418	0.554	0.486	0.541	0.565	0.344	0.024	0.569	0.754	0.507	0.094	0.543	0.434	0.043	0.519	0.349	0.366	0.883	0.569	0.213	0.548	0.295	0.551	0.625	0.505	0.584	0.706	0.347
0	0.238	0.231	0.0	0.51	0.583	0.32	0.363	0.321	0.424	0.137	0.231	0.0	0.0	0.0	0.0	0.0	0.0	0.0	0.0	0.614	0.756	0.319	0.4	0.177	0.703	0.742	0.637	0.16	0.491	0.77	0.584	0.223	0.692	0.223	0.011	0.519	0.349	0.307	0.809	0.38	0.069	0.38	0.07	0.784	0.435	0.149	0.507	0.575	0.377
0	0.31	0.189	0.0	0.556	0.622	0.384	0.423	0.297	0.393	0.112	0.189	0.0	0.0	0.0	0.0	0.0	0.0	0.0	0.0	0.621	0.553	0.435	0.555	0.446	0.515	0.537	0.584	0.083	0.458	0.708	0.507	0.086	0.641	0.451	0.044	0.519	0.349	0.383	0.89	0.528	0.142	0.587	0.386	0.552	0.556	0.269	0.618	0.727	0.373
0	0.182	0.531	0.031	0.452	0.36	0.24	0.204	0.488	0.645	0.327	0.54	0.747	0.747	0.747	0.747	0.496	0.644	0.496	0.644	0.392	0.108	0.18	0.522	0.652	0.533	0.792	0.715	0.329	0.777	0.961	0.0	0.139	0.574	0.526	0.128	0.519	0.349	0.406	0.767	0.591	0.208	0.553	0.548	0.611	0.528	0.413	0.48	0.566	0.189
0	0.173	0.688	0.031	0.409	0.446	0.179	0.197	0.493	0.652	0.551	0.732	0.523	0.523	0.523	0.523	0.702	0.912	0.702	0.912	0.46	0.234	0.458	0.529	0.721	0.517	0.519	0.526	0.12	0.585	0.768	0.497	0.161	0.687	0.679	0.481	0.417	0.261	0.159	0.416	0.64	0.149	0.491	0.32	0.668	0.636	1.0	0.375	0.424	0.153
0	0.232	0.478	0.031	0.31	0.412	0.275	0.245	0.568	0.571	0.396	0.547	0.67	0.67	0.67	0.67	0.482	0.626	0.482	0.626	0.569	0.504	0.418	0.535	0.563	0.647	0.627	0.127	0.008	0.569	0.754	0.497	0.119	0.634	0.319	0.024	0.519	0.349	0.315	0.882	0.633	0.176	0.522	0.313	0.689	0.53	0.326	0.523	0.523	0.31
0	0.257	0.637	0.031	0.382	0.474	0.269	0.267	0.499	0.659	0.404	0.614	0.471	0.471	0.471	0.471	0.445	0.578	0.445	0.578	0.522	0.277	0.599	0.498	0.363	0.527	0.422	0.848	0.466	0.606	0.733	0.434	0.064	0.291	0.541	0.115	0.452	0.496	0.33	0.841	0.703	0.46	0.449	0.133	0.821	0.594	0.472	0.282	0.209	0.355
0	0.24	0.254	0.0	0.512	0.584	0.322	0.365	0.334	0.441	0.151	0.254	0.0	0.0	0.0	0.0	0.0	0.0	0.0	0.0	0.554	0.418	0.402	0.536	0.541	0.293	0.415	0.588	0.121	0.522	0.755	0.573	0.202	0.449	0.725	0.479	0.337	0.339	0.207	0.386	0.506	0.261	0.553	0.403	0.393	0.534	0.323	0.502	0.841	0.297
0	0.524	0.557	0.0	0.694	0.74	0.576	0.602	0.505	0.668	0.33	0.557	0.0	0.0	0.0	0.0	0.0	0.0	0.0	0.0	0.748	0.615	0.412	0.693	0.457	0.585	0.596	0.255	0.004	0.569	0.754	0.525	0.032	0.389	0.541	0.029	0.652	0.496	0.579	0.948	0.589	0.334	0.71	0.392	0.643	0.692	0.256	0.485	0.539	0.574
0	0.261	0.203	0.0	0.525	0.596	0.341	0.383	0.305	0.403	0.121	0.203	0.0	0.0	0.0	0.0	0.0	0.0	0.0	0.0	0.551	0.362	0.381	0.546	0.532	0.471	0.554	0.689	0.191	0.594	0.799	0.31	0.022	0.847	0.344	0.025	0.519	0.349	0.352	0.959	0.504	0.033	0.531	0.292	0.509	0.584	0.428	0.416	0.624	0.329
0	0.508	0.552	0.094	0.495	0.449	0.478	0.362	0.675	0.555	0.508	0.661	0.542	0.426	0.555	0.525	0.555	0.655	0.555	0.679	0.743	0.637	0.435	0.672	0.421	0.671	0.625	0.503	0.019	0.41	0.678	0.721	0.157	0.645	0.475	0.019	0.432	0.284	0.549	0.855	0.628	0.169	0.712	0.435	0.7	0.59	0.128	0.534	0.523	0.563
0	0.508	0.663	0.0	0.684	0.731	0.561	0.589	0.565	0.747	0.393	0.663	0.0	0.0	0.0	0.0	0.0	0.0	0.0	0.0	0.743	0.637	0.435	0.668	0.406	0.607	0.591	0.618	0.037	0.592	0.779	0.567	0.048	0.612	0.717	0.115	0.478	0.318	0.549	0.853	0.62	0.186	0.696	0.375	0.637	0.638	0.185	0.598	0.628	0.571
0	0.273	0.187	0.031	0.525	0.306	0.34	0.279	0.272	0.36	0.477	0.473	0.511	0.511	0.511	0.511	0.545	0.708	0.545	0.708	0.545	0.321	0.169	0.542	0.485	0.267	0.625	0.774	0.285	0.582	0.885	0.262	0.014	0.214	0.096	0.002	0.519	0.349	0.367	0.988	0.299	0.43	0.51	0.222	0.336	0.621	0.538	0.489	0.917	0.344
0	0.329	0.36	0.094	0.22	0.336	0.311	0.213	0.476	0.457	0.34	0.416	0.755	0.494	0.755	0.684	0.362	0.432	0.376	0.464	0.606	0.432	0.401	0.608	0.622	0.463	0.534	0.344	0.019	0.569	0.754	0.547	0.105	0.467	0.53	0.073	0.38	0.349	0.393	0.847	0.535	0.256	0.581	0.325	0.578	0.679	0.631	0.402	0.536	0.359
0	0.281	0.492	0.031	0.434	0.518	0.258	0.286	0.535	0.552	0.362	0.506	0.574	0.574	0.574	0.574	0.473	0.614	0.473	0.614	0.556	0.343	0.309	0.585	0.663	0.473	0.622	0.52	0.067	0.374	0.7	0.578	0.172	0.508	0.764	0.516	0.477	0.367	0.238	0.374	0.353	0.171	0.627	0.653	0.553	0.475	0.164	0.523	0.658	0.288
0	0.275	0.312	0.031	0.413	0.5	0.271	0.282	0.361	0.478	0.189	0.309	0.49	0.49	0.49	0.49	0.408	0.53	0.408	0.53	0.582	0.454	0.469	0.556	0.535	0.577	0.546	0.568	0.091	0.587	0.765	0.561	0.155	0.66	0.571	0.131	0.281	0.21	0.329	0.753	0.672	0.172	0.581	0.435	0.697	0.581	0.39	0.305	0.335	0.313
0	0.246	0.568	0.063	0.329	0.429	0.215	0.192	0.437	0.578	0.371	0.552	0.538	0.538	0.63	0.597	0.476	0.586	0.476	0.601	0.624	0.799	0.445	0.431	0.218	0.281	0.371	0.497	0.071	0.569	0.754	0.643	0.334	0.57	0.511	0.097	0.211	0.213	0.28	0.638	0.56	0.193	0.0	0.392	0.617	0.556	0.254	0.507	0.575	0.422
0	0.187	0.626	0.031	0.448	0.392	0.233	0.208	0.518	0.685	0.466	0.684	0.706	0.706	0.706	0.706	0.453	0.588	0.453	0.588	0.551	0.535	0.561	0.468	0.406	0.511	0.44	0.572	0.145	0.725	0.795	0.346	0.046	0.438	0.4	0.057	0.519	0.349	0.281	0.911	0.706	0.325	0.424	0.151	0.739	0.539	0.438	0.367	0.354	0.289
0	0.387	0.566	0.094	0.441	0.438	0.304	0.262	0.55	0.626	0.408	0.584	0.519	0.459	0.519	0.496	0.451	0.549	0.514	0.601	0.649	0.485	0.51	0.632	0.565	0.365	0.382	0.44	0.025	0.569	0.754	0.589	0.108	0.342	0.456	0.031	0.519	0.349	0.45	0.884	0.603	0.38	0.643	0.432	0.551	0.602	0.259	0.095	0.246	0.436
0	0.309	0.132	0.031	0.55	0.286	0.376	0.309	0.258	0.341	0.218	0.242	0.642	0.642	0.642	0.642	0.433	0.562	0.433	0.562	0.608	0.491	0.356	0.561	0.471	0.485	0.586	0.65	0.12	0.609	0.816	0.346	0.024	0.712	0.632	0.171	0.394	0.242	0.37	0.821	0.504	0.098	0.546	0.261	0.602	0.655	0.579	0.408	0.518	0.363
0	0.262	0.499	0.031	0.497	0.428	0.301	0.27	0.47	0.621	0.303	0.503	0.494	0.494	0.494	0.494	0.412	0.535	0.412	0.535	0.556	0.379	0.46	0.478	0.3	0.896	0.715	0.836	0.426	0.704	0.819	0.617	0.253	0.818	0.223	0.01	0.519	0.349	0.324	0.787	0.71	0.103	0.475	0.167	0.733	0.539	0.3	0.959	0.756	0.37
0	0.55	0.656	0.125	0.662	0.438	0.531	0.361	0.551	0.728	0.466	0.697	0.404	0.404	0.651	0.6	0.622	0.664	0.622	0.722	0.764	0.624	0.491	0.695	0.406	0.663	0.577	0.718	0.051	0.694	0.804	0.262	0.003	0.917	0.248	0.002	0.519	0.349	0.609	0.997	0.706	0.06	0.715	0.356	0.685	0.678	0.203	0.566	0.558	0.612
0	0.291	0.277	0.031	0.497	0.49	0.301	0.295	0.321	0.424	0.226	0.305	0.689	0.689	0.689	0.689	0.339	0.44	0.339	0.44	0.634	0.693	0.355	0.478	0.258	0.511	0.602	0.661	0.14	0.664	0.84	0.687	0.368	0.572	0.488	0.065	0.372	0.292	0.319	0.64	0.472	0.166	0.284	0.009	0.537	0.534	0.249	0.384	0.565	0.428
0	0.574	0.296	0.0	0.726	0.767	0.62	0.644	0.357	0.472	0.175	0.296	0.0	0.0	0.0	0.0	0.0	0.0	0.0	0.0	0.773	0.601	0.433	0.724	0.458	0.565	0.568	0.563	0.019	0.674	0.816	0.554	0.03	0.625	0.415	0.008	0.519	0.349	0.626	0.967	0.596	0.171	0.745	0.416	0.622	0.727	0.259	0.518	0.584	0.614
0	0.251	0.157	0.0	0.519	0.59	0.332	0.374	0.279	0.369	0.093	0.157	0.0	0.0	0.0	0.0	0.0	0.0	0.0	0.0	0.611	0.686	0.464	0.486	0.34	0.579	0.55	0.464	0.058	0.569	0.754	0.374	0.04	0.55	0.549	0.126	0.6	0.389	0.325	0.849	0.596	0.216	0.519	0.276	0.624	0.511	0.254	0.58	0.628	0.343
0	0.285	0.524	0.031	0.509	0.449	0.318	0.29	0.421	0.557	0.544	0.663	0.485	0.485	0.485	0.485	0.695	0.903	0.695	0.903	0.628	0.675	0.401	0.453	0.215	0.543	0.582	0.724	0.204	0.684	0.832	0.662	0.317	0.589	0.421	0.041	0.519	0.349	0.328	0.705	0.552	0.18	0.449	0.112	0.675	0.518	0.226	0.485	0.509	0.407
0	0.409	0.383	0.063	0.363	0.409	0.431	0.326	0.513	0.507	0.338	0.473	0.644	0.521	0.644	0.605	0.409	0.487	0.409	0.509	0.692	0.659	0.426	0.576	0.317	0.489	0.528	0.727	0.111	0.344	0.634	0.463	0.036	0.541	0.096	0.001	0.519	0.349	0.482	0.971	0.501	0.195	0.616	0.299	0.601	0.528	0.131	0.362	0.478	0.499
0	0.269	0.406	0.063	0.414	0.432	0.187	0.21	0.342	0.452	0.377	0.443	0.346	0.346	0.591	0.541	0.233	0.303	0.387	0.403	0.543	0.321	0.445	0.481	0.296	0.373	0.437	0.869	0.492	0.56	0.759	0.525	0.122	0.546	0.598	0.164	0.28	0.261	0.323	0.749	0.53	0.201	0.499	0.205	0.418	0.403	0.1	0.507	0.575	0.388
0	0.366	0.695	0.031	0.553	0.514	0.379	0.357	0.559	0.739	0.485	0.734	0.401	0.401	0.401	0.401	0.572	0.743	0.572	0.743	0.648	0.538	0.473	0.598	0.477	0.599	0.556	0.588	0.064	0.698	0.812	0.346	0.017	0.498	0.392	0.022	0.519	0.349	0.444	0.967	0.674	0.273	0.622	0.398	0.71	0.565	0.215	0.3	0.317	0.429
0	0.623	0.418	0.0	0.757	0.793	0.663	0.684	0.427	0.564	0.248	0.418	0.0	0.0	0.0	0.0	0.0	0.0	0.0	0.0	0.787	0.533	0.54	0.766	0.506	0.633	0.524	0.734	0.039	0.415	0.646	0.721	0.087	0.546	0.724	0.067	0.411	0.321	0.651	0.867	0.742	0.258	0.775	0.43	0.714	0.773	0.29	0.43	0.429	0.652
0	0.289	0.406	0.031	0.346	0.443	0.326	0.293	0.406	0.536	0.245	0.397	0.471	0.471	0.471	0.471	0.517	0.671	0.517	0.671	0.569	0.372	0.46	0.558	0.505	0.723	0.632	0.733	0.21	0.551	0.75	0.628	0.241	0.749	0.562	0.114	0.58	0.299	0.33	0.698	0.608	0.109	0.595	0.463	0.792	0.271	0.031	0.507	0.575	0.364
0	0.362	0.27	0.094	0.324	0.424	0.348	0.241	0.377	0.441	0.196	0.286	0.84	0.539	0.84	0.76	0.411	0.527	0.415	0.532	0.626	0.443	0.252	0.607	0.521	0.425	0.645	0.695	0.118	0.495	0.8	0.449	0.042	0.653	0.096	0.001	0.519	0.349	0.441	0.966	0.36	0.083	0.64	0.481	0.509	0.589	0.264	0.502	0.693	0.399
0	0.424	0.409	0.0	0.63	0.685	0.487	0.519	0.421	0.557	0.242	0.409	0.0	0.0	0.0	0.0	0.0	0.0	0.0	0.0	0.684	0.562	0.441	0.643	0.51	0.609	0.586	0.168	0.004	0.569	0.754	0.547	0.065	0.625	0.64	0.101	0.494	0.317	0.477	0.853	0.628	0.18	0.658	0.408	0.654	0.683	0.4	0.543	0.57	0.458
0	0.294	0.37	0.063	0.321	0.422	0.236	0.231	0.363	0.457	0.279	0.349	0.677	0.598	0.677	0.647	0.466	0.605	0.518	0.639	0.597	0.476	0.377	0.58	0.591	0.347	0.476	0.127	0.006	0.569	0.754	0.723	0.478	0.429	0.673	0.249	0.45	0.399	0.251	0.378	0.484	0.27	0.603	0.485	0.469	0.594	0.392	0.389	0.649	0.316
0	0.365	0.192	0.0	0.592	0.653	0.434	0.47	0.298	0.394	0.114	0.192	0.0	0.0	0.0	0.0	0.0	0.0	0.0	0.0	0.606	0.356	0.38	0.638	0.664	0.451	0.544	0.555	0.053	0.525	0.765	0.497	0.06	0.505	0.769	0.349	0.372	0.325	0.38	0.625	0.543	0.231	0.649	0.513	0.565	0.64	0.387	0.305	0.464	0.375
0	0.368	0.379	0.0	0.594	0.654	0.436	0.472	0.404	0.535	0.225	0.379	0.0	0.0	0.0	0.0	0.0	0.0	0.0	0.0	0.639	0.488	0.453	0.62	0.565	0.437	0.474	0.393	0.021	0.569	0.754	0.603	0.133	0.321	0.152	0.002	0.519	0.349	0.434	0.891	0.577	0.394	0.643	0.479	0.583	0.644	0.395	0.266	0.405	0.386
0	0.717	0.176	0.0	0.818	0.845	0.748	0.764	0.289	0.382	0.104	0.176	0.0	0.0	0.0	0.0	0.0	0.0	0.0	0.0	0.838	0.536	0.464	0.83	0.528	0.511	0.511	0.602	0.012	0.577	0.761	0.346	0.001	0.727	0.44	0.005	0.519	0.349	0.754	0.994	0.596	0.116	0.835	0.456	0.58	0.833	0.282	0.475	0.595	0.735
0	0.368	0.46	0.031	0.512	0.575	0.322	0.359	0.486	0.547	0.31	0.457	0.475	0.475	0.475	0.475	0.541	0.703	0.541	0.703	0.688	0.781	0.455	0.466	0.156	0.533	0.531	0.754	0.157	0.453	0.697	0.665	0.212	0.593	0.304	0.011	0.519	0.349	0.422	0.82	0.557	0.179	0.0	0.392	0.617	0.556	0.254	0.507	0.575	0.422
0	0.313	0.45	0.0	0.559	0.624	0.387	0.426	0.445	0.588	0.267	0.45	0.0	0.0	0.0	0.0	0.0	0.0	0.0	0.0	0.628	0.583	0.461	0.566	0.476	0.597	0.564	0.313	0.018	0.569	0.754	0.31	0.017	0.734	0.567	0.104	0.561	0.298	0.386	0.89	0.616	0.119	0.597	0.415	0.634	0.551	0.254	0.569	0.608	0.371
0	0.293	0.501	0.063	0.366	0.454	0.26	0.23	0.428	0.566	0.334	0.499	0.484	0.484	0.81	0.758	0.356	0.462	0.375	0.475	0.647	0.785	0.445	0.416	0.151	0.583	0.568	0.684	0.158	0.419	0.68	0.703	0.413	0.574	0.344	0.022	0.519	0.349	0.322	0.645	0.513	0.178	0.0	0.392	0.617	0.556	0.254	0.507	0.575	0.422
0	0.25	0.215	0.0	0.518	0.589	0.331	0.373	0.312	0.412	0.127	0.215	0.0	0.0	0.0	0.0	0.0	0.0	0.0	0.0	0.545	0.364	0.424	0.559	0.629	0.591	0.589	0.531	0.084	0.423	0.69	0.533	0.143	0.59	0.492	0.083	0.527	0.345	0.317	0.807	0.582	0.188	0.598	0.588	0.639	0.508	0.251	0.511	0.562	0.266
0	0.277	0.515	0.031	0.5	0.454	0.306	0.283	0.429	0.567	0.474	0.61	0.424	0.424	0.424	0.424	0.645	0.838	0.645	0.838	0.56	0.362	0.46	0.588	0.691	0.471	0.489	0.276	0.017	0.569	0.754	0.31	0.021	0.611	0.852	1.0	0.484	0.32	0.051	0.043	0.453	0.138	0.522	0.246	0.525	0.631	0.569	0.431	0.619	0.338
0	0.145	0.559	0.031	0.369	0.453	0.125	0.173	0.526	0.642	0.352	0.559	0.673	0.673	0.673	0.673	0.486	0.631	0.486	0.631	0.563	0.751	0.405	0.264	0.089	0.545	0.541	0.639	0.263	0.709	0.841	0.0	0.139	0.574	0.526	0.128	0.519	0.349	0.406	0.767	0.591	0.208	0.0	0.392	0.617	0.556	0.254	0.507	0.575	0.422
0	0.245	0.843	0.031	0.416	0.503	0.221	0.256	0.658	0.87	0.507	0.841	0.331	0.331	0.331	0.331	0.689	0.895	0.689	0.895	0.569	0.471	0.534	0.458	0.276	0.557	0.485	0.787	0.355	0.661	0.777	0.665	0.398	0.624	0.623	0.223	0.522	0.328	0.236	0.468	0.708	0.202	0.0	0.392	0.617	0.556	0.254	0.507	0.575	0.422
0	0.282	0.827	0.063	0.436	0.426	0.217	0.221	0.724	0.747	0.559	0.792	0.734	0.566	0.734	0.689	0.488	0.634	0.535	0.664	0.533	0.271	0.542	0.59	0.684	0.583	0.495	0.628	0.121	0.541	0.718	0.374	0.035	0.475	0.696	0.314	0.603	0.428	0.32	0.678	0.623	0.275	0.573	0.391	0.66	0.593	0.41	0.474	0.513	0.328
0	0.275	0.427	0.031	0.479	0.494	0.276	0.282	0.445	0.542	0.267	0.418	0.519	0.519	0.519	0.519	0.48	0.623	0.48	0.623	0.632	0.74	0.47	0.449	0.218	0.621	0.57	0.637	0.133	0.492	0.715	0.346	0.028	0.64	0.365	0.028	0.519	0.349	0.364	0.952	0.599	0.163	0.431	0.098	0.668	0.439	0.128	0.507	0.575	0.409
0	0.539	0.531	0.094	0.329	0.297	0.518	0.388	0.869	0.564	0.711	0.684	0.65	0.576	0.65	0.628	0.523	0.613	0.523	0.638	0.715	0.41	0.42	0.738	0.614	0.547	0.568	0.699	0.048	0.493	0.733	0.397	0.01	0.413	0.666	0.068	0.586	0.459	0.589	0.929	0.569	0.308	0.771	0.643	0.606	0.675	0.208	0.554	0.627	0.526
0	0.564	0.467	0.0	0.72	0.762	0.611	0.636	0.454	0.6	0.277	0.467	0.0	0.0	0.0	0.0	0.0	0.0	0.0	0.0	0.744	0.478	0.436	0.747	0.585	0.627	0.601	0.423	0.009	0.569	0.754	0.813	0.234	0.655	0.618	0.042	0.503	0.308	0.583	0.771	0.618	0.16	0.781	0.616	0.66	0.665	0.169	0.593	0.601	0.564
0	0.356	0.201	0.031	0.523	0.549	0.338	0.349	0.257	0.339	0.195	0.222	0.372	0.372	0.372	0.372	0.508	0.66	0.508	0.66	0.647	0.56	0.427	0.576	0.415	0.353	0.437	0.678	0.11	0.708	0.832	0.434	0.037	0.312	0.653	0.157	0.295	0.411	0.412	0.822	0.572	0.401	0.553	0.216	0.509	0.679	0.549	0.316	0.538	0.422
0	0.091	0.527	0.063	0.293	0.336	0.042	0.063	0.564	0.4	0.392	0.476	0.34	0.34	0.639	0.587	0.524	0.542	0.524	0.612	0.54	0.791	0.352	0.29	0.148	0.479	0.585	0.497	0.156	0.569	0.754	0.0	0.139	0.574	0.526	0.128	0.519	0.349	0.406	0.767	0.591	0.208	0.0	0.392	0.617	0.556	0.254	0.507	0.575	0.422
0	0.305	0.194	0.031	0.539	0.385	0.359	0.306	0.314	0.24	0.13	0.102	0.583	0.583	0.583	0.583	0.431	0.56	0.431	0.56	0.646	0.727	0.356	0.517	0.334	0.377	0.515	0.329	0.02	0.569	0.754	0.54	0.114	0.555	0.248	0.01	0.519	0.349	0.381	0.9	0.426	0.162	0.525	0.217	0.522	0.511	0.192	0.48	0.661	0.41
0	0.278	0.561	0.031	0.296	0.4	0.329	0.284	0.499	0.659	0.334	0.554	0.509	0.509	0.509	0.509	0.501	0.651	0.501	0.651	0.567	0.388	0.396	0.571	0.598	0.545	0.587	0.572	0.091	0.655	0.821	0.643	0.284	0.579	0.304	0.017	0.519	0.349	0.332	0.754	0.579	0.194	0.594	0.483	0.636	0.57	0.351	0.407	0.482	0.308
0	0.132	0.506	0.031	0.38	0.426	0.14	0.163	0.499	0.583	0.323	0.494	0.354	0.354	0.354	0.354	0.62	0.805	0.62	0.805	0.452	0.268	0.249	0.504	0.727	0.505	0.699	0.413	0.079	0.569	0.754	0.533	0.26	0.524	0.674	0.572	0.517	0.373	0.063	0.25	0.226	0.115	0.539	0.622	0.608	0.516	0.485	0.464	0.556	0.103
0	0.315	0.485	0.031	0.327	0.427	0.359	0.315	0.509	0.602	0.334	0.517	0.599	0.599	0.599	0.599	0.522	0.678	0.522	0.678	0.671	0.879	0.417	0.387	0.105	0.729	0.67	0.639	0.11	0.501	0.738	0.487	0.071	0.78	0.223	0.007	0.519	0.349	0.396	0.937	0.53	0.071	0.0	0.392	0.617	0.556	0.254	0.507	0.575	0.422
0	0.227	0.45	0.031	0.459	0.448	0.249	0.241	0.399	0.528	0.378	0.503	0.382	0.382	0.382	0.382	0.559	0.726	0.559	0.726	0.603	0.724	0.423	0.46	0.309	0.531	0.556	0.423	0.051	0.569	0.754	0.567	0.208	0.572	0.511	0.107	0.512	0.348	0.283	0.732	0.567	0.194	0.449	0.157	0.618	0.508	0.282	0.489	0.566	0.34
0	0.126	0.252	0.0	0.439	0.522	0.221	0.27	0.332	0.439	0.149	0.252	0.0	0.0	0.0	0.0	0.0	0.0	0.0	0.0	0.476	0.354	0.54	0.491	0.673	0.609	0.511	0.313	0.045	0.569	0.754	0.475	0.173	0.685	0.584	0.308	0.399	0.255	0.161	0.57	0.72	0.171	0.513	0.506	0.738	0.456	0.315	0.207	0.199	0.165
0	0.345	0.145	0.031	0.338	0.437	0.388	0.34	0.363	0.339	0.181	0.21	0.63	0.63	0.63	0.63	0.397	0.516	0.397	0.516	0.6	0.375	0.399	0.623	0.651	0.469	0.538	0.515	0.047	0.407	0.688	0.346	0.019	0.553	0.53	0.067	0.618	0.394	0.419	0.922	0.479	0.181	0.66	0.635	0.531	0.573	0.256	0.605	0.742	0.339
0	0.317	0.626	0.031	0.549	0.371	0.374	0.316	0.516	0.682	0.674	0.855	0.574	0.574	0.574	0.574	0.634	0.823	0.634	0.823	0.632	0.595	0.553	0.496	0.262	0.465	0.417	0.782	0.238	0.68	0.779	0.589	0.155	0.593	0.365	0.023	0.519	0.349	0.384	0.855	0.72	0.223	0.443	0.087	0.711	0.475	0.136	0.238	0.254	0.449
0	0.311	0.423	0.0	0.557	0.623	0.385	0.424	0.429	0.567	0.251	0.423	0.0	0.0	0.0	0.0	0.0	0.0	0.0	0.0	0.566	0.321	0.43	0.618	0.742	0.477	0.517	0.127	0.005	0.569	0.754	0.497	0.079	0.495	0.421	0.036	0.519	0.349	0.386	0.903	0.53	0.235	0.629	0.569	0.56	0.652	0.562	0.461	0.604	0.273
0	0.362	0.427	0.125	0.29	0.394	0.262	0.204	0.384	0.507	0.367	0.457	0.612	0.527	0.718	0.666	0.364	0.47	0.374	0.478	0.63	0.463	0.375	0.622	0.593	0.475	0.562	0.357	0.018	0.569	0.754	0.507	0.065	0.284	0.603	0.107	0.385	0.475	0.421	0.848	0.535	0.421	0.633	0.448	0.606	0.672	0.508	0.33	0.443	0.372
0	0.733	0.224	0.0	0.828	0.854	0.762	0.777	0.317	0.419	0.133	0.224	0.0	0.0	0.0	0.0	0.0	0.0	0.0	0.0	0.854	0.572	0.442	0.834	0.501	0.571	0.565	0.329	0.002	0.569	0.754	0.54	0.011	0.655	0.504	0.007	0.636	0.354	0.766	0.984	0.606	0.157	0.838	0.432	0.628	0.858	0.315	0.502	0.565	0.751
0	0.557	0.503	0.063	0.645	0.54	0.507	0.45	0.442	0.585	0.353	0.529	0.672	0.606	0.672	0.646	0.451	0.586	0.492	0.612	0.778	0.691	0.519	0.67	0.32	0.455	0.434	0.793	0.074	0.574	0.742	0.547	0.032	0.297	0.192	0.001	0.519	0.349	0.611	0.974	0.655	0.44	0.677	0.24	0.573	0.685	0.205	0.384	0.526	0.641
0	0.627	0.663	0.031	0.441	0.524	0.653	0.575	0.496	0.656	0.399	0.605	0.613	0.613	0.613	0.613	0.488	0.634	0.488	0.634	0.814	0.682	0.549	0.728	0.359	0.683	0.545	0.752	0.041	0.806	0.829	0.719	0.083	0.602	0.621	0.031	0.638	0.377	0.661	0.904	0.781	0.233	0.748	0.325	0.7	0.682	0.141	0.602	0.57	0.697
0	0.509	0.744	0.0	0.684	0.731	0.561	0.589	0.611	0.808	0.441	0.744	0.0	0.0	0.0	0.0	0.0	0.0	0.0	0.0	0.752	0.691	0.555	0.662	0.386	0.571	0.479	0.202	0.004	0.569	0.754	0.608	0.066	0.628	0.607	0.051	0.611	0.357	0.557	0.899	0.723	0.203	0.683	0.329	0.607	0.657	0.213	0.626	0.676	0.578
0	0.227	0.529	0.031	0.387	0.478	0.223	0.241	0.537	0.606	0.363	0.543	0.545	0.545	0.545	0.545	0.451	0.586	0.451	0.586	0.58	0.578	0.414	0.516	0.494	0.591	0.598	0.0	0.002	0.569	0.754	0.487	0.112	0.532	0.517	0.113	0.424	0.333	0.297	0.804	0.613	0.233	0.575	0.534	0.658	0.403	0.123	0.507	0.575	0.278
0	0.393	0.386	0.0	0.61	0.668	0.459	0.493	0.408	0.54	0.229	0.386	0.0	0.0	0.0	0.0	0.0	0.0	0.0	0.0	0.63	0.39	0.466	0.644	0.602	0.601	0.562	0.663	0.084	0.631	0.786	0.589	0.104	0.671	0.732	0.23	0.484	0.294	0.421	0.699	0.659	0.163	0.683	0.61	0.641	0.592	0.231	0.538	0.579	0.397
0	0.264	0.305	0.031	0.48	0.472	0.279	0.272	0.34	0.45	0.232	0.328	0.543	0.543	0.543	0.543	0.51	0.662	0.51	0.662	0.556	0.375	0.463	0.567	0.624	0.489	0.499	0.526	0.075	0.684	0.809	0.589	0.204	0.649	0.654	0.254	0.35	0.248	0.286	0.596	0.623	0.165	0.61	0.606	0.56	0.494	0.208	0.375	0.533	0.28
0	0.27	0.781	0.031	0.495	0.452	0.299	0.277	0.665	0.706	0.497	0.723	0.466	0.466	0.466	0.466	0.584	0.758	0.584	0.758	0.619	0.671	0.571	0.478	0.288	0.615	0.492	0.628	0.13	0.587	0.732	0.516	0.114	0.614	0.584	0.147	0.59	0.356	0.328	0.77	0.745	0.217	0.51	0.226	0.663	0.444	0.136	0.507	0.575	0.381
0	0.572	0.259	0.031	0.602	0.661	0.535	0.529	0.317	0.419	0.166	0.252	0.659	0.659	0.659	0.659	0.398	0.517	0.398	0.517	0.753	0.503	0.441	0.744	0.545	0.547	0.551	0.622	0.027	0.321	0.61	0.612	0.048	0.517	0.544	0.024	0.245	0.257	0.619	0.939	0.596	0.239	0.741	0.407	0.66	0.797	0.454	0.374	0.43	0.589
0	0.205	0.478	0.031	0.22	0.336	0.269	0.223	0.302	0.4	0.305	0.356	0.617	0.617	0.617	0.617	0.362	0.47	0.362	0.47	0.486	0.257	0.32	0.553	0.751	0.507	0.632	0.44	0.064	0.569	0.754	0.31	0.03	0.541	0.524	0.132	0.266	0.256	0.286	0.852	0.491	0.192	0.598	0.744	0.56	0.181	0.021	0.507	0.575	0.213
0	0.272	0.247	0.031	0.331	0.43	0.311	0.278	0.264	0.349	0.164	0.203	0.608	0.608	0.608	0.608	0.344	0.447	0.344	0.447	0.587	0.488	0.42	0.546	0.502	0.475	0.525	0.563	0.091	0.697	0.83	0.449	0.066	0.424	0.58	0.141	0.406	0.385	0.337	0.813	0.586	0.304	0.566	0.386	0.55	0.532	0.272	0.389	0.555	0.337
0	0.302	0.416	0.031	0.524	0.445	0.339	0.304	0.387	0.512	0.412	0.522	0.453	0.453	0.453	0.453	0.511	0.664	0.511	0.664	0.518	0.207	0.536	0.588	0.609	0.375	0.37	0.792	0.272	0.712	0.798	0.449	0.057	0.398	0.288	0.013	0.519	0.349	0.385	0.943	0.582	0.324	0.611	0.502	0.5	0.61	0.423	0.359	0.586	0.314
0	0.237	0.64	0.031	0.321	0.422	0.276	0.25	0.517	0.683	0.389	0.617	0.311	0.311	0.311	0.311	0.526	0.683	0.526	0.683	0.587	0.584	0.479	0.358	0.123	0.401	0.429	0.803	0.402	0.691	0.807	0.54	0.161	0.537	0.375	0.036	0.519	0.349	0.311	0.835	0.693	0.251	0.0	0.392	0.617	0.556	0.254	0.507	0.575	0.422
0	0.27	0.439	0.031	0.474	0.494	0.27	0.277	0.389	0.514	0.349	0.469	0.387	0.387	0.387	0.387	0.506	0.657	0.506	0.657	0.584	0.478	0.341	0.541	0.485	0.575	0.653	0.612	0.119	0.608	0.821	0.573	0.173	0.612	0.635	0.213	0.59	0.357	0.306	0.66	0.465	0.14	0.595	0.513	0.642	0.335	0.056	0.507	0.575	0.332
0	0.611	0.501	0.0	0.75	0.787	0.653	0.675	0.474	0.626	0.297	0.501	0.0	0.0	0.0	0.0	0.0	0.0	0.0	0.0	0.776	0.514	0.589	0.767	0.539	0.659	0.503	0.625	0.022	0.653	0.756	0.752	0.116	0.666	0.793	0.119	0.687	0.364	0.628	0.795	0.766	0.193	0.783	0.493	0.655	0.776	0.313	0.693	0.674	0.622
0	0.146	0.598	0.031	0.423	0.362	0.199	0.174	0.51	0.675	0.433	0.649	0.518	0.518	0.518	0.518	0.475	0.617	0.475	0.617	0.56	0.722	0.522	0.361	0.204	0.583	0.51	0.559	0.167	0.588	0.748	0.0	0.139	0.574	0.526	0.128	0.519	0.349	0.406	0.767	0.591	0.208	0.0	0.392	0.617	0.556	0.254	0.507	0.575	0.422
0	0.285	0.381	0.156	0.281	0.355	0.153	0.111	0.491	0.393	0.315	0.353	0.442	0.442	0.798	0.728	0.519	0.491	0.519	0.557	0.616	0.601	0.447	0.522	0.383	0.517	0.528	0.595	0.1	0.637	0.795	0.547	0.133	0.591	0.407	0.037	0.519	0.349	0.357	0.859	0.586	0.188	0.582	0.419	0.604	0.353	0.062	0.507	0.575	0.366
0	0.22	0.711	0.031	0.423	0.489	0.199	0.235	0.605	0.766	0.434	0.709	0.387	0.387	0.387	0.387	0.529	0.687	0.529	0.687	0.575	0.568	0.573	0.402	0.197	0.635	0.503	0.755	0.338	0.63	0.752	0.621	0.324	0.634	0.446	0.068	0.519	0.349	0.265	0.674	0.73	0.201	0.39	0.087	0.675	0.143	0.013	0.507	0.575	0.368
0	0.281	0.39	0.094	0.297	0.401	0.225	0.173	0.678	0.403	0.511	0.499	0.63	0.468	0.63	0.579	0.364	0.473	0.388	0.492	0.615	0.608	0.239	0.511	0.356	0.495	0.704	0.625	0.12	0.499	0.809	0.628	0.251	0.555	0.344	0.023	0.519	0.349	0.338	0.776	0.319	0.126	0.443	0.108	0.622	0.58	0.374	0.556	0.611	0.391
0	0.273	0.275	0.031	0.199	0.318	0.339	0.279	0.147	0.194	0.179	0.113	0.406	0.406	0.406	0.406	0.452	0.587	0.452	0.587	0.621	0.673	0.436	0.453	0.229	0.585	0.577	0.701	0.192	0.512	0.737	0.671	0.36	0.565	0.547	0.11	0.61	0.385	0.295	0.604	0.518	0.184	0.443	0.114	0.654	0.37	0.074	0.507	0.575	0.408
0	0.283	0.423	0.031	0.519	0.406	0.332	0.288	0.435	0.531	0.256	0.402	0.502	0.502	0.502	0.502	0.535	0.695	0.535	0.695	0.486	0.167	0.322	0.559	0.528	0.389	0.554	0.846	0.402	0.304	0.641	0.497	0.091	0.536	0.384	0.031	0.519	0.349	0.362	0.897	0.238	0.111	0.546	0.3	0.572	0.525	0.241	0.282	0.435	0.37
0	0.288	0.21	0.031	0.462	0.531	0.253	0.292	0.291	0.384	0.147	0.212	0.574	0.574	0.574	0.574	0.422	0.548	0.422	0.548	0.598	0.497	0.515	0.547	0.465	0.541	0.49	0.631	0.12	0.606	0.758	0.417	0.047	0.713	0.461	0.054	0.519	0.349	0.368	0.912	0.652	0.139	0.582	0.412	0.588	0.549	0.282	0.534	0.629	0.345
0	0.371	0.229	0.0	0.596	0.656	0.439	0.474	0.319	0.422	0.136	0.229	0.0	0.0	0.0	0.0	0.0	0.0	0.0	0.0	0.661	0.593	0.473	0.572	0.371	0.611	0.562	0.709	0.121	0.607	0.772	0.711	0.294	0.591	0.484	0.042	0.684	0.396	0.406	0.723	0.64	0.203	0.564	0.22	0.607	0.652	0.413	0.625	0.675	0.45
0	0.321	0.439	0.0	0.563	0.628	0.394	0.432	0.438	0.58	0.26	0.439	0.0	0.0	0.0	0.0	0.0	0.0	0.0	0.0	0.567	0.309	0.362	0.499	0.263	0.527	0.605	0.934	0.54	0.594	0.806	0.567	0.127	0.585	0.681	0.231	0.495	0.336	0.354	0.68	0.511	0.17	0.408	0.056	0.669	0.53	0.208	0.505	0.529	0.451
0	0.359	0.536	0.031	0.518	0.558	0.33	0.351	0.48	0.635	0.336	0.538	0.406	0.406	0.406	0.406	0.384	0.499	0.384	0.499	0.543	0.198	0.432	0.652	0.767	0.337	0.423	0.678	0.108	0.636	0.8	0.434	0.037	0.576	0.71	0.235	0.393	0.299	0.401	0.75	0.423	0.149	0.685	0.747	0.491	0.598	0.29	0.269	0.512	0.303
0	0.445	0.573	0.0	0.643	0.696	0.505	0.536	0.514	0.68	0.34	0.573	0.0	0.0	0.0	0.0	0.0	0.0	0.0	0.0	0.655	0.376	0.409	0.691	0.679	0.607	0.61	0.403	0.015	0.569	0.754	0.434	0.024	0.711	0.608	0.072	0.555	0.304	0.505	0.914	0.603	0.126	0.706	0.573	0.628	0.71	0.444	0.58	0.624	0.42
0	0.197	0.64	0.031	0.217	0.333	0.262	0.216	0.699	0.704	0.533	0.751	0.364	0.364	0.364	0.364	0.289	0.375	0.289	0.375	0.57	0.615	0.378	0.392	0.205	0.559	0.61	0.699	0.279	0.484	0.743	0.516	0.165	0.518	0.75	0.719	0.481	0.363	0.088	0.191	0.304	0.146	0.0	0.392	0.617	0.556	0.254	0.507	0.575	0.422
0	0.368	0.624	0.031	0.587	0.331	0.427	0.358	0.533	0.704	0.586	0.797	0.598	0.598	0.598	0.598	0.542	0.704	0.542	0.704	0.664	0.623	0.54	0.567	0.365	0.673	0.546	0.663	0.096	0.616	0.755	0.599	0.129	0.67	0.696	0.202	0.524	0.31	0.4	0.706	0.759	0.189	0.584	0.273	0.701	0.5	0.128	0.29	0.316	0.465
0	0.432	0.018	0.0	0.635	0.689	0.493	0.525	0.2	0.265	0.011	0.018	0.0	0.0	0.0	0.0	0.0	0.0	0.0	0.0	0.669	0.463	0.473	0.664	0.585	0.553	0.53	0.491	0.026	0.569	0.754	0.673	0.162	0.62	0.269	0.006	0.519	0.349	0.485	0.864	0.606	0.177	0.691	0.537	0.598	0.66	0.321	0.595	0.663	0.44
0	0.264	0.612	0.031	0.384	0.476	0.277	0.272	0.487	0.644	0.388	0.589	0.428	0.428	0.428	0.428	0.63	0.818	0.63	0.818	0.572	0.437	0.362	0.519	0.417	0.601	0.648	0.731	0.236	0.704	0.854	0.417	0.054	0.4	0.451	0.056	0.519	0.349	0.346	0.904	0.647	0.341	0.559	0.378	0.744	0.491	0.203	0.193	0.18	0.34
0	0.255	0.291	0.031	0.495	0.416	0.299	0.265	0.319	0.422	0.329	0.393	0.383	0.383	0.383	0.383	0.51	0.662	0.51	0.662	0.525	0.287	0.372	0.53	0.478	0.485	0.571	0.783	0.329	0.702	0.849	0.516	0.122	0.729	0.514	0.095	0.165	0.118	0.323	0.813	0.608	0.119	0.555	0.38	0.642	0.534	0.3	0.295	0.376	0.319
0	0.255	0.485	0.031	0.452	0.5	0.24	0.264	0.493	0.564	0.318	0.476	0.33	0.33	0.33	0.33	0.548	0.712	0.548	0.712	0.605	0.632	0.427	0.485	0.329	0.321	0.415	0.609	0.126	0.516	0.743	0.729	0.608	0.541	0.607	0.188	0.232	0.238	0.2	0.329	0.545	0.208	0.0	0.392	0.617	0.556	0.254	0.507	0.575	0.422
0	0.285	0.293	0.031	0.438	0.522	0.26	0.289	0.36	0.465	0.178	0.293	0.811	0.811	0.811	0.811	0.411	0.534	0.411	0.534	0.592	0.478	0.488	0.478	0.267	0.583	0.535	0.825	0.357	0.66	0.792	0.346	0.026	0.479	0.605	0.159	0.552	0.409	0.351	0.83	0.672	0.285	0.488	0.167	0.622	0.543	0.274	0.511	0.58	0.393
0	0.232	0.691	0.031	0.488	0.371	0.289	0.246	0.584	0.746	0.412	0.677	0.41	0.41	0.41	0.41	0.616	0.8	0.616	0.8	0.593	0.636	0.451	0.461	0.301	0.517	0.524	0.622	0.152	0.631	0.791	0.475	0.1	0.532	0.461	0.072	0.519	0.349	0.31	0.852	0.623	0.236	0.369	0.063	0.592	0.488	0.233	0.307	0.436	0.366
0	0.31	0.386	0.031	0.539	0.409	0.36	0.311	0.448	0.206	0.27	0.199	0.551	0.551	0.551	0.551	0.411	0.534	0.411	0.534	0.529	0.222	0.491	0.627	0.799	0.509	0.489	0.485	0.047	0.569	0.754	0.561	0.129	0.592	0.694	0.268	0.407	0.297	0.337	0.644	0.62	0.197	0.632	0.582	0.606	0.67	0.646	0.402	0.508	0.249
0	0.215	0.552	0.031	0.472	0.384	0.267	0.231	0.459	0.607	0.537	0.691	0.59	0.59	0.59	0.59	0.5	0.649	0.5	0.649	0.584	0.641	0.377	0.0	0.0	0.545	0.541	0.813	0.476	0.699	0.847	0.0	0.139	0.574	0.526	0.128	0.519	0.349	0.406	0.767	0.591	0.208	0.0	0.392	0.617	0.556	0.254	0.507	0.575	0.422
0	0.189	0.326	0.031	0.459	0.353	0.249	0.21	0.365	0.483	0.251	0.365	0.517	0.517	0.517	0.517	0.456	0.592	0.456	0.592	0.522	0.4	0.521	0.528	0.663	0.242	0.284	0.075	0.007	0.569	0.754	0.497	0.148	0.56	0.375	0.047	0.519	0.349	0.27	0.837	0.401	0.151	0.579	0.675	0.417	0.46	0.236	0.244	0.581	0.184
0	0.503	0.337	0.031	0.618	0.627	0.47	0.471	0.312	0.412	0.314	0.372	0.698	0.698	0.698	0.698	0.454	0.59	0.454	0.59	0.732	0.59	0.399	0.67	0.424	0.361	0.467	0.724	0.067	0.592	0.792	0.554	0.046	0.521	0.607	0.053	0.477	0.36	0.555	0.914	0.46	0.196	0.703	0.414	0.486	0.631	0.179	0.433	0.665	0.558
0	0.179	0.663	0.031	0.402	0.462	0.17	0.202	0.548	0.725	0.416	0.667	0.625	0.625	0.625	0.625	0.495	0.643	0.495	0.643	0.512	0.383	0.424	0.491	0.514	0.609	0.6	0.612	0.189	0.673	0.818	0.262	0.022	0.53	0.332	0.035	0.519	0.349	0.28	0.949	0.655	0.245	0.495	0.323	0.57	0.569	0.574	0.664	0.739	0.228
0	0.225	0.527	0.031	0.441	0.476	0.223	0.24	0.374	0.495	0.497	0.582	0.696	0.696	0.696	0.696	0.457	0.594	0.457	0.594	0.613	0.799	0.341	0.282	0.067	0.545	0.541	0.695	0.236	0.651	0.84	0.533	0.162	0.434	0.0	0.0	0.519	0.349	0.307	0.869	0.489	0.268	0.0	0.392	0.617	0.556	0.254	0.507	0.575	0.422
0	0.285	0.249	0.0	0.541	0.609	0.362	0.402	0.331	0.438	0.148	0.249	0.0	0.0	0.0	0.0	0.0	0.0	0.0	0.0	0.639	0.755	0.527	0.498	0.314	0.641	0.538	0.23	0.012	0.569	0.754	0.573	0.161	0.608	0.5	0.073	0.694	0.392	0.346	0.8	0.708	0.211	0.562	0.344	0.664	0.324	0.049	0.507	0.575	0.382
0	0.182	0.305	0.031	0.415	0.449	0.189	0.204	0.241	0.318	0.393	0.376	0.467	0.467	0.467	0.467	0.418	0.543	0.418	0.543	0.51	0.367	0.482	0.458	0.382	0.583	0.54	0.726	0.349	0.502	0.717	0.621	0.392	0.573	0.635	0.334	0.568	0.367	0.151	0.368	0.433	0.153	0.491	0.305	0.576	0.448	0.221	0.826	0.832	0.276
0	0.221	0.349	0.0	0.5	0.574	0.305	0.349	0.387	0.512	0.207	0.349	0.0	0.0	0.0	0.0	0.0	0.0	0.0	0.0	0.57	0.541	0.467	0.238	0.045	0.545	0.541	0.839	0.533	0.579	0.761	0.0	0.139	0.574	0.526	0.128	0.519	0.349	0.406	0.767	0.591	0.208	0.0	0.392	0.617	0.556	0.254	0.507	0.575	0.422
0	0.247	0.575	0.031	0.38	0.472	0.257	0.258	0.607	0.619	0.437	0.614	0.544	0.544	0.544	0.544	0.592	0.769	0.592	0.769	0.578	0.507	0.312	0.528	0.49	0.491	0.629	0.526	0.083	0.592	0.825	0.573	0.197	0.642	0.649	0.267	0.382	0.265	0.27	0.59	0.418	0.109	0.519	0.281	0.566	0.598	0.513	0.379	0.53	0.309
0	0.323	0.379	0.0	0.565	0.63	0.397	0.435	0.404	0.535	0.225	0.379	0.0	0.0	0.0	0.0	0.0	0.0	0.0	0.0	0.563	0.291	0.157	0.617	0.69	0.369	0.713	0.618	0.094	0.42	0.801	0.578	0.139	0.575	0.152	0.004	0.519	0.349	0.395	0.886	0.263	0.095	0.633	0.549	0.471	0.64	0.479	0.408	0.663	0.309
0	0.728	0.298	0.063	0.565	0.629	0.706	0.593	0.363	0.46	0.23	0.323	0.535	0.535	0.564	0.551	0.385	0.5	0.388	0.503	0.844	0.532	0.405	0.834	0.514	0.525	0.567	0.787	0.029	0.679	0.828	0.589	0.018	0.604	0.192	0.001	0.519	0.349	0.762	0.986	0.557	0.172	0.851	0.501	0.593	0.816	0.233	0.505	0.602	0.741
0	0.465	0.873	0.063	0.301	0.405	0.473	0.373	0.483	0.638	0.562	0.721	0.606	0.436	0.606	0.561	0.568	0.738	0.608	0.764	0.696	0.508	0.506	0.571	0.227	0.559	0.508	1.0	0.369	0.689	0.798	0.346	0.01	0.568	0.68	0.109	0.537	0.358	0.518	0.89	0.706	0.235	0.597	0.181	0.631	0.518	0.09	0.487	0.552	0.576
0	0.131	0.91	0.063	0.286	0.392	0.071	0.096	0.72	0.9	0.56	0.917	0.631	0.541	0.631	0.598	0.477	0.619	0.539	0.66	0.48	0.357	0.49	0.433	0.406	0.699	0.598	0.671	0.335	0.483	0.703	0.0	0.139	0.574	0.526	0.128	0.519	0.349	0.406	0.767	0.591	0.208	0.0	0.392	0.617	0.556	0.254	0.507	0.575	0.422
0	0.287	0.39	0.031	0.444	0.527	0.257	0.291	0.445	0.505	0.267	0.395	0.522	0.522	0.522	0.522	0.409	0.531	0.409	0.531	0.638	0.736	0.466	0.501	0.32	0.489	0.496	0.357	0.026	0.569	0.754	0.449	0.061	0.474	0.223	0.008	0.519	0.349	0.372	0.944	0.606	0.271	0.431	0.091	0.539	0.491	0.182	0.328	0.513	0.417
0	0.599	0.381	0.0	0.742	0.78	0.642	0.665	0.406	0.536	0.226	0.381	0.0	0.0	0.0	0.0	0.0	0.0	0.0	0.0	0.79	0.623	0.435	0.714	0.371	0.653	0.615	0.867	0.09	0.578	0.772	0.525	0.021	0.657	0.475	0.012	0.586	0.336	0.647	0.972	0.623	0.161	0.737	0.34	0.668	0.698	0.185	0.631	0.62	0.663
0	0.264	0.704	0.063	0.298	0.403	0.254	0.206	0.298	0.394	0.5	0.607	0.628	0.369	0.628	0.577	0.579	0.752	0.623	0.781	0.554	0.369	0.592	0.567	0.625	0.543	0.437	0.536	0.08	0.616	0.74	0.694	0.447	0.635	0.764	0.565	0.508	0.318	0.092	0.104	0.808	0.221	0.597	0.539	0.614	0.563	0.359	0.459	0.546	0.276
0	0.804	0.298	0.0	0.874	0.893	0.825	0.836	0.359	0.474	0.177	0.298	0.0	0.0	0.0	0.0	0.0	0.0	0.0	0.0	0.876	0.486	0.484	0.897	0.582	0.609	0.553	0.478	0.004	0.569	0.754	0.475	0.004	0.561	0.332	0.001	0.519	0.349	0.829	0.997	0.672	0.23	0.896	0.513	0.657	0.926	0.369	0.521	0.553	0.788
0	0.279	0.236	0.031	0.506	0.445	0.314	0.285	0.268	0.355	0.348	0.363	0.46	0.46	0.46	0.46	0.468	0.608	0.468	0.608	0.502	0.199	0.361	0.561	0.545	0.373	0.509	0.816	0.348	0.592	0.806	0.449	0.064	0.503	0.407	0.037	0.519	0.349	0.361	0.913	0.477	0.213	0.525	0.249	0.531	0.673	0.774	0.338	0.531	0.312
0	0.281	0.857	0.031	0.46	0.524	0.251	0.287	0.668	0.882	0.518	0.859	0.411	0.411	0.411	0.411	0.623	0.809	0.623	0.809	0.527	0.255	0.499	0.578	0.625	0.587	0.529	0.718	0.203	0.706	0.807	0.475	0.078	0.564	0.721	0.377	0.566	0.371	0.297	0.582	0.691	0.233	0.573	0.394	0.663	0.596	0.423	0.518	0.544	0.325
0	0.394	0.619	0.031	0.301	0.405	0.444	0.38	0.619	0.706	0.449	0.681	0.669	0.669	0.669	0.669	0.507	0.658	0.507	0.658	0.688	0.685	0.512	0.564	0.31	0.541	0.493	0.678	0.091	0.72	0.808	0.589	0.104	0.32	0.627	0.108	0.67	0.549	0.444	0.815	0.723	0.434	0.571	0.209	0.522	0.58	0.21	0.697	0.812	0.494
0	0.23	0.492	0.031	0.457	0.457	0.247	0.244	0.507	0.516	0.332	0.455	0.596	0.596	0.596	0.596	0.677	0.879	0.677	0.879	0.573	0.531	0.301	0.396	0.177	0.076	0.324	0.795	0.4	0.582	0.824	0.0	0.139	0.574	0.526	0.128	0.519	0.349	0.406	0.767	0.591	0.208	0.215	0.0	0.739	0.377	0.097	0.507	0.575	0.384
0	0.373	0.231	0.063	0.095	0.229	0.352	0.297	0.654	0.327	0.486	0.443	0.552	0.552	0.69	0.649	0.457	0.557	0.457	0.575	0.655	0.556	0.436	0.592	0.434	0.768	0.674	0.661	0.092	0.603	0.783	0.475	0.048	0.646	0.682	0.178	0.68	0.371	0.421	0.794	0.664	0.178	0.587	0.274	0.708	0.528	0.156	0.675	0.613	0.467
0	0.453	0.342	0.031	0.427	0.512	0.48	0.43	0.661	0.431	0.493	0.536	0.605	0.605	0.605	0.605	0.567	0.736	0.567	0.736	0.71	0.62	0.43	0.641	0.431	0.713	0.651	0.526	0.028	0.552	0.761	0.64	0.112	0.742	0.514	0.035	0.759	0.356	0.506	0.877	0.62	0.115	0.672	0.399	0.677	0.584	0.162	0.767	0.698	0.517
0	0.094	0.427	0.0	0.418	0.505	0.193	0.244	0.432	0.571	0.253	0.427	0.0	0.0	0.0	0.0	0.0	0.0	0.0	0.0	0.342	0.103	0.487	0.4	0.374	0.525	0.503	0.754	0.638	0.543	0.737	0.0	0.139	0.574	0.526	0.128	0.519	0.349	0.406	0.767	0.591	0.208	0.356	0.127	0.529	0.09	0.013	0.507	0.575	0.245
0	0.341	0.282	0.031	0.487	0.563	0.295	0.337	0.287	0.379	0.232	0.279	0.541	0.541	0.541	0.541	0.333	0.432	0.333	0.432	0.602	0.392	0.398	0.533	0.314	0.367	0.472	0.898	0.399	0.639	0.813	0.761	0.496	0.535	0.62	0.133	0.338	0.295	0.321	0.472	0.572	0.219	0.506	0.146	0.562	0.625	0.39	0.274	0.436	0.439
0	0.242	0.517	0.0	0.513	0.585	0.324	0.367	0.483	0.638	0.307	0.517	0.0	0.0	0.0	0.0	0.0	0.0	0.0	0.0	0.564	0.457	0.42	0.511	0.438	0.535	0.561	0.673	0.192	0.43	0.696	0.608	0.263	0.467	0.665	0.307	0.555	0.417	0.242	0.498	0.491	0.243	0.539	0.348	0.648	0.42	0.131	0.507	0.575	0.333
0	0.309	0.543	0.031	0.533	0.432	0.351	0.309	0.496	0.656	0.327	0.545	0.439	0.439	0.439	0.439	0.471	0.612	0.471	0.612	0.6	0.456	0.457	0.512	0.313	0.822	0.683	0.833	0.33	0.808	0.859	0.507	0.086	0.597	0.573	0.111	0.474	0.323	0.371	0.825	0.871	0.259	0.499	0.165	1.0	0.602	0.387	0.459	0.234	0.405
0	0.632	0.4	0.031	0.423	0.509	0.659	0.579	0.505	0.542	0.33	0.471	0.675	0.675	0.675	0.675	0.384	0.499	0.384	0.499	0.796	0.555	0.429	0.773	0.513	0.573	0.577	0.448	0.007	0.569	0.754	0.831	0.19	0.614	0.304	0.002	0.519	0.349	0.655	0.844	0.586	0.174	0.803	0.533	0.622	0.71	0.169	0.559	0.614	0.65
0	0.278	0.568	0.031	0.392	0.482	0.29	0.284	0.614	0.612	0.444	0.617	0.586	0.586	0.586	0.586	0.591	0.768	0.591	0.768	0.605	0.56	0.415	0.543	0.474	0.583	0.593	0.448	0.046	0.569	0.754	0.671	0.35	0.562	0.603	0.163	0.541	0.363	0.29	0.564	0.582	0.205	0.598	0.506	0.633	0.397	0.09	0.507	0.575	0.337
0	0.237	0.73	0.031	0.463	0.459	0.254	0.25	0.567	0.749	0.515	0.767	0.627	0.627	0.627	0.627	0.576	0.748	0.576	0.748	0.564	0.468	0.494	0.462	0.297	0.509	0.486	0.77	0.335	0.73	0.818	0.0	0.139	0.574	0.526	0.128	0.519	0.349	0.406	0.767	0.591	0.208	0.47	0.183	0.608	0.324	0.062	0.507	0.575	0.365
0	0.316	0.055	0.0	0.561	0.626	0.39	0.429	0.221	0.292	0.033	0.055	0.0	0.0	0.0	0.0	0.0	0.0	0.0	0.0	0.589	0.394	0.372	0.577	0.515	0.559	0.616	0.726	0.176	0.487	0.747	0.31	0.017	0.534	0.678	0.23	0.464	0.349	0.368	0.771	0.521	0.205	0.557	0.278	0.606	0.602	0.372	0.497	0.584	0.391
0	0.362	0.37	0.0	0.59	0.651	0.43	0.466	0.399	0.528	0.219	0.37	0.0	0.0	0.0	0.0	0.0	0.0	0.0	0.0	0.653	0.574	0.347	0.589	0.449	0.523	0.616	0.563	0.057	0.514	0.772	0.463	0.046	0.509	0.192	0.004	0.519	0.349	0.44	0.959	0.499	0.215	0.632	0.444	0.596	0.397	0.059	0.507	0.575	0.433
0	0.541	0.372	0.0	0.705	0.749	0.59	0.616	0.401	0.529	0.221	0.372	0.0	0.0	0.0	0.0	0.0	0.0	0.0	0.0	0.728	0.462	0.547	0.735	0.595	0.513	0.45	0.509	0.017	0.569	0.73	0.584	0.046	0.463	0.608	0.044	0.607	0.436	0.589	0.922	0.657	0.293	0.75	0.521	0.622	0.679	0.213	0.484	0.558	0.563
0	0.345	0.619	0.031	0.318	0.419	0.393	0.34	0.484	0.64	0.375	0.577	0.439	0.439	0.439	0.439	0.386	0.501	0.386	0.501	0.659	0.666	0.461	0.471	0.183	0.417	0.454	0.817	0.25	0.704	0.818	0.617	0.165	0.598	0.44	0.035	0.519	0.349	0.405	0.834	0.659	0.204	0.516	0.158	0.609	0.353	0.044	0.507	0.575	0.472
0	0.427	0.656	0.094	0.153	0.279	0.453	0.294	0.24	0.317	0.493	0.513	0.502	0.429	0.536	0.5	0.372	0.483	0.592	0.645	0.721	0.79	0.559	0.57	0.274	0.555	0.466	0.423	0.019	0.569	0.754	0.54	0.061	0.618	0.492	0.034	0.604	0.359	0.49	0.92	0.742	0.214	0.597	0.225	0.611	0.565	0.159	0.528	0.602	0.526
0	0.312	0.499	0.031	0.501	0.515	0.308	0.312	0.45	0.595	0.337	0.515	0.463	0.463	0.463	0.463	0.527	0.684	0.527	0.684	0.662	0.814	0.493	0.478	0.231	0.435	0.442	0.456	0.04	0.569	0.754	0.417	0.042	0.633	0.248	0.008	0.519	0.349	0.396	0.958	0.637	0.178	0.443	0.09	0.588	0.569	0.292	0.341	0.473	0.431
0	0.399	0.286	0.0	0.614	0.671	0.464	0.498	0.352	0.465	0.17	0.286	0.0	0.0	0.0	0.0	0.0	0.0	0.0	0.0	0.659	0.499	0.501	0.641	0.572	0.583	0.525	0.0	0.001	0.569	0.754	0.417	0.026	0.539	0.384	0.017	0.519	0.349	0.473	0.964	0.674	0.245	0.676	0.554	0.627	0.6	0.238	0.536	0.592	0.417
0	0.206	0.217	0.031	0.37	0.464	0.208	0.224	0.296	0.391	0.14	0.21	0.422	0.422	0.422	0.422	0.301	0.391	0.301	0.391	0.554	0.502	0.304	0.464	0.357	0.092	0.337	0.675	0.233	0.516	0.79	0.561	0.22	0.123	0.096	0.004	0.519	0.349	0.281	0.818	0.394	0.61	0.399	0.106	0.544	0.575	0.528	0.0	0.123	0.307
0	0.31	0.37	0.0	0.557	0.623	0.385	0.424	0.399	0.528	0.219	0.37	0.0	0.0	0.0	0.0	0.0	0.0	0.0	0.0	0.608	0.487	0.43	0.584	0.566	0.509	0.537	0.344	0.021	0.569	0.754	0.54	0.111	0.715	0.484	0.057	0.503	0.284	0.378	0.857	0.53	0.104	0.625	0.548	0.57	0.556	0.269	0.577	0.68	0.332
0	0.681	0.554	0.063	0.778	0.422	0.691	0.553	0.497	0.657	0.489	0.656	0.603	0.598	0.603	0.601	0.474	0.616	0.482	0.621	0.837	0.644	0.521	0.778	0.414	0.601	0.521	0.684	0.021	0.555	0.732	0.449	0.007	0.653	0.48	0.008	0.61	0.346	0.721	0.988	0.696	0.183	0.8	0.398	0.59	0.754	0.187	0.862	0.839	0.727
0	0.566	0.423	0.031	0.708	0.51	0.595	0.524	0.399	0.528	0.555	0.651	0.405	0.405	0.405	0.405	0.746	0.969	0.746	0.969	0.766	0.587	0.466	0.722	0.471	0.505	0.507	0.546	0.018	0.677	0.806	0.262	0.001	0.935	0.521	0.02	0.709	0.277	0.62	0.981	0.591	0.022	0.715	0.329	0.568	0.784	0.421	0.461	0.595	0.607
0	0.433	0.349	0.094	0.435	0.323	0.431	0.3	0.491	0.464	0.315	0.427	0.631	0.531	0.818	0.742	0.374	0.466	0.374	0.474	0.68	0.515	0.401	0.639	0.47	0.531	0.574	0.726	0.097	0.569	0.78	0.397	0.018	0.368	0.653	0.105	0.579	0.486	0.49	0.886	0.54	0.338	0.654	0.372	0.598	0.682	0.377	0.5	0.594	0.478
0	0.286	0.323	0.0	0.542	0.61	0.364	0.404	0.373	0.493	0.192	0.323	0.0	0.0	0.0	0.0	0.0	0.0	0.0	0.0	0.549	0.309	0.417	0.6	0.729	0.567	0.582	0.393	0.032	0.569	0.754	0.417	0.047	0.389	0.504	0.074	0.664	0.499	0.364	0.892	0.584	0.332	0.634	0.673	0.607	0.563	0.321	0.561	0.63	0.259
0	0.129	0.212	0.031	0.225	0.34	0.189	0.16	0.226	0.299	0.145	0.155	0.688	0.688	0.688	0.688	0.369	0.479	0.369	0.479	0.486	0.386	0.331	0.494	0.679	0.421	0.567	0.0	0.005	0.569	0.754	0.475	0.172	0.482	0.687	0.642	0.429	0.361	0.063	0.258	0.411	0.207	0.513	0.498	0.607	0.508	0.464	0.215	0.329	0.147
0	0.146	0.279	0.031	0.235	0.349	0.205	0.174	0.376	0.453	0.195	0.298	0.408	0.408	0.408	0.408	0.305	0.396	0.305	0.396	0.507	0.434	0.525	0.481	0.563	0.529	0.476	0.432	0.081	0.569	0.754	0.374	0.071	0.185	0.612	0.34	0.438	0.593	0.19	0.623	0.766	0.611	0.513	0.455	0.606	0.384	0.159	0.507	0.575	0.217
0	0.325	0.323	0.031	0.193	0.312	0.389	0.323	0.564	0.479	0.392	0.483	0.6	0.6	0.6	0.6	0.441	0.573	0.441	0.573	0.636	0.593	0.358	0.562	0.434	0.459	0.568	0.515	0.052	0.412	0.707	0.417	0.039	0.589	0.319	0.014	0.519	0.349	0.407	0.955	0.45	0.149	0.491	0.138	0.54	0.652	0.523	0.539	0.685	0.412
0	0.338	0.554	0.0	0.575	0.638	0.41	0.447	0.504	0.666	0.329	0.554	0.0	0.0	0.0	0.0	0.0	0.0	0.0	0.0	0.65	0.631	0.448	0.54	0.337	0.573	0.561	0.675	0.119	0.484	0.718	0.628	0.187	0.662	0.44	0.036	0.519	0.349	0.395	0.815	0.562	0.14	0.551	0.232	0.685	0.565	0.249	0.397	0.426	0.434
0	0.262	0.58	0.031	0.503	0.408	0.309	0.271	0.504	0.666	0.415	0.628	0.608	0.608	0.608	0.608	0.479	0.622	0.479	0.622	0.545	0.34	0.543	0.567	0.625	0.557	0.479	0.595	0.112	0.711	0.795	0.463	0.078	0.588	0.471	0.066	0.519	0.349	0.34	0.875	0.713	0.224	0.539	0.312	0.587	0.525	0.269	0.375	0.503	0.345
0	0.186	0.633	0.031	0.418	0.45	0.193	0.207	0.58	0.656	0.408	0.614	0.488	0.488	0.488	0.488	0.653	0.848	0.653	0.848	0.541	0.491	0.558	0.418	0.269	0.505	0.438	0.726	0.342	0.684	0.779	0.632	0.42	0.643	0.521	0.141	0.331	0.242	0.201	0.525	0.779	0.209	0.369	0.084	0.24	0.0	0.0	0.507	0.575	0.338
0	0.192	0.455	0.031	0.419	0.458	0.193	0.212	0.377	0.498	0.386	0.492	0.731	0.731	0.731	0.731	0.441	0.573	0.441	0.573	0.49	0.284	0.752	0.482	0.446	0.389	0.237	0.744	0.367	0.733	0.744	0.507	0.158	0.352	0.651	0.357	0.484	0.462	0.209	0.537	0.954	0.458	0.536	0.443	0.598	0.324	0.077	0.507	0.575	0.272
0	0.131	0.448	0.0	0.442	0.524	0.225	0.274	0.444	0.587	0.266	0.448	0.0	0.0	0.0	0.0	0.0	0.0	0.0	0.0	0.42	0.196	0.436	0.314	0.148	0.154	0.276	0.825	0.787	0.591	0.778	0.487	0.186	0.499	0.53	0.202	0.297	0.293	0.185	0.661	0.555	0.239	0.0	0.392	0.617	0.556	0.254	0.507	0.575	0.422
0	0.358	0.794	0.0	0.587	0.649	0.427	0.463	0.64	0.846	0.471	0.794	0.0	0.0	0.0	0.0	0.0	0.0	0.0	0.0	0.601	0.354	0.35	0.625	0.618	0.683	0.703	0.673	0.106	0.456	0.737	0.374	0.024	0.738	0.607	0.11	0.59	0.306	0.423	0.878	0.594	0.11	0.671	0.655	0.663	0.287	0.023	0.507	0.575	0.382
0	0.81	0.219	0.031	0.77	0.804	0.735	0.728	0.332	0.396	0.149	0.224	0.571	0.571	0.571	0.571	0.418	0.543	0.418	0.543	0.879	0.483	0.479	0.902	0.586	0.551	0.524	0.478	0.004	0.569	0.754	0.628	0.015	0.583	0.192	0.0	0.519	0.349	0.834	0.988	0.63	0.205	0.901	0.518	0.617	0.925	0.356	0.498	0.574	0.795
0	0.252	0.402	0.031	0.424	0.51	0.223	0.262	0.545	0.403	0.371	0.416	0.446	0.446	0.446	0.446	0.521	0.677	0.521	0.677	0.591	0.56	0.424	0.485	0.335	0.579	0.583	0.687	0.197	0.65	0.809	0.679	0.424	0.498	0.521	0.101	0.785	0.471	0.267	0.56	0.62	0.258	0.47	0.169	0.444	0.556	0.362	0.777	0.956	0.355
0	0.062	0.654	0.0	0.398	0.487	0.164	0.216	0.56	0.74	0.388	0.654	0.0	0.0	0.0	0.0	0.0	0.0	0.0	0.0	0.0	0.486	0.453	0.582	0.468	0.545	0.541	0.581	0.129	0.569	0.754	0.0	0.139	0.574	0.526	0.128	0.519	0.349	0.406	0.767	0.591	0.208	0.0	0.392	0.617	0.556	0.254	0.507	0.575	0.422
0	0.471	0.229	0.031	0.531	0.601	0.45	0.444	0.335	0.412	0.152	0.236	0.421	0.421	0.421	0.421	0.296	0.384	0.296	0.384	0.707	0.551	0.455	0.672	0.512	0.569	0.552	0.413	0.014	0.569	0.754	0.507	0.037	0.66	0.605	0.061	0.552	0.324	0.527	0.913	0.603	0.154	0.699	0.469	0.643	0.577	0.138	0.569	0.601	0.52
0	0.167	0.413	0.031	0.315	0.417	0.194	0.191	0.579	0.471	0.407	0.49	0.515	0.515	0.515	0.515	0.463	0.601	0.463	0.601	0.392	0.118	0.507	0.556	0.936	0.613	0.537	0.075	0.007	0.569	0.754	0.346	0.05	0.658	0.651	0.407	0.547	0.323	0.197	0.577	0.681	0.176	0.584	0.795	0.607	0.448	0.238	0.83	0.801	0.114
0	0.273	0.443	0.031	0.253	0.364	0.332	0.28	0.59	0.559	0.419	0.559	0.797	0.797	0.797	0.797	0.372	0.483	0.372	0.483	0.615	0.634	0.393	0.523	0.409	0.443	0.526	0.403	0.037	0.569	0.754	0.701	0.449	0.473	0.613	0.18	0.599	0.429	0.261	0.467	0.496	0.241	0.564	0.373	0.509	0.5	0.208	0.63	0.784	0.348
0	0.327	0.714	0.031	0.531	0.484	0.349	0.325	0.652	0.559	0.484	0.612	0.714	0.714	0.714	0.714	0.479	0.622	0.479	0.622	0.664	0.771	0.49	0.308	0.048	0.519	0.496	0.824	0.287	0.626	0.776	0.487	0.066	0.71	0.288	0.012	0.519	0.349	0.406	0.936	0.65	0.14	0.0	0.392	0.617	0.556	0.254	0.507	0.575	0.422
0	0.296	0.319	0.0	0.548	0.615	0.372	0.412	0.37	0.49	0.189	0.319	0.0	0.0	0.0	0.0	0.0	0.0	0.0	0.0	0.629	0.642	0.362	0.535	0.404	0.355	0.494	0.413	0.034	0.569	0.754	0.752	0.586	0.498	0.375	0.026	0.519	0.349	0.289	0.499	0.431	0.203	0.551	0.292	0.54	0.5	0.185	0.205	0.389	0.389
0	0.523	0.233	0.031	0.666	0.564	0.537	0.488	0.285	0.377	0.296	0.335	0.461	0.461	0.461	0.461	0.457	0.594	0.457	0.594	0.73	0.518	0.527	0.712	0.538	0.461	0.433	0.509	0.019	0.685	0.789	0.487	0.024	0.366	0.639	0.06	0.608	0.497	0.574	0.926	0.616	0.361	0.729	0.474	0.563	0.731	0.349	0.403	0.554	0.54
0	0.279	0.402	0.063	0.484	0.074	0.283	0.219	0.435	0.502	0.544	0.561	0.554	0.54	0.554	0.547	0.491	0.638	0.493	0.639	0.602	0.543	0.455	0.531	0.425	0.293	0.372	0.615	0.116	0.401	0.665	0.554	0.144	0.511	0.722	0.383	0.317	0.297	0.281	0.523	0.533	0.224	0.562	0.355	0.425	0.539	0.274	0.407	0.72	0.351
0	0.364	0.319	0.0	0.591	0.652	0.433	0.469	0.37	0.49	0.189	0.319	0.0	0.0	0.0	0.0	0.0	0.0	0.0	0.0	0.628	0.445	0.436	0.599	0.485	0.549	0.556	0.747	0.156	0.625	0.793	0.533	0.079	0.52	0.753	0.311	0.566	0.393	0.384	0.645	0.572	0.23	0.606	0.343	0.662	0.494	0.126	0.325	0.384	0.449
0	0.334	0.291	0.031	0.314	0.416	0.382	0.33	0.41	0.458	0.23	0.333	0.791	0.791	0.791	0.791	0.387	0.503	0.387	0.503	0.573	0.306	0.215	0.629	0.721	0.375	0.652	0.491	0.044	0.569	0.754	0.487	0.065	0.608	0.384	0.024	0.519	0.349	0.41	0.926	0.333	0.1	0.625	0.483	0.507	0.671	0.577	0.313	0.534	0.324
0	0.514	0.681	0.0	0.688	0.734	0.567	0.595	0.576	0.761	0.404	0.681	0.0	0.0	0.0	0.0	0.0	0.0	0.0	0.0	0.734	0.564	0.444	0.672	0.406	0.545	0.547	0.833	0.114	0.675	0.813	0.617	0.068	0.561	0.304	0.005	0.519	0.349	0.57	0.94	0.608	0.214	0.702	0.384	0.614	0.643	0.185	0.505	0.582	0.575
0	0.238	0.619	0.031	0.355	0.451	0.261	0.25	0.53	0.701	0.371	0.612	0.44	0.44	0.44	0.44	0.478	0.621	0.478	0.621	0.589	0.596	0.482	0.497	0.398	0.8	0.653	0.531	0.09	0.688	0.805	0.578	0.215	0.657	0.269	0.016	0.519	0.349	0.308	0.813	0.747	0.194	0.499	0.242	0.745	0.518	0.287	0.784	0.647	0.334
0	0.28	0.425	0.031	0.426	0.511	0.265	0.285	0.424	0.561	0.256	0.423	0.48	0.48	0.48	0.48	0.526	0.683	0.526	0.683	0.57	0.397	0.527	0.389	0.129	0.517	0.468	0.914	0.594	0.628	0.765	0.567	0.158	0.529	0.269	0.012	0.519	0.349	0.353	0.86	0.664	0.249	0.437	0.102	0.505	0.143	0.008	0.507	0.575	0.422
0	0.269	0.238	0.0	0.53	0.6	0.348	0.389	0.325	0.429	0.141	0.238	0.0	0.0	0.0	0.0	0.0	0.0	0.0	0.0	0.54	0.309	0.384	0.592	0.742	0.481	0.557	0.276	0.018	0.569	0.754	0.497	0.098	0.53	0.654	0.248	0.443	0.342	0.311	0.688	0.516	0.207	0.582	0.456	0.593	0.671	0.805	0.402	0.52	0.228
0	0.651	0.212	0.0	0.776	0.809	0.689	0.709	0.31	0.41	0.126	0.212	0.0	0.0	0.0	0.0	0.0	0.0	0.0	0.0	0.781	0.433	0.384	0.807	0.612	0.529	0.587	0.707	0.028	0.495	0.747	0.497	0.012	0.578	0.524	0.013	0.67	0.398	0.694	0.979	0.538	0.182	0.816	0.538	0.601	0.834	0.397	0.48	0.577	0.633
0	0.324	0.122	0.0	0.566	0.63	0.397	0.435	0.259	0.343	0.073	0.122	0.0	0.0	0.0	0.0	0.0	0.0	0.0	0.0	0.583	0.355	0.409	0.605	0.623	0.551	0.579	0.628	0.099	0.535	0.759	0.54	0.102	0.591	0.4	0.029	0.519	0.349	0.396	0.891	0.552	0.179	0.629	0.53	0.587	0.604	0.362	0.644	0.708	0.335
0	0.329	0.273	0.031	0.524	0.504	0.34	0.326	0.297	0.393	0.278	0.328	0.438	0.438	0.438	0.438	0.467	0.606	0.467	0.606	0.647	0.644	0.482	0.548	0.378	0.509	0.496	0.541	0.059	0.469	0.698	0.434	0.044	0.602	0.504	0.06	0.52	0.337	0.403	0.909	0.599	0.185	0.548	0.238	0.561	0.464	0.118	0.505	0.638	0.436
0	0.527	0.494	0.031	0.659	0.596	0.526	0.491	0.455	0.602	0.334	0.517	0.053	0.053	0.053	0.053	0.0	0.0	0.0	0.0	0.752	0.63	0.543	0.689	0.437	0.639	0.525	0.413	0.011	0.569	0.754	0.719	0.14	0.729	0.69	0.085	0.575	0.304	0.557	0.806	0.71	0.146	0.725	0.444	0.677	0.635	0.164	0.508	0.524	0.575
0	0.116	0.531	0.031	0.316	0.418	0.125	0.149	0.437	0.578	0.352	0.515	0.425	0.425	0.425	0.425	0.492	0.639	0.492	0.639	0.541	0.71	0.435	0.399	0.329	0.369	0.443	0.296	0.042	0.569	0.754	0.497	0.216	0.439	0.415	0.092	0.519	0.349	0.188	0.738	0.613	0.299	0.369	0.129	0.378	0.452	0.321	0.475	0.843	0.238
0	0.269	0.337	0.0	0.531	0.6	0.348	0.39	0.381	0.503	0.2	0.337	0.0	0.0	0.0	0.0	0.0	0.0	0.0	0.0	0.573	0.432	0.374	0.522	0.416	0.337	0.471	0.741	0.243	0.515	0.762	0.567	0.168	0.596	0.569	0.132	0.246	0.22	0.321	0.741	0.411	0.134	0.536	0.293	0.56	0.425	0.118	0.507	0.575	0.371
0	0.286	0.333	0.031	0.419	0.505	0.28	0.29	0.576	0.341	0.404	0.4	0.741	0.741	0.741	0.741	0.394	0.512	0.394	0.512	0.567	0.374	0.445	0.585	0.646	0.367	0.433	0.485	0.054	0.569	0.754	0.397	0.042	0.289	0.756	0.475	0.352	0.456	0.286	0.521	0.547	0.419	0.586	0.432	0.517	0.594	0.408	0.192	0.401	0.32
[truncated: 50 more columns]
