# Supplementary material for: Identifying sequence features that drive ribosomal association for lncRNA
Source: BMC Genomics. 2018 Dec 31;19(Suppl 10):906. doi: 10.1186/s12864-018-5275-8 (PMC6311901; doi:10.1186/s12864-018-5275-8)
Supplement: Supplementary file 2 — Raw data for human. (ZIP 9950 kb) [file 12864_2018_5275_MOESM2_ESM.zip › raw_human/7_human_repeatmasker.txt]

## mapping results of transposon elements (TEs) on hg19
## generated by using annotations from RepeatMasker (repeat library 20140131)
## contact: zengxchao[at]gmail.com
# chromosome	start	end	lncrna	lncrna_class	strand	TE	TE_family	TE_class
chr1	227615	227682	ENST00000442116.1_1_AP006222.2-003	trans-lncRNA	-	MLT2B3	ERVL	LTR
chr1	227708	227775	ENST00000442116.1_1_AP006222.2-003	trans-lncRNA	-	MLT2B3	ERVL	LTR
chr1	322672	322708	ENST00000419160.3_RP4-669L17.10-004	noribo-lncRNA	+	AluJr	Alu	SINE
chr1	322945	323073	ENST00000419160.3_RP4-669L17.10-004	noribo-lncRNA	+	AluJr4	Alu	SINE
chr1	718491	718495	ENST00000589899.5_1_RP11-206L10.9-003	ribo-lncRNA	+	MER33	hAT-Charlie	DNA
chr1	719750	720035	ENST00000589899.5_1_RP11-206L10.9-003	ribo-lncRNA	+	L1MC4	L1	LINE
chr1	850183	850351	ENST00000398216.2_1_RP11-54O7.2-001	noribo-lncRNA	+	AluSp	Alu	SINE
chr1	947377	947444	ENST00000458555.1_1_RP11-54O7.11-001	noribo-lncRNA	-	L1MB5	L1	LINE
chr1	947445	947570	ENST00000458555.1_1_RP11-54O7.11-001	noribo-lncRNA	-	AluSx	Alu	SINE
chr1	1215691	1215800	ENST00000434139.1_1_RP5-902P8.10-001	noribo-lncRNA	+	AluYe5	Alu	SINE
chr1	1253245	1253279	ENST00000444968.1_1_RP5-890O3.9-001	noribo-lncRNA	-	AluY	Alu	SINE
chr1	1336323	1336379	ENST00000572242.1_1_RP4-758J18.2-006	ribo-lncRNA	+	L3	CR1	LINE
chr1	1336323	1336379	ENST00000448629.5_1_RP4-758J18.2-004	ribo-lncRNA	+	L3	CR1	LINE
chr1	1336323	1336379	ENST00000447725.2_1_RP4-758J18.2-007	ribo-lncRNA	+	L3	CR1	LINE
chr1	1336323	1336379	ENST00000418833.2_1_RP4-758J18.2-003	ribo-lncRNA	+	L3	CR1	LINE
chr1	1336323	1336379	ENST00000444362.2_1_RP4-758J18.2-001	ribo-lncRNA	+	L3	CR1	LINE
chr1	1344476	1344543	ENST00000607307.1_1_RP4-758J18.13-001	noribo-lncRNA	+	AluSp	Alu	SINE
chr1	1344547	1344828	ENST00000607307.1_1_RP4-758J18.13-001	noribo-lncRNA	+	AluSx1	Alu	SINE
chr1	1345187	1345998	ENST00000607307.1_1_RP4-758J18.13-001	noribo-lncRNA	+	LTR5_Hs	ERVK	LTR
chr1	1666834	1666948	ENST00000598846.1_1_RP1-283E3.8-001	trans-lncRNA	-	L1MEg	L1	LINE
chr1	1666948	1667063	ENST00000598846.1_1_RP1-283E3.8-001	trans-lncRNA	-	L1MC5	L1	LINE
chr1	10043241	10043348	ENST00000413148.1_1_RP11-807G9.2-001	noribo-lncRNA	+	AluSx3	Alu	SINE
chr1	16162978	16163272	ENST00000317122.2_1_FLJ37453-001	ribo-lncRNA	-	AluSx1	Alu	SINE
chr1	16163291	16163401	ENST00000317122.2_1_FLJ37453-001	ribo-lncRNA	-	AluJr	Alu	SINE
chr1	16841817	16842249	ENST00000562878.1_1_RP4-798A10.7-001	ribo-lncRNA	+	MER41E	ERV1	LTR
chr1	20969150	20969160	ENST00000451424.1_1_PINK1-AS-001	noribo-lncRNA	-	LTR45C	ERV1	LTR
chr1	20969161	20969448	ENST00000451424.1_1_PINK1-AS-001	noribo-lncRNA	-	AluJb	Alu	SINE
chr1	20969449	20969481	ENST00000451424.1_1_PINK1-AS-001	noribo-lncRNA	-	LTR45C	ERV1	LTR
chr1	20969532	20969611	ENST00000451424.1_1_PINK1-AS-001	noribo-lncRNA	-	MLT1M	ERVL-MaLR	LTR
chr1	20978295	20978617	ENST00000451424.1_1_PINK1-AS-001	noribo-lncRNA	-	AluY	Alu	SINE
chr1	21069875	21069925	ENST00000413451.1_RP5-930J4.4-001	noribo-lncRNA	+	AluSc8	Alu	SINE
chr1	21070330	21070455	ENST00000413451.1_RP5-930J4.4-001	noribo-lncRNA	+	AluSx	Alu	SINE
chr1	24098890	24098916	ENST00000427796.5_1_TCEB3-AS1-001	ribo-lncRNA	-	Tigger5b	TcMar-Tigger	DNA
chr1	28834488	28834594	ENST00000437681.1_1_SNHG3-002	trans-lncRNA	+	FRAM	Alu	SINE
chr1	28836869	28837117	ENST00000413987.1_1_SNHG3-004	trans-lncRNA	+	AluSc	Alu	SINE
chr1	28907734	28907866	ENST00000474814.1_1_SNHG12-004	ribo-lncRNA	-	MIRb	MIR	SINE
chr1	28907734	28907741	ENST00000470977.5_1_SNHG12-003	ribo-lncRNA	-	MIRb	MIR	SINE
chr1	28907734	28907741	ENST00000461448.5_1_SNHG12-012	ribo-lncRNA	-	MIRb	MIR	SINE
chr1	32399251	32399346	ENST00000447478.1_1_RP4-534N18.2-001	noribo-lncRNA	+	AluSx	Alu	SINE
chr1	32399362	32399442	ENST00000447478.1_1_RP4-534N18.2-001	noribo-lncRNA	+	MIRb	MIR	SINE
chr1	35316734	35316750	ENST00000429293.1_1_RP5-997D16.2-001	noribo-lncRNA	+	MIRb	MIR	SINE
chr1	40722099	40722996	ENST00000567508.1_1_RP1-39G22.7-001	ribo-lncRNA	-	Charlie2a	hAT-Charlie	DNA
chr1	40723075	40723295	ENST00000567508.1_1_RP1-39G22.7-001	ribo-lncRNA	-	Charlie2b	hAT-Charlie	DNA
chr1	44581155	44581585	ENST00000625982.1_1_RP5-1198O20.4-018	noribo-lncRNA	+	MER97b	hAT-Tip100	DNA
chr1	44581031	44581154	ENST00000625982.1_1_RP5-1198O20.4-018	noribo-lncRNA	+	AluYk2	Alu	SINE
chr1	46160567	46160639	ENST00000430643.1_1_RP11-767N6.7-001	noribo-lncRNA	-	AluSx3	Alu	SINE
chr1	59233505	59233607	ENST00000636386.1_1_RP11-63G10.4-002	noribo-lncRNA	+	MLT1I	ERVL-MaLR	LTR
chr1	59236120	59236284	ENST00000636386.1_1_RP11-63G10.4-002	noribo-lncRNA	+	MIRb	MIR	SINE
chr1	59236839	59236967	ENST00000636386.1_1_RP11-63G10.4-002	noribo-lncRNA	+	L1PA3	L1	LINE
chr1	71181630	71181959	ENST00000423187.1_1_RP11-99H8.1-001	noribo-lncRNA	-	AluJr	Alu	SINE
chr1	71524137	71524256	ENST00000426999.1_1_ZRANB2-AS1-002	noribo-lncRNA	+	AluJr	Alu	SINE
chr1	97859710	97859918	ENST00000424982.1_1_DPYD-IT1-001	noribo-lncRNA	-	L1PA5	L1	LINE
chr1	97859919	97859975	ENST00000424982.1_1_DPYD-IT1-001	noribo-lncRNA	-	Tigger1	TcMar-Tigger	DNA
chr1	97885563	97885651	ENST00000424982.1_1_DPYD-IT1-001	noribo-lncRNA	-	LTR33	ERVL	LTR
chr1	101541103	101541216	ENST00000446527.5_1_RP11-421L21.3-004	ribo-lncRNA	+	MLT1K	ERVL-MaLR	LTR
chr1	101548385	101548563	ENST00000451213.1_1_RP11-421L21.3-003	ribo-lncRNA	+	L2	L2	LINE
chr1	110601279	110601375	ENST00000554749.1_1_RP4-773N10.4-001	noribo-lncRNA	+	L2b	L2	LINE
chr1	110604793	110605020	ENST00000554749.1_1_RP4-773N10.4-001	noribo-lncRNA	+	L2c	L2	LINE
chr1	110953743	110954032	ENST00000631307.2_1_LAMTOR5-AS1-048	noribo-lncRNA	+	AluJb	Alu	SINE
chr1	113499316	113499530	ENST00000416193.5_1_SLC16A1-AS1-002	ribo-lncRNA	+	MIR	MIR	SINE
chr1	113506594	113506681	ENST00000416193.5_1_SLC16A1-AS1-002	ribo-lncRNA	+	L1PA4	L1	LINE
chr1	119693188	119693275	ENST00000425884.5_1_RP11-418J17.1-003	ribo-lncRNA	+	MLT1D	ERVL-MaLR	LTR
chr1	119693188	119693369	ENST00000440150.5_1_RP11-418J17.1-002	ribo-lncRNA	+	MLT1D	ERVL-MaLR	LTR
chr1	120693320	120693688	ENST00000610157.1_RP6-42F4.1-001	noribo-lncRNA	-	MSTB2	ERVL-MaLR	LTR
chr1	120693700	120693888	ENST00000610157.1_RP6-42F4.1-001	noribo-lncRNA	-	L2d2	L2	LINE
chr1	121133256	121134090	ENST00000602412.1_RP11-343N15.5-001	noribo-lncRNA	+	L1MB4	L1	LINE
chr1	145100206	145100260	ENST00000500203.2_SEC22B-002	ribo-lncRNA	+	MamRTE1	RTE-BovB	LINE
chr1	146644600	146644878	ENST00000440377.2_1_RP11-337C18.8-001	ribo-lncRNA	+	AluSc	Alu	SINE
chr1	146646074	146646144	ENST00000440377.2_1_RP11-337C18.8-001	ribo-lncRNA	+	Tigger19a	TcMar-Tigger	DNA
chr1	146646742	146646784	ENST00000440377.2_1_RP11-337C18.8-001	ribo-lncRNA	+	L1ME1	L1	LINE
chr1	148933457	148933579	ENST00000457390.1_RP11-14N7.2-004	ribo-lncRNA	+	AluSc5	Alu	SINE
chr1	148951245	148951367	ENST00000452399.1_RP11-14N7.2-002	trans-lncRNA	+	MLT1J2	ERVL-MaLR	LTR
chr1	149816857	149817598	ENST00000564237.1_1_RP11-196G18.22-001	noribo-lncRNA	-	L2a	L2	LINE
chr1	149817612	149817686	ENST00000564237.1_1_RP11-196G18.22-001	noribo-lncRNA	-	L1MEh	L1	LINE
chr1	149818093	149818432	ENST00000564237.1_1_RP11-196G18.22-001	noribo-lncRNA	-	L1MC4	L1	LINE
chr1	149818437	149818905	ENST00000564237.1_1_RP11-196G18.22-001	noribo-lncRNA	-	MLT1D	ERVL-MaLR	LTR
chr1	151252500	151252677	ENST00000447795.3_1_RP11-126K1.2-001	ribo-lncRNA	-	MIRb	MIR	SINE
chr1	151741820	151741977	ENST00000512280.1_1_RP11-98D18.3-001	ribo-lncRNA	-	SVA_C	SVA	Retroposon
chr1	153938992	153939115	ENST00000608147.1_1_RP11-422P24.10-001	noribo-lncRNA	+	AluY	Alu	SINE
chr1	153939116	153939140	ENST00000608147.1_1_RP11-422P24.10-001	noribo-lncRNA	+	MIRb	MIR	SINE
chr1	153939320	153939369	ENST00000608147.1_1_RP11-422P24.10-001	noribo-lncRNA	+	Tigger19b	TcMar-Tigger	DNA
chr1	155181123	155181264	ENST00000455788.1_1_RP11-263K19.6-001	noribo-lncRNA	-	MIRc	MIR	SINE
chr1	155286675	155286810	ENST00000446880.5_1_RUSC1-AS1-001	noribo-lncRNA	-	L2c	L2	LINE
chr1	155287206	155287277	ENST00000446880.5_1_RUSC1-AS1-001	noribo-lncRNA	-	MIRc	MIR	SINE
chr1	155287224	155287277	ENST00000543656.1_1_RUSC1-AS1-201	noribo-lncRNA	-	MIRc	MIR	SINE
chr1	158167712	158168280	ENST00000415019.1_1_RP11-404O13.5-001	noribo-lncRNA	-	L1MA4	L1	LINE
chr1	159994937	159995127	ENST00000562313.1_1_RP11-226L15.5-001	noribo-lncRNA	-	MIR	MIR	SINE
chr1	161392049	161392214	ENST00000636161.1_1_RP11-122G18.12-001	ribo-lncRNA	+	SVA_D	SVA	Retroposon
chr1	162563257	162563301	ENST00000609669.1_1_RP11-359K18.4-001	noribo-lncRNA	+	AluSx	Alu	SINE
chr1	162563449	162563544	ENST00000609669.1_1_RP11-359K18.4-001	noribo-lncRNA	+	AluSx	Alu	SINE
chr1	168433452	168433611	ENST00000422253.1_1_RP5-968D22.3-001	noribo-lncRNA	-	THE1C	ERVL-MaLR	LTR
chr1	173832386	173832399	ENST00000602767.1_1_GAS5-AS1-001	noribo-lncRNA	+	AluSg4	Alu	SINE
chr1	174866914	174867133	ENST00000414890.1_1_RABGAP1L-IT1-001	noribo-lncRNA	+	AluSx1	Alu	SINE
chr1	194320073	194320135	ENST00000435554.1_1_RP11-476H20.1-001	noribo-lncRNA	+	L1MEg	L1	LINE
chr1	194320251	194320339	ENST00000435554.1_1_RP11-476H20.1-001	noribo-lncRNA	+	AluSz	Alu	SINE
chr1	201488745	201489055	ENST00000441932.1_1_RP11-134G8.5-001	ribo-lncRNA	+	AluSq2	Alu	SINE
chr1	201964908	201965046	ENST00000608886.1_1_RP11-465N4.5-001	noribo-lncRNA	-	MIRc	MIR	SINE
chr1	211606929	211607005	ENST00000423222.5_1_LINC00467-001	ribo-lncRNA	+	L1PA16	L1	LINE
chr1	211607054	211607213	ENST00000423222.5_1_LINC00467-001	ribo-lncRNA	+	AluSz	Alu	SINE
chr1	211607245	211607416	ENST00000423222.5_1_LINC00467-001	ribo-lncRNA	+	AluSz	Alu	SINE
chr1	211608026	211608321	ENST00000423222.5_1_LINC00467-001	ribo-lncRNA	+	AluJo	Alu	SINE
chr1	223010338	223010408	ENST00000444858.5_1_RP11-452F19.3-003	ribo-lncRNA	+	MLT1J	ERVL-MaLR	LTR
chr1	223010338	223010726	ENST00000442171.5_1_RP11-452F19.3-007	ribo-lncRNA	+	MLT1J	ERVL-MaLR	LTR
chr1	223010561	223010726	ENST00000444858.5_1_RP11-452F19.3-003	ribo-lncRNA	+	MLT1J	ERVL-MaLR	LTR
chr1	224182434	224182520	ENST00000618397.1_1_RP11-504P24.9-001	noribo-lncRNA	+	AluJb	Alu	SINE
chr1	231658134	231658159	ENST00000416221.5_1_RP11-295G20.2-001	ribo-lncRNA	-	L2a	L2	LINE
chr1	231658160	231658383	ENST00000416221.5_1_RP11-295G20.2-001	ribo-lncRNA	-	MLT1H2	ERVL-MaLR	LTR
chr1	231658263	231658383	ENST00000454631.1_1_RP11-295G20.2-005	ribo-lncRNA	-	MLT1H2	ERVL-MaLR	LTR
chr1	232061580	232061696	ENST00000456782.1_1_DISC1-IT1-001	noribo-lncRNA	+	MLT1C2	ERVL-MaLR	LTR
chr1	232080669	232080979	ENST00000456782.1_1_DISC1-IT1-001	noribo-lncRNA	+	L1PA7	L1	LINE
chr1	246485062	246485170	ENST00000426929.1_1_SMYD3-IT1-001	noribo-lncRNA	-	AluJb	Alu	SINE
chr1	247374829	247374860	ENST00000428687.1_1_RP11-488L18.8-001	ribo-lncRNA	-	MER33	hAT-Charlie	DNA
chr1	247375477	247375694	ENST00000428687.1_1_RP11-488L18.8-001	ribo-lncRNA	-	MLT1H	ERVL-MaLR	LTR
chr10	13695252	13695446	ENST00000600249.5_1_RP11-295P9.3-017	noribo-lncRNA	+	AluSx	Alu	SINE
chr10	28811915	28812209	ENST00000527986.5_1_WAC-AS1-001	ribo-lncRNA	-	AluSp	Alu	SINE
chr10	28812503	28812687	ENST00000527986.5_1_WAC-AS1-001	ribo-lncRNA	-	AluSc	Alu	SINE
chr10	28812690	28813540	ENST00000527986.5_1_WAC-AS1-001	ribo-lncRNA	-	L1M4	L1	LINE
chr10	28811915	28812209	ENST00000528337.1_1_WAC-AS1-002	ribo-lncRNA	-	AluSp	Alu	SINE
chr10	28812503	28812687	ENST00000528337.1_1_WAC-AS1-002	ribo-lncRNA	-	AluSc	Alu	SINE
chr10	28812690	28813540	ENST00000528337.1_1_WAC-AS1-002	ribo-lncRNA	-	L1M4	L1	LINE
chr10	28814882	28814937	ENST00000527986.5_1_WAC-AS1-001	ribo-lncRNA	-	L2	L2	LINE
chr10	28814882	28814937	ENST00000528337.1_1_WAC-AS1-002	ribo-lncRNA	-	L2	L2	LINE
chr10	29709428	29709557	ENST00000427063.6_1_SVIL-AS1-003	ribo-lncRNA	+	L1MA6	L1	LINE
chr10	29709556	29709669	ENST00000427063.6_1_SVIL-AS1-003	ribo-lncRNA	+	L1MA5	L1	LINE
chr10	29709668	29709776	ENST00000427063.6_1_SVIL-AS1-003	ribo-lncRNA	+	L1M2	L1	LINE
chr10	29757849	29757919	ENST00000455774.1_1_SVIL-AS1-004	ribo-lncRNA	+	L2b	L2	LINE
chr10	29757995	29758051	ENST00000455774.1_1_SVIL-AS1-004	ribo-lncRNA	+	L2b	L2	LINE
chr10	31605854	31605963	ENST00000607166.1_1_ZEB1-AS1-009	ribo-lncRNA	-	L2a	L2	LINE
chr10	31606740	31606791	ENST00000607166.1_1_ZEB1-AS1-009	ribo-lncRNA	-	L2d2	L2	LINE
chr10	31606792	31606812	ENST00000607166.1_1_ZEB1-AS1-009	ribo-lncRNA	-	MIR	MIR	SINE
chr10	35604048	35604353	ENST00000603160.5_1_RP11-324I22.4-002	noribo-lncRNA	-	L1PREC2	L1	LINE
chr10	35604260	35604353	ENST00000605499.1_1_RP11-324I22.4-001	ribo-lncRNA	-	L1PREC2	L1	LINE
chr10	42982427	42982464	ENST00000429940.6_1_LINC00839-001	trans-lncRNA	+	MER9B	ERVK	LTR
chr10	42982469	42982574	ENST00000429940.6_1_LINC00839-001	trans-lncRNA	+	HERVK9-int	ERVK	LTR
chr10	42987528	42987790	ENST00000429940.6_1_LINC00839-001	trans-lncRNA	+	HERVK9-int	ERVK	LTR
chr10	42989463	42989556	ENST00000429940.6_1_LINC00839-001	trans-lncRNA	+	HERVK9-int	ERVK	LTR
chr10	42989557	42990050	ENST00000429940.6_1_LINC00839-001	trans-lncRNA	+	MER9B	ERVK	LTR
chr10	42990347	42990784	ENST00000429940.6_1_LINC00839-001	trans-lncRNA	+	MER9a1	ERVK	LTR
chr10	43917266	43917548	ENST00000442526.2_1_RP11-517P14.2-001	ribo-lncRNA	+	AluJr4	Alu	SINE
chr10	46917162	46917204	ENST00000605984.1_1_RP11-38L15.8-001	noribo-lncRNA	-	L1MC5	L1	LINE
chr10	46937749	46938042	ENST00000600081.1_2_RP11-38L15.2-005	noribo-lncRNA	-	AluSz	Alu	SINE
chr10	74227577	74227703	ENST00000605385.1_1_RP11-205A8.4-001	noribo-lncRNA	-	AluSp	Alu	SINE
chr10	74232873	74233062	ENST00000605385.1_1_RP11-205A8.4-001	noribo-lncRNA	-	MER6	TcMar-Tigger	DNA
chr10	74859345	74859592	ENST00000608005.1_1_RP11-344N10.5-001	noribo-lncRNA	-	AluJo	Alu	SINE
chr10	74860204	74860324	ENST00000608005.1_1_RP11-344N10.5-001	noribo-lncRNA	-	L2d2	L2	LINE
chr10	74860352	74860414	ENST00000608005.1_1_RP11-344N10.5-001	noribo-lncRNA	-	L2a	L2	LINE
chr10	75013988	75014088	ENST00000457147.1_1_DNAJC9-AS1-001	ribo-lncRNA	+	L1ME3A	L1	LINE
chr10	75458909	75459067	ENST00000580790.1_1_BMS1P4-001	ribo-lncRNA	-	THE1D	ERVL-MaLR	LTR
chr10	75502753	75503340	ENST00000625041.1_1_RP11-574K11.24-001	ribo-lncRNA	-	LTR8	ERV1	LTR
chr10	75503561	75503655	ENST00000625041.1_1_RP11-574K11.24-001	ribo-lncRNA	-	MIR	MIR	SINE
chr10	75787376	75787426	ENST00000416076.1_1_RP11-417O11.5-001	noribo-lncRNA	+	AluSx1	Alu	SINE
chr10	81436461	81436664	ENST00000482985.4_1_RP11-506M13.3-002	ribo-lncRNA	+	MLT1J	ERVL-MaLR	LTR
chr10	81451307	81451355	ENST00000601369.5_1_NUTM2B-AS1-001	ribo-lncRNA	-	L2a	L2	LINE
chr10	81451389	81451470	ENST00000601369.5_1_NUTM2B-AS1-001	ribo-lncRNA	-	L2a	L2	LINE
chr10	81451604	81451711	ENST00000601369.5_1_NUTM2B-AS1-001	ribo-lncRNA	-	MLT1H	ERVL-MaLR	LTR
chr10	81476802	81476950	ENST00000619625.4_1_NUTM2B-AS1-013	ribo-lncRNA	-	MIRc	MIR	SINE
chr10	81477354	81477605	ENST00000619625.4_1_NUTM2B-AS1-013	ribo-lncRNA	-	L2	L2	LINE
chr10	81478657	81479072	ENST00000619625.4_1_NUTM2B-AS1-013	ribo-lncRNA	-	MSTB1	ERVL-MaLR	LTR
chr10	81483067	81483321	ENST00000619625.4_1_NUTM2B-AS1-013	ribo-lncRNA	-	MSTB1	ERVL-MaLR	LTR
chr10	81477611	81477874	ENST00000619625.4_1_NUTM2B-AS1-013	ribo-lncRNA	-	LTR85b	Gypsy?	LTR
chr10	88708434	88708728	ENST00000632192.1_1_RP11-411A19.5-001	noribo-lncRNA	+	AluJr	Alu	SINE
chr10	88708729	88709107	ENST00000632192.1_1_RP11-411A19.5-001	noribo-lncRNA	+	HAL1	L1	LINE
chr10	88709173	88709301	ENST00000632192.1_1_RP11-411A19.5-001	noribo-lncRNA	+	FLAM_A	Alu	SINE
chr10	88709351	88709632	ENST00000632192.1_1_RP11-411A19.5-001	noribo-lncRNA	+	AluSz	Alu	SINE
chr10	89005269	89005523	ENST00000446751.5_1_NUTM2A-AS1-012	ribo-lncRNA	-	MSTB1	ERVL-MaLR	LTR
chr10	89047915	89048158	ENST00000413722.5_1_NUTM2A-AS1-006	ribo-lncRNA	-	MIRb	MIR	SINE
chr10	89084801	89084830	ENST00000458739.1_1_NUTM2A-AS1-013	ribo-lncRNA	-	AluSq2	Alu	SINE
chr10	97634841	97635381	ENST00000449419.5_1_ENTPD1-AS1-005	ribo-lncRNA	-	THE1A-int	ERVL-MaLR	LTR
chr10	97635382	97635423	ENST00000449419.5_1_ENTPD1-AS1-005	ribo-lncRNA	-	THE1A	ERVL-MaLR	LTR
chr10	97635039	97635381	ENST00000452942.6_1_ENTPD1-AS1-007	ribo-lncRNA	-	THE1A-int	ERVL-MaLR	LTR
chr10	97635382	97635423	ENST00000452942.6_1_ENTPD1-AS1-007	ribo-lncRNA	-	THE1A	ERVL-MaLR	LTR
chr10	102140973	102141062	ENST00000454935.1_1_OLMALINC-001	trans-lncRNA	+	LTR7B	ERV1	LTR
chr10	102141063	102141511	ENST00000454935.1_1_OLMALINC-001	trans-lncRNA	+	HERVH-int	ERV1	LTR
chr10	102141581	102142228	ENST00000454935.1_1_OLMALINC-001	trans-lncRNA	+	HERVH-int	ERV1	LTR
chr10	104215367	104215458	ENST00000598368.1_1_RPARP-AS1-003	noribo-lncRNA	+	L1MA1	L1	LINE
chr10	104215614	104216049	ENST00000598368.1_1_RPARP-AS1-003	noribo-lncRNA	+	MLT1D	ERVL-MaLR	LTR
chr10	109760769	109761076	ENST00000596000.5_1_LINC01435-004	noribo-lncRNA	-	AluSc	Alu	SINE
chr10	112629890	112630001	ENST00000420367.1_1_PDCD4-AS1-001	ribo-lncRNA	-	L2d2	L2	LINE
chr10	118590757	118591032	ENST00000453491.2_1_RP11-539I5.1-001	ribo-lncRNA	-	L2b	L2	LINE
chr10	118591675	118591975	ENST00000453491.2_1_RP11-539I5.1-001	ribo-lncRNA	-	AluSc	Alu	SINE
chr10	118592128	118592215	ENST00000453491.2_1_RP11-539I5.1-001	ribo-lncRNA	-	L2c	L2	LINE
chr10	118592309	118592374	ENST00000453491.2_1_RP11-539I5.1-001	ribo-lncRNA	-	MIR	MIR	SINE
chr10	122583926	122583945	ENST00000617518.1_1_RP11-323P17.2-002	noribo-lncRNA	+	Chap1a_Mam	hAT-Charlie	DNA
chr10	123726283	123726452	ENST00000620490.1_1_RP11-500G22.5-001	noribo-lncRNA	+	L3	CR1	LINE
chr11	463348	463442	ENST00000525893.1_1_RP13-317D12.3-001	noribo-lncRNA	-	AluY	Alu	SINE
chr11	463550	463845	ENST00000525893.1_1_RP13-317D12.3-001	noribo-lncRNA	-	AluY	Alu	SINE
chr11	784155	784180	ENST00000530083.1_1_AP006621.5-001	ribo-lncRNA	+	AluSz	Alu	SINE
chr11	784155	784297	ENST00000525941.1_1_AP006621.5-002	ribo-lncRNA	+	AluSz	Alu	SINE
chr11	9264288	9264354	ENST00000528520.1_1_RP11-5L12.1-001	noribo-lncRNA	-	MamSINE1	tRNA-RTE	SINE
chr11	9830731	9830831	ENST00000498905.2_1_SBF2-AS1-001	ribo-lncRNA	+	AluJr	Alu	SINE
chr11	9831807	9831841	ENST00000498905.2_1_SBF2-AS1-001	ribo-lncRNA	+	AluJb	Alu	SINE
chr11	9832229	9832866	ENST00000498905.2_1_SBF2-AS1-001	ribo-lncRNA	+	L1PA15	L1	LINE
chr11	10900242	10900823	ENST00000501079.5_1_ZBED5-AS1-001	ribo-lncRNA	+	LTR50	ERVL	LTR
chr11	18428199	18428278	ENST00000496975.2_1_AC084117.3-001	noribo-lncRNA	+	AluSq2	Alu	SINE
chr11	18530031	18530036	ENST00000539313.1_1_RP11-613F22.8-001	noribo-lncRNA	-	AluSx	Alu	SINE
chr11	22282755	22282928	ENST00000526935.1_1_CTD-3064C13.1-001	noribo-lncRNA	-	THE1D	ERVL-MaLR	LTR
chr11	33099498	33099791	ENST00000631190.1_1_LINC00294-001	noribo-lncRNA	+	AluSx	Alu	SINE
chr11	33100214	33100373	ENST00000631190.1_1_LINC00294-001	noribo-lncRNA	+	MIR3	MIR	SINE
chr11	33100390	33100603	ENST00000631190.1_1_LINC00294-001	noribo-lncRNA	+	MIRc	MIR	SINE
chr11	43877911	43877954	ENST00000637427.1_1_RP11-613D13.10-001	noribo-lncRNA	-	Charlie18a	hAT-Charlie	DNA
chr11	64015425	64015491	ENST00000544553.1_1_RP11-783K16.5-001	ribo-lncRNA	+	L2a	L2	LINE
chr11	64015529	64015612	ENST00000544553.1_1_RP11-783K16.5-001	ribo-lncRNA	+	L2a	L2	LINE
chr11	64015978	64016061	ENST00000545800.1_1_RP11-783K16.13-001	ribo-lncRNA	-	MIRc	MIR	SINE
chr11	64947492	64947564	ENST00000526623.2_1_AP003068.23-001	ribo-lncRNA	-	L1M4	L1	LINE
chr11	64947866	64947979	ENST00000526623.2_1_AP003068.23-001	ribo-lncRNA	-	L1M4	L1	LINE
chr11	64948696	64948713	ENST00000526623.2_1_AP003068.23-001	ribo-lncRNA	-	MIR3	MIR	SINE
chr11	65196003	65196064	ENST00000501122.2_1_NEAT1-001	noribo-lncRNA	+	MamRep4096	hAT-Tip100	DNA
chr11	65197499	65197632	ENST00000501122.2_1_NEAT1-001	noribo-lncRNA	+	MIRb	MIR	SINE
chr11	65197916	65198044	ENST00000501122.2_1_NEAT1-001	noribo-lncRNA	+	Charlie4z	hAT-Charlie	DNA
chr11	65202368	65202510	ENST00000501122.2_1_NEAT1-001	noribo-lncRNA	+	Tigger12	TcMar-Tigger	DNA
chr11	65205325	65205408	ENST00000501122.2_1_NEAT1-001	noribo-lncRNA	+	Eutr16	hAT-Tip100?	DNA?
chr11	65205686	65205790	ENST00000501122.2_1_NEAT1-001	noribo-lncRNA	+	MER113A	hAT-Charlie	DNA
chr11	65206872	65207155	ENST00000501122.2_1_NEAT1-001	noribo-lncRNA	+	AluSz6	Alu	SINE
chr11	65207450	65207575	ENST00000501122.2_1_NEAT1-001	noribo-lncRNA	+	FLAM_C	Alu	SINE
chr11	65207795	65207955	ENST00000501122.2_1_NEAT1-001	noribo-lncRNA	+	FRAM	Alu	SINE
chr11	65208423	65208624	ENST00000501122.2_1_NEAT1-001	noribo-lncRNA	+	MIR	MIR	SINE
chr11	65210075	65210365	ENST00000501122.2_1_NEAT1-001	noribo-lncRNA	+	AluSx4	Alu	SINE
chr11	65211862	65211968	ENST00000501122.2_1_NEAT1-001	noribo-lncRNA	+	MIR1_Amn	MIR	SINE
chr11	65208072	65208335	ENST00000501122.2_1_NEAT1-001	noribo-lncRNA	+	AluSx3	Alu	SINE
chr11	66027038	66027313	ENST00000533576.1_1_RP11-755F10.3-001	noribo-lncRNA	-	L2c	L2	LINE
chr11	66435592	66435759	ENST00000550837.1_1_RP11-658F2.8-002	noribo-lncRNA	+	MIRb	MIR	SINE
chr11	67370351	67370824	ENST00000333139.3_1_C11ORF72-001	noribo-lncRNA	-	LTR26	ERV1	LTR
chr11	67371785	67371817	ENST00000333139.3_1_C11ORF72-001	noribo-lncRNA	-	LTR26	ERV1	LTR
chr11	67371821	67372313	ENST00000333139.3_1_C11ORF72-001	noribo-lncRNA	-	L2c	L2	LINE
chr11	67370825	67371784	ENST00000333139.3_1_C11ORF72-001	noribo-lncRNA	-	LTR5_Hs	ERVK	LTR
chr11	70052964	70053034	ENST00000526174.1_1_RP11-805J14.5-001	noribo-lncRNA	-	MIR	MIR	SINE
chr11	70052964	70053034	ENST00000527232.1_1_RP11-805J14.5-002	noribo-lncRNA	-	MIR	MIR	SINE
chr11	70128473	70128518	ENST00000528607.1_1_AP000487.6-001	noribo-lncRNA	-	FLAM_A	Alu	SINE
chr11	70208982	70209031	ENST00000528607.1_1_AP000487.6-001	noribo-lncRNA	-	AluJo	Alu	SINE
chr11	70209207	70209474	ENST00000528607.1_1_AP000487.6-001	noribo-lncRNA	-	L1ME3A	L1	LINE
chr11	71162736	71163203	ENST00000529369.1_1_RP11-660L16.2-001	ribo-lncRNA	+	MER49	ERV1	LTR
chr11	74207694	74208594	ENST00000526036.1_1_AP001372.2-001	ribo-lncRNA	+	Tigger4	TcMar-Tigger	DNA
chr11	74208592	74209578	ENST00000526036.1_1_AP001372.2-001	ribo-lncRNA	+	Tigger4	TcMar-Tigger	DNA
chr11	76152396	76152683	ENST00000530759.1_1_RP11-111M22.3-001	ribo-lncRNA	-	AluSp	Alu	SINE
chr11	76152398	76152683	ENST00000572035.1_1_RP11-111M22.3-006	ribo-lncRNA	-	AluSp	Alu	SINE
chr11	77428757	77428816	ENST00000529656.1_1_RSF1-IT2-001	noribo-lncRNA	-	Charlie8	hAT-Charlie	DNA
chr11	77428822	77429069	ENST00000529656.1_1_RSF1-IT2-001	noribo-lncRNA	-	Charlie8	hAT-Charlie	DNA
chr11	77429372	77429456	ENST00000529656.1_1_RSF1-IT2-001	noribo-lncRNA	-	Charlie8	hAT-Charlie	DNA
chr11	82674723	82674783	ENST00000527550.1_1_RP11-659G9.3-001	noribo-lncRNA	-	AluSx	Alu	SINE
chr11	82749895	82750081	ENST00000527550.1_1_RP11-659G9.3-001	noribo-lncRNA	-	MIR	MIR	SINE
chr11	82783841	82783846	ENST00000530270.2_1_RAB30-AS1-008	ribo-lncRNA	+	AluJb	Alu	SINE
chr11	82783841	82783846	ENST00000501011.6_1_RAB30-AS1-001	ribo-lncRNA	+	AluJb	Alu	SINE
chr11	82783841	82783846	ENST00000526795.1_1_RAB30-AS1-003	ribo-lncRNA	+	AluJb	Alu	SINE
chr11	82783841	82784136	ENST00000534499.1_1_RAB30-AS1-006	ribo-lncRNA	+	AluJb	Alu	SINE
chr11	82783841	82784136	ENST00000533708.1_1_RAB30-AS1-005	ribo-lncRNA	+	AluJb	Alu	SINE
chr11	82795051	82795180	ENST00000624584.1_1_RP11-113K21.6-001	noribo-lncRNA	+	AluSc	Alu	SINE
chr11	89487847	89488121	ENST00000527332.1_1_RP11-313I2.11-001	noribo-lncRNA	-	AluSp	Alu	SINE
chr11	89927009	89927132	ENST00000623539.1_1_AP000648.5-001	noribo-lncRNA	+	Penelope1_Vert	Penelope	LINE
chr11	89927200	89927367	ENST00000623539.1_1_AP000648.5-001	noribo-lncRNA	+	L1M5	L1	LINE
chr11	89928129	89928456	ENST00000623539.1_1_AP000648.5-001	noribo-lncRNA	+	L1MEg2	L1	LINE
chr11	89929630	89929855	ENST00000623539.1_1_AP000648.5-001	noribo-lncRNA	+	MIR	MIR	SINE
chr11	111639405	111639552	ENST00000529841.5_1_RP11-108O10.2-002	noribo-lncRNA	-	AluJr4	Alu	SINE
chr11	111639593	111639625	ENST00000529841.5_1_RP11-108O10.2-002	noribo-lncRNA	-	AluJr4	Alu	SINE
chr11	117078298	117078415	ENST00000624094.1_1_AP000892.6-001	noribo-lncRNA	+	MIRc	MIR	SINE
chr11	117078951	117079053	ENST00000624094.1_1_AP000892.6-001	noribo-lncRNA	+	MIRb	MIR	SINE
chr11	117079366	117079462	ENST00000624094.1_1_AP000892.6-001	noribo-lncRNA	+	MIRb	MIR	SINE
chr11	117080357	117080405	ENST00000624094.1_1_AP000892.6-001	noribo-lncRNA	+	L1MD2	L1	LINE
chr11	117080413	117080582	ENST00000624094.1_1_AP000892.6-001	noribo-lncRNA	+	AluJb	Alu	SINE
chr11	117080599	117081001	ENST00000624094.1_1_AP000892.6-001	noribo-lncRNA	+	L1MD2	L1	LINE
chr11	117187190	117187224	ENST00000504906.1_1_AP000892.4-001	noribo-lncRNA	-	L2b	L2	LINE
chr11	117194586	117194693	ENST00000504906.1_1_AP000892.4-001	noribo-lncRNA	-	L1MA6	L1	LINE
chr11	118867266	118867345	ENST00000526453.1_1_RP11-110I1.12-001	ribo-lncRNA	-	MER5A	hAT-Charlie	DNA
chr11	118867346	118867643	ENST00000526453.1_1_RP11-110I1.12-001	ribo-lncRNA	-	AluSx	Alu	SINE
chr11	118867644	118867768	ENST00000526453.1_1_RP11-110I1.12-001	ribo-lncRNA	-	MER5A	hAT-Charlie	DNA
chr11	118874452	118874559	ENST00000531087.1_1_RP11-110I1.11-001	noribo-lncRNA	-	AluSx	Alu	SINE
chr11	118875189	118875255	ENST00000531087.1_1_RP11-110I1.11-001	noribo-lncRNA	-	AluSx4	Alu	SINE
chr11	126210794	126210984	ENST00000629441.1_1_ST3GAL4-AS1-001	ribo-lncRNA	-	L1ME4b	L1	LINE
chr11	130736761	130737006	ENST00000525716.2_1_RP11-890B15.3-002	noribo-lncRNA	-	MIR	MIR	SINE
chr11	130737674	130737765	ENST00000525716.2_1_RP11-890B15.3-002	noribo-lncRNA	-	MIR3	MIR	SINE
chr11	130738970	130739068	ENST00000525716.2_1_RP11-890B15.3-002	noribo-lncRNA	-	L2d2	L2	LINE
chr12	384374	384620	ENST00000570140.1_1_RP11-283I3.6-001	noribo-lncRNA	-	AluSz6	Alu	SINE
chr12	385075	385260	ENST00000570140.1_1_RP11-283I3.6-001	noribo-lncRNA	-	MER5A	hAT-Charlie	DNA
chr12	385268	385473	ENST00000570140.1_1_RP11-283I3.6-001	noribo-lncRNA	-	L2d2	L2	LINE
chr12	385480	385584	ENST00000570140.1_1_RP11-283I3.6-001	noribo-lncRNA	-	L2a	L2	LINE
chr12	385654	385707	ENST00000570140.1_1_RP11-283I3.6-001	noribo-lncRNA	-	L2a	L2	LINE
chr12	3150654	3150771	ENST00000513358.3_1_RP11-253E3.3-001	noribo-lncRNA	+	MIRb	MIR	SINE
chr12	3151081	3151273	ENST00000513358.3_1_RP11-253E3.3-001	noribo-lncRNA	+	MIR	MIR	SINE
chr12	3153828	3154116	ENST00000513358.3_1_RP11-253E3.3-001	noribo-lncRNA	+	AluSq	Alu	SINE
chr12	6556801	6557042	ENST00000504270.2_1_CD27-AS1-004	ribo-lncRNA	-	L1PA5	L1	LINE
chr12	6556996	6557042	ENST00000447687.2_1_CD27-AS1-009	ribo-lncRNA	-	L1PA5	L1	LINE
chr12	6652670	6652850	ENST00000499202.2_1_RP5-940J5.8-001	noribo-lncRNA	+	MER1A	hAT-Charlie	DNA
chr12	6652851	6653028	ENST00000499202.2_1_RP5-940J5.8-001	noribo-lncRNA	+	AluSp	Alu	SINE
chr12	6693137	6693198	ENST00000501075.2_1_RP5-940J5.6-001	noribo-lncRNA	+	L1ME4b	L1	LINE
chr12	6693199	6693381	ENST00000501075.2_1_RP5-940J5.6-001	noribo-lncRNA	+	MER2	TcMar-Tigger	DNA
chr12	6693430	6693576	ENST00000501075.2_1_RP5-940J5.6-001	noribo-lncRNA	+	L1ME4b	L1	LINE
chr12	6693850	6693895	ENST00000501075.2_1_RP5-940J5.6-001	noribo-lncRNA	+	L1ME4b	L1	LINE
chr12	9809645	9809666	ENST00000573622.1_1_RP11-705C15.5-001	ribo-lncRNA	+	THE1D-int	ERVL-MaLR	LTR
chr12	12508948	12509251	ENST00000381800.3_1_LOH12CR2-001	ribo-lncRNA	-	AluY	Alu	SINE
chr12	25146635	25146997	ENST00000623395.3_1_C12ORF77-001	noribo-lncRNA	-	LTR33	ERVL	LTR
chr12	25150166	25150281	ENST00000623395.3_1_C12ORF77-001	noribo-lncRNA	-	FLAM_C	Alu	SINE
chr12	26097977	26098073	ENST00000500276.6_1_RASSF8-AS1-002	ribo-lncRNA	-	MER57A-int	ERV1	LTR
chr12	26098074	26098379	ENST00000500276.6_1_RASSF8-AS1-002	ribo-lncRNA	-	AluSx	Alu	SINE
chr12	26098380	26099068	ENST00000500276.6_1_RASSF8-AS1-002	ribo-lncRNA	-	MER57A-int	ERV1	LTR
chr12	26100452	26100552	ENST00000500276.6_1_RASSF8-AS1-002	ribo-lncRNA	-	AluJb	Alu	SINE
chr12	26100553	26100555	ENST00000500276.6_1_RASSF8-AS1-002	ribo-lncRNA	-	MER57A-int	ERV1	LTR
chr12	26105692	26105965	ENST00000500276.6_1_RASSF8-AS1-002	ribo-lncRNA	-	AluJr4	Alu	SINE
chr12	26105966	26106009	ENST00000500276.6_1_RASSF8-AS1-002	ribo-lncRNA	-	MER57A-int	ERV1	LTR
chr12	26107588	26107602	ENST00000546134.5_1_RASSF8-AS1-007	ribo-lncRNA	-	MER57B2	ERV1	LTR
chr12	26108009	26108174	ENST00000546134.5_1_RASSF8-AS1-007	ribo-lncRNA	-	MSTB	ERVL-MaLR	LTR
chr12	26108071	26108174	ENST00000500276.6_1_RASSF8-AS1-002	ribo-lncRNA	-	MSTB	ERVL-MaLR	LTR
chr12	27130927	27131041	ENST00000500632.1_1_RP11-421F16.3-001	noribo-lncRNA	+	AluJo	Alu	SINE
chr12	27131103	27131192	ENST00000500632.1_1_RP11-421F16.3-001	noribo-lncRNA	+	Charlie7	hAT-Charlie	DNA
chr12	27131843	27131890	ENST00000500632.1_1_RP11-421F16.3-001	noribo-lncRNA	+	MER5A	hAT-Charlie	DNA
chr12	27190673	27190759	ENST00000620519.1_1_RP11-582E3.6-001	noribo-lncRNA	+	Kanga1c	TcMar-Tc2	DNA
chr12	27190761	27191146	ENST00000620519.1_1_RP11-582E3.6-001	noribo-lncRNA	+	L1MDa	L1	LINE
chr12	27191339	27191448	ENST00000620519.1_1_RP11-582E3.6-001	noribo-lncRNA	+	L1MC	L1	LINE
chr12	27191542	27191696	ENST00000620519.1_1_RP11-582E3.6-001	noribo-lncRNA	+	L1MDa	L1	LINE
chr12	27191753	27191876	ENST00000620519.1_1_RP11-582E3.6-001	noribo-lncRNA	+	L1MB7	L1	LINE
chr12	27191892	27191893	ENST00000620519.1_1_RP11-582E3.6-001	noribo-lncRNA	+	AluSg	Alu	SINE
chr12	27857256	27857344	ENST00000536922.5_1_RP11-1060J15.4-002	noribo-lncRNA	-	Tigger3c	TcMar-Tigger	DNA
chr12	28342951	28343013	ENST00000473753.2_1_RP11-967K21.1-001	ribo-lncRNA	-	L2b	L2	LINE
chr12	30953468	30953535	ENST00000547804.1_1_LINC00941-001	ribo-lncRNA	+	MSTD	ERVL-MaLR	LTR
chr12	30954635	30954903	ENST00000547804.1_1_LINC00941-001	ribo-lncRNA	+	MLT1H2	ERVL-MaLR	LTR
chr12	32878546	32878594	ENST00000612009.1_1_RP11-278C7.4-001	noribo-lncRNA	-	AluSx1	Alu	SINE
chr12	46112859	46113158	ENST00000609803.2_1_RP11-352M15.2-001	trans-lncRNA	-	MLT1A0	ERVL-MaLR	LTR
chr12	46114636	46114753	ENST00000609803.2_1_RP11-352M15.2-001	trans-lncRNA	-	AluJr	Alu	SINE
chr12	46116415	46116547	ENST00000609803.2_1_RP11-352M15.2-001	trans-lncRNA	-	Charlie4z	hAT-Charlie	DNA
chr12	46117978	46118062	ENST00000609803.2_1_RP11-352M15.2-001	trans-lncRNA	-	FAM	Alu	SINE
chr12	46633094	46633256	ENST00000611566.1_1_RP11-474P2.5-001	noribo-lncRNA	-	AluSx3	Alu	SINE
chr12	50558921	50559231	ENST00000548468.2_1_RP4-605O3.4-001	ribo-lncRNA	+	AluY	Alu	SINE
chr12	51595639	51595943	ENST00000620274.1_1_RP11-454E5.4-001	noribo-lncRNA	-	AluJb	Alu	SINE
chr12	51596102	51596364	ENST00000620274.1_1_RP11-454E5.4-001	noribo-lncRNA	-	AluSx	Alu	SINE
chr12	53407340	53407582	ENST00000435621.3_1_RP11-983P16.2-001	noribo-lncRNA	+	AluSz	Alu	SINE
chr12	53407665	53407705	ENST00000435621.3_1_RP11-983P16.2-001	noribo-lncRNA	+	AluJr	Alu	SINE
chr12	56124445	56124596	ENST00000552576.2_1_RP11-644F5.11-001	ribo-lncRNA	+	L1MC5a	L1	LINE
chr12	56702652	56702788	ENST00000546789.1_1_RP11-977G19.12-001	noribo-lncRNA	+	MIR3	MIR	SINE
chr12	56702909	56702958	ENST00000546789.1_1_RP11-977G19.12-001	noribo-lncRNA	+	AluY	Alu	SINE
chr12	56703104	56703233	ENST00000546789.1_1_RP11-977G19.12-001	noribo-lncRNA	+	AluY	Alu	SINE
chr12	58325311	58325520	ENST00000551421.1_1_RP11-620J15.3-002	ribo-lncRNA	-	MLT1K	ERVL-MaLR	LTR
chr12	58325371	58325520	ENST00000546580.1_1_RP11-620J15.3-001	ribo-lncRNA	-	MLT1K	ERVL-MaLR	LTR
chr12	64205987	64206087	ENST00000546214.1_1_TMEM5-AS1-001	noribo-lncRNA	-	AluSz	Alu	SINE
chr12	64209984	64210118	ENST00000546214.1_1_TMEM5-AS1-001	noribo-lncRNA	-	MLT1I	ERVL-MaLR	LTR
chr12	67458798	67458890	ENST00000623987.1_1_RP11-123O10.1-001	noribo-lncRNA	-	L1PA3	L1	LINE
chr12	69235068	69235179	ENST00000553141.1_1_RP11-611O2.5-001	noribo-lncRNA	-	AluJo	Alu	SINE
chr12	73556974	73557013	ENST00000550723.1_1_RP11-314D7.2-001	noribo-lncRNA	+	MER4-int	ERV1	LTR
chr12	73601872	73602097	ENST00000550723.1_1_RP11-314D7.2-001	noribo-lncRNA	+	L1P1	L1	LINE
chr12	82875739	82875807	ENST00000552532.1_1_RP11-263K4.5-001	noribo-lncRNA	-	L2c	L2	LINE
chr12	98906772	98907705	ENST00000548760.2_1_TMPO-AS1-001	ribo-lncRNA	-	L2	L2	LINE
chr12	100426119	100426484	ENST00000623268.1_1_RP11-135F9.3-001	noribo-lncRNA	-	L2b	L2	LINE
chr12	100426830	100427101	ENST00000623268.1_1_RP11-135F9.3-001	noribo-lncRNA	-	L2b	L2	LINE
chr12	100427310	100427608	ENST00000623268.1_1_RP11-135F9.3-001	noribo-lncRNA	-	AluSz	Alu	SINE
chr12	107348452	107348578	ENST00000570282.1_1_RP11-412D9.4-001	ribo-lncRNA	-	MIRc	MIR	SINE
chr12	107348884	107349007	ENST00000570282.1_1_RP11-412D9.4-001	ribo-lncRNA	-	L2a	L2	LINE
chr12	112277568	112277914	ENST00000428207.4_1_MAPKAPK5-AS1-001	ribo-lncRNA	-	MLT1J1	ERVL-MaLR	LTR
chr12	112277571	112277914	ENST00000443596.1_1_MAPKAPK5-AS1-004	ribo-lncRNA	-	MLT1J1	ERVL-MaLR	LTR
chr12	112277574	112277807	ENST00000442119.5_1_MAPKAPK5-AS1-003	ribo-lncRNA	-	MLT1J1	ERVL-MaLR	LTR
chr12	112277581	112277807	ENST00000590479.5_1_MAPKAPK5-AS1-005	ribo-lncRNA	-	MLT1J1	ERVL-MaLR	LTR
chr12	112277611	112277835	ENST00000609228.1_1_MAPKAPK5-AS1-010	ribo-lncRNA	-	MLT1J1	ERVL-MaLR	LTR
chr12	120555679	120555802	ENST00000611079.1_1_RP1-267D11.6-001	ribo-lncRNA	+	AluSq2	Alu	SINE
chr12	120556465	120556587	ENST00000611079.1_1_RP1-267D11.6-001	ribo-lncRNA	+	MIRc	MIR	SINE
chr12	120650900	120650941	ENST00000535200.1_1_PXN-AS1-002	ribo-lncRNA	+	AluSx	Alu	SINE
chr12	120928682	120928940	ENST00000500741.2_1_NRAV-002	trans-lncRNA	-	MIRb	MIR	SINE
chr12	122237078	122237184	ENST00000535643.5_1_LINC01089-003	ribo-lncRNA	-	MIRb	MIR	SINE
chr12	123462067	123462223	ENST00000540866.2_1_RP11-197N18.2-001	ribo-lncRNA	+	MIR	MIR	SINE
chr12	123462617	123462750	ENST00000540866.2_1_RP11-197N18.2-001	ribo-lncRNA	+	MIR1_Amn	MIR	SINE
chr12	123464400	123464582	ENST00000540866.2_1_RP11-197N18.2-001	ribo-lncRNA	+	MIR	MIR	SINE
chr12	123636880	123636949	ENST00000625082.1_1_RP11-546D6.3-001	noribo-lncRNA	-	L2c	L2	LINE
chr12	123736577	123736603	ENST00000543217.6_1_RP11-282O18.3-002	noribo-lncRNA	-	MLT2A1	ERVL	LTR
chr12	124000010	124000060	ENST00000610631.1_1_RP11-972P1.10-001	noribo-lncRNA	-	AluSc	Alu	SINE
chr12	124192274	124192324	ENST00000538837.1_1_RP11-338K17.8-001	noribo-lncRNA	-	AluSp	Alu	SINE
chr12	124192789	124192839	ENST00000538837.1_1_RP11-338K17.8-001	noribo-lncRNA	-	AluSx1	Alu	SINE
chr12	125785866	125786107	ENST00000622998.1_1_RP11-604N13.1-001	noribo-lncRNA	+	MLT1H	ERVL-MaLR	LTR
chr12	125786143	125786463	ENST00000622998.1_1_RP11-604N13.1-001	noribo-lncRNA	+	AluY	Alu	SINE
chr12	133650102	133650251	ENST00000624989.1_1_RP11-386I8.5-001	noribo-lncRNA	-	AluSz	Alu	SINE
chr12	133650256	133650396	ENST00000624989.1_1_RP11-386I8.5-001	noribo-lncRNA	-	L1PA17	L1	LINE
chr13	21274400	21275163	ENST00000610494.1_1_RP11-172H24.4-001	ribo-lncRNA	-	L2	L2	LINE
chr13	21275194	21275495	ENST00000610494.1_1_RP11-172H24.4-001	ribo-lncRNA	-	AluSg	Alu	SINE
chr13	21277077	21277197	ENST00000610494.1_1_RP11-172H24.4-001	ribo-lncRNA	-	L3	CR1	LINE
chr13	27180681	27180792	ENST00000586418.5_1_WASF3-AS1-003	noribo-lncRNA	-	AluJb	Alu	SINE
chr13	27214536	27214842	ENST00000585599.2_1_WASF3-AS1-002	noribo-lncRNA	-	AluSz	Alu	SINE
chr13	27214887	27215302	ENST00000585599.2_1_WASF3-AS1-002	noribo-lncRNA	-	HAL1	L1	LINE
chr13	27215413	27215446	ENST00000585599.2_1_WASF3-AS1-002	noribo-lncRNA	-	HAL1	L1	LINE
chr13	27215413	27215446	ENST00000586418.5_1_WASF3-AS1-003	noribo-lncRNA	-	HAL1	L1	LINE
chr13	42617985	42618084	ENST00000413246.1_1_RP11-187A9.3-001	noribo-lncRNA	-	AluJo	Alu	SINE
chr13	42618243	42618293	ENST00000413246.1_1_RP11-187A9.3-001	noribo-lncRNA	-	AluJo	Alu	SINE
chr13	45962562	45962846	ENST00000330825.3_1_TPT1-AS1-010	noribo-lncRNA	+	AluJb	Alu	SINE
chr13	45963317	45963418	ENST00000330825.3_1_TPT1-AS1-010	noribo-lncRNA	+	L1MB3	L1	LINE
chr13	100738285	100738559	ENST00000612598.1_1_RP11-12G12.7-001	ribo-lncRNA	-	MLT1J2	ERVL-MaLR	LTR
chr13	100738673	100738970	ENST00000612598.1_1_RP11-12G12.7-001	ribo-lncRNA	-	AluSg	Alu	SINE
chr13	111551404	111551439	ENST00000426991.2_1_ANKRD10-IT1-001	noribo-lncRNA	-	AluJb	Alu	SINE
chr14	21670438	21671111	ENST00000555379.1_1_LINC00641-002	noribo-lncRNA	-	L2b	L2	LINE
chr14	21672011	21672370	ENST00000555379.1_1_LINC00641-002	noribo-lncRNA	-	THE1C	ERVL-MaLR	LTR
chr14	24408822	24409253	ENST00000555045.1_1_DHRS4-AS1-002	ribo-lncRNA	-	LTR7C	ERV1	LTR
chr14	24409561	24409855	ENST00000555045.1_1_DHRS4-AS1-002	ribo-lncRNA	-	AluSp	Alu	SINE
chr14	24410294	24410367	ENST00000555045.1_1_DHRS4-AS1-002	ribo-lncRNA	-	ERV3-16A3_LTR	ERVL	LTR
chr14	24409572	24409855	ENST00000399886.2_1_DHRS4-AS1-004	ribo-lncRNA	-	AluSp	Alu	SINE
chr14	24410294	24410367	ENST00000399886.2_1_DHRS4-AS1-004	ribo-lncRNA	-	ERV3-16A3_LTR	ERVL	LTR
chr14	24670818	24671165	ENST00000619226.1_1_RP11-468E2.11-001	noribo-lncRNA	-	MSTA	ERVL-MaLR	LTR
chr14	24681945	24682072	ENST00000528804.1_1_AL136419.6-002	ribo-lncRNA	-	AluSx	Alu	SINE
chr14	24682073	24682204	ENST00000528804.1_1_AL136419.6-002	ribo-lncRNA	-	AluSx4	Alu	SINE
chr14	35010715	35010920	ENST00000623080.1_1_RP11-671J11.5-001	noribo-lncRNA	+	MIRc	MIR	SINE
chr14	36416978	36417108	ENST00000548199.1_1_RP11-116N8.2-001	noribo-lncRNA	-	MIRc	MIR	SINE
chr14	50096009	50096184	ENST00000556657.1_1_RP11-649E7.7-001	noribo-lncRNA	-	AluJr	Alu	SINE
chr14	50096473	50096523	ENST00000556657.1_1_RP11-649E7.7-001	noribo-lncRNA	-	AluJr	Alu	SINE
chr14	53242329	53242609	ENST00000555969.1_1_RP11-589M4.1-001	noribo-lncRNA	+	AluJo	Alu	SINE
chr14	53242614	53242664	ENST00000555969.1_1_RP11-589M4.1-001	noribo-lncRNA	+	AluJr	Alu	SINE
chr14	53286643	53286709	ENST00000554548.1_1_RP11-589M4.3-001	noribo-lncRNA	-	AluY	Alu	SINE
chr14	53504923	53504969	ENST00000556988.1_1_RP11-368P15.3-001	noribo-lncRNA	+	L1PA16	L1	LINE
chr14	56024690	56024809	ENST00000412224.6_1_KTN1-AS1-001	ribo-lncRNA	-	AluSz	Alu	SINE
chr14	56025517	56025635	ENST00000412224.6_1_KTN1-AS1-001	ribo-lncRNA	-	MIR3	MIR	SINE
chr14	58733717	58734019	ENST00000554360.5_1_PSMA3-AS1-002	ribo-lncRNA	-	AluSx	Alu	SINE
chr14	58739682	58739889	ENST00000555707.5_1_PSMA3-AS1-003	ribo-lncRNA	-	AluJr	Alu	SINE
chr14	58740242	58740533	ENST00000555707.5_1_PSMA3-AS1-003	ribo-lncRNA	-	AluSx4	Alu	SINE
chr14	58740359	58740533	ENST00000556400.5_1_PSMA3-AS1-015	ribo-lncRNA	-	AluSx4	Alu	SINE
chr14	58753358	58753542	ENST00000557412.1_1_PSMA3-AS1-009	ribo-lncRNA	-	AluSp	Alu	SINE
chr14	58760032	58760254	ENST00000551597.6_1_PSMA3-AS1-007	ribo-lncRNA	-	AluSp	Alu	SINE
chr14	58760503	58760759	ENST00000557660.5_1_PSMA3-AS1-004	ribo-lncRNA	-	AluJb	Alu	SINE
chr14	58760862	58761802	ENST00000557660.5_1_PSMA3-AS1-004	ribo-lncRNA	-	HSMAR1	TcMar-Mariner	DNA
chr14	58762096	58762259	ENST00000557660.5_1_PSMA3-AS1-004	ribo-lncRNA	-	HSMAR1	TcMar-Mariner	DNA
chr14	64797196	64797483	ENST00000555861.1_1_RP11-544I20.2-002	noribo-lncRNA	-	MLT2D	ERVL	LTR
chr14	70696019	70696286	ENST00000554008.5_1_RP11-486O13.2-002	noribo-lncRNA	+	L1P3	L1	LINE
chr14	71761980	71762173	ENST00000555771.2_1_RP1-261D10.2-001	ribo-lncRNA	-	MLT1F	ERVL-MaLR	LTR
chr14	75738341	75738638	ENST00000555106.1_1_RP11-293M10.2-002	noribo-lncRNA	+	AluJo	Alu	SINE
chr14	77252428	77252486	ENST00000556072.2_1_RP11-488C13.5-001	noribo-lncRNA	-	MIR1_Amn	MIR	SINE
chr14	77252487	77252804	ENST00000556072.2_1_RP11-488C13.5-001	noribo-lncRNA	-	AluSp	Alu	SINE
chr14	77252805	77252829	ENST00000556072.2_1_RP11-488C13.5-001	noribo-lncRNA	-	MIRc	MIR	SINE
chr14	80098686	80098734	ENST00000553812.1_1_RP11-242P2.2-001	noribo-lncRNA	-	L2a	L2	LINE
chr14	96000030	96000082	ENST00000554169.1_1_SNHG10-002	ribo-lncRNA	-	L2a	L2	LINE
chr14	96967183	96967306	ENST00000569214.1_1_RP11-872J21.3-001	ribo-lncRNA	-	AluJb	Alu	SINE
chr14	96967307	96967505	ENST00000569214.1_1_RP11-872J21.3-001	ribo-lncRNA	-	MER33	hAT-Charlie	DNA
chr14	96968024	96968133	ENST00000569214.1_1_RP11-872J21.3-001	ribo-lncRNA	-	L2a	L2	LINE
chr14	100731651	100731742	ENST00000555212.1_1_RP11-638I2.2-001	noribo-lncRNA	+	AluSq2	Alu	SINE
chr14	101426261	101426536	ENST00000443252.3_1_SNHG23-005	noribo-lncRNA	+	AluSp	Alu	SINE
chr14	104149195	104149234	ENST00000498989.2_1_RP11-894P9.1-001	noribo-lncRNA	-	AluSx3	Alu	SINE
chr14	105576784	105577083	ENST00000623005.1_1_RP11-44N21.3-001	noribo-lncRNA	-	AluSp	Alu	SINE
chr14	105577128	105577144	ENST00000623005.1_1_RP11-44N21.3-001	noribo-lncRNA	-	SVA_F	SVA	Retroposon
chr14	105836755	105836763	ENST00000624831.1_1_RP11-521B24.4-001	noribo-lncRNA	+	L1ME4a	L1	LINE
chr14	105836768	105837041	ENST00000624831.1_1_RP11-521B24.4-001	noribo-lncRNA	+	AluJb	Alu	SINE
chr14	105838637	105838799	ENST00000624831.1_1_RP11-521B24.4-001	noribo-lncRNA	+	L1M4	L1	LINE
chr14	105838837	105838915	ENST00000624831.1_1_RP11-521B24.4-001	noribo-lncRNA	+	L1MB4	L1	LINE
chr14	105838918	105838962	ENST00000624831.1_1_RP11-521B24.4-001	noribo-lncRNA	+	L1M4	L1	LINE
chr14	105838963	105839255	ENST00000624831.1_1_RP11-521B24.4-001	noribo-lncRNA	+	AluY	Alu	SINE
chr15	25360446	25360696	ENST00000549804.6_1_SNHG14-012	noribo-lncRNA	+	MER54A	ERVL	LTR
chr15	31219235	31219300	ENST00000602886.1_1_RP11-540B6.6-001	noribo-lncRNA	+	AluJb	Alu	SINE
chr15	31219301	31219428	ENST00000602886.1_1_RP11-540B6.6-001	noribo-lncRNA	+	AluJb	Alu	SINE
chr15	31220386	31220493	ENST00000602886.1_1_RP11-540B6.6-001	noribo-lncRNA	+	MER5A	hAT-Charlie	DNA
chr15	34148849	34149010	ENST00000560404.2_1_RP11-3D4.3-001	noribo-lncRNA	-	AluSg	Alu	SINE
chr15	40605708	40606038	ENST00000559030.1_1_RP11-133K1.6-001	noribo-lncRNA	+	Plat_L3	CR1	LINE
chr15	40606412	40606594	ENST00000559030.1_1_RP11-133K1.6-001	noribo-lncRNA	+	L3	CR1	LINE
chr15	40606658	40606947	ENST00000559030.1_1_RP11-133K1.6-001	noribo-lncRNA	+	AluSx	Alu	SINE
chr15	40608807	40608835	ENST00000559030.1_1_RP11-133K1.6-001	noribo-lncRNA	+	AluJr	Alu	SINE
chr15	40938914	40939055	ENST00000559841.1_1_CTD-2339L15.3-001	noribo-lncRNA	+	AluY	Alu	SINE
chr15	41578582	41578632	ENST00000561226.5_1_OIP5-AS1-009	noribo-lncRNA	+	AluSz	Alu	SINE
chr15	41580989	41581104	ENST00000557993.5_1_OIP5-AS1-007	noribo-lncRNA	+	FAM	Alu	SINE
chr15	41581105	41581338	ENST00000557993.5_1_OIP5-AS1-007	noribo-lncRNA	+	L1MB3	L1	LINE
chr15	41589361	41589488	ENST00000561275.5_1_OIP5-AS1-006	ribo-lncRNA	+	AluSz	Alu	SINE
chr15	41590812	41590979	ENST00000558945.5_1_OIP5-AS1-002	ribo-lncRNA	+	AluSx1	Alu	SINE
chr15	42062954	42062998	ENST00000607504.1_1_RP11-107F6.3-002	noribo-lncRNA	-	X4b_DNA	TcMar	DNA
chr15	42063040	42063161	ENST00000607504.1_1_RP11-107F6.3-002	noribo-lncRNA	-	AluYk3	Alu	SINE
chr15	42824284	42824399	ENST00000564805.1_1_RP11-265N6.1-001	noribo-lncRNA	-	AluSg	Alu	SINE
chr15	42824528	42824581	ENST00000564805.1_1_RP11-265N6.1-001	noribo-lncRNA	-	AluSg	Alu	SINE
chr15	42861496	42861663	ENST00000567089.1_1_RP11-265N6.2-002	noribo-lncRNA	-	AluJb	Alu	SINE
chr15	42861799	42861804	ENST00000567089.1_1_RP11-265N6.2-002	noribo-lncRNA	-	AluJb	Alu	SINE
chr15	44808848	44808920	ENST00000561324.1_1_CTD-2329K10.1-001	noribo-lncRNA	-	L2a	L2	LINE
chr15	44809032	44809112	ENST00000561324.1_1_CTD-2329K10.1-001	noribo-lncRNA	-	AluSg	Alu	SINE
chr15	44825698	44825958	ENST00000313807.4_1_EIF3J-AS1-001	ribo-lncRNA	-	AluSz	Alu	SINE
chr15	44825959	44826253	ENST00000313807.4_1_EIF3J-AS1-001	ribo-lncRNA	-	AluSq2	Alu	SINE
chr15	44826255	44826532	ENST00000313807.4_1_EIF3J-AS1-001	ribo-lncRNA	-	AluSz	Alu	SINE
chr15	44826660	44827052	ENST00000313807.4_1_EIF3J-AS1-001	ribo-lncRNA	-	MLT2D	ERVL	LTR
chr15	44827146	44827245	ENST00000313807.4_1_EIF3J-AS1-001	ribo-lncRNA	-	L2a	L2	LINE
chr15	44827286	44827562	ENST00000313807.4_1_EIF3J-AS1-001	ribo-lncRNA	-	AluJo	Alu	SINE
chr15	44827461	44827562	ENST00000560750.1_1_EIF3J-AS1-004	ribo-lncRNA	-	AluJo	Alu	SINE
chr15	45492056	45492156	ENST00000560034.1_1_RP11-519G16.2-001	noribo-lncRNA	+	AluSx3	Alu	SINE
chr15	50649609	50649894	ENST00000499624.3_1_GABPB1-AS1-001	noribo-lncRNA	+	AluSx	Alu	SINE
chr15	50650211	50650527	ENST00000499624.3_1_GABPB1-AS1-001	noribo-lncRNA	+	AluY	Alu	SINE
chr15	50651315	50651498	ENST00000499624.3_1_GABPB1-AS1-001	noribo-lncRNA	+	MER5C	hAT-Charlie	DNA
chr15	50652118	50652164	ENST00000499624.3_1_GABPB1-AS1-001	noribo-lncRNA	+	MER5C	hAT-Charlie	DNA
chr15	50653108	50653173	ENST00000499624.3_1_GABPB1-AS1-001	noribo-lncRNA	+	L1ME3B	L1	LINE
chr15	50653174	50653474	ENST00000499624.3_1_GABPB1-AS1-001	noribo-lncRNA	+	AluSz	Alu	SINE
chr15	50653475	50653756	ENST00000499624.3_1_GABPB1-AS1-001	noribo-lncRNA	+	L1ME3B	L1	LINE
chr15	50653552	50653781	ENST00000499624.3_1_GABPB1-AS1-001	noribo-lncRNA	+	L1M4	L1	LINE
chr15	50653761	50653906	ENST00000499624.3_1_GABPB1-AS1-001	noribo-lncRNA	+	L1ME3B	L1	LINE
chr15	50653915	50654221	ENST00000499624.3_1_GABPB1-AS1-001	noribo-lncRNA	+	MSTB1	ERVL-MaLR	LTR
chr15	50657922	50658123	ENST00000499624.3_1_GABPB1-AS1-001	noribo-lncRNA	+	AluJb	Alu	SINE
chr15	50658383	50658494	ENST00000499624.3_1_GABPB1-AS1-001	noribo-lncRNA	+	MIR	MIR	SINE
chr15	50659418	50659698	ENST00000499624.3_1_GABPB1-AS1-001	noribo-lncRNA	+	AluSx1	Alu	SINE
chr15	50660212	50660493	ENST00000499624.3_1_GABPB1-AS1-001	noribo-lncRNA	+	AluJo	Alu	SINE
chr15	50660503	50660786	ENST00000499624.3_1_GABPB1-AS1-001	noribo-lncRNA	+	AluSq2	Alu	SINE
chr15	50660794	50661085	ENST00000499624.3_1_GABPB1-AS1-001	noribo-lncRNA	+	AluSg	Alu	SINE
chr15	50661121	50661428	ENST00000499624.3_1_GABPB1-AS1-001	noribo-lncRNA	+	MLT1A	ERVL-MaLR	LTR
chr15	50661697	50661995	ENST00000499624.3_1_GABPB1-AS1-001	noribo-lncRNA	+	AluSx	Alu	SINE
chr15	50662001	50662304	ENST00000499624.3_1_GABPB1-AS1-001	noribo-lncRNA	+	AluSz6	Alu	SINE
chr15	50662519	50662814	ENST00000499624.3_1_GABPB1-AS1-001	noribo-lncRNA	+	AluSz	Alu	SINE
chr15	50662901	50663188	ENST00000499624.3_1_GABPB1-AS1-001	noribo-lncRNA	+	AluSx	Alu	SINE
chr15	50663194	50663396	ENST00000499624.3_1_GABPB1-AS1-001	noribo-lncRNA	+	L1MC5	L1	LINE
chr15	50663696	50663990	ENST00000499624.3_1_GABPB1-AS1-001	noribo-lncRNA	+	AluSx1	Alu	SINE
chr15	51585811	51586109	ENST00000559909.1_1_RP11-108K3.1-001	ribo-lncRNA	+	SVA_D	SVA	Retroposon
chr15	59407923	59408226	ENST00000619686.1_1_RP11-59H7.4-001	noribo-lncRNA	-	AluJb	Alu	SINE
chr15	59558919	59559114	ENST00000560248.1_1_RP11-429D19.1-001	noribo-lncRNA	-	AluY	Alu	SINE
chr15	59563110	59563122	ENST00000560248.1_1_RP11-429D19.1-001	noribo-lncRNA	-	AluSz	Alu	SINE
chr15	69751035	69751159	ENST00000558702.1_1_RP11-253M7.4-001	noribo-lncRNA	-	AluSg	Alu	SINE
chr15	72264547	72264658	ENST00000568391.1_1_RP11-390D11.1-001	ribo-lncRNA	+	MER21A	ERVL	LTR
chr15	72286034	72286129	ENST00000568391.1_1_RP11-390D11.1-001	ribo-lncRNA	+	AluSx1	Alu	SINE
chr15	72328856	72329030	ENST00000568391.1_1_RP11-390D11.1-001	ribo-lncRNA	+	L1ME1	L1	LINE
chr15	72332437	72332606	ENST00000568391.1_1_RP11-390D11.1-001	ribo-lncRNA	+	MER61-int	ERV1	LTR
chr15	74210224	74210553	ENST00000564194.5_1_LOXL1-AS1-002	ribo-lncRNA	-	L2a	L2	LINE
chr15	74210597	74210787	ENST00000564194.5_1_LOXL1-AS1-002	ribo-lncRNA	-	L2a	L2	LINE
chr15	74211071	74211235	ENST00000564194.5_1_LOXL1-AS1-002	ribo-lncRNA	-	MIR	MIR	SINE
chr15	74773501	74773624	ENST00000564621.1_1_UBL7-AS1-002	ribo-lncRNA	+	FLAM_C	Alu	SINE
chr15	75930236	75930238	ENST00000564683.1_1_CTD-2026K11.2-001	noribo-lncRNA	+	MIR	MIR	SINE
chr15	75931386	75931416	ENST00000564683.1_1_CTD-2026K11.2-001	noribo-lncRNA	+	AluSg	Alu	SINE
chr15	80218273	80219335	ENST00000560255.2_1_ST20-AS1-001	ribo-lncRNA	+	LTR12C	ERV1	LTR
chr15	80985575	80985868	ENST00000607458.1_1_RP11-28H5.2-001	noribo-lncRNA	-	AluSz	Alu	SINE
chr15	83594636	83594868	ENST00000566841.1_1_RP11-382A20.5-001	noribo-lncRNA	+	L2	L2	LINE
chr15	83595110	83595157	ENST00000566841.1_1_RP11-382A20.5-001	noribo-lncRNA	+	MSTD	ERVL-MaLR	LTR
chr15	83595158	83595369	ENST00000566841.1_1_RP11-382A20.5-001	noribo-lncRNA	+	AluSx	Alu	SINE
chr15	83688867	83689030	ENST00000616598.1_1_RP11-90B9.3-001	noribo-lncRNA	+	AluJb	Alu	SINE
chr15	83772176	83772195	ENST00000566841.1_1_RP11-382A20.5-001	noribo-lncRNA	+	AluSz	Alu	SINE
chr15	84977316	84977341	ENST00000559866.1_1_RP11-182J1.13-001	noribo-lncRNA	+	Eutr16	hAT-Tip100?	DNA?
chr15	84978433	84978489	ENST00000559866.1_1_RP11-182J1.13-001	noribo-lncRNA	+	MIRc	MIR	SINE
chr15	90061754	90061800	ENST00000559041.1_1_RP11-429B14.1-001	noribo-lncRNA	+	AluSg	Alu	SINE
chr15	90134734	90134988	ENST00000559041.1_1_RP11-429B14.1-001	noribo-lncRNA	+	AluSp	Alu	SINE
chr15	90676629	90676677	ENST00000561101.2_1_CTD-2315E11.1-001	noribo-lncRNA	+	LTR7B	ERV1	LTR
chr16	140844	141094	ENST00000601483.1_1_Z69720.2-001	noribo-lncRNA	+	AluSz	Alu	SINE
chr16	141095	141100	ENST00000601483.1_1_Z69720.2-001	noribo-lncRNA	+	AluSq2	Alu	SINE
chr16	176095	176323	ENST00000445733.1_1_Z69666.2-001	noribo-lncRNA	+	AluSp	Alu	SINE
chr16	1372489	1372561	ENST00000567829.1_1_LA16C-358B7.3-001	noribo-lncRNA	-	AluSx1	Alu	SINE
chr16	1408901	1408976	ENST00000569831.1_1_LA16C-316G12.2-001	noribo-lncRNA	-	AluSg	Alu	SINE
chr16	1411048	1411230	ENST00000569831.1_1_LA16C-316G12.2-001	noribo-lncRNA	-	AluSz	Alu	SINE
chr16	2036815	2036854	ENST00000564438.1_1_AC005606.14-001	noribo-lncRNA	-	L2	L2	LINE
chr16	3178834	3178881	ENST00000573447.1_1_ZNF213-AS1-002	ribo-lncRNA	-	LTR41	ERVL	LTR
chr16	3179171	3179654	ENST00000573447.1_1_ZNF213-AS1-002	ribo-lncRNA	-	LTR41	ERVL	LTR
chr16	3206737	3206949	ENST00000570843.1_1_RP11-473M20.16-001	ribo-lncRNA	-	AluY	Alu	SINE
chr16	3206952	3207229	ENST00000570843.1_1_RP11-473M20.16-001	ribo-lncRNA	-	AluSx	Alu	SINE
chr16	4374668	4374732	ENST00000576080.1_1_GLIS2-AS1-001	noribo-lncRNA	-	L2a	L2	LINE
chr16	4374751	4374776	ENST00000576080.1_1_GLIS2-AS1-001	noribo-lncRNA	-	MIRb	MIR	SINE
chr16	4385871	4386008	ENST00000574705.1_1_RP11-295D4.1-001	noribo-lncRNA	-	MER33	hAT-Charlie	DNA
chr16	4386155	4386447	ENST00000574705.1_1_RP11-295D4.1-001	noribo-lncRNA	-	AluSx1	Alu	SINE
chr16	4396695	4396713	ENST00000624337.1_1_RP11-295D4.3-001	noribo-lncRNA	-	AluJb	Alu	SINE
chr16	4396714	4397019	ENST00000624337.1_1_RP11-295D4.3-001	noribo-lncRNA	-	AluSx	Alu	SINE
chr16	4397020	4397152	ENST00000624337.1_1_RP11-295D4.3-001	noribo-lncRNA	-	AluJb	Alu	SINE
chr16	4397286	4397440	ENST00000624337.1_1_RP11-295D4.3-001	noribo-lncRNA	-	AluJb	Alu	SINE
chr16	4480523	4480583	ENST00000616838.1_1_RP11-295D4.5-001	noribo-lncRNA	+	AluSq	Alu	SINE
chr16	4480763	4481062	ENST00000616838.1_1_RP11-295D4.5-001	noribo-lncRNA	+	AluSz	Alu	SINE
chr16	8943843	8943850	ENST00000565934.1_1_RP11-77H9.2-001	noribo-lncRNA	+	MIR	MIR	SINE
chr16	8953670	8953844	ENST00000613908.1_1_RP11-77H9.2-002	noribo-lncRNA	+	AluSx1	Alu	SINE
chr16	9199176	9199235	ENST00000574616.2_1_RP11-473I1.9-001	noribo-lncRNA	+	LFSINE_Vert	tRNA	SINE
chr16	9199984	9200119	ENST00000574616.2_1_RP11-473I1.9-001	noribo-lncRNA	+	AluSz	Alu	SINE
chr16	9200817	9201062	ENST00000574616.2_1_RP11-473I1.9-001	noribo-lncRNA	+	L2	L2	LINE
chr16	9202629	9202714	ENST00000574616.2_1_RP11-473I1.9-001	noribo-lncRNA	+	MIRb	MIR	SINE
chr16	9203325	9203430	ENST00000574616.2_1_RP11-473I1.9-001	noribo-lncRNA	+	MIR3	MIR	SINE
chr16	9204625	9204912	ENST00000574616.2_1_RP11-473I1.9-001	noribo-lncRNA	+	AluSp	Alu	SINE
chr16	9205013	9205088	ENST00000574616.2_1_RP11-473I1.9-001	noribo-lncRNA	+	L2d	L2	LINE
chr16	10445297	10445602	ENST00000569215.1_1_RP11-609N14.1-001	noribo-lncRNA	-	AluJb	Alu	SINE
chr16	10445603	10445982	ENST00000569215.1_1_RP11-609N14.1-001	noribo-lncRNA	-	MER67C	ERV1	LTR
chr16	10446206	10446479	ENST00000569215.1_1_RP11-609N14.1-001	noribo-lncRNA	-	L1MB3	L1	LINE
chr16	10446491	10446609	ENST00000569215.1_1_RP11-609N14.1-001	noribo-lncRNA	-	AluSx1	Alu	SINE
chr16	10623506	10623556	ENST00000535363.1_1_RP11-27M24.1-001	noribo-lncRNA	+	AluSp	Alu	SINE
chr16	12002065	12002120	ENST00000562802.1_1_RP11-166B2.5-001	noribo-lncRNA	+	AluSz	Alu	SINE
chr16	12002199	12002335	ENST00000562802.1_1_RP11-166B2.5-001	noribo-lncRNA	+	AluSz	Alu	SINE
chr16	12002662	12002773	ENST00000562802.1_1_RP11-166B2.5-001	noribo-lncRNA	+	AluSz	Alu	SINE
chr16	15795094	15795109	ENST00000624682.1_1_CTB-193M12.5-001	noribo-lncRNA	+	AluSx	Alu	SINE
chr16	16386170	16386298	ENST00000571911.1_RP11-517A5.4-001	noribo-lncRNA	-	Charlie1a	hAT-Charlie	DNA
chr16	16386303	16386457	ENST00000571911.1_RP11-517A5.4-001	noribo-lncRNA	-	Charlie1	hAT-Charlie	DNA
chr16	16386809	16387029	ENST00000571911.1_RP11-517A5.4-001	noribo-lncRNA	-	MLT1J	ERVL-MaLR	LTR
chr16	16387701	16387900	ENST00000571911.1_RP11-517A5.4-001	noribo-lncRNA	-	L3	CR1	LINE
chr16	18295538	18295604	ENST00000624475.1_1_CTD-2036A2.1-001	noribo-lncRNA	+	MER103C	hAT-Charlie	DNA
chr16	19131404	19131513	ENST00000567236.1_1_RP11-626G11.3-001	noribo-lncRNA	-	AluJr	Alu	SINE
chr16	19132031	19132089	ENST00000567236.1_1_RP11-626G11.3-001	noribo-lncRNA	-	AluSq	Alu	SINE
chr16	21961707	21961995	ENST00000616774.1_1_CTD-2649C14.2-001	noribo-lncRNA	-	AluSx1	Alu	SINE
chr16	21962874	21962964	ENST00000616774.1_1_CTD-2649C14.2-001	noribo-lncRNA	-	L2	L2	LINE
chr16	21962966	21963029	ENST00000616774.1_1_CTD-2649C14.2-001	noribo-lncRNA	-	MER113A	hAT-Charlie	DNA
chr16	23457767	23458072	ENST00000561624.2_1_CTD-2270L9.2-001	noribo-lncRNA	-	AluSx1	Alu	SINE
chr16	23458086	23458370	ENST00000561624.2_1_CTD-2270L9.2-001	noribo-lncRNA	-	AluJb	Alu	SINE
chr16	23458537	23458603	ENST00000561624.2_1_CTD-2270L9.2-001	noribo-lncRNA	-	AluSz6	Alu	SINE
chr16	23466791	23466851	ENST00000570080.1_1_CTD-2270L9.4-001	ribo-lncRNA	+	AluSg	Alu	SINE
chr16	23466791	23467087	ENST00000565747.5_1_CTD-2270L9.4-003	ribo-lncRNA	+	AluSg	Alu	SINE
chr16	23468749	23468869	ENST00000570080.1_1_CTD-2270L9.4-001	ribo-lncRNA	+	AluSx3	Alu	SINE
chr16	23579994	23580174	ENST00000568262.2_1_CTD-2196E14.6-001	noribo-lncRNA	+	AluSg	Alu	SINE
chr16	23580593	23580903	ENST00000568262.2_1_CTD-2196E14.6-001	noribo-lncRNA	+	AluSz	Alu	SINE
chr16	25270903	25271213	ENST00000612792.1_1_CTD-2547G23.4-001	noribo-lncRNA	+	AluSz6	Alu	SINE
chr16	25271281	25271363	ENST00000612792.1_1_CTD-2547G23.4-001	noribo-lncRNA	+	FLAM_A	Alu	SINE
chr16	25272308	25272387	ENST00000612792.1_1_CTD-2547G23.4-001	noribo-lncRNA	+	LTR38A1	ERV1	LTR
chr16	28968343	28968395	ENST00000568057.1_1_RP11-264B17.2-002	noribo-lncRNA	-	AluSx1	Alu	SINE
chr16	28968981	28969098	ENST00000568057.1_1_RP11-264B17.2-002	noribo-lncRNA	-	AluJr	Alu	SINE
chr16	29468778	29468854	ENST00000395400.4_1_SLX1B-SULT1A4-002	ribo-lncRNA	+	MIR	MIR	SINE
chr16	29475978	29475984	ENST00000395400.4_1_SLX1B-SULT1A4-002	ribo-lncRNA	+	AluJr	Alu	SINE
chr16	29931310	29931361	ENST00000567795.2_1_CTD-2574D22.4-001	noribo-lncRNA	-	MER105	hAT-Charlie	DNA
chr16	29931675	29931789	ENST00000567795.2_1_CTD-2574D22.4-001	noribo-lncRNA	-	MER105	hAT-Charlie	DNA
chr16	30208120	30208196	ENST00000566712.2_1_SLX1A-SULT1A3-006	ribo-lncRNA	+	MIR	MIR	SINE
chr16	30215323	30215329	ENST00000566712.2_1_SLX1A-SULT1A3-006	ribo-lncRNA	+	AluJr	Alu	SINE
chr16	30215323	30215614	ENST00000568997.5_1_SLX1A-SULT1A3-004	ribo-lncRNA	+	AluJr	Alu	SINE
chr16	30930640	30930921	ENST00000563777.1_1_FBXL19-AS1-001	ribo-lncRNA	-	AluSz6	Alu	SINE
chr16	30931217	30931509	ENST00000563777.1_1_FBXL19-AS1-001	ribo-lncRNA	-	AluSx	Alu	SINE
chr16	30931570	30931836	ENST00000563777.1_1_FBXL19-AS1-001	ribo-lncRNA	-	AluJb	Alu	SINE
chr16	30931867	30932129	ENST00000563777.1_1_FBXL19-AS1-001	ribo-lncRNA	-	AluSg	Alu	SINE
chr16	30933217	30933262	ENST00000563777.1_1_FBXL19-AS1-001	ribo-lncRNA	-	MIR3	MIR	SINE
chr16	30933273	30933421	ENST00000563777.1_1_FBXL19-AS1-001	ribo-lncRNA	-	MIRb	MIR	SINE
chr16	31060834	31061021	ENST00000570266.2_1_RP11-196G11.2-001	noribo-lncRNA	+	MLT1I-int	ERVL-MaLR	LTR
chr16	31061065	31061189	ENST00000570266.2_1_RP11-196G11.2-001	noribo-lncRNA	+	AluJr	Alu	SINE
chr16	31071379	31071470	ENST00000622229.1_1_RP11-196G11.6-001	noribo-lncRNA	+	MER103C	hAT-Charlie	DNA
chr16	31073820	31074114	ENST00000622229.1_1_RP11-196G11.6-001	noribo-lncRNA	+	AluY	Alu	SINE
chr16	31133790	31133919	ENST00000610813.1_1_RP11-196G11.5-001	noribo-lncRNA	+	MER3	hAT-Charlie	DNA
chr16	31135126	31135188	ENST00000613584.1_1_RP11-196G11.5-002	noribo-lncRNA	+	MER3	hAT-Charlie	DNA
chr16	31135126	31135188	ENST00000610813.1_1_RP11-196G11.5-001	noribo-lncRNA	+	MER3	hAT-Charlie	DNA
chr16	31194035	31194160	ENST00000564743.1_1_RP11-388M20.6-001	noribo-lncRNA	-	AluSx1	Alu	SINE
chr16	31468638	31468762	ENST00000564629.1_1_RP11-452L6.5-001	trans-lncRNA	-	L3	CR1	LINE
chr16	31468785	31469078	ENST00000564629.1_1_RP11-452L6.5-001	trans-lncRNA	-	AluSz	Alu	SINE
chr16	33336394	33336630	ENST00000567464.1_1_RP11-23E10.3-001	noribo-lncRNA	-	AluSq2	Alu	SINE
chr16	47758532	47758688	ENST00000565451.5_1_RP11-523L20.2-001	noribo-lncRNA	+	MamTip2b	hAT-Tip100	DNA
chr16	52231924	52232127	ENST00000569998.1_1_RP11-142G1.3-001	noribo-lncRNA	-	L1PA4	L1	LINE
chr16	56974778	56974877	ENST00000565861.1_1_RP11-325K4.3-001	noribo-lncRNA	+	AluSx	Alu	SINE
chr16	56975212	56975254	ENST00000565861.1_1_RP11-325K4.3-001	noribo-lncRNA	+	MER20	hAT-Charlie	DNA
chr16	58416893	58417073	ENST00000566019.1_1_RP11-481J2.1-001	noribo-lncRNA	-	MLT1H1	ERVL-MaLR	LTR
chr16	58417510	58417651	ENST00000566019.1_1_RP11-481J2.1-001	noribo-lncRNA	-	AluJb	Alu	SINE
chr16	58417671	58417702	ENST00000566019.1_1_RP11-481J2.1-001	noribo-lncRNA	-	MLT1H1-int	ERVL-MaLR	LTR
chr16	58556874	58557166	ENST00000622896.1_1_RP11-481J2.4-001	noribo-lncRNA	+	AluSx1	Alu	SINE
chr16	66584810	66585092	ENST00000563151.1_1_RP11-403P17.4-001	ribo-lncRNA	+	AluSz6	Alu	SINE
chr16	66584488	66584787	ENST00000563151.1_1_RP11-403P17.4-001	ribo-lncRNA	+	AluSx1	Alu	SINE
chr16	66765413	66765604	ENST00000569274.1_1_RP11-63M22.2-001	noribo-lncRNA	+	L2c	L2	LINE
chr16	67772491	67772654	ENST00000602844.1_1_RP11-167P11.2-001	noribo-lncRNA	-	AluY	Alu	SINE
chr16	67772843	67772874	ENST00000602844.1_1_RP11-167P11.2-001	noribo-lncRNA	-	MIRb	MIR	SINE
chr16	67772875	67772976	ENST00000602844.1_1_RP11-167P11.2-001	noribo-lncRNA	-	AluSz	Alu	SINE
chr16	68350834	68350838	ENST00000563203.1_1_RP11-96D1.3-001	noribo-lncRNA	+	AluSx1	Alu	SINE
chr16	69275762	69275832	ENST00000562422.1_1_RP11-70O5.2-001	noribo-lncRNA	+	AluSz	Alu	SINE
chr16	69743954	69744004	ENST00000562696.1_1_CTD-2033A16.1-001	noribo-lncRNA	+	AluSx1	Alu	SINE
chr16	69744140	69744242	ENST00000562696.1_1_CTD-2033A16.1-001	noribo-lncRNA	+	AluSx1	Alu	SINE
chr16	70010254	70010408	ENST00000531894.5_1_PDXDC2P-001	ribo-lncRNA	-	AluSq2	Alu	SINE
chr16	70010255	70010408	ENST00000530079.5_1_PDXDC2P-002	ribo-lncRNA	-	AluSq2	Alu	SINE
chr16	70011102	70011284	ENST00000531894.5_1_PDXDC2P-001	ribo-lncRNA	-	MIRb	MIR	SINE
chr16	72824995	72825177	ENST00000563328.4_1_RP5-991G20.1-001	ribo-lncRNA	+	MIRb	MIR	SINE
chr16	72825377	72825523	ENST00000563328.4_1_RP5-991G20.1-001	ribo-lncRNA	+	MIR3	MIR	SINE
chr16	74324207	74324483	ENST00000616116.1_1_AC009120.11-001	noribo-lncRNA	-	AluJr	Alu	SINE
chr16	74324716	74324821	ENST00000616116.1_1_AC009120.11-001	noribo-lncRNA	-	FLAM_A	Alu	SINE
chr16	75355788	75355831	ENST00000568140.1_1_RP11-252K23.1-001	noribo-lncRNA	-	AluY	Alu	SINE
chr16	75510049	75510167	ENST00000530512.3_1_RP11-77K12.4-001	noribo-lncRNA	+	MLT1A0	ERVL-MaLR	LTR
chr16	75510168	75510218	ENST00000530512.3_1_RP11-77K12.4-001	noribo-lncRNA	+	AluSz	Alu	SINE
chr16	76616499	76616796	ENST00000622310.1_1_RP11-58C22.2-001	noribo-lncRNA	+	AluSz	Alu	SINE
chr16	81064375	81064681	ENST00000566639.1_1_RP11-303E16.2-002	noribo-lncRNA	+	AluSg	Alu	SINE
chr16	81064682	81065090	ENST00000566639.1_1_RP11-303E16.2-002	noribo-lncRNA	+	LTR06	ERV1	LTR
chr16	86015356	86015476	ENST00000599411.1_1_RP11-542M13.2-001	noribo-lncRNA	+	AluJr	Alu	SINE
chr16	86018275	86018329	ENST00000599411.1_1_RP11-542M13.2-001	noribo-lncRNA	+	MIR	MIR	SINE
chr16	87430425	87430547	ENST00000569147.1_1_RP11-178L8.3-001	noribo-lncRNA	-	AluSx	Alu	SINE
chr16	87433627	87433676	ENST00000569147.1_1_RP11-178L8.3-001	noribo-lncRNA	-	AluSc	Alu	SINE
chr16	87433786	87433901	ENST00000569147.1_1_RP11-178L8.3-001	noribo-lncRNA	-	AluY	Alu	SINE
chr16	87926544	87926552	ENST00000562644.1_1_GS1-21A4.1-001	noribo-lncRNA	-	AluSq2	Alu	SINE
chr16	88785557	88785687	ENST00000564984.1_1_RP5-1142A6.9-001	noribo-lncRNA	+	L1MB7	L1	LINE
chr16	88785023	88785113	ENST00000564984.1_1_RP5-1142A6.9-001	noribo-lncRNA	+	L1MB7	L1	LINE
chr16	89337973	89338827	ENST00000602042.1_1_AC137932.4-001	noribo-lncRNA	+	L1MA1	L1	LINE
chr16	89338828	89339094	ENST00000602042.1_1_AC137932.4-001	noribo-lncRNA	+	AluSx	Alu	SINE
chr16	89339095	89339452	ENST00000602042.1_1_AC137932.4-001	noribo-lncRNA	+	L1MA1	L1	LINE
chr16	89583205	89583298	ENST00000611189.1_1_RP11-104N10.2-001	noribo-lncRNA	+	AluY	Alu	SINE
chr16	89585034	89585382	ENST00000611189.1_1_RP11-104N10.2-001	noribo-lncRNA	+	L1MD1	L1	LINE
chr16	89585692	89585739	ENST00000611189.1_1_RP11-104N10.2-001	noribo-lncRNA	+	L1MD1	L1	LINE
chr16	89587881	89588208	ENST00000611189.1_1_RP11-104N10.2-001	noribo-lncRNA	+	AluJr	Alu	SINE
chr17	1614832	1615571	ENST00000574306.1_1_MIR22HG-002	ribo-lncRNA	-	L1ME4a	L1	LINE
chr17	1616277	1616393	ENST00000574306.1_1_MIR22HG-002	ribo-lncRNA	-	OldhAT1	hAT-Ac	DNA
chr17	1616697	1616787	ENST00000574306.1_1_MIR22HG-002	ribo-lncRNA	-	MIRb	MIR	SINE
chr17	3625058	3625112	ENST00000571741.1_1_CTD-3195I5.3-001	noribo-lncRNA	+	AluSx	Alu	SINE
chr17	3625683	3625782	ENST00000571741.1_1_CTD-3195I5.3-001	noribo-lncRNA	+	AluSx1	Alu	SINE
chr17	3633682	3633768	ENST00000575043.1_1_CTD-3195I5.4-001	noribo-lncRNA	+	AluSg7	Alu	SINE
chr17	5328459	5328460	ENST00000575890.1_1_CTC-524C5.2-001	noribo-lncRNA	-	MER58B	hAT-Charlie	DNA
chr17	5328653	5328813	ENST00000575890.1_1_CTC-524C5.2-001	noribo-lncRNA	-	AluSz	Alu	SINE
chr17	6904451	6904569	ENST00000399540.2_1_ALOX12-AS1-002	ribo-lncRNA	-	AluSz	Alu	SINE
chr17	7484959	7485270	ENST00000581621.1_1_RP11-186B7.4-001	trans-lncRNA	+	AluSz	Alu	SINE
chr17	8181081	8181304	ENST00000602597.1_1_RP11-849F2.9-001	noribo-lncRNA	+	AluSp	Alu	SINE
chr17	8181442	8181754	ENST00000602597.1_1_RP11-849F2.9-001	noribo-lncRNA	+	LTR47A	ERVL	LTR
chr17	8276809	8277134	ENST00000583963.1_1_RP11-849F2.5-002	ribo-lncRNA	+	SVA_B	SVA	Retroposon
chr17	9450679	9450744	ENST00000574460.1_1_RP11-565F19.3-001	noribo-lncRNA	+	AluSg	Alu	SINE
chr17	9451754	9451858	ENST00000574460.1_1_RP11-565F19.3-001	noribo-lncRNA	+	L1MC4a	L1	LINE
chr17	17761613	17761726	ENST00000354746.4_1_RP1-253P7.4-001	noribo-lncRNA	+	SVA_B	SVA	Retroposon
chr17	17762913	17763201	ENST00000354746.4_1_RP1-253P7.4-001	noribo-lncRNA	+	AluSx1	Alu	SINE
chr17	18229092	18229211	ENST00000577764.1_RP1-178F10.3-002	noribo-lncRNA	+	AluSq	Alu	SINE
chr17	19054528	19054599	ENST00000584365.1_1_RP11-160E2.21-001	noribo-lncRNA	+	AluSx	Alu	SINE
chr17	27049428	27049494	ENST00000582718.1_1_AC010761.8-001	noribo-lncRNA	-	AluSc	Alu	SINE
chr17	28961972	28962208	ENST00000440026.1_1_AC005562.1-002	ribo-lncRNA	+	L2d	L2	LINE
chr17	28962209	28962484	ENST00000440026.1_1_AC005562.1-002	ribo-lncRNA	+	AluYj4	Alu	SINE
chr17	29052000	29052199	ENST00000625101.1_1_CTD-2349P21.7-001	noribo-lncRNA	-	AluYh3	Alu	SINE
chr17	29057201	29057221	ENST00000579639.1_1_CTD-2349P21.5-002	noribo-lncRNA	+	AluJr	Alu	SINE
chr17	29058116	29058220	ENST00000579639.1_1_CTD-2349P21.5-002	noribo-lncRNA	+	AluSx3	Alu	SINE
chr17	29130672	29130889	ENST00000621598.1_1_CTD-2349P21.12-001	noribo-lncRNA	+	THE1B	ERVL-MaLR	LTR
chr17	29190939	29190982	ENST00000584157.1_1_RP13-753N3.1-001	noribo-lncRNA	-	AluSz	Alu	SINE
chr17	29190983	29191114	ENST00000584157.1_1_RP13-753N3.1-001	noribo-lncRNA	-	AluSx1	Alu	SINE
chr17	29191366	29191548	ENST00000584157.1_1_RP13-753N3.1-001	noribo-lncRNA	-	L1PA17	L1	LINE
chr17	29191549	29191681	ENST00000584157.1_1_RP13-753N3.1-001	noribo-lncRNA	-	FLAM_C	Alu	SINE
chr17	29191682	29191936	ENST00000584157.1_1_RP13-753N3.1-001	noribo-lncRNA	-	L1PA17	L1	LINE
chr17	29191937	29191958	ENST00000584157.1_1_RP13-753N3.1-001	noribo-lncRNA	-	AluSx3	Alu	SINE
chr17	30378049	30378215	ENST00000625123.1_1_RP11-640N20.4-001	noribo-lncRNA	+	L2d2	L2	LINE
chr17	30378219	30378529	ENST00000625123.1_1_RP11-640N20.4-001	noribo-lncRNA	+	AluYj4	Alu	SINE
chr17	30378615	30378724	ENST00000625123.1_1_RP11-640N20.4-001	noribo-lncRNA	+	AluJb	Alu	SINE
chr17	30379639	30379714	ENST00000625123.1_1_RP11-640N20.4-001	noribo-lncRNA	+	MER2	TcMar-Tigger	DNA
chr17	30379715	30379983	ENST00000625123.1_1_RP11-640N20.4-001	noribo-lncRNA	+	AluJr	Alu	SINE
chr17	30379984	30380119	ENST00000625123.1_1_RP11-640N20.4-001	noribo-lncRNA	+	MER2	TcMar-Tigger	DNA
chr17	30753777	30753897	ENST00000623710.1_1_RP11-227G15.12-002	noribo-lncRNA	-	AluSx	Alu	SINE
chr17	33730856	33731272	ENST00000592117.1_1_RP11-686D22.4-001	noribo-lncRNA	-	LTR2	ERV1	LTR
chr17	33901007	33901315	ENST00000592381.1_1_RP11-1094M14.11-001	ribo-lncRNA	+	AluSz	Alu	SINE
chr17	34145531	34145718	ENST00000603678.1_1_AC015849.13-001	noribo-lncRNA	+	AluJr4	Alu	SINE
chr17	34150613	34150717	ENST00000603678.1_1_AC015849.13-001	noribo-lncRNA	+	AluY	Alu	SINE
chr17	35768023	35768087	ENST00000620218.1_1_RP11-378E13.4-001	noribo-lncRNA	-	AluSq2	Alu	SINE
chr17	35768454	35768637	ENST00000620218.1_1_RP11-378E13.4-001	noribo-lncRNA	-	AluSp	Alu	SINE
chr17	35969787	35969837	ENST00000619099.1_1_RP11-697E22.1-001	noribo-lncRNA	+	L1ME3E	L1	LINE
chr17	38804799	38805177	ENST00000619697.1_1_RP11-458J1.1-001	ribo-lncRNA	+	L2b	L2	LINE
chr17	38805623	38805905	ENST00000619697.1_1_RP11-458J1.1-001	ribo-lncRNA	+	AluYk3	Alu	SINE
chr17	40007489	40007510	ENST00000560400.1_1_RP11-156E6.1-001	noribo-lncRNA	-	SVA_E	SVA	Retroposon
chr17	40647885	40648107	ENST00000591343.1_1_RP11-194N12.2-001	noribo-lncRNA	+	AluSx	Alu	SINE
chr17	40704454	40704578	ENST00000590513.2_1_RP11-400F19.6-001	trans-lncRNA	-	MER21A	ERVL	LTR
chr17	40706027	40706204	ENST00000590513.2_1_RP11-400F19.6-001	trans-lncRNA	-	MIRb	MIR	SINE
chr17	41300385	41300751	ENST00000635600.1_1_RP11-242D8.1-002	ribo-lncRNA	-	LTR7C	ERV1	LTR
chr17	41311440	41311648	ENST00000635600.1_1_RP11-242D8.1-002	ribo-lncRNA	-	SVA_F	SVA	Retroposon
chr17	41318997	41319262	ENST00000635600.1_1_RP11-242D8.1-002	ribo-lncRNA	-	Harlequin-int	ERV1	LTR
chr17	41319264	41319715	ENST00000635600.1_1_RP11-242D8.1-002	ribo-lncRNA	-	LTR2	ERV1	LTR
chr17	41319716	41319817	ENST00000635600.1_1_RP11-242D8.1-002	ribo-lncRNA	-	AluY	Alu	SINE
chr17	41437409	41437822	ENST00000624705.1_1_CTD-3014M21.1-001	ribo-lncRNA	-	MER41C	ERV1	LTR
chr17	43612053	43612076	ENST00000588189.1_1_RP11-798G7.5-001	noribo-lncRNA	+	MIRb	MIR	SINE
chr17	44636212	44636342	ENST00000458392.1_1_FAM215B-001	noribo-lncRNA	-	FLAM_C	Alu	SINE
chr17	44637188	44637316	ENST00000458392.1_1_FAM215B-001	noribo-lncRNA	-	MLT1H	ERVL-MaLR	LTR
chr17	44637936	44638051	ENST00000458392.1_1_FAM215B-001	noribo-lncRNA	-	AluJb	Alu	SINE
chr17	45133573	45133627	ENST00000570379.1_1_RP11-156P1.3-006	ribo-lncRNA	-	MIRb	MIR	SINE
chr17	45133731	45133773	ENST00000570379.1_1_RP11-156P1.3-006	ribo-lncRNA	-	AluJr	Alu	SINE
chr17	45133790	45134119	ENST00000570379.1_1_RP11-156P1.3-006	ribo-lncRNA	-	LTR12C	ERV1	LTR
chr17	45133826	45134119	ENST00000571901.5_1_RP11-156P1.3-008	ribo-lncRNA	-	LTR12C	ERV1	LTR
chr17	45144780	45144835	ENST00000571901.5_1_RP11-156P1.3-008	ribo-lncRNA	-	HERVIP10FH-int	ERV1	LTR
chr17	45144780	45144854	ENST00000570379.1_1_RP11-156P1.3-006	ribo-lncRNA	-	HERVIP10FH-int	ERV1	LTR
chr17	45148812	45148844	ENST00000572864.5_1_RP11-156P1.3-005	ribo-lncRNA	-	MER4D0	ERV1	LTR
chr17	45248326	45248415	ENST00000572193.1_1_RP5-867C24.5-001	noribo-lncRNA	+	AluJr	Alu	SINE
chr17	45968628	45968826	ENST00000582787.1_1_RP11-6N17.4-001	ribo-lncRNA	-	L1PA6	L1	LINE
chr17	46024921	46025008	ENST00000582142.1_1_RP11-6N17.6-002	noribo-lncRNA	-	AluSc	Alu	SINE
chr17	46025257	46025307	ENST00000582142.1_1_RP11-6N17.6-002	noribo-lncRNA	-	AluSz	Alu	SINE
chr17	47010378	47010428	ENST00000435491.1_1_AC091133.1-001	noribo-lncRNA	+	L2d2	L2	LINE
chr17	47554239	47554350	ENST00000576461.1_1_RP11-81K2.1-001	noribo-lncRNA	+	AluSp	Alu	SINE
chr17	48771210	48771388	ENST00000574246.1_1_RP11-294J22.6-001	noribo-lncRNA	+	AluSz	Alu	SINE
chr17	53034121	53034514	ENST00000623493.1_1_RP11-257O5.2-001	noribo-lncRNA	-	LTR72	ERV1	LTR
chr17	53035154	53035787	ENST00000623493.1_1_RP11-257O5.2-001	noribo-lncRNA	-	L2c	L2	LINE
chr17	55155659	55155896	ENST00000576871.1_1_RP11-166P13.3-002	ribo-lncRNA	-	MLT1C2	ERVL-MaLR	LTR
chr17	55155897	55156064	ENST00000576871.1_1_RP11-166P13.3-002	ribo-lncRNA	-	AluY	Alu	SINE
chr17	56175659	56175946	ENST00000624409.1_1_RP11-159D12.8-001	noribo-lncRNA	+	AluJb	Alu	SINE
chr17	57043594	57043728	ENST00000582080.1_1_RP11-579O24.3-001	noribo-lncRNA	+	FLAM_C	Alu	SINE
chr17	57696170	57696241	ENST00000611877.1_1_RP11-758H9.2-001	ribo-lncRNA	-	Alu	Alu	SINE
chr17	58156670	58156782	ENST00000589740.1_1_CTD-2319I12.2-001	noribo-lncRNA	+	AluY	Alu	SINE
chr17	58165902	58166037	ENST00000589740.1_1_CTD-2319I12.2-001	noribo-lncRNA	+	FLAM_C	Alu	SINE
chr17	61469087	61469114	ENST00000583552.1_1_RP11-269G24.3-001	noribo-lncRNA	-	AluSx	Alu	SINE
chr17	66125456	66125531	ENST00000620266.1_1_RP11-147L13.11-001	noribo-lncRNA	+	MIRc	MIR	SINE
chr17	66127603	66127893	ENST00000613178.1_1_RP11-147L13.12-001	noribo-lncRNA	+	L1MC4	L1	LINE
chr17	70380443	70380740	ENST00000453722.6_1_LINC00511-002	ribo-lncRNA	-	AluYm1	Alu	SINE
chr17	73134511	73134623	ENST00000584339.1_1_RP11-649A18.5-001	noribo-lncRNA	-	AluSx1	Alu	SINE
chr17	73269754	73269824	ENST00000585075.1_1_RP11-649A18.12-002	ribo-lncRNA	+	L2b	L2	LINE
chr17	73940030	73940074	ENST00000587348.1_1_RP11-552F3.13-001	noribo-lncRNA	+	AluJb	Alu	SINE
chr17	74553972	74554126	ENST00000587743.1_1_SNHG16-004	trans-lncRNA	+	MIRc	MIR	SINE
chr17	74555796	74556086	ENST00000587743.1_1_SNHG16-004	trans-lncRNA	+	AluSq2	Alu	SINE
chr17	74556088	74556167	ENST00000587743.1_1_SNHG16-004	trans-lncRNA	+	MER20	hAT-Charlie	DNA
chr17	74560657	74560763	ENST00000493536.5_1_SNHG16-002	trans-lncRNA	+	THE1B	ERVL-MaLR	LTR
chr17	74560657	74560763	ENST00000590435.5_1_SNHG16-003	trans-lncRNA	+	THE1B	ERVL-MaLR	LTR
chr17	75085817	75086117	ENST00000366365.2_2_SNHG20-002	ribo-lncRNA	+	AluSq	Alu	SINE
chr17	75086129	75086180	ENST00000366365.2_2_SNHG20-002	ribo-lncRNA	+	AluSx	Alu	SINE
chr17	75089717	75089849	ENST00000434411.5_1_SNHG20-001	ribo-lncRNA	+	MIR1_Amn	MIR	SINE
chr17	75089980	75090037	ENST00000434411.5_1_SNHG20-001	ribo-lncRNA	+	MIR	MIR	SINE
chr17	79002930	79003089	ENST00000577066.2_1_BAIAP2-AS1-001	ribo-lncRNA	-	L1MC3	L1	LINE
chr17	79003090	79003393	ENST00000577066.2_1_BAIAP2-AS1-001	ribo-lncRNA	-	AluSg	Alu	SINE
chr17	79003394	79003483	ENST00000577066.2_1_BAIAP2-AS1-001	ribo-lncRNA	-	L1MC3	L1	LINE
chr17	79003775	79004000	ENST00000577066.2_1_BAIAP2-AS1-001	ribo-lncRNA	-	L1MC3	L1	LINE
chr17	79004034	79004328	ENST00000577066.2_1_BAIAP2-AS1-001	ribo-lncRNA	-	AluSq2	Alu	SINE
chr17	79005530	79005631	ENST00000577066.2_1_BAIAP2-AS1-001	ribo-lncRNA	-	Tigger19b	TcMar-Tigger	DNA
chr17	79003484	79003774	ENST00000577066.2_1_BAIAP2-AS1-001	ribo-lncRNA	-	AluJr	Alu	SINE
chr17	79669158	79669457	ENST00000575312.1_1_RP13-1032I1.7-001	ribo-lncRNA	-	AluSx1	Alu	SINE
chr17	79836301	79836422	ENST00000582866.1_1_RP11-498C9.15-001	noribo-lncRNA	-	L1MC5a	L1	LINE
chr17	79888260	79888560	ENST00000582106.1_1_MAFG-AS1-001	ribo-lncRNA	+	AluJr	Alu	SINE
chr17	79890274	79890347	ENST00000583521.1_1_RP11-498C9.13-001	noribo-lncRNA	+	MLT2B4	ERVL	LTR
chr17	80251739	80251901	ENST00000566986.1_1_RP13-516M14.1-001	noribo-lncRNA	+	AluSg4	Alu	SINE
chr17	80383461	80383558	ENST00000624980.1_1_HEXDC-IT1-001	noribo-lncRNA	+	L1ME3G	L1	LINE
chr17	80383562	80383697	ENST00000624980.1_1_HEXDC-IT1-001	noribo-lncRNA	+	AluJb	Alu	SINE
chr17	80383698	80383906	ENST00000624980.1_1_HEXDC-IT1-001	noribo-lncRNA	+	AluJb	Alu	SINE
chr17	80384387	80384480	ENST00000624980.1_1_HEXDC-IT1-001	noribo-lncRNA	+	AluJb	Alu	SINE
chr17	80384583	80384728	ENST00000624980.1_1_HEXDC-IT1-001	noribo-lncRNA	+	AluSg	Alu	SINE
chr17	80384729	80385029	ENST00000624980.1_1_HEXDC-IT1-001	noribo-lncRNA	+	AluYm1	Alu	SINE
chr17	80385030	80385186	ENST00000624980.1_1_HEXDC-IT1-001	noribo-lncRNA	+	AluSg	Alu	SINE
chr17	80412149	80412289	ENST00000579095.1_1_RP13-20L14.6-002	ribo-lncRNA	-	SVA_A	SVA	Retroposon
chr17	80415314	80415355	ENST00000579095.1_1_RP13-20L14.6-002	ribo-lncRNA	-	MER72	ERV1	LTR
chr17	80415363	80415424	ENST00000579095.1_1_RP13-20L14.6-002	ribo-lncRNA	-	MER72	ERV1	LTR
chr18	735746	735831	ENST00000583314.1_1_RP11-769O8.1-001	noribo-lncRNA	+	L1PB2	L1	LINE
chr18	735889	736194	ENST00000583314.1_1_RP11-769O8.1-001	noribo-lncRNA	+	AluJb	Alu	SINE
chr18	737171	737459	ENST00000583314.1_1_RP11-769O8.1-001	noribo-lncRNA	+	AluSz	Alu	SINE
chr18	2822353	2822435	ENST00000581172.1_1_RP11-703M24.5-002	noribo-lncRNA	-	ERVL-B4-int	ERVL	LTR
chr18	2832614	2832878	ENST00000581172.1_1_RP11-703M24.5-002	noribo-lncRNA	-	MLT2A1	ERVL	LTR
chr18	3246399	3246453	ENST00000609924.1_1_RP13-270P17.3-001	ribo-lncRNA	-	MER5A	hAT-Charlie	DNA
chr18	3596596	3596704	ENST00000317114.1_1_DLGAP1-AS1-001	ribo-lncRNA	+	L2a	L2	LINE
chr18	3598067	3598350	ENST00000317114.1_1_DLGAP1-AS1-001	ribo-lncRNA	+	AluSc	Alu	SINE
chr18	5239457	5239513	ENST00000581471.2_1_LINC00667-004	ribo-lncRNA	+	MIR3	MIR	SINE
chr18	5241303	5241390	ENST00000582363.1_1_LINC00667-002	trans-lncRNA	+	Tigger19b	TcMar-Tigger	DNA
chr18	5241882	5241888	ENST00000580684.5_1_LINC00667-005	ribo-lncRNA	+	MER67C	ERV1	LTR
chr18	5243654	5243910	ENST00000580684.5_1_LINC00667-005	ribo-lncRNA	+	AluSz6	Alu	SINE
chr18	5243654	5243935	ENST00000582363.1_1_LINC00667-002	trans-lncRNA	+	AluSz6	Alu	SINE
chr18	5243654	5243957	ENST00000582008.5_1_LINC00667-001	trans-lncRNA	+	AluSz6	Alu	SINE
chr18	5245015	5245365	ENST00000582008.5_1_LINC00667-001	trans-lncRNA	+	MLT1J	ERVL-MaLR	LTR
chr18	5245477	5245684	ENST00000582008.5_1_LINC00667-001	trans-lncRNA	+	MLT1F1-int	ERVL-MaLR	LTR
chr18	5246358	5246507	ENST00000582008.5_1_LINC00667-001	trans-lncRNA	+	MER63C	hAT-Blackjack	DNA
chr18	9589794	9589916	ENST00000584109.1_1_RP11-881L2.1-001	noribo-lncRNA	+	AluSz	Alu	SINE
chr18	12031177	12031217	ENST00000587619.1_1_RP11-703I16.1-001	noribo-lncRNA	-	AluJb	Alu	SINE
chr18	12443295	12443323	ENST00000589795.1_1_RP11-861E21.2-003	noribo-lncRNA	+	Tigger20a	TcMar-Tigger	DNA
chr18	13236423	13236469	ENST00000592655.1_1_RP11-756J15.3-001	noribo-lncRNA	-	AluSp	Alu	SINE
chr18	18897423	18897565	ENST00000584331.1_1_RP11-296E23.2-001	noribo-lncRNA	+	AluJb	Alu	SINE
chr18	18897663	18897756	ENST00000584331.1_1_RP11-296E23.2-001	noribo-lncRNA	+	MIRb	MIR	SINE
chr18	19793741	19793758	ENST00000578741.1_1_RP11-627G18.4-001	noribo-lncRNA	+	MIR3	MIR	SINE
chr18	19793896	19793963	ENST00000578741.1_1_RP11-627G18.4-001	noribo-lncRNA	+	AluSx	Alu	SINE
chr18	21944751	21944835	ENST00000579347.1_1_RP11-621L6.2-001	noribo-lncRNA	+	AluSx3	Alu	SINE
chr18	21947467	21947629	ENST00000579347.1_1_RP11-621L6.2-001	noribo-lncRNA	+	AluJb	Alu	SINE
chr18	29424351	29424476	ENST00000582269.1_1_RP11-210K20.2-001	noribo-lncRNA	+	L1ME3A	L1	LINE
chr18	29425011	29425141	ENST00000582269.1_1_RP11-210K20.2-001	noribo-lncRNA	+	AluYe5	Alu	SINE
chr18	36787295	36787511	ENST00000591629.1_1_RP11-244M2.1-001	ribo-lncRNA	-	MIR	MIR	SINE
chr18	36788519	36788616	ENST00000591629.1_1_RP11-244M2.1-001	ribo-lncRNA	-	L3	CR1	LINE
chr18	36788639	36788710	ENST00000591629.1_1_RP11-244M2.1-001	ribo-lncRNA	-	L3	CR1	LINE
chr18	37380066	37380282	ENST00000591629.1_1_RP11-244M2.1-001	ribo-lncRNA	-	MER61A	ERV1	LTR
chr18	45404666	45404696	ENST00000599498.1_RP11-380M21.4-001	noribo-lncRNA	-	Charlie15b	hAT-Charlie	DNA
chr18	45408736	45408815	ENST00000599498.1_RP11-380M21.4-001	noribo-lncRNA	-	AluJo	Alu	SINE
chr18	55402632	55402824	ENST00000586729.1_1_RP11-35G9.5-002	noribo-lncRNA	+	LTR17	ERV1	LTR
chr18	72260039	72260128	ENST00000580048.1_1_LINC00909-001	ribo-lncRNA	-	MIR	MIR	SINE
chr18	72260707	72261075	ENST00000580048.1_1_LINC00909-001	ribo-lncRNA	-	L1PB2	L1	LINE
chr18	72260932	72261075	ENST00000581192.1_1_LINC00909-002	ribo-lncRNA	-	L1PB2	L1	LINE
chr18	72263669	72263944	ENST00000580048.1_1_LINC00909-001	ribo-lncRNA	-	AluSz	Alu	SINE
chr18	74274120	74274160	ENST00000582452.1_1_LINC00908-005	noribo-lncRNA	+	L1PA2	L1	LINE
chr19	68403	68661	ENST00000632280.1_1_AC008993.2-001	noribo-lncRNA	+	AluSp	Alu	SINE
chr19	68877	69126	ENST00000632280.1_1_AC008993.2-001	noribo-lncRNA	+	MER33	hAT-Charlie	DNA
chr19	567311	567624	ENST00000590292.5_1_AC009005.2-002	ribo-lncRNA	-	HERV3-int	ERV1	LTR
chr19	571440	571596	ENST00000590292.5_1_AC009005.2-002	ribo-lncRNA	-	HERVIP10B3-int	ERV1	LTR
chr19	571697	571734	ENST00000590292.5_1_AC009005.2-002	ribo-lncRNA	-	LTR10B2	ERV1	LTR
chr19	999800	1000000	ENST00000588380.1_1_LLNLR-284B4.2-001	noribo-lncRNA	-	AluSg4	Alu	SINE
chr19	1000001	1000108	ENST00000588380.1_1_LLNLR-284B4.2-001	noribo-lncRNA	-	AluSx3	Alu	SINE
chr19	1002719	1002756	ENST00000588380.1_1_LLNLR-284B4.2-001	noribo-lncRNA	-	L2b	L2	LINE
chr19	1038726	1038872	ENST00000623459.1_1_AC011558.5-001	noribo-lncRNA	-	AluSx1	Alu	SINE
chr19	2341816	2341944	ENST00000592738.2_SPPL2B-005	ribo-lncRNA	+	FLAM_C	Alu	SINE
chr19	2342372	2342501	ENST00000592738.2_SPPL2B-005	ribo-lncRNA	+	AluSz	Alu	SINE
chr19	2728224	2728529	ENST00000567905.1_1_AC006538.1-001	noribo-lncRNA	-	AluSx1	Alu	SINE
chr19	2728717	2728919	ENST00000567905.1_1_AC006538.1-001	noribo-lncRNA	-	MER20	hAT-Charlie	DNA
chr19	3754677	3754746	ENST00000591962.1_1_AC005954.3-001	noribo-lncRNA	-	AluSx1	Alu	SINE
chr19	4347241	4347351	ENST00000594776.1_1_AC007292.4-001	noribo-lncRNA	-	AluY	Alu	SINE
chr19	4353809	4353820	ENST00000594776.1_1_AC007292.4-001	noribo-lncRNA	-	AluJb	Alu	SINE
chr19	4353832	4353978	ENST00000594776.1_1_AC007292.4-001	noribo-lncRNA	-	AluJb	Alu	SINE
chr19	5901421	5901472	ENST00000589277.1_1_AC104532.3-002	noribo-lncRNA	+	MIRc	MIR	SINE
chr19	5911682	5911779	ENST00000591109.1_1_AC104532.4-001	noribo-lncRNA	-	AluSz	Alu	SINE
chr19	5913513	5913722	ENST00000591109.1_1_AC104532.4-001	noribo-lncRNA	-	AluSg	Alu	SINE
chr19	5913751	5913867	ENST00000591109.1_1_AC104532.4-001	noribo-lncRNA	-	AluJo	Alu	SINE
chr19	8287037	8287063	ENST00000605980.1_1_CTD-3020H12.4-001	noribo-lncRNA	-	AluY	Alu	SINE
chr19	8287067	8287093	ENST00000605980.1_1_CTD-3020H12.4-001	noribo-lncRNA	-	AluSx1	Alu	SINE
chr19	9402191	9402330	ENST00000591336.1_1_CTC-325H20.4-001	noribo-lncRNA	+	L1ME3	L1	LINE
chr19	9402202	9402346	ENST00000591336.1_1_CTC-325H20.4-001	noribo-lncRNA	+	L1M5	L1	LINE
chr19	9841868	9842052	ENST00000585880.1_1_CTD-3116E22.7-001	noribo-lncRNA	+	AluSx	Alu	SINE
chr19	10601015	10601072	ENST00000592671.1_1_CTC-429L19.3-001	noribo-lncRNA	-	AluSq2	Alu	SINE
chr19	10601421	10601523	ENST00000592671.1_1_CTC-429L19.3-001	noribo-lncRNA	-	MIRc	MIR	SINE
chr19	10762538	10763003	ENST00000591501.1_1_ILF3-AS1-001	ribo-lncRNA	-	LTR61	ERV1	LTR
chr19	10763022	10763214	ENST00000591501.1_1_ILF3-AS1-001	ribo-lncRNA	-	AluSz6	Alu	SINE
chr19	10763215	10763517	ENST00000591501.1_1_ILF3-AS1-001	ribo-lncRNA	-	AluSx1	Alu	SINE
chr19	10763546	10763842	ENST00000591501.1_1_ILF3-AS1-001	ribo-lncRNA	-	AluSx3	Alu	SINE
chr19	12114207	12114472	ENST00000489336.5_1_CTD-2006C1.2-001	ribo-lncRNA	+	AluSz	Alu	SINE
chr19	12836331	12836358	ENST00000591596.1_1_CTD-2659N19.4-001	noribo-lncRNA	-	AluSx	Alu	SINE
chr19	13884631	13884764	ENST00000591826.1_1_CTB-5E10.3-001	noribo-lncRNA	-	AluSx1	Alu	SINE
chr19	15457915	15457965	ENST00000609708.1_1_LLNLR-246C6.1-001	noribo-lncRNA	-	AluY	Alu	SINE
chr19	15494013	15494304	ENST00000624655.1_1_AC005785.5-001	noribo-lncRNA	-	AluJr	Alu	SINE
chr19	15494418	15494643	ENST00000624655.1_1_AC005785.5-001	noribo-lncRNA	-	L1M1	L1	LINE
chr19	16463273	16463575	ENST00000621050.1_1_CTD-2013N17.7-001	noribo-lncRNA	-	AluSx1	Alu	SINE
chr19	16463576	16463880	ENST00000621050.1_1_CTD-2013N17.7-001	noribo-lncRNA	-	AluSc	Alu	SINE
chr19	16741914	16741919	ENST00000601687.1_1_CTC-429P9.1-002	noribo-lncRNA	+	AluSx1	Alu	SINE
chr19	16741914	16741964	ENST00000601040.1_1_CTC-429P9.1-001	noribo-lncRNA	+	AluSx1	Alu	SINE
chr19	16745032	16745077	ENST00000598112.2_1_CTC-429P9.3-001	noribo-lncRNA	-	L2b	L2	LINE
chr19	16746994	16747188	ENST00000597226.1_1_CTC-429P9.2-001	noribo-lncRNA	+	MLT1D	ERVL-MaLR	LTR
chr19	16750778	16750977	ENST00000596816.1_1_CTC-429P9.5-001	noribo-lncRNA	-	AluSp	Alu	SINE
chr19	16751134	16751147	ENST00000596816.1_1_CTC-429P9.5-001	noribo-lncRNA	-	AluSq	Alu	SINE
chr19	16912237	16912266	ENST00000601661.1_1_CTD-2538G9.6-001	noribo-lncRNA	+	AluJb	Alu	SINE
chr19	16912267	16912271	ENST00000601661.1_1_CTD-2538G9.6-001	noribo-lncRNA	+	AluSz	Alu	SINE
chr19	16912340	16912525	ENST00000601661.1_1_CTD-2538G9.6-001	noribo-lncRNA	+	AluSz	Alu	SINE
chr19	17407025	17407162	ENST00000594077.1_1_CTD-2278I10.4-001	noribo-lncRNA	-	AluJr4	Alu	SINE
chr19	18669360	18669501	ENST00000597411.1_1_AC005253.2-001	noribo-lncRNA	-	MIRb	MIR	SINE
chr19	18669814	18670084	ENST00000597411.1_1_AC005253.2-001	noribo-lncRNA	-	AluSx1	Alu	SINE
chr19	19512863	19513115	ENST00000592929.1_1_CTB-184G21.3-001	noribo-lncRNA	-	AluJr	Alu	SINE
chr19	20261170	20261357	ENST00000590606.5_1_CTC-260E6.6-005	ribo-lncRNA	-	SVA_F	SVA	Retroposon
chr19	20286909	20287618	ENST00000585498.1_1_CTC-260E6.6-003	ribo-lncRNA	-	SVA_A	SVA	Retroposon
chr19	20338819	20339290	ENST00000585816.1_1_CTC-260E6.6-001	ribo-lncRNA	-	L1P2	L1	LINE
chr19	20763013	20763127	ENST00000595094.1_1_CTC-513N18.7-001	ribo-lncRNA	-	AluSp	Alu	SINE
chr19	21627043	21627216	ENST00000596705.5_1_CTD-2561J22.5-001	ribo-lncRNA	-	SVA_B	SVA	Retroposon
chr19	21637185	21637274	ENST00000596705.5_1_CTD-2561J22.5-001	ribo-lncRNA	-	MER4-int	ERV1	LTR
chr19	21639263	21639312	ENST00000596705.5_1_CTD-2561J22.5-001	ribo-lncRNA	-	MER4-int	ERV1	LTR
chr19	21639386	21639390	ENST00000596705.5_1_CTD-2561J22.5-001	ribo-lncRNA	-	LTR23	ERV1	LTR
chr19	24249368	24249485	ENST00000594934.5_1_CTD-2017D11.1-001	ribo-lncRNA	+	AluSg	Alu	SINE
chr19	24249539	24249711	ENST00000594934.5_1_CTD-2017D11.1-001	ribo-lncRNA	+	AluSg	Alu	SINE
chr19	28130208	28130573	ENST00000623712.1_1_CTB-151G24.2-001	noribo-lncRNA	-	HERVK-int	ERVK	LTR
chr19	28206694	28206766	ENST00000590677.5_1_LINC00662-004	ribo-lncRNA	-	ALR/Alpha	centr	Satellite
chr19	28223704	28223875	ENST00000590677.5_1_LINC00662-004	ribo-lncRNA	-	ALR/Alpha	centr	Satellite
chr19	33323677	33323830	ENST00000590069.1_1_CTD-2085J24.3-001	noribo-lncRNA	+	AluJr	Alu	SINE
chr19	35515806	35515992	ENST00000605640.1_1_CTD-2527I21.14-001	noribo-lncRNA	-	AluJr	Alu	SINE
chr19	35516081	35516176	ENST00000605640.1_1_CTD-2527I21.14-001	noribo-lncRNA	-	MIR	MIR	SINE
chr19	35516177	35516239	ENST00000605640.1_1_CTD-2527I21.14-001	noribo-lncRNA	-	AluSx1	Alu	SINE
chr19	36810716	36811010	ENST00000590622.5_1_LINC00665-006	ribo-lncRNA	-	AluYk3	Alu	SINE
chr19	36815839	36816331	ENST00000591372.1_1_LINC00665-003	ribo-lncRNA	-	LTR6B	ERV1	LTR
chr19	36816332	36816467	ENST00000591372.1_1_LINC00665-003	ribo-lncRNA	-	HERVS71-int	ERV1	LTR
chr19	36816444	36818127	ENST00000591372.1_1_LINC00665-003	ribo-lncRNA	-	HERVS71-int	ERV1	LTR
chr19	36821155	36821384	ENST00000590622.5_1_LINC00665-006	ribo-lncRNA	-	HERVS71-int	ERV1	LTR
chr19	36821387	36821394	ENST00000590622.5_1_LINC00665-006	ribo-lncRNA	-	LTR6B	ERV1	LTR
chr19	36821155	36821384	ENST00000591372.1_1_LINC00665-003	ribo-lncRNA	-	HERVS71-int	ERV1	LTR
chr19	36821387	36821394	ENST00000591372.1_1_LINC00665-003	ribo-lncRNA	-	LTR6B	ERV1	LTR
chr19	37756849	37756924	ENST00000590889.5_1_CTD-3220F14.1-002	ribo-lncRNA	-	MER96B	hAT-Tip100	DNA
chr19	37759649	37759886	ENST00000590889.5_1_CTD-3220F14.1-002	ribo-lncRNA	-	SST1	centr	Satellite
chr19	38454776	38454922	ENST00000601752.1_1_CTC-244M17.1-001	noribo-lncRNA	+	AluJb	Alu	SINE
chr19	38690587	38690711	ENST00000598146.1_1_CTB-102L5.8-001	noribo-lncRNA	+	AluJr	Alu	SINE
chr19	38691475	38691574	ENST00000598146.1_1_CTB-102L5.8-001	noribo-lncRNA	+	AluSp	Alu	SINE
chr19	39425937	39426313	ENST00000599320.2_1_CTC-360G5.9-001	noribo-lncRNA	-	MER9a3	ERVK	LTR
chr19	39426314	39427939	ENST00000599320.2_1_CTC-360G5.9-001	noribo-lncRNA	-	HERVK9-int	ERVK	LTR
chr19	39427930	39429272	ENST00000599320.2_1_CTC-360G5.9-001	noribo-lncRNA	-	HERVK9-int	ERVK	LTR
chr19	44609669	44610345	ENST00000592946.1_1_AC084219.4-001	ribo-lncRNA	-	L1PB3	L1	LINE
chr19	45167398	45167409	ENST00000623022.1_1_AC092066.1-001	noribo-lncRNA	+	L1MB4	L1	LINE
chr19	45168632	45168902	ENST00000623022.1_1_AC092066.1-001	noribo-lncRNA	+	AluSz	Alu	SINE
chr19	45168904	45168928	ENST00000623022.1_1_AC092066.1-001	noribo-lncRNA	+	AluSz	Alu	SINE
chr19	47992190	47992239	ENST00000624088.1_1_RP11-43N16.4-001	ribo-lncRNA	-	MIR3	MIR	SINE
chr19	48236248	48236339	ENST00000599924.1_1_CTD-2571L23.8-001	noribo-lncRNA	+	AluSp	Alu	SINE
chr19	48759886	48760043	ENST00000602172.1_1_CARD8-AS1-001	ribo-lncRNA	+	L1MC4a	L1	LINE
chr19	48760041	48760350	ENST00000602172.1_1_CARD8-AS1-001	ribo-lncRNA	+	L1MC4a	L1	LINE
chr19	48760737	48761032	ENST00000602172.1_1_CARD8-AS1-001	ribo-lncRNA	+	AluSx	Alu	SINE
chr19	49126526	49126636	ENST00000598735.1_1_AC022154.7-003	noribo-lncRNA	-	AluSg	Alu	SINE
chr19	49429428	49429457	ENST00000569130.1_1_CTD-2639E6.4-001	noribo-lncRNA	+	AluSz	Alu	SINE
chr19	49429458	49429610	ENST00000569130.1_1_CTD-2639E6.4-001	noribo-lncRNA	+	AluJb	Alu	SINE
chr19	50347573	50347871	ENST00000596521.1_1_PTOV1-AS1-002	noribo-lncRNA	-	MLT1F2	ERVL-MaLR	LTR
chr19	51295942	51296048	ENST00000594114.1_1_CTD-2568A17.8-001	noribo-lncRNA	-	AluJo	Alu	SINE
chr19	51847326	51847370	ENST00000601148.5_1_CTD-2616J11.16-001	noribo-lncRNA	+	MLT1G1	ERVL-MaLR	LTR
chr19	51864966	51865046	ENST00000595500.1_1_CTD-2616J11.10-001	noribo-lncRNA	-	AluSx4	Alu	SINE
chr19	51868684	51868740	ENST00000595500.1_1_CTD-2616J11.10-001	noribo-lncRNA	-	L2b	L2	LINE
chr19	52561743	52561759	ENST00000569091.1_1_CTC-471J1.2-001	noribo-lncRNA	-	LTR52	ERVL	LTR
chr19	53101222	53101356	ENST00000596451.1_1_CTD-3099C6.11-001	noribo-lncRNA	-	AluY	Alu	SINE
chr19	53153690	53153809	ENST00000598322.1_1_CTD-3099C6.9-001	ribo-lncRNA	-	AluSp	Alu	SINE
chr19	53155023	53155121	ENST00000598322.1_1_CTD-3099C6.9-001	ribo-lncRNA	-	AluSz	Alu	SINE
chr19	53420475	53420646	ENST00000596623.1_1_ZNF888-001	ribo-lncRNA	-	AluSp	Alu	SINE
chr19	55558010	55558266	ENST00000593060.5_1_CTC-550B14.7-001	noribo-lncRNA	+	AluSx	Alu	SINE
chr19	57005757	57005861	ENST00000585445.1_1_ZNF667-AS1-001	ribo-lncRNA	+	L2	L2	LINE
chr19	57006450	57006801	ENST00000585445.1_1_ZNF667-AS1-001	ribo-lncRNA	+	LTR47B2	ERVL	LTR
chr19	57772930	57773001	ENST00000600047.1_1_CTC-444N24.8-001	noribo-lncRNA	+	L2d	L2	LINE
chr19	57804864	57805522	ENST00000623072.1_1_CTC-444N24.7-001	noribo-lncRNA	-	L1MA5	L1	LINE
chr19	57805523	57805658	ENST00000623072.1_1_CTC-444N24.7-001	noribo-lncRNA	-	FLAM_A	Alu	SINE
chr19	57805659	57805837	ENST00000623072.1_1_CTC-444N24.7-001	noribo-lncRNA	-	L1MA5	L1	LINE
chr19	57816022	57816138	ENST00000593427.1_1_CTC-444N24.11-001	noribo-lncRNA	+	L1ME3	L1	LINE
chr19	57816139	57816426	ENST00000593427.1_1_CTC-444N24.11-001	noribo-lncRNA	+	AluY	Alu	SINE
chr19	57816427	57816568	ENST00000593427.1_1_CTC-444N24.11-001	noribo-lncRNA	+	L1ME3	L1	LINE
chr19	57817289	57817540	ENST00000593427.1_1_CTC-444N24.11-001	noribo-lncRNA	+	L1ME3	L1	LINE
chr19	57818322	57818404	ENST00000593427.1_1_CTC-444N24.11-001	noribo-lncRNA	+	AluJr	Alu	SINE
chr19	57818753	57818891	ENST00000593427.1_1_CTC-444N24.11-001	noribo-lncRNA	+	AluJr	Alu	SINE
chr19	57819695	57819859	ENST00000593427.1_1_CTC-444N24.11-001	noribo-lncRNA	+	MLT1J-int	ERVL-MaLR	LTR
chr19	58378732	58378762	ENST00000597780.1_1_CTD-2583A14.8-001	noribo-lncRNA	-	AluSx	Alu	SINE
chr19	58768636	58769090	ENST00000597230.2_1_CTD-3138B18.5-001	ribo-lncRNA	-	MER51A	ERV1	LTR
chr19	58769091	58769208	ENST00000597230.2_1_CTD-3138B18.5-001	ribo-lncRNA	-	L1MC2	L1	LINE
chr19	58770382	58770583	ENST00000597230.2_1_CTD-3138B18.5-001	ribo-lncRNA	-	MIRb	MIR	SINE
chr19	58770769	58771057	ENST00000597230.2_1_CTD-3138B18.5-001	ribo-lncRNA	-	MLT1D	ERVL-MaLR	LTR
chr19	58821815	58822614	ENST00000634676.1_1_LLNLR-245B6.1-001	trans-lncRNA	-	LTR13	ERVK	LTR
chr2	301362	301404	ENST00000427831.1_1_AC079779.4-001	noribo-lncRNA	+	Tigger1	TcMar-Tigger	DNA
chr2	3608907	3608909	ENST00000426725.1_1_RNASEH1-AS1-002	ribo-lncRNA	+	MIRc	MIR	SINE
chr2	3609029	3609104	ENST00000426725.1_1_RNASEH1-AS1-002	ribo-lncRNA	+	MER33	hAT-Charlie	DNA
chr2	3609105	3609279	ENST00000426725.1_1_RNASEH1-AS1-002	ribo-lncRNA	+	L1PA8	L1	LINE
chr2	3609280	3609321	ENST00000426725.1_1_RNASEH1-AS1-002	ribo-lncRNA	+	MER33	hAT-Charlie	DNA
chr2	3608907	3608909	ENST00000438436.2_1_RNASEH1-AS1-001	trans-lncRNA	+	MIRc	MIR	SINE
chr2	3609029	3609104	ENST00000438436.2_1_RNASEH1-AS1-001	trans-lncRNA	+	MER33	hAT-Charlie	DNA
chr2	3609105	3609279	ENST00000438436.2_1_RNASEH1-AS1-001	trans-lncRNA	+	L1PA8	L1	LINE
chr2	3609280	3609335	ENST00000438436.2_1_RNASEH1-AS1-001	trans-lncRNA	+	MER33	hAT-Charlie	DNA
chr2	27581651	27583122	ENST00000447070.1_1_AC074117.10-001	ribo-lncRNA	+	SVA_F	SVA	Retroposon
chr2	30122463	30122589	ENST00000359823.2_1_AC106870.2-001	noribo-lncRNA	+	AluSc8	Alu	SINE
chr2	32773742	32773856	ENST00000614487.1_1_AL133243.3-001	noribo-lncRNA	+	AluSq2	Alu	SINE
chr2	34917357	34917544	ENST00000606468.1_1_RP11-529E15.1-002	noribo-lncRNA	-	AluSx	Alu	SINE
chr2	38346040	38346146	ENST00000609128.5_1_CYP1B1-AS1-010	noribo-lncRNA	+	AluY	Alu	SINE
chr2	38349153	38349272	ENST00000609128.5_1_CYP1B1-AS1-010	noribo-lncRNA	+	MIR3	MIR	SINE
chr2	38359779	38359862	ENST00000417213.1_1_AC009229.6-001	noribo-lncRNA	-	L1PA4	L1	LINE
chr2	38365637	38365734	ENST00000417213.1_1_AC009229.6-001	noribo-lncRNA	-	L1PA4	L1	LINE
chr2	39681602	39681867	ENST00000366187.2_1_AC007246.3-011	ribo-lncRNA	+	AluY	Alu	SINE
chr2	39826506	39826827	ENST00000449569.5_1_AC007246.3-002	ribo-lncRNA	+	Arthur1	hAT-Tip100	DNA
chr2	39826846	39827385	ENST00000449569.5_1_AC007246.3-002	ribo-lncRNA	+	Arthur1	hAT-Tip100	DNA
chr2	39827677	39827755	ENST00000449569.5_1_AC007246.3-002	ribo-lncRNA	+	L1MC	L1	LINE
chr2	39827885	39828024	ENST00000449569.5_1_AC007246.3-002	ribo-lncRNA	+	L1ME3Cz	L1	LINE
chr2	39828025	39828055	ENST00000449569.5_1_AC007246.3-002	ribo-lncRNA	+	L1ME4b	L1	LINE
chr2	39828172	39828292	ENST00000449569.5_1_AC007246.3-002	ribo-lncRNA	+	L1ME4b	L1	LINE
chr2	39828359	39828484	ENST00000449569.5_1_AC007246.3-002	ribo-lncRNA	+	AluYk3	Alu	SINE
chr2	40013596	40013665	ENST00000599740.1_1_SLC8A1-AS1-017	noribo-lncRNA	+	AluSx	Alu	SINE
chr2	47079159	47079258	ENST00000453936.1_1_AC016722.3-001	noribo-lncRNA	-	MER33	hAT-Charlie	DNA
chr2	47079259	47079401	ENST00000453936.1_1_AC016722.3-001	noribo-lncRNA	-	MLT1C2	ERVL-MaLR	LTR
chr2	47080627	47080635	ENST00000453936.1_1_AC016722.3-001	noribo-lncRNA	-	MER33	hAT-Charlie	DNA
chr2	47134134	47134243	ENST00000429761.1_1_AC016722.4-001	noribo-lncRNA	+	MIRc	MIR	SINE
chr2	47135261	47135388	ENST00000429761.1_1_AC016722.4-001	noribo-lncRNA	+	L1ME4c	L1	LINE
chr2	55541326	55541372	ENST00000627989.2_1_AC012358.8-008	noribo-lncRNA	+	MLT1H	ERVL-MaLR	LTR
chr2	55541330	55541372	ENST00000625841.1_1_AC012358.8-023	noribo-lncRNA	+	MLT1H	ERVL-MaLR	LTR
chr2	55547965	55548267	ENST00000627989.2_1_AC012358.8-008	noribo-lncRNA	+	AluJb	Alu	SINE
chr2	61153442	61153597	ENST00000589496.2_1_RP11-373L24.1-001	noribo-lncRNA	+	L2b	L2	LINE
chr2	61154069	61154179	ENST00000589496.2_1_RP11-373L24.1-001	noribo-lncRNA	+	L2b	L2	LINE
chr2	61154262	61154333	ENST00000589496.2_1_RP11-373L24.1-001	noribo-lncRNA	+	L2b	L2	LINE
chr2	61155172	61155305	ENST00000589496.2_1_RP11-373L24.1-001	noribo-lncRNA	+	FLAM_C	Alu	SINE
chr2	61155306	61156964	ENST00000589496.2_1_RP11-373L24.1-001	noribo-lncRNA	+	L1PA2	L1	LINE
chr2	61156989	61157139	ENST00000589496.2_1_RP11-373L24.1-001	noribo-lncRNA	+	AluJb	Alu	SINE
chr2	61157270	61157363	ENST00000589496.2_1_RP11-373L24.1-001	noribo-lncRNA	+	MIRc	MIR	SINE
chr2	61369446	61369702	ENST00000420918.3_1_AC016747.3-001	ribo-lncRNA	-	MER4E1	ERV1	LTR
chr2	61369703	61370001	ENST00000420918.3_1_AC016747.3-001	ribo-lncRNA	-	AluSx	Alu	SINE
chr2	61370002	61370532	ENST00000420918.3_1_AC016747.3-001	ribo-lncRNA	-	MER4E1	ERV1	LTR
chr2	61371121	61371401	ENST00000417691.1_1_AC016747.3-004	ribo-lncRNA	-	AluY	Alu	SINE
chr2	61371304	61371401	ENST00000422740.1_1_AC016747.3-003	ribo-lncRNA	-	AluY	Alu	SINE
chr2	61710508	61710695	ENST00000605437.1_1_RP11-355B11.2-005	noribo-lncRNA	+	L1PB2	L1	LINE
chr2	62095990	62096000	ENST00000425779.1_1_AC107081.5-001	noribo-lncRNA	+	AluSg	Alu	SINE
chr2	62113102	62113158	ENST00000425779.1_1_AC107081.5-001	noribo-lncRNA	+	L2a	L2	LINE
chr2	62373518	62373547	ENST00000421323.1_1_AC018462.2-002	noribo-lncRNA	-	LTR6A	ERV1	LTR
chr2	74376349	74376508	ENST00000423477.2_1_BOLA3-AS1-001	ribo-lncRNA	+	MLT1K	ERVL-MaLR	LTR
chr2	74376705	74376880	ENST00000423477.2_1_BOLA3-AS1-001	ribo-lncRNA	+	MLT1K	ERVL-MaLR	LTR
chr2	74376996	74377148	ENST00000423477.2_1_BOLA3-AS1-001	ribo-lncRNA	+	AluSx	Alu	SINE
chr2	75060367	75060649	ENST00000610008.1_1_RP11-259N19.1-001	noribo-lncRNA	-	AluJr	Alu	SINE
chr2	91805196	91805516	ENST00000636531.1_1_RP4-614C10.2-001	ribo-lncRNA	-	L1MB3	L1	LINE
chr2	91805633	91805734	ENST00000636531.1_1_RP4-614C10.2-001	ribo-lncRNA	-	L2b	L2	LINE
chr2	91805820	91806180	ENST00000636531.1_1_RP4-614C10.2-001	ribo-lncRNA	-	MLT1H1	ERVL-MaLR	LTR
chr2	91824468	91824675	ENST00000637196.1_1_RP4-614C10.2-003	ribo-lncRNA	-	L1MC4	L1	LINE
chr2	91824937	91825059	ENST00000637196.1_1_RP4-614C10.2-003	ribo-lncRNA	-	MLT1J2	ERVL-MaLR	LTR
chr2	91824937	91825059	ENST00000636560.1_1_RP4-614C10.2-004	ribo-lncRNA	-	MLT1J2	ERVL-MaLR	LTR
chr2	96191648	96191780	ENST00000609975.1_1_RP11-440D17.3-001	ribo-lncRNA	-	MER5A	hAT-Charlie	DNA
chr2	98094797	98095220	ENST00000604397.1_AC159540.1-014	noribo-lncRNA	-	L1PA10	L1	LINE
chr2	108442922	108442979	ENST00000609972.1_1_RGPD4-AS1-006	noribo-lncRNA	-	AluSx1	Alu	SINE
chr2	110752493	110752646	ENST00000419296.1_1_LINC01123-003	ribo-lncRNA	+	MIRb	MIR	SINE
chr2	112101638	112101806	ENST00000439362.5_1_MIR4435-2HG-004	ribo-lncRNA	-	L1MDa	L1	LINE
chr2	112101638	112101806	ENST00000444301.5_1_MIR4435-2HG-012	ribo-lncRNA	-	L1MDa	L1	LINE
chr2	112101638	112101806	ENST00000451884.5_1_MIR4435-2HG-014	ribo-lncRNA	-	L1MDa	L1	LINE
chr2	121466839	121467046	ENST00000421820.1_1_AC018866.1-002	noribo-lncRNA	-	AluSx	Alu	SINE
chr2	173288535	173288630	ENST00000623218.1_1_RP11-227L6.1-001	noribo-lncRNA	-	AluSx1	Alu	SINE
chr2	179295464	179295523	ENST00000436616.2_1_AC009948.5-006	ribo-lncRNA	+	L2c	L2	LINE
chr2	179295497	179295523	ENST00000453026.6_1_AC009948.5-005	ribo-lncRNA	+	L2c	L2	LINE
chr2	179298720	179298818	ENST00000436616.2_1_AC009948.5-006	ribo-lncRNA	+	L2c	L2	LINE
chr2	189030481	189030621	ENST00000434418.2_1_LINC01090-001	noribo-lncRNA	-	HERVH-int	ERV1	LTR
chr2	189030622	189030635	ENST00000434418.2_1_LINC01090-001	noribo-lncRNA	-	LTR7	ERV1	LTR
chr2	201967095	201967220	ENST00000448256.1_1_RP11-13J8.1-001	noribo-lncRNA	+	AluSz	Alu	SINE
chr2	219120265	219120430	ENST00000562328.2_1_RP11-378A13.1-001	noribo-lncRNA	+	MER112	hAT-Charlie	DNA
chr2	219121009	219121143	ENST00000562328.2_1_RP11-378A13.1-001	noribo-lncRNA	+	AluJo	Alu	SINE
chr2	219121144	219121434	ENST00000562328.2_1_RP11-378A13.1-001	noribo-lncRNA	+	AluSq2	Alu	SINE
chr2	219121435	219121651	ENST00000562328.2_1_RP11-378A13.1-001	noribo-lncRNA	+	AluJo	Alu	SINE
chr2	219121921	219122089	ENST00000562328.2_1_RP11-378A13.1-001	noribo-lncRNA	+	MIRb	MIR	SINE
chr2	220292239	220292353	ENST00000623864.1_1_AC053503.12-001	noribo-lncRNA	+	L1M5	L1	LINE
chr2	220292420	220292720	ENST00000623864.1_1_AC053503.12-001	noribo-lncRNA	+	AluJr	Alu	SINE
chr2	242290755	242290816	ENST00000414896.1_1_AC005104.3-001	noribo-lncRNA	-	L1ME3B	L1	LINE
chr2	242290827	242290946	ENST00000414896.1_1_AC005104.3-001	noribo-lncRNA	-	MIRb	MIR	SINE
chr2	242914428	242914707	ENST00000451070.1_1_AC093642.3-003	noribo-lncRNA	+	THE1B	ERVL-MaLR	LTR
chr20	301079	301425	ENST00000414676.5_1_NRSN2-AS1-001	ribo-lncRNA	-	MLT1F1	ERVL-MaLR	LTR
chr20	3902357	3902516	ENST00000619343.1_1_RP4-681N20.5-001	noribo-lncRNA	-	AluSz	Alu	SINE
chr20	5981064	5981336	ENST00000619201.1_1_RP5-967N21.11-001	noribo-lncRNA	+	AluJr	Alu	SINE
chr20	33850530	33850894	ENST00000624581.1_1_RP4-614O4.13-001	noribo-lncRNA	-	LTR5_Hs	ERVK	LTR
chr20	37584823	37585122	ENST00000620080.1_1_RP4-616B8.5-001	noribo-lncRNA	+	AluSg	Alu	SINE
chr20	42853720	42853944	ENST00000439943.5_1_OSER1-AS1-002	ribo-lncRNA	+	MIRc	MIR	SINE
chr20	42854374	42854655	ENST00000439943.5_1_OSER1-AS1-002	ribo-lncRNA	+	AluY	Alu	SINE
chr20	42853720	42853944	ENST00000442383.1_1_OSER1-AS1-001	ribo-lncRNA	+	MIRc	MIR	SINE
chr20	42854374	42854655	ENST00000442383.1_1_OSER1-AS1-001	ribo-lncRNA	+	AluY	Alu	SINE
chr20	52169402	52169626	ENST00000424252.2_1_RP4-724E16.2-001	noribo-lncRNA	+	L1MD3	L1	LINE
chr20	52191052	52191363	ENST00000424252.2_1_RP4-724E16.2-001	noribo-lncRNA	+	AluSq	Alu	SINE
chr20	52191601	52191730	ENST00000424252.2_1_RP4-724E16.2-001	noribo-lncRNA	+	AluJr	Alu	SINE
chr20	52191740	52192021	ENST00000424252.2_1_RP4-724E16.2-001	noribo-lncRNA	+	AluJr	Alu	SINE
chr20	60880488	60880537	ENST00000414042.1_1_RP11-157P1.4-001	noribo-lncRNA	-	MER58A	hAT-Charlie	DNA
chr20	60961362	60961494	ENST00000610979.1_1_RP5-908M14.9-001	ribo-lncRNA	-	L1M5	L1	LINE
chr20	62446240	62446255	ENST00000435912.1_1_ZBTB46-AS1-001	noribo-lncRNA	+	Charlie4a	hAT-Charlie	DNA
chr20	62446256	62446437	ENST00000435912.1_1_ZBTB46-AS1-001	noribo-lncRNA	+	AluJb	Alu	SINE
chr21	30742380	30742537	ENST00000615718.1_1_BACH1-AS1-002	noribo-lncRNA	-	THE1D	ERVL-MaLR	LTR
chr21	30748118	30748335	ENST00000615718.1_1_BACH1-AS1-002	noribo-lncRNA	-	AluSz	Alu	SINE
chr21	30748621	30748659	ENST00000615718.1_1_BACH1-AS1-002	noribo-lncRNA	-	LTR78B	ERV1	LTR
chr21	33766064	33766172	ENST00000534991.3_1_URB1-AS1-001	ribo-lncRNA	+	MIRc	MIR	SINE
chr21	35310529	35310676	ENST00000599421.1_1_LINC00649-007	ribo-lncRNA	+	MER57A1	ERV1	LTR
chr21	37506146	37506304	ENST00000624086.3_1_CBR3-AS1-019	noribo-lncRNA	-	AluSg	Alu	SINE
chr21	38340854	38340904	ENST00000430068.1_2_AP000704.5-001	ribo-lncRNA	+	L1MEi	L1	LINE
chr21	38344065	38344128	ENST00000430068.1_2_AP000704.5-001	ribo-lncRNA	+	AluSx	Alu	SINE
chr21	45664553	45664859	ENST00000620163.1_1_AP001059.7-001	noribo-lncRNA	+	AluJo	Alu	SINE
chr21	46398870	46399164	ENST00000616815.1_1_AP001505.10-001	noribo-lncRNA	+	AluJr	Alu	SINE
chr21	46710508	46710697	ENST00000400362.2_1_BX322557.10-002	ribo-lncRNA	+	L1M4	L1	LINE
chr21	46710698	46710940	ENST00000400362.2_1_BX322557.10-002	ribo-lncRNA	+	L1M5	L1	LINE
chr21	46716713	46716937	ENST00000433465.1_1_LINC00205-001	noribo-lncRNA	+	MER58A	hAT-Charlie	DNA
chr21	47671793	47672035	ENST00000430259.1_1_AP001469.9-002	noribo-lncRNA	-	AluJo	Alu	SINE
chr22	16062951	16063236	ENST00000424770.1_LA16C-4G1.3-001	noribo-lncRNA	+	AluJr	Alu	SINE
chr22	16150529	16150650	ENST00000413768.1_AP000525.9-001	trans-lncRNA	-	AluJo	Alu	SINE
chr22	16151441	16151574	ENST00000413768.1_AP000525.9-001	trans-lncRNA	-	L1ME2z	L1	LINE
chr22	16162397	16162449	ENST00000383038.3_AP000525.9-004	trans-lncRNA	-	PABL_B	ERV1	LTR
chr22	16162397	16162449	ENST00000413768.1_AP000525.9-001	trans-lncRNA	-	PABL_B	ERV1	LTR
chr22	17092548	17092637	ENST00000592918.5_2_AC005301.9-001	ribo-lncRNA	+	LTR7Y	ERV1	LTR
chr22	17092638	17092783	ENST00000592918.5_2_AC005301.9-001	ribo-lncRNA	+	HERVH-int	ERV1	LTR
chr22	17094967	17095598	ENST00000592918.5_2_AC005301.9-001	ribo-lncRNA	+	HERVH-int	ERV1	LTR
chr22	17095599	17096001	ENST00000592918.5_2_AC005301.9-001	ribo-lncRNA	+	LTR7Y	ERV1	LTR
chr22	19441821	19442128	ENST00000607934.1_1_AC000068.9-001	noribo-lncRNA	+	THE1B	ERVL-MaLR	LTR
chr22	20045556	20045861	ENST00000628442.1_1_AC006547.13-011	noribo-lncRNA	-	L1MB8	L1	LINE
chr22	20045728	20045882	ENST00000628442.1_1_AC006547.13-011	noribo-lncRNA	-	L1MD1	L1	LINE
chr22	20053019	20053162	ENST00000600090.1_1_AC006547.15-001	noribo-lncRNA	-	AluSg	Alu	SINE
chr22	21077704	21077836	ENST00000430719.1_AC007308.6-001	noribo-lncRNA	+	AluSp	Alu	SINE
chr22	21077837	21078054	ENST00000430719.1_AC007308.6-001	noribo-lncRNA	+	AluSx	Alu	SINE
chr22	21078529	21078607	ENST00000430719.1_AC007308.6-001	noribo-lncRNA	+	AluSp	Alu	SINE
chr22	21078612	21078920	ENST00000430719.1_AC007308.6-001	noribo-lncRNA	+	AluSx	Alu	SINE
chr22	21078922	21079015	ENST00000430719.1_AC007308.6-001	noribo-lncRNA	+	L1MC5a	L1	LINE
chr22	21079670	21079904	ENST00000430719.1_AC007308.6-001	noribo-lncRNA	+	MLT1B	ERVL-MaLR	LTR
chr22	21079905	21080208	ENST00000430719.1_AC007308.6-001	noribo-lncRNA	+	AluJb	Alu	SINE
chr22	24036352	24036422	ENST00000445682.2_1_GUSBP11-002	ribo-lncRNA	-	L3	CR1	LINE
chr22	24051973	24052018	ENST00000445682.2_1_GUSBP11-002	ribo-lncRNA	-	L1M2	L1	LINE
chr22	24311772	24311976	ENST00000609736.1_1_KB-226F1.2-001	noribo-lncRNA	+	AluJb	Alu	SINE
chr22	24375562	24375612	ENST00000608619.1_KB-226F1.1-001	noribo-lncRNA	+	AluSz	Alu	SINE
chr22	26355232	26355289	ENST00000436423.1_1_CTA-125H2.1-001	noribo-lncRNA	-	AluJr	Alu	SINE
chr22	26379373	26379460	ENST00000436423.1_1_CTA-125H2.1-001	noribo-lncRNA	-	L1ME3A	L1	LINE
chr22	26908678	26908802	ENST00000566814.1_1_CTA-445C9.14-001	ribo-lncRNA	+	MIR	MIR	SINE
chr22	26909160	26909334	ENST00000566814.1_1_CTA-445C9.14-001	ribo-lncRNA	+	MIRb	MIR	SINE
chr22	26909384	26909438	ENST00000566814.1_1_CTA-445C9.14-001	ribo-lncRNA	+	MIRc	MIR	SINE
chr22	26909475	26909592	ENST00000566814.1_1_CTA-445C9.14-001	ribo-lncRNA	+	L2d2	L2	LINE
chr22	26909940	26910456	ENST00000566814.1_1_CTA-445C9.14-001	ribo-lncRNA	+	L1MC4	L1	LINE
chr22	26910506	26910534	ENST00000566814.1_1_CTA-445C9.14-001	ribo-lncRNA	+	MIR	MIR	SINE
chr22	28320335	28320546	ENST00000437713.5_1_TTC28-AS1-003	ribo-lncRNA	+	HSMAR1	TcMar-Mariner	DNA
chr22	28320552	28320805	ENST00000437713.5_1_TTC28-AS1-003	ribo-lncRNA	+	HSMAR1	TcMar-Mariner	DNA
chr22	29218015	29218093	ENST00000458080.1_1_CTA-292E10.6-001	ribo-lncRNA	+	MIR3	MIR	SINE
chr22	29218110	29218167	ENST00000458080.1_1_CTA-292E10.6-001	ribo-lncRNA	+	MIRb	MIR	SINE
chr22	31367742	31367765	ENST00000519077.3_1_TUG1-006	noribo-lncRNA	+	L2d2	L2	LINE
chr22	31374418	31374882	ENST00000519077.3_1_TUG1-006	noribo-lncRNA	+	MLT1K	ERVL-MaLR	LTR
chr22	31375043	31375248	ENST00000519077.3_1_TUG1-006	noribo-lncRNA	+	L1ME4a	L1	LINE
chr22	37361289	37361554	ENST00000400221.1_1_LL22NC01-81G9.3-001	noribo-lncRNA	+	L2	L2	LINE
chr22	38340626	38340905	ENST00000624344.1_1_RP5-1039K5.12-001	noribo-lncRNA	+	AluSq	Alu	SINE
chr22	39062513	39062574	ENST00000423346.1_1_RP3-508I15.10-001	noribo-lncRNA	-	Charlie7	hAT-Charlie	DNA
chr22	39062696	39062741	ENST00000423346.1_1_RP3-508I15.10-001	noribo-lncRNA	-	AluSx3	Alu	SINE
chr22	39064575	39064675	ENST00000423346.1_1_RP3-508I15.10-001	noribo-lncRNA	-	AluSx1	Alu	SINE
chr22	39139500	39139613	ENST00000607991.1_1_RP3-508I15.22-001	noribo-lncRNA	+	AluSq2	Alu	SINE
chr22	45528961	45529265	ENST00000426282.6_1_NUP50-AS1-001	ribo-lncRNA	-	AluSx1	Alu	SINE
chr22	45529695	45529838	ENST00000426282.6_1_NUP50-AS1-001	ribo-lncRNA	-	MIRb	MIR	SINE
chr22	45530260	45530678	ENST00000426282.6_1_NUP50-AS1-001	ribo-lncRNA	-	MLT1J	ERVL-MaLR	LTR
chr22	47157791	47157976	ENST00000564152.1_1_CTA-29F11.1-001	ribo-lncRNA	-	MER33	hAT-Charlie	DNA
chr22	50199983	50200066	ENST00000624882.1_1_RP3-522J7.7-001	noribo-lncRNA	+	AluSg4	Alu	SINE
chr22	50200811	50200856	ENST00000624882.1_1_RP3-522J7.7-001	noribo-lncRNA	+	L1MB3	L1	LINE
chr22	50200365	50200665	ENST00000624882.1_1_RP3-522J7.7-001	noribo-lncRNA	+	AluSq2	Alu	SINE
chr22	50630170	50630491	ENST00000607943.1_1_RP3-402G11.25-001	noribo-lncRNA	-	AluSx	Alu	SINE
chr22	51022174	51022306	ENST00000380711.3_1_CHKB-AS1-001	ribo-lncRNA	+	HERV16-int	ERVL	LTR
chr3	3378984	3379136	ENST00000420000.6_1_AC026188.1-002	noribo-lncRNA	-	MER5A	hAT-Charlie	DNA
chr3	8615503	8615560	ENST00000437047.1_1_AC034187.2-001	noribo-lncRNA	-	MLT1K	ERVL-MaLR	LTR
chr3	8634399	8634664	ENST00000437047.1_1_AC034187.2-001	noribo-lncRNA	-	AluJb	Alu	SINE
chr3	9430791	9431198	ENST00000522525.5_1_THUMPD3-AS1-005	ribo-lncRNA	-	Charlie1	hAT-Charlie	DNA
chr3	9431502	9432125	ENST00000522525.5_1_THUMPD3-AS1-005	ribo-lncRNA	-	Charlie1	hAT-Charlie	DNA
chr3	9430791	9431198	ENST00000520447.1_1_THUMPD3-AS1-017	ribo-lncRNA	-	Charlie1	hAT-Charlie	DNA
chr3	9431502	9432125	ENST00000520447.1_1_THUMPD3-AS1-017	ribo-lncRNA	-	Charlie1	hAT-Charlie	DNA
chr3	9431974	9432125	ENST00000523354.1_1_THUMPD3-AS1-010	ribo-lncRNA	-	Charlie1	hAT-Charlie	DNA
chr3	9432996	9433241	ENST00000469846.2_1_THUMPD3-AS1-006	ribo-lncRNA	-	AluSz	Alu	SINE
chr3	9433242	9433510	ENST00000469846.2_1_THUMPD3-AS1-006	ribo-lncRNA	-	Tigger1	TcMar-Tigger	DNA
chr3	9433031	9433241	ENST00000521708.1_1_THUMPD3-AS1-016	ribo-lncRNA	-	AluSz	Alu	SINE
chr3	9433242	9433510	ENST00000521708.1_1_THUMPD3-AS1-016	ribo-lncRNA	-	Tigger1	TcMar-Tigger	DNA
chr3	9433049	9433241	ENST00000480904.2_1_THUMPD3-AS1-018	ribo-lncRNA	-	AluSz	Alu	SINE
chr3	9433242	9433510	ENST00000480904.2_1_THUMPD3-AS1-018	ribo-lncRNA	-	Tigger1	TcMar-Tigger	DNA
chr3	9433065	9433241	ENST00000498199.1_1_THUMPD3-AS1-003	ribo-lncRNA	-	AluSz	Alu	SINE
chr3	9433242	9433510	ENST00000498199.1_1_THUMPD3-AS1-003	ribo-lncRNA	-	Tigger1	TcMar-Tigger	DNA
chr3	9433363	9433510	ENST00000522525.5_1_THUMPD3-AS1-005	ribo-lncRNA	-	Tigger1	TcMar-Tigger	DNA
chr3	9433389	9433510	ENST00000520447.1_1_THUMPD3-AS1-017	ribo-lncRNA	-	Tigger1	TcMar-Tigger	DNA
chr3	14984926	14985007	ENST00000424349.1_1_FGD5-AS1-003	trans-lncRNA	-	L2b	L2	LINE
chr3	14986187	14986479	ENST00000424349.1_1_FGD5-AS1-003	trans-lncRNA	-	AluSq2	Alu	SINE
chr3	14986580	14987661	ENST00000424349.1_1_FGD5-AS1-003	trans-lncRNA	-	HSMAR1	TcMar-Mariner	DNA
chr3	14986187	14986479	ENST00000417835.1_1_FGD5-AS1-004	ribo-lncRNA	-	AluSq2	Alu	SINE
chr3	14986580	14987661	ENST00000417835.1_1_FGD5-AS1-004	ribo-lncRNA	-	HSMAR1	TcMar-Mariner	DNA
chr3	14986200	14986479	ENST00000426200.1_1_FGD5-AS1-002	ribo-lncRNA	-	AluSq2	Alu	SINE
chr3	14986580	14987661	ENST00000426200.1_1_FGD5-AS1-002	ribo-lncRNA	-	HSMAR1	TcMar-Mariner	DNA
chr3	14986580	14987661	ENST00000440079.1_1_FGD5-AS1-005	trans-lncRNA	-	HSMAR1	TcMar-Mariner	DNA
chr3	28038701	28039149	ENST00000356047.3_1_AC092415.1-002	noribo-lncRNA	-	L1PA3	L1	LINE
chr3	37283280	37283722	ENST00000604992.1_1_RP11-259K5.2-001	ribo-lncRNA	-	MER1A	hAT-Charlie	DNA
chr3	40487834	40487990	ENST00000420850.1_1_ENTPD3-AS1-003	ribo-lncRNA	-	L2a	L2	LINE
chr3	40487991	40488338	ENST00000420850.1_1_ENTPD3-AS1-003	ribo-lncRNA	-	MLT1F2	ERVL-MaLR	LTR
chr3	47390015	47390165	ENST00000624214.1_1_RP11-447D11.3-001	noribo-lncRNA	+	L2b	L2	LINE
chr3	47420579	47420681	ENST00000568593.1_1_RP11-708J19.1-001	noribo-lncRNA	-	L1MB3	L1	LINE
chr3	47420845	47421159	ENST00000568593.1_1_RP11-708J19.1-001	noribo-lncRNA	-	AluJb	Alu	SINE
chr3	47421550	47421676	ENST00000568593.1_1_RP11-708J19.1-001	noribo-lncRNA	-	AluSx3	Alu	SINE
chr3	53894424	53894511	ENST00000607783.1_1_RP11-884K10.7-001	noribo-lncRNA	-	MIR3	MIR	SINE
chr3	64001583	64001862	ENST00000462717.1_1_RP11-245J9.4-001	noribo-lncRNA	+	AluYj4	Alu	SINE
chr3	87147543	87147852	ENST00000629295.1_1_LINC00506-001	noribo-lncRNA	+	Cheshire	hAT-Charlie	DNA
chr3	101397325	101397586	ENST00000609682.1_1_ZBTB11-AS1-001	ribo-lncRNA	+	AluSc8	Alu	SINE
chr3	101543536	101543585	ENST00000490324.2_1_RP11-49I4.3-001	noribo-lncRNA	-	AluJb	Alu	SINE
chr3	106966280	106966591	ENST00000466734.5_1_DUBR-002	ribo-lncRNA	+	L1M4a1	L1	LINE
chr3	106966685	106966918	ENST00000466734.5_1_DUBR-002	ribo-lncRNA	+	L1MEc	L1	LINE
chr3	122151647	122151925	ENST00000608346.1_1_RP11-299J3.8-004	noribo-lncRNA	+	AluSx	Alu	SINE
chr3	129566268	129566800	ENST00000366451.3_1_RP11-332M2.1-001	noribo-lncRNA	-	L1ME1	L1	LINE
chr3	141655549	141655832	ENST00000623415.1_1_RP11-271K21.12-001	noribo-lncRNA	-	AluY	Alu	SINE
chr3	141656137	141656360	ENST00000623415.1_1_RP11-271K21.12-001	noribo-lncRNA	-	AluSc5	Alu	SINE
chr3	141657223	141657389	ENST00000623415.1_1_RP11-271K21.12-001	noribo-lncRNA	-	AluSq2	Alu	SINE
chr3	141655835	141656136	ENST00000623415.1_1_RP11-271K21.12-001	noribo-lncRNA	-	AluSp	Alu	SINE
chr3	142719749	142719833	ENST00000597953.1_1_RP11-91G21.1-001	ribo-lncRNA	-	MamTip1b	hAT-Tip100	DNA
chr3	148569230	148569628	ENST00000488190.1_1_RP11-680B3.2-001	noribo-lncRNA	-	L2d	L2	LINE
chr3	148569691	148569727	ENST00000488190.1_1_RP11-680B3.2-001	noribo-lncRNA	-	MER53	hAT	DNA
chr3	148629044	148629139	ENST00000488190.1_1_RP11-680B3.2-001	noribo-lncRNA	-	LTR33B	ERVL	LTR
chr3	148677834	148677899	ENST00000488190.1_1_RP11-680B3.2-001	noribo-lncRNA	-	THE1B	ERVL-MaLR	LTR
chr3	149366784	149366889	ENST00000463167.1_2_WWTR1-IT1-001	noribo-lncRNA	-	AluSp	Alu	SINE
chr3	149367726	149367838	ENST00000463167.1_2_WWTR1-IT1-001	noribo-lncRNA	-	AluJr	Alu	SINE
chr3	151835962	151835967	ENST00000482382.1_1_RP11-246A10.1-001	noribo-lncRNA	-	L1PA7	L1	LINE
chr3	151836032	151836319	ENST00000482382.1_1_RP11-246A10.1-001	noribo-lncRNA	-	AluJb	Alu	SINE
chr3	151836349	151836456	ENST00000482382.1_1_RP11-246A10.1-001	noribo-lncRNA	-	L2d2	L2	LINE
chr3	152874300	152874433	ENST00000487827.1_1_RP11-529G21.2-001	noribo-lncRNA	-	AluSc	Alu	SINE
chr3	158413156	158413202	ENST00000606185.1_1_RP11-379F4.6-001	noribo-lncRNA	+	AluSx	Alu	SINE
chr3	169703184	169703328	ENST00000479626.1_1_SEC62-AS1-001	noribo-lncRNA	-	AluSz	Alu	SINE
chr3	179116072	179116326	ENST00000495081.2_2_AC007620.3-003	noribo-lncRNA	+	AluSz6	Alu	SINE
chr3	183266574	183266751	ENST00000491676.1_1_KLHL6-AS1-001	noribo-lncRNA	+	L1PA8	L1	LINE
chr3	183269841	183270114	ENST00000491676.1_1_KLHL6-AS1-001	noribo-lncRNA	+	L1MC5a	L1	LINE
chr3	189861107	189861290	ENST00000412203.1_1_P3H2-AS1-001	noribo-lncRNA	+	AluSg	Alu	SINE
chr3	189862395	189862635	ENST00000412203.1_1_P3H2-AS1-001	noribo-lncRNA	+	LTR7	ERV1	LTR
chr3	191754219	191754344	ENST00000444729.1_1_RP11-655G22.1-002	noribo-lncRNA	+	L1PA4	L1	LINE
chr3	194310584	194310659	ENST00000453671.5_1_TMEM44-AS1-001	ribo-lncRNA	+	MIR3	MIR	SINE
chr3	195388627	195388684	ENST00000425425.1_1_LINC00969-043	ribo-lncRNA	+	L2b	L2	LINE
chr3	195388627	195388684	ENST00000429897.5_1_LINC00969-040	trans-lncRNA	+	L2b	L2	LINE
chr3	195388627	195388684	ENST00000445430.5_1_LINC00969-038	trans-lncRNA	+	L2b	L2	LINE
chr3	195388627	195388684	ENST00000452844.5_1_LINC00969-042	ribo-lncRNA	+	L2b	L2	LINE
chr3	195388627	195388684	ENST00000453324.5_1_LINC00969-041	trans-lncRNA	+	L2b	L2	LINE
chr3	195388627	195388684	ENST00000457233.5_1_LINC00969-039	ribo-lncRNA	+	L2b	L2	LINE
chr3	195393226	195393286	ENST00000457233.5_1_LINC00969-039	ribo-lncRNA	+	MIRb	MIR	SINE
chr3	195393528	195393553	ENST00000457233.5_1_LINC00969-039	ribo-lncRNA	+	L1MA9	L1	LINE
chr3	195414692	195414777	ENST00000598992.5_1_LINC00969-037	noribo-lncRNA	+	MER1B	hAT-Charlie	DNA
chr3	195414900	195414979	ENST00000598992.5_1_LINC00969-037	noribo-lncRNA	+	MADE1	TcMar-Mariner	DNA
chr3	195415464	195415641	ENST00000626156.1_1_LINC00969-060	noribo-lncRNA	+	L1ME2	L1	LINE
chr3	195415464	195415664	ENST00000598992.5_1_LINC00969-037	noribo-lncRNA	+	L1ME2	L1	LINE
chr3	195415464	195415664	ENST00000626089.2_1_LINC00969-062	ribo-lncRNA	+	L1ME2	L1	LINE
chr3	195415464	195415664	ENST00000429897.5_1_LINC00969-040	trans-lncRNA	+	L1ME2	L1	LINE
chr3	195416208	195416309	ENST00000628823.2_1_LINC00969-067	noribo-lncRNA	+	L1MC5a	L1	LINE
chr3	195416210	195416309	ENST00000598992.5_1_LINC00969-037	noribo-lncRNA	+	L1MC5a	L1	LINE
chr3	195416210	195416309	ENST00000626089.2_1_LINC00969-062	ribo-lncRNA	+	L1MC5a	L1	LINE
chr3	195423246	195423460	ENST00000628823.2_1_LINC00969-067	noribo-lncRNA	+	L1PA7	L1	LINE
chr3	195427192	195427335	ENST00000445707.3_1_LINC00969-001	noribo-lncRNA	+	L1MD	L1	LINE
chr3	195427336	195427640	ENST00000445707.3_1_LINC00969-001	noribo-lncRNA	+	AluSz6	Alu	SINE
chr3	195427641	195427874	ENST00000445707.3_1_LINC00969-001	noribo-lncRNA	+	L1MD	L1	LINE
chr3	195427885	195428191	ENST00000445707.3_1_LINC00969-001	noribo-lncRNA	+	AluSx1	Alu	SINE
chr3	195428192	195428240	ENST00000445707.3_1_LINC00969-001	noribo-lncRNA	+	MIR3	MIR	SINE
chr3	195435178	195435282	ENST00000445707.3_1_LINC00969-001	noribo-lncRNA	+	L3b	CR1	LINE
chr3	195435178	195435282	ENST00000628982.1_1_LINC00969-085	noribo-lncRNA	+	L3b	CR1	LINE
chr3	195461911	195461935	ENST00000628982.1_1_LINC00969-085	noribo-lncRNA	+	L2a	L2	LINE
chr4	1281814	1282079	ENST00000578730.1_1_CTBP1-AS2-005	ribo-lncRNA	+	MER4D1	ERV1	LTR
chr4	6675178	6675474	ENST00000307533.10_1_AC093323.3-001	trans-lncRNA	+	LTR12C	ERV1	LTR
chr4	15359765	15360214	ENST00000515495.1_1_RP11-484O2.1-001	noribo-lncRNA	-	L1PA7	L1	LINE
chr4	48854139	48854242	ENST00000513576.1_1_OCIAD1-AS1-001	noribo-lncRNA	-	L2c	L2	LINE
chr4	53579930	53580304	ENST00000411630.6_1_DANCR-001	trans-lncRNA	+	LTR21A	ERV1	LTR
chr4	53579930	53580304	ENST00000425653.1_1_DANCR-002	trans-lncRNA	+	LTR21A	ERV1	LTR
chr4	62019393	62019680	ENST00000398777.3_1_RP11-16N2.1-002	noribo-lncRNA	+	AluSp	Alu	SINE
chr4	68586967	68587379	ENST00000506606.1_1_UBA6-AS1-001	ribo-lncRNA	+	LTR58	ERV1	LTR
chr4	68588009	68588220	ENST00000506606.1_1_UBA6-AS1-001	ribo-lncRNA	+	LTR58	ERV1	LTR
chr4	68587195	68587379	ENST00000498917.2_1_UBA6-AS1-003	ribo-lncRNA	+	LTR58	ERV1	LTR
chr4	68588009	68588223	ENST00000498917.2_1_UBA6-AS1-003	ribo-lncRNA	+	LTR58	ERV1	LTR
chr4	68595792	68595888	ENST00000500538.6_1_UBA6-AS1-002	ribo-lncRNA	+	MLT1A	ERVL-MaLR	LTR
chr4	68597244	68597825	ENST00000500538.6_1_UBA6-AS1-002	ribo-lncRNA	+	L1PA6	L1	LINE
chr4	68946094	68946530	ENST00000500538.6_1_UBA6-AS1-002	ribo-lncRNA	+	LTR16A1	ERVL	LTR
chr4	83814231	83814517	ENST00000504520.6_1_THAP9-AS1-001	ribo-lncRNA	-	AluJr	Alu	SINE
chr4	83814862	83816000	ENST00000504520.6_1_THAP9-AS1-001	ribo-lncRNA	-	HSMAR2	TcMar-Mariner	DNA
chr4	83814862	83816115	ENST00000504792.6_1_THAP9-AS1-002	ribo-lncRNA	-	HSMAR2	TcMar-Mariner	DNA
chr4	100887213	100887427	ENST00000514624.1_1_RP11-15B17.1-004	noribo-lncRNA	+	MIRc	MIR	SINE
chr4	121571703	121571951	ENST00000505556.1_1_RP11-501E14.1-001	noribo-lncRNA	+	L1P1	L1	LINE
chr4	129504170	129504463	ENST00000487657.2_1_RP11-184M15.2-002	noribo-lncRNA	-	AluSx	Alu	SINE
chr4	129522468	129522555	ENST00000487657.2_1_RP11-184M15.2-002	noribo-lncRNA	-	MamRTE1	RTE-BovB	LINE
chr4	185397138	185397441	ENST00000605834.1_1_RP11-326I11.3-001	ribo-lncRNA	+	AluSp	Alu	SINE
chr4	185397896	185397958	ENST00000605834.1_1_RP11-326I11.3-001	ribo-lncRNA	+	MamTip2	hAT-Tip100	DNA
chr4	185398271	185398458	ENST00000605834.1_1_RP11-326I11.3-001	ribo-lncRNA	+	L2d2	L2	LINE
chr4	189661661	189661973	ENST00000624757.1_1_RP11-756P10.6-001	noribo-lncRNA	-	MLT2D	ERVL	LTR
chr4	189662021	189662091	ENST00000624757.1_1_RP11-756P10.6-001	noribo-lncRNA	-	MLT2D	ERVL	LTR
chr4	189662108	189662192	ENST00000624757.1_1_RP11-756P10.6-001	noribo-lncRNA	-	LTR41B	ERVL	LTR
chr5	441645	441928	ENST00000408966.4_1_EXOC3-AS1-201	ribo-lncRNA	-	AluY	Alu	SINE
chr5	4033826	4034166	ENST00000506305.1_1_CTD-2383I20.1-001	noribo-lncRNA	-	L1PA10	L1	LINE
chr5	10353200	10353354	ENST00000561606.1_1_CTD-2256P15.2-001	ribo-lncRNA	-	MamTip3	hAT-Tip100	DNA
chr5	17354812	17354912	ENST00000511821.1_1_CTD-2139B15.2-001	noribo-lncRNA	+	MIRb	MIR	SINE
chr5	43571696	43574124	ENST00000513560.6_1_NNT-AS1-005	ribo-lncRNA	-	LTR49-int	ERV1	LTR
chr5	43574125	43574436	ENST00000513560.6_1_NNT-AS1-005	ribo-lncRNA	-	AluSz	Alu	SINE
chr5	43574437	43574526	ENST00000513560.6_1_NNT-AS1-005	ribo-lncRNA	-	LTR49-int	ERV1	LTR
chr5	43574549	43574840	ENST00000513560.6_1_NNT-AS1-005	ribo-lncRNA	-	LTR49-int	ERV1	LTR
chr5	43574841	43575139	ENST00000513560.6_1_NNT-AS1-005	ribo-lncRNA	-	AluSq2	Alu	SINE
chr5	43575140	43575377	ENST00000513560.6_1_NNT-AS1-005	ribo-lncRNA	-	LTR49-int	ERV1	LTR
chr5	43575663	43575975	ENST00000513560.6_1_NNT-AS1-005	ribo-lncRNA	-	AluSz	Alu	SINE
chr5	43575880	43575975	ENST00000515466.1_1_NNT-AS1-004	ribo-lncRNA	-	AluSz	Alu	SINE
chr5	43577744	43579222	ENST00000606697.5_1_NNT-AS1-003	ribo-lncRNA	-	SVA_D	SVA	Retroposon
chr5	43578439	43578681	ENST00000503484.5_1_NNT-AS1-001	ribo-lncRNA	-	SVA_D	SVA	Retroposon
chr5	43583569	43583668	ENST00000503484.5_1_NNT-AS1-001	ribo-lncRNA	-	MER39B	ERV1	LTR
chr5	43583569	43583668	ENST00000513560.6_1_NNT-AS1-005	ribo-lncRNA	-	MER39B	ERV1	LTR
chr5	43583569	43583668	ENST00000606697.5_1_NNT-AS1-003	ribo-lncRNA	-	MER39B	ERV1	LTR
chr5	44827732	44828629	ENST00000607056.1_1_RP11-53O19.3-001	noribo-lncRNA	+	L1ME3Cz	L1	LINE
chr5	68482186	68482637	ENST00000624833.1_1_CTC-351M12.1-001	ribo-lncRNA	-	L1MC4	L1	LINE
chr5	68482679	68482960	ENST00000624833.1_1_CTC-351M12.1-001	ribo-lncRNA	-	AluSz	Alu	SINE
chr5	68483207	68483333	ENST00000624833.1_1_CTC-351M12.1-001	ribo-lncRNA	-	AluSx	Alu	SINE
chr5	68483562	68483860	ENST00000624833.1_1_CTC-351M12.1-001	ribo-lncRNA	-	AluJr	Alu	SINE
chr5	68483890	68484196	ENST00000624833.1_1_CTC-351M12.1-001	ribo-lncRNA	-	AluSg	Alu	SINE
chr5	68484197	68484493	ENST00000624833.1_1_CTC-351M12.1-001	ribo-lncRNA	-	AluSx1	Alu	SINE
chr5	77654625	77654663	ENST00000421004.3_1_SCAMP1-AS1-001	ribo-lncRNA	-	MIR	MIR	SINE
chr5	77654728	77654809	ENST00000421004.3_1_SCAMP1-AS1-001	ribo-lncRNA	-	L2b	L2	LINE
chr5	77655217	77655512	ENST00000421004.3_1_SCAMP1-AS1-001	ribo-lncRNA	-	AluSx4	Alu	SINE
chr5	79778674	79778985	ENST00000508000.5_1_CTD-2015H6.3-002	ribo-lncRNA	-	AluSx	Alu	SINE
chr5	79778674	79778985	ENST00000504300.1_1_CTD-2015H6.3-001	ribo-lncRNA	-	AluSx	Alu	SINE
chr5	79781285	79781380	ENST00000504300.1_1_CTD-2015H6.3-001	ribo-lncRNA	-	L1MC5a	L1	LINE
chr5	79781285	79781380	ENST00000508000.5_1_CTD-2015H6.3-002	ribo-lncRNA	-	L1MC5a	L1	LINE
chr5	80533766	80533871	ENST00000502041.2_1_CKMT2-AS1-004	ribo-lncRNA	-	MER5C	hAT-Charlie	DNA
chr5	80534181	80534327	ENST00000502041.2_1_CKMT2-AS1-004	ribo-lncRNA	-	MER5C	hAT-Charlie	DNA
chr5	80533766	80533871	ENST00000501927.2_1_CKMT2-AS1-003	ribo-lncRNA	-	MER5C	hAT-Charlie	DNA
chr5	80534181	80534327	ENST00000501927.2_1_CKMT2-AS1-003	ribo-lncRNA	-	MER5C	hAT-Charlie	DNA
chr5	80540667	80540883	ENST00000501927.2_1_CKMT2-AS1-003	ribo-lncRNA	-	AluSx1	Alu	SINE
chr5	84408189	84408472	ENST00000446516.2_1_CTC-384G19.1-001	noribo-lncRNA	-	AluSx	Alu	SINE
chr5	87577859	87577923	ENST00000507736.1_1_TMEM161B-AS1-011	ribo-lncRNA	+	MSTB	ERVL-MaLR	LTR
chr5	87581558	87581633	ENST00000507736.1_1_TMEM161B-AS1-011	ribo-lncRNA	+	L3	CR1	LINE
chr5	87581634	87581668	ENST00000507736.1_1_TMEM161B-AS1-011	ribo-lncRNA	+	L3	CR1	LINE
chr5	87583253	87583474	ENST00000507736.1_1_TMEM161B-AS1-011	ribo-lncRNA	+	MLT1C2	ERVL-MaLR	LTR
chr5	92889467	92889569	ENST00000513055.1_1_NR2F1-AS1-001	ribo-lncRNA	-	MamSINE1	tRNA-RTE	SINE
chr5	101941443	101941627	ENST00000501405.2_1_CTD-2340E1.2-001	noribo-lncRNA	+	AluSp	Alu	SINE
chr5	101941800	101941901	ENST00000501405.2_1_CTD-2340E1.2-001	noribo-lncRNA	+	AluSq	Alu	SINE
chr5	110618591	110618734	ENST00000504081.1_1_CTC-499J9.1-001	ribo-lncRNA	-	MER47B	TcMar-Tigger	DNA
chr5	112229030	112229112	ENST00000602872.1_1_CTC-487M23.5-001	noribo-lncRNA	+	AluSx1	Alu	SINE
chr5	112233720	112233777	ENST00000607284.1_1_CTC-487M23.7-001	noribo-lncRNA	+	AluSz	Alu	SINE
chr5	127276163	127276440	ENST00000499346.6_1_LINC01184-001	ribo-lncRNA	-	AluY	Alu	SINE
chr5	127301797	127302595	ENST00000501652.5_1_LINC01184-003	ribo-lncRNA	-	LTR1B	ERV1	LTR
chr5	127358314	127358511	ENST00000501702.6_1_LINC01184-009	ribo-lncRNA	-	MIRc	MIR	SINE
chr5	134691918	134691978	ENST00000555438.2_1_C5ORF66-004	noribo-lncRNA	+	MIR3	MIR	SINE
chr5	137223849	137223880	ENST00000508281.2_1_RP11-381K20.2-002	ribo-lncRNA	-	Charlie13a	hAT-Charlie	DNA
chr5	137684991	137685061	ENST00000504539.1_1_RP11-256P1.1-001	noribo-lncRNA	-	X6b_DNA	TcMar-Tigger	DNA
chr5	138614254	138614306	ENST00000506188.5_1_SNHG4-003	ribo-lncRNA	+	L2a	L2	LINE
chr5	148877386	148877693	ENST00000499521.2_1_CTB-89H12.4-002	noribo-lncRNA	-	AluSg	Alu	SINE
chr5	148881912	148882237	ENST00000499521.2_1_CTB-89H12.4-002	noribo-lncRNA	-	AluJr	Alu	SINE
chr5	148882334	148882627	ENST00000499521.2_1_CTB-89H12.4-002	noribo-lncRNA	-	AluSz	Alu	SINE
chr5	148882729	148882786	ENST00000499521.2_1_CTB-89H12.4-002	noribo-lncRNA	-	MER5A	hAT-Charlie	DNA
chr5	151149803	151149814	ENST00000623943.1_1_RP11-54C4.3-001	ribo-lncRNA	-	L1ME3G	L1	LINE
chr5	176478885	176478889	ENST00000515264.1_1_ZNF346-IT1-001	noribo-lncRNA	+	AluJb	Alu	SINE
chr5	176479757	176479851	ENST00000515264.1_1_ZNF346-IT1-001	noribo-lncRNA	+	Tigger5b	TcMar-Tigger	DNA
chr5	176479870	176479924	ENST00000515264.1_1_ZNF346-IT1-001	noribo-lncRNA	+	Tigger5b	TcMar-Tigger	DNA
chr5	176865504	176865650	ENST00000425316.3_1_PRR7-AS1-001	noribo-lncRNA	-	L2a	L2	LINE
chr5	176865797	176865853	ENST00000425316.3_1_PRR7-AS1-001	noribo-lncRNA	-	AluSz	Alu	SINE
chr5	176865858	176865871	ENST00000425316.3_1_PRR7-AS1-001	noribo-lncRNA	-	L1M4	L1	LINE
chr5	176866915	176867032	ENST00000425316.3_1_PRR7-AS1-001	noribo-lncRNA	-	L1MB8	L1	LINE
chr5	176871444	176871595	ENST00000425316.3_1_PRR7-AS1-001	noribo-lncRNA	-	L2c	L2	LINE
chr5	180257727	180257835	ENST00000623091.1_1_HEIH-001	ribo-lncRNA	-	MER67A	ERV1	LTR
chr5	180258010	180258181	ENST00000623091.1_1_HEIH-001	ribo-lncRNA	-	MER67A	ERV1	LTR
chr5	180258416	180258530	ENST00000623091.1_1_HEIH-001	ribo-lncRNA	-	AluSq2	Alu	SINE
chr5	180259718	180259860	ENST00000502162.2_1_LINC00847-003	ribo-lncRNA	+	MER5A	hAT-Charlie	DNA
chr5	180261455	180261667	ENST00000508309.1_1_LINC00847-004	ribo-lncRNA	+	MLT1A0	ERVL-MaLR	LTR
chr5	180261768	180261779	ENST00000508309.1_1_LINC00847-004	ribo-lncRNA	+	MLT2B3	ERVL	LTR
chr5	180261455	180261667	ENST00000509921.1_1_LINC00847-005	ribo-lncRNA	+	MLT1A0	ERVL-MaLR	LTR
chr5	180261768	180261865	ENST00000509921.1_1_LINC00847-005	ribo-lncRNA	+	MLT2B3	ERVL	LTR
chr5	180261455	180261667	ENST00000501937.2_1_LINC00847-002	ribo-lncRNA	+	MLT1A0	ERVL-MaLR	LTR
chr5	180261768	180261865	ENST00000501937.2_1_LINC00847-002	ribo-lncRNA	+	MLT2B3	ERVL	LTR
chr5	180261906	180262076	ENST00000501937.2_1_LINC00847-002	ribo-lncRNA	+	MLT1A0	ERVL-MaLR	LTR
chr5	180262165	180262490	ENST00000501937.2_1_LINC00847-002	ribo-lncRNA	+	MLT2B3	ERVL	LTR
chr5	180262492	180262629	ENST00000501937.2_1_LINC00847-002	ribo-lncRNA	+	MIR	MIR	SINE
chr5	180261455	180261667	ENST00000502162.2_1_LINC00847-003	ribo-lncRNA	+	MLT1A0	ERVL-MaLR	LTR
chr5	180261768	180261865	ENST00000502162.2_1_LINC00847-003	ribo-lncRNA	+	MLT2B3	ERVL	LTR
chr5	180261906	180262076	ENST00000502162.2_1_LINC00847-003	ribo-lncRNA	+	MLT1A0	ERVL-MaLR	LTR
chr5	180262165	180262490	ENST00000502162.2_1_LINC00847-003	ribo-lncRNA	+	MLT2B3	ERVL	LTR
chr5	180262492	180262629	ENST00000502162.2_1_LINC00847-003	ribo-lncRNA	+	MIR	MIR	SINE
chr5	180620342	180620467	ENST00000508877.1_1_CTC-338M12.5-001	ribo-lncRNA	+	LTR82A	ERVL	LTR
chr5	180621260	180621390	ENST00000508877.1_1_CTC-338M12.5-001	ribo-lncRNA	+	AluJr4	Alu	SINE
chr5	180621260	180621390	ENST00000514487.1_1_CTC-338M12.5-002	ribo-lncRNA	+	AluJr4	Alu	SINE
chr5	180690761	180690883	ENST00000514146.1_1_TRIM52-AS1-002	ribo-lncRNA	+	L2a	L2	LINE
chr5	180691127	180691262	ENST00000514146.1_1_TRIM52-AS1-002	ribo-lncRNA	+	AluJr	Alu	SINE
chr6	3056878	3056995	ENST00000433761.1_1_RP1-40E16.2-001	noribo-lncRNA	+	MamGypLTR3	Gypsy	LTR
chr6	28089720	28089802	ENST00000602810.1_1_ZSCAN16-AS1-002	trans-lncRNA	-	L1ME4b	L1	LINE
chr6	28090000	28090424	ENST00000602810.1_1_ZSCAN16-AS1-002	trans-lncRNA	-	LTR7C	ERV1	LTR
chr6	28090447	28090526	ENST00000602810.1_1_ZSCAN16-AS1-002	trans-lncRNA	-	L1ME4b	L1	LINE
chr6	29706472	29706648	ENST00000399247.6_1_HLA-F-AS1-001	ribo-lncRNA	-	LTR84a	ERVL	LTR
chr6	30255174	30256443	ENST00000602591.1_1_HCG18-013	noribo-lncRNA	-	L1PREC2	L1	LINE
chr6	30263909	30264014	ENST00000412685.6_1_HCG18-001	ribo-lncRNA	-	MLT1I	ERVL-MaLR	LTR
chr6	30263909	30264014	ENST00000438412.5_1_HCG18-003	ribo-lncRNA	-	MLT1I	ERVL-MaLR	LTR
chr6	30263909	30264014	ENST00000602550.5_1_HCG18-012	ribo-lncRNA	-	MLT1I	ERVL-MaLR	LTR
chr6	30293928	30294061	ENST00000602550.5_1_HCG18-012	ribo-lncRNA	-	L2b	L2	LINE
chr6	32233041	32233549	ENST00000425033.1_1_XXBAC-BPG154L12.4-001	noribo-lncRNA	+	L1PA4	L1	LINE
chr6	43555967	43556027	ENST00000417591.1_1_RP3-337H4.8-001	noribo-lncRNA	-	L1ME5	L1	LINE
chr6	43556195	43556483	ENST00000417591.1_1_RP3-337H4.8-001	noribo-lncRNA	-	AluSz	Alu	SINE
chr6	43559092	43559099	ENST00000417591.1_1_RP3-337H4.8-001	noribo-lncRNA	-	AluSz6	Alu	SINE
chr6	52444173	52444407	ENST00000606714.5_1_TRAM2-AS1-003	ribo-lncRNA	+	MLT1F1	ERVL-MaLR	LTR
chr6	52448431	52448544	ENST00000606714.5_1_TRAM2-AS1-003	ribo-lncRNA	+	Zaphod3	hAT-Tip100	DNA
chr6	52448545	52448777	ENST00000606714.5_1_TRAM2-AS1-003	ribo-lncRNA	+	L1MD3	L1	LINE
chr6	52448778	52448791	ENST00000606714.5_1_TRAM2-AS1-003	ribo-lncRNA	+	MER97c	hAT-Tip100	DNA
chr6	53843347	53843479	ENST00000626804.2_1_MLIP-AS1-013	noribo-lncRNA	-	AluSz6	Alu	SINE
chr6	57035803	57035847	ENST00000589549.5_1_RP11-203B9.4-010	noribo-lncRNA	-	L2a	L2	LINE
chr6	58238534	58238932	ENST00000606125.1_1_XXBAC-BPGBPG55C20.2-001	noribo-lncRNA	-	LTR16B	ERVL	LTR
chr6	58239505	58239895	ENST00000606125.1_1_XXBAC-BPGBPG55C20.2-001	noribo-lncRNA	-	L1MA10	L1	LINE
chr6	73980111	73980217	ENST00000421315.1_1_RP11-398K22.12-001	ribo-lncRNA	+	AluSx3	Alu	SINE
chr6	73980121	73980217	ENST00000442007.1_1_RP11-398K22.12-002	ribo-lncRNA	+	AluSx3	Alu	SINE
chr6	73985634	73985925	ENST00000442007.1_1_RP11-398K22.12-002	ribo-lncRNA	+	AluSx3	Alu	SINE
chr6	73985928	73986240	ENST00000442007.1_1_RP11-398K22.12-002	ribo-lncRNA	+	AluSx	Alu	SINE
chr6	73994381	73994410	ENST00000421315.1_1_RP11-398K22.12-001	ribo-lncRNA	+	LTR8B	ERV1	LTR
chr6	99878589	99878761	ENST00000418945.1_1_RP11-98I9.4-001	ribo-lncRNA	+	MLT1A0-int	ERVL-MaLR	LTR
chr6	99878780	99878822	ENST00000418945.1_1_RP11-98I9.4-001	ribo-lncRNA	+	MLT1I	ERVL-MaLR	LTR
chr6	99878888	99878955	ENST00000418945.1_1_RP11-98I9.4-001	ribo-lncRNA	+	Charlie4z	hAT-Charlie	DNA
chr6	99878967	99879096	ENST00000418945.1_1_RP11-98I9.4-001	ribo-lncRNA	+	L2	L2	LINE
chr6	99879154	99879249	ENST00000418945.1_1_RP11-98I9.4-001	ribo-lncRNA	+	L2a	L2	LINE
chr6	111599646	111599945	ENST00000444259.1_1_RP5-1112D6.4-001	noribo-lncRNA	+	THE1B	ERVL-MaLR	LTR
chr6	136370237	136370538	ENST00000625353.1_1_RP13-143G15.4-014	noribo-lncRNA	-	AluJr	Alu	SINE
chr6	136415166	136415338	ENST00000625353.1_1_RP13-143G15.4-014	noribo-lncRNA	-	MLT1A0	ERVL-MaLR	LTR
chr6	143806116	143806228	ENST00000591892.2_1_RP1-20N2.8-001	ribo-lncRNA	+	L1ME4a	L1	LINE
chr6	149913165	149913180	ENST00000419134.1_1_RP1-12G14.7-001	noribo-lncRNA	-	AluY	Alu	SINE
chr7	1201988	1202179	ENST00000413706.1_1_AC091729.9-004	ribo-lncRNA	+	LTR62	ERVL	LTR
chr7	1202598	1202802	ENST00000413706.1_1_AC091729.9-004	ribo-lncRNA	+	LTR62	ERVL	LTR
chr7	1203126	1203127	ENST00000413706.1_1_AC091729.9-004	ribo-lncRNA	+	AluSx	Alu	SINE
chr7	1203126	1203131	ENST00000423008.1_1_AC091729.9-001	ribo-lncRNA	+	AluSx	Alu	SINE
chr7	10601155	10601204	ENST00000634803.1_1_CTD-2060L22.1-001	noribo-lncRNA	-	LTR9A1	ERV1	LTR
chr7	27138542	27138621	ENST00000428939.3_1_HOTAIRM1-003	ribo-lncRNA	+	L3	CR1	LINE
chr7	30617201	30617707	ENST00000580440.5_1_AC005154.6-004	ribo-lncRNA	-	LOR1-int	ERV1	LTR
chr7	30618847	30618869	ENST00000580440.5_1_AC005154.6-004	ribo-lncRNA	-	LOR1-int	ERV1	LTR
chr7	30618870	30618930	ENST00000580440.5_1_AC005154.6-004	ribo-lncRNA	-	MER51A	ERV1	LTR
chr7	32798494	32798542	ENST00000609151.1_1_RP11-225B17.2-001	noribo-lncRNA	+	AluSz6	Alu	SINE
chr7	35735184	35735378	ENST00000605778.1_1_RP11-379H18.1-001	ribo-lncRNA	+	MIRb	MIR	SINE
chr7	35735749	35735874	ENST00000605778.1_1_RP11-379H18.1-001	ribo-lncRNA	+	HERV17-int	ERV1	LTR
chr7	35735875	35736627	ENST00000605778.1_1_RP11-379H18.1-001	ribo-lncRNA	+	LTR17	ERV1	LTR
chr7	35736885	35737248	ENST00000605778.1_1_RP11-379H18.1-001	ribo-lncRNA	+	MLT1L	ERVL-MaLR	LTR
chr7	35737511	35737817	ENST00000605778.1_1_RP11-379H18.1-001	ribo-lncRNA	+	AluSz	Alu	SINE
chr7	35738243	35738535	ENST00000605778.1_1_RP11-379H18.1-001	ribo-lncRNA	+	AluSx	Alu	SINE
chr7	35738636	35738890	ENST00000605778.1_1_RP11-379H18.1-001	ribo-lncRNA	+	L1PB1	L1	LINE
chr7	39773425	39773472	ENST00000340510.8_1_LINC00265-001	ribo-lncRNA	+	MIRc	MIR	SINE
chr7	39773496	39773643	ENST00000340510.8_1_LINC00265-001	ribo-lncRNA	+	LTR24	ERV1	LTR
chr7	39807075	39807269	ENST00000340510.8_1_LINC00265-001	ribo-lncRNA	+	Charlie29b	hAT-Charlie	DNA
chr7	39821465	39821484	ENST00000340510.8_1_LINC00265-001	ribo-lncRNA	+	MER1A	hAT-Charlie	DNA
chr7	39829111	39829143	ENST00000340510.8_1_LINC00265-001	ribo-lncRNA	+	MER8	TcMar-Tigger	DNA
chr7	39831193	39831250	ENST00000340510.8_1_LINC00265-001	ribo-lncRNA	+	MER1A	hAT-Charlie	DNA
chr7	43980494	43980627	ENST00000427076.5_1_POLR2J4-002	ribo-lncRNA	-	Charlie19a	hAT-Charlie	DNA
chr7	43983431	43983466	ENST00000427076.5_1_POLR2J4-002	ribo-lncRNA	-	L2b	L2	LINE
chr7	43983747	43983956	ENST00000427076.5_1_POLR2J4-002	ribo-lncRNA	-	AluSx1	Alu	SINE
chr7	44053192	44053278	ENST00000422304.1_1_POLR2J4-001	ribo-lncRNA	-	MSTA	ERVL-MaLR	LTR
chr7	44053192	44053278	ENST00000427076.5_1_POLR2J4-002	ribo-lncRNA	-	MSTA	ERVL-MaLR	LTR
chr7	45023607	45023984	ENST00000582727.1_1_SNHG15-006	ribo-lncRNA	-	LTR40b	ERVL	LTR
chr7	45023607	45023645	ENST00000580458.5_1_SNHG15-008	ribo-lncRNA	-	LTR40b	ERVL	LTR
chr7	45023607	45023984	ENST00000577700.5_1_SNHG15-002	ribo-lncRNA	-	LTR40b	ERVL	LTR
chr7	45023956	45023984	ENST00000580458.5_1_SNHG15-008	ribo-lncRNA	-	LTR40b	ERVL	LTR
chr7	45023956	45023984	ENST00000584327.5_1_SNHG15-010	ribo-lncRNA	-	LTR40b	ERVL	LTR
chr7	65958203	65958272	ENST00000450353.2_1_GS1-124K5.3-001	ribo-lncRNA	-	FRAM	Alu	SINE
chr7	65958299	65958371	ENST00000450353.2_1_GS1-124K5.3-001	ribo-lncRNA	-	AluJr	Alu	SINE
chr7	65991075	65991198	ENST00000449307.3_1_GS1-124K5.11-001	noribo-lncRNA	-	MamGypLTR1d	Gypsy	LTR
chr7	65992171	65992483	ENST00000449307.3_1_GS1-124K5.11-001	noribo-lncRNA	-	AluSq2	Alu	SINE
chr7	65993686	65994020	ENST00000449307.3_1_GS1-124K5.11-001	noribo-lncRNA	-	L2	L2	LINE
chr7	65994023	65994169	ENST00000449307.3_1_GS1-124K5.11-001	noribo-lncRNA	-	AluSg4	Alu	SINE
chr7	65995028	65995169	ENST00000449307.3_1_GS1-124K5.11-001	noribo-lncRNA	-	MIRb	MIR	SINE
chr7	65994520	65994792	ENST00000449307.3_1_GS1-124K5.11-001	noribo-lncRNA	-	L2	L2	LINE
chr7	73023592	73023874	ENST00000619486.1_1_CTA-315H11.2-001	noribo-lncRNA	-	AluSq	Alu	SINE
chr7	73023966	73024004	ENST00000619486.1_1_CTA-315H11.2-001	noribo-lncRNA	-	FRAM	Alu	SINE
chr7	73024017	73024306	ENST00000619486.1_1_CTA-315H11.2-001	noribo-lncRNA	-	AluSz	Alu	SINE
chr7	73024806	73025104	ENST00000619486.1_1_CTA-315H11.2-001	noribo-lncRNA	-	AluJb	Alu	SINE
chr7	73025151	73025453	ENST00000619486.1_1_CTA-315H11.2-001	noribo-lncRNA	-	AluSz	Alu	SINE
chr7	74862913	74862937	ENST00000448088.1_AC004878.8-001	noribo-lncRNA	+	AluJb	Alu	SINE
chr7	74863655	74863734	ENST00000448088.1_AC004878.8-001	noribo-lncRNA	+	AluJr	Alu	SINE
chr7	74863737	74863847	ENST00000448088.1_AC004878.8-001	noribo-lncRNA	+	L2b	L2	LINE
chr7	75673475	75673767	ENST00000624598.1_1_RP11-229D13.3-001	noribo-lncRNA	-	AluJo	Alu	SINE
chr7	75674022	75674298	ENST00000624598.1_1_RP11-229D13.3-001	noribo-lncRNA	-	AluJb	Alu	SINE
chr7	76636326	76636376	ENST00000636308.1_1_DTX2P1-UPK3BP1-PMS2P11-003	trans-lncRNA	+	AluSx1	Alu	SINE
chr7	76648226	76648314	ENST00000636308.1_1_DTX2P1-UPK3BP1-PMS2P11-003	trans-lncRNA	+	MSTA	ERVL-MaLR	LTR
chr7	76654646	76654790	ENST00000636308.1_1_DTX2P1-UPK3BP1-PMS2P11-003	trans-lncRNA	+	AluJr	Alu	SINE
chr7	76654791	76655050	ENST00000636308.1_1_DTX2P1-UPK3BP1-PMS2P11-003	trans-lncRNA	+	AluSz6	Alu	SINE
chr7	77313260	77313351	ENST00000416650.5_1_APTR-004	ribo-lncRNA	-	Charlie7a	hAT-Charlie	DNA
chr7	79099910	79099995	ENST00000414797.5_1_MAGI2-AS3-003	ribo-lncRNA	+	MLT1J	ERVL-MaLR	LTR
chr7	86954541	86954760	ENST00000359941.9_1_TP53TG1-001	ribo-lncRNA	-	MER61-int	ERV1	LTR
chr7	86954666	86954760	ENST00000421293.1_1_TP53TG1-003	ribo-lncRNA	-	MER61-int	ERV1	LTR
chr7	87921616	87921625	ENST00000631117.2_1_AC003991.3-010	noribo-lncRNA	+	MamRep4096	hAT-Tip100	DNA
chr7	87933351	87933662	ENST00000631117.2_1_AC003991.3-010	noribo-lncRNA	+	L1PA3	L1	LINE
chr7	89751909	89752055	ENST00000471553.1_1_RP5-1121E10.2-001	noribo-lncRNA	-	AluSz6	Alu	SINE
chr7	98633818	98634100	ENST00000360902.1_1_AC004893.11-001	noribo-lncRNA	+	AluJb	Alu	SINE
chr7	99964972	99965286	ENST00000444874.5_1_STAG3L5P-PVRIG2P-PILRB-002	ribo-lncRNA	+	MLT1J2	ERVL-MaLR	LTR
chr7	99964972	99965296	ENST00000310771.8_1_STAG3L5P-PVRIG2P-PILRB-001	ribo-lncRNA	+	MLT1J2	ERVL-MaLR	LTR
chr7	100951627	100951829	ENST00000419422.1_1_RP11-132A1.4-001	ribo-lncRNA	+	L1M2	L1	LINE
chr7	100953765	100954205	ENST00000419422.1_1_RP11-132A1.4-001	ribo-lncRNA	+	L1M2	L1	LINE
chr7	104558065	104558202	ENST00000453666.2_1_LHFPL3-AS2-001	noribo-lncRNA	-	MIRc	MIR	SINE
chr7	104566925	104567077	ENST00000453666.2_1_LHFPL3-AS2-001	noribo-lncRNA	-	MIR	MIR	SINE
chr7	105211602	105212493	ENST00000609827.1_1_RP11-251G23.5-001	noribo-lncRNA	+	HSMAR2	TcMar-Mariner	DNA
chr7	106717762	106717792	ENST00000589433.1_1_CTA-360L10.1-002	noribo-lncRNA	-	L2c	L2	LINE
chr7	107582875	107582943	ENST00000608515.1_1_CTB-13F3.1-001	noribo-lncRNA	+	L2d2	L2	LINE
chr7	107582951	107583181	ENST00000608515.1_1_CTB-13F3.1-001	noribo-lncRNA	+	MIR	MIR	SINE
chr7	123389959	123390014	ENST00000607957.1_1_RP11-390E23.6-001	ribo-lncRNA	+	MamRTE1	RTE-BovB	LINE
chr7	123390576	123390684	ENST00000607957.1_1_RP11-390E23.6-001	ribo-lncRNA	+	MIRc	MIR	SINE
chr7	123390745	123390983	ENST00000607957.1_1_RP11-390E23.6-001	ribo-lncRNA	+	L1MA5A	L1	LINE
chr7	128164492	128164796	ENST00000608477.1_1_RP11-212P7.2-001	ribo-lncRNA	-	AluYm1	Alu	SINE
chr7	128166504	128166683	ENST00000608477.1_1_RP11-212P7.2-001	ribo-lncRNA	-	AluJb	Alu	SINE
chr7	128166684	128166994	ENST00000608477.1_1_RP11-212P7.2-001	ribo-lncRNA	-	AluY	Alu	SINE
chr7	128166995	128167018	ENST00000608477.1_1_RP11-212P7.2-001	ribo-lncRNA	-	AluJb	Alu	SINE
chr7	128167019	128167312	ENST00000608477.1_1_RP11-212P7.2-001	ribo-lncRNA	-	AluYk3	Alu	SINE
chr7	128167313	128167429	ENST00000608477.1_1_RP11-212P7.2-001	ribo-lncRNA	-	AluJb	Alu	SINE
chr7	128167435	128167570	ENST00000608477.1_1_RP11-212P7.2-001	ribo-lncRNA	-	FLAM_A	Alu	SINE
chr7	128167951	128168238	ENST00000608477.1_1_RP11-212P7.2-001	ribo-lncRNA	-	AluSg	Alu	SINE
chr7	128168267	128168556	ENST00000608477.1_1_RP11-212P7.2-001	ribo-lncRNA	-	AluSc8	Alu	SINE
chr7	128168569	128168875	ENST00000608477.1_1_RP11-212P7.2-001	ribo-lncRNA	-	AluSz	Alu	SINE
chr7	130630171	130630287	ENST00000451786.5_1_LINC-PINT-001	ribo-lncRNA	-	MIRc	MIR	SINE
chr7	130793437	130793562	ENST00000451786.5_1_LINC-PINT-001	ribo-lncRNA	-	UCON29	Kolobok	DNA
chr7	143694234	143694348	ENST00000470988.1_1_RP4-669B10.3-002	noribo-lncRNA	+	AluJb	Alu	SINE
chr7	143694350	143694405	ENST00000470988.1_1_RP4-669B10.3-002	noribo-lncRNA	+	L1MEc	L1	LINE
chr7	148393724	148393836	ENST00000610085.1_1_RP5-1136G13.2-001	ribo-lncRNA	-	L3	CR1	LINE
chr7	150726676	150726841	ENST00000479085.1_1_RP11-148K1.10-001	noribo-lncRNA	-	AluSx	Alu	SINE
chr7	150937804	150938054	ENST00000607902.1_1_RP4-548D19.3-001	noribo-lncRNA	+	MIR	MIR	SINE
chr7	154741330	154741618	ENST00000449486.1_1_PAXIP1-AS2-003	ribo-lncRNA	+	AluSx1	Alu	SINE
chr7	154796668	154796801	ENST00000608317.1_1_PAXIP1-AS1-001	ribo-lncRNA	+	Tigger4b	TcMar-Tigger	DNA
chr7	154796802	154796926	ENST00000608317.1_1_PAXIP1-AS1-001	ribo-lncRNA	+	FLAM_A	Alu	SINE
chr7	154796960	154797190	ENST00000608317.1_1_PAXIP1-AS1-001	ribo-lncRNA	+	Tigger4b	TcMar-Tigger	DNA
chr7	154796010	154796310	ENST00000608317.1_1_PAXIP1-AS1-001	ribo-lncRNA	+	AluSx3	Alu	SINE
chr7	155435051	155435350	ENST00000460022.6_2_AC009403.2-005	ribo-lncRNA	-	AluSz6	Alu	SINE
chr7	155435895	155436142	ENST00000469539.1_1_AC009403.2-002	ribo-lncRNA	-	AluSg	Alu	SINE
chr7	156431230	156431285	ENST00000333319.6_1_LINC01006-001	ribo-lncRNA	-	MIRb	MIR	SINE
chr7	156431321	156431380	ENST00000333319.6_1_LINC01006-001	ribo-lncRNA	-	MLT1K	ERVL-MaLR	LTR
chr7	156431766	156431883	ENST00000333319.6_1_LINC01006-001	ribo-lncRNA	-	MIRb	MIR	SINE
chr8	1710156	1710325	ENST00000518822.1_1_CTD-2336O2.1-001	ribo-lncRNA	-	LTR8	ERV1	LTR
chr8	1710343	1710521	ENST00000518822.1_1_CTD-2336O2.1-001	ribo-lncRNA	-	AluSq2	Alu	SINE
chr8	1710524	1710565	ENST00000518822.1_1_CTD-2336O2.1-001	ribo-lncRNA	-	AluYm1	Alu	SINE
chr8	1710568	1710631	ENST00000518822.1_1_CTD-2336O2.1-001	ribo-lncRNA	-	MER41D	ERV1	LTR
chr8	1710848	1710917	ENST00000518822.1_1_CTD-2336O2.1-001	ribo-lncRNA	-	MIRc	MIR	SINE
chr8	1711033	1711094	ENST00000518822.1_1_CTD-2336O2.1-001	ribo-lncRNA	-	L2a	L2	LINE
chr8	1710247	1710325	ENST00000517959.1_1_CTD-2336O2.1-002	ribo-lncRNA	-	LTR8	ERV1	LTR
chr8	1710343	1710521	ENST00000517959.1_1_CTD-2336O2.1-002	ribo-lncRNA	-	AluSq2	Alu	SINE
chr8	1710524	1710565	ENST00000517959.1_1_CTD-2336O2.1-002	ribo-lncRNA	-	AluYm1	Alu	SINE
chr8	1710568	1710631	ENST00000517959.1_1_CTD-2336O2.1-002	ribo-lncRNA	-	MER41D	ERV1	LTR
chr8	1710848	1710917	ENST00000517959.1_1_CTD-2336O2.1-002	ribo-lncRNA	-	MIRc	MIR	SINE
chr8	1711033	1711094	ENST00000517959.1_1_CTD-2336O2.1-002	ribo-lncRNA	-	L2a	L2	LINE
chr8	1710848	1710917	ENST00000518481.1_1_CTD-2336O2.1-003	ribo-lncRNA	-	MIRc	MIR	SINE
chr8	1711033	1711094	ENST00000518481.1_1_CTD-2336O2.1-003	ribo-lncRNA	-	L2a	L2	LINE
chr8	6261770	6262054	ENST00000500118.2_1_RP11-115C21.2-001	ribo-lncRNA	-	AluY	Alu	SINE
chr8	8272200	8272550	ENST00000517681.1_1_CTA-398F10.1-001	noribo-lncRNA	-	L1P2	L1	LINE
chr8	8281998	8282032	ENST00000517681.1_1_CTA-398F10.1-001	noribo-lncRNA	-	L2b	L2	LINE
chr8	12270954	12271882	ENST00000602981.1_1_RP11-351I21.11-001	noribo-lncRNA	+	LTR5A	ERVK	LTR
chr8	23046792	23046829	ENST00000518308.1_1_RP11-1149O23.2-001	noribo-lncRNA	+	MSTC	ERVL-MaLR	LTR
chr8	23046914	23046964	ENST00000518308.1_1_RP11-1149O23.2-001	noribo-lncRNA	+	AluY	Alu	SINE
chr8	25283809	25284096	ENST00000523840.1_1_RP11-395I14.2-001	noribo-lncRNA	-	MLT2A1	ERVL	LTR
chr8	26281195	26281445	ENST00000522547.1_1_RP11-14I17.2-001	noribo-lncRNA	+	AluJr	Alu	SINE
chr8	30013363	30013505	ENST00000607315.1_1_RP11-51J9.5-001	ribo-lncRNA	-	AluJr	Alu	SINE
chr8	30013535	30013637	ENST00000607315.1_1_RP11-51J9.5-001	ribo-lncRNA	-	AluJr	Alu	SINE
chr8	38829953	38830003	ENST00000520863.1_1_CTD-2544N14.3-001	noribo-lncRNA	-	AluJr4	Alu	SINE
chr8	38830452	38830530	ENST00000520863.1_1_CTD-2544N14.3-001	noribo-lncRNA	-	AluJb	Alu	SINE
chr8	41401475	41401525	ENST00000578500.1_1_RP11-360L9.7-002	noribo-lncRNA	-	AluSq2	Alu	SINE
chr8	41401576	41401800	ENST00000578500.1_1_RP11-360L9.7-002	noribo-lncRNA	-	L2b	L2	LINE
chr8	41401872	41401948	ENST00000578500.1_1_RP11-360L9.7-002	noribo-lncRNA	-	MIR3	MIR	SINE
chr8	41401979	41402041	ENST00000578500.1_1_RP11-360L9.7-002	noribo-lncRNA	-	MER5A1	hAT-Charlie	DNA
chr8	41402281	41402288	ENST00000578500.1_1_RP11-360L9.7-002	noribo-lncRNA	-	MER5A1	hAT-Charlie	DNA
chr8	52808517	52808615	ENST00000518507.1_1_RP11-110G21.2-001	noribo-lncRNA	-	AluSx1	Alu	SINE
chr8	52808751	52808805	ENST00000518507.1_1_RP11-110G21.2-001	noribo-lncRNA	-	AluSx1	Alu	SINE
chr8	61544140	61544416	ENST00000532768.1_1_RP11-91I20.3-002	noribo-lncRNA	-	AluJb	Alu	SINE
chr8	61544459	61544466	ENST00000532768.1_1_RP11-91I20.3-002	noribo-lncRNA	-	L1MB5	L1	LINE
chr8	61576947	61577061	ENST00000373384.4_1_RP11-91I20.1-001	noribo-lncRNA	+	AluJo	Alu	SINE
chr8	63926908	63927207	ENST00000524309.1_1_RP11-659E9.2-001	noribo-lncRNA	+	AluSp	Alu	SINE
chr8	73967745	73967838	ENST00000517664.1_1_RP11-531A24.5-001	noribo-lncRNA	+	L1PA6	L1	LINE
chr8	73975174	73975296	ENST00000517664.1_1_RP11-531A24.5-001	noribo-lncRNA	+	MLT1A0	ERVL-MaLR	LTR
chr8	80868714	80869076	ENST00000606512.1_1_RP11-26J3.3-001	noribo-lncRNA	-	L1PA14	L1	LINE
chr8	81447280	81447568	ENST00000523871.1_1_RP11-48B3.3-001	noribo-lncRNA	-	AluSp	Alu	SINE
chr8	81448133	81448429	ENST00000523871.1_1_RP11-48B3.3-001	noribo-lncRNA	-	AluSg	Alu	SINE
chr8	81448493	81448677	ENST00000523871.1_1_RP11-48B3.3-001	noribo-lncRNA	-	AluJb	Alu	SINE
chr8	81448691	81448993	ENST00000523871.1_1_RP11-48B3.3-001	noribo-lncRNA	-	AluJb	Alu	SINE
chr8	81449694	81449708	ENST00000523871.1_1_RP11-48B3.3-001	noribo-lncRNA	-	SVA_A	SVA	Retroposon
chr8	81450449	81450575	ENST00000523871.1_1_RP11-48B3.3-001	noribo-lncRNA	-	L1ME4a	L1	LINE
chr8	81450639	81450812	ENST00000523871.1_1_RP11-48B3.3-001	noribo-lncRNA	-	AluSx1	Alu	SINE
chr8	82608918	82609301	ENST00000624416.1_1_RP13-923O23.7-001	noribo-lncRNA	+	HSMAR2	TcMar-Mariner	DNA
chr8	82609317	82609667	ENST00000624416.1_1_RP13-923O23.7-001	noribo-lncRNA	+	MSTA	ERVL-MaLR	LTR
chr8	82609963	82610003	ENST00000624416.1_1_RP13-923O23.7-001	noribo-lncRNA	+	MSTA	ERVL-MaLR	LTR
chr8	82610004	82610132	ENST00000624416.1_1_RP13-923O23.7-001	noribo-lncRNA	+	HSMAR2	TcMar-Mariner	DNA
chr8	82610176	82610458	ENST00000624416.1_1_RP13-923O23.7-001	noribo-lncRNA	+	HSMAR2	TcMar-Mariner	DNA
chr8	82610459	82610591	ENST00000624416.1_1_RP13-923O23.7-001	noribo-lncRNA	+	FLAM_C	Alu	SINE
chr8	82610592	82610929	ENST00000624416.1_1_RP13-923O23.7-001	noribo-lncRNA	+	HSMAR2	TcMar-Mariner	DNA
chr8	92080193	92080293	ENST00000524003.1_1_OTUD6B-AS1-001	trans-lncRNA	-	L1ME3	L1	LINE
chr8	92081092	92081837	ENST00000524003.1_1_OTUD6B-AS1-001	trans-lncRNA	-	L1M6	L1	LINE
chr8	99056060	99056349	ENST00000501016.2_1_KB-1208A12.3-001	noribo-lncRNA	+	AluSq2	Alu	SINE
chr8	100008991	100009194	ENST00000521696.1_1_RP11-410L14.2-001	ribo-lncRNA	-	Charlie1b	hAT-Charlie	DNA
chr8	103256057	103256194	ENST00000499653.1_1_UBR5-AS1-001	ribo-lncRNA	+	MLT1G3	ERVL-MaLR	LTR
chr8	103264031	103264186	ENST00000499653.1_1_UBR5-AS1-001	ribo-lncRNA	+	MER5A	hAT-Charlie	DNA
chr8	125501265	125501423	ENST00000518639.1_1_RP11-158K1.3-001	noribo-lncRNA	+	MER112	hAT-Charlie	DNA
chr8	125502473	125502523	ENST00000518639.1_1_RP11-158K1.3-001	noribo-lncRNA	+	AluSx3	Alu	SINE
chr8	125503351	125503615	ENST00000518639.1_1_RP11-158K1.3-001	noribo-lncRNA	+	L2a	L2	LINE
chr8	129571960	129572260	ENST00000520824.1_1_LINC00824-004	noribo-lncRNA	-	AluSc	Alu	SINE
chr8	134585426	134585561	ENST00000561761.2_1_RP11-629O1.2-001	noribo-lncRNA	+	MIR	MIR	SINE
chr8	141601937	141602233	ENST00000624905.1_1_RP11-642A1.1-001	noribo-lncRNA	+	AluSq2	Alu	SINE
chr8	141602475	141602564	ENST00000624905.1_1_RP11-642A1.1-001	noribo-lncRNA	+	L2b	L2	LINE
chr8	144363779	144363860	ENST00000518073.1_1_MINCR-001	ribo-lncRNA	-	LTR50	ERVL	LTR
chr8	144665159	144665474	ENST00000623257.1_1_RP11-661A12.8-001	noribo-lncRNA	+	MLT1B	ERVL-MaLR	LTR
chr9	29680	29976	ENST00000422679.1_1_MIR1302-9-001	noribo-lncRNA	+	L1MB3	L1	LINE
chr9	30758	30891	ENST00000422679.1_1_MIR1302-9-001	noribo-lncRNA	+	MLT1A	ERVL-MaLR	LTR
chr9	19375449	19375558	ENST00000609982.1_1_RP11-513M16.8-001	noribo-lncRNA	+	MER5A1	hAT-Charlie	DNA
chr9	32643101	32643672	ENST00000413291.1_1_RP11-555J4.3-001	noribo-lncRNA	-	L1PA14	L1	LINE
chr9	37510239	37510296	ENST00000413915.1_1_RP11-613M10.6-001	noribo-lncRNA	+	AluJb	Alu	SINE
chr9	41953177	41953363	ENST00000625350.1_1_GLIDR-001	ribo-lncRNA	-	MIR	MIR	SINE
chr9	41953177	41953363	ENST00000627065.1_1_GLIDR-003	ribo-lncRNA	-	MIR	MIR	SINE
chr9	41955026	41955031	ENST00000627065.1_1_GLIDR-003	ribo-lncRNA	-	MER90	ERV1	LTR
chr9	41955026	41955081	ENST00000625350.1_1_GLIDR-001	ribo-lncRNA	-	MER90	ERV1	LTR
chr9	46686227	46686413	ENST00000377518.3_1_RP11-111F5.4-001	ribo-lncRNA	-	MIR	MIR	SINE
chr9	46688076	46688137	ENST00000430302.1_1_RP11-111F5.4-004	ribo-lncRNA	-	MER90	ERV1	LTR
chr9	46688076	46688084	ENST00000377518.3_1_RP11-111F5.4-001	ribo-lncRNA	-	MER90	ERV1	LTR
chr9	69086998	69087334	ENST00000623489.1_1_RP11-87H9.4-001	noribo-lncRNA	+	L1ME3A	L1	LINE
chr9	71013999	71014069	ENST00000629181.1_1_RP11-88I18.2-006	noribo-lncRNA	-	L1ME5	L1	LINE
chr9	72926889	72927036	ENST00000622201.1_1_RP11-386J22.3-001	noribo-lncRNA	+	AluSg4	Alu	SINE
chr9	86327413	86327784	ENST00000524818.1_1_RP11-522I20.3-002	ribo-lncRNA	+	HSMAR1	TcMar-Mariner	DNA
chr9	86327413	86328293	ENST00000531661.1_1_RP11-522I20.3-001	ribo-lncRNA	+	HSMAR1	TcMar-Mariner	DNA
chr9	86462478	86462823	ENST00000615485.4_1_RP11-575L7.4-012	noribo-lncRNA	+	MLT2A1	ERVL	LTR
chr9	98575575	98575871	ENST00000412446.5_1_LINC00476-004	ribo-lncRNA	-	AluSp	Alu	SINE
chr9	98575872	98575922	ENST00000412446.5_1_LINC00476-004	ribo-lncRNA	-	HAL1	L1	LINE
chr9	98632566	98632723	ENST00000321517.3_1_LINC00476-001	ribo-lncRNA	-	LTR78	ERV1	LTR
chr9	100000081	100000353	ENST00000366109.2_1_RP11-498P14.5-001	ribo-lncRNA	-	AluSg4	Alu	SINE
chr9	125699902	125699990	ENST00000561961.2_1_RP11-355O1.11-002	noribo-lncRNA	+	L1M4c	L1	LINE
chr9	125699991	125700274	ENST00000561961.2_1_RP11-355O1.11-002	noribo-lncRNA	+	AluSg	Alu	SINE
chr9	125700275	125700408	ENST00000561961.2_1_RP11-355O1.11-002	noribo-lncRNA	+	L1M4c	L1	LINE
chr9	125701006	125701213	ENST00000561961.2_1_RP11-355O1.11-002	noribo-lncRNA	+	L1MC5a	L1	LINE
chr9	125702296	125702435	ENST00000566531.1_1_RP11-355O1.11-001	noribo-lncRNA	+	FAM	Alu	SINE
chr9	125702484	125702545	ENST00000566531.1_1_RP11-355O1.11-001	noribo-lncRNA	+	L2d2	L2	LINE
chr9	125702373	125702435	ENST00000561961.2_1_RP11-355O1.11-002	noribo-lncRNA	+	FAM	Alu	SINE
chr9	125702484	125702545	ENST00000561961.2_1_RP11-355O1.11-002	noribo-lncRNA	+	L2d2	L2	LINE
chr9	127460846	127460910	ENST00000429139.1_1_MIR181A2HG-001	ribo-lncRNA	+	L2b	L2	LINE
chr9	131078616	131078686	ENST00000609315.1_1_RP11-339B21.13-001	noribo-lncRNA	+	AluSx1	Alu	SINE
chr9	131079078	131079188	ENST00000609315.1_1_RP11-339B21.13-001	noribo-lncRNA	+	MIRb	MIR	SINE
chr9	131392806	131392927	ENST00000630523.1_1_RP11-216B9.9-001	noribo-lncRNA	-	AluSz	Alu	SINE
chr9	131495121	131495412	ENST00000443631.1_1_RP11-545E17.3-001	ribo-lncRNA	+	L5	RTE-X	LINE
chr9	132251126	132251211	ENST00000444184.5_1_LINC00963-002	ribo-lncRNA	+	MIR3	MIR	SINE
chr9	132251432	132251544	ENST00000444184.5_1_LINC00963-002	ribo-lncRNA	+	MIRc	MIR	SINE
chr9	132255695	132255739	ENST00000444184.5_1_LINC00963-002	ribo-lncRNA	+	MIR	MIR	SINE
chr9	132266417	132266553	ENST00000444184.5_1_LINC00963-002	ribo-lncRNA	+	AluSx	Alu	SINE
chr9	139619686	139619967	ENST00000447221.1_1_SNHG7-002	trans-lncRNA	-	AluSx	Alu	SINE
chr9	139620030	139620114	ENST00000447221.1_1_SNHG7-002	trans-lncRNA	-	MER20	hAT-Charlie	DNA
chr9	140511840	140511863	ENST00000623970.1_1_ARRDC1-AS1-003	ribo-lncRNA	-	AluY	Alu	SINE
chr9	140511864	140512175	ENST00000623970.1_1_ARRDC1-AS1-003	ribo-lncRNA	-	L2a	L2	LINE
chrX	3736483	3736526	ENST00000471090.5_1_RP11-706O15.1-006	noribo-lncRNA	-	L1PB4	L1	LINE
chrX	3742379	3742639	ENST00000471090.5_1_RP11-706O15.1-006	noribo-lncRNA	-	AluSc8	Alu	SINE
chrX	46406476	46406628	ENST00000421685.2_1_ZNF674-AS1-001	ribo-lncRNA	+	MIR	MIR	SINE
chrX	47064980	47065264	ENST00000456273.1_1_INE1-001	ribo-lncRNA	+	AluJb	Alu	SINE
chrX	48439344	48439461	ENST00000623114.1_1_RP11-1148L6.8-001	noribo-lncRNA	+	MER46C	TcMar-Tigger	DNA
chrX	53196103	53196196	ENST00000604369.5_1_KANTR-005	ribo-lncRNA	+	HUERS-P3b-int	ERV1	LTR
chrX	53198279	53198386	ENST00000603385.1_1_RP11-258C19.7-001	noribo-lncRNA	+	Charlie17	hAT-Charlie	DNA
chrX	53199824	53200096	ENST00000603385.1_1_RP11-258C19.7-001	noribo-lncRNA	+	Charlie17	hAT-Charlie	DNA
chrX	53198745	53199269	ENST00000603385.1_1_RP11-258C19.7-001	noribo-lncRNA	+	Charlie17	hAT-Charlie	DNA
chrX	62619661	62619783	ENST00000610088.5_1_LINC01278-005	ribo-lncRNA	-	MER57-int	ERV1	LTR
chrX	62652244	62652371	ENST00000610088.5_1_LINC01278-005	ribo-lncRNA	-	LTR46-int	ERV1	LTR
chrX	73183790	73183876	ENST00000603672.5_1_FTX-010	ribo-lncRNA	-	LTR1A2	ERV1	LTR
chrX	73183877	73184187	ENST00000603672.5_1_FTX-010	ribo-lncRNA	-	AluSx1	Alu	SINE
chrX	73184191	73184281	ENST00000603672.5_1_FTX-010	ribo-lncRNA	-	L1MCa	L1	LINE
chrX	73184312	73184377	ENST00000603672.5_1_FTX-010	ribo-lncRNA	-	MER68	ERVL	LTR
chrX	73218603	73218679	ENST00000414209.5_1_JPX-001	trans-lncRNA	+	L1M3de	L1	LINE
chrX	73218603	73218679	ENST00000602294.5_1_JPX-009	trans-lncRNA	+	L1M3de	L1	LINE
chrX	73219042	73220326	ENST00000414209.5_1_JPX-001	trans-lncRNA	+	L1M3de	L1	LINE
chrX	73224105	73224186	ENST00000602294.5_1_JPX-009	trans-lncRNA	+	L1MA7	L1	LINE
chrX	73224105	73224386	ENST00000602920.5_1_JPX-007	trans-lncRNA	+	L1MA7	L1	LINE
chrX	73224105	73224386	ENST00000602985.5_1_JPX-008	ribo-lncRNA	+	L1MA7	L1	LINE
chrX	73433338	73433423	ENST00000604070.1_1_RP3-368A4.6-001	noribo-lncRNA	-	L1PB3	L1	LINE
chrX	100298573	100298644	ENST00000443801.2_1_TRMT2B-AS1-001	noribo-lncRNA	-	AluJr	Alu	SINE
chrX	100349353	100349403	ENST00000443801.2_1_TRMT2B-AS1-001	noribo-lncRNA	-	AluSx1	Alu	SINE
chrX	101894842	101895264	ENST00000476910.6_1_ARMCX5-GPRASP2-007	ribo-lncRNA	+	MLT1C	ERVL-MaLR	LTR
chrX	147028650	147028699	ENST00000441414.1_1_FMR1-IT1-001	noribo-lncRNA	+	AluSq2	Alu	SINE
chrX	147029000	147029103	ENST00000441414.1_1_FMR1-IT1-001	noribo-lncRNA	+	AluY	Alu	SINE
chrX	153625219	153625358	ENST00000624054.1_1_XX-FW83563B9.5-001	ribo-lncRNA	-	AluSg	Alu	SINE
chrX	153625359	153625494	ENST00000624054.1_1_XX-FW83563B9.5-001	ribo-lncRNA	-	AluSz	Alu	SINE
chrX	153652723	153652968	ENST00000360656.2_1_CH17-340M24.3-001	ribo-lncRNA	-	MLT1C	ERVL-MaLR	LTR
chrX	153656475	153656548	ENST00000360656.2_1_CH17-340M24.3-001	ribo-lncRNA	-	LTR67B	ERVL	LTR
