# Supplementary material for: Identifying sequence features that drive ribosomal association for lncRNA
Source: BMC Genomics. 2018 Dec 31;19(Suppl 10):906. doi: 10.1186/s12864-018-5275-8 (PMC6311901; doi:10.1186/s12864-018-5275-8)
Supplement: Supplementary file 2 — Raw data for human. (ZIP 9950 kb) [file 12864_2018_5275_MOESM2_ESM.zip › raw_human/1_human_align.txt]

## compiled from the mapping results of Blast
# seq1	seq1_len	seq2	seq2_len	match	match%
ENST00000602920.5_1_JPX-007	625	ENST00000602294.5_1_JPX-009	502	343	68.33
ENST00000414209.5_1_JPX-001	2194	ENST00000415215.1_1_JPX-003	475	294	61.89
ENST00000414209.5_1_JPX-001	2194	ENST00000538519.3_1_JPX-012	269	269	100.00
ENST00000414209.5_1_JPX-001	2194	ENST00000538519.3_1_JPX-012	269	210	78.07
ENST00000414209.5_1_JPX-001	2194	ENST00000501405.2_1_CTD-2340E1.2-001	391	260	66.50
ENST00000414209.5_1_JPX-001	2194	ENST00000620218.1_1_RP11-378E13.4-001	293	251	85.67
ENST00000414209.5_1_JPX-001	2194	ENST00000582536.1_1_AC010761.6-001	391	257	65.73
ENST00000414209.5_1_JPX-001	2194	ENST00000582536.1_1_AC010761.6-001	391	250	63.94
ENST00000414209.5_1_JPX-001	2194	ENST00000590522.1_1_CTD-2020K17.1-006	386	258	66.84
ENST00000414209.5_1_JPX-001	2194	ENST00000625101.1_1_CTD-2349P21.7-001	200	198	99.00
ENST00000414209.5_1_JPX-001	2194	ENST00000606468.1_1_RP11-529E15.1-002	295	194	65.76
ENST00000414209.5_1_JPX-001	2194	ENST00000592655.1_1_RP11-756J15.3-001	228	142	62.28
ENST00000414209.5_1_JPX-001	2194	ENST00000592655.1_1_RP11-756J15.3-001	228	148	64.91
ENST00000414209.5_1_JPX-001	2194	ENST00000568040.1_1_RP11-20I23.7-001	287	186	64.81
ENST00000413987.1_1_SNHG3-004	2201	ENST00000620218.1_1_RP11-378E13.4-001	293	216	73.72
ENST00000413987.1_1_SNHG3-004	2201	ENST00000562802.1_1_RP11-166B2.5-001	384	239	62.24
ENST00000636308.1_1_DTX2P1-UPK3BP1-PMS2P11-003	4646	ENST00000579700.1_1_DTX2P1-UPK3BP1-PMS2P11-002	1222	815	66.69
ENST00000445430.5_1_LINC00969-038	4208	ENST00000429897.5_1_LINC00969-040	2131	1453	68.18
ENST00000445430.5_1_LINC00969-038	4208	ENST00000457233.5_1_LINC00969-039	1279	797	62.31
ENST00000445430.5_1_LINC00969-038	4208	ENST00000452844.5_1_LINC00969-042	583	484	83.02
ENST00000445430.5_1_LINC00969-038	4208	ENST00000425425.1_1_LINC00969-043	525	324	61.71
ENST00000493536.5_1_SNHG16-002	2424	ENST00000590435.5_1_SNHG16-003	1947	1307	67.13
ENST00000493536.5_1_SNHG16-002	2424	ENST00000587838.1_1_SNHG16-008	884	749	84.73
ENST00000493536.5_1_SNHG16-002	2424	ENST00000487657.2_1_RP11-184M15.2-002	482	291	60.37
ENST00000493536.5_1_SNHG16-002	2424	ENST00000592655.1_1_RP11-756J15.3-001	228	146	64.04
ENST00000437681.1_1_SNHG3-002	2614	ENST00000620218.1_1_RP11-378E13.4-001	293	216	73.72
ENST00000437681.1_1_SNHG3-002	2614	ENST00000562802.1_1_RP11-166B2.5-001	384	239	62.24
ENST00000437681.1_1_SNHG3-002	2614	ENST00000625101.1_1_CTD-2349P21.7-001	200	146	73.00
ENST00000437681.1_1_SNHG3-002	2614	ENST00000625101.1_1_CTD-2349P21.7-001	200	133	66.50
ENST00000602414.5_1_SNHG8-001	672	ENST00000602520.5_1_SNHG8-002	327	243	74.31
ENST00000602573.1_1_SNHG8-005	570	ENST00000602520.5_1_SNHG8-002	327	241	73.70
ENST00000602819.5_1_SNHG8-004	470	ENST00000602520.5_1_SNHG8-002	327	241	73.70
ENST00000602520.5_1_SNHG8-002	327	ENST00000602483.5_1_SNHG8-003	309	240	77.67
ENST00000602414.5_1_SNHG8-001	672	ENST00000602819.5_1_SNHG8-004	470	435	92.55
ENST00000602414.5_1_SNHG8-001	672	ENST00000602483.5_1_SNHG8-003	309	271	87.70
ENST00000602414.5_1_SNHG8-001	672	ENST00000602520.5_1_SNHG8-002	327	243	74.31
ENST00000602819.5_1_SNHG8-004	470	ENST00000602483.5_1_SNHG8-003	309	271	87.70
ENST00000602414.5_1_SNHG8-001	672	ENST00000602483.5_1_SNHG8-003	309	271	87.70
ENST00000602573.1_1_SNHG8-005	570	ENST00000602483.5_1_SNHG8-003	309	241	77.99
ENST00000602520.5_1_SNHG8-002	327	ENST00000602483.5_1_SNHG8-003	309	240	77.67
ENST00000520944.5_1_SNHG6-003	638	ENST00000521399.5_1_SNHG6-006	302	200	66.23
ENST00000520944.5_1_SNHG6-003	638	ENST00000521399.5_1_SNHG6-006	302	200	66.23
ENST00000602920.5_1_JPX-007	625	ENST00000602294.5_1_JPX-009	502	343	68.33
ENST00000429210.1_RP11-312O7.2-001	758	ENST00000412759.1_RP11-439A17.7-001	754	742	98.41
ENST00000429210.1_RP11-312O7.2-001	758	ENST00000606644.1_RP11-312O7.2-002	538	402	74.72
ENST00000623112.1_1_AC074183.3-001	922	ENST00000416970.5_1_SNHG7-003	789	511	64.77
ENST00000636308.1_1_DTX2P1-UPK3BP1-PMS2P11-003	4646	ENST00000579700.1_1_DTX2P1-UPK3BP1-PMS2P11-002	1222	815	66.69
ENST00000625445.1_1_EBLN3-001	4520	ENST00000631093.1_1_EBLN3-005	636	509	80.03
ENST00000493536.5_1_SNHG16-002	2424	ENST00000590435.5_1_SNHG16-003	1947	1307	67.13
ENST00000590435.5_1_SNHG16-003	1947	ENST00000487657.2_1_RP11-184M15.2-002	482	291	60.37
ENST00000590435.5_1_SNHG16-003	1947	ENST00000592655.1_1_RP11-756J15.3-001	228	146	64.04
ENST00000450535.5_1_ZFAS1-007	1075	ENST00000428008.5_1_ZFAS1-006	566	351	62.01
ENST00000428008.5_1_ZFAS1-006	566	ENST00000620594.1_1_ZFAS1-008	508	339	66.73
ENST00000598846.1_1_RP1-283E3.8-001	5079	ENST00000621050.1_1_CTD-2013N17.7-001	721	622	86.27
ENST00000598846.1_1_RP1-283E3.8-001	5079	ENST00000621050.1_1_CTD-2013N17.7-001	721	597	82.80
ENST00000598846.1_1_RP1-283E3.8-001	5079	ENST00000561624.2_1_CTD-2270L9.2-001	837	606	72.40
ENST00000598846.1_1_RP1-283E3.8-001	5079	ENST00000582536.1_1_AC010761.6-001	391	293	74.94
ENST00000598846.1_1_RP1-283E3.8-001	5079	ENST00000462717.1_1_RP11-245J9.4-001	441	301	68.25
ENST00000598846.1_1_RP1-283E3.8-001	5079	ENST00000625101.1_1_CTD-2349P21.7-001	200	200	100.00
ENST00000598846.1_1_RP1-283E3.8-001	5079	ENST00000487657.2_1_RP11-184M15.2-002	482	300	62.24
ENST00000598846.1_1_RP1-283E3.8-001	5079	ENST00000590522.1_1_CTD-2020K17.1-006	386	266	68.91
ENST00000598846.1_1_RP1-283E3.8-001	5079	ENST00000446516.2_1_CTC-384G19.1-001	415	319	76.87
ENST00000598846.1_1_RP1-283E3.8-001	5079	ENST00000562802.1_1_RP11-166B2.5-001	384	253	65.89
ENST00000598846.1_1_RP1-283E3.8-001	5079	ENST00000592655.1_1_RP11-756J15.3-001	228	150	65.79
ENST00000581621.1_1_RP11-186B7.4-001	4554	ENST00000562802.1_1_RP11-166B2.5-001	384	241	62.76
ENST00000581621.1_1_RP11-186B7.4-001	4554	ENST00000582536.1_1_AC010761.6-001	391	241	61.64
ENST00000581621.1_1_RP11-186B7.4-001	4554	ENST00000590522.1_1_CTD-2020K17.1-006	386	239	61.92
ENST00000411630.6_1_DANCR-001	904	ENST00000425653.1_1_DANCR-002	823	781	94.90
ENST00000484836.1_1_LRRC75A-AS1-016	821	ENST00000584926.5_1_LRRC75A-AS1-027	604	493	81.62
ENST00000497774.5_1_LRRC75A-AS1-007	1662	ENST00000584926.5_1_LRRC75A-AS1-027	604	450	74.50
ENST00000477249.6_1_LRRC75A-AS1-015	891	ENST00000584926.5_1_LRRC75A-AS1-027	604	449	74.34
ENST00000487066.5_1_LRRC75A-AS1-009	763	ENST00000584926.5_1_LRRC75A-AS1-027	604	376	62.25
ENST00000481027.5_1_LRRC75A-AS1-003	1016	ENST00000584926.5_1_LRRC75A-AS1-027	604	376	62.25
ENST00000481898.5_1_LRRC75A-AS1-002	993	ENST00000584926.5_1_LRRC75A-AS1-027	604	376	62.25
ENST00000480811.5_1_LRRC75A-AS1-018	968	ENST00000584926.5_1_LRRC75A-AS1-027	604	376	62.25
ENST00000580180.5_1_LRRC75A-AS1-026	753	ENST00000584926.5_1_LRRC75A-AS1-027	604	378	62.58
ENST00000582911.5_1_LRRC75A-AS1-025	879	ENST00000584926.5_1_LRRC75A-AS1-027	604	374	61.92
ENST00000450535.5_1_ZFAS1-007	1075	ENST00000417721.5_1_ZFAS1-004	860	644	74.88
ENST00000450535.5_1_ZFAS1-007	1075	ENST00000620594.1_1_ZFAS1-008	508	318	62.60
ENST00000450535.5_1_ZFAS1-007	1075	ENST00000428008.5_1_ZFAS1-006	566	351	62.01
ENST00000445430.5_1_LINC00969-038	4208	ENST00000429897.5_1_LINC00969-040	2131	1453	68.18
ENST00000429897.5_1_LINC00969-040	2131	ENST00000453324.5_1_LINC00969-041	1439	958	66.57
ENST00000429897.5_1_LINC00969-040	2131	ENST00000626089.2_1_LINC00969-062	792	622	78.54
ENST00000429897.5_1_LINC00969-040	2131	ENST00000425425.1_1_LINC00969-043	525	487	92.76
ENST00000429897.5_1_LINC00969-040	2131	ENST00000452844.5_1_LINC00969-042	583	352	60.38
ENST00000637196.1_1_RP4-614C10.2-003	743	ENST00000452399.1_RP11-14N7.2-002	549	359	65.39
ENST00000636560.1_1_RP4-614C10.2-004	591	ENST00000452399.1_RP11-14N7.2-002	549	353	64.30
ENST00000493536.5_1_SNHG16-002	2424	ENST00000587838.1_1_SNHG16-008	884	749	84.73
ENST00000602414.5_1_SNHG8-001	672	ENST00000602819.5_1_SNHG8-004	470	435	92.55
ENST00000602819.5_1_SNHG8-004	470	ENST00000602483.5_1_SNHG8-003	309	271	87.70
ENST00000602819.5_1_SNHG8-004	470	ENST00000602520.5_1_SNHG8-002	327	241	73.70
ENST00000602573.1_1_SNHG8-005	570	ENST00000602483.5_1_SNHG8-003	309	241	77.99
ENST00000602573.1_1_SNHG8-005	570	ENST00000602520.5_1_SNHG8-002	327	241	73.70
ENST00000564629.1_1_RP11-452L6.5-001	3026	ENST00000590522.1_1_CTD-2020K17.1-006	386	277	71.76
ENST00000564629.1_1_RP11-452L6.5-001	3026	ENST00000501405.2_1_CTD-2340E1.2-001	391	262	67.01
ENST00000564629.1_1_RP11-452L6.5-001	3026	ENST00000446516.2_1_CTC-384G19.1-001	415	261	62.89
ENST00000564629.1_1_RP11-452L6.5-001	3026	ENST00000500203.2_SEC22B-002	439	270	61.50
ENST00000564629.1_1_RP11-452L6.5-001	3026	ENST00000625101.1_1_CTD-2349P21.7-001	200	195	97.50
ENST00000564629.1_1_RP11-452L6.5-001	3026	ENST00000569831.1_1_LA16C-316G12.2-001	435	262	60.23
ENST00000564629.1_1_RP11-452L6.5-001	3026	ENST00000606468.1_1_RP11-529E15.1-002	295	204	69.15
ENST00000331944.10_1_LINC00152-003	529	ENST00000409569.2_1_MIR4435-2HG-001	514	515	100.19
ENST00000307533.10_1_AC093323.3-001	2311	ENST00000444232.3_1_AC093323.3-002	1605	1056	65.79
ENST00000635031.1_1_AC093323.3-003	2045	ENST00000444232.3_1_AC093323.3-002	1605	1022	63.68
ENST00000331944.10_1_LINC00152-003	529	ENST00000409569.2_1_MIR4435-2HG-001	514	515	100.19
ENST00000429210.1_RP11-312O7.2-001	758	ENST00000412759.1_RP11-439A17.7-001	754	742	98.41
ENST00000412759.1_RP11-439A17.7-001	754	ENST00000606644.1_RP11-312O7.2-002	538	402	74.72
ENST00000429897.5_1_LINC00969-040	2131	ENST00000453324.5_1_LINC00969-041	1439	958	66.57
ENST00000453324.5_1_LINC00969-041	1439	ENST00000425425.1_1_LINC00969-043	525	487	92.76
ENST00000582911.5_1_LRRC75A-AS1-025	879	ENST00000580180.5_1_LRRC75A-AS1-026	753	718	95.35
ENST00000497774.5_1_LRRC75A-AS1-007	1662	ENST00000580180.5_1_LRRC75A-AS1-026	753	593	78.75
ENST00000477249.6_1_LRRC75A-AS1-015	891	ENST00000580180.5_1_LRRC75A-AS1-026	753	593	78.75
ENST00000481027.5_1_LRRC75A-AS1-003	1016	ENST00000580180.5_1_LRRC75A-AS1-026	753	590	78.35
ENST00000481898.5_1_LRRC75A-AS1-002	993	ENST00000580180.5_1_LRRC75A-AS1-026	753	590	78.35
ENST00000480811.5_1_LRRC75A-AS1-018	968	ENST00000580180.5_1_LRRC75A-AS1-026	753	590	78.35
ENST00000484836.1_1_LRRC75A-AS1-016	821	ENST00000580180.5_1_LRRC75A-AS1-026	753	505	67.07
ENST00000487066.5_1_LRRC75A-AS1-009	763	ENST00000580180.5_1_LRRC75A-AS1-026	753	498	66.14
ENST00000470491.6_1_LRRC75A-AS1-012	1057	ENST00000580180.5_1_LRRC75A-AS1-026	753	465	61.75
ENST00000483140.5_1_LRRC75A-AS1-017	936	ENST00000580180.5_1_LRRC75A-AS1-026	753	465	61.75
ENST00000580180.5_1_LRRC75A-AS1-026	753	ENST00000584926.5_1_LRRC75A-AS1-027	604	378	62.58
ENST00000580180.5_1_LRRC75A-AS1-026	753	ENST00000475947.6_1_LRRC75A-AS1-010	598	368	61.54
ENST00000481898.5_1_LRRC75A-AS1-002	993	ENST00000582911.5_1_LRRC75A-AS1-025	879	771	87.71
ENST00000497774.5_1_LRRC75A-AS1-007	1662	ENST00000582911.5_1_LRRC75A-AS1-025	879	754	85.78
ENST00000481027.5_1_LRRC75A-AS1-003	1016	ENST00000582911.5_1_LRRC75A-AS1-025	879	746	84.87
ENST00000477249.6_1_LRRC75A-AS1-015	891	ENST00000582911.5_1_LRRC75A-AS1-025	879	725	82.48
ENST00000483140.5_1_LRRC75A-AS1-017	936	ENST00000582911.5_1_LRRC75A-AS1-025	879	647	73.61
ENST00000582911.5_1_LRRC75A-AS1-025	879	ENST00000580180.5_1_LRRC75A-AS1-026	753	718	95.35
ENST00000470491.6_1_LRRC75A-AS1-012	1057	ENST00000582911.5_1_LRRC75A-AS1-025	879	634	72.13
ENST00000480811.5_1_LRRC75A-AS1-018	968	ENST00000582911.5_1_LRRC75A-AS1-025	879	591	67.24
ENST00000582911.5_1_LRRC75A-AS1-025	879	ENST00000484836.1_1_LRRC75A-AS1-016	821	501	61.02
ENST00000582911.5_1_LRRC75A-AS1-025	879	ENST00000487066.5_1_LRRC75A-AS1-009	763	497	65.14
ENST00000582911.5_1_LRRC75A-AS1-025	879	ENST00000584926.5_1_LRRC75A-AS1-027	604	374	61.92
ENST00000582911.5_1_LRRC75A-AS1-025	879	ENST00000475947.6_1_LRRC75A-AS1-010	598	368	61.54
ENST00000424349.1_1_FGD5-AS1-003	3792	ENST00000417835.1_1_FGD5-AS1-004	1630	1476	90.55
ENST00000424349.1_1_FGD5-AS1-003	3792	ENST00000440079.1_1_FGD5-AS1-005	1527	1550	101.51
ENST00000424349.1_1_FGD5-AS1-003	3792	ENST00000426200.1_1_FGD5-AS1-002	1874	1463	78.07
ENST00000424349.1_1_FGD5-AS1-003	3792	ENST00000531661.1_1_RP11-522I20.3-001	1017	890	87.51
ENST00000424349.1_1_FGD5-AS1-003	3792	ENST00000524818.1_1_RP11-522I20.3-002	489	368	75.26
ENST00000424349.1_1_FGD5-AS1-003	3792	ENST00000538519.3_1_JPX-012	269	214	79.55
ENST00000307533.10_1_AC093323.3-001	2311	ENST00000444232.3_1_AC093323.3-002	1605	1056	65.79
ENST00000411630.6_1_DANCR-001	904	ENST00000425653.1_1_DANCR-002	823	781	94.90
ENST00000450535.5_1_ZFAS1-007	1075	ENST00000620594.1_1_ZFAS1-008	508	318	62.60
ENST00000428008.5_1_ZFAS1-006	566	ENST00000620594.1_1_ZFAS1-008	508	339	66.73
ENST00000635031.1_1_AC093323.3-003	2045	ENST00000444232.3_1_AC093323.3-002	1605	1022	63.68
ENST00000310771.8_1_STAG3L5P-PVRIG2P-PILRB-001	3634	ENST00000483329.6_1_STAG3L5P-PVRIG2P-PILRB-004	819	819	100.00
ENST00000470714.5_1_STAG3L5P-PVRIG2P-PILRB-003	868	ENST00000483329.6_1_STAG3L5P-PVRIG2P-PILRB-004	819	522	63.74
ENST00000447221.1_1_SNHG7-002	2157	ENST00000582536.1_1_AC010761.6-001	391	268	68.54
ENST00000447221.1_1_SNHG7-002	2157	ENST00000620218.1_1_RP11-378E13.4-001	293	254	86.69
ENST00000447221.1_1_SNHG7-002	2157	ENST00000562802.1_1_RP11-166B2.5-001	384	254	66.15
ENST00000447221.1_1_SNHG7-002	2157	ENST00000606468.1_1_RP11-529E15.1-002	295	195	66.10
ENST00000447221.1_1_SNHG7-002	2157	ENST00000550035.1_1_RP11-1041F24.1-001	247	167	67.61
ENST00000497774.5_1_LRRC75A-AS1-007	1662	ENST00000578757.5_1_LRRC75A-AS1-023	920	733	79.67
ENST00000582363.1_1_LINC00667-002	2935	ENST00000620218.1_1_RP11-378E13.4-001	293	221	75.43
ENST00000582008.5_1_LINC00667-001	3979	ENST00000580684.5_1_LINC00667-005	1009	614	60.85
ENST00000582008.5_1_LINC00667-001	3979	ENST00000620218.1_1_RP11-378E13.4-001	293	221	75.43
ENST00000429210.1_RP11-312O7.2-001	758	ENST00000606644.1_RP11-312O7.2-002	538	402	74.72
ENST00000412759.1_RP11-439A17.7-001	754	ENST00000606644.1_RP11-312O7.2-002	538	402	74.72
ENST00000424349.1_1_FGD5-AS1-003	3792	ENST00000440079.1_1_FGD5-AS1-005	1527	1550	101.51
ENST00000426200.1_1_FGD5-AS1-002	1874	ENST00000440079.1_1_FGD5-AS1-005	1527	1133	74.20
ENST00000417835.1_1_FGD5-AS1-004	1630	ENST00000440079.1_1_FGD5-AS1-005	1527	1133	74.20
ENST00000440079.1_1_FGD5-AS1-005	1527	ENST00000531661.1_1_RP11-522I20.3-001	1017	890	87.51
ENST00000440079.1_1_FGD5-AS1-005	1527	ENST00000524818.1_1_RP11-522I20.3-002	489	368	75.26
ENST00000587743.1_1_SNHG16-004	2665	ENST00000538519.3_1_JPX-012	269	199	73.98
ENST00000587743.1_1_SNHG16-004	2665	ENST00000562802.1_1_RP11-166B2.5-001	384	238	61.98
ENST00000587743.1_1_SNHG16-004	2665	ENST00000620218.1_1_RP11-378E13.4-001	293	194	66.21
ENST00000587743.1_1_SNHG16-004	2665	ENST00000590522.1_1_CTD-2020K17.1-006	386	257	66.58
ENST00000587743.1_1_SNHG16-004	2665	ENST00000569831.1_1_LA16C-316G12.2-001	435	261	60.00
ENST00000557682.6_1_LINC01578-001	2683	ENST00000553829.1_1_LINC01578-003	732	457	62.43
ENST00000427306.2_1_EPB41L4A-AS1-002	1367	ENST00000442823.2_1_EPB41L4A-AS1-003	578	405	70.07
ENST00000580790.1_1_BMS1P4-001	1913	ENST00000431840.2_RP11-144G6.12-001	1241	1100	88.64
ENST00000580790.1_1_BMS1P4-001	1913	ENST00000605970.1_RP11-144G6.12-002	1594	1072	67.25
ENST00000580790.1_1_BMS1P4-001	1913	ENST00000526935.1_1_CTD-3064C13.1-001	516	375	72.67
ENST00000580790.1_1_BMS1P4-001	1913	ENST00000562802.1_1_RP11-166B2.5-001	384	241	62.76
ENST00000580790.1_1_BMS1P4-001	1913	ENST00000568040.1_1_RP11-20I23.7-001	287	201	70.03
ENST00000590628.1_1_CTC-459F4.3-001	1335	ENST00000501405.2_1_CTD-2340E1.2-001	391	291	74.42
ENST00000590628.1_1_CTC-459F4.3-001	1335	ENST00000625101.1_1_CTD-2349P21.7-001	200	198	99.00
ENST00000590628.1_1_CTC-459F4.3-001	1335	ENST00000446516.2_1_CTC-384G19.1-001	415	320	77.11
ENST00000590628.1_1_CTC-459F4.3-001	1335	ENST00000620218.1_1_RP11-378E13.4-001	293	200	68.26
ENST00000590628.1_1_CTC-459F4.3-001	1335	ENST00000538519.3_1_JPX-012	269	211	78.44
ENST00000590628.1_1_CTC-459F4.3-001	1335	ENST00000606468.1_1_RP11-529E15.1-002	295	189	64.07
ENST00000418833.2_1_RP4-758J18.2-003	2196	ENST00000447725.2_1_RP4-758J18.2-007	1843	1725	93.60
ENST00000418833.2_1_RP4-758J18.2-003	2196	ENST00000444362.2_1_RP4-758J18.2-001	1747	1570	89.87
ENST00000572242.1_1_RP4-758J18.2-006	2228	ENST00000418833.2_1_RP4-758J18.2-003	2196	1423	64.80
ENST00000418833.2_1_RP4-758J18.2-003	2196	ENST00000448629.5_1_RP4-758J18.2-004	797	629	78.92
ENST00000423222.5_1_LINC00467-001	3508	ENST00000623005.1_1_RP11-44N21.3-001	461	306	66.38
ENST00000423222.5_1_LINC00467-001	3508	ENST00000614983.1_1_RP11-295D4.4-001	479	314	65.55
ENST00000423222.5_1_LINC00467-001	3508	ENST00000582536.1_1_AC010761.6-001	391	295	75.45
ENST00000423222.5_1_LINC00467-001	3508	ENST00000625101.1_1_CTD-2349P21.7-001	200	196	98.00
ENST00000423222.5_1_LINC00467-001	3508	ENST00000606468.1_1_RP11-529E15.1-002	295	188	63.73
ENST00000592738.2_SPPL2B-005	2458	ENST00000593198.1_SPPL2B-004	1558	1353	86.84
ENST00000506606.1_1_UBA6-AS1-001	2233	ENST00000498917.2_1_UBA6-AS1-003	1445	1033	71.49
ENST00000612598.1_1_RP11-12G12.7-001	913	ENST00000590522.1_1_CTD-2020K17.1-006	386	271	70.21
ENST00000554360.5_1_PSMA3-AS1-002	2475	ENST00000487657.2_1_RP11-184M15.2-002	482	305	63.28
ENST00000554360.5_1_PSMA3-AS1-002	2475	ENST00000562802.1_1_RP11-166B2.5-001	384	254	66.15
ENST00000554360.5_1_PSMA3-AS1-002	2475	ENST00000590522.1_1_CTD-2020K17.1-006	386	281	72.80
ENST00000554360.5_1_PSMA3-AS1-002	2475	ENST00000606468.1_1_RP11-529E15.1-002	295	186	63.05
ENST00000313807.4_1_EIF3J-AS1-001	2863	ENST00000560750.1_1_EIF3J-AS1-004	1093	810	74.11
ENST00000313807.4_1_EIF3J-AS1-001	2863	ENST00000621050.1_1_CTD-2013N17.7-001	721	563	78.09
ENST00000313807.4_1_EIF3J-AS1-001	2863	ENST00000582536.1_1_AC010761.6-001	391	297	75.96
ENST00000313807.4_1_EIF3J-AS1-001	2863	ENST00000552532.1_1_RP11-263K4.5-001	459	277	60.35
ENST00000313807.4_1_EIF3J-AS1-001	2863	ENST00000620218.1_1_RP11-378E13.4-001	293	256	87.37
ENST00000313807.4_1_EIF3J-AS1-001	2863	ENST00000562802.1_1_RP11-166B2.5-001	384	268	69.79
ENST00000313807.4_1_EIF3J-AS1-001	2863	ENST00000501405.2_1_CTD-2340E1.2-001	391	281	71.87
ENST00000313807.4_1_EIF3J-AS1-001	2863	ENST00000590522.1_1_CTD-2020K17.1-006	386	260	67.36
ENST00000313807.4_1_EIF3J-AS1-001	2863	ENST00000625101.1_1_CTD-2349P21.7-001	200	200	100.00
ENST00000313807.4_1_EIF3J-AS1-001	2863	ENST00000538519.3_1_JPX-012	269	206	76.58
ENST00000313807.4_1_EIF3J-AS1-001	2863	ENST00000606468.1_1_RP11-529E15.1-002	295	184	62.37
ENST00000313807.4_1_EIF3J-AS1-001	2863	ENST00000606468.1_1_RP11-529E15.1-002	295	185	62.71
ENST00000313807.4_1_EIF3J-AS1-001	2863	ENST00000601661.1_1_CTD-2538G9.6-001	221	154	69.68
ENST00000313807.4_1_EIF3J-AS1-001	2863	ENST00000476186.2_1_RP11-90P5.5-001	621	393	63.29
ENST00000420918.3_1_AC016747.3-001	2532	ENST00000422740.1_1_AC016747.3-003	595	379	63.70
ENST00000420918.3_1_AC016747.3-001	2532	ENST00000562802.1_1_RP11-166B2.5-001	384	250	65.10
ENST00000420918.3_1_AC016747.3-001	2532	ENST00000446516.2_1_CTC-384G19.1-001	415	310	74.70
ENST00000514110.5_1_SNHG4-007	679	ENST00000507692.5_1_SNHG4-008	575	450	78.26
ENST00000514110.5_1_SNHG4-007	679	ENST00000446516.2_1_CTC-384G19.1-001	415	280	67.47
ENST00000514110.5_1_SNHG4-007	679	ENST00000620218.1_1_RP11-378E13.4-001	293	230	78.50
ENST00000514110.5_1_SNHG4-007	679	ENST00000625101.1_1_CTD-2349P21.7-001	200	174	87.00
ENST00000514110.5_1_SNHG4-007	679	ENST00000550035.1_1_RP11-1041F24.1-001	247	165	66.80
ENST00000417691.1_1_AC016747.3-004	892	ENST00000422740.1_1_AC016747.3-003	595	379	63.70
ENST00000417691.1_1_AC016747.3-004	892	ENST00000359823.2_1_AC106870.2-001	200	121	60.50
ENST00000629295.1_1_LINC00506-001	4300	ENST00000585816.1_1_CTC-260E6.6-001	618	443	71.68
ENST00000571449.1_1_ZNF213-AS1-004	919	ENST00000550035.1_1_RP11-1041F24.1-001	247	168	68.02
ENST00000442119.5_1_MAPKAPK5-AS1-003	602	ENST00000590479.5_1_MAPKAPK5-AS1-005	543	376	69.24
ENST00000366109.2_1_RP11-498P14.5-001	578	ENST00000582536.1_1_AC010761.6-001	391	307	78.52
ENST00000366109.2_1_RP11-498P14.5-001	578	ENST00000620218.1_1_RP11-378E13.4-001	293	253	86.35
ENST00000366109.2_1_RP11-498P14.5-001	578	ENST00000501405.2_1_CTD-2340E1.2-001	391	274	70.08
ENST00000366109.2_1_RP11-498P14.5-001	578	ENST00000625101.1_1_CTD-2349P21.7-001	200	195	97.50
ENST00000366109.2_1_RP11-498P14.5-001	578	ENST00000606468.1_1_RP11-529E15.1-002	295	188	63.73
ENST00000366109.2_1_RP11-498P14.5-001	578	ENST00000568040.1_1_RP11-20I23.7-001	287	202	70.38
ENST00000451607.5_1_GAS5-015	1007	ENST00000425771.5_1_GAS5-020	242	156	64.46
ENST00000451607.5_1_GAS5-015	1007	ENST00000538519.3_1_JPX-012	269	202	75.09
ENST00000521708.1_1_THUMPD3-AS1-016	549	ENST00000480904.2_1_THUMPD3-AS1-018	493	464	94.12
ENST00000469846.2_1_THUMPD3-AS1-006	670	ENST00000480904.2_1_THUMPD3-AS1-018	493	464	94.12
ENST00000498199.1_1_THUMPD3-AS1-003	511	ENST00000480904.2_1_THUMPD3-AS1-018	493	448	90.87
ENST00000619625.4_1_NUTM2B-AS1-013	7611	ENST00000446751.5_1_NUTM2A-AS1-012	2394	2125	88.76
ENST00000440719.1_LINC00623-015	389	ENST00000417554.1_RP11-495P10.2-002	213	162	76.06
ENST00000441423.1_LINC00623-004	737	ENST00000417554.1_RP11-495P10.2-002	213	146	68.54
ENST00000572035.1_1_RP11-111M22.3-006	738	ENST00000501405.2_1_CTD-2340E1.2-001	391	286	73.15
ENST00000572035.1_1_RP11-111M22.3-006	738	ENST00000446516.2_1_CTC-384G19.1-001	415	301	72.53
ENST00000572035.1_1_RP11-111M22.3-006	738	ENST00000590522.1_1_CTD-2020K17.1-006	386	274	70.98
ENST00000572035.1_1_RP11-111M22.3-006	738	ENST00000625101.1_1_CTD-2349P21.7-001	200	190	95.00
ENST00000428207.4_1_MAPKAPK5-AS1-001	2290	ENST00000609228.1_1_MAPKAPK5-AS1-010	605	380	62.81
ENST00000369605.8_1_SNHG5-001	1032	ENST00000414002.5_1_SNHG5-002	430	392	91.16
ENST00000414002.5_1_SNHG5-002	430	ENST00000433843.1_1_SNHG5-007	388	285	73.45
ENST00000507197.5_1_SNHG4-002	865	ENST00000505522.4_1_SNHG4-001	629	407	64.71
ENST00000441932.1_1_RP11-134G8.5-001	2329	ENST00000562644.1_1_GS1-21A4.1-001	420	406	96.67
ENST00000441932.1_1_RP11-134G8.5-001	2329	ENST00000562802.1_1_RP11-166B2.5-001	384	245	63.80
ENST00000441932.1_1_RP11-134G8.5-001	2329	ENST00000562802.1_1_RP11-166B2.5-001	384	231	60.16
ENST00000441932.1_1_RP11-134G8.5-001	2329	ENST00000487657.2_1_RP11-184M15.2-002	482	292	60.58
ENST00000441932.1_1_RP11-134G8.5-001	2329	ENST00000590522.1_1_CTD-2020K17.1-006	386	267	69.17
ENST00000441932.1_1_RP11-134G8.5-001	2329	ENST00000569831.1_1_LA16C-316G12.2-001	435	263	60.46
ENST00000441932.1_1_RP11-134G8.5-001	2329	ENST00000569831.1_1_LA16C-316G12.2-001	435	266	61.15
ENST00000441932.1_1_RP11-134G8.5-001	2329	ENST00000606468.1_1_RP11-529E15.1-002	295	186	63.05
ENST00000369605.8_1_SNHG5-001	1032	ENST00000435947.5_1_SNHG5-003	696	517	74.28
ENST00000369605.8_1_SNHG5-001	1032	ENST00000414002.5_1_SNHG5-002	430	392	91.16
ENST00000369605.8_1_SNHG5-001	1032	ENST00000433843.1_1_SNHG5-007	388	294	75.77
ENST00000369605.8_1_SNHG5-001	1032	ENST00000623267.3_1_SNHG5-016	374	278	74.33
ENST00000594653.1_1_RP11-15H20.7-002	574	ENST00000620218.1_1_RP11-378E13.4-001	293	225	76.79
ENST00000594653.1_1_RP11-15H20.7-002	574	ENST00000501405.2_1_CTD-2340E1.2-001	391	270	69.05
ENST00000594653.1_1_RP11-15H20.7-002	574	ENST00000592655.1_1_RP11-756J15.3-001	228	147	64.47
ENST00000594653.1_1_RP11-15H20.7-002	574	ENST00000606468.1_1_RP11-529E15.1-002	295	190	64.41
ENST00000594653.1_1_RP11-15H20.7-002	574	ENST00000550035.1_1_RP11-1041F24.1-001	247	166	67.21
ENST00000440719.1_LINC00623-015	389	ENST00000417554.1_RP11-495P10.2-002	213	162	76.06
ENST00000442526.2_1_RP11-517P14.2-001	760	ENST00000582536.1_1_AC010761.6-001	391	272	69.57
ENST00000442526.2_1_RP11-517P14.2-001	760	ENST00000501405.2_1_CTD-2340E1.2-001	391	250	63.94
ENST00000442526.2_1_RP11-517P14.2-001	760	ENST00000625101.1_1_CTD-2349P21.7-001	200	189	94.50
ENST00000442526.2_1_RP11-517P14.2-001	760	ENST00000620218.1_1_RP11-378E13.4-001	293	219	74.74
ENST00000442526.2_1_RP11-517P14.2-001	760	ENST00000606468.1_1_RP11-529E15.1-002	295	181	61.36
ENST00000592381.1_1_RP11-1094M14.11-001	1298	ENST00000590522.1_1_CTD-2020K17.1-006	386	261	67.62
ENST00000592381.1_1_RP11-1094M14.11-001	1298	ENST00000582536.1_1_AC010761.6-001	391	310	79.28
ENST00000592381.1_1_RP11-1094M14.11-001	1298	ENST00000614983.1_1_RP11-295D4.4-001	479	295	61.59
ENST00000592381.1_1_RP11-1094M14.11-001	1298	ENST00000501405.2_1_CTD-2340E1.2-001	391	284	72.63
ENST00000592381.1_1_RP11-1094M14.11-001	1298	ENST00000562802.1_1_RP11-166B2.5-001	384	240	62.50
ENST00000592381.1_1_RP11-1094M14.11-001	1298	ENST00000625101.1_1_CTD-2349P21.7-001	200	188	94.00
ENST00000592381.1_1_RP11-1094M14.11-001	1298	ENST00000606468.1_1_RP11-529E15.1-002	295	188	63.73
ENST00000500276.6_1_RASSF8-AS1-002	2610	ENST00000487657.2_1_RP11-184M15.2-002	482	293	60.79
ENST00000500276.6_1_RASSF8-AS1-002	2610	ENST00000501405.2_1_CTD-2340E1.2-001	391	277	70.84
ENST00000474814.1_1_SNHG12-004	1903	ENST00000470977.5_1_SNHG12-003	1098	681	62.02
ENST00000624080.1_1_CBR3-AS1-020	822	ENST00000500203.2_SEC22B-002	439	275	62.64
ENST00000612986.1_1_RP11-358L22.3-001	1090	ENST00000500203.2_SEC22B-002	439	264	60.14
ENST00000588380.1_1_LLNLR-284B4.2-001	641	ENST00000500203.2_SEC22B-002	439	269	61.28
ENST00000608005.1_1_RP11-344N10.5-001	3005	ENST00000500203.2_SEC22B-002	439	270	61.50
ENST00000625841.1_1_AC012358.8-023	518	ENST00000500203.2_SEC22B-002	439	284	64.69
ENST00000562328.2_1_RP11-378A13.1-001	2048	ENST00000500203.2_SEC22B-002	439	278	63.33
ENST00000500203.2_SEC22B-002	439	ENST00000501405.2_1_CTD-2340E1.2-001	391	273	69.82
ENST00000449307.3_1_GS1-124K5.11-001	7092	ENST00000500203.2_SEC22B-002	439	267	60.82
ENST00000449307.3_1_GS1-124K5.11-001	7092	ENST00000500203.2_SEC22B-002	439	266	60.59
ENST00000513560.6_1_NNT-AS1-005	4769	ENST00000500203.2_SEC22B-002	439	267	60.82
ENST00000631190.1_1_LINC00294-001	3306	ENST00000500203.2_SEC22B-002	439	272	61.96
ENST00000621050.1_1_CTD-2013N17.7-001	721	ENST00000500203.2_SEC22B-002	439	274	62.41
ENST00000508000.5_1_CTD-2015H6.3-002	1151	ENST00000500203.2_SEC22B-002	439	281	64.01
ENST00000504300.1_1_CTD-2015H6.3-001	837	ENST00000500203.2_SEC22B-002	439	281	64.01
ENST00000564629.1_1_RP11-452L6.5-001	3026	ENST00000500203.2_SEC22B-002	439	270	61.50
ENST00000500203.2_SEC22B-002	439	ENST00000606468.1_1_RP11-529E15.1-002	295	178	60.34
ENST00000605920.1_1_RP11-182L21.6-001	1701	ENST00000609350.1_1_RP11-395A13.2-001	630	630	100.00
ENST00000439559.2_1_LINC00863-001	3287	ENST00000609350.1_1_RP11-395A13.2-001	630	423	67.14
ENST00000455565.5_1_CRHR1-IT1-005	2609	ENST00000583740.5_1_CRHR1-IT1-007	537	391	72.81
ENST00000528337.1_1_WAC-AS1-002	2608	ENST00000527986.5_1_WAC-AS1-001	2323	1988	85.58
ENST00000527986.5_1_WAC-AS1-001	2323	ENST00000462717.1_1_RP11-245J9.4-001	441	298	67.57
ENST00000606697.5_1_NNT-AS1-003	1945	ENST00000585498.1_1_CTC-260E6.6-003	883	696	78.82
ENST00000447070.1_1_AC074117.10-001	3060	ENST00000585498.1_1_CTC-260E6.6-003	883	710	80.41
ENST00000585498.1_1_CTC-260E6.6-003	883	ENST00000583963.1_1_RP11-849F2.5-002	531	334	62.90
ENST00000499346.6_1_LINC01184-001	1380	ENST00000462717.1_1_RP11-245J9.4-001	441	308	69.84
ENST00000499346.6_1_LINC01184-001	1380	ENST00000582536.1_1_AC010761.6-001	391	308	78.77
ENST00000499346.6_1_LINC01184-001	1380	ENST00000625101.1_1_CTD-2349P21.7-001	200	200	100.00
ENST00000499346.6_1_LINC01184-001	1380	ENST00000446516.2_1_CTC-384G19.1-001	415	280	67.47
ENST00000499346.6_1_LINC01184-001	1380	ENST00000550035.1_1_RP11-1041F24.1-001	247	164	66.40
ENST00000580220.2_1_CRHR1-IT1-004	758	ENST00000590522.1_1_CTD-2020K17.1-006	386	266	68.91
ENST00000421068.5_1_GAS5-006	1060	ENST00000456293.5_1_GAS5-007	583	354	60.72
ENST00000495430.1_1_NUTM2B-AS1-004	829	ENST00000458739.1_1_NUTM2A-AS1-013	733	552	75.31
ENST00000605920.1_1_RP11-182L21.6-001	1701	ENST00000609350.1_1_RP11-395A13.2-001	630	630	100.00
ENST00000634344.1_1_AP006222.2-005	1219	ENST00000562802.1_1_RP11-166B2.5-001	384	243	63.28
ENST00000634344.1_1_AP006222.2-005	1219	ENST00000623005.1_1_RP11-44N21.3-001	461	297	64.43
ENST00000634344.1_1_AP006222.2-005	1219	ENST00000487657.2_1_RP11-184M15.2-002	482	295	61.20
ENST00000634344.1_1_AP006222.2-005	1219	ENST00000590522.1_1_CTD-2020K17.1-006	386	267	69.17
ENST00000634344.1_1_AP006222.2-005	1219	ENST00000620218.1_1_RP11-378E13.4-001	293	242	82.59
ENST00000634344.1_1_AP006222.2-005	1219	ENST00000359823.2_1_AC106870.2-001	200	127	63.50
ENST00000450535.5_1_ZFAS1-007	1075	ENST00000417721.5_1_ZFAS1-004	860	644	74.88
ENST00000424349.1_1_FGD5-AS1-003	3792	ENST00000417835.1_1_FGD5-AS1-004	1630	1476	90.55
ENST00000426200.1_1_FGD5-AS1-002	1874	ENST00000417835.1_1_FGD5-AS1-004	1630	1464	89.82
ENST00000417835.1_1_FGD5-AS1-004	1630	ENST00000440079.1_1_FGD5-AS1-005	1527	1133	74.20
ENST00000417835.1_1_FGD5-AS1-004	1630	ENST00000531661.1_1_RP11-522I20.3-001	1017	890	87.51
ENST00000417835.1_1_FGD5-AS1-004	1630	ENST00000524818.1_1_RP11-522I20.3-002	489	368	75.26
ENST00000417835.1_1_FGD5-AS1-004	1630	ENST00000538519.3_1_JPX-012	269	214	79.55
ENST00000605970.1_RP11-144G6.12-002	1594	ENST00000431840.2_RP11-144G6.12-001	1241	1207	97.26
ENST00000580790.1_1_BMS1P4-001	1913	ENST00000431840.2_RP11-144G6.12-001	1241	1100	88.64
ENST00000412685.6_1_HCG18-001	2552	ENST00000438412.5_1_HCG18-003	2440	1827	74.88
ENST00000483543.7_1_AJ271736.10-001	773	ENST00000483543.7_1_PAR_Y_AJ271736.10-001	773	773	100.00
ENST00000369605.8_1_SNHG5-001	1032	ENST00000433843.1_1_SNHG5-007	388	294	75.77
ENST00000414002.5_1_SNHG5-002	430	ENST00000433843.1_1_SNHG5-007	388	285	73.45
ENST00000445681.1_1_GS1-124K5.4-001	540	ENST00000452565.1_1_GS1-124K5.4-002	454	458	100.88
ENST00000506606.1_1_UBA6-AS1-001	2233	ENST00000498917.2_1_UBA6-AS1-003	1445	1033	71.49
ENST00000514110.5_1_SNHG4-007	679	ENST00000507692.5_1_SNHG4-008	575	450	78.26
ENST00000443799.5_1_GAS5-011	897	ENST00000456293.5_1_GAS5-007	583	435	74.61
ENST00000421068.5_1_GAS5-006	1060	ENST00000456293.5_1_GAS5-007	583	354	60.72
ENST00000456293.5_1_GAS5-007	583	ENST00000425771.5_1_GAS5-020	242	156	64.46
ENST00000442383.1_1_OSER1-AS1-001	1482	ENST00000439943.5_1_OSER1-AS1-002	1441	1209	83.90
ENST00000442383.1_1_OSER1-AS1-001	1482	ENST00000590522.1_1_CTD-2020K17.1-006	386	254	65.80
ENST00000442383.1_1_OSER1-AS1-001	1482	ENST00000501405.2_1_CTD-2340E1.2-001	391	261	66.75
ENST00000528337.1_1_WAC-AS1-002	2608	ENST00000527986.5_1_WAC-AS1-001	2323	1988	85.58
ENST00000528337.1_1_WAC-AS1-002	2608	ENST00000462717.1_1_RP11-245J9.4-001	441	298	67.57
ENST00000528337.1_1_WAC-AS1-002	2608	ENST00000582536.1_1_AC010761.6-001	391	303	77.49
ENST00000528337.1_1_WAC-AS1-002	2608	ENST00000590522.1_1_CTD-2020K17.1-006	386	271	70.21
ENST00000528337.1_1_WAC-AS1-002	2608	ENST00000625101.1_1_CTD-2349P21.7-001	200	192	96.00
ENST00000528337.1_1_WAC-AS1-002	2608	ENST00000501405.2_1_CTD-2340E1.2-001	391	287	73.40
ENST00000528337.1_1_WAC-AS1-002	2608	ENST00000562802.1_1_RP11-166B2.5-001	384	265	69.01
ENST00000528337.1_1_WAC-AS1-002	2608	ENST00000620218.1_1_RP11-378E13.4-001	293	186	63.48
ENST00000530270.2_1_RAB30-AS1-008	1116	ENST00000501011.6_1_RAB30-AS1-001	607	527	86.82
ENST00000635675.1_1_LINC00339-005	1433	ENST00000416769.1_1_LINC00339-001	1054	945	89.66
ENST00000416769.1_1_LINC00339-001	1054	ENST00000634451.1_1_LINC00339-008	554	342	61.73
ENST00000436764.5_1_SNHG17-001	973	ENST00000423536.5_1_SNHG17-003	517	407	78.72
ENST00000451298.1_1_RP11-248G5.8-001	3796	ENST00000562802.1_1_RP11-166B2.5-001	384	251	65.36
ENST00000451298.1_1_RP11-248G5.8-001	3796	ENST00000568040.1_1_RP11-20I23.7-001	287	197	68.64
ENST00000427306.2_1_EPB41L4A-AS1-002	1367	ENST00000442823.2_1_EPB41L4A-AS1-003	578	405	70.07
ENST00000417578.5_1_SNHG17-006	880	ENST00000423536.5_1_SNHG17-003	517	403	77.95
ENST00000528804.1_1_AL136419.6-002	2102	ENST00000568040.1_1_RP11-20I23.7-001	287	210	73.17
ENST00000528804.1_1_AL136419.6-002	2102	ENST00000625101.1_1_CTD-2349P21.7-001	200	128	64.00
ENST00000442067.5_1_GAS5-018	1114	ENST00000436656.5_1_GAS5-004	822	517	62.90
ENST00000436656.5_1_GAS5-004	822	ENST00000452197.5_1_GAS5-013	483	334	69.15
ENST00000436656.5_1_GAS5-004	822	ENST00000425771.5_1_GAS5-020	242	156	64.46
ENST00000558945.5_1_OIP5-AS1-002	1269	ENST00000592655.1_1_RP11-756J15.3-001	228	141	61.84
ENST00000448190.6_1_SNHG4-005	542	ENST00000606468.1_1_RP11-529E15.1-002	295	185	62.71
ENST00000448190.6_1_SNHG4-005	542	ENST00000592655.1_1_RP11-756J15.3-001	228	144	63.16
ENST00000448190.6_1_SNHG4-005	542	ENST00000550035.1_1_RP11-1041F24.1-001	247	164	66.40
ENST00000469846.2_1_THUMPD3-AS1-006	670	ENST00000521708.1_1_THUMPD3-AS1-016	549	482	87.80
ENST00000469846.2_1_THUMPD3-AS1-006	670	ENST00000480904.2_1_THUMPD3-AS1-018	493	464	94.12
ENST00000469846.2_1_THUMPD3-AS1-006	670	ENST00000498199.1_1_THUMPD3-AS1-003	511	448	87.67
ENST00000533708.1_1_RAB30-AS1-005	825	ENST00000534499.1_1_RAB30-AS1-006	597	573	95.98
ENST00000439559.2_1_LINC00863-001	3287	ENST00000609350.1_1_RP11-395A13.2-001	630	423	67.14
ENST00000469846.2_1_THUMPD3-AS1-006	670	ENST00000521708.1_1_THUMPD3-AS1-016	549	482	87.80
ENST00000521708.1_1_THUMPD3-AS1-016	549	ENST00000480904.2_1_THUMPD3-AS1-018	493	464	94.12
ENST00000521708.1_1_THUMPD3-AS1-016	549	ENST00000498199.1_1_THUMPD3-AS1-003	511	448	87.67
ENST00000483543.7_1_PAR_Y_AJ271736.10-001	773	ENST00000483543.7_1_AJ271736.10-001	773	773	100.00
ENST00000427076.5_1_POLR2J4-002	6466	ENST00000422304.1_1_POLR2J4-001	974	713	73.20
ENST00000412685.6_1_HCG18-001	2552	ENST00000438412.5_1_HCG18-003	2440	1827	74.88
ENST00000557682.6_1_LINC01578-001	2683	ENST00000556895.5_1_LINC01578-004	802	802	100.00
ENST00000557682.6_1_LINC01578-001	2683	ENST00000553829.1_1_LINC01578-003	732	457	62.43
ENST00000507197.5_1_SNHG4-002	865	ENST00000505522.4_1_SNHG4-001	629	407	64.71
ENST00000635600.1_1_RP11-242D8.1-002	1782	ENST00000592117.1_1_RP11-686D22.4-001	537	422	78.58
ENST00000531894.5_1_PDXDC2P-001	4184	ENST00000525331.5_1_PDXDC2P-005	883	654	74.07
ENST00000530079.5_1_PDXDC2P-002	2764	ENST00000525331.5_1_PDXDC2P-005	883	654	74.07
ENST00000428207.4_1_MAPKAPK5-AS1-001	2290	ENST00000443596.1_1_MAPKAPK5-AS1-004	930	715	76.88
ENST00000443596.1_1_MAPKAPK5-AS1-004	930	ENST00000442119.5_1_MAPKAPK5-AS1-003	602	364	60.47
ENST00000426200.1_1_FGD5-AS1-002	1874	ENST00000417835.1_1_FGD5-AS1-004	1630	1464	89.82
ENST00000424349.1_1_FGD5-AS1-003	3792	ENST00000426200.1_1_FGD5-AS1-002	1874	1463	78.07
ENST00000426200.1_1_FGD5-AS1-002	1874	ENST00000440079.1_1_FGD5-AS1-005	1527	1133	74.20
ENST00000426200.1_1_FGD5-AS1-002	1874	ENST00000531661.1_1_RP11-522I20.3-001	1017	890	87.51
ENST00000426200.1_1_FGD5-AS1-002	1874	ENST00000524818.1_1_RP11-522I20.3-002	489	368	75.26
ENST00000426200.1_1_FGD5-AS1-002	1874	ENST00000538519.3_1_JPX-012	269	214	79.55
ENST00000526623.2_1_AP003068.23-001	1662	ENST00000562802.1_1_RP11-166B2.5-001	384	239	62.24
ENST00000551597.6_1_PSMA3-AS1-007	507	ENST00000620218.1_1_RP11-378E13.4-001	293	208	70.99
ENST00000551597.6_1_PSMA3-AS1-007	507	ENST00000538519.3_1_JPX-012	269	176	65.43
ENST00000551597.6_1_PSMA3-AS1-007	507	ENST00000592655.1_1_RP11-756J15.3-001	228	150	65.79
ENST00000530079.5_1_PDXDC2P-002	2764	ENST00000525331.5_1_PDXDC2P-005	883	654	74.07
ENST00000577700.5_1_SNHG15-002	3116	ENST00000584327.5_1_SNHG15-010	505	322	63.76
ENST00000580458.5_1_SNHG15-008	710	ENST00000584327.5_1_SNHG15-010	505	322	63.76
ENST00000442119.5_1_MAPKAPK5-AS1-003	602	ENST00000590479.5_1_MAPKAPK5-AS1-005	543	376	69.24
ENST00000443596.1_1_MAPKAPK5-AS1-004	930	ENST00000442119.5_1_MAPKAPK5-AS1-003	602	364	60.47
ENST00000508000.5_1_CTD-2015H6.3-002	1151	ENST00000504300.1_1_CTD-2015H6.3-001	837	732	87.46
ENST00000504300.1_1_CTD-2015H6.3-001	837	ENST00000500203.2_SEC22B-002	439	281	64.01
ENST00000481027.5_1_LRRC75A-AS1-003	1016	ENST00000480811.5_1_LRRC75A-AS1-018	968	768	79.34
ENST00000481898.5_1_LRRC75A-AS1-002	993	ENST00000480811.5_1_LRRC75A-AS1-018	968	636	65.70
ENST00000480811.5_1_LRRC75A-AS1-018	968	ENST00000487066.5_1_LRRC75A-AS1-009	763	621	81.39
ENST00000497774.5_1_LRRC75A-AS1-007	1662	ENST00000480811.5_1_LRRC75A-AS1-018	968	593	61.26
ENST00000480811.5_1_LRRC75A-AS1-018	968	ENST00000477249.6_1_LRRC75A-AS1-015	891	593	66.55
ENST00000480811.5_1_LRRC75A-AS1-018	968	ENST00000582911.5_1_LRRC75A-AS1-025	879	591	67.24
ENST00000480811.5_1_LRRC75A-AS1-018	968	ENST00000580180.5_1_LRRC75A-AS1-026	753	590	78.35
ENST00000480811.5_1_LRRC75A-AS1-018	968	ENST00000484836.1_1_LRRC75A-AS1-016	821	503	61.27
ENST00000480811.5_1_LRRC75A-AS1-018	968	ENST00000584926.5_1_LRRC75A-AS1-027	604	376	62.25
ENST00000480811.5_1_LRRC75A-AS1-018	968	ENST00000475947.6_1_LRRC75A-AS1-010	598	368	61.54
ENST00000460022.6_2_AC009403.2-005	1356	ENST00000538519.3_1_JPX-012	269	201	74.72
ENST00000460022.6_2_AC009403.2-005	1356	ENST00000562802.1_1_RP11-166B2.5-001	384	247	64.32
ENST00000460022.6_2_AC009403.2-005	1356	ENST00000606468.1_1_RP11-529E15.1-002	295	188	63.73
ENST00000460022.6_2_AC009403.2-005	1356	ENST00000625101.1_1_CTD-2349P21.7-001	200	197	98.50
ENST00000414209.5_1_JPX-001	2194	ENST00000415215.1_1_JPX-003	475	294	61.89
ENST00000415215.1_1_JPX-003	475	ENST00000538519.3_1_JPX-012	269	177	65.80
ENST00000431268.5_1_GAS5-002	1698	ENST00000412059.5_1_GAS5-022	979	625	63.84
ENST00000431268.5_1_GAS5-002	1698	ENST00000449589.5_1_GAS5-010	712	552	77.53
ENST00000431268.5_1_GAS5-002	1698	ENST00000454813.1_1_GAS5-026	621	427	68.76
ENST00000431268.5_1_GAS5-002	1698	ENST00000582536.1_1_AC010761.6-001	391	289	73.91
ENST00000431268.5_1_GAS5-002	1698	ENST00000614983.1_1_RP11-295D4.4-001	479	297	62.00
ENST00000431268.5_1_GAS5-002	1698	ENST00000501405.2_1_CTD-2340E1.2-001	391	254	64.96
ENST00000416769.1_1_LINC00339-001	1054	ENST00000634451.1_1_LINC00339-008	554	342	61.73
ENST00000635675.1_1_LINC00339-005	1433	ENST00000634451.1_1_LINC00339-008	554	341	61.55
ENST00000418833.2_1_RP4-758J18.2-003	2196	ENST00000444362.2_1_RP4-758J18.2-001	1747	1570	89.87
ENST00000447725.2_1_RP4-758J18.2-007	1843	ENST00000444362.2_1_RP4-758J18.2-001	1747	1550	88.72
ENST00000572242.1_1_RP4-758J18.2-006	2228	ENST00000444362.2_1_RP4-758J18.2-001	1747	1430	81.85
ENST00000444362.2_1_RP4-758J18.2-001	1747	ENST00000448629.5_1_RP4-758J18.2-004	797	792	99.37
ENST00000366446.4_1_NUTM2A-AS1-007	819	ENST00000582536.1_1_AC010761.6-001	391	254	64.96
ENST00000366446.4_1_NUTM2A-AS1-007	819	ENST00000625101.1_1_CTD-2349P21.7-001	200	205	102.50
ENST00000623112.1_1_AC074183.3-001	922	ENST00000416970.5_1_SNHG7-003	789	511	64.77
ENST00000412224.6_1_KTN1-AS1-001	2185	ENST00000501405.2_1_CTD-2340E1.2-001	391	266	68.03
ENST00000412224.6_1_KTN1-AS1-001	2185	ENST00000582536.1_1_AC010761.6-001	391	267	68.29
ENST00000412224.6_1_KTN1-AS1-001	2185	ENST00000562802.1_1_RP11-166B2.5-001	384	240	62.50
ENST00000412224.6_1_KTN1-AS1-001	2185	ENST00000606468.1_1_RP11-529E15.1-002	295	177	60.00
ENST00000457283.3_1_AC002310.12-001	1445	ENST00000592655.1_1_RP11-756J15.3-001	228	148	64.91
ENST00000366365.2_2_SNHG20-002	1028	ENST00000562802.1_1_RP11-166B2.5-001	384	245	63.80
ENST00000366365.2_2_SNHG20-002	1028	ENST00000590522.1_1_CTD-2020K17.1-006	386	262	67.88
ENST00000366365.2_2_SNHG20-002	1028	ENST00000620218.1_1_RP11-378E13.4-001	293	220	75.09
ENST00000366365.2_2_SNHG20-002	1028	ENST00000606468.1_1_RP11-529E15.1-002	295	187	63.39
ENST00000606697.5_1_NNT-AS1-003	1945	ENST00000585498.1_1_CTC-260E6.6-003	883	696	78.82
ENST00000606697.5_1_NNT-AS1-003	1945	ENST00000623071.1_1_RP11-411B10.7-001	864	599	69.33
ENST00000606697.5_1_NNT-AS1-003	1945	ENST00000583963.1_1_RP11-849F2.5-002	531	334	62.90
ENST00000470491.6_1_LRRC75A-AS1-012	1057	ENST00000483140.5_1_LRRC75A-AS1-017	936	702	75.00
ENST00000481898.5_1_LRRC75A-AS1-002	993	ENST00000483140.5_1_LRRC75A-AS1-017	936	658	70.30
ENST00000483140.5_1_LRRC75A-AS1-017	936	ENST00000582911.5_1_LRRC75A-AS1-025	879	647	73.61
ENST00000497774.5_1_LRRC75A-AS1-007	1662	ENST00000483140.5_1_LRRC75A-AS1-017	936	630	67.31
ENST00000481027.5_1_LRRC75A-AS1-003	1016	ENST00000483140.5_1_LRRC75A-AS1-017	936	622	66.45
ENST00000483140.5_1_LRRC75A-AS1-017	936	ENST00000477249.6_1_LRRC75A-AS1-015	891	601	67.45
ENST00000483140.5_1_LRRC75A-AS1-017	936	ENST00000580180.5_1_LRRC75A-AS1-026	753	465	61.75
ENST00000483140.5_1_LRRC75A-AS1-017	936	ENST00000475947.6_1_LRRC75A-AS1-010	598	436	72.91
ENST00000426282.6_1_NUP50-AS1-001	2076	ENST00000582536.1_1_AC010761.6-001	391	303	77.49
ENST00000426282.6_1_NUP50-AS1-001	2076	ENST00000590522.1_1_CTD-2020K17.1-006	386	263	68.13
ENST00000426282.6_1_NUP50-AS1-001	2076	ENST00000623005.1_1_RP11-44N21.3-001	461	296	64.21
ENST00000426282.6_1_NUP50-AS1-001	2076	ENST00000569831.1_1_LA16C-316G12.2-001	435	265	60.92
ENST00000561275.5_1_OIP5-AS1-006	821	ENST00000560706.5_1_OIP5-AS1-010	473	332	70.19
ENST00000561275.5_1_OIP5-AS1-006	821	ENST00000562802.1_1_RP11-166B2.5-001	384	238	61.98
ENST00000438107.1_1_RP11-706O15.3-002	2155	ENST00000552532.1_1_RP11-263K4.5-001	459	284	61.87
ENST00000438107.1_1_RP11-706O15.3-002	2155	ENST00000562802.1_1_RP11-166B2.5-001	384	233	60.68
ENST00000438107.1_1_RP11-706O15.3-002	2155	ENST00000590522.1_1_CTD-2020K17.1-006	386	258	66.84
ENST00000438107.1_1_RP11-706O15.3-002	2155	ENST00000606468.1_1_RP11-529E15.1-002	295	188	63.73
ENST00000491009.5_1_LRRC75A-AS1-013	863	ENST00000492250.5_1_LRRC75A-AS1-011	565	499	88.32
ENST00000491009.5_1_LRRC75A-AS1-013	863	ENST00000475947.6_1_LRRC75A-AS1-010	598	368	61.54
ENST00000582965.1_1_SNHG25-001	278	ENST00000580828.1_1_SNHG25-002	106	111	104.72
ENST00000504270.2_1_CD27-AS1-004	700	ENST00000447687.2_1_CD27-AS1-009	467	445	95.29
ENST00000577700.5_1_SNHG15-002	3116	ENST00000580458.5_1_SNHG15-008	710	514	72.39
ENST00000580458.5_1_SNHG15-008	710	ENST00000584327.5_1_SNHG15-010	505	322	63.76
ENST00000555707.5_1_PSMA3-AS1-003	1983	ENST00000556400.5_1_PSMA3-AS1-015	604	371	61.42
ENST00000555707.5_1_PSMA3-AS1-003	1983	ENST00000582536.1_1_AC010761.6-001	391	292	74.68
ENST00000555707.5_1_PSMA3-AS1-003	1983	ENST00000614983.1_1_RP11-295D4.4-001	479	292	60.96
ENST00000555707.5_1_PSMA3-AS1-003	1983	ENST00000501405.2_1_CTD-2340E1.2-001	391	279	71.36
ENST00000555707.5_1_PSMA3-AS1-003	1983	ENST00000625101.1_1_CTD-2349P21.7-001	200	193	96.50
ENST00000555707.5_1_PSMA3-AS1-003	1983	ENST00000623005.1_1_RP11-44N21.3-001	461	292	63.34
ENST00000555707.5_1_PSMA3-AS1-003	1983	ENST00000620218.1_1_RP11-378E13.4-001	293	226	77.13
ENST00000555707.5_1_PSMA3-AS1-003	1983	ENST00000590522.1_1_CTD-2020K17.1-006	386	271	70.21
ENST00000555707.5_1_PSMA3-AS1-003	1983	ENST00000606468.1_1_RP11-529E15.1-002	295	188	63.73
ENST00000598322.1_1_CTD-3099C6.9-001	2848	ENST00000446516.2_1_CTC-384G19.1-001	415	293	70.60
ENST00000598322.1_1_CTD-3099C6.9-001	2848	ENST00000562802.1_1_RP11-166B2.5-001	384	247	64.32
ENST00000598322.1_1_CTD-3099C6.9-001	2848	ENST00000590522.1_1_CTD-2020K17.1-006	386	281	72.80
ENST00000608317.1_1_PAXIP1-AS1-001	2256	ENST00000625101.1_1_CTD-2349P21.7-001	200	200	100.00
ENST00000591501.1_1_ILF3-AS1-001	1983	ENST00000621050.1_1_CTD-2013N17.7-001	721	632	87.66
ENST00000591501.1_1_ILF3-AS1-001	1983	ENST00000623005.1_1_RP11-44N21.3-001	461	282	61.17
ENST00000591501.1_1_ILF3-AS1-001	1983	ENST00000552532.1_1_RP11-263K4.5-001	459	277	60.35
ENST00000591501.1_1_ILF3-AS1-001	1983	ENST00000487657.2_1_RP11-184M15.2-002	482	295	61.20
ENST00000591501.1_1_ILF3-AS1-001	1983	ENST00000614983.1_1_RP11-295D4.4-001	479	294	61.38
ENST00000591501.1_1_ILF3-AS1-001	1983	ENST00000590522.1_1_CTD-2020K17.1-006	386	270	69.95
ENST00000591501.1_1_ILF3-AS1-001	1983	ENST00000562802.1_1_RP11-166B2.5-001	384	257	66.93
ENST00000591501.1_1_ILF3-AS1-001	1983	ENST00000599924.1_1_CTD-2571L23.8-001	344	239	69.48
ENST00000591501.1_1_ILF3-AS1-001	1983	ENST00000359823.2_1_AC106870.2-001	200	129	64.50
ENST00000310771.8_1_STAG3L5P-PVRIG2P-PILRB-001	3634	ENST00000483329.6_1_STAG3L5P-PVRIG2P-PILRB-004	819	819	100.00
ENST00000310771.8_1_STAG3L5P-PVRIG2P-PILRB-001	3634	ENST00000470714.5_1_STAG3L5P-PVRIG2P-PILRB-003	868	531	61.18
ENST00000557660.5_1_PSMA3-AS1-004	2360	ENST00000625101.1_1_CTD-2349P21.7-001	200	197	98.50
ENST00000557660.5_1_PSMA3-AS1-004	2360	ENST00000590522.1_1_CTD-2020K17.1-006	386	267	69.17
ENST00000557660.5_1_PSMA3-AS1-004	2360	ENST00000446516.2_1_CTC-384G19.1-001	415	263	63.37
ENST00000557660.5_1_PSMA3-AS1-004	2360	ENST00000606468.1_1_RP11-529E15.1-002	295	188	63.73
ENST00000557660.5_1_PSMA3-AS1-004	2360	ENST00000550035.1_1_RP11-1041F24.1-001	247	164	66.40
ENST00000310771.8_1_STAG3L5P-PVRIG2P-PILRB-001	3634	ENST00000470714.5_1_STAG3L5P-PVRIG2P-PILRB-003	868	531	61.18
ENST00000470714.5_1_STAG3L5P-PVRIG2P-PILRB-003	868	ENST00000483329.6_1_STAG3L5P-PVRIG2P-PILRB-004	819	522	63.74
ENST00000412446.5_1_LINC00476-004	809	ENST00000501405.2_1_CTD-2340E1.2-001	391	283	72.38
ENST00000412446.5_1_LINC00476-004	809	ENST00000552532.1_1_RP11-263K4.5-001	459	277	60.35
ENST00000412446.5_1_LINC00476-004	809	ENST00000620218.1_1_RP11-378E13.4-001	293	250	85.32
ENST00000412446.5_1_LINC00476-004	809	ENST00000582536.1_1_AC010761.6-001	391	294	75.19
ENST00000412446.5_1_LINC00476-004	809	ENST00000538519.3_1_JPX-012	269	196	72.86
ENST00000412446.5_1_LINC00476-004	809	ENST00000590522.1_1_CTD-2020K17.1-006	386	265	68.65
ENST00000412446.5_1_LINC00476-004	809	ENST00000606468.1_1_RP11-529E15.1-002	295	192	65.08
ENST00000412446.5_1_LINC00476-004	809	ENST00000625101.1_1_CTD-2349P21.7-001	200	197	98.50
ENST00000582965.1_1_SNHG25-001	278	ENST00000580828.1_1_SNHG25-002	106	111	104.72
ENST00000573447.1_1_ZNF213-AS1-002	1117	ENST00000620218.1_1_RP11-378E13.4-001	293	227	77.47
ENST00000573447.1_1_ZNF213-AS1-002	1117	ENST00000582536.1_1_AC010761.6-001	391	301	76.98
ENST00000440026.1_1_AC005562.1-002	1961	ENST00000625101.1_1_CTD-2349P21.7-001	200	198	99.00
ENST00000440026.1_1_AC005562.1-002	1961	ENST00000582536.1_1_AC010761.6-001	391	275	70.33
ENST00000440026.1_1_AC005562.1-002	1961	ENST00000590522.1_1_CTD-2020K17.1-006	386	267	69.17
ENST00000440026.1_1_AC005562.1-002	1961	ENST00000501405.2_1_CTD-2340E1.2-001	391	279	71.36
ENST00000440026.1_1_AC005562.1-002	1961	ENST00000620218.1_1_RP11-378E13.4-001	293	206	70.31
ENST00000440026.1_1_AC005562.1-002	1961	ENST00000606468.1_1_RP11-529E15.1-002	295	187	63.39
ENST00000434411.5_1_SNHG20-001	2143	ENST00000565256.1_1_SNHG20-008	1234	916	74.23
ENST00000434411.5_1_SNHG20-001	2143	ENST00000566583.5_1_SNHG20-007	1338	916	68.46
ENST00000434411.5_1_SNHG20-001	2143	ENST00000590522.1_1_CTD-2020K17.1-006	386	282	73.06
ENST00000434411.5_1_SNHG20-001	2143	ENST00000620218.1_1_RP11-378E13.4-001	293	212	72.35
ENST00000434411.5_1_SNHG20-001	2143	ENST00000487657.2_1_RP11-184M15.2-002	482	297	61.62
ENST00000434411.5_1_SNHG20-001	2143	ENST00000562802.1_1_RP11-166B2.5-001	384	252	65.62
ENST00000434411.5_1_SNHG20-001	2143	ENST00000538519.3_1_JPX-012	269	211	78.44
ENST00000442007.1_1_RP11-398K22.12-002	1083	ENST00000462717.1_1_RP11-245J9.4-001	441	292	66.21
ENST00000442007.1_1_RP11-398K22.12-002	1083	ENST00000562802.1_1_RP11-166B2.5-001	384	249	64.84
ENST00000442007.1_1_RP11-398K22.12-002	1083	ENST00000446516.2_1_CTC-384G19.1-001	415	266	64.10
ENST00000442007.1_1_RP11-398K22.12-002	1083	ENST00000620218.1_1_RP11-378E13.4-001	293	247	84.30
ENST00000442007.1_1_RP11-398K22.12-002	1083	ENST00000620218.1_1_RP11-378E13.4-001	293	215	73.38
ENST00000442007.1_1_RP11-398K22.12-002	1083	ENST00000592655.1_1_RP11-756J15.3-001	228	147	64.47
ENST00000421315.1_1_RP11-398K22.12-001	3362	ENST00000423187.1_1_RP11-99H8.1-001	432	268	62.04
ENST00000421315.1_1_RP11-398K22.12-001	3362	ENST00000562802.1_1_RP11-166B2.5-001	384	261	67.97
ENST00000421315.1_1_RP11-398K22.12-001	3362	ENST00000606468.1_1_RP11-529E15.1-002	295	206	69.83
ENST00000449419.5_1_ENTPD1-AS1-005	948	ENST00000452942.6_1_ENTPD1-AS1-007	864	530	61.34
ENST00000366187.2_1_AC007246.3-011	523	ENST00000582536.1_1_AC010761.6-001	391	255	65.22
ENST00000366187.2_1_AC007246.3-011	523	ENST00000625101.1_1_CTD-2349P21.7-001	200	201	100.50
ENST00000526453.1_1_RP11-110I1.12-001	1359	ENST00000487657.2_1_RP11-184M15.2-002	482	291	60.37
ENST00000533708.1_1_RAB30-AS1-005	825	ENST00000534499.1_1_RAB30-AS1-006	597	573	95.98
ENST00000625350.1_1_GLIDR-001	2588	ENST00000377518.3_1_RP11-111F5.4-001	2541	2541	100.00
ENST00000625350.1_1_GLIDR-001	2588	ENST00000627065.1_1_GLIDR-003	1480	1071	72.36
ENST00000619314.1_1_GABPB1-AS1-009	1076	ENST00000560359.1_1_GABPB1-AS1-005	709	439	61.92
ENST00000518822.1_1_CTD-2336O2.1-001	978	ENST00000517959.1_1_CTD-2336O2.1-002	917	849	92.58
ENST00000449419.5_1_ENTPD1-AS1-005	948	ENST00000452942.6_1_ENTPD1-AS1-007	864	530	61.34
ENST00000442383.1_1_OSER1-AS1-001	1482	ENST00000439943.5_1_OSER1-AS1-002	1441	1209	83.90
ENST00000439943.5_1_OSER1-AS1-002	1441	ENST00000590522.1_1_CTD-2020K17.1-006	386	254	65.80
ENST00000439943.5_1_OSER1-AS1-002	1441	ENST00000501405.2_1_CTD-2340E1.2-001	391	261	66.75
ENST00000449289.5_1_GAS5-008	542	ENST00000425771.5_1_GAS5-020	242	156	64.46
ENST00000590523.1_1_LINC00662-002	2053	ENST00000591458.1_1_LINC00662-003	578	434	75.09
ENST00000590523.1_1_LINC00662-002	2053	ENST00000582536.1_1_AC010761.6-001	391	277	70.84
ENST00000590523.1_1_LINC00662-002	2053	ENST00000501405.2_1_CTD-2340E1.2-001	391	235	60.10
ENST00000590523.1_1_LINC00662-002	2053	ENST00000590522.1_1_CTD-2020K17.1-006	386	268	69.43
ENST00000590523.1_1_LINC00662-002	2053	ENST00000625101.1_1_CTD-2349P21.7-001	200	195	97.50
ENST00000590523.1_1_LINC00662-002	2053	ENST00000620218.1_1_RP11-378E13.4-001	293	216	73.72
ENST00000590523.1_1_LINC00662-002	2053	ENST00000606468.1_1_RP11-529E15.1-002	295	188	63.73
ENST00000590523.1_1_LINC00662-002	2053	ENST00000568040.1_1_RP11-20I23.7-001	287	177	61.67
ENST00000590523.1_1_LINC00662-002	2053	ENST00000359823.2_1_AC106870.2-001	200	130	65.00
ENST00000395400.4_1_SLX1B-SULT1A4-002	2380	ENST00000566712.2_1_SLX1A-SULT1A3-006	2380	2380	100.00
ENST00000395400.4_1_SLX1B-SULT1A4-002	2380	ENST00000614983.1_1_RP11-295D4.4-001	479	316	65.97
ENST00000395400.4_1_SLX1B-SULT1A4-002	2380	ENST00000562802.1_1_RP11-166B2.5-001	384	250	65.10
ENST00000395400.4_1_SLX1B-SULT1A4-002	2380	ENST00000606468.1_1_RP11-529E15.1-002	295	190	64.41
ENST00000395400.4_1_SLX1B-SULT1A4-002	2380	ENST00000550035.1_1_RP11-1041F24.1-001	247	168	68.02
ENST00000445430.5_1_LINC00969-038	4208	ENST00000457233.5_1_LINC00969-039	1279	797	62.31
ENST00000457233.5_1_LINC00969-039	1279	ENST00000452844.5_1_LINC00969-042	583	496	85.08
ENST00000457233.5_1_LINC00969-039	1279	ENST00000425425.1_1_LINC00969-043	525	324	61.71
ENST00000555045.1_1_DHRS4-AS1-002	1848	ENST00000399886.2_1_DHRS4-AS1-004	857	806	94.05
ENST00000555045.1_1_DHRS4-AS1-002	1848	ENST00000487657.2_1_RP11-184M15.2-002	482	294	61.00
ENST00000535200.1_1_PXN-AS1-002	1170	ENST00000542265.5_1_PXN-AS1-001	854	545	63.82
ENST00000539975.5_1_SNHG1-005	955	ENST00000538266.5_1_SNHG1-019	347	245	70.61
ENST00000442067.5_1_GAS5-018	1114	ENST00000436656.5_1_GAS5-004	822	517	62.90
ENST00000442067.5_1_GAS5-018	1114	ENST00000425771.5_1_GAS5-020	242	156	64.46
ENST00000442067.5_1_GAS5-018	1114	ENST00000582536.1_1_AC010761.6-001	391	289	73.91
ENST00000442067.5_1_GAS5-018	1114	ENST00000614983.1_1_RP11-295D4.4-001	479	297	62.00
ENST00000442067.5_1_GAS5-018	1114	ENST00000501405.2_1_CTD-2340E1.2-001	391	254	64.96
ENST00000585122.5_1_CRHR1-IT1-006	705	ENST00000583740.5_1_CRHR1-IT1-007	537	416	77.47
ENST00000453324.5_1_LINC00969-041	1439	ENST00000425425.1_1_LINC00969-043	525	487	92.76
ENST00000429897.5_1_LINC00969-040	2131	ENST00000425425.1_1_LINC00969-043	525	487	92.76
ENST00000452844.5_1_LINC00969-042	583	ENST00000425425.1_1_LINC00969-043	525	324	61.71
ENST00000457233.5_1_LINC00969-039	1279	ENST00000425425.1_1_LINC00969-043	525	324	61.71
ENST00000445430.5_1_LINC00969-038	4208	ENST00000425425.1_1_LINC00969-043	525	324	61.71
ENST00000399247.6_1_HLA-F-AS1-001	1905	ENST00000582536.1_1_AC010761.6-001	391	255	65.22
ENST00000399247.6_1_HLA-F-AS1-001	1905	ENST00000501405.2_1_CTD-2340E1.2-001	391	274	70.08
ENST00000399247.6_1_HLA-F-AS1-001	1905	ENST00000625101.1_1_CTD-2349P21.7-001	200	185	92.50
ENST00000399247.6_1_HLA-F-AS1-001	1905	ENST00000620218.1_1_RP11-378E13.4-001	293	243	82.94
ENST00000399247.6_1_HLA-F-AS1-001	1905	ENST00000606468.1_1_RP11-529E15.1-002	295	177	60.00
ENST00000399247.6_1_HLA-F-AS1-001	1905	ENST00000568040.1_1_RP11-20I23.7-001	287	186	64.81
ENST00000399247.6_1_HLA-F-AS1-001	1905	ENST00000591596.1_1_CTD-2659N19.4-001	97	66	68.04
ENST00000636560.1_1_RP4-614C10.2-004	591	ENST00000452399.1_RP11-14N7.2-002	549	353	64.30
ENST00000637196.1_1_RP4-614C10.2-003	743	ENST00000452399.1_RP11-14N7.2-002	549	359	65.39
ENST00000590677.5_1_LINC00662-004	883	ENST00000591458.1_1_LINC00662-003	578	379	65.57
ENST00000521708.1_1_THUMPD3-AS1-016	549	ENST00000498199.1_1_THUMPD3-AS1-003	511	448	87.67
ENST00000469846.2_1_THUMPD3-AS1-006	670	ENST00000498199.1_1_THUMPD3-AS1-003	511	448	87.67
ENST00000498199.1_1_THUMPD3-AS1-003	511	ENST00000480904.2_1_THUMPD3-AS1-018	493	448	90.87
ENST00000539921.5_1_SNHG1-006	1071	ENST00000537869.5_1_SNHG1-004	1038	833	80.25
ENST00000537869.5_1_SNHG1-004	1038	ENST00000539975.5_1_SNHG1-005	955	804	84.19
ENST00000537869.5_1_SNHG1-004	1038	ENST00000541615.5_1_SNHG1-020	748	534	71.39
ENST00000317122.2_1_FLJ37453-001	2473	ENST00000562802.1_1_RP11-166B2.5-001	384	254	66.15
ENST00000317122.2_1_FLJ37453-001	2473	ENST00000620218.1_1_RP11-378E13.4-001	293	240	81.91
ENST00000317122.2_1_FLJ37453-001	2473	ENST00000592655.1_1_RP11-756J15.3-001	228	155	67.98
ENST00000623970.1_1_ARRDC1-AS1-003	2210	ENST00000496793.1_1_ARRDC1-AS1-002	1424	905	63.55
ENST00000416202.5_1_PRR34-AS1-001	464	ENST00000445441.1_1_PRR34-AS1-003	287	249	86.76
ENST00000431268.5_1_GAS5-002	1698	ENST00000449589.5_1_GAS5-010	712	552	77.53
ENST00000426200.1_1_FGD5-AS1-002	1874	ENST00000531661.1_1_RP11-522I20.3-001	1017	890	87.51
ENST00000417835.1_1_FGD5-AS1-004	1630	ENST00000531661.1_1_RP11-522I20.3-001	1017	890	87.51
ENST00000440079.1_1_FGD5-AS1-005	1527	ENST00000531661.1_1_RP11-522I20.3-001	1017	890	87.51
ENST00000424349.1_1_FGD5-AS1-003	3792	ENST00000531661.1_1_RP11-522I20.3-001	1017	890	87.51
ENST00000531661.1_1_RP11-522I20.3-001	1017	ENST00000524818.1_1_RP11-522I20.3-002	489	374	76.48
ENST00000585457.5_1_ASB16-AS1-001	2213	ENST00000487657.2_1_RP11-184M15.2-002	482	301	62.45
ENST00000585457.5_1_ASB16-AS1-001	2213	ENST00000569831.1_1_LA16C-316G12.2-001	435	291	66.90
ENST00000585457.5_1_ASB16-AS1-001	2213	ENST00000562802.1_1_RP11-166B2.5-001	384	255	66.41
ENST00000585457.5_1_ASB16-AS1-001	2213	ENST00000606468.1_1_RP11-529E15.1-002	295	194	65.76
ENST00000585457.5_1_ASB16-AS1-001	2213	ENST00000552532.1_1_RP11-263K4.5-001	459	281	61.22
ENST00000585457.5_1_ASB16-AS1-001	2213	ENST00000423187.1_1_RP11-99H8.1-001	432	314	72.69
ENST00000534914.5_1_LINC00467-003	1006	ENST00000590522.1_1_CTD-2020K17.1-006	386	275	71.24
ENST00000531894.5_1_PDXDC2P-001	4184	ENST00000525331.5_1_PDXDC2P-005	883	654	74.07
ENST00000511331.5_1_CTC-338M12.4-004	1000	ENST00000506340.1_1_CTC-338M12.4-003	687	629	91.56
ENST00000431268.5_1_GAS5-002	1698	ENST00000412059.5_1_GAS5-022	979	625	63.84
ENST00000412059.5_1_GAS5-022	979	ENST00000454813.1_1_GAS5-026	621	427	68.76
ENST00000412059.5_1_GAS5-022	979	ENST00000425771.5_1_GAS5-020	242	156	64.46
ENST00000416202.5_1_PRR34-AS1-001	464	ENST00000445441.1_1_PRR34-AS1-003	287	249	86.76
ENST00000548468.2_1_RP4-605O3.4-001	698	ENST00000462717.1_1_RP11-245J9.4-001	441	311	70.52
ENST00000548468.2_1_RP4-605O3.4-001	698	ENST00000625101.1_1_CTD-2349P21.7-001	200	200	100.00
ENST00000548468.2_1_RP4-605O3.4-001	698	ENST00000487657.2_1_RP11-184M15.2-002	482	300	62.24
ENST00000548468.2_1_RP4-605O3.4-001	698	ENST00000562802.1_1_RP11-166B2.5-001	384	269	70.05
ENST00000548468.2_1_RP4-605O3.4-001	698	ENST00000590522.1_1_CTD-2020K17.1-006	386	266	68.91
ENST00000548468.2_1_RP4-605O3.4-001	698	ENST00000359823.2_1_AC106870.2-001	200	127	63.50
ENST00000548468.2_1_RP4-605O3.4-001	698	ENST00000592655.1_1_RP11-756J15.3-001	228	137	60.09
ENST00000557682.6_1_LINC01578-001	2683	ENST00000556895.5_1_LINC01578-004	802	802	100.00
ENST00000497774.5_1_LRRC75A-AS1-007	1662	ENST00000484836.1_1_LRRC75A-AS1-016	821	577	70.28
ENST00000477249.6_1_LRRC75A-AS1-015	891	ENST00000484836.1_1_LRRC75A-AS1-016	821	576	70.16
ENST00000481027.5_1_LRRC75A-AS1-003	1016	ENST00000484836.1_1_LRRC75A-AS1-016	821	503	61.27
ENST00000481898.5_1_LRRC75A-AS1-002	993	ENST00000484836.1_1_LRRC75A-AS1-016	821	503	61.27
ENST00000480811.5_1_LRRC75A-AS1-018	968	ENST00000484836.1_1_LRRC75A-AS1-016	821	503	61.27
ENST00000484836.1_1_LRRC75A-AS1-016	821	ENST00000580180.5_1_LRRC75A-AS1-026	753	505	67.07
ENST00000582911.5_1_LRRC75A-AS1-025	879	ENST00000484836.1_1_LRRC75A-AS1-016	821	501	61.02
ENST00000484836.1_1_LRRC75A-AS1-016	821	ENST00000487066.5_1_LRRC75A-AS1-009	763	499	65.40
ENST00000484836.1_1_LRRC75A-AS1-016	821	ENST00000584926.5_1_LRRC75A-AS1-027	604	493	81.62
ENST00000484836.1_1_LRRC75A-AS1-016	821	ENST00000475947.6_1_LRRC75A-AS1-010	598	368	61.54
ENST00000522525.5_1_THUMPD3-AS1-005	1867	ENST00000520447.1_1_THUMPD3-AS1-017	1809	1833	101.33
ENST00000461448.5_1_SNHG12-012	1629	ENST00000552532.1_1_RP11-263K4.5-001	459	291	63.40
ENST00000619697.1_1_RP11-458J1.1-001	1419	ENST00000582536.1_1_AC010761.6-001	391	283	72.38
ENST00000619697.1_1_RP11-458J1.1-001	1419	ENST00000625101.1_1_CTD-2349P21.7-001	200	189	94.50
ENST00000619697.1_1_RP11-458J1.1-001	1419	ENST00000359823.2_1_AC106870.2-001	200	121	60.50
ENST00000453722.6_1_LINC00511-002	1716	ENST00000462717.1_1_RP11-245J9.4-001	441	300	68.03
ENST00000453722.6_1_LINC00511-002	1716	ENST00000582536.1_1_AC010761.6-001	391	289	73.91
ENST00000453722.6_1_LINC00511-002	1716	ENST00000625101.1_1_CTD-2349P21.7-001	200	198	99.00
ENST00000453722.6_1_LINC00511-002	1716	ENST00000562802.1_1_RP11-166B2.5-001	384	242	63.02
ENST00000453722.6_1_LINC00511-002	1716	ENST00000620218.1_1_RP11-378E13.4-001	293	215	73.38
ENST00000453722.6_1_LINC00511-002	1716	ENST00000592655.1_1_RP11-756J15.3-001	228	155	67.98
ENST00000565747.5_1_CTD-2270L9.4-003	579	ENST00000590522.1_1_CTD-2020K17.1-006	386	275	71.24
ENST00000565747.5_1_CTD-2270L9.4-003	579	ENST00000559041.1_1_RP11-429B14.1-001	501	303	60.48
ENST00000565747.5_1_CTD-2270L9.4-003	579	ENST00000569831.1_1_LA16C-316G12.2-001	435	262	60.23
ENST00000481027.5_1_LRRC75A-AS1-003	1016	ENST00000481898.5_1_LRRC75A-AS1-002	993	791	79.66
ENST00000481898.5_1_LRRC75A-AS1-002	993	ENST00000582911.5_1_LRRC75A-AS1-025	879	771	87.71
ENST00000497774.5_1_LRRC75A-AS1-007	1662	ENST00000481898.5_1_LRRC75A-AS1-002	993	756	76.13
ENST00000481898.5_1_LRRC75A-AS1-002	993	ENST00000477249.6_1_LRRC75A-AS1-015	891	727	81.59
ENST00000481898.5_1_LRRC75A-AS1-002	993	ENST00000483140.5_1_LRRC75A-AS1-017	936	658	70.30
ENST00000481898.5_1_LRRC75A-AS1-002	993	ENST00000480811.5_1_LRRC75A-AS1-018	968	636	65.70
ENST00000470491.6_1_LRRC75A-AS1-012	1057	ENST00000481898.5_1_LRRC75A-AS1-002	993	634	63.85
ENST00000481898.5_1_LRRC75A-AS1-002	993	ENST00000580180.5_1_LRRC75A-AS1-026	753	590	78.35
ENST00000481898.5_1_LRRC75A-AS1-002	993	ENST00000487066.5_1_LRRC75A-AS1-009	763	542	71.04
ENST00000481898.5_1_LRRC75A-AS1-002	993	ENST00000484836.1_1_LRRC75A-AS1-016	821	503	61.27
ENST00000481898.5_1_LRRC75A-AS1-002	993	ENST00000584926.5_1_LRRC75A-AS1-027	604	376	62.25
ENST00000481898.5_1_LRRC75A-AS1-002	993	ENST00000475947.6_1_LRRC75A-AS1-010	598	368	61.54
ENST00000502162.2_1_LINC00847-003	1809	ENST00000508309.1_1_LINC00847-004	671	472	70.34
ENST00000509921.1_1_LINC00847-005	822	ENST00000508309.1_1_LINC00847-004	671	471	70.19
ENST00000501937.2_1_LINC00847-002	1809	ENST00000508309.1_1_LINC00847-004	671	471	70.19
ENST00000590622.5_1_LINC00665-006	1749	ENST00000582536.1_1_AC010761.6-001	391	287	73.40
ENST00000590622.5_1_LINC00665-006	1749	ENST00000625101.1_1_CTD-2349P21.7-001	200	192	96.00
ENST00000590622.5_1_LINC00665-006	1749	ENST00000625101.1_1_CTD-2349P21.7-001	200	203	101.50
ENST00000590622.5_1_LINC00665-006	1749	ENST00000562802.1_1_RP11-166B2.5-001	384	251	65.36
ENST00000590622.5_1_LINC00665-006	1749	ENST00000552532.1_1_RP11-263K4.5-001	459	281	61.22
ENST00000590622.5_1_LINC00665-006	1749	ENST00000590522.1_1_CTD-2020K17.1-006	386	274	70.98
ENST00000590622.5_1_LINC00665-006	1749	ENST00000359823.2_1_AC106870.2-001	200	125	62.50
ENST00000566583.5_1_SNHG20-007	1338	ENST00000565256.1_1_SNHG20-008	1234	921	74.64
ENST00000434411.5_1_SNHG20-001	2143	ENST00000566583.5_1_SNHG20-007	1338	916	68.46
ENST00000566583.5_1_SNHG20-007	1338	ENST00000590522.1_1_CTD-2020K17.1-006	386	282	73.06
ENST00000566583.5_1_SNHG20-007	1338	ENST00000620218.1_1_RP11-378E13.4-001	293	212	72.35
ENST00000566583.5_1_SNHG20-007	1338	ENST00000487657.2_1_RP11-184M15.2-002	482	297	61.62
ENST00000566583.5_1_SNHG20-007	1338	ENST00000562802.1_1_RP11-166B2.5-001	384	252	65.62
ENST00000566583.5_1_SNHG20-007	1338	ENST00000538519.3_1_JPX-012	269	211	78.44
ENST00000481027.5_1_LRRC75A-AS1-003	1016	ENST00000481898.5_1_LRRC75A-AS1-002	993	791	79.66
ENST00000481027.5_1_LRRC75A-AS1-003	1016	ENST00000480811.5_1_LRRC75A-AS1-018	968	768	79.34
ENST00000497774.5_1_LRRC75A-AS1-007	1662	ENST00000481027.5_1_LRRC75A-AS1-003	1016	748	73.62
ENST00000481027.5_1_LRRC75A-AS1-003	1016	ENST00000582911.5_1_LRRC75A-AS1-025	879	746	84.87
ENST00000481027.5_1_LRRC75A-AS1-003	1016	ENST00000477249.6_1_LRRC75A-AS1-015	891	727	81.59
ENST00000470491.6_1_LRRC75A-AS1-012	1057	ENST00000481027.5_1_LRRC75A-AS1-003	1016	622	61.22
ENST00000481027.5_1_LRRC75A-AS1-003	1016	ENST00000483140.5_1_LRRC75A-AS1-017	936	622	66.45
ENST00000481027.5_1_LRRC75A-AS1-003	1016	ENST00000487066.5_1_LRRC75A-AS1-009	763	621	81.39
ENST00000481027.5_1_LRRC75A-AS1-003	1016	ENST00000580180.5_1_LRRC75A-AS1-026	753	590	78.35
ENST00000481027.5_1_LRRC75A-AS1-003	1016	ENST00000484836.1_1_LRRC75A-AS1-016	821	503	61.27
ENST00000481027.5_1_LRRC75A-AS1-003	1016	ENST00000584926.5_1_LRRC75A-AS1-027	604	376	62.25
ENST00000481027.5_1_LRRC75A-AS1-003	1016	ENST00000475947.6_1_LRRC75A-AS1-010	598	368	61.54
ENST00000518822.1_1_CTD-2336O2.1-001	978	ENST00000517959.1_1_CTD-2336O2.1-002	917	849	92.58
ENST00000508877.1_1_CTC-338M12.5-001	392	ENST00000514487.1_1_CTC-338M12.5-002	289	195	67.47
ENST00000481027.5_1_LRRC75A-AS1-003	1016	ENST00000487066.5_1_LRRC75A-AS1-009	763	621	81.39
ENST00000480811.5_1_LRRC75A-AS1-018	968	ENST00000487066.5_1_LRRC75A-AS1-009	763	621	81.39
ENST00000481898.5_1_LRRC75A-AS1-002	993	ENST00000487066.5_1_LRRC75A-AS1-009	763	542	71.04
ENST00000497774.5_1_LRRC75A-AS1-007	1662	ENST00000487066.5_1_LRRC75A-AS1-009	763	499	65.40
ENST00000477249.6_1_LRRC75A-AS1-015	891	ENST00000487066.5_1_LRRC75A-AS1-009	763	499	65.40
ENST00000484836.1_1_LRRC75A-AS1-016	821	ENST00000487066.5_1_LRRC75A-AS1-009	763	499	65.40
ENST00000487066.5_1_LRRC75A-AS1-009	763	ENST00000580180.5_1_LRRC75A-AS1-026	753	498	66.14
ENST00000582911.5_1_LRRC75A-AS1-025	879	ENST00000487066.5_1_LRRC75A-AS1-009	763	497	65.14
ENST00000487066.5_1_LRRC75A-AS1-009	763	ENST00000584926.5_1_LRRC75A-AS1-027	604	376	62.25
ENST00000487066.5_1_LRRC75A-AS1-009	763	ENST00000475947.6_1_LRRC75A-AS1-010	598	368	61.54
ENST00000508000.5_1_CTD-2015H6.3-002	1151	ENST00000504300.1_1_CTD-2015H6.3-001	837	732	87.46
ENST00000508000.5_1_CTD-2015H6.3-002	1151	ENST00000500203.2_SEC22B-002	439	281	64.01
ENST00000500118.2_1_RP11-115C21.2-001	2413	ENST00000606853.1_1_RP11-115C21.2-003	1137	838	73.70
ENST00000500118.2_1_RP11-115C21.2-001	2413	ENST00000462717.1_1_RP11-245J9.4-001	441	270	61.22
ENST00000500118.2_1_RP11-115C21.2-001	2413	ENST00000625101.1_1_CTD-2349P21.7-001	200	164	82.00
ENST00000500118.2_1_RP11-115C21.2-001	2413	ENST00000550035.1_1_RP11-1041F24.1-001	247	151	61.13
ENST00000412059.5_1_GAS5-022	979	ENST00000454813.1_1_GAS5-026	621	427	68.76
ENST00000431268.5_1_GAS5-002	1698	ENST00000454813.1_1_GAS5-026	621	427	68.76
ENST00000497774.5_1_LRRC75A-AS1-007	1662	ENST00000477249.6_1_LRRC75A-AS1-015	891	800	89.79
ENST00000481027.5_1_LRRC75A-AS1-003	1016	ENST00000477249.6_1_LRRC75A-AS1-015	891	727	81.59
ENST00000481898.5_1_LRRC75A-AS1-002	993	ENST00000477249.6_1_LRRC75A-AS1-015	891	727	81.59
ENST00000477249.6_1_LRRC75A-AS1-015	891	ENST00000582911.5_1_LRRC75A-AS1-025	879	725	82.48
ENST00000470491.6_1_LRRC75A-AS1-012	1057	ENST00000477249.6_1_LRRC75A-AS1-015	891	601	67.45
ENST00000483140.5_1_LRRC75A-AS1-017	936	ENST00000477249.6_1_LRRC75A-AS1-015	891	601	67.45
ENST00000480811.5_1_LRRC75A-AS1-018	968	ENST00000477249.6_1_LRRC75A-AS1-015	891	593	66.55
ENST00000477249.6_1_LRRC75A-AS1-015	891	ENST00000580180.5_1_LRRC75A-AS1-026	753	593	78.75
ENST00000477249.6_1_LRRC75A-AS1-015	891	ENST00000484836.1_1_LRRC75A-AS1-016	821	576	70.16
ENST00000477249.6_1_LRRC75A-AS1-015	891	ENST00000487066.5_1_LRRC75A-AS1-009	763	499	65.40
ENST00000477249.6_1_LRRC75A-AS1-015	891	ENST00000584926.5_1_LRRC75A-AS1-027	604	449	74.34
ENST00000477249.6_1_LRRC75A-AS1-015	891	ENST00000475947.6_1_LRRC75A-AS1-010	598	368	61.54
ENST00000605970.1_RP11-144G6.12-002	1594	ENST00000431840.2_RP11-144G6.12-001	1241	1207	97.26
ENST00000580790.1_1_BMS1P4-001	1913	ENST00000605970.1_RP11-144G6.12-002	1594	1072	67.25
ENST00000422183.5_1_GAS5-019	745	ENST00000425771.5_1_GAS5-020	242	156	64.46
ENST00000504270.2_1_CD27-AS1-004	700	ENST00000447687.2_1_CD27-AS1-009	467	445	95.29
ENST00000313807.4_1_EIF3J-AS1-001	2863	ENST00000560750.1_1_EIF3J-AS1-004	1093	810	74.11
ENST00000439362.5_1_MIR4435-2HG-004	1522	ENST00000451884.5_1_MIR4435-2HG-014	423	270	63.83
ENST00000418833.2_1_RP4-758J18.2-003	2196	ENST00000447725.2_1_RP4-758J18.2-007	1843	1725	93.60
ENST00000447725.2_1_RP4-758J18.2-007	1843	ENST00000444362.2_1_RP4-758J18.2-001	1747	1550	88.72
ENST00000572242.1_1_RP4-758J18.2-006	2228	ENST00000447725.2_1_RP4-758J18.2-007	1843	1403	76.13
ENST00000447725.2_1_RP4-758J18.2-007	1843	ENST00000448629.5_1_RP4-758J18.2-004	797	629	78.92
ENST00000501927.2_1_CKMT2-AS1-003	2463	ENST00000502041.2_1_CKMT2-AS1-004	2069	1531	74.00
ENST00000502041.2_1_CKMT2-AS1-004	2069	ENST00000487657.2_1_RP11-184M15.2-002	482	296	61.41
ENST00000421331.1_1_NEXN-AS1-001	2292	ENST00000446516.2_1_CTC-384G19.1-001	415	284	68.43
ENST00000421331.1_1_NEXN-AS1-001	2292	ENST00000623005.1_1_RP11-44N21.3-001	461	289	62.69
ENST00000421331.1_1_NEXN-AS1-001	2292	ENST00000625101.1_1_CTD-2349P21.7-001	200	198	99.00
ENST00000421331.1_1_NEXN-AS1-001	2292	ENST00000582536.1_1_AC010761.6-001	391	281	71.87
ENST00000421331.1_1_NEXN-AS1-001	2292	ENST00000550035.1_1_RP11-1041F24.1-001	247	164	66.40
ENST00000530270.2_1_RAB30-AS1-008	1116	ENST00000501011.6_1_RAB30-AS1-001	607	527	86.82
ENST00000585122.5_1_CRHR1-IT1-006	705	ENST00000583740.5_1_CRHR1-IT1-007	537	416	77.47
ENST00000455565.5_1_CRHR1-IT1-005	2609	ENST00000583740.5_1_CRHR1-IT1-007	537	391	72.81
ENST00000592845.2_SPPL2B-002	3455	ENST00000586377.2_SPPL2B-003	2529	2529	100.00
ENST00000555707.5_1_PSMA3-AS1-003	1983	ENST00000556400.5_1_PSMA3-AS1-015	604	371	61.42
ENST00000556400.5_1_PSMA3-AS1-015	604	ENST00000625101.1_1_CTD-2349P21.7-001	200	173	86.50
ENST00000470491.6_1_LRRC75A-AS1-012	1057	ENST00000475947.6_1_LRRC75A-AS1-010	598	532	88.96
ENST00000483140.5_1_LRRC75A-AS1-017	936	ENST00000475947.6_1_LRRC75A-AS1-010	598	436	72.91
ENST00000497774.5_1_LRRC75A-AS1-007	1662	ENST00000475947.6_1_LRRC75A-AS1-010	598	368	61.54
ENST00000477249.6_1_LRRC75A-AS1-015	891	ENST00000475947.6_1_LRRC75A-AS1-010	598	368	61.54
ENST00000487066.5_1_LRRC75A-AS1-009	763	ENST00000475947.6_1_LRRC75A-AS1-010	598	368	61.54
ENST00000481027.5_1_LRRC75A-AS1-003	1016	ENST00000475947.6_1_LRRC75A-AS1-010	598	368	61.54
ENST00000481898.5_1_LRRC75A-AS1-002	993	ENST00000475947.6_1_LRRC75A-AS1-010	598	368	61.54
ENST00000484836.1_1_LRRC75A-AS1-016	821	ENST00000475947.6_1_LRRC75A-AS1-010	598	368	61.54
ENST00000491009.5_1_LRRC75A-AS1-013	863	ENST00000475947.6_1_LRRC75A-AS1-010	598	368	61.54
ENST00000480811.5_1_LRRC75A-AS1-018	968	ENST00000475947.6_1_LRRC75A-AS1-010	598	368	61.54
ENST00000582911.5_1_LRRC75A-AS1-025	879	ENST00000475947.6_1_LRRC75A-AS1-010	598	368	61.54
ENST00000580180.5_1_LRRC75A-AS1-026	753	ENST00000475947.6_1_LRRC75A-AS1-010	598	368	61.54
ENST00000496359.5_1_NUTM2B-AS1-006	581	ENST00000484794.5_1_NUTM2B-AS1-007	427	321	75.18
ENST00000605834.1_1_RP11-326I11.3-001	2503	ENST00000501405.2_1_CTD-2340E1.2-001	391	296	75.70
ENST00000605834.1_1_RP11-326I11.3-001	2503	ENST00000623005.1_1_RP11-44N21.3-001	461	304	65.94
ENST00000605834.1_1_RP11-326I11.3-001	2503	ENST00000446516.2_1_CTC-384G19.1-001	415	315	75.90
ENST00000605834.1_1_RP11-326I11.3-001	2503	ENST00000620218.1_1_RP11-378E13.4-001	293	251	85.67
ENST00000605834.1_1_RP11-326I11.3-001	2503	ENST00000603678.1_1_AC015849.13-001	421	285	67.70
ENST00000458725.5_1_DLEU2-008	1657	ENST00000433070.6_1_DLEU2-001	698	529	75.79
ENST00000501927.2_1_CKMT2-AS1-003	2463	ENST00000502041.2_1_CKMT2-AS1-004	2069	1531	74.00
ENST00000501927.2_1_CKMT2-AS1-003	2463	ENST00000487657.2_1_RP11-184M15.2-002	482	296	61.41
ENST00000454068.5_1_GAS5-014	688	ENST00000452197.5_1_GAS5-013	483	322	66.67
ENST00000454068.5_1_GAS5-014	688	ENST00000425771.5_1_GAS5-020	242	156	64.46
ENST00000539921.5_1_SNHG1-006	1071	ENST00000541615.5_1_SNHG1-020	748	617	82.49
ENST00000539975.5_1_SNHG1-005	955	ENST00000541615.5_1_SNHG1-020	748	581	77.67
ENST00000537869.5_1_SNHG1-004	1038	ENST00000541615.5_1_SNHG1-020	748	534	71.39
ENST00000592845.2_SPPL2B-002	3455	ENST00000586377.2_SPPL2B-003	2529	2529	100.00
ENST00000482985.4_1_RP11-506M13.3-002	1837	ENST00000484794.5_1_NUTM2B-AS1-007	427	430	100.70
ENST00000496359.5_1_NUTM2B-AS1-006	581	ENST00000484794.5_1_NUTM2B-AS1-007	427	321	75.18
ENST00000566712.2_1_SLX1A-SULT1A3-006	2380	ENST00000395400.4_1_SLX1B-SULT1A4-002	2380	2380	100.00
ENST00000566712.2_1_SLX1A-SULT1A3-006	2380	ENST00000614983.1_1_RP11-295D4.4-001	479	316	65.97
ENST00000566712.2_1_SLX1A-SULT1A3-006	2380	ENST00000562802.1_1_RP11-166B2.5-001	384	250	65.10
ENST00000566712.2_1_SLX1A-SULT1A3-006	2380	ENST00000606468.1_1_RP11-529E15.1-002	295	190	64.41
ENST00000566712.2_1_SLX1A-SULT1A3-006	2380	ENST00000550035.1_1_RP11-1041F24.1-001	247	168	68.02
ENST00000436764.5_1_SNHG17-001	973	ENST00000423536.5_1_SNHG17-003	517	407	78.72
ENST00000414142.5_1_SNHG17-005	2102	ENST00000423536.5_1_SNHG17-003	517	403	77.95
ENST00000417578.5_1_SNHG17-006	880	ENST00000423536.5_1_SNHG17-003	517	403	77.95
ENST00000502066.6_1_CRNDE-003	659	ENST00000501177.7_1_CRNDE-002	614	372	60.59
ENST00000502066.6_1_CRNDE-003	659	ENST00000558031.5_1_CRNDE-009	464	335	72.20
ENST00000539921.5_1_SNHG1-006	1071	ENST00000539975.5_1_SNHG1-005	955	851	89.11
ENST00000539921.5_1_SNHG1-006	1071	ENST00000537869.5_1_SNHG1-004	1038	833	80.25
ENST00000539921.5_1_SNHG1-006	1071	ENST00000541615.5_1_SNHG1-020	748	617	82.49
ENST00000443799.5_1_GAS5-011	897	ENST00000456293.5_1_GAS5-007	583	435	74.61
ENST00000439362.5_1_MIR4435-2HG-004	1522	ENST00000444301.5_1_MIR4435-2HG-012	666	416	62.46
ENST00000562965.1_1_LOXL1-AS1-004	1183	ENST00000582536.1_1_AC010761.6-001	391	297	75.96
ENST00000562965.1_1_LOXL1-AS1-004	1183	ENST00000623005.1_1_RP11-44N21.3-001	461	291	63.12
ENST00000562965.1_1_LOXL1-AS1-004	1183	ENST00000620218.1_1_RP11-378E13.4-001	293	244	83.28
ENST00000501937.2_1_LINC00847-002	1809	ENST00000502162.2_1_LINC00847-003	1809	1375	76.01
ENST00000501937.2_1_LINC00847-002	1809	ENST00000509921.1_1_LINC00847-005	822	637	77.49
ENST00000501937.2_1_LINC00847-002	1809	ENST00000508309.1_1_LINC00847-004	671	471	70.19
ENST00000625350.1_1_GLIDR-001	2588	ENST00000377518.3_1_RP11-111F5.4-001	2541	2541	100.00
ENST00000377518.3_1_RP11-111F5.4-001	2541	ENST00000627065.1_1_GLIDR-003	1480	1071	72.36
ENST00000563777.1_1_FBXL19-AS1-001	3951	ENST00000550035.1_1_RP11-1041F24.1-001	247	166	67.21
ENST00000547804.1_1_LINC00941-001	1645	ENST00000487657.2_1_RP11-184M15.2-002	482	296	61.41
ENST00000547804.1_1_LINC00941-001	1645	ENST00000562802.1_1_RP11-166B2.5-001	384	234	60.94
ENST00000547804.1_1_LINC00941-001	1645	ENST00000614983.1_1_RP11-295D4.4-001	479	296	61.80
ENST00000547804.1_1_LINC00941-001	1645	ENST00000590522.1_1_CTD-2020K17.1-006	386	267	69.17
ENST00000547804.1_1_LINC00941-001	1645	ENST00000623005.1_1_RP11-44N21.3-001	461	293	63.56
ENST00000547804.1_1_LINC00941-001	1645	ENST00000462717.1_1_RP11-245J9.4-001	441	310	70.29
ENST00000547804.1_1_LINC00941-001	1645	ENST00000620218.1_1_RP11-378E13.4-001	293	226	77.13
ENST00000547804.1_1_LINC00941-001	1645	ENST00000592655.1_1_RP11-756J15.3-001	228	155	67.98
ENST00000547804.1_1_LINC00941-001	1645	ENST00000603678.1_1_AC015849.13-001	421	266	63.18
ENST00000456273.1_1_INE1-001	945	ENST00000501405.2_1_CTD-2340E1.2-001	391	258	65.98
ENST00000530759.1_1_RP11-111M22.3-001	599	ENST00000501405.2_1_CTD-2340E1.2-001	391	284	72.63
ENST00000530759.1_1_RP11-111M22.3-001	599	ENST00000446516.2_1_CTC-384G19.1-001	415	303	73.01
ENST00000530759.1_1_RP11-111M22.3-001	599	ENST00000590522.1_1_CTD-2020K17.1-006	386	274	70.98
ENST00000530759.1_1_RP11-111M22.3-001	599	ENST00000625101.1_1_CTD-2349P21.7-001	200	190	95.00
ENST00000489336.5_1_CTD-2006C1.2-001	622	ENST00000538519.3_1_JPX-012	269	183	68.03
ENST00000489336.5_1_CTD-2006C1.2-001	622	ENST00000620218.1_1_RP11-378E13.4-001	293	181	61.77
ENST00000608477.1_1_RP11-212P7.2-001	7054	ENST00000621050.1_1_CTD-2013N17.7-001	721	611	84.74
ENST00000608477.1_1_RP11-212P7.2-001	7054	ENST00000621050.1_1_CTD-2013N17.7-001	721	611	84.74
ENST00000608477.1_1_RP11-212P7.2-001	7054	ENST00000561624.2_1_CTD-2270L9.2-001	837	596	71.21
ENST00000608477.1_1_RP11-212P7.2-001	7054	ENST00000462717.1_1_RP11-245J9.4-001	441	310	70.29
ENST00000608477.1_1_RP11-212P7.2-001	7054	ENST00000462717.1_1_RP11-245J9.4-001	441	291	65.99
ENST00000608477.1_1_RP11-212P7.2-001	7054	ENST00000462717.1_1_RP11-245J9.4-001	441	307	69.61
ENST00000608477.1_1_RP11-212P7.2-001	7054	ENST00000582536.1_1_AC010761.6-001	391	297	75.96
ENST00000608477.1_1_RP11-212P7.2-001	7054	ENST00000582536.1_1_AC010761.6-001	391	303	77.49
ENST00000608477.1_1_RP11-212P7.2-001	7054	ENST00000582536.1_1_AC010761.6-001	391	294	75.19
ENST00000608477.1_1_RP11-212P7.2-001	7054	ENST00000446516.2_1_CTC-384G19.1-001	415	299	72.05
ENST00000608477.1_1_RP11-212P7.2-001	7054	ENST00000625101.1_1_CTD-2349P21.7-001	200	196	98.00
ENST00000608477.1_1_RP11-212P7.2-001	7054	ENST00000625101.1_1_CTD-2349P21.7-001	200	198	99.00
ENST00000608477.1_1_RP11-212P7.2-001	7054	ENST00000625101.1_1_CTD-2349P21.7-001	200	199	99.50
ENST00000608477.1_1_RP11-212P7.2-001	7054	ENST00000562802.1_1_RP11-166B2.5-001	384	252	65.62
ENST00000608477.1_1_RP11-212P7.2-001	7054	ENST00000562802.1_1_RP11-166B2.5-001	384	253	65.89
ENST00000608477.1_1_RP11-212P7.2-001	7054	ENST00000562802.1_1_RP11-166B2.5-001	384	253	65.89
ENST00000608477.1_1_RP11-212P7.2-001	7054	ENST00000562802.1_1_RP11-166B2.5-001	384	252	65.62
ENST00000608477.1_1_RP11-212P7.2-001	7054	ENST00000552532.1_1_RP11-263K4.5-001	459	276	60.13
ENST00000608477.1_1_RP11-212P7.2-001	7054	ENST00000590522.1_1_CTD-2020K17.1-006	386	271	70.21
ENST00000608477.1_1_RP11-212P7.2-001	7054	ENST00000590522.1_1_CTD-2020K17.1-006	386	267	69.17
ENST00000608477.1_1_RP11-212P7.2-001	7054	ENST00000590522.1_1_CTD-2020K17.1-006	386	255	66.06
ENST00000608477.1_1_RP11-212P7.2-001	7054	ENST00000623005.1_1_RP11-44N21.3-001	461	291	63.12
ENST00000608477.1_1_RP11-212P7.2-001	7054	ENST00000623005.1_1_RP11-44N21.3-001	461	299	64.86
ENST00000608477.1_1_RP11-212P7.2-001	7054	ENST00000620218.1_1_RP11-378E13.4-001	293	256	87.37
ENST00000608477.1_1_RP11-212P7.2-001	7054	ENST00000620218.1_1_RP11-378E13.4-001	293	229	78.16
ENST00000608477.1_1_RP11-212P7.2-001	7054	ENST00000620218.1_1_RP11-378E13.4-001	293	224	76.45
ENST00000608477.1_1_RP11-212P7.2-001	7054	ENST00000620218.1_1_RP11-378E13.4-001	293	229	78.16
ENST00000608477.1_1_RP11-212P7.2-001	7054	ENST00000569831.1_1_LA16C-316G12.2-001	435	262	60.23
ENST00000608477.1_1_RP11-212P7.2-001	7054	ENST00000606468.1_1_RP11-529E15.1-002	295	189	64.07
ENST00000608477.1_1_RP11-212P7.2-001	7054	ENST00000603678.1_1_AC015849.13-001	421	283	67.22
ENST00000608477.1_1_RP11-212P7.2-001	7054	ENST00000603678.1_1_AC015849.13-001	421	290	68.88
ENST00000608477.1_1_RP11-212P7.2-001	7054	ENST00000550035.1_1_RP11-1041F24.1-001	247	165	66.80
ENST00000608477.1_1_RP11-212P7.2-001	7054	ENST00000550035.1_1_RP11-1041F24.1-001	247	169	68.42
ENST00000608477.1_1_RP11-212P7.2-001	7054	ENST00000592655.1_1_RP11-756J15.3-001	228	139	60.96
ENST00000608477.1_1_RP11-212P7.2-001	7054	ENST00000359823.2_1_AC106870.2-001	200	121	60.50
ENST00000602172.1_1_CARD8-AS1-001	1969	ENST00000582536.1_1_AC010761.6-001	391	265	67.77
ENST00000602172.1_1_CARD8-AS1-001	1969	ENST00000623005.1_1_RP11-44N21.3-001	461	287	62.26
ENST00000602172.1_1_CARD8-AS1-001	1969	ENST00000625101.1_1_CTD-2349P21.7-001	200	195	97.50
ENST00000602172.1_1_CARD8-AS1-001	1969	ENST00000620218.1_1_RP11-378E13.4-001	293	255	87.03
ENST00000602172.1_1_CARD8-AS1-001	1969	ENST00000562802.1_1_RP11-166B2.5-001	384	251	65.36
ENST00000602172.1_1_CARD8-AS1-001	1969	ENST00000501405.2_1_CTD-2340E1.2-001	391	264	67.52
ENST00000602172.1_1_CARD8-AS1-001	1969	ENST00000590522.1_1_CTD-2020K17.1-006	386	271	70.21
ENST00000602172.1_1_CARD8-AS1-001	1969	ENST00000538519.3_1_JPX-012	269	207	76.95
ENST00000602172.1_1_CARD8-AS1-001	1969	ENST00000606468.1_1_RP11-529E15.1-002	295	194	65.76
ENST00000602172.1_1_CARD8-AS1-001	1969	ENST00000606468.1_1_RP11-529E15.1-002	295	188	63.73
ENST00000602172.1_1_CARD8-AS1-001	1969	ENST00000550035.1_1_RP11-1041F24.1-001	247	168	68.02
ENST00000624833.1_1_CTC-351M12.1-001	3094	ENST00000621050.1_1_CTD-2013N17.7-001	721	614	85.16
ENST00000624833.1_1_CTC-351M12.1-001	3094	ENST00000590522.1_1_CTD-2020K17.1-006	386	281	72.80
ENST00000624833.1_1_CTC-351M12.1-001	3094	ENST00000501405.2_1_CTD-2340E1.2-001	391	264	67.52
ENST00000624833.1_1_CTC-351M12.1-001	3094	ENST00000538519.3_1_JPX-012	269	198	73.61
ENST00000624833.1_1_CTC-351M12.1-001	3094	ENST00000592655.1_1_RP11-756J15.3-001	228	140	61.40
ENST00000624833.1_1_CTC-351M12.1-001	3094	ENST00000606468.1_1_RP11-529E15.1-002	295	179	60.68
ENST00000624833.1_1_CTC-351M12.1-001	3094	ENST00000550035.1_1_RP11-1041F24.1-001	247	167	67.61
ENST00000605778.1_1_RP11-379H18.1-001	4200	ENST00000606468.1_1_RP11-529E15.1-002	295	182	61.69
ENST00000605778.1_1_RP11-379H18.1-001	4200	ENST00000568040.1_1_RP11-20I23.7-001	287	201	70.03
ENST00000605778.1_1_RP11-379H18.1-001	4200	ENST00000550035.1_1_RP11-1041F24.1-001	247	168	68.02
ENST00000605778.1_1_RP11-379H18.1-001	4200	ENST00000601661.1_1_CTD-2538G9.6-001	221	156	70.59
ENST00000560255.2_1_ST20-AS1-001	4223	ENST00000562802.1_1_RP11-166B2.5-001	384	251	65.36
ENST00000560255.2_1_ST20-AS1-001	4223	ENST00000590522.1_1_CTD-2020K17.1-006	386	273	70.73
ENST00000560255.2_1_ST20-AS1-001	4223	ENST00000359823.2_1_AC106870.2-001	200	126	63.00
ENST00000577066.2_1_BAIAP2-AS1-001	4465	ENST00000625101.1_1_CTD-2349P21.7-001	200	195	97.50
ENST00000577066.2_1_BAIAP2-AS1-001	4465	ENST00000446516.2_1_CTC-384G19.1-001	415	317	76.39
ENST00000577066.2_1_BAIAP2-AS1-001	4465	ENST00000550035.1_1_RP11-1041F24.1-001	247	166	67.21
ENST00000447070.1_1_AC074117.10-001	3060	ENST00000585498.1_1_CTC-260E6.6-003	883	710	80.41
ENST00000447070.1_1_AC074117.10-001	3060	ENST00000623071.1_1_RP11-411B10.7-001	864	585	67.71
ENST00000447070.1_1_AC074117.10-001	3060	ENST00000583963.1_1_RP11-849F2.5-002	531	334	62.90
ENST00000582008.5_1_LINC00667-001	3979	ENST00000580684.5_1_LINC00667-005	1009	614	60.85
ENST00000580684.5_1_LINC00667-005	1009	ENST00000620218.1_1_RP11-378E13.4-001	293	221	75.43
ENST00000575312.1_1_RP13-1032I1.7-001	1977	ENST00000552532.1_1_RP11-263K4.5-001	459	277	60.35
ENST00000414209.5_1_JPX-001	2194	ENST00000538519.3_1_JPX-012	269	269	100.00
ENST00000414209.5_1_JPX-001	2194	ENST00000538519.3_1_JPX-012	269	210	78.07
ENST00000415215.1_1_JPX-003	475	ENST00000538519.3_1_JPX-012	269	177	65.80
ENST00000513358.3_1_RP11-253E3.3-001	3514	ENST00000538519.3_1_JPX-012	269	207	76.95
ENST00000425800.1_1_LINC00352-001	552	ENST00000538519.3_1_JPX-012	269	203	75.46
ENST00000443252.3_1_SNHG23-005	480	ENST00000538519.3_1_JPX-012	269	210	78.07
ENST00000354746.4_1_RP1-253P7.4-001	1815	ENST00000538519.3_1_JPX-012	269	203	75.46
ENST00000603160.5_1_RP11-324I22.4-002	1107	ENST00000538519.3_1_JPX-012	269	210	78.07
ENST00000623005.1_1_RP11-44N21.3-001	461	ENST00000538519.3_1_JPX-012	269	209	77.70
ENST00000460022.6_2_AC009403.2-005	1356	ENST00000538519.3_1_JPX-012	269	204	75.84
ENST00000587743.1_1_SNHG16-004	2665	ENST00000538519.3_1_JPX-012	269	199	73.98
ENST00000565256.1_1_SNHG20-008	1234	ENST00000538519.3_1_JPX-012	269	211	78.44
ENST00000566583.5_1_SNHG20-007	1338	ENST00000538519.3_1_JPX-012	269	211	78.44
ENST00000434411.5_1_SNHG20-001	2143	ENST00000538519.3_1_JPX-012	269	211	78.44
ENST00000559041.1_1_RP11-429B14.1-001	501	ENST00000538519.3_1_JPX-012	269	213	79.18
ENST00000412446.5_1_LINC00476-004	809	ENST00000538519.3_1_JPX-012	269	196	72.86
ENST00000424252.2_1_RP4-724E16.2-001	2502	ENST00000538519.3_1_JPX-012	269	193	71.75
ENST00000499624.3_1_GABPB1-AS1-001	16182	ENST00000538519.3_1_JPX-012	269	199	73.98
ENST00000499624.3_1_GABPB1-AS1-001	16182	ENST00000538519.3_1_JPX-012	269	204	75.84
ENST00000499624.3_1_GABPB1-AS1-001	16182	ENST00000538519.3_1_JPX-012	269	200	74.35
ENST00000513560.6_1_NNT-AS1-005	4769	ENST00000538519.3_1_JPX-012	269	202	75.09
ENST00000600081.1_2_RP11-38L15.2-005	889	ENST00000538519.3_1_JPX-012	269	210	78.07
ENST00000623335.1_1_RP11-524F11.3-001	1703	ENST00000538519.3_1_JPX-012	269	177	65.80
ENST00000555861.1_1_RP11-544I20.2-002	1751	ENST00000538519.3_1_JPX-012	269	208	77.32
ENST00000551597.6_1_PSMA3-AS1-007	507	ENST00000538519.3_1_JPX-012	269	176	65.43
ENST00000602172.1_1_CARD8-AS1-001	1969	ENST00000538519.3_1_JPX-012	269	208	77.32
ENST00000590628.1_1_CTC-459F4.3-001	1335	ENST00000538519.3_1_JPX-012	269	211	78.44
ENST00000585599.2_1_WASF3-AS1-002	886	ENST00000538519.3_1_JPX-012	269	214	79.55
ENST00000625841.1_1_AC012358.8-023	518	ENST00000538519.3_1_JPX-012	269	191	71.00
ENST00000616774.1_1_CTD-2649C14.2-001	1491	ENST00000538519.3_1_JPX-012	269	215	79.93
ENST00000563151.1_1_RP11-403P17.4-001	1910	ENST00000538519.3_1_JPX-012	269	201	74.72
ENST00000426200.1_1_FGD5-AS1-002	1874	ENST00000538519.3_1_JPX-012	269	214	79.55
ENST00000417835.1_1_FGD5-AS1-004	1630	ENST00000538519.3_1_JPX-012	269	214	79.55
ENST00000424349.1_1_FGD5-AS1-003	3792	ENST00000538519.3_1_JPX-012	269	214	79.55
ENST00000489336.5_1_CTD-2006C1.2-001	622	ENST00000538519.3_1_JPX-012	269	182	67.66
ENST00000313807.4_1_EIF3J-AS1-001	2863	ENST00000538519.3_1_JPX-012	269	209	77.70
ENST00000415019.1_1_RP11-404O13.5-001	1999	ENST00000538519.3_1_JPX-012	269	204	75.84
ENST00000598112.2_1_CTC-429P9.3-001	1473	ENST00000538519.3_1_JPX-012	269	212	78.81
ENST00000624833.1_1_CTC-351M12.1-001	3094	ENST00000538519.3_1_JPX-012	269	192	71.38
ENST00000589433.1_1_CTA-360L10.1-002	541	ENST00000538519.3_1_JPX-012	269	207	76.95
ENST00000603672.5_1_FTX-010	1077	ENST00000538519.3_1_JPX-012	269	223	82.90
ENST00000432536.5_1_GAS5-016	959	ENST00000538519.3_1_JPX-012	269	202	75.09
ENST00000451607.5_1_GAS5-015	1007	ENST00000538519.3_1_JPX-012	269	202	75.09
ENST00000476186.2_1_RP11-90P5.5-001	621	ENST00000538519.3_1_JPX-012	269	205	76.21
ENST00000570843.1_1_RP11-473M20.16-001	748	ENST00000625101.1_1_CTD-2349P21.7-001	200	201	100.50
ENST00000499624.3_1_GABPB1-AS1-001	16182	ENST00000570843.1_1_RP11-473M20.16-001	748	458	61.23
ENST00000423222.5_1_LINC00467-001	3508	ENST00000570843.1_1_RP11-473M20.16-001	748	462	61.76
ENST00000570843.1_1_RP11-473M20.16-001	748	ENST00000606468.1_1_RP11-529E15.1-002	295	189	64.07
ENST00000570843.1_1_RP11-473M20.16-001	748	ENST00000620218.1_1_RP11-378E13.4-001	293	204	69.62
ENST00000420367.1_1_PDCD4-AS1-001	778	ENST00000544108.1_1_RP11-864I4.3-001	264	161	60.98
ENST00000513560.6_1_NNT-AS1-005	4769	ENST00000501405.2_1_CTD-2340E1.2-001	391	294	75.19
ENST00000513560.6_1_NNT-AS1-005	4769	ENST00000623005.1_1_RP11-44N21.3-001	461	301	65.29
ENST00000513560.6_1_NNT-AS1-005	4769	ENST00000500203.2_SEC22B-002	439	264	60.14
ENST00000513560.6_1_NNT-AS1-005	4769	ENST00000487657.2_1_RP11-184M15.2-002	482	298	61.83
ENST00000513560.6_1_NNT-AS1-005	4769	ENST00000538519.3_1_JPX-012	269	202	75.09
ENST00000513560.6_1_NNT-AS1-005	4769	ENST00000606468.1_1_RP11-529E15.1-002	295	190	64.41
ENST00000513560.6_1_NNT-AS1-005	4769	ENST00000606468.1_1_RP11-529E15.1-002	295	180	61.02
ENST00000513560.6_1_NNT-AS1-005	4769	ENST00000582536.1_1_AC010761.6-001	391	307	78.52
ENST00000513560.6_1_NNT-AS1-005	4769	ENST00000550035.1_1_RP11-1041F24.1-001	247	166	67.21
ENST00000561275.5_1_OIP5-AS1-006	821	ENST00000560706.5_1_OIP5-AS1-010	473	332	70.19
ENST00000561226.5_1_OIP5-AS1-009	775	ENST00000560706.5_1_OIP5-AS1-010	473	319	67.44
ENST00000557993.5_1_OIP5-AS1-007	1482	ENST00000560706.5_1_OIP5-AS1-010	473	309	65.33
ENST00000470491.6_1_LRRC75A-AS1-012	1057	ENST00000483140.5_1_LRRC75A-AS1-017	936	702	75.00
ENST00000470491.6_1_LRRC75A-AS1-012	1057	ENST00000481898.5_1_LRRC75A-AS1-002	993	634	63.85
ENST00000470491.6_1_LRRC75A-AS1-012	1057	ENST00000582911.5_1_LRRC75A-AS1-025	879	634	72.13
ENST00000470491.6_1_LRRC75A-AS1-012	1057	ENST00000481027.5_1_LRRC75A-AS1-003	1016	622	61.22
ENST00000470491.6_1_LRRC75A-AS1-012	1057	ENST00000477249.6_1_LRRC75A-AS1-015	891	601	67.45
ENST00000470491.6_1_LRRC75A-AS1-012	1057	ENST00000475947.6_1_LRRC75A-AS1-010	598	532	88.96
ENST00000470491.6_1_LRRC75A-AS1-012	1057	ENST00000580180.5_1_LRRC75A-AS1-026	753	465	61.75
ENST00000470491.6_1_LRRC75A-AS1-012	1057	ENST00000581718.5_1_LRRC75A-AS1-030	574	428	74.56
ENST00000470491.6_1_LRRC75A-AS1-012	1057	ENST00000578380.6_1_LRRC75A-AS1-021	310	188	60.65
ENST00000563151.1_1_RP11-403P17.4-001	1910	ENST00000621050.1_1_CTD-2013N17.7-001	721	610	84.60
ENST00000563151.1_1_RP11-403P17.4-001	1910	ENST00000501405.2_1_CTD-2340E1.2-001	391	279	71.36
ENST00000563151.1_1_RP11-403P17.4-001	1910	ENST00000590522.1_1_CTD-2020K17.1-006	386	266	68.91
ENST00000563151.1_1_RP11-403P17.4-001	1910	ENST00000562802.1_1_RP11-166B2.5-001	384	246	64.06
ENST00000563151.1_1_RP11-403P17.4-001	1910	ENST00000582536.1_1_AC010761.6-001	391	258	65.98
ENST00000563151.1_1_RP11-403P17.4-001	1910	ENST00000620218.1_1_RP11-378E13.4-001	293	217	74.06
ENST00000563151.1_1_RP11-403P17.4-001	1910	ENST00000625101.1_1_CTD-2349P21.7-001	200	198	99.00
ENST00000563151.1_1_RP11-403P17.4-001	1910	ENST00000538519.3_1_JPX-012	269	201	74.72
ENST00000563151.1_1_RP11-403P17.4-001	1910	ENST00000606468.1_1_RP11-529E15.1-002	295	189	64.07
ENST00000456135.6_1_FAM66C-002	1216	ENST00000620218.1_1_RP11-378E13.4-001	293	231	78.84
ENST00000497774.5_1_LRRC75A-AS1-007	1662	ENST00000477249.6_1_LRRC75A-AS1-015	891	800	89.79
ENST00000497774.5_1_LRRC75A-AS1-007	1662	ENST00000481898.5_1_LRRC75A-AS1-002	993	756	76.13
ENST00000497774.5_1_LRRC75A-AS1-007	1662	ENST00000582911.5_1_LRRC75A-AS1-025	879	754	85.78
ENST00000497774.5_1_LRRC75A-AS1-007	1662	ENST00000481027.5_1_LRRC75A-AS1-003	1016	748	73.62
ENST00000497774.5_1_LRRC75A-AS1-007	1662	ENST00000578757.5_1_LRRC75A-AS1-023	920	733	79.67
ENST00000497774.5_1_LRRC75A-AS1-007	1662	ENST00000483140.5_1_LRRC75A-AS1-017	936	630	67.31
ENST00000497774.5_1_LRRC75A-AS1-007	1662	ENST00000480811.5_1_LRRC75A-AS1-018	968	593	61.26
ENST00000497774.5_1_LRRC75A-AS1-007	1662	ENST00000580180.5_1_LRRC75A-AS1-026	753	593	78.75
ENST00000497774.5_1_LRRC75A-AS1-007	1662	ENST00000484836.1_1_LRRC75A-AS1-016	821	577	70.28
ENST00000497774.5_1_LRRC75A-AS1-007	1662	ENST00000487066.5_1_LRRC75A-AS1-009	763	499	65.40
ENST00000497774.5_1_LRRC75A-AS1-007	1662	ENST00000584926.5_1_LRRC75A-AS1-027	604	450	74.50
ENST00000497774.5_1_LRRC75A-AS1-007	1662	ENST00000475947.6_1_LRRC75A-AS1-010	598	368	61.54
ENST00000508877.1_1_CTC-338M12.5-001	392	ENST00000514487.1_1_CTC-338M12.5-002	289	195	67.47
ENST00000572242.1_1_RP4-758J18.2-006	2228	ENST00000444362.2_1_RP4-758J18.2-001	1747	1430	81.85
ENST00000572242.1_1_RP4-758J18.2-006	2228	ENST00000418833.2_1_RP4-758J18.2-003	2196	1423	64.80
ENST00000572242.1_1_RP4-758J18.2-006	2228	ENST00000447725.2_1_RP4-758J18.2-007	1843	1403	76.13
ENST00000572242.1_1_RP4-758J18.2-006	2228	ENST00000448629.5_1_RP4-758J18.2-004	797	484	60.73
ENST00000447070.1_1_AC074117.10-001	3060	ENST00000583963.1_1_RP11-849F2.5-002	531	334	62.90
ENST00000606697.5_1_NNT-AS1-003	1945	ENST00000583963.1_1_RP11-849F2.5-002	531	334	62.90
ENST00000585498.1_1_CTC-260E6.6-003	883	ENST00000583963.1_1_RP11-849F2.5-002	531	334	62.90
ENST00000619314.1_1_GABPB1-AS1-009	1076	ENST00000560359.1_1_GABPB1-AS1-005	709	439	61.92
ENST00000581718.5_1_LRRC75A-AS1-030	574	ENST00000578380.6_1_LRRC75A-AS1-021	310	191	61.61
ENST00000470491.6_1_LRRC75A-AS1-012	1057	ENST00000578380.6_1_LRRC75A-AS1-021	310	188	60.65
ENST00000453491.2_1_RP11-539I5.1-001	4897	ENST00000620218.1_1_RP11-378E13.4-001	293	216	73.72
ENST00000502066.6_1_CRNDE-003	659	ENST00000558031.5_1_CRNDE-009	464	335	72.20
ENST00000577700.5_1_SNHG15-002	3116	ENST00000580458.5_1_SNHG15-008	710	514	72.39
ENST00000577700.5_1_SNHG15-002	3116	ENST00000584327.5_1_SNHG15-010	505	322	63.76
ENST00000590523.1_1_LINC00662-002	2053	ENST00000591458.1_1_LINC00662-003	578	434	75.09
ENST00000590677.5_1_LINC00662-004	883	ENST00000591458.1_1_LINC00662-003	578	379	65.57
ENST00000482985.4_1_RP11-506M13.3-002	1837	ENST00000484794.5_1_NUTM2B-AS1-007	427	430	100.70
ENST00000436656.5_1_GAS5-004	822	ENST00000452197.5_1_GAS5-013	483	334	69.15
ENST00000454068.5_1_GAS5-014	688	ENST00000452197.5_1_GAS5-013	483	322	66.67
ENST00000449486.1_1_PAXIP1-AS2-003	2121	ENST00000562802.1_1_RP11-166B2.5-001	384	239	62.24
ENST00000447037.1_1_AP001469.9-001	686	ENST00000623005.1_1_RP11-44N21.3-001	461	293	63.56
ENST00000619625.4_1_NUTM2B-AS1-013	7611	ENST00000446751.5_1_NUTM2A-AS1-012	2394	2125	88.76
ENST00000408966.4_1_EXOC3-AS1-201	1614	ENST00000582536.1_1_AC010761.6-001	391	283	72.38
ENST00000408966.4_1_EXOC3-AS1-201	1614	ENST00000625101.1_1_CTD-2349P21.7-001	200	204	102.00
ENST00000408966.4_1_EXOC3-AS1-201	1614	ENST00000446516.2_1_CTC-384G19.1-001	415	289	69.64
ENST00000408966.4_1_EXOC3-AS1-201	1614	ENST00000501405.2_1_CTD-2340E1.2-001	391	283	72.38
ENST00000408966.4_1_EXOC3-AS1-201	1614	ENST00000620218.1_1_RP11-378E13.4-001	293	257	87.71
ENST00000408966.4_1_EXOC3-AS1-201	1614	ENST00000603678.1_1_AC015849.13-001	421	276	65.56
ENST00000408966.4_1_EXOC3-AS1-201	1614	ENST00000606468.1_1_RP11-529E15.1-002	295	196	66.44
ENST00000539921.5_1_SNHG1-006	1071	ENST00000539975.5_1_SNHG1-005	955	851	89.11
ENST00000537869.5_1_SNHG1-004	1038	ENST00000539975.5_1_SNHG1-005	955	804	84.19
ENST00000539975.5_1_SNHG1-005	955	ENST00000541615.5_1_SNHG1-020	748	581	77.67
ENST00000539975.5_1_SNHG1-005	955	ENST00000538266.5_1_SNHG1-019	347	245	70.61
ENST00000535200.1_1_PXN-AS1-002	1170	ENST00000542265.5_1_PXN-AS1-001	854	545	63.82
ENST00000610494.1_1_RP11-172H24.4-001	4412	ENST00000582536.1_1_AC010761.6-001	391	303	77.49
ENST00000610494.1_1_RP11-172H24.4-001	4412	ENST00000501405.2_1_CTD-2340E1.2-001	391	282	72.12
ENST00000610494.1_1_RP11-172H24.4-001	4412	ENST00000614983.1_1_RP11-295D4.4-001	479	305	63.67
ENST00000610494.1_1_RP11-172H24.4-001	4412	ENST00000620218.1_1_RP11-378E13.4-001	293	243	82.94
ENST00000610494.1_1_RP11-172H24.4-001	4412	ENST00000625101.1_1_CTD-2349P21.7-001	200	196	98.00
ENST00000610494.1_1_RP11-172H24.4-001	4412	ENST00000569831.1_1_LA16C-316G12.2-001	435	261	60.00
ENST00000610494.1_1_RP11-172H24.4-001	4412	ENST00000606468.1_1_RP11-529E15.1-002	295	192	65.08
ENST00000610494.1_1_RP11-172H24.4-001	4412	ENST00000606468.1_1_RP11-529E15.1-002	295	190	64.41
ENST00000610494.1_1_RP11-172H24.4-001	4412	ENST00000568040.1_1_RP11-20I23.7-001	287	177	61.67
ENST00000491009.5_1_LRRC75A-AS1-013	863	ENST00000492250.5_1_LRRC75A-AS1-011	565	499	88.32
ENST00000417691.1_1_AC016747.3-004	892	ENST00000422740.1_1_AC016747.3-003	595	379	63.70
ENST00000420918.3_1_AC016747.3-001	2532	ENST00000422740.1_1_AC016747.3-003	595	379	63.70
ENST00000501177.7_1_CRNDE-002	614	ENST00000559432.5_1_CRNDE-007	587	422	71.89
ENST00000502066.6_1_CRNDE-003	659	ENST00000501177.7_1_CRNDE-002	614	372	60.59
ENST00000603672.5_1_FTX-010	1077	ENST00000582536.1_1_AC010761.6-001	391	311	79.54
ENST00000603672.5_1_FTX-010	1077	ENST00000562802.1_1_RP11-166B2.5-001	384	257	66.93
ENST00000603672.5_1_FTX-010	1077	ENST00000538519.3_1_JPX-012	269	223	82.90
ENST00000511331.5_1_CTC-338M12.4-004	1000	ENST00000506340.1_1_CTC-338M12.4-003	687	629	91.56
ENST00000495430.1_1_NUTM2B-AS1-004	829	ENST00000458739.1_1_NUTM2A-AS1-013	733	552	75.31
ENST00000502162.2_1_LINC00847-003	1809	ENST00000501937.2_1_LINC00847-002	1809	1375	76.01
ENST00000502162.2_1_LINC00847-003	1809	ENST00000509921.1_1_LINC00847-005	822	568	69.10
ENST00000502162.2_1_LINC00847-003	1809	ENST00000508309.1_1_LINC00847-004	671	472	70.34
ENST00000381800.3_1_LOH12CR2-001	1540	ENST00000582536.1_1_AC010761.6-001	391	303	77.49
ENST00000381800.3_1_LOH12CR2-001	1540	ENST00000625101.1_1_CTD-2349P21.7-001	200	198	99.00
ENST00000381800.3_1_LOH12CR2-001	1540	ENST00000501405.2_1_CTD-2340E1.2-001	391	297	75.96
ENST00000381800.3_1_LOH12CR2-001	1540	ENST00000614983.1_1_RP11-295D4.4-001	479	299	62.42
ENST00000381800.3_1_LOH12CR2-001	1540	ENST00000620218.1_1_RP11-378E13.4-001	293	242	82.59
ENST00000381800.3_1_LOH12CR2-001	1540	ENST00000606468.1_1_RP11-529E15.1-002	295	193	65.42
ENST00000381800.3_1_LOH12CR2-001	1540	ENST00000603678.1_1_AC015849.13-001	421	284	67.46
ENST00000381800.3_1_LOH12CR2-001	1540	ENST00000550035.1_1_RP11-1041F24.1-001	247	168	68.02
ENST00000438202.5_1_SVIL-AS1-008	652	ENST00000445521.5_1_SVIL-AS1-010	188	141	75.00
ENST00000444362.2_1_RP4-758J18.2-001	1747	ENST00000448629.5_1_RP4-758J18.2-004	797	792	99.37
ENST00000447725.2_1_RP4-758J18.2-007	1843	ENST00000448629.5_1_RP4-758J18.2-004	797	629	78.92
ENST00000418833.2_1_RP4-758J18.2-003	2196	ENST00000448629.5_1_RP4-758J18.2-004	797	629	78.92
ENST00000572242.1_1_RP4-758J18.2-006	2228	ENST00000448629.5_1_RP4-758J18.2-004	797	484	60.73
ENST00000469539.1_1_AC009403.2-002	597	ENST00000625101.1_1_CTD-2349P21.7-001	200	195	97.50
ENST00000469539.1_1_AC009403.2-002	597	ENST00000590522.1_1_CTD-2020K17.1-006	386	248	64.25
ENST00000469539.1_1_AC009403.2-002	597	ENST00000606468.1_1_RP11-529E15.1-002	295	188	63.73
ENST00000469539.1_1_AC009403.2-002	597	ENST00000359823.2_1_AC106870.2-001	200	126	63.00
ENST00000561547.5_1_ATP2A1-AS1-002	558	ENST00000566956.1_1_ATP2A1-AS1-001	530	354	66.79
ENST00000432536.5_1_GAS5-016	959	ENST00000425771.5_1_GAS5-020	242	156	64.46
ENST00000454068.5_1_GAS5-014	688	ENST00000425771.5_1_GAS5-020	242	156	64.46
ENST00000422183.5_1_GAS5-019	745	ENST00000425771.5_1_GAS5-020	242	156	64.46
ENST00000412059.5_1_GAS5-022	979	ENST00000425771.5_1_GAS5-020	242	156	64.46
ENST00000442067.5_1_GAS5-018	1114	ENST00000425771.5_1_GAS5-020	242	156	64.46
ENST00000449289.5_1_GAS5-008	542	ENST00000425771.5_1_GAS5-020	242	156	64.46
ENST00000436656.5_1_GAS5-004	822	ENST00000425771.5_1_GAS5-020	242	156	64.46
ENST00000456293.5_1_GAS5-007	583	ENST00000425771.5_1_GAS5-020	242	156	64.46
ENST00000451607.5_1_GAS5-015	1007	ENST00000425771.5_1_GAS5-020	242	156	64.46
ENST00000624088.1_1_RP11-43N16.4-001	1882	ENST00000582536.1_1_AC010761.6-001	391	293	74.94
ENST00000624088.1_1_RP11-43N16.4-001	1882	ENST00000462717.1_1_RP11-245J9.4-001	441	296	67.12
ENST00000624088.1_1_RP11-43N16.4-001	1882	ENST00000625101.1_1_CTD-2349P21.7-001	200	200	100.00
ENST00000624088.1_1_RP11-43N16.4-001	1882	ENST00000446516.2_1_CTC-384G19.1-001	415	305	73.49
ENST00000624088.1_1_RP11-43N16.4-001	1882	ENST00000590522.1_1_CTD-2020K17.1-006	386	301	77.98
ENST00000624088.1_1_RP11-43N16.4-001	1882	ENST00000550035.1_1_RP11-1041F24.1-001	247	164	66.40
ENST00000624088.1_1_RP11-43N16.4-001	1882	ENST00000603678.1_1_AC015849.13-001	421	280	66.51
ENST00000624088.1_1_RP11-43N16.4-001	1882	ENST00000359823.2_1_AC106870.2-001	200	126	63.00
ENST00000624088.1_1_RP11-43N16.4-001	1882	ENST00000592655.1_1_RP11-756J15.3-001	228	140	61.40
ENST00000624088.1_1_RP11-43N16.4-001	1882	ENST00000591596.1_1_CTD-2659N19.4-001	97	73	75.26
ENST00000458725.5_1_DLEU2-008	1657	ENST00000433070.6_1_DLEU2-001	698	529	75.79
ENST00000429897.5_1_LINC00969-040	2131	ENST00000626089.2_1_LINC00969-062	792	622	78.54
ENST00000435947.5_1_SNHG5-003	696	ENST00000623267.3_1_SNHG5-016	374	278	74.33
ENST00000369605.8_1_SNHG5-001	1032	ENST00000623267.3_1_SNHG5-016	374	278	74.33
ENST00000474814.1_1_SNHG12-004	1903	ENST00000470977.5_1_SNHG12-003	1098	681	62.02
ENST00000566583.5_1_SNHG20-007	1338	ENST00000565256.1_1_SNHG20-008	1234	921	74.64
ENST00000434411.5_1_SNHG20-001	2143	ENST00000565256.1_1_SNHG20-008	1234	916	74.23
ENST00000565256.1_1_SNHG20-008	1234	ENST00000590522.1_1_CTD-2020K17.1-006	386	282	73.06
ENST00000565256.1_1_SNHG20-008	1234	ENST00000620218.1_1_RP11-378E13.4-001	293	212	72.35
ENST00000565256.1_1_SNHG20-008	1234	ENST00000487657.2_1_RP11-184M15.2-002	482	297	61.62
ENST00000565256.1_1_SNHG20-008	1234	ENST00000562802.1_1_RP11-166B2.5-001	384	252	65.62
ENST00000565256.1_1_SNHG20-008	1234	ENST00000538519.3_1_JPX-012	269	211	78.44
ENST00000369605.8_1_SNHG5-001	1032	ENST00000435947.5_1_SNHG5-003	696	517	74.28
ENST00000435947.5_1_SNHG5-003	696	ENST00000623267.3_1_SNHG5-016	374	278	74.33
ENST00000501177.7_1_CRNDE-002	614	ENST00000559432.5_1_CRNDE-007	587	422	71.89
ENST00000428207.4_1_MAPKAPK5-AS1-001	2290	ENST00000443596.1_1_MAPKAPK5-AS1-004	930	715	76.88
ENST00000428207.4_1_MAPKAPK5-AS1-001	2290	ENST00000609228.1_1_MAPKAPK5-AS1-010	605	380	62.81
ENST00000635675.1_1_LINC00339-005	1433	ENST00000416769.1_1_LINC00339-001	1054	945	89.66
ENST00000635675.1_1_LINC00339-005	1433	ENST00000634451.1_1_LINC00339-008	554	341	61.55
ENST00000635675.1_1_LINC00339-005	1433	ENST00000582536.1_1_AC010761.6-001	391	285	72.89
ENST00000635675.1_1_LINC00339-005	1433	ENST00000501405.2_1_CTD-2340E1.2-001	391	283	72.38
ENST00000635675.1_1_LINC00339-005	1433	ENST00000620218.1_1_RP11-378E13.4-001	293	244	83.28
ENST00000635675.1_1_LINC00339-005	1433	ENST00000625101.1_1_CTD-2349P21.7-001	200	196	98.00
ENST00000635675.1_1_LINC00339-005	1433	ENST00000606468.1_1_RP11-529E15.1-002	295	182	61.69
ENST00000501937.2_1_LINC00847-002	1809	ENST00000509921.1_1_LINC00847-005	822	637	77.49
ENST00000502162.2_1_LINC00847-003	1809	ENST00000509921.1_1_LINC00847-005	822	568	69.10
ENST00000509921.1_1_LINC00847-005	822	ENST00000508309.1_1_LINC00847-004	671	471	70.19
ENST00000441423.1_LINC00623-004	737	ENST00000422124.1_1_RP11-108M9.4-003	406	407	100.25
ENST00000441423.1_LINC00623-004	737	ENST00000417554.1_RP11-495P10.2-002	213	146	68.54
ENST00000625350.1_1_GLIDR-001	2588	ENST00000627065.1_1_GLIDR-003	1480	1071	72.36
ENST00000377518.3_1_RP11-111F5.4-001	2541	ENST00000627065.1_1_GLIDR-003	1480	1071	72.36
ENST00000608290.1_1_CITF22-92A6.1-001	1207	ENST00000501405.2_1_CTD-2340E1.2-001	391	250	63.94
ENST00000608290.1_1_CITF22-92A6.1-001	1207	ENST00000582536.1_1_AC010761.6-001	391	260	66.50
ENST00000608290.1_1_CITF22-92A6.1-001	1207	ENST00000620218.1_1_RP11-378E13.4-001	293	243	82.94
ENST00000608290.1_1_CITF22-92A6.1-001	1207	ENST00000625101.1_1_CTD-2349P21.7-001	200	196	98.00
ENST00000608290.1_1_CITF22-92A6.1-001	1207	ENST00000606468.1_1_RP11-529E15.1-002	295	183	62.03
ENST00000608290.1_1_CITF22-92A6.1-001	1207	ENST00000568040.1_1_RP11-20I23.7-001	287	196	68.29
ENST00000414142.5_1_SNHG17-005	2102	ENST00000423536.5_1_SNHG17-003	517	403	77.95
ENST00000439362.5_1_MIR4435-2HG-004	1522	ENST00000444301.5_1_MIR4435-2HG-012	666	416	62.46
ENST00000439362.5_1_MIR4435-2HG-004	1522	ENST00000451884.5_1_MIR4435-2HG-014	423	270	63.83
ENST00000457233.5_1_LINC00969-039	1279	ENST00000452844.5_1_LINC00969-042	583	496	85.08
ENST00000445430.5_1_LINC00969-038	4208	ENST00000452844.5_1_LINC00969-042	583	484	83.02
ENST00000429897.5_1_LINC00969-040	2131	ENST00000452844.5_1_LINC00969-042	583	352	60.38
ENST00000452844.5_1_LINC00969-042	583	ENST00000425425.1_1_LINC00969-043	525	324	61.71
ENST00000445681.1_1_GS1-124K5.4-001	540	ENST00000452565.1_1_GS1-124K5.4-002	454	458	100.88
ENST00000438202.5_1_SVIL-AS1-008	652	ENST00000445521.5_1_SVIL-AS1-010	188	141	75.00
ENST00000628924.1_1_EBLN3-007	2835	ENST00000631093.1_1_EBLN3-005	636	509	80.03
ENST00000470491.6_1_LRRC75A-AS1-012	1057	ENST00000581718.5_1_LRRC75A-AS1-030	574	428	74.56
ENST00000581718.5_1_LRRC75A-AS1-030	574	ENST00000578380.6_1_LRRC75A-AS1-021	310	191	61.61
ENST00000500118.2_1_RP11-115C21.2-001	2413	ENST00000606853.1_1_RP11-115C21.2-003	1137	838	73.70
ENST00000531661.1_1_RP11-522I20.3-001	1017	ENST00000524818.1_1_RP11-522I20.3-002	489	374	76.48
ENST00000426200.1_1_FGD5-AS1-002	1874	ENST00000524818.1_1_RP11-522I20.3-002	489	368	75.26
ENST00000417835.1_1_FGD5-AS1-004	1630	ENST00000524818.1_1_RP11-522I20.3-002	489	368	75.26
ENST00000440079.1_1_FGD5-AS1-005	1527	ENST00000524818.1_1_RP11-522I20.3-002	489	368	75.26
ENST00000424349.1_1_FGD5-AS1-003	3792	ENST00000524818.1_1_RP11-522I20.3-002	489	368	75.26
ENST00000592738.2_SPPL2B-005	2458	ENST00000593198.1_SPPL2B-004	1558	1353	86.84
ENST00000449569.5_1_AC007246.3-002	2517	ENST00000625101.1_1_CTD-2349P21.7-001	200	126	63.00
ENST00000432536.5_1_GAS5-016	959	ENST00000425771.5_1_GAS5-020	242	156	64.46
ENST00000432536.5_1_GAS5-016	959	ENST00000538519.3_1_JPX-012	269	202	75.09
ENST00000623970.1_1_ARRDC1-AS1-003	2210	ENST00000496793.1_1_ARRDC1-AS1-002	1424	905	63.55
ENST00000441423.1_LINC00623-004	737	ENST00000422124.1_1_RP11-108M9.4-003	406	407	100.25
ENST00000522525.5_1_THUMPD3-AS1-005	1867	ENST00000520447.1_1_THUMPD3-AS1-017	1809	1833	101.33
ENST00000427076.5_1_POLR2J4-002	6466	ENST00000422304.1_1_POLR2J4-001	974	713	73.20
ENST00000628924.1_1_EBLN3-007	2835	ENST00000631093.1_1_EBLN3-005	636	509	80.03
ENST00000625445.1_1_EBLN3-001	4520	ENST00000631093.1_1_EBLN3-005	636	509	80.03
ENST00000561547.5_1_ATP2A1-AS1-002	558	ENST00000566956.1_1_ATP2A1-AS1-001	530	354	66.79
ENST00000555045.1_1_DHRS4-AS1-002	1848	ENST00000399886.2_1_DHRS4-AS1-004	857	806	94.05
ENST00000624980.1_1_HEXDC-IT1-001	1813	ENST00000582536.1_1_AC010761.6-001	391	300	76.73
ENST00000624980.1_1_HEXDC-IT1-001	1813	ENST00000591109.1_1_AC104532.4-001	589	450	76.40
ENST00000624980.1_1_HEXDC-IT1-001	1813	ENST00000625101.1_1_CTD-2349P21.7-001	200	201	100.50
ENST00000624980.1_1_HEXDC-IT1-001	1813	ENST00000625101.1_1_CTD-2349P21.7-001	200	149	74.50
ENST00000624980.1_1_HEXDC-IT1-001	1813	ENST00000446516.2_1_CTC-384G19.1-001	415	288	69.40
ENST00000624980.1_1_HEXDC-IT1-001	1813	ENST00000425800.1_1_LINC00352-001	552	409	74.09
ENST00000624980.1_1_HEXDC-IT1-001	1813	ENST00000562802.1_1_RP11-166B2.5-001	384	251	65.36
ENST00000624980.1_1_HEXDC-IT1-001	1813	ENST00000552532.1_1_RP11-263K4.5-001	459	276	60.13
ENST00000624980.1_1_HEXDC-IT1-001	1813	ENST00000590522.1_1_CTD-2020K17.1-006	386	266	68.91
ENST00000624980.1_1_HEXDC-IT1-001	1813	ENST00000606468.1_1_RP11-529E15.1-002	295	193	65.42
ENST00000624980.1_1_HEXDC-IT1-001	1813	ENST00000550035.1_1_RP11-1041F24.1-001	247	168	68.02
ENST00000624980.1_1_HEXDC-IT1-001	1813	ENST00000569831.1_1_LA16C-316G12.2-001	435	262	60.23
ENST00000624980.1_1_HEXDC-IT1-001	1813	ENST00000620218.1_1_RP11-378E13.4-001	293	215	73.38
ENST00000561624.2_1_CTD-2270L9.2-001	837	ENST00000620163.1_1_AP001059.7-001	449	303	67.48
ENST00000594056.1_1_CTD-3128G10.6-001	686	ENST00000620163.1_1_AP001059.7-001	449	272	60.58
ENST00000631307.2_1_LAMTOR5-AS1-048	969	ENST00000620163.1_1_AP001059.7-001	449	289	64.37
ENST00000567795.2_1_CTD-2574D22.4-001	2272	ENST00000589433.1_1_CTA-360L10.1-002	541	331	61.18
ENST00000567795.2_1_CTD-2574D22.4-001	2272	ENST00000590522.1_1_CTD-2020K17.1-006	386	276	71.50
ENST00000567795.2_1_CTD-2574D22.4-001	2272	ENST00000625101.1_1_CTD-2349P21.7-001	200	192	96.00
ENST00000567795.2_1_CTD-2574D22.4-001	2272	ENST00000620218.1_1_RP11-378E13.4-001	293	208	70.99
ENST00000567795.2_1_CTD-2574D22.4-001	2272	ENST00000606468.1_1_RP11-529E15.1-002	295	183	62.03
ENST00000567795.2_1_CTD-2574D22.4-001	2272	ENST00000359823.2_1_AC106870.2-001	200	125	62.50
ENST00000607307.1_1_RP4-758J18.13-001	1523	ENST00000572594.1_1_RP11-388C12.8-001	642	430	66.98
ENST00000333139.3_1_C11ORF72-001	2431	ENST00000572594.1_1_RP11-388C12.8-001	642	432	67.29
ENST00000598368.1_1_RPARP-AS1-003	2453	ENST00000572594.1_1_RP11-388C12.8-001	642	431	67.13
ENST00000476186.2_1_RP11-90P5.5-001	621	ENST00000623005.1_1_RP11-44N21.3-001	461	310	67.25
ENST00000313807.4_1_EIF3J-AS1-001	2863	ENST00000476186.2_1_RP11-90P5.5-001	621	392	63.12
ENST00000476186.2_1_RP11-90P5.5-001	621	ENST00000538519.3_1_JPX-012	269	206	76.58
ENST00000609708.1_1_LLNLR-246C6.1-001	1769	ENST00000621050.1_1_CTD-2013N17.7-001	721	611	84.74
ENST00000609708.1_1_LLNLR-246C6.1-001	1769	ENST00000561624.2_1_CTD-2270L9.2-001	837	584	69.77
ENST00000609708.1_1_LLNLR-246C6.1-001	1769	ENST00000582536.1_1_AC010761.6-001	391	287	73.40
ENST00000609708.1_1_LLNLR-246C6.1-001	1769	ENST00000562802.1_1_RP11-166B2.5-001	384	250	65.10
ENST00000609708.1_1_LLNLR-246C6.1-001	1769	ENST00000562802.1_1_RP11-166B2.5-001	384	249	64.84
ENST00000609708.1_1_LLNLR-246C6.1-001	1769	ENST00000590522.1_1_CTD-2020K17.1-006	386	263	68.13
ENST00000609708.1_1_LLNLR-246C6.1-001	1769	ENST00000359823.2_1_AC106870.2-001	200	126	63.00
ENST00000609708.1_1_LLNLR-246C6.1-001	1769	ENST00000606468.1_1_RP11-529E15.1-002	295	186	63.05
ENST00000609708.1_1_LLNLR-246C6.1-001	1769	ENST00000550035.1_1_RP11-1041F24.1-001	247	170	68.83
ENST00000443219.5_1_RP4-655J12.4-002	621	ENST00000562802.1_1_RP11-166B2.5-001	384	252	65.62
ENST00000443219.5_1_RP4-655J12.4-002	621	ENST00000620218.1_1_RP11-378E13.4-001	293	254	86.69
ENST00000567769.1_1_RP11-63B13.1-001	2266	ENST00000446516.2_1_CTC-384G19.1-001	415	267	64.34
ENST00000567769.1_1_RP11-63B13.1-001	2266	ENST00000501405.2_1_CTD-2340E1.2-001	391	242	61.89
ENST00000567769.1_1_RP11-63B13.1-001	2266	ENST00000625101.1_1_CTD-2349P21.7-001	200	147	73.50
ENST00000624080.1_1_CBR3-AS1-020	822	ENST00000501405.2_1_CTD-2340E1.2-001	391	297	75.96
ENST00000624080.1_1_CBR3-AS1-020	822	ENST00000590522.1_1_CTD-2020K17.1-006	386	299	77.46
ENST00000624080.1_1_CBR3-AS1-020	822	ENST00000623005.1_1_RP11-44N21.3-001	461	346	75.05
ENST00000624080.1_1_CBR3-AS1-020	822	ENST00000500203.2_SEC22B-002	439	275	62.64
ENST00000624080.1_1_CBR3-AS1-020	822	ENST00000582536.1_1_AC010761.6-001	391	308	78.77
ENST00000624080.1_1_CBR3-AS1-020	822	ENST00000614983.1_1_RP11-295D4.4-001	479	296	61.80
ENST00000624080.1_1_CBR3-AS1-020	822	ENST00000620218.1_1_RP11-378E13.4-001	293	242	82.59
ENST00000624080.1_1_CBR3-AS1-020	822	ENST00000625101.1_1_CTD-2349P21.7-001	200	195	97.50
ENST00000624080.1_1_CBR3-AS1-020	822	ENST00000606468.1_1_RP11-529E15.1-002	295	188	63.73
ENST00000430259.1_1_AP001469.9-002	2014	ENST00000623005.1_1_RP11-44N21.3-001	461	293	63.56
ENST00000526935.1_1_CTD-3064C13.1-001	516	ENST00000562802.1_1_RP11-166B2.5-001	384	237	61.72
ENST00000580790.1_1_BMS1P4-001	1913	ENST00000526935.1_1_CTD-3064C13.1-001	516	372	72.09
ENST00000624088.1_1_RP11-43N16.4-001	1882	ENST00000582536.1_1_AC010761.6-001	391	293	74.94
ENST00000631190.1_1_LINC00294-001	3306	ENST00000582536.1_1_AC010761.6-001	391	292	74.68
ENST00000381800.3_1_LOH12CR2-001	1540	ENST00000582536.1_1_AC010761.6-001	391	303	77.49
ENST00000621050.1_1_CTD-2013N17.7-001	721	ENST00000582536.1_1_AC010761.6-001	391	306	78.26
ENST00000622998.1_1_RP11-604N13.1-001	982	ENST00000582536.1_1_AC010761.6-001	391	313	80.05
ENST00000523871.1_1_RP11-48B3.3-001	3766	ENST00000582536.1_1_AC010761.6-001	391	295	75.45
ENST00000523871.1_1_RP11-48B3.3-001	3766	ENST00000582536.1_1_AC010761.6-001	391	290	74.17
ENST00000523871.1_1_RP11-48B3.3-001	3766	ENST00000582536.1_1_AC010761.6-001	391	250	63.94
ENST00000590622.5_1_LINC00665-006	1749	ENST00000582536.1_1_AC010761.6-001	391	287	73.40
ENST00000623415.1_1_RP11-271K21.12-001	1841	ENST00000582536.1_1_AC010761.6-001	391	282	72.12
ENST00000622896.1_1_RP11-481J2.4-001	873	ENST00000582536.1_1_AC010761.6-001	391	292	74.68
ENST00000624980.1_1_HEXDC-IT1-001	1813	ENST00000582536.1_1_AC010761.6-001	391	300	76.73
ENST00000598846.1_1_RP1-283E3.8-001	5079	ENST00000582536.1_1_AC010761.6-001	391	293	74.94
ENST00000608619.1_KB-226F1.1-001	650	ENST00000582536.1_1_AC010761.6-001	391	304	77.75
ENST00000525893.1_1_RP13-317D12.3-001	664	ENST00000582536.1_1_AC010761.6-001	391	284	72.63
ENST00000499624.3_1_GABPB1-AS1-001	16182	ENST00000582536.1_1_AC010761.6-001	391	317	81.07
ENST00000499624.3_1_GABPB1-AS1-001	16182	ENST00000582536.1_1_AC010761.6-001	391	307	78.52
ENST00000499624.3_1_GABPB1-AS1-001	16182	ENST00000582536.1_1_AC010761.6-001	391	300	76.73
ENST00000499624.3_1_GABPB1-AS1-001	16182	ENST00000582536.1_1_AC010761.6-001	391	240	61.38
ENST00000354746.4_1_RP1-253P7.4-001	1815	ENST00000582536.1_1_AC010761.6-001	391	300	76.73
ENST00000562965.1_1_LOXL1-AS1-004	1183	ENST00000582536.1_1_AC010761.6-001	391	297	75.96
ENST00000467082.2_1_RP11-697M17.2-001	490	ENST00000582536.1_1_AC010761.6-001	391	282	72.12
ENST00000330825.3_1_TPT1-AS1-010	2869	ENST00000582536.1_1_AC010761.6-001	391	294	75.19
ENST00000499346.6_1_LINC01184-001	1380	ENST00000582536.1_1_AC010761.6-001	391	305	78.01
ENST00000426282.6_1_NUP50-AS1-001	2076	ENST00000582536.1_1_AC010761.6-001	391	303	77.49
ENST00000608477.1_1_RP11-212P7.2-001	7054	ENST00000582536.1_1_AC010761.6-001	391	297	75.96
ENST00000608477.1_1_RP11-212P7.2-001	7054	ENST00000582536.1_1_AC010761.6-001	391	306	78.26
ENST00000608477.1_1_RP11-212P7.2-001	7054	ENST00000582536.1_1_AC010761.6-001	391	288	73.66
ENST00000453722.6_1_LINC00511-002	1716	ENST00000582536.1_1_AC010761.6-001	391	289	73.91
ENST00000610494.1_1_RP11-172H24.4-001	4412	ENST00000582536.1_1_AC010761.6-001	391	303	77.49
ENST00000366109.2_1_RP11-498P14.5-001	578	ENST00000582536.1_1_AC010761.6-001	391	307	78.52
ENST00000624080.1_1_CBR3-AS1-020	822	ENST00000582536.1_1_AC010761.6-001	391	308	78.77
ENST00000449307.3_1_GS1-124K5.11-001	7092	ENST00000582536.1_1_AC010761.6-001	391	291	74.42
ENST00000449307.3_1_GS1-124K5.11-001	7092	ENST00000582536.1_1_AC010761.6-001	391	291	74.42
ENST00000408966.4_1_EXOC3-AS1-201	1614	ENST00000582536.1_1_AC010761.6-001	391	286	73.15
ENST00000447221.1_1_SNHG7-002	2157	ENST00000582536.1_1_AC010761.6-001	391	268	68.54
ENST00000602172.1_1_CARD8-AS1-001	1969	ENST00000582536.1_1_AC010761.6-001	391	265	67.77
ENST00000366187.2_1_AC007246.3-011	523	ENST00000582536.1_1_AC010761.6-001	391	258	65.98
ENST00000624831.1_1_RP11-521B24.4-001	2501	ENST00000582536.1_1_AC010761.6-001	391	298	76.21
ENST00000313807.4_1_EIF3J-AS1-001	2863	ENST00000582536.1_1_AC010761.6-001	391	294	75.19
ENST00000562328.2_1_RP11-378A13.1-001	2048	ENST00000582536.1_1_AC010761.6-001	391	295	75.45
ENST00000622229.1_1_RP11-196G11.6-001	3380	ENST00000582536.1_1_AC010761.6-001	391	292	74.68
ENST00000513358.3_1_RP11-253E3.3-001	3514	ENST00000582536.1_1_AC010761.6-001	391	258	65.98
ENST00000430719.1_AC007308.6-001	2400	ENST00000582536.1_1_AC010761.6-001	391	242	61.89
ENST00000619697.1_1_RP11-458J1.1-001	1419	ENST00000582536.1_1_AC010761.6-001	391	283	72.38
ENST00000592381.1_1_RP11-1094M14.11-001	1298	ENST00000582536.1_1_AC010761.6-001	391	310	79.28
ENST00000399247.6_1_HLA-F-AS1-001	1905	ENST00000582536.1_1_AC010761.6-001	391	255	65.22
ENST00000556072.2_1_RP11-488C13.5-001	1684	ENST00000582536.1_1_AC010761.6-001	391	317	81.07
ENST00000555861.1_1_RP11-544I20.2-002	1751	ENST00000582536.1_1_AC010761.6-001	391	301	76.98
ENST00000555707.5_1_PSMA3-AS1-003	1983	ENST00000582536.1_1_AC010761.6-001	391	292	74.68
ENST00000582536.1_1_AC010761.6-001	391	ENST00000625101.1_1_CTD-2349P21.7-001	200	194	97.00
ENST00000412224.6_1_KTN1-AS1-001	2185	ENST00000582536.1_1_AC010761.6-001	391	267	68.29
ENST00000625123.1_1_RP11-640N20.4-001	2179	ENST00000582536.1_1_AC010761.6-001	391	312	79.80
ENST00000582536.1_1_AC010761.6-001	391	ENST00000501405.2_1_CTD-2340E1.2-001	391	295	75.45
ENST00000567905.1_1_AC006538.1-001	1585	ENST00000582536.1_1_AC010761.6-001	391	299	76.47
ENST00000414209.5_1_JPX-001	2194	ENST00000582536.1_1_AC010761.6-001	391	257	65.73
ENST00000414209.5_1_JPX-001	2194	ENST00000582536.1_1_AC010761.6-001	391	250	63.94
ENST00000635675.1_1_LINC00339-005	1433	ENST00000582536.1_1_AC010761.6-001	391	285	72.89
ENST00000590523.1_1_LINC00662-002	2053	ENST00000582536.1_1_AC010761.6-001	391	277	70.84
ENST00000366446.4_1_NUTM2A-AS1-007	819	ENST00000582536.1_1_AC010761.6-001	391	254	64.96
ENST00000574616.2_1_RP11-473I1.9-001	8334	ENST00000582536.1_1_AC010761.6-001	391	297	75.96
ENST00000632280.1_1_AC008993.2-001	776	ENST00000582536.1_1_AC010761.6-001	391	253	64.71
ENST00000603672.5_1_FTX-010	1077	ENST00000582536.1_1_AC010761.6-001	391	311	79.54
ENST00000609708.1_1_LLNLR-246C6.1-001	1769	ENST00000582536.1_1_AC010761.6-001	391	287	73.40
ENST00000614983.1_1_RP11-295D4.4-001	479	ENST00000582536.1_1_AC010761.6-001	391	322	82.35
ENST00000608290.1_1_CITF22-92A6.1-001	1207	ENST00000582536.1_1_AC010761.6-001	391	260	66.50
ENST00000445707.3_1_LINC00969-001	2363	ENST00000582536.1_1_AC010761.6-001	391	300	76.73
ENST00000623773.1_1_CTB-96E2.6-001	629	ENST00000582536.1_1_AC010761.6-001	391	317	81.07
ENST00000533886.1_1_RP11-867O8.5-001	564	ENST00000582536.1_1_AC010761.6-001	391	247	63.17
ENST00000563151.1_1_RP11-403P17.4-001	1910	ENST00000582536.1_1_AC010761.6-001	391	258	65.98
ENST00000412446.5_1_LINC00476-004	809	ENST00000582536.1_1_AC010761.6-001	391	297	75.96
ENST00000555379.1_1_LINC00641-002	5425	ENST00000582536.1_1_AC010761.6-001	391	282	72.12
ENST00000425800.1_1_LINC00352-001	552	ENST00000582536.1_1_AC010761.6-001	391	245	62.66
ENST00000440026.1_1_AC005562.1-002	1961	ENST00000582536.1_1_AC010761.6-001	391	275	70.33
ENST00000421331.1_1_NEXN-AS1-001	2292	ENST00000582536.1_1_AC010761.6-001	391	281	71.87
ENST00000623022.1_1_AC092066.1-001	2028	ENST00000582536.1_1_AC010761.6-001	391	307	78.52
ENST00000423222.5_1_LINC00467-001	3508	ENST00000582536.1_1_AC010761.6-001	391	295	75.45
ENST00000582536.1_1_AC010761.6-001	391	ENST00000620218.1_1_RP11-378E13.4-001	293	251	85.67
ENST00000573447.1_1_ZNF213-AS1-002	1117	ENST00000582536.1_1_AC010761.6-001	391	301	76.98
ENST00000581621.1_1_RP11-186B7.4-001	4554	ENST00000582536.1_1_AC010761.6-001	391	241	61.64
ENST00000517664.1_1_RP11-531A24.5-001	3549	ENST00000582536.1_1_AC010761.6-001	391	280	71.61
ENST00000513560.6_1_NNT-AS1-005	4769	ENST00000582536.1_1_AC010761.6-001	391	307	78.52
ENST00000582536.1_1_AC010761.6-001	391	ENST00000606468.1_1_RP11-529E15.1-002	295	184	62.37
ENST00000532768.1_1_RP11-91I20.3-002	575	ENST00000582536.1_1_AC010761.6-001	391	265	67.77
ENST00000528337.1_1_WAC-AS1-002	2608	ENST00000582536.1_1_AC010761.6-001	391	303	77.49
ENST00000607145.1_1_RP4-635E18.8-001	870	ENST00000582536.1_1_AC010761.6-001	391	246	62.92
ENST00000442067.5_1_GAS5-018	1114	ENST00000582536.1_1_AC010761.6-001	391	289	73.91
ENST00000431268.5_1_GAS5-002	1698	ENST00000582536.1_1_AC010761.6-001	391	289	73.91
ENST00000442526.2_1_RP11-517P14.2-001	760	ENST00000582536.1_1_AC010761.6-001	391	260	66.50
ENST00000624409.1_1_RP11-159D12.8-001	5808	ENST00000582536.1_1_AC010761.6-001	391	297	75.96
ENST00000499624.3_1_GABPB1-AS1-001	16182	ENST00000527332.1_1_RP11-313I2.11-001	486	295	60.70
ENST00000488190.1_1_RP11-680B3.2-001	1414	ENST00000527332.1_1_RP11-313I2.11-001	486	295	60.70
ENST00000417591.1_1_RP3-337H4.8-001	990	ENST00000527332.1_1_RP11-313I2.11-001	486	299	61.52
ENST00000430719.1_AC007308.6-001	2400	ENST00000621050.1_1_CTD-2013N17.7-001	721	611	84.74
ENST00000430719.1_AC007308.6-001	2400	ENST00000561624.2_1_CTD-2270L9.2-001	837	617	73.72
ENST00000430719.1_AC007308.6-001	2400	ENST00000623005.1_1_RP11-44N21.3-001	461	291	63.12
ENST00000430719.1_AC007308.6-001	2400	ENST00000623005.1_1_RP11-44N21.3-001	461	290	62.91
ENST00000430719.1_AC007308.6-001	2400	ENST00000552532.1_1_RP11-263K4.5-001	459	277	60.35
ENST00000430719.1_AC007308.6-001	2400	ENST00000625101.1_1_CTD-2349P21.7-001	200	203	101.50
ENST00000430719.1_AC007308.6-001	2400	ENST00000582536.1_1_AC010761.6-001	391	242	61.89
ENST00000430719.1_AC007308.6-001	2400	ENST00000620218.1_1_RP11-378E13.4-001	293	226	77.13
ENST00000430719.1_AC007308.6-001	2400	ENST00000562802.1_1_RP11-166B2.5-001	384	245	63.80
ENST00000430719.1_AC007308.6-001	2400	ENST00000550035.1_1_RP11-1041F24.1-001	247	167	67.61
ENST00000430719.1_AC007308.6-001	2400	ENST00000359823.2_1_AC106870.2-001	200	129	64.50
ENST00000430719.1_AC007308.6-001	2400	ENST00000603678.1_1_AC015849.13-001	421	275	65.32
ENST00000430719.1_AC007308.6-001	2400	ENST00000603678.1_1_AC015849.13-001	421	274	65.08
ENST00000430719.1_AC007308.6-001	2400	ENST00000569831.1_1_LA16C-316G12.2-001	435	272	62.53
ENST00000581172.1_1_RP11-703M24.5-002	667	ENST00000625101.1_1_CTD-2349P21.7-001	200	185	92.50
ENST00000581172.1_1_RP11-703M24.5-002	667	ENST00000606468.1_1_RP11-529E15.1-002	295	191	64.75
ENST00000581172.1_1_RP11-703M24.5-002	667	ENST00000359823.2_1_AC106870.2-001	200	122	61.00
ENST00000524309.1_1_RP11-659E9.2-001	550	ENST00000623005.1_1_RP11-44N21.3-001	461	290	62.91
ENST00000524309.1_1_RP11-659E9.2-001	550	ENST00000614983.1_1_RP11-295D4.4-001	479	299	62.42
ENST00000524309.1_1_RP11-659E9.2-001	550	ENST00000620218.1_1_RP11-378E13.4-001	293	251	85.67
ENST00000524309.1_1_RP11-659E9.2-001	550	ENST00000606468.1_1_RP11-529E15.1-002	295	183	62.03
ENST00000524309.1_1_RP11-659E9.2-001	550	ENST00000550035.1_1_RP11-1041F24.1-001	247	168	68.02
ENST00000354746.4_1_RP1-253P7.4-001	1815	ENST00000582536.1_1_AC010761.6-001	391	300	76.73
ENST00000354746.4_1_RP1-253P7.4-001	1815	ENST00000501405.2_1_CTD-2340E1.2-001	391	277	70.84
ENST00000354746.4_1_RP1-253P7.4-001	1815	ENST00000501405.2_1_CTD-2340E1.2-001	391	276	70.59
ENST00000354746.4_1_RP1-253P7.4-001	1815	ENST00000620218.1_1_RP11-378E13.4-001	293	252	86.01
ENST00000354746.4_1_RP1-253P7.4-001	1815	ENST00000620218.1_1_RP11-378E13.4-001	293	228	77.82
ENST00000354746.4_1_RP1-253P7.4-001	1815	ENST00000620218.1_1_RP11-378E13.4-001	293	193	65.87
ENST00000354746.4_1_RP1-253P7.4-001	1815	ENST00000623005.1_1_RP11-44N21.3-001	461	291	63.12
ENST00000354746.4_1_RP1-253P7.4-001	1815	ENST00000538519.3_1_JPX-012	269	203	75.46
ENST00000354746.4_1_RP1-253P7.4-001	1815	ENST00000625101.1_1_CTD-2349P21.7-001	200	195	97.50
ENST00000354746.4_1_RP1-253P7.4-001	1815	ENST00000606468.1_1_RP11-529E15.1-002	295	192	65.08
ENST00000354746.4_1_RP1-253P7.4-001	1815	ENST00000606468.1_1_RP11-529E15.1-002	295	181	61.36
ENST00000354746.4_1_RP1-253P7.4-001	1815	ENST00000568040.1_1_RP11-20I23.7-001	287	271	94.43
ENST00000354746.4_1_RP1-253P7.4-001	1815	ENST00000592655.1_1_RP11-756J15.3-001	228	147	64.47
ENST00000354746.4_1_RP1-253P7.4-001	1815	ENST00000550035.1_1_RP11-1041F24.1-001	247	164	66.40
ENST00000354746.4_1_RP1-253P7.4-001	1815	ENST00000550035.1_1_RP11-1041F24.1-001	247	164	66.40
ENST00000354746.4_1_RP1-253P7.4-001	1815	ENST00000591596.1_1_CTD-2659N19.4-001	97	67	69.07
ENST00000623335.1_1_RP11-524F11.3-001	1703	ENST00000621050.1_1_CTD-2013N17.7-001	721	623	86.41
ENST00000623335.1_1_RP11-524F11.3-001	1703	ENST00000561624.2_1_CTD-2270L9.2-001	837	618	73.84
ENST00000623335.1_1_RP11-524F11.3-001	1703	ENST00000501405.2_1_CTD-2340E1.2-001	391	278	71.10
ENST00000623335.1_1_RP11-524F11.3-001	1703	ENST00000623005.1_1_RP11-44N21.3-001	461	288	62.47
ENST00000623335.1_1_RP11-524F11.3-001	1703	ENST00000462717.1_1_RP11-245J9.4-001	441	311	70.52
ENST00000623335.1_1_RP11-524F11.3-001	1703	ENST00000620218.1_1_RP11-378E13.4-001	293	210	71.67
ENST00000623335.1_1_RP11-524F11.3-001	1703	ENST00000620218.1_1_RP11-378E13.4-001	293	250	85.32
ENST00000623335.1_1_RP11-524F11.3-001	1703	ENST00000538519.3_1_JPX-012	269	177	65.80
ENST00000623335.1_1_RP11-524F11.3-001	1703	ENST00000562802.1_1_RP11-166B2.5-001	384	237	61.72
ENST00000623335.1_1_RP11-524F11.3-001	1703	ENST00000625101.1_1_CTD-2349P21.7-001	200	197	98.50
ENST00000623335.1_1_RP11-524F11.3-001	1703	ENST00000606468.1_1_RP11-529E15.1-002	295	188	63.73
ENST00000623335.1_1_RP11-524F11.3-001	1703	ENST00000592655.1_1_RP11-756J15.3-001	228	155	67.98
ENST00000623335.1_1_RP11-524F11.3-001	1703	ENST00000592655.1_1_RP11-756J15.3-001	228	155	67.98
ENST00000623335.1_1_RP11-524F11.3-001	1703	ENST00000603678.1_1_AC015849.13-001	421	278	66.03
ENST00000523871.1_1_RP11-48B3.3-001	3766	ENST00000552532.1_1_RP11-263K4.5-001	459	278	60.57
ENST00000561624.2_1_CTD-2270L9.2-001	837	ENST00000552532.1_1_RP11-263K4.5-001	459	283	61.66
ENST00000555861.1_1_RP11-544I20.2-002	1751	ENST00000552532.1_1_RP11-263K4.5-001	459	277	60.35
ENST00000430719.1_AC007308.6-001	2400	ENST00000552532.1_1_RP11-263K4.5-001	459	277	60.35
ENST00000513358.3_1_RP11-253E3.3-001	3514	ENST00000552532.1_1_RP11-263K4.5-001	459	276	60.13
ENST00000598368.1_1_RPARP-AS1-003	2453	ENST00000552532.1_1_RP11-263K4.5-001	459	281	61.22
ENST00000591501.1_1_ILF3-AS1-001	1983	ENST00000552532.1_1_RP11-263K4.5-001	459	277	60.35
ENST00000499624.3_1_GABPB1-AS1-001	16182	ENST00000552532.1_1_RP11-263K4.5-001	459	281	61.22
ENST00000499624.3_1_GABPB1-AS1-001	16182	ENST00000552532.1_1_RP11-263K4.5-001	459	285	62.09
ENST00000499624.3_1_GABPB1-AS1-001	16182	ENST00000552532.1_1_RP11-263K4.5-001	459	284	61.87
ENST00000623415.1_1_RP11-271K21.12-001	1841	ENST00000552532.1_1_RP11-263K4.5-001	459	277	60.35
ENST00000330825.3_1_TPT1-AS1-010	2869	ENST00000552532.1_1_RP11-263K4.5-001	459	276	60.13
ENST00000608477.1_1_RP11-212P7.2-001	7054	ENST00000552532.1_1_RP11-263K4.5-001	459	276	60.13
ENST00000624416.1_1_RP13-923O23.7-001	2327	ENST00000552532.1_1_RP11-263K4.5-001	459	278	60.57
ENST00000621050.1_1_CTD-2013N17.7-001	721	ENST00000552532.1_1_RP11-263K4.5-001	459	280	61.00
ENST00000621050.1_1_CTD-2013N17.7-001	721	ENST00000552532.1_1_RP11-263K4.5-001	459	277	60.35
ENST00000313807.4_1_EIF3J-AS1-001	2863	ENST00000552532.1_1_RP11-263K4.5-001	459	277	60.35
ENST00000438107.1_1_RP11-706O15.3-002	2155	ENST00000552532.1_1_RP11-263K4.5-001	459	284	61.87
ENST00000552532.1_1_RP11-263K4.5-001	459	ENST00000590522.1_1_CTD-2020K17.1-006	386	250	64.77
ENST00000624980.1_1_HEXDC-IT1-001	1813	ENST00000552532.1_1_RP11-263K4.5-001	459	276	60.13
ENST00000408966.4_1_EXOC3-AS1-201	1614	ENST00000552532.1_1_RP11-263K4.5-001	459	278	60.57
ENST00000461448.5_1_SNHG12-012	1629	ENST00000552532.1_1_RP11-263K4.5-001	459	291	63.40
ENST00000552532.1_1_RP11-263K4.5-001	459	ENST00000606468.1_1_RP11-529E15.1-002	295	188	63.73
ENST00000590622.5_1_LINC00665-006	1749	ENST00000552532.1_1_RP11-263K4.5-001	459	281	61.22
ENST00000625123.1_1_RP11-640N20.4-001	2179	ENST00000552532.1_1_RP11-263K4.5-001	459	278	60.57
ENST00000440026.1_1_AC005562.1-002	1961	ENST00000552532.1_1_RP11-263K4.5-001	459	277	60.35
ENST00000585457.5_1_ASB16-AS1-001	2213	ENST00000552532.1_1_RP11-263K4.5-001	459	281	61.22
ENST00000623710.1_1_RP11-227G15.12-002	583	ENST00000562802.1_1_RP11-166B2.5-001	384	243	63.28
ENST00000623710.1_1_RP11-227G15.12-002	583	ENST00000590522.1_1_CTD-2020K17.1-006	386	254	65.80
ENST00000623710.1_1_RP11-227G15.12-002	583	ENST00000606468.1_1_RP11-529E15.1-002	295	190	64.41
ENST00000611189.1_1_RP11-104N10.2-001	5421	ENST00000501405.2_1_CTD-2340E1.2-001	391	289	73.91
ENST00000611189.1_1_RP11-104N10.2-001	5421	ENST00000620218.1_1_RP11-378E13.4-001	293	254	86.69
ENST00000611189.1_1_RP11-104N10.2-001	5421	ENST00000620218.1_1_RP11-378E13.4-001	293	251	85.67
ENST00000611189.1_1_RP11-104N10.2-001	5421	ENST00000487657.2_1_RP11-184M15.2-002	482	299	62.03
ENST00000611189.1_1_RP11-104N10.2-001	5421	ENST00000487657.2_1_RP11-184M15.2-002	482	296	61.41
ENST00000611189.1_1_RP11-104N10.2-001	5421	ENST00000562802.1_1_RP11-166B2.5-001	384	262	68.23
ENST00000611189.1_1_RP11-104N10.2-001	5421	ENST00000562802.1_1_RP11-166B2.5-001	384	251	65.36
ENST00000611189.1_1_RP11-104N10.2-001	5421	ENST00000562802.1_1_RP11-166B2.5-001	384	244	63.54
ENST00000611189.1_1_RP11-104N10.2-001	5421	ENST00000462717.1_1_RP11-245J9.4-001	441	313	70.98
ENST00000611189.1_1_RP11-104N10.2-001	5421	ENST00000446516.2_1_CTC-384G19.1-001	415	320	77.11
ENST00000611189.1_1_RP11-104N10.2-001	5421	ENST00000592655.1_1_RP11-756J15.3-001	228	138	60.53
ENST00000605794.5_1_RP11-1186N24.5-001	2902	ENST00000340301.5_1_RP11-1186N24.5-002	547	408	74.59
ENST00000422679.1_1_MIR1302-9-001	2923	ENST00000631744.1_1_LLNLR-222A1.1-001	806	806	100.00
ENST00000631307.2_1_LAMTOR5-AS1-048	969	ENST00000620163.1_1_AP001059.7-001	449	289	64.37
ENST00000597411.1_1_AC005253.2-001	2001	ENST00000562802.1_1_RP11-166B2.5-001	384	241	62.76
ENST00000597411.1_1_AC005253.2-001	2001	ENST00000620218.1_1_RP11-378E13.4-001	293	211	72.01
ENST00000597411.1_1_AC005253.2-001	2001	ENST00000359823.2_1_AC106870.2-001	200	129	64.50
ENST00000616691.1_1_MALAT1-017	587	ENST00000617489.1_1_MALAT1-003	318	249	78.30
ENST00000623773.1_1_CTB-96E2.6-001	629	ENST00000582536.1_1_AC010761.6-001	391	317	81.07
ENST00000623773.1_1_CTB-96E2.6-001	629	ENST00000562802.1_1_RP11-166B2.5-001	384	261	67.97
ENST00000623773.1_1_CTB-96E2.6-001	629	ENST00000501405.2_1_CTD-2340E1.2-001	391	267	68.29
ENST00000623773.1_1_CTB-96E2.6-001	629	ENST00000614983.1_1_RP11-295D4.4-001	479	311	64.93
ENST00000623773.1_1_CTB-96E2.6-001	629	ENST00000590522.1_1_CTD-2020K17.1-006	386	257	66.58
ENST00000623773.1_1_CTB-96E2.6-001	629	ENST00000620218.1_1_RP11-378E13.4-001	293	257	87.71
ENST00000623773.1_1_CTB-96E2.6-001	629	ENST00000625101.1_1_CTD-2349P21.7-001	200	196	98.00
ENST00000623773.1_1_CTB-96E2.6-001	629	ENST00000606468.1_1_RP11-529E15.1-002	295	195	66.10
ENST00000582866.1_1_RP11-498C9.15-001	2682	ENST00000623005.1_1_RP11-44N21.3-001	461	291	63.12
ENST00000582866.1_1_RP11-498C9.15-001	2682	ENST00000620218.1_1_RP11-378E13.4-001	293	227	77.47
ENST00000424252.2_1_RP4-724E16.2-001	2502	ENST00000559041.1_1_RP11-429B14.1-001	501	305	60.88
ENST00000611189.1_1_RP11-104N10.2-001	5421	ENST00000559041.1_1_RP11-429B14.1-001	501	303	60.48
ENST00000518639.1_1_RP11-158K1.3-001	2355	ENST00000559041.1_1_RP11-429B14.1-001	501	305	60.88
ENST00000559041.1_1_RP11-429B14.1-001	501	ENST00000538519.3_1_JPX-012	269	213	79.18
ENST00000565747.5_1_CTD-2270L9.4-003	579	ENST00000559041.1_1_RP11-429B14.1-001	501	306	61.08
ENST00000559041.1_1_RP11-429B14.1-001	501	ENST00000569831.1_1_LA16C-316G12.2-001	435	262	60.23
ENST00000559041.1_1_RP11-429B14.1-001	501	ENST00000592655.1_1_RP11-756J15.3-001	228	142	62.28
ENST00000564801.1_1_RP11-357N13.3-001	547	ENST00000462717.1_1_RP11-245J9.4-001	441	283	64.17
ENST00000564801.1_1_RP11-357N13.3-001	547	ENST00000625101.1_1_CTD-2349P21.7-001	200	197	98.50
ENST00000564801.1_1_RP11-357N13.3-001	547	ENST00000592655.1_1_RP11-756J15.3-001	228	148	64.91
ENST00000625841.1_1_AC012358.8-023	518	ENST00000501405.2_1_CTD-2340E1.2-001	391	285	72.89
ENST00000625841.1_1_AC012358.8-023	518	ENST00000620218.1_1_RP11-378E13.4-001	293	248	84.64
ENST00000625841.1_1_AC012358.8-023	518	ENST00000500203.2_SEC22B-002	439	284	64.69
ENST00000625841.1_1_AC012358.8-023	518	ENST00000446516.2_1_CTC-384G19.1-001	415	288	69.40
ENST00000625841.1_1_AC012358.8-023	518	ENST00000562802.1_1_RP11-166B2.5-001	384	242	63.02
ENST00000625841.1_1_AC012358.8-023	518	ENST00000625101.1_1_CTD-2349P21.7-001	200	201	100.50
ENST00000625841.1_1_AC012358.8-023	518	ENST00000538519.3_1_JPX-012	269	191	71.00
ENST00000625841.1_1_AC012358.8-023	518	ENST00000606468.1_1_RP11-529E15.1-002	295	187	63.39
ENST00000598846.1_1_RP1-283E3.8-001	5079	ENST00000621050.1_1_CTD-2013N17.7-001	721	622	86.27
ENST00000598846.1_1_RP1-283E3.8-001	5079	ENST00000621050.1_1_CTD-2013N17.7-001	721	597	82.80
ENST00000608477.1_1_RP11-212P7.2-001	7054	ENST00000621050.1_1_CTD-2013N17.7-001	721	611	84.74
ENST00000608477.1_1_RP11-212P7.2-001	7054	ENST00000621050.1_1_CTD-2013N17.7-001	721	611	84.74
ENST00000623415.1_1_RP11-271K21.12-001	1841	ENST00000621050.1_1_CTD-2013N17.7-001	721	599	83.08
ENST00000624833.1_1_CTC-351M12.1-001	3094	ENST00000621050.1_1_CTD-2013N17.7-001	721	614	85.16
ENST00000499624.3_1_GABPB1-AS1-001	16182	ENST00000621050.1_1_CTD-2013N17.7-001	721	614	85.16
ENST00000591501.1_1_ILF3-AS1-001	1983	ENST00000621050.1_1_CTD-2013N17.7-001	721	632	87.66
ENST00000555861.1_1_RP11-544I20.2-002	1751	ENST00000621050.1_1_CTD-2013N17.7-001	721	615	85.30
ENST00000430719.1_AC007308.6-001	2400	ENST00000621050.1_1_CTD-2013N17.7-001	721	611	84.74
ENST00000623335.1_1_RP11-524F11.3-001	1703	ENST00000621050.1_1_CTD-2013N17.7-001	721	611	84.74
ENST00000563151.1_1_RP11-403P17.4-001	1910	ENST00000621050.1_1_CTD-2013N17.7-001	721	610	84.60
ENST00000449307.3_1_GS1-124K5.11-001	7092	ENST00000621050.1_1_CTD-2013N17.7-001	721	635	88.07
ENST00000449307.3_1_GS1-124K5.11-001	7092	ENST00000621050.1_1_CTD-2013N17.7-001	721	615	85.30
ENST00000313807.4_1_EIF3J-AS1-001	2863	ENST00000621050.1_1_CTD-2013N17.7-001	721	563	78.09
ENST00000561624.2_1_CTD-2270L9.2-001	837	ENST00000621050.1_1_CTD-2013N17.7-001	721	607	84.19
ENST00000609708.1_1_LLNLR-246C6.1-001	1769	ENST00000621050.1_1_CTD-2013N17.7-001	721	611	84.74
ENST00000621050.1_1_CTD-2013N17.7-001	721	ENST00000582536.1_1_AC010761.6-001	391	306	78.26
ENST00000624337.1_1_RP11-295D4.3-001	1955	ENST00000621050.1_1_CTD-2013N17.7-001	721	448	62.14
ENST00000621050.1_1_CTD-2013N17.7-001	721	ENST00000590522.1_1_CTD-2020K17.1-006	386	272	70.47
ENST00000621050.1_1_CTD-2013N17.7-001	721	ENST00000590522.1_1_CTD-2020K17.1-006	386	259	67.10
ENST00000621050.1_1_CTD-2013N17.7-001	721	ENST00000625101.1_1_CTD-2349P21.7-001	200	198	99.00
ENST00000621050.1_1_CTD-2013N17.7-001	721	ENST00000446516.2_1_CTC-384G19.1-001	415	314	75.66
ENST00000621050.1_1_CTD-2013N17.7-001	721	ENST00000487657.2_1_RP11-184M15.2-002	482	292	60.58
ENST00000621050.1_1_CTD-2013N17.7-001	721	ENST00000562802.1_1_RP11-166B2.5-001	384	281	73.18
ENST00000621050.1_1_CTD-2013N17.7-001	721	ENST00000552532.1_1_RP11-263K4.5-001	459	277	60.35
ENST00000621050.1_1_CTD-2013N17.7-001	721	ENST00000552532.1_1_RP11-263K4.5-001	459	277	60.35
ENST00000621050.1_1_CTD-2013N17.7-001	721	ENST00000462717.1_1_RP11-245J9.4-001	441	307	69.61
ENST00000621050.1_1_CTD-2013N17.7-001	721	ENST00000501405.2_1_CTD-2340E1.2-001	391	292	74.68
ENST00000621050.1_1_CTD-2013N17.7-001	721	ENST00000606468.1_1_RP11-529E15.1-002	295	188	63.73
ENST00000621050.1_1_CTD-2013N17.7-001	721	ENST00000606468.1_1_RP11-529E15.1-002	295	189	64.07
ENST00000621050.1_1_CTD-2013N17.7-001	721	ENST00000592655.1_1_RP11-756J15.3-001	228	139	60.96
ENST00000621050.1_1_CTD-2013N17.7-001	721	ENST00000550035.1_1_RP11-1041F24.1-001	247	166	67.21
ENST00000621050.1_1_CTD-2013N17.7-001	721	ENST00000359823.2_1_AC106870.2-001	200	128	64.00
ENST00000620080.1_1_RP4-616B8.5-001	638	ENST00000487657.2_1_RP11-184M15.2-002	482	291	60.37
ENST00000620080.1_1_RP4-616B8.5-001	638	ENST00000625101.1_1_CTD-2349P21.7-001	200	200	100.00
ENST00000620080.1_1_RP4-616B8.5-001	638	ENST00000562802.1_1_RP11-166B2.5-001	384	250	65.10
ENST00000620080.1_1_RP4-616B8.5-001	638	ENST00000590522.1_1_CTD-2020K17.1-006	386	261	67.62
ENST00000620080.1_1_RP4-616B8.5-001	638	ENST00000603678.1_1_AC015849.13-001	421	288	68.41
ENST00000620080.1_1_RP4-616B8.5-001	638	ENST00000359823.2_1_AC106870.2-001	200	126	63.00
ENST00000624831.1_1_RP11-521B24.4-001	2501	ENST00000582536.1_1_AC010761.6-001	391	298	76.21
ENST00000624831.1_1_RP11-521B24.4-001	2501	ENST00000625101.1_1_CTD-2349P21.7-001	200	197	98.50
ENST00000624831.1_1_RP11-521B24.4-001	2501	ENST00000487657.2_1_RP11-184M15.2-002	482	293	60.79
ENST00000624831.1_1_RP11-521B24.4-001	2501	ENST00000501405.2_1_CTD-2340E1.2-001	391	292	74.68
ENST00000624831.1_1_RP11-521B24.4-001	2501	ENST00000614983.1_1_RP11-295D4.4-001	479	292	60.96
ENST00000624831.1_1_RP11-521B24.4-001	2501	ENST00000590522.1_1_CTD-2020K17.1-006	386	274	70.98
ENST00000624831.1_1_RP11-521B24.4-001	2501	ENST00000606468.1_1_RP11-529E15.1-002	295	188	63.73
ENST00000624831.1_1_RP11-521B24.4-001	2501	ENST00000606468.1_1_RP11-529E15.1-002	295	179	60.68
ENST00000624831.1_1_RP11-521B24.4-001	2501	ENST00000562802.1_1_RP11-166B2.5-001	384	253	65.89
ENST00000624831.1_1_RP11-521B24.4-001	2501	ENST00000620218.1_1_RP11-378E13.4-001	293	246	83.96
ENST00000624831.1_1_RP11-521B24.4-001	2501	ENST00000550035.1_1_RP11-1041F24.1-001	247	166	67.21
ENST00000625353.1_1_RP13-143G15.4-014	811	ENST00000625101.1_1_CTD-2349P21.7-001	200	183	91.50
ENST00000622998.1_1_RP11-604N13.1-001	982	ENST00000582536.1_1_AC010761.6-001	391	310	79.28
ENST00000622998.1_1_RP11-604N13.1-001	982	ENST00000625101.1_1_CTD-2349P21.7-001	200	201	100.50
ENST00000622998.1_1_RP11-604N13.1-001	982	ENST00000603678.1_1_AC015849.13-001	421	285	67.70
ENST00000523871.1_1_RP11-48B3.3-001	3766	ENST00000501405.2_1_CTD-2340E1.2-001	391	275	70.33
ENST00000523871.1_1_RP11-48B3.3-001	3766	ENST00000501405.2_1_CTD-2340E1.2-001	391	265	67.77
ENST00000523871.1_1_RP11-48B3.3-001	3766	ENST00000582536.1_1_AC010761.6-001	391	298	76.21
ENST00000523871.1_1_RP11-48B3.3-001	3766	ENST00000582536.1_1_AC010761.6-001	391	290	74.17
ENST00000523871.1_1_RP11-48B3.3-001	3766	ENST00000582536.1_1_AC010761.6-001	391	250	63.94
ENST00000523871.1_1_RP11-48B3.3-001	3766	ENST00000614983.1_1_RP11-295D4.4-001	479	290	60.54
ENST00000523871.1_1_RP11-48B3.3-001	3766	ENST00000552532.1_1_RP11-263K4.5-001	459	278	60.57
ENST00000523871.1_1_RP11-48B3.3-001	3766	ENST00000620218.1_1_RP11-378E13.4-001	293	234	79.86
ENST00000523871.1_1_RP11-48B3.3-001	3766	ENST00000620218.1_1_RP11-378E13.4-001	293	253	86.35
ENST00000523871.1_1_RP11-48B3.3-001	3766	ENST00000620218.1_1_RP11-378E13.4-001	293	216	73.72
ENST00000523871.1_1_RP11-48B3.3-001	3766	ENST00000623005.1_1_RP11-44N21.3-001	461	300	65.08
ENST00000523871.1_1_RP11-48B3.3-001	3766	ENST00000590522.1_1_CTD-2020K17.1-006	386	265	68.65
ENST00000523871.1_1_RP11-48B3.3-001	3766	ENST00000590522.1_1_CTD-2020K17.1-006	386	267	69.17
ENST00000523871.1_1_RP11-48B3.3-001	3766	ENST00000562802.1_1_RP11-166B2.5-001	384	255	66.41
ENST00000523871.1_1_RP11-48B3.3-001	3766	ENST00000562802.1_1_RP11-166B2.5-001	384	236	61.46
ENST00000523871.1_1_RP11-48B3.3-001	3766	ENST00000462717.1_1_RP11-245J9.4-001	441	287	65.08
ENST00000523871.1_1_RP11-48B3.3-001	3766	ENST00000446516.2_1_CTC-384G19.1-001	415	259	62.41
ENST00000523871.1_1_RP11-48B3.3-001	3766	ENST00000625101.1_1_CTD-2349P21.7-001	200	184	92.00
ENST00000523871.1_1_RP11-48B3.3-001	3766	ENST00000568040.1_1_RP11-20I23.7-001	287	189	65.85
ENST00000523871.1_1_RP11-48B3.3-001	3766	ENST00000592655.1_1_RP11-756J15.3-001	228	148	64.91
ENST00000523871.1_1_RP11-48B3.3-001	3766	ENST00000603678.1_1_AC015849.13-001	421	266	63.18
ENST00000523871.1_1_RP11-48B3.3-001	3766	ENST00000359823.2_1_AC106870.2-001	200	126	63.00
ENST00000523871.1_1_RP11-48B3.3-001	3766	ENST00000359823.2_1_AC106870.2-001	200	132	66.00
ENST00000567905.1_1_AC006538.1-001	1585	ENST00000582536.1_1_AC010761.6-001	391	307	78.52
ENST00000567905.1_1_AC006538.1-001	1585	ENST00000590522.1_1_CTD-2020K17.1-006	386	296	76.68
ENST00000567905.1_1_AC006538.1-001	1585	ENST00000562802.1_1_RP11-166B2.5-001	384	238	61.98
ENST00000585599.2_1_WASF3-AS1-002	886	ENST00000607458.1_1_RP11-28H5.2-001	492	300	60.98
ENST00000585599.2_1_WASF3-AS1-002	886	ENST00000538519.3_1_JPX-012	269	214	79.55
ENST00000526174.1_1_RP11-805J14.5-001	976	ENST00000527232.1_1_RP11-805J14.5-002	719	719	100.00
ENST00000624416.1_1_RP13-923O23.7-001	2327	ENST00000552532.1_1_RP11-263K4.5-001	459	278	60.57
ENST00000624416.1_1_RP13-923O23.7-001	2327	ENST00000562802.1_1_RP11-166B2.5-001	384	234	60.94
ENST00000624416.1_1_RP13-923O23.7-001	2327	ENST00000606468.1_1_RP11-529E15.1-002	295	183	62.03
ENST00000601752.1_1_CTC-244M17.1-001	607	ENST00000620218.1_1_RP11-378E13.4-001	293	185	63.14
ENST00000601752.1_1_CTC-244M17.1-001	607	ENST00000592655.1_1_RP11-756J15.3-001	228	142	62.28
ENST00000458555.1_1_RP11-54O7.11-001	471	ENST00000607504.1_1_RP11-107F6.3-002	316	213	67.41
ENST00000526220.1_1_RP11-484D2.2-001	787	ENST00000606468.1_1_RP11-529E15.1-002	295	183	62.03
ENST00000616838.1_1_RP11-295D4.5-001	582	ENST00000607458.1_1_RP11-28H5.2-001	492	297	60.37
ENST00000616838.1_1_RP11-295D4.5-001	582	ENST00000590522.1_1_CTD-2020K17.1-006	386	289	74.87
ENST00000600090.1_1_AC006547.15-001	583	ENST00000625101.1_1_CTD-2349P21.7-001	200	148	74.00
ENST00000624094.1_1_AP000892.6-001	5326	ENST00000487657.2_1_RP11-184M15.2-002	482	309	64.11
ENST00000624094.1_1_AP000892.6-001	5326	ENST00000562802.1_1_RP11-166B2.5-001	384	257	66.93
ENST00000602890.1_1_RP11-3P17.5-001	248	ENST00000593107.1_1_RP11-264B14.2-001	247	247	100.00
ENST00000608005.1_1_RP11-344N10.5-001	3005	ENST00000500203.2_SEC22B-002	439	270	61.50
ENST00000608005.1_1_RP11-344N10.5-001	3005	ENST00000562802.1_1_RP11-166B2.5-001	384	245	63.80
ENST00000608005.1_1_RP11-344N10.5-001	3005	ENST00000446516.2_1_CTC-384G19.1-001	415	300	72.29
ENST00000608619.1_KB-226F1.1-001	650	ENST00000462717.1_1_RP11-245J9.4-001	441	297	67.35
ENST00000608619.1_KB-226F1.1-001	650	ENST00000582536.1_1_AC010761.6-001	391	304	77.75
ENST00000608619.1_KB-226F1.1-001	650	ENST00000625101.1_1_CTD-2349P21.7-001	200	198	99.00
ENST00000608619.1_KB-226F1.1-001	650	ENST00000446516.2_1_CTC-384G19.1-001	415	303	73.01
ENST00000608619.1_KB-226F1.1-001	650	ENST00000590522.1_1_CTD-2020K17.1-006	386	272	70.47
ENST00000608619.1_KB-226F1.1-001	650	ENST00000550035.1_1_RP11-1041F24.1-001	247	162	65.59
ENST00000608619.1_KB-226F1.1-001	650	ENST00000359823.2_1_AC106870.2-001	200	128	64.00
ENST00000608619.1_KB-226F1.1-001	650	ENST00000592655.1_1_RP11-756J15.3-001	228	152	66.67
ENST00000619486.1_1_CTA-315H11.2-001	2241	ENST00000487657.2_1_RP11-184M15.2-002	482	292	60.58
ENST00000619486.1_1_CTA-315H11.2-001	2241	ENST00000614983.1_1_RP11-295D4.4-001	479	297	62.00
ENST00000619486.1_1_CTA-315H11.2-001	2241	ENST00000590522.1_1_CTD-2020K17.1-006	386	283	73.32
ENST00000619486.1_1_CTA-315H11.2-001	2241	ENST00000623005.1_1_RP11-44N21.3-001	461	285	61.82
ENST00000619486.1_1_CTA-315H11.2-001	2241	ENST00000562802.1_1_RP11-166B2.5-001	384	251	65.36
ENST00000619486.1_1_CTA-315H11.2-001	2241	ENST00000562802.1_1_RP11-166B2.5-001	384	239	62.24
ENST00000619486.1_1_CTA-315H11.2-001	2241	ENST00000620218.1_1_RP11-378E13.4-001	293	211	72.01
ENST00000619486.1_1_CTA-315H11.2-001	2241	ENST00000620218.1_1_RP11-378E13.4-001	293	241	82.25
ENST00000619486.1_1_CTA-315H11.2-001	2241	ENST00000462717.1_1_RP11-245J9.4-001	441	280	63.49
ENST00000619486.1_1_CTA-315H11.2-001	2241	ENST00000592655.1_1_RP11-756J15.3-001	228	143	62.72
ENST00000532768.1_1_RP11-91I20.3-002	575	ENST00000582536.1_1_AC010761.6-001	391	262	67.01
ENST00000532768.1_1_RP11-91I20.3-002	575	ENST00000544108.1_1_RP11-864I4.3-001	264	163	61.74
ENST00000415019.1_1_RP11-404O13.5-001	1999	ENST00000467082.2_1_RP11-697M17.2-001	490	299	61.02
ENST00000467082.2_1_RP11-697M17.2-001	490	ENST00000582536.1_1_AC010761.6-001	391	282	72.12
ENST00000467082.2_1_RP11-697M17.2-001	490	ENST00000625101.1_1_CTD-2349P21.7-001	200	189	94.50
ENST00000467082.2_1_RP11-697M17.2-001	490	ENST00000446516.2_1_CTC-384G19.1-001	415	288	69.40
ENST00000467082.2_1_RP11-697M17.2-001	490	ENST00000562802.1_1_RP11-166B2.5-001	384	241	62.76
ENST00000467082.2_1_RP11-697M17.2-001	490	ENST00000590522.1_1_CTD-2020K17.1-006	386	271	70.21
ENST00000467082.2_1_RP11-697M17.2-001	490	ENST00000603678.1_1_AC015849.13-001	421	272	64.61
ENST00000467082.2_1_RP11-697M17.2-001	490	ENST00000550035.1_1_RP11-1041F24.1-001	247	167	67.61
ENST00000467082.2_1_RP11-697M17.2-001	490	ENST00000359823.2_1_AC106870.2-001	200	134	67.00
ENST00000549804.6_1_SNHG14-012	7844	ENST00000553108.1_1_SNHG14-013	2208	1332	60.33
ENST00000513358.3_1_RP11-253E3.3-001	3514	ENST00000501405.2_1_CTD-2340E1.2-001	391	281	71.87
ENST00000513358.3_1_RP11-253E3.3-001	3514	ENST00000623005.1_1_RP11-44N21.3-001	461	278	60.30
ENST00000513358.3_1_RP11-253E3.3-001	3514	ENST00000590522.1_1_CTD-2020K17.1-006	386	254	65.80
ENST00000513358.3_1_RP11-253E3.3-001	3514	ENST00000582536.1_1_AC010761.6-001	391	258	65.98
ENST00000513358.3_1_RP11-253E3.3-001	3514	ENST00000538519.3_1_JPX-012	269	207	76.95
ENST00000513358.3_1_RP11-253E3.3-001	3514	ENST00000620218.1_1_RP11-378E13.4-001	293	243	82.94
ENST00000513358.3_1_RP11-253E3.3-001	3514	ENST00000606468.1_1_RP11-529E15.1-002	295	191	64.75
ENST00000513358.3_1_RP11-253E3.3-001	3514	ENST00000625101.1_1_CTD-2349P21.7-001	200	197	98.50
ENST00000513358.3_1_RP11-253E3.3-001	3514	ENST00000550035.1_1_RP11-1041F24.1-001	247	166	67.21
ENST00000415019.1_1_RP11-404O13.5-001	1999	ENST00000467082.2_1_RP11-697M17.2-001	490	299	61.02
ENST00000415019.1_1_RP11-404O13.5-001	1999	ENST00000625101.1_1_CTD-2349P21.7-001	200	220	110.00
ENST00000415019.1_1_RP11-404O13.5-001	1999	ENST00000538519.3_1_JPX-012	269	204	75.84
ENST00000518639.1_1_RP11-158K1.3-001	2355	ENST00000487657.2_1_RP11-184M15.2-002	482	296	61.41
ENST00000518639.1_1_RP11-158K1.3-001	2355	ENST00000559041.1_1_RP11-429B14.1-001	501	302	60.28
ENST00000518639.1_1_RP11-158K1.3-001	2355	ENST00000590522.1_1_CTD-2020K17.1-006	386	273	70.73
ENST00000518639.1_1_RP11-158K1.3-001	2355	ENST00000562802.1_1_RP11-166B2.5-001	384	256	66.67
ENST00000518639.1_1_RP11-158K1.3-001	2355	ENST00000443252.3_1_SNHG23-005	480	294	61.25
ENST00000518639.1_1_RP11-158K1.3-001	2355	ENST00000359823.2_1_AC106870.2-001	200	127	63.50
ENST00000417591.1_1_RP3-337H4.8-001	990	ENST00000527332.1_1_RP11-313I2.11-001	486	299	61.52
ENST00000417591.1_1_RP3-337H4.8-001	990	ENST00000606468.1_1_RP11-529E15.1-002	295	177	60.00
ENST00000417591.1_1_RP3-337H4.8-001	990	ENST00000550035.1_1_RP11-1041F24.1-001	247	168	68.02
ENST00000421315.1_1_RP11-398K22.12-001	3362	ENST00000423187.1_1_RP11-99H8.1-001	432	268	62.04
ENST00000429761.1_1_AC016722.4-001	1835	ENST00000423187.1_1_RP11-99H8.1-001	432	326	75.46
ENST00000585457.5_1_ASB16-AS1-001	2213	ENST00000423187.1_1_RP11-99H8.1-001	432	314	72.69
ENST00000555861.1_1_RP11-544I20.2-002	1751	ENST00000621050.1_1_CTD-2013N17.7-001	721	615	85.30
ENST00000555861.1_1_RP11-544I20.2-002	1751	ENST00000552532.1_1_RP11-263K4.5-001	459	277	60.35
ENST00000555861.1_1_RP11-544I20.2-002	1751	ENST00000582536.1_1_AC010761.6-001	391	301	76.98
ENST00000555861.1_1_RP11-544I20.2-002	1751	ENST00000487657.2_1_RP11-184M15.2-002	482	293	60.79
ENST00000555861.1_1_RP11-544I20.2-002	1751	ENST00000538519.3_1_JPX-012	269	208	77.32
ENST00000555861.1_1_RP11-544I20.2-002	1751	ENST00000562802.1_1_RP11-166B2.5-001	384	240	62.50
ENST00000555861.1_1_RP11-544I20.2-002	1751	ENST00000606468.1_1_RP11-529E15.1-002	295	183	62.03
ENST00000555861.1_1_RP11-544I20.2-002	1751	ENST00000625101.1_1_CTD-2349P21.7-001	200	173	86.50
ENST00000555861.1_1_RP11-544I20.2-002	1751	ENST00000550035.1_1_RP11-1041F24.1-001	247	168	68.02
ENST00000555861.1_1_RP11-544I20.2-002	1751	ENST00000550035.1_1_RP11-1041F24.1-001	247	162	65.59
ENST00000589496.2_1_RP11-373L24.1-001	5702	ENST00000625042.1_1_RP11-438L7.1-001	715	502	70.21
ENST00000589496.2_1_RP11-373L24.1-001	5702	ENST00000625101.1_1_CTD-2349P21.7-001	200	122	61.00
ENST00000448256.1_1_RP11-13J8.1-001	1269	ENST00000607504.1_1_RP11-107F6.3-002	316	240	75.95
ENST00000458555.1_1_RP11-54O7.11-001	471	ENST00000607504.1_1_RP11-107F6.3-002	316	214	67.72
ENST00000499624.3_1_GABPB1-AS1-001	16182	ENST00000621050.1_1_CTD-2013N17.7-001	721	614	85.16
ENST00000499624.3_1_GABPB1-AS1-001	16182	ENST00000561624.2_1_CTD-2270L9.2-001	837	615	73.48
ENST00000499624.3_1_GABPB1-AS1-001	16182	ENST00000582536.1_1_AC010761.6-001	391	317	81.07
ENST00000499624.3_1_GABPB1-AS1-001	16182	ENST00000582536.1_1_AC010761.6-001	391	307	78.52
ENST00000499624.3_1_GABPB1-AS1-001	16182	ENST00000582536.1_1_AC010761.6-001	391	300	76.73
ENST00000499624.3_1_GABPB1-AS1-001	16182	ENST00000582536.1_1_AC010761.6-001	391	240	61.38
ENST00000499624.3_1_GABPB1-AS1-001	16182	ENST00000623005.1_1_RP11-44N21.3-001	461	291	63.12
ENST00000499624.3_1_GABPB1-AS1-001	16182	ENST00000623005.1_1_RP11-44N21.3-001	461	292	63.34
ENST00000499624.3_1_GABPB1-AS1-001	16182	ENST00000446516.2_1_CTC-384G19.1-001	415	296	71.33
ENST00000499624.3_1_GABPB1-AS1-001	16182	ENST00000446516.2_1_CTC-384G19.1-001	415	287	69.16
ENST00000499624.3_1_GABPB1-AS1-001	16182	ENST00000446516.2_1_CTC-384G19.1-001	415	323	77.83
ENST00000499624.3_1_GABPB1-AS1-001	16182	ENST00000570843.1_1_RP11-473M20.16-001	748	458	61.23
ENST00000499624.3_1_GABPB1-AS1-001	16182	ENST00000487657.2_1_RP11-184M15.2-002	482	299	62.03
ENST00000499624.3_1_GABPB1-AS1-001	16182	ENST00000487657.2_1_RP11-184M15.2-002	482	305	63.28
ENST00000499624.3_1_GABPB1-AS1-001	16182	ENST00000552532.1_1_RP11-263K4.5-001	459	281	61.22
ENST00000499624.3_1_GABPB1-AS1-001	16182	ENST00000552532.1_1_RP11-263K4.5-001	459	285	62.09
ENST00000499624.3_1_GABPB1-AS1-001	16182	ENST00000552532.1_1_RP11-263K4.5-001	459	284	61.87
ENST00000499624.3_1_GABPB1-AS1-001	16182	ENST00000614983.1_1_RP11-295D4.4-001	479	299	62.42
ENST00000499624.3_1_GABPB1-AS1-001	16182	ENST00000614983.1_1_RP11-295D4.4-001	479	316	65.97
ENST00000499624.3_1_GABPB1-AS1-001	16182	ENST00000462717.1_1_RP11-245J9.4-001	441	282	63.95
ENST00000499624.3_1_GABPB1-AS1-001	16182	ENST00000462717.1_1_RP11-245J9.4-001	441	301	68.25
ENST00000499624.3_1_GABPB1-AS1-001	16182	ENST00000462717.1_1_RP11-245J9.4-001	441	295	66.89
ENST00000499624.3_1_GABPB1-AS1-001	16182	ENST00000462717.1_1_RP11-245J9.4-001	441	288	65.31
ENST00000499624.3_1_GABPB1-AS1-001	16182	ENST00000625101.1_1_CTD-2349P21.7-001	200	210	105.00
ENST00000499624.3_1_GABPB1-AS1-001	16182	ENST00000625101.1_1_CTD-2349P21.7-001	200	195	97.50
ENST00000499624.3_1_GABPB1-AS1-001	16182	ENST00000625101.1_1_CTD-2349P21.7-001	200	196	98.00
ENST00000499624.3_1_GABPB1-AS1-001	16182	ENST00000527332.1_1_RP11-313I2.11-001	486	295	60.70
ENST00000499624.3_1_GABPB1-AS1-001	16182	ENST00000501405.2_1_CTD-2340E1.2-001	391	279	71.36
ENST00000499624.3_1_GABPB1-AS1-001	16182	ENST00000501405.2_1_CTD-2340E1.2-001	391	303	77.49
ENST00000499624.3_1_GABPB1-AS1-001	16182	ENST00000562802.1_1_RP11-166B2.5-001	384	238	61.98
ENST00000499624.3_1_GABPB1-AS1-001	16182	ENST00000562802.1_1_RP11-166B2.5-001	384	231	60.16
ENST00000499624.3_1_GABPB1-AS1-001	16182	ENST00000562802.1_1_RP11-166B2.5-001	384	254	66.15
ENST00000499624.3_1_GABPB1-AS1-001	16182	ENST00000562802.1_1_RP11-166B2.5-001	384	261	67.97
ENST00000499624.3_1_GABPB1-AS1-001	16182	ENST00000562802.1_1_RP11-166B2.5-001	384	236	61.46
ENST00000499624.3_1_GABPB1-AS1-001	16182	ENST00000590522.1_1_CTD-2020K17.1-006	386	269	69.69
ENST00000499624.3_1_GABPB1-AS1-001	16182	ENST00000590522.1_1_CTD-2020K17.1-006	386	292	75.65
ENST00000499624.3_1_GABPB1-AS1-001	16182	ENST00000620218.1_1_RP11-378E13.4-001	293	253	86.35
ENST00000499624.3_1_GABPB1-AS1-001	16182	ENST00000620218.1_1_RP11-378E13.4-001	293	241	82.25
ENST00000499624.3_1_GABPB1-AS1-001	16182	ENST00000620218.1_1_RP11-378E13.4-001	293	216	73.72
ENST00000499624.3_1_GABPB1-AS1-001	16182	ENST00000620218.1_1_RP11-378E13.4-001	293	225	76.79
ENST00000499624.3_1_GABPB1-AS1-001	16182	ENST00000620218.1_1_RP11-378E13.4-001	293	262	89.42
ENST00000499624.3_1_GABPB1-AS1-001	16182	ENST00000538519.3_1_JPX-012	269	199	73.98
ENST00000499624.3_1_GABPB1-AS1-001	16182	ENST00000538519.3_1_JPX-012	269	204	75.84
ENST00000499624.3_1_GABPB1-AS1-001	16182	ENST00000538519.3_1_JPX-012	269	200	74.35
ENST00000499624.3_1_GABPB1-AS1-001	16182	ENST00000606468.1_1_RP11-529E15.1-002	295	189	64.07
ENST00000499624.3_1_GABPB1-AS1-001	16182	ENST00000606468.1_1_RP11-529E15.1-002	295	183	62.03
ENST00000499624.3_1_GABPB1-AS1-001	16182	ENST00000606468.1_1_RP11-529E15.1-002	295	201	68.14
ENST00000499624.3_1_GABPB1-AS1-001	16182	ENST00000606468.1_1_RP11-529E15.1-002	295	191	64.75
ENST00000499624.3_1_GABPB1-AS1-001	16182	ENST00000606468.1_1_RP11-529E15.1-002	295	185	62.71
ENST00000499624.3_1_GABPB1-AS1-001	16182	ENST00000606468.1_1_RP11-529E15.1-002	295	189	64.07
ENST00000499624.3_1_GABPB1-AS1-001	16182	ENST00000569831.1_1_LA16C-316G12.2-001	435	263	60.46
ENST00000499624.3_1_GABPB1-AS1-001	16182	ENST00000569831.1_1_LA16C-316G12.2-001	435	261	60.00
ENST00000499624.3_1_GABPB1-AS1-001	16182	ENST00000592655.1_1_RP11-756J15.3-001	228	147	64.47
ENST00000499624.3_1_GABPB1-AS1-001	16182	ENST00000592655.1_1_RP11-756J15.3-001	228	141	61.84
ENST00000499624.3_1_GABPB1-AS1-001	16182	ENST00000616815.1_1_AP001505.10-001	443	299	67.49
ENST00000499624.3_1_GABPB1-AS1-001	16182	ENST00000568040.1_1_RP11-20I23.7-001	287	176	61.32
ENST00000499624.3_1_GABPB1-AS1-001	16182	ENST00000568040.1_1_RP11-20I23.7-001	287	208	72.47
ENST00000499624.3_1_GABPB1-AS1-001	16182	ENST00000550035.1_1_RP11-1041F24.1-001	247	175	70.85
ENST00000499624.3_1_GABPB1-AS1-001	16182	ENST00000550035.1_1_RP11-1041F24.1-001	247	166	67.21
ENST00000499624.3_1_GABPB1-AS1-001	16182	ENST00000550035.1_1_RP11-1041F24.1-001	247	167	67.61
ENST00000499624.3_1_GABPB1-AS1-001	16182	ENST00000550035.1_1_RP11-1041F24.1-001	247	171	69.23
ENST00000499624.3_1_GABPB1-AS1-001	16182	ENST00000359823.2_1_AC106870.2-001	200	122	61.00
ENST00000623864.1_1_AC053503.12-001	1843	ENST00000607458.1_1_RP11-28H5.2-001	492	296	60.16
ENST00000616691.1_1_MALAT1-017	587	ENST00000617489.1_1_MALAT1-003	318	249	78.30
ENST00000520824.1_1_LINC00824-004	892	ENST00000487657.2_1_RP11-184M15.2-002	482	296	61.41
ENST00000520824.1_1_LINC00824-004	892	ENST00000462717.1_1_RP11-245J9.4-001	441	304	68.93
ENST00000520824.1_1_LINC00824-004	892	ENST00000562802.1_1_RP11-166B2.5-001	384	251	65.36
ENST00000520824.1_1_LINC00824-004	892	ENST00000590522.1_1_CTD-2020K17.1-006	386	282	73.06
ENST00000517664.1_1_RP11-531A24.5-001	3549	ENST00000590522.1_1_CTD-2020K17.1-006	386	278	72.02
ENST00000517664.1_1_RP11-531A24.5-001	3549	ENST00000487657.2_1_RP11-184M15.2-002	482	299	62.03
ENST00000517664.1_1_RP11-531A24.5-001	3549	ENST00000582536.1_1_AC010761.6-001	391	280	71.61
ENST00000517664.1_1_RP11-531A24.5-001	3549	ENST00000562802.1_1_RP11-166B2.5-001	384	251	65.36
ENST00000517664.1_1_RP11-531A24.5-001	3549	ENST00000606468.1_1_RP11-529E15.1-002	295	183	62.03
ENST00000624337.1_1_RP11-295D4.3-001	1955	ENST00000621050.1_1_CTD-2013N17.7-001	721	448	62.14
ENST00000624337.1_1_RP11-295D4.3-001	1955	ENST00000487657.2_1_RP11-184M15.2-002	482	293	60.79
ENST00000624337.1_1_RP11-295D4.3-001	1955	ENST00000562802.1_1_RP11-166B2.5-001	384	237	61.72
ENST00000624337.1_1_RP11-295D4.3-001	1955	ENST00000590522.1_1_CTD-2020K17.1-006	386	267	69.17
ENST00000624337.1_1_RP11-295D4.3-001	1955	ENST00000606468.1_1_RP11-529E15.1-002	295	188	63.73
ENST00000628982.1_1_LINC00969-085	554	ENST00000562802.1_1_RP11-166B2.5-001	384	252	65.62
ENST00000501122.2_1_NEAT1-001	22743	ENST00000612303.1_1_NEAT1-003	572	451	78.85
ENST00000635600.1_1_RP11-242D8.1-002	1782	ENST00000592117.1_1_RP11-686D22.4-001	537	422	78.58
ENST00000569215.1_1_RP11-609N14.1-001	1313	ENST00000590522.1_1_CTD-2020K17.1-006	386	272	70.47
ENST00000569215.1_1_RP11-609N14.1-001	1313	ENST00000625101.1_1_CTD-2349P21.7-001	200	201	100.50
ENST00000569215.1_1_RP11-609N14.1-001	1313	ENST00000569831.1_1_LA16C-316G12.2-001	435	263	60.46
ENST00000541002.7_1_RP11-282O18.3-005	1110	ENST00000543217.6_1_RP11-282O18.3-002	793	581	73.27
ENST00000620274.1_1_RP11-454E5.4-001	898	ENST00000624373.1_1_RP11-434P11.1-001	513	314	61.21
ENST00000561624.2_1_CTD-2270L9.2-001	837	ENST00000624373.1_1_RP11-434P11.1-001	513	309	60.23
ENST00000449307.3_1_GS1-124K5.11-001	7092	ENST00000624373.1_1_RP11-434P11.1-001	513	309	60.23
ENST00000624327.1_1_AC004158.3-002	1645	ENST00000446516.2_1_CTC-384G19.1-001	415	276	66.51
ENST00000559030.1_1_RP11-133K1.6-001	4020	ENST00000501405.2_1_CTD-2340E1.2-001	391	290	74.17
ENST00000559030.1_1_RP11-133K1.6-001	4020	ENST00000550035.1_1_RP11-1041F24.1-001	247	166	67.21
ENST00000549804.6_1_SNHG14-012	7844	ENST00000553108.1_1_SNHG14-013	2208	1332	60.33
ENST00000533886.1_1_RP11-867O8.5-001	564	ENST00000625101.1_1_CTD-2349P21.7-001	200	205	102.50
ENST00000533886.1_1_RP11-867O8.5-001	564	ENST00000582536.1_1_AC010761.6-001	391	247	63.17
ENST00000533886.1_1_RP11-867O8.5-001	564	ENST00000606468.1_1_RP11-529E15.1-002	295	191	64.75
ENST00000533886.1_1_RP11-867O8.5-001	564	ENST00000590522.1_1_CTD-2020K17.1-006	386	232	60.10
ENST00000533886.1_1_RP11-867O8.5-001	564	ENST00000550035.1_1_RP11-1041F24.1-001	247	169	68.42
ENST00000631190.1_1_LINC00294-001	3306	ENST00000603678.1_1_AC015849.13-001	421	282	66.98
ENST00000467082.2_1_RP11-697M17.2-001	490	ENST00000603678.1_1_AC015849.13-001	421	269	63.90
ENST00000381800.3_1_LOH12CR2-001	1540	ENST00000603678.1_1_AC015849.13-001	421	284	67.46
ENST00000620080.1_1_RP4-616B8.5-001	638	ENST00000603678.1_1_AC015849.13-001	421	288	68.41
ENST00000408966.4_1_EXOC3-AS1-201	1614	ENST00000603678.1_1_AC015849.13-001	421	276	65.56
ENST00000608477.1_1_RP11-212P7.2-001	7054	ENST00000603678.1_1_AC015849.13-001	421	283	67.22
ENST00000608477.1_1_RP11-212P7.2-001	7054	ENST00000603678.1_1_AC015849.13-001	421	290	68.88
ENST00000593427.1_1_CTC-444N24.11-001	4258	ENST00000603678.1_1_AC015849.13-001	421	271	64.37
ENST00000622998.1_1_RP11-604N13.1-001	982	ENST00000603678.1_1_AC015849.13-001	421	285	67.70
ENST00000501122.2_1_NEAT1-001	22743	ENST00000603678.1_1_AC015849.13-001	421	256	60.81
ENST00000587762.1_1_MIR24-2-001	1774	ENST00000603678.1_1_AC015849.13-001	421	282	66.98
ENST00000430719.1_AC007308.6-001	2400	ENST00000603678.1_1_AC015849.13-001	421	275	65.32
ENST00000430719.1_AC007308.6-001	2400	ENST00000603678.1_1_AC015849.13-001	421	274	65.08
ENST00000523871.1_1_RP11-48B3.3-001	3766	ENST00000603678.1_1_AC015849.13-001	421	266	63.18
ENST00000547804.1_1_LINC00941-001	1645	ENST00000603678.1_1_AC015849.13-001	421	265	62.95
ENST00000605834.1_1_RP11-326I11.3-001	2503	ENST00000603678.1_1_AC015849.13-001	421	285	67.70
ENST00000623335.1_1_RP11-524F11.3-001	1703	ENST00000603678.1_1_AC015849.13-001	421	278	66.03
ENST00000632484.1_1_CTD-3113P16.11-001	3021	ENST00000623707.1_1_RP11-395L14.18-001	2042	2052	100.49
ENST00000615718.1_1_BACH1-AS1-002	700	ENST00000625101.1_1_CTD-2349P21.7-001	200	186	93.00
ENST00000615718.1_1_BACH1-AS1-002	700	ENST00000592655.1_1_RP11-756J15.3-001	228	153	67.11
ENST00000615718.1_1_BACH1-AS1-002	700	ENST00000550035.1_1_RP11-1041F24.1-001	247	165	66.80
ENST00000528520.1_1_RP11-5L12.1-001	561	ENST00000606468.1_1_RP11-529E15.1-002	295	191	64.75
ENST00000528520.1_1_RP11-5L12.1-001	561	ENST00000550035.1_1_RP11-1041F24.1-001	247	171	69.23
ENST00000515264.1_1_ZNF346-IT1-001	745	ENST00000591596.1_1_CTD-2659N19.4-001	97	66	68.04
ENST00000591501.1_1_ILF3-AS1-001	1983	ENST00000599924.1_1_CTD-2571L23.8-001	344	239	69.48
ENST00000598112.2_1_CTC-429P9.3-001	1473	ENST00000487657.2_1_RP11-184M15.2-002	482	295	61.20
ENST00000598112.2_1_CTC-429P9.3-001	1473	ENST00000562802.1_1_RP11-166B2.5-001	384	247	64.32
ENST00000598112.2_1_CTC-429P9.3-001	1473	ENST00000538519.3_1_JPX-012	269	212	78.81
ENST00000508832.2_1_MALAT1-002	1519	ENST00000618925.1_1_MALAT1-009	424	392	92.45
ENST00000506416.1_1_RP11-577B7.1-001	303	ENST00000592655.1_1_RP11-756J15.3-001	228	145	63.60
ENST00000488190.1_1_RP11-680B3.2-001	1414	ENST00000487657.2_1_RP11-184M15.2-002	482	291	60.37
ENST00000488190.1_1_RP11-680B3.2-001	1414	ENST00000614983.1_1_RP11-295D4.4-001	479	307	64.09
ENST00000488190.1_1_RP11-680B3.2-001	1414	ENST00000527332.1_1_RP11-313I2.11-001	486	295	60.70
ENST00000608346.1_1_RP11-299J3.8-004	564	ENST00000620218.1_1_RP11-378E13.4-001	293	216	73.72
ENST00000412203.1_1_P3H2-AS1-001	730	ENST00000625101.1_1_CTD-2349P21.7-001	200	187	93.50
ENST00000412203.1_1_P3H2-AS1-001	730	ENST00000606468.1_1_RP11-529E15.1-002	295	193	65.42
ENST00000412203.1_1_P3H2-AS1-001	730	ENST00000550035.1_1_RP11-1041F24.1-001	247	164	66.40
ENST00000412203.1_1_P3H2-AS1-001	730	ENST00000592655.1_1_RP11-756J15.3-001	228	142	62.28
ENST00000441414.1_1_FMR1-IT1-001	343	ENST00000625101.1_1_CTD-2349P21.7-001	200	154	77.00
ENST00000441414.1_1_FMR1-IT1-001	343	ENST00000592655.1_1_RP11-756J15.3-001	228	148	64.91
ENST00000501122.2_1_NEAT1-001	22743	ENST00000607458.1_1_RP11-28H5.2-001	492	318	64.63
ENST00000499521.2_1_CTB-89H12.4-002	8636	ENST00000607458.1_1_RP11-28H5.2-001	492	297	60.37
ENST00000616838.1_1_RP11-295D4.5-001	582	ENST00000607458.1_1_RP11-28H5.2-001	492	297	60.37
ENST00000585599.2_1_WASF3-AS1-002	886	ENST00000607458.1_1_RP11-28H5.2-001	492	300	60.98
ENST00000623864.1_1_AC053503.12-001	1843	ENST00000607458.1_1_RP11-28H5.2-001	492	296	60.16
ENST00000564237.1_1_RP11-196G18.22-001	4527	ENST00000607458.1_1_RP11-28H5.2-001	492	303	61.59
ENST00000567795.2_1_CTD-2574D22.4-001	2272	ENST00000589433.1_1_CTA-360L10.1-002	541	331	61.18
ENST00000589433.1_1_CTA-360L10.1-002	541	ENST00000538519.3_1_JPX-012	269	207	76.95
ENST00000607307.1_1_RP4-758J18.13-001	1523	ENST00000572594.1_1_RP11-388C12.8-001	642	430	66.98
ENST00000632280.1_1_AC008993.2-001	776	ENST00000501405.2_1_CTD-2340E1.2-001	391	259	66.24
ENST00000632280.1_1_AC008993.2-001	776	ENST00000582536.1_1_AC010761.6-001	391	253	64.71
ENST00000632280.1_1_AC008993.2-001	776	ENST00000625101.1_1_CTD-2349P21.7-001	200	193	96.50
ENST00000632280.1_1_AC008993.2-001	776	ENST00000606468.1_1_RP11-529E15.1-002	295	185	62.71
ENST00000600081.1_2_RP11-38L15.2-005	889	ENST00000462717.1_1_RP11-245J9.4-001	441	288	65.31
ENST00000600081.1_2_RP11-38L15.2-005	889	ENST00000562802.1_1_RP11-166B2.5-001	384	247	64.32
ENST00000600081.1_2_RP11-38L15.2-005	889	ENST00000620218.1_1_RP11-378E13.4-001	293	246	83.96
ENST00000600081.1_2_RP11-38L15.2-005	889	ENST00000538519.3_1_JPX-012	269	210	78.07
ENST00000600081.1_2_RP11-38L15.2-005	889	ENST00000601661.1_1_CTD-2538G9.6-001	221	167	75.57
ENST00000600081.1_2_RP11-38L15.2-005	889	ENST00000592655.1_1_RP11-756J15.3-001	228	143	62.72
ENST00000523871.1_1_RP11-48B3.3-001	3766	ENST00000620218.1_1_RP11-378E13.4-001	293	234	79.86
ENST00000523871.1_1_RP11-48B3.3-001	3766	ENST00000620218.1_1_RP11-378E13.4-001	293	253	86.35
ENST00000523871.1_1_RP11-48B3.3-001	3766	ENST00000620218.1_1_RP11-378E13.4-001	293	225	76.79
ENST00000594653.1_1_RP11-15H20.7-002	574	ENST00000620218.1_1_RP11-378E13.4-001	293	225	76.79
ENST00000623005.1_1_RP11-44N21.3-001	461	ENST00000620218.1_1_RP11-378E13.4-001	293	241	82.25
ENST00000565256.1_1_SNHG20-008	1234	ENST00000620218.1_1_RP11-378E13.4-001	293	252	86.01
ENST00000566583.5_1_SNHG20-007	1338	ENST00000620218.1_1_RP11-378E13.4-001	293	252	86.01
ENST00000434411.5_1_SNHG20-001	2143	ENST00000620218.1_1_RP11-378E13.4-001	293	252	86.01
ENST00000425800.1_1_LINC00352-001	552	ENST00000620218.1_1_RP11-378E13.4-001	293	240	81.91
ENST00000425800.1_1_LINC00352-001	552	ENST00000620218.1_1_RP11-378E13.4-001	293	183	62.46
ENST00000354746.4_1_RP1-253P7.4-001	1815	ENST00000620218.1_1_RP11-378E13.4-001	293	252	86.01
ENST00000354746.4_1_RP1-253P7.4-001	1815	ENST00000620218.1_1_RP11-378E13.4-001	293	240	81.91
ENST00000354746.4_1_RP1-253P7.4-001	1815	ENST00000620218.1_1_RP11-378E13.4-001	293	190	64.85
ENST00000622896.1_1_RP11-481J2.4-001	873	ENST00000620218.1_1_RP11-378E13.4-001	293	242	82.59
ENST00000588380.1_1_LLNLR-284B4.2-001	641	ENST00000620218.1_1_RP11-378E13.4-001	293	250	85.32
ENST00000574616.2_1_RP11-473I1.9-001	8334	ENST00000620218.1_1_RP11-378E13.4-001	293	254	86.69
ENST00000625841.1_1_AC012358.8-023	518	ENST00000620218.1_1_RP11-378E13.4-001	293	248	84.64
ENST00000524309.1_1_RP11-659E9.2-001	550	ENST00000620218.1_1_RP11-378E13.4-001	293	251	85.67
ENST00000414209.5_1_JPX-001	2194	ENST00000620218.1_1_RP11-378E13.4-001	293	251	85.67
ENST00000412446.5_1_LINC00476-004	809	ENST00000620218.1_1_RP11-378E13.4-001	293	251	85.67
ENST00000623335.1_1_RP11-524F11.3-001	1703	ENST00000620218.1_1_RP11-378E13.4-001	293	210	71.67
ENST00000623335.1_1_RP11-524F11.3-001	1703	ENST00000620218.1_1_RP11-378E13.4-001	293	250	85.32
ENST00000623415.1_1_RP11-271K21.12-001	1841	ENST00000620218.1_1_RP11-378E13.4-001	293	243	82.94
ENST00000623415.1_1_RP11-271K21.12-001	1841	ENST00000620218.1_1_RP11-378E13.4-001	293	223	76.11
ENST00000551597.6_1_PSMA3-AS1-007	507	ENST00000620218.1_1_RP11-378E13.4-001	293	208	70.99
ENST00000447221.1_1_SNHG7-002	2157	ENST00000620218.1_1_RP11-378E13.4-001	293	254	86.69
ENST00000605834.1_1_RP11-326I11.3-001	2503	ENST00000620218.1_1_RP11-378E13.4-001	293	251	85.67
ENST00000611189.1_1_RP11-104N10.2-001	5421	ENST00000620218.1_1_RP11-378E13.4-001	293	254	86.69
ENST00000611189.1_1_RP11-104N10.2-001	5421	ENST00000620218.1_1_RP11-378E13.4-001	293	251	85.67
ENST00000573447.1_1_ZNF213-AS1-002	1117	ENST00000620218.1_1_RP11-378E13.4-001	293	224	76.45
ENST00000608290.1_1_CITF22-92A6.1-001	1207	ENST00000620218.1_1_RP11-378E13.4-001	293	243	82.94
ENST00000313807.4_1_EIF3J-AS1-001	2863	ENST00000620218.1_1_RP11-378E13.4-001	293	256	87.37
ENST00000449307.3_1_GS1-124K5.11-001	7092	ENST00000620218.1_1_RP11-378E13.4-001	293	253	86.35
ENST00000449307.3_1_GS1-124K5.11-001	7092	ENST00000620218.1_1_RP11-378E13.4-001	293	232	79.18
ENST00000449307.3_1_GS1-124K5.11-001	7092	ENST00000620218.1_1_RP11-378E13.4-001	293	240	81.91
ENST00000449307.3_1_GS1-124K5.11-001	7092	ENST00000620218.1_1_RP11-378E13.4-001	293	256	87.37
ENST00000562328.2_1_RP11-378A13.1-001	2048	ENST00000620218.1_1_RP11-378E13.4-001	293	250	85.32
ENST00000501405.2_1_CTD-2340E1.2-001	391	ENST00000620218.1_1_RP11-378E13.4-001	293	228	77.82
ENST00000587762.1_1_MIR24-2-001	1774	ENST00000620218.1_1_RP11-378E13.4-001	293	251	85.67
ENST00000366109.2_1_RP11-498P14.5-001	578	ENST00000620218.1_1_RP11-378E13.4-001	293	253	86.35
ENST00000624080.1_1_CBR3-AS1-020	822	ENST00000620218.1_1_RP11-378E13.4-001	293	242	82.59
ENST00000317122.2_1_FLJ37453-001	2473	ENST00000620218.1_1_RP11-378E13.4-001	293	240	81.91
ENST00000366365.2_2_SNHG20-002	1028	ENST00000620218.1_1_RP11-378E13.4-001	293	220	75.09
ENST00000602172.1_1_CARD8-AS1-001	1969	ENST00000620218.1_1_RP11-378E13.4-001	293	255	87.03
ENST00000580684.5_1_LINC00667-005	1009	ENST00000620218.1_1_RP11-378E13.4-001	293	221	75.43
ENST00000582008.5_1_LINC00667-001	3979	ENST00000620218.1_1_RP11-378E13.4-001	293	221	75.43
ENST00000582363.1_1_LINC00667-002	2935	ENST00000620218.1_1_RP11-378E13.4-001	293	221	75.43
ENST00000619486.1_1_CTA-315H11.2-001	2241	ENST00000620218.1_1_RP11-378E13.4-001	293	212	72.35
ENST00000619486.1_1_CTA-315H11.2-001	2241	ENST00000620218.1_1_RP11-378E13.4-001	293	241	82.25
ENST00000635675.1_1_LINC00339-005	1433	ENST00000620218.1_1_RP11-378E13.4-001	293	244	83.28
ENST00000631190.1_1_LINC00294-001	3306	ENST00000620218.1_1_RP11-378E13.4-001	293	257	87.71
ENST00000563151.1_1_RP11-403P17.4-001	1910	ENST00000620218.1_1_RP11-378E13.4-001	293	217	74.06
ENST00000547804.1_1_LINC00941-001	1645	ENST00000620218.1_1_RP11-378E13.4-001	293	226	77.13
ENST00000499624.3_1_GABPB1-AS1-001	16182	ENST00000620218.1_1_RP11-378E13.4-001	293	241	82.25
ENST00000499624.3_1_GABPB1-AS1-001	16182	ENST00000620218.1_1_RP11-378E13.4-001	293	253	86.35
ENST00000499624.3_1_GABPB1-AS1-001	16182	ENST00000620218.1_1_RP11-378E13.4-001	293	216	73.72
ENST00000499624.3_1_GABPB1-AS1-001	16182	ENST00000620218.1_1_RP11-378E13.4-001	293	225	76.79
ENST00000499624.3_1_GABPB1-AS1-001	16182	ENST00000620218.1_1_RP11-378E13.4-001	293	262	89.42
ENST00000587743.1_1_SNHG16-004	2665	ENST00000620218.1_1_RP11-378E13.4-001	293	194	66.21
ENST00000624598.1_1_RP11-229D13.3-001	1987	ENST00000620218.1_1_RP11-378E13.4-001	293	244	83.28
ENST00000600081.1_2_RP11-38L15.2-005	889	ENST00000620218.1_1_RP11-378E13.4-001	293	246	83.96
ENST00000513358.3_1_RP11-253E3.3-001	3514	ENST00000620218.1_1_RP11-378E13.4-001	293	243	82.94
ENST00000442007.1_1_RP11-398K22.12-002	1083	ENST00000620218.1_1_RP11-378E13.4-001	293	247	84.30
ENST00000442007.1_1_RP11-398K22.12-002	1083	ENST00000620218.1_1_RP11-378E13.4-001	293	215	73.38
ENST00000557993.5_1_OIP5-AS1-007	1482	ENST00000620218.1_1_RP11-378E13.4-001	293	243	82.94
ENST00000582866.1_1_RP11-498C9.15-001	2682	ENST00000620218.1_1_RP11-378E13.4-001	293	242	82.59
ENST00000596521.1_1_PTOV1-AS1-002	2155	ENST00000620218.1_1_RP11-378E13.4-001	293	232	79.18
ENST00000437681.1_1_SNHG3-002	2614	ENST00000620218.1_1_RP11-378E13.4-001	293	217	74.06
ENST00000413987.1_1_SNHG3-004	2201	ENST00000620218.1_1_RP11-378E13.4-001	293	217	74.06
ENST00000430719.1_AC007308.6-001	2400	ENST00000620218.1_1_RP11-378E13.4-001	293	226	77.13
ENST00000590523.1_1_LINC00662-002	2053	ENST00000620218.1_1_RP11-378E13.4-001	293	216	73.72
ENST00000555707.5_1_PSMA3-AS1-003	1983	ENST00000620218.1_1_RP11-378E13.4-001	293	226	77.13
ENST00000567795.2_1_CTD-2574D22.4-001	2272	ENST00000620218.1_1_RP11-378E13.4-001	293	208	70.99
ENST00000610494.1_1_RP11-172H24.4-001	4412	ENST00000620218.1_1_RP11-378E13.4-001	293	243	82.94
ENST00000590628.1_1_CTC-459F4.3-001	1335	ENST00000620218.1_1_RP11-378E13.4-001	293	200	68.26
ENST00000608477.1_1_RP11-212P7.2-001	7054	ENST00000620218.1_1_RP11-378E13.4-001	293	256	87.37
ENST00000608477.1_1_RP11-212P7.2-001	7054	ENST00000620218.1_1_RP11-378E13.4-001	293	229	78.16
ENST00000608477.1_1_RP11-212P7.2-001	7054	ENST00000620218.1_1_RP11-378E13.4-001	293	224	76.45
ENST00000608477.1_1_RP11-212P7.2-001	7054	ENST00000620218.1_1_RP11-378E13.4-001	293	229	78.16
ENST00000562965.1_1_LOXL1-AS1-004	1183	ENST00000620218.1_1_RP11-378E13.4-001	293	244	83.28
ENST00000624882.1_1_RP3-522J7.7-001	1757	ENST00000620218.1_1_RP11-378E13.4-001	293	248	84.64
ENST00000381800.3_1_LOH12CR2-001	1540	ENST00000620218.1_1_RP11-378E13.4-001	293	242	82.59
ENST00000582536.1_1_AC010761.6-001	391	ENST00000620218.1_1_RP11-378E13.4-001	293	245	83.62
ENST00000566639.1_1_RP11-303E16.2-002	716	ENST00000620218.1_1_RP11-378E13.4-001	293	246	83.96
ENST00000453722.6_1_LINC00511-002	1716	ENST00000620218.1_1_RP11-378E13.4-001	293	215	73.38
ENST00000562802.1_1_RP11-166B2.5-001	384	ENST00000620218.1_1_RP11-378E13.4-001	293	243	82.94
ENST00000608346.1_1_RP11-299J3.8-004	564	ENST00000620218.1_1_RP11-378E13.4-001	293	216	73.72
ENST00000330825.3_1_TPT1-AS1-010	2869	ENST00000620218.1_1_RP11-378E13.4-001	293	252	86.01
ENST00000514110.5_1_SNHG4-007	679	ENST00000620218.1_1_RP11-378E13.4-001	293	230	78.50
ENST00000632484.1_1_CTD-3113P16.11-001	3021	ENST00000620218.1_1_RP11-378E13.4-001	293	244	83.28
ENST00000620218.1_1_RP11-378E13.4-001	293	ENST00000625101.1_1_CTD-2349P21.7-001	200	198	99.00
ENST00000634344.1_1_AP006222.2-005	1219	ENST00000620218.1_1_RP11-378E13.4-001	293	242	82.59
ENST00000601752.1_1_CTC-244M17.1-001	607	ENST00000620218.1_1_RP11-378E13.4-001	293	185	63.14
ENST00000623773.1_1_CTB-96E2.6-001	629	ENST00000620218.1_1_RP11-378E13.4-001	293	257	87.71
ENST00000597411.1_1_AC005253.2-001	2001	ENST00000620218.1_1_RP11-378E13.4-001	293	211	72.01
ENST00000443219.5_1_RP4-655J12.4-002	621	ENST00000620218.1_1_RP11-378E13.4-001	293	254	86.69
ENST00000453491.2_1_RP11-539I5.1-001	4897	ENST00000620218.1_1_RP11-378E13.4-001	293	216	73.72
ENST00000399247.6_1_HLA-F-AS1-001	1905	ENST00000620218.1_1_RP11-378E13.4-001	293	243	82.94
ENST00000489336.5_1_CTD-2006C1.2-001	622	ENST00000620218.1_1_RP11-378E13.4-001	293	181	61.77
ENST00000625123.1_1_RP11-640N20.4-001	2179	ENST00000620218.1_1_RP11-378E13.4-001	293	207	70.65
ENST00000624831.1_1_RP11-521B24.4-001	2501	ENST00000620218.1_1_RP11-378E13.4-001	293	246	83.96
ENST00000408966.4_1_EXOC3-AS1-201	1614	ENST00000620218.1_1_RP11-378E13.4-001	293	257	87.71
ENST00000620218.1_1_RP11-378E13.4-001	293	ENST00000568040.1_1_RP11-20I23.7-001	287	202	70.38
ENST00000570843.1_1_RP11-473M20.16-001	748	ENST00000620218.1_1_RP11-378E13.4-001	293	204	69.62
ENST00000462717.1_1_RP11-245J9.4-001	441	ENST00000620218.1_1_RP11-378E13.4-001	293	229	78.16
ENST00000620218.1_1_RP11-378E13.4-001	293	ENST00000592655.1_1_RP11-756J15.3-001	228	149	65.35
ENST00000555379.1_1_LINC00641-002	5425	ENST00000620218.1_1_RP11-378E13.4-001	293	222	75.77
ENST00000624980.1_1_HEXDC-IT1-001	1813	ENST00000620218.1_1_RP11-378E13.4-001	293	215	73.38
ENST00000499521.2_1_CTB-89H12.4-002	8636	ENST00000620218.1_1_RP11-378E13.4-001	293	227	77.47
ENST00000501122.2_1_NEAT1-001	22743	ENST00000620218.1_1_RP11-378E13.4-001	293	211	72.01
ENST00000440026.1_1_AC005562.1-002	1961	ENST00000620218.1_1_RP11-378E13.4-001	293	206	70.31
ENST00000456135.6_1_FAM66C-002	1216	ENST00000620218.1_1_RP11-378E13.4-001	293	231	78.84
ENST00000606468.1_1_RP11-529E15.1-002	295	ENST00000620218.1_1_RP11-378E13.4-001	293	186	63.48
ENST00000607145.1_1_RP4-635E18.8-001	870	ENST00000620218.1_1_RP11-378E13.4-001	293	239	81.57
ENST00000608515.1_1_CTB-13F3.1-001	625	ENST00000620218.1_1_RP11-378E13.4-001	293	177	60.41
ENST00000623022.1_1_AC092066.1-001	2028	ENST00000620218.1_1_RP11-378E13.4-001	293	210	71.67
ENST00000442526.2_1_RP11-517P14.2-001	760	ENST00000620218.1_1_RP11-378E13.4-001	293	219	74.74
ENST00000528337.1_1_WAC-AS1-002	2608	ENST00000620218.1_1_RP11-378E13.4-001	293	186	63.48
ENST00000624409.1_1_RP11-159D12.8-001	5808	ENST00000620218.1_1_RP11-378E13.4-001	293	244	83.28
ENST00000613584.1_1_RP11-196G11.5-002	392	ENST00000625101.1_1_CTD-2349P21.7-001	200	126	63.00
ENST00000587762.1_1_MIR24-2-001	1774	ENST00000623005.1_1_RP11-44N21.3-001	461	296	64.21
ENST00000587762.1_1_MIR24-2-001	1774	ENST00000562802.1_1_RP11-166B2.5-001	384	250	65.10
ENST00000587762.1_1_MIR24-2-001	1774	ENST00000620218.1_1_RP11-378E13.4-001	293	251	85.67
ENST00000587762.1_1_MIR24-2-001	1774	ENST00000603678.1_1_AC015849.13-001	421	282	66.98
ENST00000330825.3_1_TPT1-AS1-010	2869	ENST00000462717.1_1_RP11-245J9.4-001	441	301	68.25
ENST00000330825.3_1_TPT1-AS1-010	2869	ENST00000582536.1_1_AC010761.6-001	391	294	75.19
ENST00000330825.3_1_TPT1-AS1-010	2869	ENST00000625101.1_1_CTD-2349P21.7-001	200	199	99.50
ENST00000330825.3_1_TPT1-AS1-010	2869	ENST00000625101.1_1_CTD-2349P21.7-001	200	171	85.50
ENST00000330825.3_1_TPT1-AS1-010	2869	ENST00000487657.2_1_RP11-184M15.2-002	482	292	60.58
ENST00000330825.3_1_TPT1-AS1-010	2869	ENST00000590522.1_1_CTD-2020K17.1-006	386	285	73.83
ENST00000330825.3_1_TPT1-AS1-010	2869	ENST00000590522.1_1_CTD-2020K17.1-006	386	238	61.66
ENST00000330825.3_1_TPT1-AS1-010	2869	ENST00000552532.1_1_RP11-263K4.5-001	459	276	60.13
ENST00000330825.3_1_TPT1-AS1-010	2869	ENST00000614983.1_1_RP11-295D4.4-001	479	292	60.96
ENST00000330825.3_1_TPT1-AS1-010	2869	ENST00000562802.1_1_RP11-166B2.5-001	384	244	63.54
ENST00000330825.3_1_TPT1-AS1-010	2869	ENST00000501405.2_1_CTD-2340E1.2-001	391	285	72.89
ENST00000330825.3_1_TPT1-AS1-010	2869	ENST00000620218.1_1_RP11-378E13.4-001	293	252	86.01
ENST00000330825.3_1_TPT1-AS1-010	2869	ENST00000606468.1_1_RP11-529E15.1-002	295	186	63.05
ENST00000330825.3_1_TPT1-AS1-010	2869	ENST00000569831.1_1_LA16C-316G12.2-001	435	261	60.00
ENST00000330825.3_1_TPT1-AS1-010	2869	ENST00000592655.1_1_RP11-756J15.3-001	228	145	63.60
ENST00000330825.3_1_TPT1-AS1-010	2869	ENST00000550035.1_1_RP11-1041F24.1-001	247	165	66.80
ENST00000623415.1_1_RP11-271K21.12-001	1841	ENST00000550035.1_1_RP11-1041F24.1-001	247	162	65.59
ENST00000624088.1_1_RP11-43N16.4-001	1882	ENST00000550035.1_1_RP11-1041F24.1-001	247	164	66.40
ENST00000550035.1_1_RP11-1041F24.1-001	247	ENST00000625101.1_1_CTD-2349P21.7-001	200	164	82.00
ENST00000499346.6_1_LINC01184-001	1380	ENST00000550035.1_1_RP11-1041F24.1-001	247	164	66.40
ENST00000412203.1_1_P3H2-AS1-001	730	ENST00000550035.1_1_RP11-1041F24.1-001	247	164	66.40
ENST00000608619.1_KB-226F1.1-001	650	ENST00000550035.1_1_RP11-1041F24.1-001	247	162	65.59
ENST00000525893.1_1_RP13-317D12.3-001	664	ENST00000550035.1_1_RP11-1041F24.1-001	247	164	66.40
ENST00000354746.4_1_RP1-253P7.4-001	1815	ENST00000550035.1_1_RP11-1041F24.1-001	247	164	66.40
ENST00000354746.4_1_RP1-253P7.4-001	1815	ENST00000550035.1_1_RP11-1041F24.1-001	247	164	66.40
ENST00000571449.1_1_ZNF213-AS1-004	919	ENST00000550035.1_1_RP11-1041F24.1-001	247	168	68.02
ENST00000430719.1_AC007308.6-001	2400	ENST00000550035.1_1_RP11-1041F24.1-001	247	167	67.61
ENST00000624980.1_1_HEXDC-IT1-001	1813	ENST00000550035.1_1_RP11-1041F24.1-001	247	168	68.02
ENST00000615718.1_1_BACH1-AS1-002	700	ENST00000550035.1_1_RP11-1041F24.1-001	247	165	66.80
ENST00000533886.1_1_RP11-867O8.5-001	564	ENST00000550035.1_1_RP11-1041F24.1-001	247	169	68.42
ENST00000467082.2_1_RP11-697M17.2-001	490	ENST00000550035.1_1_RP11-1041F24.1-001	247	167	67.61
ENST00000569852.1_1_RP11-20I23.8-003	3626	ENST00000550035.1_1_RP11-1041F24.1-001	247	164	66.40
ENST00000555861.1_1_RP11-544I20.2-002	1751	ENST00000550035.1_1_RP11-1041F24.1-001	247	168	68.02
ENST00000555861.1_1_RP11-544I20.2-002	1751	ENST00000550035.1_1_RP11-1041F24.1-001	247	162	65.59
ENST00000577066.2_1_BAIAP2-AS1-001	4465	ENST00000550035.1_1_RP11-1041F24.1-001	247	169	68.42
ENST00000500118.2_1_RP11-115C21.2-001	2413	ENST00000550035.1_1_RP11-1041F24.1-001	247	151	61.13
ENST00000621050.1_1_CTD-2013N17.7-001	721	ENST00000550035.1_1_RP11-1041F24.1-001	247	166	67.21
ENST00000451424.1_1_PINK1-AS-001	4443	ENST00000550035.1_1_RP11-1041F24.1-001	247	164	66.40
ENST00000624831.1_1_RP11-521B24.4-001	2501	ENST00000550035.1_1_RP11-1041F24.1-001	247	166	67.21
ENST00000381800.3_1_LOH12CR2-001	1540	ENST00000550035.1_1_RP11-1041F24.1-001	247	168	68.02
ENST00000608477.1_1_RP11-212P7.2-001	7054	ENST00000550035.1_1_RP11-1041F24.1-001	247	165	66.80
ENST00000608477.1_1_RP11-212P7.2-001	7054	ENST00000550035.1_1_RP11-1041F24.1-001	247	172	69.64
ENST00000514110.5_1_SNHG4-007	679	ENST00000550035.1_1_RP11-1041F24.1-001	247	165	66.80
ENST00000447221.1_1_SNHG7-002	2157	ENST00000550035.1_1_RP11-1041F24.1-001	247	167	67.61
ENST00000612986.1_1_RP11-358L22.3-001	1090	ENST00000550035.1_1_RP11-1041F24.1-001	247	165	66.80
ENST00000501122.2_1_NEAT1-001	22743	ENST00000550035.1_1_RP11-1041F24.1-001	247	164	66.40
ENST00000606468.1_1_RP11-529E15.1-002	295	ENST00000550035.1_1_RP11-1041F24.1-001	247	167	67.61
ENST00000530512.3_1_RP11-77K12.4-001	573	ENST00000550035.1_1_RP11-1041F24.1-001	247	166	67.21
ENST00000566712.2_1_SLX1A-SULT1A3-006	2380	ENST00000550035.1_1_RP11-1041F24.1-001	247	168	68.02
ENST00000395400.4_1_SLX1B-SULT1A4-002	2380	ENST00000550035.1_1_RP11-1041F24.1-001	247	168	68.02
ENST00000605778.1_1_RP11-379H18.1-001	4200	ENST00000550035.1_1_RP11-1041F24.1-001	247	168	68.02
ENST00000557660.5_1_PSMA3-AS1-004	2360	ENST00000550035.1_1_RP11-1041F24.1-001	247	164	66.40
ENST00000602042.1_1_AC137932.4-001	3660	ENST00000550035.1_1_RP11-1041F24.1-001	247	162	65.59
ENST00000524309.1_1_RP11-659E9.2-001	550	ENST00000550035.1_1_RP11-1041F24.1-001	247	171	69.23
ENST00000557993.5_1_OIP5-AS1-007	1482	ENST00000550035.1_1_RP11-1041F24.1-001	247	166	67.21
ENST00000417591.1_1_RP3-337H4.8-001	990	ENST00000550035.1_1_RP11-1041F24.1-001	247	168	68.02
ENST00000593427.1_1_CTC-444N24.11-001	4258	ENST00000550035.1_1_RP11-1041F24.1-001	247	163	65.99
ENST00000563777.1_1_FBXL19-AS1-001	3951	ENST00000550035.1_1_RP11-1041F24.1-001	247	166	67.21
ENST00000501016.2_1_KB-1208A12.3-001	1989	ENST00000550035.1_1_RP11-1041F24.1-001	247	171	69.23
ENST00000448190.6_1_SNHG4-005	542	ENST00000550035.1_1_RP11-1041F24.1-001	247	164	66.40
ENST00000602172.1_1_CARD8-AS1-001	1969	ENST00000550035.1_1_RP11-1041F24.1-001	247	168	68.02
ENST00000559030.1_1_RP11-133K1.6-001	4020	ENST00000550035.1_1_RP11-1041F24.1-001	247	166	67.21
ENST00000449307.3_1_GS1-124K5.11-001	7092	ENST00000550035.1_1_RP11-1041F24.1-001	247	165	66.80
ENST00000499624.3_1_GABPB1-AS1-001	16182	ENST00000550035.1_1_RP11-1041F24.1-001	247	175	70.85
ENST00000499624.3_1_GABPB1-AS1-001	16182	ENST00000550035.1_1_RP11-1041F24.1-001	247	166	67.21
ENST00000499624.3_1_GABPB1-AS1-001	16182	ENST00000550035.1_1_RP11-1041F24.1-001	247	167	67.61
ENST00000499624.3_1_GABPB1-AS1-001	16182	ENST00000550035.1_1_RP11-1041F24.1-001	247	171	69.23
ENST00000499202.2_1_RP5-940J5.8-001	560	ENST00000550035.1_1_RP11-1041F24.1-001	247	161	65.18
ENST00000528520.1_1_RP11-5L12.1-001	561	ENST00000550035.1_1_RP11-1041F24.1-001	247	171	69.23
ENST00000513358.3_1_RP11-253E3.3-001	3514	ENST00000550035.1_1_RP11-1041F24.1-001	247	166	67.21
ENST00000513560.6_1_NNT-AS1-005	4769	ENST00000550035.1_1_RP11-1041F24.1-001	247	166	67.21
ENST00000594653.1_1_RP11-15H20.7-002	574	ENST00000550035.1_1_RP11-1041F24.1-001	247	166	67.21
ENST00000609708.1_1_LLNLR-246C6.1-001	1769	ENST00000550035.1_1_RP11-1041F24.1-001	247	170	68.83
ENST00000421331.1_1_NEXN-AS1-001	2292	ENST00000550035.1_1_RP11-1041F24.1-001	247	164	66.40
ENST00000413451.1_RP5-930J4.4-001	572	ENST00000550035.1_1_RP11-1041F24.1-001	247	161	65.18
ENST00000624833.1_1_CTC-351M12.1-001	3094	ENST00000550035.1_1_RP11-1041F24.1-001	247	167	67.61
ENST00000426200.1_1_FGD5-AS1-002	1874	ENST00000550035.1_1_RP11-1041F24.1-001	247	167	67.61
ENST00000417835.1_1_FGD5-AS1-004	1630	ENST00000550035.1_1_RP11-1041F24.1-001	247	167	67.61
ENST00000424349.1_1_FGD5-AS1-003	3792	ENST00000550035.1_1_RP11-1041F24.1-001	247	167	67.61
ENST00000330825.3_1_TPT1-AS1-010	2869	ENST00000550035.1_1_RP11-1041F24.1-001	247	165	66.80
ENST00000525893.1_1_RP13-317D12.3-001	664	ENST00000359823.2_1_AC106870.2-001	200	126	63.00
ENST00000631190.1_1_LINC00294-001	3306	ENST00000359823.2_1_AC106870.2-001	200	124	62.00
ENST00000608619.1_KB-226F1.1-001	650	ENST00000359823.2_1_AC106870.2-001	200	128	64.00
ENST00000634344.1_1_AP006222.2-005	1219	ENST00000359823.2_1_AC106870.2-001	200	124	62.00
ENST00000581172.1_1_RP11-703M24.5-002	667	ENST00000359823.2_1_AC106870.2-001	200	122	61.00
ENST00000546789.1_1_RP11-977G19.12-001	437	ENST00000359823.2_1_AC106870.2-001	200	126	63.00
ENST00000430719.1_AC007308.6-001	2400	ENST00000359823.2_1_AC106870.2-001	200	126	63.00
ENST00000417691.1_1_AC016747.3-004	892	ENST00000359823.2_1_AC106870.2-001	200	121	60.50
ENST00000624088.1_1_RP11-43N16.4-001	1882	ENST00000359823.2_1_AC106870.2-001	200	126	63.00
ENST00000469539.1_1_AC009403.2-002	597	ENST00000359823.2_1_AC106870.2-001	200	126	63.00
ENST00000621050.1_1_CTD-2013N17.7-001	721	ENST00000359823.2_1_AC106870.2-001	200	128	64.00
ENST00000598846.1_1_RP1-283E3.8-001	5079	ENST00000359823.2_1_AC106870.2-001	200	122	61.00
ENST00000467082.2_1_RP11-697M17.2-001	490	ENST00000359823.2_1_AC106870.2-001	200	134	67.00
ENST00000560255.2_1_ST20-AS1-001	4223	ENST00000359823.2_1_AC106870.2-001	200	126	63.00
ENST00000548468.2_1_RP4-605O3.4-001	698	ENST00000359823.2_1_AC106870.2-001	200	127	63.50
ENST00000523871.1_1_RP11-48B3.3-001	3766	ENST00000359823.2_1_AC106870.2-001	200	126	63.00
ENST00000523871.1_1_RP11-48B3.3-001	3766	ENST00000359823.2_1_AC106870.2-001	200	132	66.00
ENST00000609708.1_1_LLNLR-246C6.1-001	1769	ENST00000359823.2_1_AC106870.2-001	200	123	61.50
ENST00000518639.1_1_RP11-158K1.3-001	2355	ENST00000359823.2_1_AC106870.2-001	200	124	62.00
ENST00000620080.1_1_RP4-616B8.5-001	638	ENST00000359823.2_1_AC106870.2-001	200	126	63.00
ENST00000608477.1_1_RP11-212P7.2-001	7054	ENST00000359823.2_1_AC106870.2-001	200	121	60.50
ENST00000608477.1_1_RP11-212P7.2-001	7054	ENST00000359823.2_1_AC106870.2-001	200	126	63.00
ENST00000590522.1_1_CTD-2020K17.1-006	386	ENST00000359823.2_1_AC106870.2-001	200	130	65.00
ENST00000597411.1_1_AC005253.2-001	2001	ENST00000359823.2_1_AC106870.2-001	200	129	64.50
ENST00000591501.1_1_ILF3-AS1-001	1983	ENST00000359823.2_1_AC106870.2-001	200	129	64.50
ENST00000449307.3_1_GS1-124K5.11-001	7092	ENST00000359823.2_1_AC106870.2-001	200	129	64.50
ENST00000619697.1_1_RP11-458J1.1-001	1419	ENST00000359823.2_1_AC106870.2-001	200	121	60.50
ENST00000590523.1_1_LINC00662-002	2053	ENST00000359823.2_1_AC106870.2-001	200	130	65.00
ENST00000330825.3_1_TPT1-AS1-010	2869	ENST00000359823.2_1_AC106870.2-001	200	127	63.50
ENST00000590622.5_1_LINC00665-006	1749	ENST00000359823.2_1_AC106870.2-001	200	125	62.50
ENST00000443252.3_1_SNHG23-005	480	ENST00000359823.2_1_AC106870.2-001	200	130	65.00
ENST00000499624.3_1_GABPB1-AS1-001	16182	ENST00000359823.2_1_AC106870.2-001	200	123	61.50
ENST00000624980.1_1_HEXDC-IT1-001	1813	ENST00000591109.1_1_AC104532.4-001	589	450	76.40
ENST00000562328.2_1_RP11-378A13.1-001	2048	ENST00000591109.1_1_AC104532.4-001	589	400	67.91
ENST00000591109.1_1_AC104532.4-001	589	ENST00000487657.2_1_RP11-184M15.2-002	482	302	62.66
ENST00000591109.1_1_AC104532.4-001	589	ENST00000562802.1_1_RP11-166B2.5-001	384	244	63.54
ENST00000591109.1_1_AC104532.4-001	589	ENST00000625101.1_1_CTD-2349P21.7-001	200	195	97.50
ENST00000591109.1_1_AC104532.4-001	589	ENST00000590522.1_1_CTD-2020K17.1-006	386	263	68.13
ENST00000591109.1_1_AC104532.4-001	589	ENST00000606468.1_1_RP11-529E15.1-002	295	193	65.42
ENST00000501122.2_1_NEAT1-001	22743	ENST00000612303.1_1_NEAT1-003	572	451	78.85
ENST00000501122.2_1_NEAT1-001	22743	ENST00000616315.1_1_NEAT1-004	483	325	67.29
ENST00000501122.2_1_NEAT1-001	22743	ENST00000607458.1_1_RP11-28H5.2-001	492	318	64.63
ENST00000501122.2_1_NEAT1-001	22743	ENST00000446516.2_1_CTC-384G19.1-001	415	273	65.78
ENST00000501122.2_1_NEAT1-001	22743	ENST00000625101.1_1_CTD-2349P21.7-001	200	185	92.50
ENST00000501122.2_1_NEAT1-001	22743	ENST00000620218.1_1_RP11-378E13.4-001	293	211	72.01
ENST00000501122.2_1_NEAT1-001	22743	ENST00000550035.1_1_RP11-1041F24.1-001	247	164	66.40
ENST00000501122.2_1_NEAT1-001	22743	ENST00000603678.1_1_AC015849.13-001	421	256	60.81
ENST00000528804.1_1_AL136419.6-002	2102	ENST00000568040.1_1_RP11-20I23.7-001	287	210	73.17
ENST00000425800.1_1_LINC00352-001	552	ENST00000568040.1_1_RP11-20I23.7-001	287	286	99.65
ENST00000623005.1_1_RP11-44N21.3-001	461	ENST00000568040.1_1_RP11-20I23.7-001	287	194	67.60
ENST00000523871.1_1_RP11-48B3.3-001	3766	ENST00000568040.1_1_RP11-20I23.7-001	287	189	65.85
ENST00000354746.4_1_RP1-253P7.4-001	1815	ENST00000568040.1_1_RP11-20I23.7-001	287	271	94.43
ENST00000605778.1_1_RP11-379H18.1-001	4200	ENST00000568040.1_1_RP11-20I23.7-001	287	201	70.03
ENST00000414209.5_1_JPX-001	2194	ENST00000568040.1_1_RP11-20I23.7-001	287	186	64.81
ENST00000620218.1_1_RP11-378E13.4-001	293	ENST00000568040.1_1_RP11-20I23.7-001	287	217	75.61
ENST00000632280.1_1_AC008993.2-001	776	ENST00000568040.1_1_RP11-20I23.7-001	287	173	60.28
ENST00000562328.2_1_RP11-378A13.1-001	2048	ENST00000568040.1_1_RP11-20I23.7-001	287	196	68.29
ENST00000608290.1_1_CITF22-92A6.1-001	1207	ENST00000568040.1_1_RP11-20I23.7-001	287	196	68.29
ENST00000574616.2_1_RP11-473I1.9-001	8334	ENST00000568040.1_1_RP11-20I23.7-001	287	175	60.98
[truncated: 1,162 more rows]
