# Supplementary material for: Identifying sequence features that drive ribosomal association for lncRNA
Source: BMC Genomics. 2018 Dec 31;19(Suppl 10):906. doi: 10.1186/s12864-018-5275-8 (PMC6311901; doi:10.1186/s12864-018-5275-8)
Supplement: Supplementary file 2 — Raw data for human. (ZIP 9950 kb) [file 12864_2018_5275_MOESM2_ESM.zip › raw_human/11_human_redundant_features.txt]

feature_1	feature_2(removed)	correlation(r)
fLen	maxELen	0.925
fLen	pOrfLen	0.819
fLen	pOrf5utrLen	0.847
fLen	fOrf3utrLen	0.903
fLen	uOrf3utrLen	0.881
gc	minEgc	0.803
gc	avgEgc	0.918
fELen	minELen	0.825
minELen	avgELen	0.817
maxELen	avgELen	0.907
maxELen	pOrf5utrLen	0.802
maxELen	fOrf3utrLen	0.851
maxELen	uOrf3utrLen	0.809
fEgc	maxEgc	0.849
minEgc	avgEgc	0.811
maxEgc	avgEgc	0.822
fILen	minILen	0.956
fILen	maxILen	0.964
fILen	avgILen	0.973
minILen	maxILen	0.92
minILen	avgILen	0.948
minILen	minIgc	0.816
minILen	avgIgc	0.808
maxILen	avgILen	0.996
maxILen	maxIgc	0.811
avgILen	fIgc	0.807
avgILen	maxIgc	0.815
avgILen	avgIgc	0.81
fIgc	minIgc	0.975
fIgc	maxIgc	0.987
fIgc	avgIgc	0.989
minIgc	maxIgc	0.962
minIgc	avgIgc	0.99
maxIgc	avgIgc	0.989
pOrf5utrLen	uOrfLen	0.823
pOrf5utrCov	uOrf3utrCov	-0.82
pOrf3utrSp	pOrf3utrSpFC	0.871
fOrfSp	fOrf3utrSpFC	-0.9
fOrf3utrLen	uOrf3utrLen	0.863
fOrf3utrSp	uOrf3utrSp	0.837
uOrfCov	uOrf3utrCov	-0.91
m6aNearTIS_log	m6aNearfORFstart_log	0.863
m6aNearTTS_log	m6aNearpORFend_log	0.853
m6aNearpORFstart_log	m6aNearuORFend_log	0.86
m6aNearfORFstart_log	m6aNearfORFend_log	0.838
g4NearTIS_log	g4NearfORFstart_log	0.823
g4NearTIS_log	g4NearuORFstart_log	0.839
g4NearTTS_log	g4NearpORFend_log	0.905
g4NearpORFstart_log	g4NearuORFend_log	0.88
m6aNearTIS_%	m6aNearfORFstart_%	0.917
m6aNearTIS_%	m6aNearuORFstart_%	0.949
m6aNearTIS_%	m6aNearfORFend_%	0.825
m6aNearTTS_%	m6aNearpORFend_%	0.928
m6aNearpORFstart_%	m6aNearuORFend_%	0.909
m6aNearfORFstart_%	m6aNearuORFstart_%	0.888
m6aNearfORFstart_%	m6aNearfORFend_%	0.926
m6aNearuORFstart_%	m6aNearfORFend_%	0.806
g4NearTIS_%	g4NearfORFstart_%	0.92
g4NearTIS_%	g4NearuORFstart_%	0.95
g4NearTIS_%	g4NearfORFend_%	0.836
g4NearTTS_%	g4NearpORFend_%	0.939
g4NearpORFstart_%	g4NearuORFend_%	0.923
g4NearfORFstart_%	g4NearuORFstart_%	0.928
g4NearfORFstart_%	g4NearfORFend_%	0.928
g4NearuORFstart_%	g4NearfORFend_%	0.847
