# Supplementary material for: Identifying sequence features that drive ribosomal association for lncRNA
Source: BMC Genomics. 2018 Dec 31;19(Suppl 10):906. doi: 10.1186/s12864-018-5275-8 (PMC6311901; doi:10.1186/s12864-018-5275-8)
Supplement: Supplementary file 2 — Raw data for human. (ZIP 9950 kb) [file 12864_2018_5275_MOESM2_ESM.zip › raw_human/4_human_5000_score.txt]

# feature	position	sequence	cds	random	log2((cds+1)/(random+1))
context	-6	A	1041	1335	-0.3586
context	-6	C	1172	1320	-0.1714
context	-6	G	1915	1285	0.5752
context	-6	T	872	1060	-0.2814
context	-5	A	959	1317	-0.4572
context	-5	C	1539	1263	0.2849
context	-5	G	1468	1333	0.1391
context	-5	T	1034	1087	-0.072
context	-4	A	1181	1250	-0.0819
context	-4	C	1925	1269	0.6008
context	-4	G	1279	1386	-0.1158
context	-4	T	615	1095	-0.8312
context	-3	A	2293	1257	0.8667
context	-3	C	501	1329	-1.4057
context	-3	G	1829	1318	0.4724
context	-3	T	377	1096	-1.5371
context	-2	A	1524	1278	0.2538
context	-2	C	1813	1264	0.52
context	-2	G	967	1336	-0.4659
context	-2	T	696	1122	-0.6881
context	-1	A	949	1293	-0.4458
context	-1	C	2211	1269	0.8005
context	-1	G	1412	1331	0.0852
context	-1	T	428	1107	-1.3689
context	0	A	5000	5000	0.0
context	1	T	5000	5000	0.0
context	2	G	5000	5000	0.0
context	3	A	1105	1306	-0.2409
context	3	C	734	1351	-0.8793
context	3	G	2419	1307	0.8876
context	3	T	742	1036	-0.481
trimer	-	AAA	65269	51111	0.3528
trimer	-	AAC	48013	43281	0.1497
trimer	-	AAG	83050	45305	0.8743
trimer	-	AAT	44924	40754	0.1405
trimer	-	ACA	38666	43646	-0.1748
trimer	-	ACC	45983	42455	0.1152
trimer	-	ACG	15000	43096	-1.5225
trimer	-	ACT	34250	35771	-0.0627
trimer	-	AGA	30709	45471	-0.5663
trimer	-	AGC	50565	43376	0.2212
trimer	-	AGG	30088	44433	-0.5624
trimer	-	AGT	33337	37195	-0.158
trimer	-	ATA	19399	40949	-1.0778
trimer	-	ATC	50820	35702	0.5094
trimer	-	ATG	50947	37105	0.4574
trimer	-	ATT	40904	33835	0.2737
trimer	-	CAA	33143	43189	-0.3819
trimer	-	CAC	37383	42713	-0.1923
trimer	-	CAG	89272	43242	1.0458
trimer	-	CAT	28535	35842	-0.3289
trimer	-	CCA	45144	42520	0.0864
trimer	-	CCC	49554	48205	0.0398
trimer	-	CCG	16942	47382	-1.4837
trimer	-	CCT	46370	36151	0.3591
trimer	-	CGA	16059	43075	-1.4234
trimer	-	CGC	24703	47903	-0.9554
trimer	-	CGG	29088	47432	-0.7054
trimer	-	CGT	11641	35988	-1.6282
trimer	-	CTA	18274	35539	-0.9596
trimer	-	CTC	47584	36318	0.3898
trimer	-	CTG	97378	36265	1.425
trimer	-	CTT	34269	30324	0.1764
trimer	-	GAA	80078	45270	0.8228
trimer	-	GAC	64338	42778	0.5888
trimer	-	GAG	104256	44524	1.2275
trimer	-	GAT	58823	37376	0.6543
trimer	-	GCA	41791	42799	-0.0344
trimer	-	GCC	68521	47800	0.5195
trimer	-	GCG	17206	47501	-1.465
trimer	-	GCT	46729	35928	0.3792
trimer	-	GGA	41789	44202	-0.081
trimer	-	GGC	54107	47434	0.1899
trimer	-	GGG	39914	48061	-0.268
trimer	-	GGT	26563	36646	-0.4642
trimer	-	GTA	18478	36800	-0.9939
trimer	-	GTC	35254	36301	-0.0422
trimer	-	GTG	68850	36616	0.911
trimer	-	GTT	28327	30960	-0.1282
trimer	-	TAA	0	41030	-15.3244
trimer	-	TAC	36524	35710	0.0325
trimer	-	TAG	0	36997	-15.1752
trimer	-	TAT	30275	33438	-0.1434
trimer	-	TCA	32501	35532	-0.1286
trimer	-	TCC	44577	36201	0.3003
trimer	-	TCG	11111	36176	-1.703
trimer	-	TCT	39807	30310	0.3932
trimer	-	TGA	0	36815	-15.168
trimer	-	TGC	29367	36330	-0.307
trimer	-	TGG	30160	37352	-0.3085
trimer	-	TGT	26328	31211	-0.2454
trimer	-	TTA	20154	33485	-0.7324
trimer	-	TTC	47861	30024	0.6727
trimer	-	TTG	32960	31138	0.082
trimer	-	TTT	42986	28580	0.5888
hexamer	-	AAAAAA	1672	1425	0.2305
hexamer	-	AAAAAC	1040	1020	0.028
hexamer	-	AAAAAG	2123	1058	1.0041
hexamer	-	AAAAAT	1538	1069	0.5244
hexamer	-	AAAACA	1264	993	0.3478
hexamer	-	AAAACC	1022	756	0.4344
hexamer	-	AAAACG	253	759	-1.5812
hexamer	-	AAAACT	1052	802	0.391
hexamer	-	AAAAGA	1100	1106	-0.0078
hexamer	-	AAAAGC	820	835	-0.0261
hexamer	-	AAAAGG	828	860	-0.0546
hexamer	-	AAAAGT	772	839	-0.1199
hexamer	-	AAAATA	860	1038	-0.2711
hexamer	-	AAAATC	1064	757	0.4906
hexamer	-	AAAATG	1422	831	0.7743
hexamer	-	AAAATT	1316	825	0.673
hexamer	-	AAACAA	1097	917	0.2583
hexamer	-	AAACAC	753	792	-0.0728
hexamer	-	AAACAG	1545	815	0.9219
hexamer	-	AAACAT	833	743	0.1647
hexamer	-	AAACCA	1115	787	0.5021
hexamer	-	AAACCC	981	733	0.4199
hexamer	-	AAACCG	169	663	-1.9656
hexamer	-	AAACCT	1086	624	0.7984
hexamer	-	AAACGA	369	786	-1.0888
hexamer	-	AAACGC	343	727	-1.0815
hexamer	-	AAACGG	387	758	-0.968
hexamer	-	AAACGT	320	685	-1.0956
hexamer	-	AAACTA	590	776	-0.3948
hexamer	-	AAACTC	955	599	0.672
hexamer	-	AAACTG	1594	631	1.3356
hexamer	-	AAACTT	1043	592	0.816
hexamer	-	AAAGAA	3693	1074	1.7808
hexamer	-	AAAGAC	1590	823	0.9492
hexamer	-	AAAGAG	2467	928	1.4096
hexamer	-	AAAGAT	2109	832	1.3409
hexamer	-	AAAGCA	1528	862	0.8252
hexamer	-	AAAGCC	1618	771	1.0684
hexamer	-	AAAGCG	248	813	-1.7089
hexamer	-	AAAGCT	1398	629	1.151
hexamer	-	AAAGGA	1572	849	0.888
hexamer	-	AAAGGC	1137	759	0.5824
hexamer	-	AAAGGG	866	807	0.1017
hexamer	-	AAAGGT	823	655	0.3289
hexamer	-	AAAGTA	803	799	0.0072
hexamer	-	AAAGTC	957	691	0.4693
hexamer	-	AAAGTG	1528	667	1.1947
hexamer	-	AAAGTT	1035	678	0.6095
hexamer	-	AAATAA	0	1025	-10.0028
hexamer	-	AAATAC	989	776	0.3495
hexamer	-	AAATAG	0	814	-9.6707
hexamer	-	AAATAT	943	811	0.2173
hexamer	-	AAATCA	950	768	0.3065
hexamer	-	AAATCC	821	650	0.3365
hexamer	-	AAATCG	148	645	-2.1162
hexamer	-	AAATCT	999	601	0.7322
hexamer	-	AAATGA	0	830	-9.6987
hexamer	-	AAATGC	568	648	-0.1898
hexamer	-	AAATGG	639	649	-0.0224
hexamer	-	AAATGT	957	669	0.5159
hexamer	-	AAATTA	739	844	-0.1914
hexamer	-	AAATTC	662	629	0.0737
hexamer	-	AAATTG	742	692	0.1005
hexamer	-	AAATTT	1094	645	0.7613
hexamer	-	AACAAA	1468	989	0.5693
hexamer	-	AACAAC	1416	797	0.8284
hexamer	-	AACAAG	1979	850	1.2183
hexamer	-	AACAAT	959	777	0.3033
hexamer	-	AACACA	993	822	0.2724
hexamer	-	AACACC	1073	700	0.6155
hexamer	-	AACACG	384	738	-0.9407
hexamer	-	AACACT	738	620	0.251
hexamer	-	AACAGA	848	813	0.0607
hexamer	-	AACAGC	1628	771	1.0773
hexamer	-	AACAGG	626	706	-0.1732
hexamer	-	AACAGT	850	648	0.3909
hexamer	-	AACATA	439	724	-0.7205
hexamer	-	AACATC	1765	619	1.5101
hexamer	-	AACATG	1400	725	0.9484
hexamer	-	AACATT	1058	628	0.7516
hexamer	-	AACCAA	698	799	-0.1947
hexamer	-	AACCAC	942	691	0.4465
hexamer	-	AACCAG	1886	746	1.3369
hexamer	-	AACCAT	547	608	-0.1523
hexamer	-	AACCCA	867	713	0.2818
hexamer	-	AACCCC	1179	734	0.683
hexamer	-	AACCCG	301	758	-1.3296
hexamer	-	AACCCT	868	581	0.5783
hexamer	-	AACCGA	352	728	-1.0463
hexamer	-	AACCGC	554	751	-0.4382
hexamer	-	AACCGG	608	751	-0.3043
hexamer	-	AACCGT	223	596	-1.4142
hexamer	-	AACCTA	390	654	-0.7443
hexamer	-	AACCTC	1266	589	1.1026
hexamer	-	AACCTG	2255	597	1.9155
hexamer	-	AACCTT	733	499	0.5539
hexamer	-	AACGAA	357	807	-1.1744
hexamer	-	AACGAC	523	701	-0.4219
hexamer	-	AACGAG	798	743	0.1029
hexamer	-	AACGAT	274	638	-1.2164
hexamer	-	AACGCA	228	729	-1.6725
hexamer	-	AACGCC	582	716	-0.2985
hexamer	-	AACGCG	204	751	-1.8751
hexamer	-	AACGCT	224	617	-1.4577
hexamer	-	AACGGA	240	796	-1.7255
hexamer	-	AACGGC	505	780	-0.6262
hexamer	-	AACGGG	508	766	-0.5916
hexamer	-	AACGGT	163	572	-1.8048
hexamer	-	AACGTA	92	620	-2.7393
hexamer	-	AACGTC	445	553	-0.3128
hexamer	-	AACGTG	916	596	0.6192
hexamer	-	AACGTT	180	591	-1.7096
hexamer	-	AACTAA	0	749	-9.5507
hexamer	-	AACTAC	1069	610	0.8084
hexamer	-	AACTAG	0	671	-9.3923
hexamer	-	AACTAT	709	605	0.2285
hexamer	-	AACTCA	643	632	0.0249
hexamer	-	AACTCC	897	586	0.6134
hexamer	-	AACTCG	229	578	-1.3319
hexamer	-	AACTCT	692	518	0.4171
hexamer	-	AACTGA	0	653	-9.3531
hexamer	-	AACTGC	901	569	0.6622
hexamer	-	AACTGG	860	597	0.5259
hexamer	-	AACTGT	700	503	0.476
hexamer	-	AACTTA	428	571	-0.415
hexamer	-	AACTTC	1400	533	1.3915
hexamer	-	AACTTG	845	538	0.6504
hexamer	-	AACTTT	906	503	0.8477
hexamer	-	AAGAAA	3520	1066	1.7224
hexamer	-	AAGAAC	1894	845	1.1635
hexamer	-	AAGAAG	4717	877	2.4259
hexamer	-	AAGAAT	1555	835	0.8963
hexamer	-	AAGACA	1266	843	0.5861
hexamer	-	AAGACC	1538	736	1.0623
hexamer	-	AAGACG	593	765	-0.3669
hexamer	-	AAGACT	995	648	0.6179
hexamer	-	AAGAGA	1188	927	0.3576
hexamer	-	AAGAGC	1420	792	0.8415
hexamer	-	AAGAGG	1446	826	0.8071
hexamer	-	AAGAGT	904	698	0.3726
hexamer	-	AAGATA	651	837	-0.3621
hexamer	-	AAGATC	1815	628	1.5296
hexamer	-	AAGATG	1969	712	1.4662
hexamer	-	AAGATT	1244	592	1.07
hexamer	-	AAGCAA	1202	833	0.5285
hexamer	-	AAGCAC	1139	698	0.7057
hexamer	-	AAGCAG	2766	746	1.8891
hexamer	-	AAGCAT	844	641	0.3964
hexamer	-	AAGCCA	1353	714	0.9212
hexamer	-	AAGCCC	1503	703	1.0952
hexamer	-	AAGCCG	520	775	-0.5748
hexamer	-	AAGCCT	1165	594	0.9706
hexamer	-	AAGCGA	477	784	-0.7157
hexamer	-	AAGCGC	756	759	-0.0057
hexamer	-	AAGCGG	906	772	0.2306
hexamer	-	AAGCGT	324	560	-0.7876
hexamer	-	AAGCTA	610	627	-0.0396
hexamer	-	AAGCTC	1446	623	1.2134
hexamer	-	AAGCTG	3188	627	2.3443
hexamer	-	AAGCTT	984	536	0.8752
hexamer	-	AAGGAA	2955	906	1.7045
hexamer	-	AAGGAC	2497	719	1.7947
hexamer	-	AAGGAG	4358	801	2.4423
hexamer	-	AAGGAT	1861	683	1.4448
hexamer	-	AAGGCA	1253	741	0.757
hexamer	-	AAGGCC	2241	788	1.5067
hexamer	-	AAGGCG	519	772	-0.572
hexamer	-	AAGGCT	1395	589	1.2425
hexamer	-	AAGGGA	816	812	0.0071
hexamer	-	AAGGGC	1421	802	0.8244
hexamer	-	AAGGGG	818	794	0.0429
hexamer	-	AAGGGT	684	617	0.1485
hexamer	-	AAGGTA	467	706	-0.5952
hexamer	-	AAGGTC	1035	565	0.8722
hexamer	-	AAGGTG	2091	671	1.6383
hexamer	-	AAGGTT	806	551	0.5479
hexamer	-	AAGTAA	0	810	-9.6636
hexamer	-	AAGTAC	1215	636	0.9328
hexamer	-	AAGTAG	0	684	-9.42
hexamer	-	AAGTAT	869	625	0.4749
hexamer	-	AAGTCA	913	674	0.4373
hexamer	-	AAGTCC	1053	614	0.7772
hexamer	-	AAGTCG	307	628	-1.0301
hexamer	-	AAGTCT	912	541	0.7523
hexamer	-	AAGTGA	0	686	-9.4242
hexamer	-	AAGTGC	786	582	0.4329
hexamer	-	AAGTGG	874	648	0.4311
hexamer	-	AAGTGT	759	582	0.3825
hexamer	-	AAGTTA	546	626	-0.1969
hexamer	-	AAGTTC	1261	533	1.2408
hexamer	-	AAGTTG	810	588	0.4614
hexamer	-	AAGTTT	1240	538	1.2031
hexamer	-	AATAAA	1269	1099	0.2073
hexamer	-	AATAAC	602	749	-0.3147
hexamer	-	AATAAG	894	808	0.1457
hexamer	-	AATAAT	863	762	0.1793
hexamer	-	AATACA	593	784	-0.4022
hexamer	-	AATACC	433	643	-0.5694
hexamer	-	AATACG	119	674	-2.4919
hexamer	-	AATACT	518	590	-0.1874
hexamer	-	AATAGA	433	818	-0.9162
hexamer	-	AATAGC	464	691	-0.5735
hexamer	-	AATAGG	253	709	-1.483
hexamer	-	AATAGT	459	641	-0.4809
hexamer	-	AATATA	441	856	-0.9552
hexamer	-	AATATC	642	626	0.0364
hexamer	-	AATATG	708	682	0.0539
hexamer	-	AATATT	913	627	0.5414
hexamer	-	AATCAA	714	749	-0.0689
hexamer	-	AATCAC	457	659	-0.5271
hexamer	-	AATCAG	996	636	0.6463
hexamer	-	AATCAT	500	621	-0.3121
hexamer	-	AATCCA	797	637	0.3228
hexamer	-	AATCCC	532	545	-0.0348
hexamer	-	AATCCG	100	581	-2.5267
hexamer	-	AATCCT	826	511	0.6917
hexamer	-	AATCGA	221	641	-1.532
hexamer	-	AATCGC	200	562	-1.4859
hexamer	-	AATCGG	202	619	-1.6108
hexamer	-	AATCGT	192	511	-1.4075
hexamer	-	AATCTA	310	604	-0.96
hexamer	-	AATCTC	617	512	0.2686
hexamer	-	AATCTG	887	518	0.7748
hexamer	-	AATCTT	723	496	0.5427
hexamer	-	AATGAA	2593	790	1.7134
hexamer	-	AATGAC	1493	589	1.3404
hexamer	-	AATGAG	2048	685	1.5786
hexamer	-	AATGAT	1622	663	1.2894
hexamer	-	AATGCA	1200	651	0.8813
hexamer	-	AATGCC	1288	607	1.0841
hexamer	-	AATGCG	212	598	-1.4917
hexamer	-	AATGCT	1182	555	1.0893
hexamer	-	AATGGA	1576	683	1.2051
hexamer	-	AATGGC	1294	646	1.0011
hexamer	-	AATGGG	1145	644	0.8292
hexamer	-	AATGGT	790	564	0.4854
hexamer	-	AATGTA	530	658	-0.3116
hexamer	-	AATGTC	890	548	0.6986
hexamer	-	AATGTG	1391	567	1.2932
hexamer	-	AATGTT	888	536	0.7273
hexamer	-	AATTAA	0	809	-9.6618
hexamer	-	AATTAC	487	590	-0.2763
hexamer	-	AATTAG	0	668	-9.3859
hexamer	-	AATTAT	578	641	-0.149
hexamer	-	AATTCA	687	616	0.1571
hexamer	-	AATTCC	612	517	0.2429
hexamer	-	AATTCG	93	545	-2.5382
hexamer	-	AATTCT	828	530	0.6427
hexamer	-	AATTGA	0	652	-9.3509
hexamer	-	AATTGC	270	509	-0.9122
hexamer	-	AATTGG	252	596	-1.2386
hexamer	-	AATTGT	327	520	-0.6676
hexamer	-	AATTTA	546	688	-0.333
hexamer	-	AATTTC	589	510	0.2074
hexamer	-	AATTTG	632	533	0.2454
hexamer	-	AATTTT	818	525	0.6388
hexamer	-	ACAAAA	928	997	-0.1034
hexamer	-	ACAAAC	520	776	-0.5766
hexamer	-	ACAAAG	836	843	-0.012
hexamer	-	ACAAAT	764	809	-0.0825
hexamer	-	ACAACA	609	745	-0.2904
hexamer	-	ACAACC	463	712	-0.6198
hexamer	-	ACAACG	120	751	-2.6357
hexamer	-	ACAACT	593	653	-0.1388
hexamer	-	ACAAGA	500	824	-0.7196
hexamer	-	ACAAGC	453	706	-0.639
hexamer	-	ACAAGG	357	782	-1.1291
hexamer	-	ACAAGT	495	675	-0.4467
hexamer	-	ACAATA	332	784	-1.2372
hexamer	-	ACAATC	360	602	-0.7402
hexamer	-	ACAATG	592	612	-0.0479
hexamer	-	ACAATT	586	638	-0.1225
hexamer	-	ACACAA	481	759	-0.657
hexamer	-	ACACAC	464	736	-0.6644
hexamer	-	ACACAG	926	751	0.3018
hexamer	-	ACACAT	473	605	-0.3544
hexamer	-	ACACCA	877	724	0.2762
hexamer	-	ACACCC	670	730	-0.1236
hexamer	-	ACACCG	165	707	-2.0926
hexamer	-	ACACCT	798	625	0.352
hexamer	-	ACACGA	135	783	-2.5272
hexamer	-	ACACGC	170	765	-2.1633
hexamer	-	ACACGG	246	787	-1.6737
hexamer	-	ACACGT	123	563	-2.1854
hexamer	-	ACACTA	294	634	-1.106
hexamer	-	ACACTC	443	551	-0.3141
hexamer	-	ACACTG	1000	595	0.7481
hexamer	-	ACACTT	445	505	-0.1821
hexamer	-	ACAGAA	1903	836	1.1857
hexamer	-	ACAGAC	1284	758	0.7596
hexamer	-	ACAGAG	1954	792	1.3018
hexamer	-	ACAGAT	1490	643	1.2111
hexamer	-	ACAGCA	1111	780	0.5098
hexamer	-	ACAGCC	1331	746	0.8344
hexamer	-	ACAGCG	279	776	-1.4725
hexamer	-	ACAGCT	1065	608	0.8077
hexamer	-	ACAGGA	915	719	0.3474
hexamer	-	ACAGGC	833	727	0.1961
hexamer	-	ACAGGG	752	760	-0.0152
hexamer	-	ACAGGT	624	567	0.138
hexamer	-	ACAGTA	475	606	-0.3507
hexamer	-	ACAGTC	636	578	0.1377
hexamer	-	ACAGTG	1363	622	1.1305
hexamer	-	ACAGTT	698	508	0.4576
hexamer	-	ACATAA	0	758	-9.568
hexamer	-	ACATAC	357	667	-0.8999
hexamer	-	ACATAG	0	682	-9.4157
hexamer	-	ACATAT	389	616	-0.6618
hexamer	-	ACATCA	597	670	-0.1662
hexamer	-	ACATCC	516	616	-0.2551
hexamer	-	ACATCG	121	596	-2.2908
hexamer	-	ACATCT	685	521	0.3942
hexamer	-	ACATGA	0	689	-9.4305
hexamer	-	ACATGC	247	615	-1.3126
hexamer	-	ACATGG	338	607	-0.8428
hexamer	-	ACATGT	332	512	-0.6234
hexamer	-	ACATTA	370	633	-0.7731
hexamer	-	ACATTC	482	493	-0.0325
hexamer	-	ACATTG	430	544	-0.3386
hexamer	-	ACATTT	730	541	0.4316
hexamer	-	ACCAAA	1246	754	0.7239
hexamer	-	ACCAAC	1372	748	0.8743
hexamer	-	ACCAAG	2202	725	1.6014
hexamer	-	ACCAAT	798	616	0.3729
hexamer	-	ACCACA	1030	721	0.514
hexamer	-	ACCACC	1563	749	1.0603
hexamer	-	ACCACG	543	778	-0.518
hexamer	-	ACCACT	795	626	0.3443
hexamer	-	ACCAGA	486	761	-0.6459
hexamer	-	ACCAGC	1503	747	1.0077
hexamer	-	ACCAGG	658	750	-0.1885
hexamer	-	ACCAGT	769	618	0.3149
hexamer	-	ACCATA	382	656	-0.7785
hexamer	-	ACCATC	2042	605	1.7533
hexamer	-	ACCATG	1449	560	1.37
hexamer	-	ACCATT	1020	522	0.9651
hexamer	-	ACCCAA	530	707	-0.415
hexamer	-	ACCCAC	804	754	0.0925
hexamer	-	ACCCAG	1795	745	1.2675
hexamer	-	ACCCAT	439	578	-0.3961
hexamer	-	ACCCCA	1005	741	0.4391
hexamer	-	ACCCCC	811	860	-0.0845
hexamer	-	ACCCCG	396	842	-1.0864
hexamer	-	ACCCCT	849	632	0.4253
hexamer	-	ACCCGA	232	723	-1.6357
hexamer	-	ACCCGC	497	838	-0.7525
hexamer	-	ACCCGG	587	899	-0.6141
hexamer	-	ACCCGT	182	585	-1.6791
hexamer	-	ACCCTA	285	571	-1.0
hexamer	-	ACCCTC	997	611	0.7055
hexamer	-	ACCCTG	2095	603	1.795
hexamer	-	ACCCTT	536	484	0.1469
hexamer	-	ACCGAA	284	752	-1.4017
hexamer	-	ACCGAC	485	739	-0.6066
hexamer	-	ACCGAG	779	805	-0.0473
hexamer	-	ACCGAT	229	606	-1.4001
hexamer	-	ACCGCA	190	762	-1.9981
hexamer	-	ACCGCC	521	859	-0.7203
hexamer	-	ACCGCG	179	815	-2.1806
hexamer	-	ACCGCT	170	629	-1.8814
hexamer	-	ACCGGA	200	742	-1.8862
hexamer	-	ACCGGC	446	832	-0.898
hexamer	-	ACCGGG	305	829	-1.4396
hexamer	-	ACCGGT	103	600	-2.5308
hexamer	-	ACCGTA	97	573	-2.5502
hexamer	-	ACCGTC	444	625	-0.4924
hexamer	-	ACCGTG	830	608	0.4484
hexamer	-	ACCGTT	152	483	-1.6615
hexamer	-	ACCTAA	0	627	-9.2946
hexamer	-	ACCTAC	1132	540	1.0664
hexamer	-	ACCTAG	0	620	-9.2784
hexamer	-	ACCTAT	617	527	0.2271
hexamer	-	ACCTCA	662	577	0.1979
hexamer	-	ACCTCC	1040	648	0.6817
hexamer	-	ACCTCG	365	629	-0.7835
hexamer	-	ACCTCT	761	547	0.4756
hexamer	-	ACCTGA	0	604	-9.2408
hexamer	-	ACCTGC	967	619	0.6427
hexamer	-	ACCTGG	788	590	0.4169
hexamer	-	ACCTGT	671	486	0.4645
hexamer	-	ACCTTA	319	522	-0.7087
hexamer	-	ACCTTC	1606	512	1.6473
hexamer	-	ACCTTG	767	465	0.7208
hexamer	-	ACCTTT	807	428	0.9134
hexamer	-	ACGAAA	149	811	-2.4365
hexamer	-	ACGAAC	105	702	-2.7295
hexamer	-	ACGAAG	257	761	-1.5624
hexamer	-	ACGAAT	115	673	-2.5386
hexamer	-	ACGACA	141	735	-2.3738
hexamer	-	ACGACC	158	735	-2.2107
hexamer	-	ACGACG	99	739	-2.8875
hexamer	-	ACGACT	105	565	-2.4167
hexamer	-	ACGAGA	106	767	-2.8435
hexamer	-	ACGAGC	151	729	-2.2638
hexamer	-	ACGAGG	153	814	-2.4039
hexamer	-	ACGAGT	92	639	-2.7828
hexamer	-	ACGATA	63	656	-3.3597
hexamer	-	ACGATC	144	612	-2.0798
hexamer	-	ACGATG	213	584	-1.4508
hexamer	-	ACGATT	114	517	-2.1713
hexamer	-	ACGCAA	98	750	-2.9233
hexamer	-	ACGCAC	270	726	-1.4237
hexamer	-	ACGCAG	509	716	-0.4915
hexamer	-	ACGCAT	92	563	-2.6004
hexamer	-	ACGCCA	257	720	-1.4826
hexamer	-	ACGCCC	487	857	-0.8141
hexamer	-	ACGCCG	202	871	-2.1028
hexamer	-	ACGCCT	238	634	-1.4097
hexamer	-	ACGCGA	56	781	-3.7781
hexamer	-	ACGCGC	187	815	-2.1178
hexamer	-	ACGCGG	213	890	-2.0578
hexamer	-	ACGCGT	34	591	-4.0802
hexamer	-	ACGCTA	107	612	-2.5049
hexamer	-	ACGCTC	343	633	-0.8821
hexamer	-	ACGCTG	1061	609	0.7999
hexamer	-	ACGCTT	146	478	-1.7042
hexamer	-	ACGGAA	359	737	-1.0356
hexamer	-	ACGGAC	502	761	-0.5992
hexamer	-	ACGGAG	835	756	0.1432
hexamer	-	ACGGAT	305	594	-0.9594
hexamer	-	ACGGCA	305	749	-1.2934
hexamer	-	ACGGCC	700	808	-0.2067
hexamer	-	ACGGCG	221	902	-2.0242
hexamer	-	ACGGCT	279	650	-1.2172
hexamer	-	ACGGGA	217	731	-1.7475
hexamer	-	ACGGGC	561	844	-0.5884
hexamer	-	ACGGGG	372	863	-1.2119
hexamer	-	ACGGGT	140	652	-2.2114
hexamer	-	ACGGTA	106	607	-2.5065
hexamer	-	ACGGTC	306	636	-1.0531
hexamer	-	ACGGTG	794	630	0.3333
hexamer	-	ACGGTT	122	552	-2.1686
hexamer	-	ACGTAA	0	679	-9.4094
hexamer	-	ACGTAC	208	612	-1.5524
hexamer	-	ACGTAG	0	623	-9.2854
hexamer	-	ACGTAT	113	522	-2.1978
hexamer	-	ACGTCA	181	607	-1.7401
hexamer	-	ACGTCC	277	620	-1.1595
hexamer	-	ACGTCG	106	625	-2.5486
hexamer	-	ACGTCT	192	507	-1.3962
hexamer	-	ACGTGA	0	622	-9.2831
hexamer	-	ACGTGC	212	619	-1.5414
hexamer	-	ACGTGG	244	635	-1.3762
hexamer	-	ACGTGT	149	558	-1.8979
hexamer	-	ACGTTA	81	511	-2.6424
hexamer	-	ACGTTC	229	500	-1.1232
hexamer	-	ACGTTG	164	517	-1.6505
hexamer	-	ACGTTT	214	412	-0.9418
hexamer	-	ACTAAA	567	757	-0.4163
hexamer	-	ACTAAC	283	586	-1.0475
hexamer	-	ACTAAG	418	669	-0.6772
hexamer	-	ACTAAT	354	592	-0.7402
hexamer	-	ACTACA	424	656	-0.6284
hexamer	-	ACTACC	393	578	-0.5554
hexamer	-	ACTACG	85	577	-2.7487
hexamer	-	ACTACT	383	563	-0.5546
hexamer	-	ACTAGA	259	701	-1.433
hexamer	-	ACTAGC	242	604	-1.316
hexamer	-	ACTAGG	130	634	-2.2772
hexamer	-	ACTAGT	240	551	-1.1956
hexamer	-	ACTATA	238	623	-1.3845
hexamer	-	ACTATC	326	542	-0.7317
hexamer	-	ACTATG	360	545	-0.5969
hexamer	-	ACTATT	436	516	-0.2425
hexamer	-	ACTCAA	488	613	-0.3284
hexamer	-	ACTCAC	498	585	-0.2319
hexamer	-	ACTCAG	998	553	0.8506
hexamer	-	ACTCAT	446	527	-0.2403
hexamer	-	ACTCCA	896	614	0.5445
hexamer	-	ACTCCC	594	608	-0.0336
hexamer	-	ACTCCG	169	615	-1.8574
hexamer	-	ACTCCT	766	472	0.6974
hexamer	-	ACTCGA	240	577	-1.262
hexamer	-	ACTCGC	210	636	-1.5941
hexamer	-	ACTCGG	296	606	-1.0312
hexamer	-	ACTCGT	152	488	-1.6763
hexamer	-	ACTCTA	284	538	-0.9193
hexamer	-	ACTCTC	465	508	-0.1273
hexamer	-	ACTCTG	1068	530	1.0095
hexamer	-	ACTCTT	503	439	0.1959
hexamer	-	ACTGAA	1442	656	1.1351
hexamer	-	ACTGAC	913	590	0.629
hexamer	-	ACTGAG	1434	614	1.2224
hexamer	-	ACTGAT	1017	539	0.9147
hexamer	-	ACTGCA	872	621	0.4891
hexamer	-	ACTGCC	962	658	0.5473
hexamer	-	ACTGCG	207	587	-1.4992
hexamer	-	ACTGCT	943	505	0.8996
hexamer	-	ACTGGA	1262	571	1.1428
hexamer	-	ACTGGC	848	628	0.4327
hexamer	-	ACTGGG	818	609	0.4251
hexamer	-	ACTGGT	529	525	0.0109
hexamer	-	ACTGTA	474	543	-0.1957
hexamer	-	ACTGTC	831	513	0.6948
hexamer	-	ACTGTG	1534	481	1.6711
hexamer	-	ACTGTT	678	453	0.5807
hexamer	-	ACTTAA	0	621	-9.2808
hexamer	-	ACTTAC	457	487	-0.0915
hexamer	-	ACTTAG	0	562	-9.137
hexamer	-	ACTTAT	318	526	-0.7242
hexamer	-	ACTTCA	673	524	0.3604
hexamer	-	ACTTCC	531	503	0.078
hexamer	-	ACTTCG	135	525	-1.9515
hexamer	-	ACTTCT	769	429	0.8405
hexamer	-	ACTTGA	0	538	-9.0741
hexamer	-	ACTTGC	273	502	-0.8764
hexamer	-	ACTTGG	327	541	-0.7246
hexamer	-	ACTTGT	372	455	-0.2899
hexamer	-	ACTTTA	420	480	-0.1922
hexamer	-	ACTTTC	604	417	0.5334
hexamer	-	ACTTTG	664	428	0.6324
hexamer	-	ACTTTT	627	413	0.6011
hexamer	-	AGAAAA	1165	1090	0.0959
hexamer	-	AGAAAC	660	801	-0.279
hexamer	-	AGAAAG	989	882	0.165
hexamer	-	AGAAAT	939	887	0.0821
hexamer	-	AGAACA	578	840	-0.5385
hexamer	-	AGAACC	362	783	-1.1109
hexamer	-	AGAACG	118	819	-2.7847
hexamer	-	AGAACT	511	672	-0.3945
hexamer	-	AGAAGA	804	913	-0.1832
hexamer	-	AGAAGC	551	748	-0.4403
hexamer	-	AGAAGG	497	821	-0.723
hexamer	-	AGAAGT	555	709	-0.3527
hexamer	-	AGAATA	436	839	-0.9428
hexamer	-	AGAATC	473	671	-0.5036
hexamer	-	AGAATG	627	671	-0.0977
hexamer	-	AGAATT	729	684	0.0918
hexamer	-	AGACAA	493	826	-0.7434
hexamer	-	AGACAC	428	703	-0.7146
hexamer	-	AGACAG	755	748	0.0134
hexamer	-	AGACAT	399	649	-0.7004
hexamer	-	AGACCA	463	688	-0.5704
hexamer	-	AGACCC	408	696	-0.7691
hexamer	-	AGACCG	90	740	-3.0255
hexamer	-	AGACCT	480	629	-0.3893
hexamer	-	AGACGA	199	730	-1.8699
hexamer	-	AGACGC	161	728	-2.1699
hexamer	-	AGACGG	189	753	-1.9886
hexamer	-	AGACGT	147	599	-2.0194
hexamer	-	AGACTA	251	688	-1.4511
hexamer	-	AGACTC	352	577	-0.7114
hexamer	-	AGACTG	619	599	0.0473
hexamer	-	AGACTT	386	559	-0.5331
hexamer	-	AGAGAA	1432	849	0.7535
hexamer	-	AGAGAC	840	711	0.2402
hexamer	-	AGAGAG	1169	785	0.5739
hexamer	-	AGAGAT	991	772	0.3599
hexamer	-	AGAGCA	655	740	-0.1758
hexamer	-	AGAGCC	762	754	0.0152
hexamer	-	AGAGCG	143	754	-2.3904
hexamer	-	AGAGCT	656	617	0.0883
hexamer	-	AGAGGA	769	846	-0.1375
hexamer	-	AGAGGC	596	809	-0.4402
hexamer	-	AGAGGG	402	791	-0.9747
hexamer	-	AGAGGT	407	631	-0.6314
hexamer	-	AGAGTA	334	723	-1.1118
hexamer	-	AGAGTC	397	610	-0.6184
hexamer	-	AGAGTG	598	618	-0.0474
hexamer	-	AGAGTT	509	561	-0.1401
hexamer	-	AGATAA	0	816	-9.6742
hexamer	-	AGATAC	386	678	-0.8111
hexamer	-	AGATAG	0	757	-9.5661
hexamer	-	AGATAT	339	622	-0.8737
hexamer	-	AGATCA	380	608	-0.6767
hexamer	-	AGATCC	318	592	-0.8945
hexamer	-	AGATCG	68	589	-3.096
hexamer	-	AGATCT	383	540	-0.4945
hexamer	-	AGATGA	0	687	-9.4263
hexamer	-	AGATGC	202	648	-1.6767
hexamer	-	AGATGG	284	672	-1.2396
hexamer	-	AGATGT	311	540	-0.7941
hexamer	-	AGATTA	289	642	-1.1488
hexamer	-	AGATTC	280	532	-0.9236
hexamer	-	AGATTG	311	551	-0.8231
hexamer	-	AGATTT	519	503	0.0451
hexamer	-	AGCAAA	1365	813	0.7469
hexamer	-	AGCAAC	1303	696	0.9037
hexamer	-	AGCAAG	1801	761	1.2417
hexamer	-	AGCAAT	898	627	0.5176
hexamer	-	AGCACA	948	657	0.5283
hexamer	-	AGCACC	1343	777	0.7887
hexamer	-	AGCACG	388	799	-1.0402
hexamer	-	AGCACT	759	576	0.3974
hexamer	-	AGCAGA	629	776	-0.3026
hexamer	-	AGCAGC	2603	798	1.7045
hexamer	-	AGCAGG	730	718	0.0239
hexamer	-	AGCAGT	1417	613	1.2075
hexamer	-	AGCATA	358	633	-0.8205
hexamer	-	AGCATC	1504	600	1.3243
hexamer	-	AGCATG	1109	608	0.866
hexamer	-	AGCATT	823	572	0.5241
hexamer	-	AGCCAA	639	821	-0.3611
hexamer	-	AGCCAC	1060	770	0.4606
hexamer	-	AGCCAG	2051	774	1.4048
hexamer	-	AGCCAT	553	573	-0.0512
hexamer	-	AGCCCA	994	761	0.3849
hexamer	-	AGCCCC	1614	866	0.8974
hexamer	-	AGCCCG	504	851	-0.7546
hexamer	-	AGCCCT	1070	629	0.7655
hexamer	-	AGCCGA	399	759	-0.926
hexamer	-	AGCCGC	859	856	0.005
hexamer	-	AGCCGG	770	876	-0.1858
hexamer	-	AGCCGT	298	604	-1.0168
hexamer	-	AGCCTA	302	579	-0.9367
hexamer	-	AGCCTC	1355	612	1.1454
hexamer	-	AGCCTG	2296	636	1.8504
hexamer	-	AGCCTT	690	516	0.4185
hexamer	-	AGCGAA	286	789	-1.4608
hexamer	-	AGCGAC	732	742	-0.0195
hexamer	-	AGCGAG	988	743	0.4107
hexamer	-	AGCGAT	351	648	-0.8826
hexamer	-	AGCGCA	210	745	-1.8219
hexamer	-	AGCGCC	757	847	-0.1619
hexamer	-	AGCGCG	223	866	-1.9525
hexamer	-	AGCGCT	253	648	-1.3534
hexamer	-	AGCGGA	231	771	-1.7345
hexamer	-	AGCGGC	729	872	-0.2581
hexamer	-	AGCGGG	513	855	-0.7358
hexamer	-	AGCGGT	162	620	-1.9297
hexamer	-	AGCGTA	59	600	-3.3243
hexamer	-	AGCGTC	470	625	-0.4104
hexamer	-	AGCGTG	764	594	0.3626
hexamer	-	AGCGTT	151	529	-1.8019
hexamer	-	AGCTAA	0	654	-9.3554
hexamer	-	AGCTAC	939	591	0.6671
hexamer	-	AGCTAG	0	602	-9.236
hexamer	-	AGCTAT	514	587	-0.1912
hexamer	-	AGCTCA	672	631	0.0907
hexamer	-	AGCTCC	1327	607	1.1271
hexamer	-	AGCTCG	338	639	-0.9168
hexamer	-	AGCTCT	839	509	0.7199
hexamer	-	AGCTGA	0	609	-9.2527
hexamer	-	AGCTGC	1054	606	0.7975
hexamer	-	AGCTGG	724	634	0.1912
hexamer	-	AGCTGT	647	516	0.3258
hexamer	-	AGCTTA	305	496	-0.6997
hexamer	-	AGCTTC	1243	527	1.2364
hexamer	-	AGCTTG	638	552	0.2085
hexamer	-	AGCTTT	756	470	0.6846
hexamer	-	AGGAAA	1284	885	0.5364
hexamer	-	AGGAAC	778	748	0.0567
hexamer	-	AGGAAG	1629	814	1.0
hexamer	-	AGGAAT	635	724	-0.189
hexamer	-	AGGACA	525	723	-0.4609
hexamer	-	AGGACC	615	732	-0.2509
hexamer	-	AGGACG	230	757	-1.7143
hexamer	-	AGGACT	473	636	-0.4264
hexamer	-	AGGAGA	645	795	-0.3012
hexamer	-	AGGAGC	664	785	-0.2412
hexamer	-	AGGAGG	665	770	-0.2112
hexamer	-	AGGAGT	384	640	-0.7355
hexamer	-	AGGATA	274	663	-1.2718
hexamer	-	AGGATC	553	633	-0.1946
hexamer	-	AGGATG	717	628	0.1909
hexamer	-	AGGATT	430	572	-0.4108
hexamer	-	AGGCAA	431	784	-0.8617
hexamer	-	AGGCAC	488	714	-0.5481
hexamer	-	AGGCAG	1112	759	0.5504
hexamer	-	AGGCAT	359	603	-0.7466
hexamer	-	AGGCCA	540	774	-0.5186
hexamer	-	AGGCCC	651	846	-0.3775
hexamer	-	AGGCCG	229	855	-1.896
hexamer	-	AGGCCT	595	611	-0.0382
hexamer	-	AGGCGA	204	773	-1.9167
hexamer	-	AGGCGC	308	871	-1.4967
hexamer	-	AGGCGG	404	829	-1.0352
hexamer	-	AGGCGT	124	641	-2.3606
hexamer	-	AGGCTA	213	578	-1.436
hexamer	-	AGGCTC	522	617	-0.2408
hexamer	-	AGGCTG	1161	605	0.9392
hexamer	-	AGGCTT	380	506	-0.4122
hexamer	-	AGGGAA	849	835	0.024
hexamer	-	AGGGAC	873	781	0.1605
hexamer	-	AGGGAG	1210	815	0.5696
hexamer	-	AGGGAT	612	646	-0.0779
hexamer	-	AGGGCA	437	824	-0.9135
hexamer	-	AGGGCC	710	890	-0.3256
hexamer	-	AGGGCG	163	830	-2.3412
hexamer	-	AGGGCT	486	631	-0.376
hexamer	-	AGGGGA	310	812	-1.3863
hexamer	-	AGGGGC	544	858	-0.6564
hexamer	-	AGGGGG	220	862	-1.9653
hexamer	-	AGGGGT	240	645	-1.4225
hexamer	-	AGGGTA	173	660	-1.9256
hexamer	-	AGGGTC	417	647	-0.6325
hexamer	-	AGGGTG	552	633	-0.1972
hexamer	-	AGGGTT	199	564	-1.4983
hexamer	-	AGGTAA	0	684	-9.42
hexamer	-	AGGTAC	349	632	-0.8549
hexamer	-	AGGTAG	0	701	-9.4553
hexamer	-	AGGTAT	234	560	-1.2553
hexamer	-	AGGTCA	317	630	-0.9886
hexamer	-	AGGTCC	330	597	-0.8533
hexamer	-	AGGTCG	100	643	-2.6727
hexamer	-	AGGTCT	333	514	-0.6247
hexamer	-	AGGTGA	0	640	-9.3242
hexamer	-	AGGTGC	226	625	-1.4635
hexamer	-	AGGTGG	259	679	-1.387
hexamer	-	AGGTGT	231	495	-1.0962
hexamer	-	AGGTTA	192	589	-1.6121
hexamer	-	AGGTTC	413	488	-0.2402
hexamer	-	AGGTTG	280	521	-0.8935
hexamer	-	AGGTTT	436	427	0.03
hexamer	-	AGTAAA	691	821	-0.2484
hexamer	-	AGTAAC	454	676	-0.5733
hexamer	-	AGTAAG	458	666	-0.5392
hexamer	-	AGTAAT	538	682	-0.3416
hexamer	-	AGTACA	412	624	-0.5977
hexamer	-	AGTACC	354	613	-0.7904
hexamer	-	AGTACG	58	590	-3.3244
hexamer	-	AGTACT	379	549	-0.5334
hexamer	-	AGTAGA	240	682	-1.5029
hexamer	-	AGTAGC	405	650	-0.6812
hexamer	-	AGTAGG	177	606	-1.7698
hexamer	-	AGTAGT	393	605	-0.6211
hexamer	-	AGTATA	223	611	-1.45
hexamer	-	AGTATC	298	592	-0.9879
hexamer	-	AGTATG	363	587	-0.6919
hexamer	-	AGTATT	471	506	-0.1032
hexamer	-	AGTCAA	488	666	-0.4479
hexamer	-	AGTCAC	351	562	-0.6776
hexamer	-	AGTCAG	797	627	0.3456
hexamer	-	AGTCAT	355	601	-0.7579
hexamer	-	AGTCCA	544	564	-0.052
hexamer	-	AGTCCC	583	645	-0.1456
hexamer	-	AGTCCG	104	621	-2.5665
hexamer	-	AGTCCT	696	513	0.4394
hexamer	-	AGTCGA	208	650	-1.6392
hexamer	-	AGTCGC	200	646	-1.6866
hexamer	-	AGTCGG	226	613	-1.4355
hexamer	-	AGTCGT	151	479	-1.659
hexamer	-	AGTCTA	238	532	-1.1571
hexamer	-	AGTCTC	372	504	-0.4371
hexamer	-	AGTCTG	635	491	0.3704
hexamer	-	AGTCTT	475	473	0.0061
hexamer	-	AGTGAA	1689	680	1.3113
hexamer	-	AGTGAC	1661	612	1.439
hexamer	-	AGTGAG	1687	642	1.3924
hexamer	-	AGTGAT	1404	580	1.274
hexamer	-	AGTGCA	711	635	0.1629
hexamer	-	AGTGCC	1165	662	0.8145
hexamer	-	AGTGCG	186	615	-1.7199
hexamer	-	AGTGCT	895	517	0.7905
hexamer	-	AGTGGA	1013	640	0.6617
hexamer	-	AGTGGC	1148	580	0.9838
hexamer	-	AGTGGG	933	674	0.4685
hexamer	-	AGTGGT	759	523	0.5364
hexamer	-	AGTGTA	302	539	-0.8336
hexamer	-	AGTGTC	664	528	0.3301
hexamer	-	AGTGTG	1010	520	0.9564
hexamer	-	AGTGTT	645	423	0.6075
hexamer	-	AGTTAA	0	658	-9.3641
hexamer	-	AGTTAC	365	568	-0.6366
hexamer	-	AGTTAG	0	584	-9.1923
hexamer	-	AGTTAT	346	538	-0.6353
hexamer	-	AGTTCA	562	565	-0.0077
hexamer	-	AGTTCC	452	503	-0.1539
hexamer	-	AGTTCG	93	509	-2.4398
hexamer	-	AGTTCT	672	477	0.4936
hexamer	-	AGTTGA	0	561	-9.1344
hexamer	-	AGTTGC	183	503	-1.4537
hexamer	-	AGTTGG	210	561	-1.4133
hexamer	-	AGTTGT	232	497	-1.0958
hexamer	-	AGTTTA	390	511	-0.389
hexamer	-	AGTTTC	460	459	0.0031
hexamer	-	AGTTTG	494	468	0.0778
hexamer	-	AGTTTT	576	467	0.3021
hexamer	-	ATAAAA	742	1050	-0.5003
hexamer	-	ATAAAC	394	779	-0.9816
hexamer	-	ATAAAG	660	842	-0.3509
hexamer	-	ATAAAT	611	851	-0.4773
hexamer	-	ATAACA	434	772	-0.8295
hexamer	-	ATAACC	264	618	-1.2239
hexamer	-	ATAACG	76	670	-3.1234
hexamer	-	ATAACT	388	614	-0.6608
hexamer	-	ATAAGA	291	804	-1.463
hexamer	-	ATAAGC	220	616	-1.4812
hexamer	-	ATAAGG	203	698	-1.7767
hexamer	-	ATAAGT	259	668	-1.3635
hexamer	-	ATAATA	251	832	-1.7249
hexamer	-	ATAATC	244	627	-1.358
hexamer	-	ATAATG	414	674	-0.7018
hexamer	-	ATAATT	453	694	-0.6143
hexamer	-	ATACAA	323	750	-1.2128
hexamer	-	ATACAC	191	625	-1.7051
hexamer	-	ATACAG	538	641	-0.2523
hexamer	-	ATACAT	279	623	-1.1561
hexamer	-	ATACCA	390	592	-0.6009
hexamer	-	ATACCC	213	618	-1.5323
hexamer	-	ATACCG	55	603	-3.431
hexamer	-	ATACCT	381	528	-0.4697
hexamer	-	ATACGA	102	648	-2.6556
hexamer	-	ATACGC	65	572	-3.118
hexamer	-	ATACGG	92	617	-2.7323
hexamer	-	ATACGT	64	557	-3.1018
hexamer	-	ATACTA	143	579	-2.01
hexamer	-	ATACTC	171	490	-1.5133
hexamer	-	ATACTG	333	561	-0.7507
hexamer	-	ATACTT	278	485	-0.8007
hexamer	-	ATAGAA	1081	837	0.3687
hexamer	-	ATAGAC	451	651	-0.5285
hexamer	-	ATAGAG	724	723	0.002
hexamer	-	ATAGAT	689	683	0.0126
hexamer	-	ATAGCA	497	639	-0.3619
hexamer	-	ATAGCC	396	580	-0.5494
hexamer	-	ATAGCG	62	614	-3.2872
hexamer	-	ATAGCT	425	520	-0.2904
hexamer	-	ATAGGA	369	714	-0.9504
hexamer	-	ATAGGC	240	609	-1.3398
hexamer	-	ATAGGG	167	611	-1.8651
hexamer	-	ATAGGT	185	579	-1.6408
hexamer	-	ATAGTA	214	660	-1.6203
hexamer	-	ATAGTC	217	567	-1.3816
hexamer	-	ATAGTG	365	543	-0.5718
hexamer	-	ATAGTT	270	496	-0.875
hexamer	-	ATATAA	0	858	-9.7465
hexamer	-	ATATAC	193	604	-1.6409
hexamer	-	ATATAG	0	643	-9.3309
hexamer	-	ATATAT	313	638	-1.0251
hexamer	-	ATATCA	301	569	-0.9164
hexamer	-	ATATCC	261	545	-1.0593
hexamer	-	ATATCG	48	531	-3.4406
hexamer	-	ATATCT	322	476	-0.5625
hexamer	-	ATATGA	0	670	-9.3902
hexamer	-	ATATGC	135	587	-2.1122
hexamer	-	ATATGG	208	569	-1.4475
hexamer	-	ATATGT	231	495	-1.0962
hexamer	-	ATATTA	239	668	-1.479
hexamer	-	ATATTC	299	497	-0.7312
hexamer	-	ATATTG	263	553	-1.0693
hexamer	-	ATATTT	622	586	0.0859
hexamer	-	ATCAAA	1217	765	0.6691
hexamer	-	ATCAAC	1517	617	1.2965
hexamer	-	ATCAAG	1949	659	1.5629
hexamer	-	ATCAAT	1029	647	0.6686
hexamer	-	ATCACA	1043	636	0.7128
hexamer	-	ATCACC	1595	557	1.5161
hexamer	-	ATCACG	437	592	-0.4371
hexamer	-	ATCACT	884	487	0.8588
hexamer	-	ATCAGA	578	677	-0.2277
hexamer	-	ATCAGC	1331	619	1.1033
hexamer	-	ATCAGG	548	641	-0.2258
hexamer	-	ATCAGT	837	554	0.5945
hexamer	-	ATCATA	401	583	-0.5388
hexamer	-	ATCATC	2039	456	2.1583
hexamer	-	ATCATG	1411	540	1.384
hexamer	-	ATCATT	1152	505	1.1882
hexamer	-	ATCCAA	599	654	-0.1265
hexamer	-	ATCCAC	1004	617	0.7015
hexamer	-	ATCCAG	2297	587	1.9665
hexamer	-	ATCCAT	630	515	0.2903
hexamer	-	ATCCCA	835	541	0.6252
hexamer	-	ATCCCC	1075	604	0.8307
hexamer	-	ATCCCG	339	614	-0.8551
hexamer	-	ATCCCT	864	479	0.8497
hexamer	-	ATCCGA	466	550	-0.2386
hexamer	-	ATCCGC	800	631	0.3419
hexamer	-	ATCCGG	800	630	0.3442
hexamer	-	ATCCGT	290	521	-0.843
hexamer	-	ATCCTA	386	533	-0.4645
hexamer	-	ATCCTC	1401	487	1.5225
hexamer	-	ATCCTG	2412	467	2.3662
hexamer	-	ATCCTT	693	415	0.7384
hexamer	-	ATCGAA	336	611	-0.8608
hexamer	-	ATCGAC	724	608	0.2515
hexamer	-	ATCGAG	1022	614	0.7341
hexamer	-	ATCGAT	388	563	-0.5359
hexamer	-	ATCGCA	275	559	-1.0208
hexamer	-	ATCGCC	809	642	0.3331
hexamer	-	ATCGCG	190	639	-1.7445
hexamer	-	ATCGCT	291	522	-0.8408
hexamer	-	ATCGGA	195	610	-1.6403
hexamer	-	ATCGGC	498	582	-0.2245
hexamer	-	ATCGGG	393	595	-0.5971
hexamer	-	ATCGGT	132	484	-1.8666
hexamer	-	ATCGTA	115	567	-2.2918
hexamer	-	ATCGTC	553	568	-0.0385
hexamer	-	ATCGTG	933	509	0.8729
hexamer	-	ATCGTT	178	442	-1.3073
hexamer	-	ATCTAA	0	606	-9.2456
hexamer	-	ATCTAC	1157	536	1.1086
hexamer	-	ATCTAG	0	528	-9.0471
hexamer	-	ATCTAT	721	494	0.5446
hexamer	-	ATCTCA	636	529	0.2653
hexamer	-	ATCTCC	1300	507	1.3567
hexamer	-	ATCTCG	249	543	-1.1217
hexamer	-	ATCTCT	724	424	0.7705
hexamer	-	ATCTGA	0	525	-9.0389
hexamer	-	ATCTGC	996	491	1.0189
hexamer	-	ATCTGG	724	492	0.5564
hexamer	-	ATCTGT	669	494	0.4367
hexamer	-	ATCTTA	341	526	-0.6238
hexamer	-	ATCTTC	1524	462	1.7197
hexamer	-	ATCTTG	729	480	0.6019
hexamer	-	ATCTTT	961	419	1.1956
hexamer	-	ATGAAA	1474	799	0.8826
hexamer	-	ATGAAC	1086	655	0.7286
hexamer	-	ATGAAG	2063	706	1.5457
hexamer	-	ATGAAT	1135	664	0.7725
hexamer	-	ATGACA	768	662	0.214
hexamer	-	ATGACC	918	608	0.5936
hexamer	-	ATGACG	251	605	-1.2659
hexamer	-	ATGACT	714	520	0.4567
hexamer	-	ATGAGA	706	665	0.0862
hexamer	-	ATGAGC	781	623	0.3256
hexamer	-	ATGAGG	633	627	0.0137
hexamer	-	ATGAGT	505	567	-0.1668
hexamer	-	ATGATA	384	675	-0.8122
hexamer	-	ATGATC	864	536	0.6878
hexamer	-	ATGATG	1315	581	1.1771
hexamer	-	ATGATT	725	554	0.3875
hexamer	-	ATGCAA	606	623	-0.0398
hexamer	-	ATGCAC	693	621	0.158
hexamer	-	ATGCAG	1709	630	1.4383
hexamer	-	ATGCAT	525	553	-0.0748
hexamer	-	ATGCCA	783	610	0.3597
hexamer	-	ATGCCC	806	667	0.2727
hexamer	-	ATGCCG	234	616	-1.3926
hexamer	-	ATGCCT	709	513	0.4661
hexamer	-	ATGCGA	207	619	-1.5757
hexamer	-	ATGCGC	320	621	-0.9543
hexamer	-	ATGCGG	462	639	-0.4671
hexamer	-	ATGCGT	177	493	-1.4726
hexamer	-	ATGCTA	372	507	-0.4457
hexamer	-	ATGCTC	733	532	0.4616
hexamer	-	ATGCTG	2029	511	1.9873
hexamer	-	ATGCTT	617	468	0.398
hexamer	-	ATGGAA	1948	710	1.4548
hexamer	-	ATGGAC	1444	606	1.2513
hexamer	-	ATGGAG	2461	657	1.9037
hexamer	-	ATGGAT	1488	538	1.466
hexamer	-	ATGGCA	1044	645	0.6939
hexamer	-	ATGGCC	1432	656	1.1251
hexamer	-	ATGGCG	413	664	-0.6837
hexamer	-	ATGGCT	1073	498	1.1059
hexamer	-	ATGGGA	757	610	0.311
hexamer	-	ATGGGC	1036	671	0.6259
hexamer	-	ATGGGG	668	658	0.0217
hexamer	-	ATGGGT	497	565	-0.1847
hexamer	-	ATGGTA	390	557	-0.5131
hexamer	-	ATGGTC	693	504	0.4587
hexamer	-	ATGGTG	1643	503	1.7057
hexamer	-	ATGGTT	611	459	0.4119
hexamer	-	ATGTAA	0	664	-9.3772
hexamer	-	ATGTAC	749	558	0.424
hexamer	-	ATGTAG	0	558	-9.1267
hexamer	-	ATGTAT	622	519	0.2607
hexamer	-	ATGTCA	558	509	0.1324
hexamer	-	ATGTCC	752	497	0.5965
hexamer	-	ATGTCG	224	485	-1.111
hexamer	-	ATGTCT	731	459	0.6702
hexamer	-	ATGTGA	0	561	-9.1344
hexamer	-	ATGTGC	487	534	-0.1327
hexamer	-	ATGTGG	506	536	-0.0829
hexamer	-	ATGTGT	481	474	0.0211
hexamer	-	ATGTTA	362	532	-0.5542
hexamer	-	ATGTTC	856	428	0.9983
hexamer	-	ATGTTG	587	454	0.3699
hexamer	-	ATGTTT	920	428	1.1022
hexamer	-	ATTAAA	1013	795	0.3492
hexamer	-	ATTAAC	474	609	-0.3609
hexamer	-	ATTAAG	820	631	0.3775
hexamer	-	ATTAAT	643	609	0.0783
hexamer	-	ATTACA	521	635	-0.285
hexamer	-	ATTACC	329	509	-0.628
hexamer	-	ATTACG	65	579	-3.1355
hexamer	-	ATTACT	440	521	-0.2433
hexamer	-	ATTAGA	304	655	-1.1049
hexamer	-	ATTAGC	218	545	-1.318
hexamer	-	ATTAGG	184	601	-1.7022
hexamer	-	ATTAGT	305	543	-0.8301
hexamer	-	ATTATA	321	649	-1.0134
hexamer	-	ATTATC	435	502	-0.2062
hexamer	-	ATTATG	457	528	-0.2079
hexamer	-	ATTATT	688	512	0.4255
hexamer	-	ATTCAA	662	578	0.1954
hexamer	-	ATTCAC	564	492	0.1967
hexamer	-	ATTCAG	1399	575	1.2813
hexamer	-	ATTCAT	812	564	0.525
hexamer	-	ATTCCA	899	505	0.8308
hexamer	-	ATTCCC	563	525	0.1006
hexamer	-	ATTCCG	136	497	-1.862
hexamer	-	ATTCCT	984	405	1.2786
hexamer	-	ATTCGA	363	519	-0.5146
hexamer	-	ATTCGC	279	530	-0.9233
hexamer	-	ATTCGG	326	505	-0.6298
hexamer	-	ATTCGT	245	472	-0.9432
hexamer	-	ATTCTA	374	470	-0.3288
hexamer	-	ATTCTC	623	435	0.5172
hexamer	-	ATTCTG	1084	482	1.1676
hexamer	-	ATTCTT	763	446	0.7733
hexamer	-	ATTGAA	1906	677	1.4919
hexamer	-	ATTGAC	1270	554	1.1954
hexamer	-	ATTGAG	1575	564	1.4799
hexamer	-	ATTGAT	1440	551	1.3843
hexamer	-	ATTGCA	1001	546	0.8733
hexamer	-	ATTGCC	1233	507	1.2804
hexamer	-	ATTGCG	195	509	-1.3796
hexamer	-	ATTGCT	1144	433	1.3996
hexamer	-	ATTGGA	1071	515	1.0549
hexamer	-	ATTGGC	890	492	0.8538
hexamer	-	ATTGGG	766	573	0.4182
hexamer	-	ATTGGT	662	460	0.5242
hexamer	-	ATTGTA	483	501	-0.0527
hexamer	-	ATTGTC	783	448	0.8041
hexamer	-	ATTGTG	1208	509	1.2452
hexamer	-	ATTGTT	765	501	0.6097
hexamer	-	ATTTAA	0	659	-9.3663
hexamer	-	ATTTAC	457	503	-0.1381
hexamer	-	ATTTAG	0	543	-9.0875
hexamer	-	ATTTAT	651	518	0.3291
hexamer	-	ATTTCA	696	511	0.445
hexamer	-	ATTTCC	579	463	0.3219
hexamer	-	ATTTCG	83	435	-2.3759
hexamer	-	ATTTCT	878	427	1.0383
hexamer	-	ATTTGA	0	529	-9.0498
hexamer	-	ATTTGC	282	463	-0.7133
hexamer	-	ATTTGG	347	469	-0.4336
hexamer	-	ATTTGT	408	506	-0.3099
hexamer	-	ATTTTA	586	542	0.1124
hexamer	-	ATTTTC	620	415	0.578
hexamer	-	ATTTTG	766	485	0.6583
hexamer	-	ATTTTT	734	481	0.6087
hexamer	-	CAAAAA	1022	958	0.0932
hexamer	-	CAAAAC	589	773	-0.3916
hexamer	-	CAAAAG	995	830	0.2613
hexamer	-	CAAAAT	809	719	0.1699
hexamer	-	CAAACA	557	844	-0.5987
hexamer	-	CAAACC	422	731	-0.7912
hexamer	-	CAAACG	122	683	-2.4753
hexamer	-	CAAACT	508	626	-0.3008
hexamer	-	CAAAGA	697	852	-0.2893
hexamer	-	CAAAGC	509	723	-0.5055
hexamer	-	CAAAGG	482	731	-0.5998
hexamer	-	CAAAGT	513	698	-0.4435
hexamer	-	CAAATA	386	734	-0.9254
hexamer	-	CAAATC	443	611	-0.463
hexamer	-	CAAATG	721	615	0.2291
hexamer	-	CAAATT	520	608	-0.2252
hexamer	-	CAACAA	723	781	-0.1112
hexamer	-	CAACAC	381	697	-0.8697
hexamer	-	CAACAG	1173	735	0.6737
hexamer	-	CAACAT	509	615	-0.2724
hexamer	-	CAACCA	459	714	-0.6363
hexamer	-	CAACCC	398	763	-0.9372
hexamer	-	CAACCG	86	712	-3.0348
hexamer	-	CAACCT	457	586	-0.358
hexamer	-	CAACGA	166	727	-2.1241
hexamer	-	CAACGC	138	740	-2.4144
hexamer	-	CAACGG	181	708	-1.9618
hexamer	-	CAACGT	106	590	-2.4655
hexamer	-	CAACTA	310	644	-1.0524
hexamer	-	CAACTC	423	600	-0.5033
hexamer	-	CAACTG	738	584	0.3371
hexamer	-	CAACTT	576	526	0.1308
hexamer	-	CAAGAA	1989	809	1.2968
hexamer	-	CAAGAC	881	707	0.317
hexamer	-	CAAGAG	1542	680	1.18
hexamer	-	CAAGAT	1219	688	0.8243
hexamer	-	CAAGCA	872	739	0.2385
hexamer	-	CAAGCC	903	762	0.2446
hexamer	-	CAAGCG	149	723	-2.271
hexamer	-	CAAGCT	782	605	0.3697
hexamer	-	CAAGGA	971	790	0.2973
hexamer	-	CAAGGC	660	727	-0.1393
hexamer	-	CAAGGG	611	738	-0.272
hexamer	-	CAAGGT	538	588	-0.128
hexamer	-	CAAGTA	451	652	-0.5308
hexamer	-	CAAGTC	484	618	-0.352
hexamer	-	CAAGTG	935	634	0.5598
hexamer	-	CAAGTT	582	547	0.0893
hexamer	-	CAATAA	0	758	-9.568
hexamer	-	CAATAC	260	623	-1.2575
hexamer	-	CAATAG	0	631	-9.3038
hexamer	-	CAATAT	388	644	-0.7295
hexamer	-	CAATCA	281	615	-1.1272
hexamer	-	CAATCC	199	594	-1.5729
hexamer	-	CAATCG	33	630	-4.214
hexamer	-	CAATCT	273	546	-0.9974
hexamer	-	CAATGA	0	589	-9.2046
hexamer	-	CAATGC	167	594	-1.8244
hexamer	-	CAATGG	245	612	-1.3172
hexamer	-	CAATGT	307	545	-0.826
hexamer	-	CAATTA	247	588	-1.2479
hexamer	-	CAATTC	291	519	-0.8325
hexamer	-	CAATTG	256	572	-1.1568
hexamer	-	CAATTT	375	497	-0.4054
hexamer	-	CACAAA	814	785	0.0523
hexamer	-	CACAAC	899	736	0.2883
hexamer	-	CACAAG	1321	766	0.7854
hexamer	-	CACAAT	608	586	0.0531
hexamer	-	CACACA	730	692	0.077
hexamer	-	CACACC	834	746	0.1607
hexamer	-	CACACG	448	740	-0.7228
hexamer	-	CACACT	698	636	0.134
hexamer	-	CACAGA	598	726	-0.2794
hexamer	-	CACAGC	1285	788	0.7048
hexamer	-	CACAGG	642	780	-0.2805
hexamer	-	CACAGT	719	590	0.2848
hexamer	-	CACATA	325	621	-0.932
hexamer	-	CACATC	1190	601	0.9843
hexamer	-	CACATG	1011	610	0.728
hexamer	-	CACATT	670	538	0.316
hexamer	-	CACCAA	437	739	-0.7566
hexamer	-	CACCAC	938	732	0.3573
hexamer	-	CACCAG	1576	761	1.0493
hexamer	-	CACCAT	519	602	-0.2136
hexamer	-	CACCCA	635	753	-0.2455
hexamer	-	CACCCC	775	898	-0.2123
hexamer	-	CACCCG	416	830	-0.9948
hexamer	-	CACCCT	717	655	0.1303
hexamer	-	CACCGA	263	761	-1.5293
hexamer	-	CACCGC	528	886	-0.7457
hexamer	-	CACCGG	563	827	-0.5539
hexamer	-	CACCGT	214	657	-1.6138
hexamer	-	CACCTA	288	561	-0.9595
hexamer	-	CACCTC	957	635	0.591
hexamer	-	CACCTG	1987	599	1.7283
hexamer	-	CACCTT	532	487	0.1273
hexamer	-	CACGAA	275	751	-1.4461
hexamer	-	CACGAC	445	786	-0.8193
hexamer	-	CACGAG	778	747	0.0586
hexamer	-	CACGAT	229	593	-1.3688
hexamer	-	CACGCA	202	683	-1.7525
hexamer	-	CACGCC	501	826	-0.7202
hexamer	-	CACGCG	227	869	-1.932
hexamer	-	CACGCT	172	632	-1.8714
hexamer	-	CACGGA	203	732	-1.8452
hexamer	-	CACGGC	469	876	-0.8999
hexamer	-	CACGGG	366	844	-1.2032
hexamer	-	CACGGT	141	669	-2.2383
hexamer	-	CACGTA	99	594	-2.5729
hexamer	-	CACGTC	391	567	-0.535
hexamer	-	CACGTG	782	623	0.3275
hexamer	-	CACGTT	150	480	-1.6715
hexamer	-	CACTAA	0	633	-9.3083
hexamer	-	CACTAC	714	578	0.3044
hexamer	-	CACTAG	0	558	-9.1267
hexamer	-	CACTAT	444	529	-0.2522
hexamer	-	CACTCA	450	558	-0.3097
hexamer	-	CACTCC	671	657	0.0304
hexamer	-	CACTCG	255	652	-1.3509
hexamer	-	CACTCT	419	540	-0.3652
hexamer	-	CACTGA	0	570	-9.1573
hexamer	-	CACTGC	867	635	0.4487
hexamer	-	CACTGG	705	617	0.1921
hexamer	-	CACTGT	539	479	0.1699
hexamer	-	CACTTA	232	509	-1.1302
hexamer	-	CACTTC	1083	474	1.1904
hexamer	-	CACTTG	559	511	0.1293
hexamer	-	CACTTT	685	454	0.5923
hexamer	-	CAGAAA	2372	832	1.5103
hexamer	-	CAGAAC	1744	792	1.1378
hexamer	-	CAGAAG	3429	809	2.0822
hexamer	-	CAGAAT	1548	651	1.2484
hexamer	-	CAGACA	1115	743	0.585
hexamer	-	CAGACC	1468	726	1.0148
hexamer	-	CAGACG	573	736	-0.3606
hexamer	-	CAGACT	951	635	0.5819
hexamer	-	CAGAGA	1266	750	0.7545
hexamer	-	CAGAGC	1830	766	1.2553
hexamer	-	CAGAGG	1470	770	0.932
hexamer	-	CAGAGT	1074	562	0.9331
hexamer	-	CAGATA	632	674	-0.0927
hexamer	-	CAGATC	1772	572	1.6296
hexamer	-	CAGATG	2004	632	1.6633
hexamer	-	CAGATT	1213	547	1.1475
hexamer	-	CAGCAA	1521	725	1.0679
hexamer	-	CAGCAC	1574	746	1.0762
hexamer	-	CAGCAG	4785	799	2.5807
hexamer	-	CAGCAT	992	601	0.722
hexamer	-	CAGCCA	1550	783	0.9843
hexamer	-	CAGCCC	1926	840	1.1962
hexamer	-	CAGCCG	657	804	-0.2909
hexamer	-	CAGCCT	1530	641	1.2538
hexamer	-	CAGCGA	454	781	-0.7813
hexamer	-	CAGCGC	1064	786	0.4364
hexamer	-	CAGCGG	1200	858	0.4835
hexamer	-	CAGCGT	421	637	-0.5963
hexamer	-	CAGCTA	721	552	0.3847
hexamer	-	CAGCTC	2008	645	1.6369
hexamer	-	CAGCTG	4253	630	2.7531
hexamer	-	CAGCTT	1259	524	1.263
hexamer	-	CAGGAA	2510	751	1.7395
hexamer	-	CAGGAC	2199	750	1.5506
hexamer	-	CAGGAG	4295	768	2.4819
hexamer	-	CAGGAT	1596	633	1.3328
hexamer	-	CAGGCA	1385	712	0.959
hexamer	-	CAGGCC	2584	844	1.6131
hexamer	-	CAGGCG	768	912	-0.2476
hexamer	-	CAGGCT	1544	566	1.4462
hexamer	-	CAGGGA	1000	743	0.4281
hexamer	-	CAGGGC	1755	852	1.0417
hexamer	-	CAGGGG	903	854	0.0804
hexamer	-	CAGGGT	718	590	0.2828
hexamer	-	CAGGTA	436	577	-0.4034
hexamer	-	CAGGTC	1045	612	0.7709
hexamer	-	CAGGTG	2344	667	1.8117
hexamer	-	CAGGTT	800	553	0.5319
hexamer	-	CAGTAA	0	658	-9.3641
hexamer	-	CAGTAC	1203	575	1.0637
hexamer	-	CAGTAG	0	610	-9.255
hexamer	-	CAGTAT	982	521	0.9131
hexamer	-	CAGTCA	810	590	0.4565
hexamer	-	CAGTCC	1123	597	0.9104
hexamer	-	CAGTCG	324	611	-0.9131
hexamer	-	CAGTCT	955	564	0.7588
hexamer	-	CAGTGA	0	618	-9.2738
hexamer	-	CAGTGC	992	660	0.5871
hexamer	-	CAGTGG	1140	650	0.8096
hexamer	-	CAGTGT	917	528	0.7952
hexamer	-	CAGTTA	551	521	0.0806
hexamer	-	CAGTTC	1368	502	1.4445
hexamer	-	CAGTTG	896	503	0.8317
hexamer	-	CAGTTT	1414	425	1.7319
hexamer	-	CATAAA	597	772	-0.3703
hexamer	-	CATAAC	301	616	-1.0307
hexamer	-	CATAAG	503	609	-0.2754
hexamer	-	CATAAT	419	625	-0.5758
hexamer	-	CATACA	342	637	-0.8953
hexamer	-	CATACC	265	595	-1.1639
hexamer	-	CATACG	84	581	-2.7755
hexamer	-	CATACT	509	517	-0.0225
hexamer	-	CATAGA	230	619	-1.4244
hexamer	-	CATAGC	262	562	-1.0981
hexamer	-	CATAGG	166	576	-1.7887
hexamer	-	CATAGT	276	553	-1.0
hexamer	-	CATATA	187	624	-1.7331
hexamer	-	CATATC	317	507	-0.6758
hexamer	-	CATATG	361	555	-0.6191
hexamer	-	CATATT	439	504	-0.1988
hexamer	-	CATCAA	430	635	-0.5613
hexamer	-	CATCAC	440	576	-0.3878
hexamer	-	CATCAG	1011	594	0.7662
hexamer	-	CATCAT	474	532	-0.1662
hexamer	-	CATCCA	570	623	-0.1281
hexamer	-	CATCCC	448	583	-0.3793
hexamer	-	CATCCG	118	621	-2.386
hexamer	-	CATCCT	640	511	0.3242
hexamer	-	CATCGA	200	584	-1.5412
hexamer	-	CATCGC	174	620	-1.8272
hexamer	-	CATCGG	232	607	-1.3837
hexamer	-	CATCGT	155	502	-1.689
hexamer	-	CATCTA	242	505	-1.0582
hexamer	-	CATCTC	472	517	-0.1311
hexamer	-	CATCTG	722	476	0.6
hexamer	-	CATCTT	525	431	0.284
hexamer	-	CATGAA	1251	669	0.902
hexamer	-	CATGAC	767	543	0.4975
hexamer	-	CATGAG	1211	651	0.8944
hexamer	-	CATGAT	799	560	0.512
hexamer	-	CATGCA	609	624	-0.035
hexamer	-	CATGCC	849	642	0.4026
hexamer	-	CATGCG	130	632	-2.2726
hexamer	-	CATGCT	635	492	0.3674
hexamer	-	CATGGA	823	587	0.4868
hexamer	-	CATGGC	806	631	0.3526
hexamer	-	CATGGG	592	700	-0.2414
hexamer	-	CATGGT	500	522	-0.062
hexamer	-	CATGTA	307	588	-0.9353
hexamer	-	CATGTC	544	506	0.1043
hexamer	-	CATGTG	960	511	0.9084
hexamer	-	CATGTT	512	443	0.2084
hexamer	-	CATTAA	0	588	-9.2021
hexamer	-	CATTAC	360	584	-0.6964
hexamer	-	CATTAG	0	555	-9.1189
hexamer	-	CATTAT	437	490	-0.1648
hexamer	-	CATTCA	475	509	-0.0995
hexamer	-	CATTCC	450	522	-0.2137
hexamer	-	CATTCG	95	504	-2.3952
hexamer	-	CATTCT	542	452	0.2614
hexamer	-	CATTGA	0	521	-9.0279
hexamer	-	CATTGC	227	512	-1.1699
hexamer	-	CATTGG	184	513	-1.4742
hexamer	-	CATTGT	245	408	-0.7334
hexamer	-	CATTTA	387	496	-0.3572
hexamer	-	CATTTC	483	442	0.1277
hexamer	-	CATTTG	520	477	0.1243
hexamer	-	CATTTT	588	475	0.3073
hexamer	-	CCAAAA	868	816	0.089
hexamer	-	CCAAAC	583	710	-0.2839
hexamer	-	CCAAAG	1073	743	0.5296
hexamer	-	CCAAAT	850	635	0.4201
hexamer	-	CCAACA	688	725	-0.0755
hexamer	-	CCAACC	571	710	-0.3138
hexamer	-	CCAACG	168	777	-2.2027
hexamer	-	CCAACT	635	590	0.1059
hexamer	-	CCAAGA	581	712	-0.2929
hexamer	-	CCAAGC	591	751	-0.3451
hexamer	-	CCAAGG	507	766	-0.5944
hexamer	-	CCAAGT	591	601	-0.0242
hexamer	-	CCAATA	257	614	-1.2532
hexamer	-	CCAATC	284	597	-1.0692
hexamer	-	CCAATG	554	593	-0.098
hexamer	-	CCAATT	429	514	-0.2602
hexamer	-	CCACAA	476	720	-0.596
hexamer	-	CCACAC	410	710	-0.7907
hexamer	-	CCACAG	1269	753	0.7522
hexamer	-	CCACAT	449	596	-0.4078
hexamer	-	CCACCA	1404	740	0.923
hexamer	-	CCACCC	1341	890	0.5909
hexamer	-	CCACCG	436	828	-0.9237
hexamer	-	CCACCT	1395	628	1.1502
hexamer	-	CCACGA	177	736	-2.0498
hexamer	-	CCACGC	235	878	-1.8971
hexamer	-	CCACGG	337	838	-1.3116
hexamer	-	CCACGT	147	572	-1.9529
hexamer	-	CCACTA	240	587	-1.2868
hexamer	-	CCACTC	531	613	-0.2068
hexamer	-	CCACTG	1116	598	0.899
hexamer	-	CCACTT	481	515	-0.0983
hexamer	-	CCAGAA	1947	714	1.446
hexamer	-	CCAGAC	1383	824	0.7464
hexamer	-	CCAGAG	2250	740	1.603
hexamer	-	CCAGAT	1412	600	1.2333
hexamer	-	CCAGCA	1265	712	0.8283
hexamer	-	CCAGCC	1846	900	1.0356
hexamer	-	CCAGCG	367	892	-1.279
hexamer	-	CCAGCT	1215	605	1.0048
hexamer	-	CCAGGA	1303	763	0.7713
hexamer	-	CCAGGC	1365	831	0.7153
hexamer	-	CCAGGG	1154	871	0.4055
hexamer	-	CCAGGT	783	593	0.4004
hexamer	-	CCAGTA	482	610	-0.3391
hexamer	-	CCAGTC	655	632	0.0515
hexamer	-	CCAGTG	1242	645	0.9442
hexamer	-	CCAGTT	752	512	0.5537
hexamer	-	CCATAA	0	600	-9.2312
hexamer	-	CCATAC	367	575	-0.6464
hexamer	-	CCATAG	0	593	-9.2143
hexamer	-	CCATAT	449	469	-0.0627
hexamer	-	CCATCA	687	563	0.2867
hexamer	-	CCATCC	756	623	0.2787
hexamer	-	CCATCG	159	629	-1.9773
hexamer	-	CCATCT	806	497	0.6964
hexamer	-	CCATGA	0	603	-9.2384
hexamer	-	CCATGC	229	648	-1.4966
hexamer	-	CCATGG	353	624	-0.8201
hexamer	-	CCATGT	307	494	-0.6845
hexamer	-	CCATTA	290	559	-0.9444
hexamer	-	CCATTC	406	506	-0.317
hexamer	-	CCATTG	403	453	-0.1683
hexamer	-	CCATTT	650	435	0.5783
hexamer	-	CCCAAA	1286	743	0.7906
hexamer	-	CCCAAC	1385	771	0.8443
hexamer	-	CCCAAG	2149	740	1.5368
hexamer	-	CCCAAT	716	540	0.4063
hexamer	-	CCCACA	945	758	0.3177
hexamer	-	CCCACC	1586	901	0.8151
hexamer	-	CCCACG	581	834	-0.5208
hexamer	-	CCCACT	830	623	0.4133
hexamer	-	CCCAGA	623	791	-0.344
hexamer	-	CCCAGC	2208	869	1.3443
hexamer	-	CCCAGG	992	884	0.1661
hexamer	-	CCCAGT	984	625	0.654
hexamer	-	CCCATA	290	620	-1.0936
hexamer	-	CCCATC	1582	626	1.3361
hexamer	-	CCCATG	1331	617	1.1079
hexamer	-	CCCATT	739	507	0.5427
hexamer	-	CCCCAA	517	695	-0.4261
hexamer	-	CCCCAC	916	916	0.0
hexamer	-	CCCCAG	2189	875	1.3219
hexamer	-	CCCCAT	458	648	-0.4997
hexamer	-	CCCCCA	1375	851	0.6916
hexamer	-	CCCCCC	771	1231	-0.6743
hexamer	-	CCCCCG	751	1132	-0.5913
hexamer	-	CCCCCT	1037	756	0.4554
hexamer	-	CCCCGA	386	887	-1.1982
hexamer	-	CCCCGC	610	1175	-0.9446
hexamer	-	CCCCGG	807	1078	-0.4173
hexamer	-	CCCCGT	213	713	-1.7383
hexamer	-	CCCCTA	237	618	-1.379
hexamer	-	CCCCTC	878	767	0.1948
hexamer	-	CCCCTG	1832	737	1.3125
hexamer	-	CCCCTT	490	518	-0.08
hexamer	-	CCCGAA	328	704	-1.0995
hexamer	-	CCCGAC	689	883	-0.3575
hexamer	-	CCCGAG	1282	880	0.5423
hexamer	-	CCCGAT	277	623	-1.1665
hexamer	-	CCCGCA	283	844	-1.5731
hexamer	-	CCCGCC	787	1163	-0.5628
hexamer	-	CCCGCG	437	1019	-1.2196
hexamer	-	CCCGCT	235	774	-1.7154
hexamer	-	CCCGGA	312	855	-1.4514
hexamer	-	CCCGGC	738	1057	-0.5177
hexamer	-	CCCGGG	614	1076	-0.8084
hexamer	-	CCCGGT	177	744	-2.0654
hexamer	-	CCCGTA	76	565	-2.8779
hexamer	-	CCCGTC	325	777	-1.2549
hexamer	-	CCCGTG	838	752	0.156
hexamer	-	CCCGTT	125	532	-2.0807
hexamer	-	CCCTAA	0	575	-9.1699
hexamer	-	CCCTAC	1042	652	0.6756
hexamer	-	CCCTAG	0	599	-9.2288
hexamer	-	CCCTAT	669	536	0.3192
hexamer	-	CCCTCA	803	615	0.3843
hexamer	-	CCCTCC	1255	764	0.7153
hexamer	-	CCCTCG	448	755	-0.7517
hexamer	-	CCCTCT	769	567	0.439
hexamer	-	CCCTGA	0	601	-9.2336
hexamer	-	CCCTGC	857	750	0.1922
hexamer	-	CCCTGG	819	724	0.1776
hexamer	-	CCCTGT	514	518	-0.0112
hexamer	-	CCCTTA	233	486	-1.0574
hexamer	-	CCCTTC	1325	570	1.2155
hexamer	-	CCCTTG	675	538	0.3267
hexamer	-	CCCTTT	696	468	0.5716
hexamer	-	CCGAAA	167	682	-2.0234
hexamer	-	CCGAAC	144	767	-2.4051
hexamer	-	CCGAAG	312	735	-1.2335
hexamer	-	CCGAAT	115	598	-2.3684
hexamer	-	CCGACA	125	754	-2.5831
hexamer	-	CCGACC	217	833	-1.9357
hexamer	-	CCGACG	104	849	-3.0171
hexamer	-	CCGACT	107	595	-2.4643
hexamer	-	CCGAGA	104	763	-2.8632
hexamer	-	CCGAGC	327	836	-1.3515
hexamer	-	CCGAGG	203	853	-2.0657
hexamer	-	CCGAGT	130	626	-2.2589
hexamer	-	CCGATA	53	551	-3.3536
hexamer	-	CCGATC	136	630	-2.2035
hexamer	-	CCGATG	211	657	-1.634
hexamer	-	CCGATT	97	487	-2.316
hexamer	-	CCGCAA	100	782	-2.9547
hexamer	-	CCGCAC	247	833	-1.7497
hexamer	-	CCGCAG	654	851	-0.3794
hexamer	-	CCGCAT	82	651	-2.9737
hexamer	-	CCGCCA	431	875	-1.0199
hexamer	-	CCGCCC	804	1172	-0.5431
hexamer	-	CCGCCG	649	1074	-0.7258
hexamer	-	CCGCCT	443	701	-0.6609
hexamer	-	CCGCGA	83	874	-3.3808
hexamer	-	CCGCGC	283	1133	-1.9975
hexamer	-	CCGCGG	335	1029	-1.6161
hexamer	-	CCGCGT	48	729	-3.897
hexamer	-	CCGCTA	78	587	-2.8959
hexamer	-	CCGCTC	355	766	-1.1073
hexamer	-	CCGCTG	978	718	0.4453
hexamer	-	CCGCTT	139	597	-2.0947
hexamer	-	CCGGAA	379	730	-0.9439
hexamer	-	CCGGAC	511	861	-0.7515
hexamer	-	CCGGAG	919	812	0.1784
hexamer	-	CCGGAT	298	665	-1.1554
hexamer	-	CCGGCA	248	849	-1.7713
hexamer	-	CCGGCC	773	1112	-0.524
hexamer	-	CCGGCG	316	1096	-1.791
hexamer	-	CCGGCT	327	710	-1.1162
hexamer	-	CCGGGA	279	792	-1.5019
hexamer	-	CCGGGC	669	1076	-0.6848
hexamer	-	CCGGGG	481	1047	-1.1205
hexamer	-	CCGGGT	188	774	-2.0358
hexamer	-	CCGGTA	73	613	-3.0526
hexamer	-	CCGGTC	262	715	-1.4449
hexamer	-	CCGGTG	607	667	-0.1358
hexamer	-	CCGGTT	138	505	-1.8641
hexamer	-	CCGTAA	0	594	-9.2167
hexamer	-	CCGTAC	175	649	-1.8849
hexamer	-	CCGTAG	0	605	-9.2432
hexamer	-	CCGTAT	145	521	-1.8381
hexamer	-	CCGTCA	142	635	-2.153
hexamer	-	CCGTCC	328	774	-1.2361
hexamer	-	CCGTCG	167	714	-2.0895
hexamer	-	CCGTCT	201	542	-1.4266
hexamer	-	CCGTGA	0	603	-9.2384
hexamer	-	CCGTGC	164	703	-2.0931
hexamer	-	CCGTGG	217	715	-1.7156
hexamer	-	CCGTGT	110	521	-2.2335
hexamer	-	CCGTTA	50	477	-3.2284
hexamer	-	CCGTTC	193	521	-1.428
hexamer	-	CCGTTG	127	569	-2.1548
hexamer	-	CCGTTT	145	425	-1.5449
hexamer	-	CCTAAA	644	612	0.0734
hexamer	-	CCTAAC	344	549	-0.6728
hexamer	-	CCTAAG	527	619	-0.2317
hexamer	-	CCTAAT	436	474	-0.1203
hexamer	-	CCTACA	502	640	-0.3498
hexamer	-	CCTACC	443	609	-0.4582
hexamer	-	CCTACG	115	617	-2.4135
hexamer	-	CCTACT	482	474	0.0241
hexamer	-	CCTAGA	248	592	-1.2519
hexamer	-	CCTAGC	303	600	-0.9833
hexamer	-	CCTAGG	213	593	-1.4729
hexamer	-	CCTAGT	302	456	-0.5929
hexamer	-	CCTATA	223	536	-1.2614
hexamer	-	CCTATC	365	516	-0.4983
hexamer	-	CCTATG	389	481	-0.3056
hexamer	-	CCTATT	395	449	-0.1844
hexamer	-	CCTCAA	580	581	-0.0025
hexamer	-	CCTCAC	528	608	-0.2032
hexamer	-	CCTCAG	1452	618	1.231
hexamer	-	CCTCAT	537	458	0.2291
hexamer	-	CCTCCA	1661	643	1.3678
hexamer	-	CCTCCC	1255	768	0.7078
hexamer	-	CCTCCG	385	772	-1.0019
hexamer	-	CCTCCT	1701	520	1.7079
hexamer	-	CCTCGA	333	567	-0.766
hexamer	-	CCTCGC	297	748	-1.3297
hexamer	-	CCTCGG	472	765	-0.6955
hexamer	-	CCTCGT	214	580	-1.4342
hexamer	-	CCTCTA	294	475	-0.6902
hexamer	-	CCTCTC	676	557	0.2789
hexamer	-	CCTCTG	1252	576	1.1187
hexamer	-	CCTCTT	633	421	0.5872
hexamer	-	CCTGAA	1706	635	1.4244
hexamer	-	CCTGAC	1279	601	1.0883
hexamer	-	CCTGAG	2391	596	2.0024
hexamer	-	CCTGAT	1247	514	1.277
hexamer	-	CCTGCA	1148	603	0.9278
hexamer	-	CCTGCC	1728	798	1.1137
hexamer	-	CCTGCG	362	749	-1.0469
hexamer	-	CCTGCT	1344	541	1.3112
hexamer	-	CCTGGA	1444	615	1.2301
hexamer	-	CCTGGC	1535	772	0.9906
hexamer	-	CCTGGG	1412	750	0.9119
hexamer	-	CCTGGT	888	591	0.5866
hexamer	-	CCTGTA	529	519	0.0275
hexamer	-	CCTGTC	905	531	0.7681
hexamer	-	CCTGTG	1764	485	1.8606
hexamer	-	CCTGTT	908	446	1.024
hexamer	-	CCTTAA	0	525	-9.0389
hexamer	-	CCTTAC	471	508	-0.1089
hexamer	-	CCTTAG	0	528	-9.0471
hexamer	-	CCTTAT	616	419	0.5549
hexamer	-	CCTTCA	793	503	0.6557
hexamer	-	CCTTCC	927	571	0.6981
hexamer	-	CCTTCG	202	526	-1.3763
hexamer	-	CCTTCT	1029	451	1.1882
hexamer	-	CCTTGA	0	495	-8.9542
hexamer	-	CCTTGC	322	552	-0.7757
hexamer	-	CCTTGG	360	544	-0.5943
hexamer	-	CCTTGT	341	438	-0.3602
hexamer	-	CCTTTA	446	411	0.1176
hexamer	-	CCTTTC	665	468	0.5059
hexamer	-	CCTTTG	658	445	0.5632
hexamer	-	CCTTTT	596	391	0.6069
hexamer	-	CGAAAA	426	804	-0.9148
hexamer	-	CGAAAC	280	706	-1.3311
hexamer	-	CGAAAG	412	770	-0.9006
hexamer	-	CGAAAT	292	663	-1.1803
hexamer	-	CGAACA	202	733	-1.8543
hexamer	-	CGAACC	203	752	-1.8841
hexamer	-	CGAACG	58	755	-3.6796
hexamer	-	CGAACT	202	603	-1.5731
hexamer	-	CGAAGA	322	762	-1.2401
hexamer	-	CGAAGC	307	801	-1.3807
hexamer	-	CGAAGG	296	766	-1.3688
hexamer	-	CGAAGT	229	591	-1.364
hexamer	-	CGAATA	154	634	-2.0345
hexamer	-	CGAATC	237	677	-1.5103
hexamer	-	CGAATG	308	591	-0.938
hexamer	-	CGAATT	272	578	-1.0847
hexamer	-	CGACAA	196	725	-1.8818
hexamer	-	CGACAC	202	748	-1.8835
hexamer	-	CGACAG	359	716	-0.994
hexamer	-	CGACAT	192	608	-1.6578
hexamer	-	CGACCA	201	681	-1.7554
hexamer	-	CGACCC	200	855	-2.0904
hexamer	-	CGACCG	55	816	-3.8668
hexamer	-	CGACCT	201	635	-1.6547
hexamer	-	CGACGA	92	724	-2.9627
hexamer	-	CGACGC	133	844	-2.6567
hexamer	-	CGACGG	150	865	-2.5198
hexamer	-	CGACGT	88	627	-2.8189
hexamer	-	CGACTA	119	603	-2.3315
hexamer	-	CGACTC	247	608	-1.2961
hexamer	-	CGACTG	348	648	-0.895
hexamer	-	CGACTT	229	493	-1.1029
hexamer	-	CGAGAA	665	755	-0.1829
hexamer	-	CGAGAC	581	775	-0.415
hexamer	-	CGAGAG	876	816	0.1022
hexamer	-	CGAGAT	492	642	-0.3832
hexamer	-	CGAGCA	332	732	-1.1383
hexamer	-	CGAGCC	569	839	-0.5594
hexamer	-	CGAGCG	110	852	-2.942
hexamer	-	CGAGCT	387	585	-0.5948
hexamer	-	CGAGGA	375	821	-1.1284
hexamer	-	CGAGGC	536	864	-0.6878
hexamer	-	CGAGGG	376	856	-1.1847
hexamer	-	CGAGGT	229	631	-1.4583
hexamer	-	CGAGTA	170	620	-1.8606
hexamer	-	CGAGTC	294	605	-1.0386
hexamer	-	CGAGTG	525	634	-0.2717
hexamer	-	CGAGTT	223	483	-1.1115
hexamer	-	CGATAA	0	727	-9.5078
hexamer	-	CGATAC	192	585	-1.6023
hexamer	-	CGATAG	0	575	-9.1699
hexamer	-	CGATAT	173	535	-1.6231
hexamer	-	CGATCA	133	602	-2.1699
hexamer	-	CGATCC	181	611	-1.7496
hexamer	-	CGATCG	37	554	-3.8684
hexamer	-	CGATCT	180	504	-1.4803
hexamer	-	CGATGA	0	556	-9.1215
hexamer	-	CGATGC	127	616	-2.2691
hexamer	-	CGATGG	160	640	-1.9933
hexamer	-	CGATGT	147	544	-1.8807
hexamer	-	CGATTA	126	512	-2.0141
hexamer	-	CGATTC	198	492	-1.3088
hexamer	-	CGATTG	135	513	-1.9182
hexamer	-	CGATTT	259	441	-0.7655
hexamer	-	CGCAAA	368	738	-1.002
hexamer	-	CGCAAC	503	750	-0.5754
hexamer	-	CGCAAG	912	709	0.3628
hexamer	-	CGCAAT	207	590	-1.5066
hexamer	-	CGCACA	305	707	-1.2102
hexamer	-	CGCACC	548	874	-0.6725
hexamer	-	CGCACG	265	858	-1.6912
hexamer	-	CGCACT	215	583	-1.4349
hexamer	-	CGCAGA	242	753	-1.6336
hexamer	-	CGCAGC	940	873	0.1066
hexamer	-	CGCAGG	448	867	-0.951
hexamer	-	CGCAGT	302	608	-1.0071
hexamer	-	CGCATA	103	624	-2.5873
hexamer	-	CGCATC	934	664	0.4916
hexamer	-	CGCATG	669	587	0.1883
hexamer	-	CGCATT	297	551	-0.8894
hexamer	-	CGCCAA	215	726	-1.7509
hexamer	-	CGCCAC	560	858	-0.6147
hexamer	-	CGCCAG	1053	885	0.2505
hexamer	-	CGCCAT	280	678	-1.2728
hexamer	-	CGCCCA	280	837	-1.5764
hexamer	-	CGCCCC	472	1155	-1.2892
hexamer	-	CGCCCG	245	1136	-2.2085
hexamer	-	CGCCCT	239	746	-1.6381
hexamer	-	CGCCGA	171	835	-2.2811
hexamer	-	CGCCGC	603	1142	-0.9202
hexamer	-	CGCCGG	511	1052	-1.0403
hexamer	-	CGCCGT	162	718	-2.1411
hexamer	-	CGCCTA	164	634	-1.9443
hexamer	-	CGCCTC	805	707	0.187
hexamer	-	CGCCTG	1442	755	0.9326
hexamer	-	CGCCTT	282	575	-1.0253
hexamer	-	CGCGAA	61	737	-3.5733
hexamer	-	CGCGAC	285	894	-1.6459
hexamer	-	CGCGAG	540	835	-0.6279
hexamer	-	CGCGAT	96	692	-2.8368
hexamer	-	CGCGCA	80	879	-3.4415
hexamer	-	CGCGCC	459	1067	-1.2152
hexamer	-	CGCGCG	214	1080	-2.33
hexamer	-	CGCGCT	98	729	-2.8824
hexamer	-	CGCGGA	100	857	-3.0866
hexamer	-	CGCGGC	444	1053	-1.244
hexamer	-	CGCGGG	267	1092	-2.028
hexamer	-	CGCGGT	67	732	-3.4302
hexamer	-	CGCGTA	33	641	-4.239
hexamer	-	CGCGTC	227	754	-1.7274
hexamer	-	CGCGTG	515	699	-0.44
hexamer	-	CGCGTT	64	526	-3.0193
hexamer	-	CGCTAA	0	604	-9.2408
hexamer	-	CGCTAC	753	646	0.2208
hexamer	-	CGCTAG	0	614	-9.2644
hexamer	-	CGCTAT	400	501	-0.3241
hexamer	-	CGCTCA	292	653	-1.1584
hexamer	-	CGCTCC	697	751	-0.1075
hexamer	-	CGCTCG	223	741	-1.7279
hexamer	-	CGCTCT	289	533	-0.8808
hexamer	-	CGCTGA	0	600	-9.2312
hexamer	-	CGCTGC	807	726	0.1524
hexamer	-	CGCTGG	648	728	-0.1677
hexamer	-	CGCTGT	435	576	-0.4042
hexamer	-	CGCTTA	110	482	-2.1215
hexamer	-	CGCTTC	1007	562	0.8403
hexamer	-	CGCTTG	266	524	-0.9755
hexamer	-	CGCTTT	400	422	-0.0771
hexamer	-	CGGAAA	597	740	-0.3093
hexamer	-	CGGAAC	529	717	-0.438
hexamer	-	CGGAAG	1103	813	0.4396
hexamer	-	CGGAAT	356	609	-0.7729
hexamer	-	CGGACA	327	768	-1.2293
hexamer	-	CGGACC	471	853	-0.8554
hexamer	-	CGGACG	167	868	-2.3709
hexamer	-	CGGACT	261	641	-1.293
hexamer	-	CGGAGA	358	763	-1.0896
hexamer	-	CGGAGC	650	862	-0.4067
hexamer	-	CGGAGG	602	857	-0.5088
hexamer	-	CGGAGT	295	660	-1.1591
hexamer	-	CGGATA	161	593	-1.8745
hexamer	-	CGGATC	505	613	-0.2791
hexamer	-	CGGATG	499	600	-0.2654
hexamer	-	CGGATT	261	484	-0.8884
hexamer	-	CGGCAA	287	733	-1.3497
hexamer	-	CGGCAC	539	831	-0.6236
hexamer	-	CGGCAG	1386	865	0.6795
hexamer	-	CGGCAT	269	611	-1.1806
hexamer	-	CGGCCA	453	884	-0.963
hexamer	-	CGGCCC	916	1171	-0.354
hexamer	-	CGGCCG	352	1103	-1.645
hexamer	-	CGGCCT	470	715	-0.6042
hexamer	-	CGGCGA	189	820	-2.1114
hexamer	-	CGGCGC	646	1089	-0.7525
hexamer	-	CGGCGG	789	1019	-0.3686
hexamer	-	CGGCGT	181	678	-1.8995
hexamer	-	CGGCTA	197	555	-1.4896
hexamer	-	CGGCTC	697	774	-0.151
hexamer	-	CGGCTG	1646	769	1.0969
hexamer	-	CGGCTT	303	540	-0.8316
hexamer	-	CGGGAA	771	721	0.0966
hexamer	-	CGGGAC	1032	837	0.3018
hexamer	-	CGGGAG	1817	807	1.1699
hexamer	-	CGGGAT	543	610	-0.1676
hexamer	-	CGGGCA	504	844	-0.7427
hexamer	-	CGGGCC	1058	1077	-0.0257
hexamer	-	CGGGCG	351	1097	-1.6412
hexamer	-	CGGGCT	500	758	-0.5993
hexamer	-	CGGGGA	342	850	-1.311
hexamer	-	CGGGGC	901	1023	-0.183
hexamer	-	CGGGGG	346	1075	-1.6327
hexamer	-	CGGGGT	263	749	-1.5064
hexamer	-	CGGGTA	143	608	-2.0804
hexamer	-	CGGGTC	391	709	-0.857
hexamer	-	CGGGTG	759	705	0.1063
hexamer	-	CGGGTT	183	528	-1.5236
hexamer	-	CGGTAA	0	620	-9.2784
hexamer	-	CGGTAC	241	579	-1.261
hexamer	-	CGGTAG	0	657	-9.3619
hexamer	-	CGGTAT	145	511	-1.8102
hexamer	-	CGGTCA	175	624	-1.8283
hexamer	-	CGGTCC	331	734	-1.1466
hexamer	-	CGGTCG	72	713	-3.29
hexamer	-	CGGTCT	193	543	-1.4875
hexamer	-	CGGTGA	0	642	-9.3287
hexamer	-	CGGTGC	232	738	-1.6652
hexamer	-	CGGTGG	267	734	-1.4555
hexamer	-	CGGTGT	142	552	-1.9513
hexamer	-	CGGTTA	97	477	-2.2862
hexamer	-	CGGTTC	317	525	-0.726
hexamer	-	CGGTTG	172	560	-1.6972
hexamer	-	CGGTTT	245	433	-0.819
hexamer	-	CGTAAA	173	641	-1.8835
hexamer	-	CGTAAC	92	626	-2.7532
hexamer	-	CGTAAG	164	610	-1.8887
hexamer	-	CGTAAT	131	522	-1.9863
hexamer	-	CGTACA	90	610	-2.7472
hexamer	-	CGTACC	115	671	-2.5343
hexamer	-	CGTACG	30	614	-4.3102
hexamer	-	CGTACT	133	551	-2.0424
hexamer	-	CGTAGA	93	568	-2.5977
hexamer	-	CGTAGC	107	599	-2.4739
hexamer	-	CGTAGG	70	597	-3.0743
hexamer	-	CGTAGT	87	523	-2.574
hexamer	-	CGTATA	51	530	-3.3521
hexamer	-	CGTATC	144	505	-1.8031
hexamer	-	CGTATG	99	470	-2.2357
hexamer	-	CGTATT	140	452	-1.6838
hexamer	-	CGTCAA	124	604	-2.275
hexamer	-	CGTCAC	167	644	-1.9408
hexamer	-	CGTCAG	380	624	-0.7141
hexamer	-	CGTCAT	167	488	-1.5414
hexamer	-	CGTCCA	179	633	-1.8165
hexamer	-	CGTCCC	192	707	-1.8751
hexamer	-	CGTCCG	63	733	-3.5196
hexamer	-	CGTCCT	208	548	-1.3933
hexamer	-	CGTCGA	83	608	-2.858
hexamer	-	CGTCGC	127	744	-2.5411
hexamer	-	CGTCGG	163	738	-2.1719
hexamer	-	CGTCGT	86	523	-2.5905
hexamer	-	CGTCTA	96	492	-2.3455
hexamer	-	CGTCTC	223	562	-1.3296
hexamer	-	CGTCTG	414	530	-0.3556
hexamer	-	CGTCTT	167	415	-1.3081
hexamer	-	CGTGAA	371	600	-0.6921
hexamer	-	CGTGAC	343	601	-0.8074
hexamer	-	CGTGAG	541	622	-0.2009
hexamer	-	CGTGAT	274	536	-0.9655
hexamer	-	CGTGCA	197	590	-1.5777
hexamer	-	CGTGCC	421	745	-0.8219
hexamer	-	CGTGCG	70	747	-3.3971
hexamer	-	CGTGCT	263	528	-1.0027
hexamer	-	CGTGGA	269	620	-1.2016
hexamer	-	CGTGGC	420	691	-0.717
hexamer	-	CGTGGG	338	745	-1.1379
hexamer	-	CGTGGT	199	534	-1.4195
hexamer	-	CGTGTA	123	476	-1.9436
hexamer	-	CGTGTC	276	523	-0.9197
hexamer	-	CGTGTG	567	553	0.036
hexamer	-	CGTGTT	208	421	-1.0137
hexamer	-	CGTTAA	0	561	-9.1344
hexamer	-	CGTTAC	185	519	-1.4832
hexamer	-	CGTTAG	0	497	-8.96
hexamer	-	CGTTAT	157	434	-1.4611
hexamer	-	CGTTCA	146	486	-1.7281
hexamer	-	CGTTCC	229	524	-1.1907
hexamer	-	CGTTCG	45	512	-3.4793
hexamer	-	CGTTCT	256	428	-0.7392
hexamer	-	CGTTGA	0	470	-8.8796
hexamer	-	CGTTGC	95	500	-2.3837
hexamer	-	CGTTGG	130	529	-2.0164
hexamer	-	CGTTGT	117	434	-1.8822
hexamer	-	CGTTTA	145	505	-1.7932
hexamer	-	CGTTTC	245	402	-0.7121
hexamer	-	CGTTTG	191	436	-1.1865
hexamer	-	CGTTTT	234	389	-0.7308
hexamer	-	CTAAAA	575	784	-0.4466
hexamer	-	CTAAAC	314	642	-1.0295
hexamer	-	CTAAAG	707	629	0.1684
hexamer	-	CTAAAT	498	627	-0.3317
hexamer	-	CTAACA	322	667	-1.0483
hexamer	-	CTAACC	252	606	-1.2626
hexamer	-	CTAACG	66	598	-3.1603
hexamer	-	CTAACT	252	515	-1.0282
hexamer	-	CTAAGA	294	659	-1.1618
hexamer	-	CTAAGC	258	632	-1.2893
hexamer	-	CTAAGG	250	629	-1.3277
hexamer	-	CTAAGT	307	539	-0.81
hexamer	-	CTAATA	145	579	-1.9901
hexamer	-	CTAATC	218	520	-1.2504
hexamer	-	CTAATG	365	532	-0.5423
hexamer	-	CTAATT	296	520	-0.8108
hexamer	-	CTACAA	460	633	-0.4597
hexamer	-	CTACAC	253	558	-1.138
hexamer	-	CTACAG	906	554	0.7086
hexamer	-	CTACAT	266	499	-0.9051
hexamer	-	CTACCA	295	571	-0.9504
hexamer	-	CTACCC	310	643	-1.0501
hexamer	-	CTACCG	65	632	-3.2617
hexamer	-	CTACCT	344	452	-0.3929
hexamer	-	CTACGA	147	577	-1.9655
hexamer	-	CTACGC	137	593	-2.1058
hexamer	-	CTACGG	204	618	-1.5943
hexamer	-	CTACGT	102	502	-2.2879
hexamer	-	CTACTA	170	510	-1.5793
hexamer	-	CTACTC	260	521	-1.0
hexamer	-	CTACTG	497	470	0.0804
hexamer	-	CTACTT	279	423	-0.5986
hexamer	-	CTAGAA	969	636	0.6067
hexamer	-	CTAGAC	466	597	-0.3567
hexamer	-	CTAGAG	925	566	0.7077
hexamer	-	CTAGAT	487	540	-0.1487
hexamer	-	CTAGCA	390	599	-0.6178
hexamer	-	CTAGCC	394	644	-0.7074
hexamer	-	CTAGCG	73	560	-2.9224
hexamer	-	CTAGCT	369	490	-0.4082
hexamer	-	CTAGGA	366	589	-0.6849
hexamer	-	CTAGGC	334	570	-0.7693
hexamer	-	CTAGGG	272	645	-1.2426
hexamer	-	CTAGGT	203	505	-1.3106
hexamer	-	CTAGTA	180	547	-1.5982
hexamer	-	CTAGTC	155	502	-1.689
hexamer	-	CTAGTG	412	492	-0.2554
hexamer	-	CTAGTT	189	454	-1.2599
hexamer	-	CTATAA	0	599	-9.2288
hexamer	-	CTATAC	161	518	-1.6797
hexamer	-	CTATAG	0	505	-8.983
hexamer	-	CTATAT	193	536	-1.4689
hexamer	-	CTATCA	196	514	-1.3864
hexamer	-	CTATCC	185	506	-1.4467
hexamer	-	CTATCG	41	519	-3.6301
hexamer	-	CTATCT	201	426	-1.0799
hexamer	-	CTATGA	0	538	-9.0741
hexamer	-	CTATGC	114	514	-2.1629
hexamer	-	CTATGG	166	546	-1.7117
hexamer	-	CTATGT	134	473	-1.8119
hexamer	-	CTATTA	139	558	-1.9974
hexamer	-	CTATTC	190	400	-1.07
hexamer	-	CTATTG	198	443	-1.1578
hexamer	-	CTATTT	296	440	-0.5703
hexamer	-	CTCAAA	978	626	0.6428
hexamer	-	CTCAAC	1492	584	1.3517
hexamer	-	CTCAAG	2080	578	1.8456
hexamer	-	CTCAAT	876	528	0.7293
hexamer	-	CTCACA	794	640	0.3106
hexamer	-	CTCACC	1601	645	1.3103
hexamer	-	CTCACG	504	651	-0.3686
hexamer	-	CTCACT	867	477	0.8607
hexamer	-	CTCAGA	505	605	-0.2602
hexamer	-	CTCAGC	1671	636	1.3922
hexamer	-	CTCAGG	707	648	0.1255
hexamer	-	CTCAGT	923	530	0.7992
hexamer	-	CTCATA	338	481	-0.5077
hexamer	-	CTCATC	1935	506	1.933
hexamer	-	CTCATG	1252	508	1.2996
hexamer	-	CTCATT	1077	419	1.3599
hexamer	-	CTCCAA	600	588	0.0291
hexamer	-	CTCCAC	764	667	0.1956
hexamer	-	CTCCAG	1956	596	1.7128
hexamer	-	CTCCAT	557	489	0.1875
hexamer	-	CTCCCA	720	609	0.2412
hexamer	-	CTCCCC	826	796	0.0533
hexamer	-	CTCCCG	359	712	-0.9859
hexamer	-	CTCCCT	688	588	0.2262
hexamer	-	CTCCGA	418	601	-0.5228
hexamer	-	CTCCGC	591	741	-0.3258
hexamer	-	CTCCGG	801	729	0.1357
hexamer	-	CTCCGT	278	575	-1.0458
hexamer	-	CTCCTA	367	486	-0.4042
hexamer	-	CTCCTC	1240	598	1.0509
hexamer	-	CTCCTG	2447	566	2.1102
hexamer	-	CTCCTT	654	452	0.532
hexamer	-	CTCGAA	167	596	-1.8293
hexamer	-	CTCGAC	305	595	-0.9618
hexamer	-	CTCGAG	431	637	-0.5625
hexamer	-	CTCGAT	213	436	-1.03
hexamer	-	CTCGCA	141	614	-2.1147
hexamer	-	CTCGCC	447	770	-0.7832
hexamer	-	CTCGCG	123	730	-2.5595
hexamer	-	CTCGCT	206	551	-1.415
hexamer	-	CTCGGA	160	648	-2.0112
hexamer	-	CTCGGC	431	731	-0.7608
hexamer	-	CTCGGG	310	742	-1.2564
hexamer	-	CTCGGT	119	547	-2.1911
hexamer	-	CTCGTA	56	498	-3.13
hexamer	-	CTCGTC	307	536	-0.802
hexamer	-	CTCGTG	523	538	-0.0407
hexamer	-	CTCGTT	120	422	-1.8057
[truncated: 2,192 more rows]
