# Supplementary material for: Identifying sequence features that drive ribosomal association for lncRNA
Source: BMC Genomics. 2018 Dec 31;19(Suppl 10):906. doi: 10.1186/s12864-018-5275-8 (PMC6311901; doi:10.1186/s12864-018-5275-8)
Supplement: Supplementary file 2 — Raw data for human. (ZIP 9950 kb) [file 12864_2018_5275_MOESM2_ESM.zip › raw_human/2_human_class.txt]

ENST00000602810.1_1_ZSCAN16-AS1-002	trans-lncRNA
ENST00000476274.6_1_RP11-203J24.9-003	trans-lncRNA
ENST00000426066.1_1_BMS1P20-001	trans-lncRNA
ENST00000634676.1_1_LLNLR-245B6.1-001	trans-lncRNA
ENST00000602920.5_1_JPX-007	trans-lncRNA
ENST00000520348.5_1_SNHG6-005	trans-lncRNA
ENST00000414209.5_1_JPX-001	trans-lncRNA
ENST00000590513.2_1_RP11-400F19.6-001	trans-lncRNA
ENST00000609803.2_1_RP11-352M15.2-001	trans-lncRNA
ENST00000413987.1_1_SNHG3-004	trans-lncRNA
ENST00000579700.1_1_DTX2P1-UPK3BP1-PMS2P11-002	trans-lncRNA
ENST00000445430.5_1_LINC00969-038	trans-lncRNA
ENST00000493536.5_1_SNHG16-002	trans-lncRNA
ENST00000437681.1_1_SNHG3-002	trans-lncRNA
ENST00000602520.5_1_SNHG8-002	trans-lncRNA
ENST00000602414.5_1_SNHG8-001	trans-lncRNA
ENST00000602483.5_1_SNHG8-003	trans-lncRNA
ENST00000521399.5_1_SNHG6-006	trans-lncRNA
ENST00000398039.2_1_RP11-78J21.7-001	trans-lncRNA
ENST00000521127.1_1_SNHG6-007	trans-lncRNA
ENST00000520944.5_1_SNHG6-003	trans-lncRNA
ENST00000453618.1_SEC22B-001	trans-lncRNA
ENST00000602294.5_1_JPX-009	trans-lncRNA
ENST00000550231.1_1_RP11-478C19.2-001	trans-lncRNA
ENST00000429210.1_RP11-312O7.2-001	trans-lncRNA
ENST00000524003.1_1_OTUD6B-AS1-001	trans-lncRNA
ENST00000416970.5_1_SNHG7-003	trans-lncRNA
ENST00000636308.1_1_DTX2P1-UPK3BP1-PMS2P11-003	trans-lncRNA
ENST00000625445.1_1_EBLN3-001	trans-lncRNA
ENST00000590435.5_1_SNHG16-003	trans-lncRNA
ENST00000500741.2_1_NRAV-002	trans-lncRNA
ENST00000428008.5_1_ZFAS1-006	trans-lncRNA
ENST00000442116.1_1_AP006222.2-003	trans-lncRNA
ENST00000598846.1_1_RP1-283E3.8-001	trans-lncRNA
ENST00000578492.5_1_RP13-104F24.2-001	trans-lncRNA
ENST00000581621.1_1_RP11-186B7.4-001	trans-lncRNA
ENST00000326677.9_1_ZFAS1-002	trans-lncRNA
ENST00000425653.1_1_DANCR-002	trans-lncRNA
ENST00000584926.5_1_LRRC75A-AS1-027	trans-lncRNA
ENST00000450535.5_1_ZFAS1-007	trans-lncRNA
ENST00000429897.5_1_LINC00969-040	trans-lncRNA
ENST00000452399.1_RP11-14N7.2-002	trans-lncRNA
ENST00000587838.1_1_SNHG16-008	trans-lncRNA
ENST00000602819.5_1_SNHG8-004	trans-lncRNA
ENST00000602573.1_1_SNHG8-005	trans-lncRNA
ENST00000547717.1_1_RP11-793H13.8-001	trans-lncRNA
ENST00000564629.1_1_RP11-452L6.5-001	trans-lncRNA
ENST00000331944.10_1_LINC00152-003	trans-lncRNA
ENST00000625589.2_1_RP11-70C1.3-003	trans-lncRNA
ENST00000444232.3_1_AC093323.3-002	trans-lncRNA
ENST00000462662.1_1_RP11-212P7.3-001	trans-lncRNA
ENST00000409569.2_1_MIR4435-2HG-001	trans-lncRNA
ENST00000412759.1_RP11-439A17.7-001	trans-lncRNA
ENST00000453324.5_1_LINC00969-041	trans-lncRNA
ENST00000580180.5_1_LRRC75A-AS1-026	trans-lncRNA
ENST00000582911.5_1_LRRC75A-AS1-025	trans-lncRNA
ENST00000438436.2_1_RNASEH1-AS1-001	trans-lncRNA
ENST00000424349.1_1_FGD5-AS1-003	trans-lncRNA
ENST00000307533.10_1_AC093323.3-001	trans-lncRNA
ENST00000454935.1_1_OLMALINC-001	trans-lncRNA
ENST00000411630.6_1_DANCR-001	trans-lncRNA
ENST00000620594.1_1_ZFAS1-008	trans-lncRNA
ENST00000579126.5_1_RP11-21J18.1-001	trans-lncRNA
ENST00000635031.1_1_AC093323.3-003	trans-lncRNA
ENST00000483329.6_1_STAG3L5P-PVRIG2P-PILRB-004	trans-lncRNA
ENST00000542466.2_1_AGAP2-AS1-001	trans-lncRNA
ENST00000447221.1_1_SNHG7-002	trans-lncRNA
ENST00000578757.5_1_LRRC75A-AS1-023	trans-lncRNA
ENST00000591956.1_1_SNHG16-005	trans-lncRNA
ENST00000582363.1_1_LINC00667-002	trans-lncRNA
ENST00000582008.5_1_LINC00667-001	trans-lncRNA
ENST00000606644.1_RP11-312O7.2-002	trans-lncRNA
ENST00000383038.3_AP000525.9-004	trans-lncRNA
ENST00000440079.1_1_FGD5-AS1-005	trans-lncRNA
ENST00000429940.6_1_LINC00839-001	trans-lncRNA
ENST00000587743.1_1_SNHG16-004	trans-lncRNA
ENST00000553829.1_1_LINC01578-003	trans-lncRNA
ENST00000413768.1_AP000525.9-001	trans-lncRNA
ENST00000442823.2_1_EPB41L4A-AS1-003	ribo-lncRNA
ENST00000580790.1_1_BMS1P4-001	ribo-lncRNA
ENST00000425081.2_1_PITPNA-AS1-001	ribo-lncRNA
ENST00000590628.1_1_CTC-459F4.3-001	ribo-lncRNA
ENST00000418833.2_1_RP4-758J18.2-003	ribo-lncRNA
ENST00000573187.1_1_AC113189.5-004	ribo-lncRNA
ENST00000342584.3_1_PP7080-002	ribo-lncRNA
ENST00000423222.5_1_LINC00467-001	ribo-lncRNA
ENST00000592738.2_SPPL2B-005	ribo-lncRNA
ENST00000506606.1_1_UBA6-AS1-001	ribo-lncRNA
ENST00000612598.1_1_RP11-12G12.7-001	ribo-lncRNA
ENST00000554360.5_1_PSMA3-AS1-002	ribo-lncRNA
ENST00000313807.4_1_EIF3J-AS1-001	ribo-lncRNA
ENST00000607315.1_1_RP11-51J9.5-001	ribo-lncRNA
ENST00000443946.1_1_AC016747.3-002	ribo-lncRNA
ENST00000420918.3_1_AC016747.3-001	ribo-lncRNA
ENST00000420850.1_1_ENTPD3-AS1-003	ribo-lncRNA
ENST00000518073.1_1_MINCR-001	ribo-lncRNA
ENST00000514110.5_1_SNHG4-007	ribo-lncRNA
ENST00000611079.1_1_RP1-267D11.6-001	ribo-lncRNA
ENST00000417691.1_1_AC016747.3-004	ribo-lncRNA
ENST00000431308.5_1_AC005562.1-004	ribo-lncRNA
ENST00000585816.1_1_CTC-260E6.6-001	ribo-lncRNA
ENST00000571449.1_1_ZNF213-AS1-004	ribo-lncRNA
ENST00000413077.1_1_AC012146.7-001	ribo-lncRNA
ENST00000527564.1_1_FLJ20021-001	ribo-lncRNA
ENST00000590479.5_1_MAPKAPK5-AS1-005	ribo-lncRNA
ENST00000418945.1_1_RP11-98I9.4-001	ribo-lncRNA
ENST00000366109.2_1_RP11-498P14.5-001	ribo-lncRNA
ENST00000591166.1_1_ASB16-AS1-003	ribo-lncRNA
ENST00000501652.5_1_LINC01184-003	ribo-lncRNA
ENST00000457084.1_1_RP11-206L10.9-019	ribo-lncRNA
ENST00000451607.5_1_GAS5-015	ribo-lncRNA
ENST00000441504.1_1_DANCR-003	ribo-lncRNA
ENST00000480904.2_1_THUMPD3-AS1-018	ribo-lncRNA
ENST00000427796.5_1_TCEB3-AS1-001	ribo-lncRNA
ENST00000446751.5_1_NUTM2A-AS1-012	ribo-lncRNA
ENST00000580048.1_1_LINC00909-001	ribo-lncRNA
ENST00000417554.1_RP11-495P10.2-002	ribo-lncRNA
ENST00000572035.1_1_RP11-111M22.3-006	ribo-lncRNA
ENST00000501079.5_1_ZBED5-AS1-001	ribo-lncRNA
ENST00000609228.1_1_MAPKAPK5-AS1-010	ribo-lncRNA
ENST00000432221.2_RP11-592B15.3-202	ribo-lncRNA
ENST00000590606.5_1_CTC-260E6.6-005	ribo-lncRNA
ENST00000414002.5_1_SNHG5-002	ribo-lncRNA
ENST00000507197.5_1_SNHG4-002	ribo-lncRNA
ENST00000441932.1_1_RP11-134G8.5-001	ribo-lncRNA
ENST00000369605.8_1_SNHG5-001	ribo-lncRNA
ENST00000594653.1_1_RP11-15H20.7-002	ribo-lncRNA
ENST00000570379.1_1_RP11-156P1.3-006	ribo-lncRNA
ENST00000605862.4_1_RP11-274B21.14-001	ribo-lncRNA
ENST00000413722.5_1_NUTM2A-AS1-006	ribo-lncRNA
ENST00000531523.1_1_SNHG9-001	ribo-lncRNA
ENST00000563192.1_1_SNHG19-001	ribo-lncRNA
ENST00000506188.5_1_SNHG4-003	ribo-lncRNA
ENST00000564152.1_1_CTA-29F11.1-001	ribo-lncRNA
ENST00000440719.1_LINC00623-015	ribo-lncRNA
ENST00000514146.1_1_TRIM52-AS1-002	ribo-lncRNA
ENST00000442526.2_1_RP11-517P14.2-001	ribo-lncRNA
ENST00000592381.1_1_RP11-1094M14.11-001	ribo-lncRNA
ENST00000582787.1_1_RP11-6N17.4-001	ribo-lncRNA
ENST00000500276.6_1_RASSF8-AS1-002	ribo-lncRNA
ENST00000586942.5_1_SNHG16-007	ribo-lncRNA
ENST00000436616.2_1_AC009948.5-006	ribo-lncRNA
ENST00000470977.5_1_SNHG12-003	ribo-lncRNA
ENST00000500203.2_SEC22B-002	ribo-lncRNA
ENST00000609350.1_1_RP11-395A13.2-001	ribo-lncRNA
ENST00000455565.5_1_CRHR1-IT1-005	ribo-lncRNA
ENST00000398849.6_1_AC005562.1-001	ribo-lncRNA
ENST00000551421.1_1_RP11-620J15.3-002	ribo-lncRNA
ENST00000546580.1_1_RP11-620J15.3-001	ribo-lncRNA
ENST00000527986.5_1_WAC-AS1-001	ribo-lncRNA
ENST00000585498.1_1_CTC-260E6.6-003	ribo-lncRNA
ENST00000371417.3_1_ARRDC1-AS1-001	ribo-lncRNA
ENST00000499346.6_1_LINC01184-001	ribo-lncRNA
ENST00000580220.2_1_CRHR1-IT1-004	ribo-lncRNA
ENST00000537068.5_1_SNHG1-025	ribo-lncRNA
ENST00000421068.5_1_GAS5-006	ribo-lncRNA
ENST00000518481.1_1_CTD-2336O2.1-003	ribo-lncRNA
ENST00000458739.1_1_NUTM2A-AS1-013	ribo-lncRNA
ENST00000605920.1_1_RP11-182L21.6-001	ribo-lncRNA
ENST00000567508.1_1_RP1-39G22.7-001	ribo-lncRNA
ENST00000425884.5_1_RP11-418J17.1-003	ribo-lncRNA
ENST00000564536.1_1_RP11-303E16.8-001	ribo-lncRNA
ENST00000634344.1_1_AP006222.2-005	ribo-lncRNA
ENST00000523354.1_1_THUMPD3-AS1-010	ribo-lncRNA
ENST00000417721.5_1_ZFAS1-004	ribo-lncRNA
ENST00000417835.1_1_FGD5-AS1-004	ribo-lncRNA
ENST00000581471.2_1_LINC00667-004	ribo-lncRNA
ENST00000526795.1_1_RAB30-AS1-003	ribo-lncRNA
ENST00000427063.6_1_SVIL-AS1-003	ribo-lncRNA
ENST00000431840.2_RP11-144G6.12-001	ribo-lncRNA
ENST00000416193.5_1_SLC16A1-AS1-002	ribo-lncRNA
ENST00000323813.3_1_TYMSOS-001	ribo-lncRNA
ENST00000438412.5_1_HCG18-003	ribo-lncRNA
ENST00000483543.7_1_AJ271736.10-001	ribo-lncRNA
ENST00000433843.1_1_SNHG5-007	ribo-lncRNA
ENST00000452565.1_1_GS1-124K5.4-002	ribo-lncRNA
ENST00000498917.2_1_UBA6-AS1-003	ribo-lncRNA
ENST00000399508.2_RP11-592B15.3-201	ribo-lncRNA
ENST00000508096.1_1_RP11-298J20.4-001	ribo-lncRNA
ENST00000507692.5_1_SNHG4-008	ribo-lncRNA
ENST00000456293.5_1_GAS5-007	ribo-lncRNA
ENST00000442383.1_1_OSER1-AS1-001	ribo-lncRNA
ENST00000528337.1_1_WAC-AS1-002	ribo-lncRNA
ENST00000501011.6_1_RAB30-AS1-001	ribo-lncRNA
ENST00000416769.1_1_LINC00339-001	ribo-lncRNA
ENST00000436764.5_1_SNHG17-001	ribo-lncRNA
ENST00000451298.1_1_RP11-248G5.8-001	ribo-lncRNA
ENST00000427306.2_1_EPB41L4A-AS1-002	ribo-lncRNA
ENST00000417578.5_1_SNHG17-006	ribo-lncRNA
ENST00000528804.1_1_AL136419.6-002	ribo-lncRNA
ENST00000436656.5_1_GAS5-004	ribo-lncRNA
ENST00000443631.1_1_RP11-545E17.3-001	ribo-lncRNA
ENST00000558945.5_1_OIP5-AS1-002	ribo-lncRNA
ENST00000448190.6_1_SNHG4-005	ribo-lncRNA
ENST00000430302.1_1_RP11-111F5.4-004	ribo-lncRNA
ENST00000469846.2_1_THUMPD3-AS1-006	ribo-lncRNA
ENST00000534499.1_1_RAB30-AS1-006	ribo-lncRNA
ENST00000439559.2_1_LINC00863-001	ribo-lncRNA
ENST00000476910.6_1_ARMCX5-GPRASP2-007	ribo-lncRNA
ENST00000359941.9_1_TP53TG1-001	ribo-lncRNA
ENST00000521708.1_1_THUMPD3-AS1-016	ribo-lncRNA
ENST00000636531.1_1_RP4-614C10.2-001	ribo-lncRNA
ENST00000483543.7_1_PAR_Y_AJ271736.10-001	ribo-lncRNA
ENST00000422304.1_1_POLR2J4-001	ribo-lncRNA
ENST00000580440.5_1_AC005154.6-004	ribo-lncRNA
ENST00000413755.5_1_SNHG17-008	ribo-lncRNA
ENST00000412685.6_1_HCG18-001	ribo-lncRNA
ENST00000420509.1_1_AC007383.3-001	ribo-lncRNA
ENST00000557682.6_1_LINC01578-001	ribo-lncRNA
ENST00000505522.4_1_SNHG4-001	ribo-lncRNA
ENST00000635600.1_1_RP11-242D8.1-002	ribo-lncRNA
ENST00000545800.1_1_RP11-783K16.13-001	ribo-lncRNA
ENST00000525331.5_1_PDXDC2P-005	ribo-lncRNA
ENST00000443596.1_1_MAPKAPK5-AS1-004	ribo-lncRNA
ENST00000607166.1_1_ZEB1-AS1-009	ribo-lncRNA
ENST00000457390.1_RP11-14N7.2-004	ribo-lncRNA
ENST00000426200.1_1_FGD5-AS1-002	ribo-lncRNA
ENST00000440862.1_RP6-206I17.1-005	ribo-lncRNA
ENST00000553657.5_1_PSMA3-AS1-016	ribo-lncRNA
ENST00000526623.2_1_AP003068.23-001	ribo-lncRNA
ENST00000551597.6_1_PSMA3-AS1-007	ribo-lncRNA
ENST00000431043.1_1_SNHG5-009	ribo-lncRNA
ENST00000530079.5_1_PDXDC2P-002	ribo-lncRNA
ENST00000584327.5_1_SNHG15-010	ribo-lncRNA
ENST00000442119.5_1_MAPKAPK5-AS1-003	ribo-lncRNA
ENST00000597785.1_1_RAB11B-AS1-002	ribo-lncRNA
ENST00000529369.1_1_RP11-660L16.2-001	ribo-lncRNA
ENST00000504300.1_1_CTD-2015H6.3-001	ribo-lncRNA
ENST00000480811.5_1_LRRC75A-AS1-018	ribo-lncRNA
ENST00000398043.2_1_APTR-003	ribo-lncRNA
ENST00000601369.5_1_NUTM2B-AS1-001	ribo-lncRNA
ENST00000623215.1_1_AC005538.3-002	ribo-lncRNA
ENST00000578730.1_1_CTBP1-AS2-005	ribo-lncRNA
ENST00000451786.5_1_LINC-PINT-001	ribo-lncRNA
ENST00000460022.6_2_AC009403.2-005	ribo-lncRNA
ENST00000447507.1_1_SNHG3-003	ribo-lncRNA
ENST00000415215.1_1_JPX-003	ribo-lncRNA
ENST00000431268.5_1_GAS5-002	ribo-lncRNA
ENST00000501702.6_1_LINC01184-009	ribo-lncRNA
ENST00000634451.1_1_LINC00339-008	ribo-lncRNA
ENST00000444362.2_1_RP4-758J18.2-001	ribo-lncRNA
ENST00000454631.1_1_RP11-295G20.2-005	ribo-lncRNA
ENST00000540866.2_1_RP11-197N18.2-001	ribo-lncRNA
ENST00000366446.4_1_NUTM2A-AS1-007	ribo-lncRNA
ENST00000623112.1_1_AC074183.3-001	ribo-lncRNA
ENST00000412224.6_1_KTN1-AS1-001	ribo-lncRNA
ENST00000457283.3_1_AC002310.12-001	ribo-lncRNA
ENST00000366365.2_2_SNHG20-002	ribo-lncRNA
ENST00000606697.5_1_NNT-AS1-003	ribo-lncRNA
ENST00000483140.5_1_LRRC75A-AS1-017	ribo-lncRNA
ENST00000607957.1_1_RP11-390E23.6-001	ribo-lncRNA
ENST00000426282.6_1_NUP50-AS1-001	ribo-lncRNA
ENST00000561275.5_1_OIP5-AS1-006	ribo-lncRNA
ENST00000438107.1_1_RP11-706O15.3-002	ribo-lncRNA
ENST00000491009.5_1_LRRC75A-AS1-013	ribo-lncRNA
ENST00000580828.1_1_SNHG25-002	ribo-lncRNA
ENST00000425170.1_1_SNHG5-008	ribo-lncRNA
ENST00000507736.1_1_TMEM161B-AS1-011	ribo-lncRNA
ENST00000504270.2_1_CD27-AS1-004	ribo-lncRNA
ENST00000573622.1_1_RP11-705C15.5-001	ribo-lncRNA
ENST00000580458.5_1_SNHG15-008	ribo-lncRNA
ENST00000555707.5_1_PSMA3-AS1-003	ribo-lncRNA
ENST00000602812.5_1_FTX-009	ribo-lncRNA
ENST00000598322.1_1_CTD-3099C6.9-001	ribo-lncRNA
ENST00000608317.1_1_PAXIP1-AS1-001	ribo-lncRNA
ENST00000591501.1_1_ILF3-AS1-001	ribo-lncRNA
ENST00000545308.5_1_SNHG1-012	ribo-lncRNA
ENST00000310771.8_1_STAG3L5P-PVRIG2P-PILRB-001	ribo-lncRNA
ENST00000421685.2_1_ZNF674-AS1-001	ribo-lncRNA
ENST00000453026.6_1_AC009948.5-005	ribo-lncRNA
ENST00000557660.5_1_PSMA3-AS1-004	ribo-lncRNA
ENST00000416650.5_1_APTR-004	ribo-lncRNA
ENST00000610979.1_1_RP5-908M14.9-001	ribo-lncRNA
ENST00000470714.5_1_STAG3L5P-PVRIG2P-PILRB-003	ribo-lncRNA
ENST00000582727.1_1_SNHG15-006	ribo-lncRNA
ENST00000412446.5_1_LINC00476-004	ribo-lncRNA
ENST00000582965.1_1_SNHG25-001	ribo-lncRNA
ENST00000594934.5_1_CTD-2017D11.1-001	ribo-lncRNA
ENST00000421004.3_1_SCAMP1-AS1-001	ribo-lncRNA
ENST00000611877.1_1_RP11-758H9.2-001	ribo-lncRNA
ENST00000573447.1_1_ZNF213-AS1-002	ribo-lncRNA
ENST00000440026.1_1_AC005562.1-002	ribo-lncRNA
ENST00000525941.1_1_AP006621.5-002	ribo-lncRNA
ENST00000434411.5_1_SNHG20-001	ribo-lncRNA
ENST00000442007.1_1_RP11-398K22.12-002	ribo-lncRNA
ENST00000421315.1_1_RP11-398K22.12-001	ribo-lncRNA
ENST00000445520.5_1_AC007246.3-009	ribo-lncRNA
ENST00000449419.5_1_ENTPD1-AS1-005	ribo-lncRNA
ENST00000552576.2_1_RP11-644F5.11-001	ribo-lncRNA
ENST00000366187.2_1_AC007246.3-011	ribo-lncRNA
ENST00000526453.1_1_RP11-110I1.12-001	ribo-lncRNA
ENST00000413706.1_1_AC091729.9-004	ribo-lncRNA
ENST00000417897.1_1_AC113189.5-001	ribo-lncRNA
ENST00000502511.1_1_PP7080-003	ribo-lncRNA
ENST00000533708.1_1_RAB30-AS1-005	ribo-lncRNA
ENST00000625350.1_1_GLIDR-001	ribo-lncRNA
ENST00000560359.1_1_GABPB1-AS1-005	ribo-lncRNA
ENST00000453677.1_1_KMT2E-AS1-001	ribo-lncRNA
ENST00000447883.2_RP11-277L2.3-001	ribo-lncRNA
ENST00000537024.5_1_SNHG1-013	ribo-lncRNA
ENST00000526036.1_1_AP001372.2-001	ribo-lncRNA
ENST00000445680.1_1_RP11-552M11.4-001	ribo-lncRNA
ENST00000584509.1_1_RP11-888D10.3-001	ribo-lncRNA
ENST00000590889.5_1_CTD-3220F14.1-002	ribo-lncRNA
ENST00000517959.1_1_CTD-2336O2.1-002	ribo-lncRNA
ENST00000416221.5_1_RP11-295G20.2-001	ribo-lncRNA
ENST00000452942.6_1_ENTPD1-AS1-007	ribo-lncRNA
ENST00000439943.5_1_OSER1-AS1-002	ribo-lncRNA
ENST00000564621.1_1_UBL7-AS1-002	ribo-lncRNA
ENST00000589515.2_SPPL2B-012	ribo-lncRNA
ENST00000507999.5_1_NOP14-AS1-006	ribo-lncRNA
ENST00000614046.1_1_RP11-147L13.15-001	ribo-lncRNA
ENST00000595094.1_1_CTC-513N18.7-001	ribo-lncRNA
ENST00000449289.5_1_GAS5-008	ribo-lncRNA
ENST00000574306.1_1_MIR22HG-002	ribo-lncRNA
ENST00000590523.1_1_LINC00662-002	ribo-lncRNA
ENST00000395400.4_1_SLX1B-SULT1A4-002	ribo-lncRNA
ENST00000620617.1_1_RP11-61K9.3-001	ribo-lncRNA
ENST00000609879.1_1_RP5-998N21.10-001	ribo-lncRNA
ENST00000457233.5_1_LINC00969-039	ribo-lncRNA
ENST00000597953.1_1_RP11-91G21.1-001	ribo-lncRNA
ENST00000555045.1_1_DHRS4-AS1-002	ribo-lncRNA
ENST00000542265.5_1_PXN-AS1-001	ribo-lncRNA
ENST00000612689.1_1_AC114271.2-001	ribo-lncRNA
ENST00000596623.1_1_ZNF888-001	ribo-lncRNA
ENST00000566814.1_1_CTA-445C9.14-001	ribo-lncRNA
ENST00000538266.5_1_SNHG1-019	ribo-lncRNA
ENST00000418534.3_1_AC007161.5-002	ribo-lncRNA
ENST00000442067.5_1_GAS5-018	ribo-lncRNA
ENST00000585122.5_1_CRHR1-IT1-006	ribo-lncRNA
ENST00000453671.5_1_TMEM44-AS1-001	ribo-lncRNA
ENST00000425425.1_1_LINC00969-043	ribo-lncRNA
ENST00000466734.5_1_DUBR-002	ribo-lncRNA
ENST00000635968.1_1_RP4-614C10.2-002	ribo-lncRNA
ENST00000493710.1_1_RP11-155G14.6-001	ribo-lncRNA
ENST00000399247.6_1_HLA-F-AS1-001	ribo-lncRNA
ENST00000589899.5_1_RP11-206L10.9-003	ribo-lncRNA
ENST00000495684.2_1_RP11-455P21.3-001	ribo-lncRNA
ENST00000636560.1_1_RP4-614C10.2-004	ribo-lncRNA
ENST00000637196.1_1_RP4-614C10.2-003	ribo-lncRNA
ENST00000590677.5_1_LINC00662-004	ribo-lncRNA
ENST00000449363.1_1_COX10-AS1-002	ribo-lncRNA
ENST00000413961.5_1_NUTM2A-AS1-002	ribo-lncRNA
ENST00000590353.1_1_RP11-120M18.2-004	ribo-lncRNA
ENST00000446527.5_1_RP11-421L21.3-004	ribo-lncRNA
ENST00000561140.1_2_RP11-97O12.7-002	ribo-lncRNA
ENST00000568391.1_1_RP11-390D11.1-001	ribo-lncRNA
ENST00000498199.1_1_THUMPD3-AS1-003	ribo-lncRNA
ENST00000567286.5_1_UBL7-AS1-005	ribo-lncRNA
ENST00000537869.5_1_SNHG1-004	ribo-lncRNA
ENST00000317122.2_1_FLJ37453-001	ribo-lncRNA
ENST00000451795.1_1_RP5-827C21.4-001	ribo-lncRNA
ENST00000623970.1_1_ARRDC1-AS1-003	ribo-lncRNA
ENST00000445441.1_1_PRR34-AS1-003	ribo-lncRNA
ENST00000340510.8_1_LINC00265-001	ribo-lncRNA
ENST00000449589.5_1_GAS5-010	ribo-lncRNA
ENST00000585445.1_1_ZNF667-AS1-001	ribo-lncRNA
ENST00000531661.1_1_RP11-522I20.3-001	ribo-lncRNA
ENST00000585457.5_1_ASB16-AS1-001	ribo-lncRNA
ENST00000571901.5_1_RP11-156P1.3-008	ribo-lncRNA
ENST00000534914.5_1_LINC00467-003	ribo-lncRNA
ENST00000531894.5_1_PDXDC2P-001	ribo-lncRNA
ENST00000444184.5_1_LINC00963-002	ribo-lncRNA
ENST00000506340.1_1_CTC-338M12.4-003	ribo-lncRNA
ENST00000412059.5_1_GAS5-022	ribo-lncRNA
ENST00000409054.1_1_LINC00152-005	ribo-lncRNA
ENST00000447424.5_1_NUTM2A-AS1-011	ribo-lncRNA
ENST00000416202.5_1_PRR34-AS1-001	ribo-lncRNA
ENST00000548468.2_1_RP4-605O3.4-001	ribo-lncRNA
ENST00000636161.1_1_RP11-122G18.12-001	ribo-lncRNA
ENST00000555562.1_1_FOXN3-AS1-001	ribo-lncRNA
ENST00000421293.1_1_TP53TG1-003	ribo-lncRNA
ENST00000426725.1_1_RNASEH1-AS1-002	ribo-lncRNA
ENST00000442171.5_1_RP11-452F19.3-007	ribo-lncRNA
ENST00000556895.5_1_LINC01578-004	ribo-lncRNA
ENST00000484836.1_1_LRRC75A-AS1-016	ribo-lncRNA
ENST00000473753.2_1_RP11-967K21.1-001	ribo-lncRNA
ENST00000585075.1_1_RP11-649A18.12-002	ribo-lncRNA
ENST00000623091.1_1_HEIH-001	ribo-lncRNA
ENST00000522525.5_1_THUMPD3-AS1-005	ribo-lncRNA
ENST00000461448.5_1_SNHG12-012	ribo-lncRNA
ENST00000619697.1_1_RP11-458J1.1-001	ribo-lncRNA
ENST00000444874.5_1_STAG3L5P-PVRIG2P-PILRB-002	ribo-lncRNA
ENST00000498905.2_1_SBF2-AS1-001	ribo-lncRNA
ENST00000565382.1_1_RP11-505K9.1-001	ribo-lncRNA
ENST00000418400.1_RP11-592B15.3-001	ribo-lncRNA
ENST00000609682.1_1_ZBTB11-AS1-001	ribo-lncRNA
ENST00000561606.1_1_CTD-2256P15.2-001	ribo-lncRNA
ENST00000453722.6_1_LINC00511-002	ribo-lncRNA
ENST00000452184.2_1_LINC01410-002	ribo-lncRNA
ENST00000565747.5_1_CTD-2270L9.4-003	ribo-lncRNA
ENST00000481898.5_1_LRRC75A-AS1-002	ribo-lncRNA
ENST00000508309.1_1_LINC00847-004	ribo-lncRNA
ENST00000570080.1_1_CTD-2270L9.4-001	ribo-lncRNA
ENST00000608721.1_1_RP3-428L16.2-001	ribo-lncRNA
ENST00000344893.4_1_CTC-499B15.5-001	ribo-lncRNA
ENST00000590622.5_1_LINC00665-006	ribo-lncRNA
ENST00000317114.1_1_DLGAP1-AS1-001	ribo-lncRNA
ENST00000437713.5_1_TTC28-AS1-003	ribo-lncRNA
ENST00000514793.1_1_RP11-1379J22.5-002	ribo-lncRNA
ENST00000566583.5_1_SNHG20-007	ribo-lncRNA
ENST00000481027.5_1_LRRC75A-AS1-003	ribo-lncRNA
ENST00000544553.1_1_RP11-783K16.5-001	ribo-lncRNA
ENST00000596705.5_1_CTD-2561J22.5-001	ribo-lncRNA
ENST00000521696.1_1_RP11-410L14.2-001	ribo-lncRNA
ENST00000521369.2_1_RP11-395G23.3-001	ribo-lncRNA
ENST00000606714.5_1_TRAM2-AS1-003	ribo-lncRNA
ENST00000518822.1_1_CTD-2336O2.1-001	ribo-lncRNA
ENST00000607222.1_1_RP11-345P4.9-001	ribo-lncRNA
ENST00000508877.1_1_CTC-338M12.5-001	ribo-lncRNA
ENST00000436996.1_1_TTC28-AS1-009	ribo-lncRNA
ENST00000487066.5_1_LRRC75A-AS1-009	ribo-lncRNA
ENST00000463183.1_1_LINC00960-001	ribo-lncRNA
ENST00000591372.1_1_LINC00665-003	ribo-lncRNA
ENST00000508000.5_1_CTD-2015H6.3-002	ribo-lncRNA
ENST00000500118.2_1_RP11-115C21.2-001	ribo-lncRNA
ENST00000423008.1_1_AC091729.9-001	ribo-lncRNA
ENST00000454813.1_1_GAS5-026	ribo-lncRNA
ENST00000440150.5_1_RP11-418J17.1-002	ribo-lncRNA
ENST00000579095.1_1_RP13-20L14.6-002	ribo-lncRNA
ENST00000448373.6_1_ZNF529-AS1-001	ribo-lncRNA
ENST00000477249.6_1_LRRC75A-AS1-015	ribo-lncRNA
ENST00000512287.1_1_CKMT2-AS1-006	ribo-lncRNA
ENST00000605970.1_RP11-144G6.12-002	ribo-lncRNA
ENST00000422183.5_1_GAS5-019	ribo-lncRNA
ENST00000434729.5_1_SNHG11-010	ribo-lncRNA
ENST00000563328.4_1_RP5-991G20.1-001	ribo-lncRNA
ENST00000497086.5_1_RP1-178F15.5-002	ribo-lncRNA
ENST00000447687.2_1_CD27-AS1-009	ribo-lncRNA
ENST00000560750.1_1_EIF3J-AS1-004	ribo-lncRNA
ENST00000451884.5_1_MIR4435-2HG-014	ribo-lncRNA
ENST00000447725.2_1_RP4-758J18.2-007	ribo-lncRNA
ENST00000591892.2_1_RP1-20N2.8-001	ribo-lncRNA
ENST00000502041.2_1_CKMT2-AS1-004	ribo-lncRNA
ENST00000421331.1_1_NEXN-AS1-001	ribo-lncRNA
ENST00000530270.2_1_RAB30-AS1-008	ribo-lncRNA
ENST00000583740.5_1_CRHR1-IT1-007	ribo-lncRNA
ENST00000570282.1_1_RP11-412D9.4-001	ribo-lncRNA
ENST00000586377.2_SPPL2B-003	ribo-lncRNA
ENST00000556400.5_1_PSMA3-AS1-015	ribo-lncRNA
ENST00000458080.1_1_CTA-292E10.6-001	ribo-lncRNA
ENST00000593491.2_1_LIPE-AS1-005	ribo-lncRNA
ENST00000445118.6_1_LINC01128-001	ribo-lncRNA
ENST00000602385.1_1_TERC-001	ribo-lncRNA
ENST00000475947.6_1_LRRC75A-AS1-010	ribo-lncRNA
ENST00000575089.1_1_ZNF213-AS1-008	ribo-lncRNA
ENST00000553946.1_1_RP11-193F5.1-001	ribo-lncRNA
ENST00000466616.5_1_ARMCX5-GPRASP2-006	ribo-lncRNA
ENST00000447795.3_1_RP11-126K1.2-001	ribo-lncRNA
ENST00000496359.5_1_NUTM2B-AS1-006	ribo-lncRNA
ENST00000399541.6_1_ALOX12-AS1-001	ribo-lncRNA
ENST00000605834.1_1_RP11-326I11.3-001	ribo-lncRNA
ENST00000530083.1_1_AP006621.5-001	ribo-lncRNA
ENST00000458725.5_1_DLEU2-008	ribo-lncRNA
ENST00000501927.2_1_CKMT2-AS1-003	ribo-lncRNA
ENST00000595508.1_1_AC005614.5-001	ribo-lncRNA
ENST00000512280.1_1_RP11-98D18.3-001	ribo-lncRNA
ENST00000454068.5_1_GAS5-014	ribo-lncRNA
ENST00000564834.1_1_LINC01003-001	ribo-lncRNA
ENST00000423477.2_1_BOLA3-AS1-001	ribo-lncRNA
ENST00000559909.1_1_RP11-108K3.1-001	ribo-lncRNA
ENST00000541615.5_1_SNHG1-020	ribo-lncRNA
ENST00000555771.2_1_RP1-261D10.2-001	ribo-lncRNA
ENST00000568997.5_1_SLX1A-SULT1A3-004	ribo-lncRNA
ENST00000445682.2_1_GUSBP11-002	ribo-lncRNA
ENST00000583400.6_1_LRRC75A-AS1-033	ribo-lncRNA
ENST00000592845.2_SPPL2B-002	ribo-lncRNA
ENST00000440377.2_1_RP11-337C18.8-001	ribo-lncRNA
ENST00000622628.1_1_RP1-198K11.5-001	ribo-lncRNA
ENST00000440496.5_1_LINC00630-001	ribo-lncRNA
ENST00000508878.5_1_LINC01184-004	ribo-lncRNA
ENST00000548760.2_1_TMPO-AS1-001	ribo-lncRNA
ENST00000546134.5_1_RASSF8-AS1-007	ribo-lncRNA
ENST00000629441.1_1_ST3GAL4-AS1-001	ribo-lncRNA
ENST00000484794.5_1_NUTM2B-AS1-007	ribo-lncRNA
ENST00000502001.2_1_MIR4458HG-001	ribo-lncRNA
ENST00000577853.1_RP11-196G18.23-001	ribo-lncRNA
ENST00000473572.2_1_AC002116.8-001	ribo-lncRNA
ENST00000566712.2_1_SLX1A-SULT1A3-006	ribo-lncRNA
ENST00000423536.5_1_SNHG17-003	ribo-lncRNA
ENST00000592422.5_1_MAP3K14-AS1-006	ribo-lncRNA
ENST00000419422.1_1_RP11-132A1.4-001	ribo-lncRNA
ENST00000634357.1_1_PCBP2-OT1-001	ribo-lncRNA
ENST00000321517.3_1_LINC00476-001	ribo-lncRNA
ENST00000502066.6_1_CRNDE-003	ribo-lncRNA
ENST00000539921.5_1_SNHG1-006	ribo-lncRNA
ENST00000541416.5_1_SNHG1-008	ribo-lncRNA
ENST00000461864.5_1_NCK1-AS1-001	ribo-lncRNA
ENST00000399540.2_1_ALOX12-AS1-002	ribo-lncRNA
ENST00000454115.6_1_BX322557.10-001	ribo-lncRNA
ENST00000443799.5_1_GAS5-011	ribo-lncRNA
ENST00000419027.1_RP11-435B5.4-007	ribo-lncRNA
ENST00000597980.1_1_CTD-2619J13.14-002	ribo-lncRNA
ENST00000444301.5_1_MIR4435-2HG-012	ribo-lncRNA
ENST00000562965.1_1_LOXL1-AS1-004	ribo-lncRNA
ENST00000609975.1_1_RP11-440D17.3-001	ribo-lncRNA
ENST00000501937.2_1_LINC00847-002	ribo-lncRNA
ENST00000377518.3_1_RP11-111F5.4-001	ribo-lncRNA
ENST00000622994.1_1_AD001527.4-001	ribo-lncRNA
ENST00000604369.5_1_KANTR-005	ribo-lncRNA
ENST00000563777.1_1_FBXL19-AS1-001	ribo-lncRNA
ENST00000400362.2_1_BX322557.10-002	ribo-lncRNA
ENST00000547804.1_1_LINC00941-001	ribo-lncRNA
ENST00000456273.1_1_INE1-001	ribo-lncRNA
ENST00000499653.1_1_UBR5-AS1-001	ribo-lncRNA
ENST00000530759.1_1_RP11-111M22.3-001	ribo-lncRNA
ENST00000557412.1_1_PSMA3-AS1-009	ribo-lncRNA
ENST00000489336.5_1_CTD-2006C1.2-001	ribo-lncRNA
ENST00000608465.5_1_RP11-299J3.8-001	ribo-lncRNA
ENST00000608477.1_1_RP11-212P7.2-001	ribo-lncRNA
ENST00000504792.6_1_THAP9-AS1-002	ribo-lncRNA
ENST00000602172.1_1_CARD8-AS1-001	ribo-lncRNA
ENST00000624833.1_1_CTC-351M12.1-001	ribo-lncRNA
ENST00000549565.1_1_RP11-977G19.11-002	ribo-lncRNA
ENST00000605778.1_1_RP11-379H18.1-001	ribo-lncRNA
ENST00000560255.2_1_ST20-AS1-001	ribo-lncRNA
ENST00000625041.1_1_RP11-574K11.24-001	ribo-lncRNA
ENST00000577066.2_1_BAIAP2-AS1-001	ribo-lncRNA
ENST00000624054.1_1_XX-FW83563B9.5-001	ribo-lncRNA
ENST00000447070.1_1_AC074117.10-001	ribo-lncRNA
ENST00000624705.1_1_CTD-3014M21.1-001	ribo-lncRNA
ENST00000504520.6_1_THAP9-AS1-001	ribo-lncRNA
ENST00000580684.5_1_LINC00667-005	ribo-lncRNA
ENST00000575312.1_1_RP13-1032I1.7-001	ribo-lncRNA
ENST00000538519.3_1_JPX-012	ribo-lncRNA
ENST00000597230.2_1_CTD-3138B18.5-001	ribo-lncRNA
ENST00000592946.1_1_AC084219.4-001	ribo-lncRNA
ENST00000570843.1_1_RP11-473M20.16-001	ribo-lncRNA
ENST00000602755.1_1_SCARNA2-001	ribo-lncRNA
ENST00000420367.1_1_PDCD4-AS1-001	ribo-lncRNA
ENST00000360656.2_1_CH17-340M24.3-001	ribo-lncRNA
ENST00000429630.1_1_AC093673.5-001	ribo-lncRNA
ENST00000513560.6_1_NNT-AS1-005	ribo-lncRNA
ENST00000560706.5_1_OIP5-AS1-010	ribo-lncRNA
ENST00000565797.2_1_CTB-31O20.2-001	ribo-lncRNA
ENST00000554169.1_1_SNHG10-002	ribo-lncRNA
ENST00000430068.1_2_AP000704.5-001	ribo-lncRNA
ENST00000470491.6_1_LRRC75A-AS1-012	ribo-lncRNA
ENST00000563151.1_1_RP11-403P17.4-001	ribo-lncRNA
ENST00000456135.6_1_FAM66C-002	ribo-lncRNA
ENST00000497774.5_1_LRRC75A-AS1-007	ribo-lncRNA
ENST00000514487.1_1_CTC-338M12.5-002	ribo-lncRNA
ENST00000572242.1_1_RP4-758J18.2-006	ribo-lncRNA
ENST00000583963.1_1_RP11-849F2.5-002	ribo-lncRNA
ENST00000619314.1_1_GABPB1-AS1-009	ribo-lncRNA
ENST00000576871.1_1_RP11-166P13.3-002	ribo-lncRNA
ENST00000578380.6_1_LRRC75A-AS1-021	ribo-lncRNA
ENST00000453491.2_1_RP11-539I5.1-001	ribo-lncRNA
ENST00000562878.1_1_RP4-798A10.7-001	ribo-lncRNA
ENST00000631288.2_1_LINC00969-129	ribo-lncRNA
ENST00000558031.5_1_CRNDE-009	ribo-lncRNA
ENST00000605499.1_1_RP11-324I22.4-001	ribo-lncRNA
ENST00000577700.5_1_SNHG15-002	ribo-lncRNA
ENST00000457147.1_1_DNAJC9-AS1-001	ribo-lncRNA
ENST00000585258.1_1_RP11-162A12.2-001	ribo-lncRNA
ENST00000623943.1_1_RP11-54C4.3-001	ribo-lncRNA
ENST00000532845.1_1_AP001258.4-003	ribo-lncRNA
ENST00000588286.1_1_TMEM147-AS1-004	ribo-lncRNA
ENST00000591458.1_1_LINC00662-003	ribo-lncRNA
ENST00000482985.4_1_RP11-506M13.3-002	ribo-lncRNA
ENST00000452197.5_1_GAS5-013	ribo-lncRNA
ENST00000568739.5_1_AC137934.1-001	ribo-lncRNA
ENST00000449486.1_1_PAXIP1-AS2-003	ribo-lncRNA
ENST00000534991.3_1_URB1-AS1-001	ribo-lncRNA
ENST00000414676.5_1_NRSN2-AS1-001	ribo-lncRNA
ENST00000574741.1_1_RP11-156P1.3-001	ribo-lncRNA
ENST00000447037.1_1_AP001469.9-001	ribo-lncRNA
ENST00000619625.4_1_NUTM2B-AS1-013	ribo-lncRNA
ENST00000448096.1_1_RP4-756H11.3-003	ribo-lncRNA
ENST00000515466.1_1_NNT-AS1-004	ribo-lncRNA
ENST00000408966.4_1_EXOC3-AS1-201	ribo-lncRNA
ENST00000619432.1_1_RP11-670E13.6-001	ribo-lncRNA
ENST00000450353.2_1_GS1-124K5.3-001	ribo-lncRNA
ENST00000562642.1_1_AC135048.13-001	ribo-lncRNA
ENST00000380711.3_1_CHKB-AS1-001	ribo-lncRNA
ENST00000539975.5_1_SNHG1-005	ribo-lncRNA
ENST00000520619.1_1_SNHG6-004	ribo-lncRNA
ENST00000535200.1_1_PXN-AS1-002	ribo-lncRNA
ENST00000511369.5_1_RP11-411K7.1-002	ribo-lncRNA
ENST00000607421.1_1_U47924.31-001	ribo-lncRNA
ENST00000582106.1_1_MAFG-AS1-001	ribo-lncRNA
ENST00000610494.1_1_RP11-172H24.4-001	ribo-lncRNA
ENST00000453754.5_1_SNHG5-006	ribo-lncRNA
ENST00000492250.5_1_LRRC75A-AS1-011	ribo-lncRNA
ENST00000596643.5_1_CTD-3131K8.2-003	ribo-lncRNA
ENST00000535643.5_1_LINC01089-003	ribo-lncRNA
ENST00000422740.1_1_AC016747.3-003	ribo-lncRNA
ENST00000501177.7_1_CRNDE-002	ribo-lncRNA
ENST00000456633.1_1_ASH1L-AS1-002	ribo-lncRNA
ENST00000555937.1_1_RP11-618G20.1-001	ribo-lncRNA
ENST00000500538.6_1_UBA6-AS1-002	ribo-lncRNA
ENST00000429139.1_1_MIR181A2HG-001	ribo-lncRNA
ENST00000592918.5_2_AC005301.9-001	ribo-lncRNA
ENST00000603672.5_1_FTX-010	ribo-lncRNA
ENST00000511331.5_1_CTC-338M12.4-004	ribo-lncRNA
ENST00000513055.1_1_NR2F1-AS1-001	ribo-lncRNA
ENST00000504081.1_1_CTC-499J9.1-001	ribo-lncRNA
ENST00000619666.1_1_RP11-156K23.3-001	ribo-lncRNA
ENST00000495430.1_1_NUTM2B-AS1-004	ribo-lncRNA
ENST00000502162.2_1_LINC00847-003	ribo-lncRNA
ENST00000381800.3_1_LOH12CR2-001	ribo-lncRNA
ENST00000445521.5_1_SVIL-AS1-010	ribo-lncRNA
ENST00000602985.5_1_JPX-008	ribo-lncRNA
ENST00000448629.5_1_RP4-758J18.2-004	ribo-lncRNA
ENST00000469539.1_1_AC009403.2-002	ribo-lncRNA
ENST00000564194.5_1_LOXL1-AS1-002	ribo-lncRNA
ENST00000418474.1_1_AC009506.1-001	ribo-lncRNA
ENST00000437019.1_PCBP1-AS1-040	ribo-lncRNA
ENST00000566956.1_1_ATP2A1-AS1-001	ribo-lncRNA
ENST00000425771.5_1_GAS5-020	ribo-lncRNA
ENST00000602550.5_1_HCG18-012	ribo-lncRNA
ENST00000503484.5_1_NNT-AS1-001	ribo-lncRNA
ENST00000607322.1_1_RP11-498P14.5-002	ribo-lncRNA
ENST00000624088.1_1_RP11-43N16.4-001	ribo-lncRNA
ENST00000433070.6_1_DLEU2-001	ribo-lncRNA
ENST00000626089.2_1_LINC00969-062	ribo-lncRNA
ENST00000581067.1_1_LINC00526-001	ribo-lncRNA
ENST00000623267.3_1_SNHG5-016	ribo-lncRNA
ENST00000515055.1_1_RP4-622L5.2-001	ribo-lncRNA
ENST00000474814.1_1_SNHG12-004	ribo-lncRNA
ENST00000581192.1_1_LINC00909-002	ribo-lncRNA
ENST00000428687.1_1_RP11-488L18.8-001	ribo-lncRNA
ENST00000574423.2_1_LA16C-306E5.3-001	ribo-lncRNA
ENST00000414797.5_1_MAGI2-AS3-003	ribo-lncRNA
ENST00000428939.3_1_HOTAIRM1-003	ribo-lncRNA
ENST00000448978.1_1_LENG8-AS1-002	ribo-lncRNA
ENST00000565256.1_1_SNHG20-008	ribo-lncRNA
ENST00000580781.5_1_RP11-78F17.1-002	ribo-lncRNA
ENST00000333319.6_1_LINC01006-001	ribo-lncRNA
ENST00000435947.5_1_SNHG5-003	ribo-lncRNA
ENST00000559432.5_1_CRNDE-007	ribo-lncRNA
ENST00000428207.4_1_MAPKAPK5-AS1-001	ribo-lncRNA
ENST00000508179.1_1_SNHG18-001	ribo-lncRNA
ENST00000451213.1_1_RP11-421L21.3-003	ribo-lncRNA
ENST00000419902.2_1_NIFK-AS1-001	ribo-lncRNA
ENST00000572864.5_1_RP11-156P1.3-005	ribo-lncRNA
ENST00000591629.1_1_RP11-244M2.1-001	ribo-lncRNA
ENST00000508281.2_1_RP11-381K20.2-002	ribo-lncRNA
ENST00000635675.1_1_LINC00339-005	ribo-lncRNA
ENST00000455774.1_1_SVIL-AS1-004	ribo-lncRNA
ENST00000483578.1_1_RP11-2C24.4-001	ribo-lncRNA
ENST00000509921.1_1_LINC00847-005	ribo-lncRNA
ENST00000599421.1_1_LINC00649-007	ribo-lncRNA
ENST00000441423.1_LINC00623-004	ribo-lncRNA
ENST00000627065.1_1_GLIDR-003	ribo-lncRNA
ENST00000587851.1_SPPL2B-011	ribo-lncRNA
ENST00000433061.1_1_LINC01278-001	ribo-lncRNA
ENST00000608290.1_1_CITF22-92A6.1-001	ribo-lncRNA
ENST00000414142.5_1_SNHG17-005	ribo-lncRNA
ENST00000439362.5_1_MIR4435-2HG-004	ribo-lncRNA
ENST00000569214.1_1_RP11-872J21.3-001	ribo-lncRNA
ENST00000452844.5_1_LINC00969-042	ribo-lncRNA
ENST00000445681.1_1_GS1-124K5.4-001	ribo-lncRNA
ENST00000438202.5_1_SVIL-AS1-008	ribo-lncRNA
ENST00000483342.5_1_SNHG11-008	ribo-lncRNA
ENST00000508735.5_1_SNHG4-006	ribo-lncRNA
ENST00000628924.1_1_EBLN3-007	ribo-lncRNA
ENST00000581718.5_1_LRRC75A-AS1-030	ribo-lncRNA
ENST00000609924.1_1_RP13-270P17.3-001	ribo-lncRNA
ENST00000450930.1_1_RP1-151F17.1-002	ribo-lncRNA
ENST00000606853.1_1_RP11-115C21.2-003	ribo-lncRNA
ENST00000613454.1_1_RP11-666O2.2-001	ribo-lncRNA
ENST00000590292.5_1_AC009005.2-002	ribo-lncRNA
ENST00000558174.5_1_SNHG21-004	ribo-lncRNA
ENST00000570285.1_1_RP11-29G8.3-002	ribo-lncRNA
ENST00000586784.1_1_CTC-459F4.3-007	ribo-lncRNA
ENST00000524818.1_1_RP11-522I20.3-002	ribo-lncRNA
ENST00000464242.1_1_GATA2-AS1-002	ribo-lncRNA
ENST00000560912.5_1_CRNDE-008	ribo-lncRNA
ENST00000604992.1_1_RP11-259K5.2-001	ribo-lncRNA
ENST00000593198.1_SPPL2B-004	ribo-lncRNA
ENST00000449569.5_1_AC007246.3-002	ribo-lncRNA
ENST00000432536.5_1_GAS5-016	ribo-lncRNA
ENST00000609153.1_1_RP11-798M19.6-001	ribo-lncRNA
ENST00000496793.1_1_ARRDC1-AS1-002	ribo-lncRNA
ENST00000422124.1_1_RP11-108M9.4-003	ribo-lncRNA
ENST00000520447.1_1_THUMPD3-AS1-017	ribo-lncRNA
ENST00000578389.1_1_RP11-227G15.3-002	ribo-lncRNA
ENST00000514984.1_1_CTBP1-AS2-003	ribo-lncRNA
ENST00000427076.5_1_POLR2J4-002	ribo-lncRNA
ENST00000631093.1_1_EBLN3-005	ribo-lncRNA
ENST00000539446.5_1_PXN-AS1-005	ribo-lncRNA
ENST00000449473.2_1_RP11-421L21.3-001	ribo-lncRNA
ENST00000561547.5_1_ATP2A1-AS1-002	ribo-lncRNA
ENST00000509788.1_1_SNHG18-002	ribo-lncRNA
ENST00000419296.1_1_LINC01123-003	ribo-lncRNA
ENST00000399886.2_1_DHRS4-AS1-004	ribo-lncRNA
ENST00000444858.5_1_RP11-452F19.3-003	ribo-lncRNA
ENST00000528514.1_1_AC145124.2-001	ribo-lncRNA
ENST00000610088.5_1_LINC01278-005	ribo-lncRNA
ENST00000610085.1_1_RP5-1136G13.2-001	ribo-lncRNA
ENST00000624980.1_1_HEXDC-IT1-001	noribo-lncRNA
ENST00000592671.1_1_CTC-429L19.3-001	noribo-lncRNA
ENST00000621598.1_1_CTD-2349P21.12-001	noribo-lncRNA
ENST00000620163.1_1_AP001059.7-001	noribo-lncRNA
ENST00000567795.2_1_CTD-2574D22.4-001	noribo-lncRNA
ENST00000572594.1_1_RP11-388C12.8-001	noribo-lncRNA
ENST00000612009.1_1_RP11-278C7.4-001	noribo-lncRNA
ENST00000476186.2_1_RP11-90P5.5-001	noribo-lncRNA
ENST00000413291.1_1_RP11-555J4.3-001	noribo-lncRNA
ENST00000609708.1_1_LLNLR-246C6.1-001	noribo-lncRNA
ENST00000433125.1_1_CTA-984G1.5-001	noribo-lncRNA
ENST00000420000.6_1_AC026188.1-002	noribo-lncRNA
ENST00000443219.5_1_RP4-655J12.4-002	noribo-lncRNA
ENST00000599411.1_1_RP11-542M13.2-001	noribo-lncRNA
ENST00000505556.1_1_RP11-501E14.1-001	noribo-lncRNA
ENST00000567769.1_1_RP11-63B13.1-001	noribo-lncRNA
ENST00000636386.1_1_RP11-63G10.4-002	noribo-lncRNA
ENST00000623489.1_1_RP11-87H9.4-001	noribo-lncRNA
ENST00000558317.1_1_RP11-507J18.2-001	noribo-lncRNA
ENST00000458392.1_1_FAM215B-001	noribo-lncRNA
ENST00000536922.5_1_RP11-1060J15.4-002	noribo-lncRNA
ENST00000577850.1_1_CTB-96E2.7-001	noribo-lncRNA
ENST00000624080.1_1_CBR3-AS1-020	noribo-lncRNA
ENST00000422253.1_1_RP5-968D22.3-001	noribo-lncRNA
ENST00000430259.1_1_AP001469.9-002	noribo-lncRNA
ENST00000526935.1_1_CTD-3064C13.1-001	noribo-lncRNA
ENST00000449573.5_1_AC005062.2-006	noribo-lncRNA
ENST00000563806.1_1_AC009133.12-005	noribo-lncRNA
ENST00000582536.1_1_AC010761.6-001	noribo-lncRNA
ENST00000527332.1_1_RP11-313I2.11-001	noribo-lncRNA
ENST00000582080.1_1_RP11-579O24.3-001	noribo-lncRNA
ENST00000624475.1_1_CTD-2036A2.1-001	noribo-lncRNA
ENST00000436423.1_1_CTA-125H2.1-001	noribo-lncRNA
ENST00000392227.2_1_HPN-AS1-001	noribo-lncRNA
ENST00000430719.1_AC007308.6-001	noribo-lncRNA
ENST00000487827.1_1_RP11-529G21.2-001	noribo-lncRNA
ENST00000581172.1_1_RP11-703M24.5-002	noribo-lncRNA
ENST00000584109.1_1_RP11-881L2.1-001	noribo-lncRNA
ENST00000567829.1_1_LA16C-358B7.3-001	noribo-lncRNA
ENST00000591336.1_1_CTC-325H20.4-001	noribo-lncRNA
ENST00000437047.1_1_AC034187.2-001	noribo-lncRNA
ENST00000443919.1_1_RP11-316M21.7-001	noribo-lncRNA
ENST00000623218.1_1_RP11-227L6.1-001	noribo-lncRNA
ENST00000524309.1_1_RP11-659E9.2-001	noribo-lncRNA
ENST00000354746.4_1_RP1-253P7.4-001	noribo-lncRNA
ENST00000623335.1_1_RP11-524F11.3-001	noribo-lncRNA
ENST00000584125.1_1_RP11-227G15.9-001	noribo-lncRNA
ENST00000435554.1_1_RP11-476H20.1-001	noribo-lncRNA
ENST00000434418.2_1_LINC01090-001	noribo-lncRNA
ENST00000428263.1_1_TAB3-AS1-001	noribo-lncRNA
ENST00000552532.1_1_RP11-263K4.5-001	noribo-lncRNA
ENST00000419134.1_1_RP1-12G14.7-001	noribo-lncRNA
ENST00000601484.2_1_RP11-727F15.12-001	noribo-lncRNA
ENST00000623710.1_1_RP11-227G15.12-002	noribo-lncRNA
ENST00000569998.1_1_RP11-142G1.3-001	noribo-lncRNA
ENST00000599740.1_1_SLC8A1-AS1-017	noribo-lncRNA
ENST00000606512.1_1_RP11-26J3.3-001	noribo-lncRNA
ENST00000596451.1_1_CTD-3099C6.11-001	noribo-lncRNA
ENST00000607934.1_1_AC000068.9-001	noribo-lncRNA
ENST00000598992.5_1_LINC00969-037	noribo-lncRNA
ENST00000611189.1_1_RP11-104N10.2-001	noribo-lncRNA
ENST00000599360.1_1_CTD-3032J10.2-002	noribo-lncRNA
ENST00000618397.1_1_RP11-504P24.9-001	noribo-lncRNA
ENST00000496975.2_1_AC084117.3-001	noribo-lncRNA
ENST00000553697.1_1_RP11-671J11.7-001	noribo-lncRNA
ENST00000340301.5_1_RP11-1186N24.5-002	noribo-lncRNA
ENST00000598146.1_1_CTB-102L5.8-001	noribo-lncRNA
ENST00000623905.1_1_CTD-2095E4.4-001	noribo-lncRNA
ENST00000581622.1_1_RP11-927P21.2-001	noribo-lncRNA
ENST00000530512.3_1_RP11-77K12.4-001	noribo-lncRNA
ENST00000584339.1_1_RP11-649A18.5-001	noribo-lncRNA
ENST00000463167.1_2_WWTR1-IT1-001	noribo-lncRNA
ENST00000422679.1_1_MIR1302-9-001	noribo-lncRNA
ENST00000593654.1_1_PTOV1-AS2-001	noribo-lncRNA
ENST00000456782.1_1_DISC1-IT1-001	noribo-lncRNA
ENST00000593060.5_1_CTC-550B14.7-001	noribo-lncRNA
ENST00000554548.1_1_RP11-589M4.3-001	noribo-lncRNA
ENST00000447347.1_1_RP11-218L14.4-001	noribo-lncRNA
ENST00000631307.2_1_LAMTOR5-AS1-048	noribo-lncRNA
ENST00000597411.1_1_AC005253.2-001	noribo-lncRNA
ENST00000421820.1_1_AC018866.1-002	noribo-lncRNA
ENST00000617489.1_1_MALAT1-003	noribo-lncRNA
ENST00000615485.4_1_RP11-575L7.4-012	noribo-lncRNA
ENST00000623773.1_1_CTB-96E2.6-001	noribo-lncRNA
ENST00000582866.1_1_RP11-498C9.15-001	noribo-lncRNA
ENST00000607902.1_1_RP4-548D19.3-001	noribo-lncRNA
ENST00000604397.1_AC159540.1-014	noribo-lncRNA
ENST00000453936.1_1_AC016722.3-001	noribo-lncRNA
ENST00000559041.1_1_RP11-429B14.1-001	noribo-lncRNA
ENST00000609212.1_1_RP3-508I15.21-001	noribo-lncRNA
ENST00000564801.1_1_RP11-357N13.3-001	noribo-lncRNA
ENST00000625841.1_1_AC012358.8-023	noribo-lncRNA
ENST00000621050.1_1_CTD-2013N17.7-001	noribo-lncRNA
ENST00000523840.1_1_RP11-395I14.2-001	noribo-lncRNA
ENST00000534438.1_1_RP11-770J1.5-001	noribo-lncRNA
ENST00000620080.1_1_RP4-616B8.5-001	noribo-lncRNA
ENST00000579347.1_1_RP11-621L6.2-001	noribo-lncRNA
ENST00000624831.1_1_RP11-521B24.4-001	noribo-lncRNA
ENST00000579639.1_1_CTD-2349P21.5-002	noribo-lncRNA
ENST00000605640.1_1_CTD-2527I21.14-001	noribo-lncRNA
ENST00000479626.1_1_SEC62-AS1-001	noribo-lncRNA
ENST00000609586.5_1_AC009158.1-007	noribo-lncRNA
ENST00000625353.1_1_RP13-143G15.4-014	noribo-lncRNA
ENST00000425779.1_1_AC107081.5-001	noribo-lncRNA
ENST00000554749.1_1_RP4-773N10.4-001	noribo-lncRNA
ENST00000609736.1_1_KB-226F1.2-001	noribo-lncRNA
ENST00000587348.1_1_RP11-552F3.13-001	noribo-lncRNA
ENST00000614487.1_1_AL133243.3-001	noribo-lncRNA
ENST00000622998.1_1_RP11-604N13.1-001	noribo-lncRNA
ENST00000548199.1_1_RP11-116N8.2-001	noribo-lncRNA
ENST00000523871.1_1_RP11-48B3.3-001	noribo-lncRNA
ENST00000453810.1_1_RP11-1148L6.5-001	noribo-lncRNA
ENST00000567905.1_1_AC006538.1-001	noribo-lncRNA
ENST00000566287.1_1_LA16C-390E6.5-002	noribo-lncRNA
ENST00000562422.1_1_RP11-70O5.2-001	noribo-lncRNA
ENST00000559165.1_1_RP11-227D13.4-001	noribo-lncRNA
ENST00000512934.1_1_RP11-843P14.1-001	noribo-lncRNA
ENST00000602981.1_1_RP11-351I21.11-001	noribo-lncRNA
ENST00000456363.1_1_AC093110.3-001	noribo-lncRNA
ENST00000572193.1_1_RP5-867C24.5-001	noribo-lncRNA
ENST00000583552.1_1_RP11-269G24.3-001	noribo-lncRNA
ENST00000585599.2_1_WASF3-AS1-002	noribo-lncRNA
ENST00000523556.1_1_CTD-2530N21.4-001	noribo-lncRNA
ENST00000584157.1_1_RP13-753N3.1-001	noribo-lncRNA
ENST00000530223.1_1_RP5-1047A19.4-001	noribo-lncRNA
ENST00000601893.1_1_PTOV1-AS2-002	noribo-lncRNA
ENST00000606185.1_1_RP11-379F4.6-001	noribo-lncRNA
ENST00000514241.1_1_MAST4-IT1-001	noribo-lncRNA
ENST00000554678.1_1_RP11-203M5.8-001	noribo-lncRNA
ENST00000584365.1_1_RP11-160E2.21-001	noribo-lncRNA
ENST00000413246.1_1_RP11-187A9.3-001	noribo-lncRNA
ENST00000591825.1_1_CTC-250I14.3-001	noribo-lncRNA
ENST00000527232.1_1_RP11-805J14.5-002	noribo-lncRNA
ENST00000624416.1_1_RP13-923O23.7-001	noribo-lncRNA
ENST00000528607.1_1_AP000487.6-001	noribo-lncRNA
ENST00000589277.1_1_AC104532.3-002	noribo-lncRNA
ENST00000373384.4_1_RP11-91I20.1-001	noribo-lncRNA
ENST00000450461.1_1_ZRANB2-AS1-001	noribo-lncRNA
ENST00000430794.1_1_ALG13-AS1-001	noribo-lncRNA
ENST00000471553.1_1_RP5-1121E10.2-001	noribo-lncRNA
ENST00000601752.1_1_CTC-244M17.1-001	noribo-lncRNA
ENST00000444966.1_1_AP001469.7-001	noribo-lncRNA
ENST00000577764.1_RP1-178F10.3-002	noribo-lncRNA
ENST00000458555.1_1_RP11-54O7.11-001	noribo-lncRNA
ENST00000602827.1_1_RP11-73M18.6-001	noribo-lncRNA
ENST00000605437.1_1_RP11-355B11.2-005	noribo-lncRNA
ENST00000429293.1_1_RP5-997D16.2-001	noribo-lncRNA
ENST00000611566.1_1_RP11-474P2.5-001	noribo-lncRNA
ENST00000526220.1_1_RP11-484D2.2-001	noribo-lncRNA
ENST00000616838.1_1_RP11-295D4.5-001	noribo-lncRNA
ENST00000435617.1_1_LINC00444-001	noribo-lncRNA
ENST00000600090.1_1_AC006547.15-001	noribo-lncRNA
ENST00000517397.1_1_KB-1205A7.2-001	noribo-lncRNA
ENST00000602406.1_1_RP3-467L1.6-001	noribo-lncRNA
ENST00000624094.1_1_AP000892.6-001	noribo-lncRNA
ENST00000593107.1_1_RP11-264B14.2-001	noribo-lncRNA
ENST00000626804.2_1_MLIP-AS1-013	noribo-lncRNA
ENST00000452024.2_1_RP11-354K1.2-001	noribo-lncRNA
ENST00000634803.1_1_CTD-2060L22.1-001	noribo-lncRNA
ENST00000608005.1_1_RP11-344N10.5-001	noribo-lncRNA
ENST00000398216.2_1_RP11-54O7.2-001	noribo-lncRNA
ENST00000623356.1_1_RP11-361L15.3-001	noribo-lncRNA
ENST00000607245.1_1_RP13-131K19.6-001	noribo-lncRNA
ENST00000608619.1_KB-226F1.1-001	noribo-lncRNA
ENST00000527100.1_1_RP11-716H6.1-001	noribo-lncRNA
ENST00000501918.2_1_RP11-334E6.10-001	noribo-lncRNA
ENST00000456638.2_1_ZSWIM8-AS1-001	noribo-lncRNA
ENST00000558702.1_1_RP11-253M7.4-001	noribo-lncRNA
ENST00000628442.1_1_AC006547.13-011	noribo-lncRNA
ENST00000580121.1_1_RP1-56K13.3-001	noribo-lncRNA
ENST00000589795.1_1_RP11-861E21.2-003	noribo-lncRNA
ENST00000609128.5_1_CYP1B1-AS1-010	noribo-lncRNA
ENST00000423099.1_1_RP11-505P4.6-001	noribo-lncRNA
ENST00000619486.1_1_CTA-315H11.2-001	noribo-lncRNA
ENST00000566960.1_1_RP11-529K1.4-001	noribo-lncRNA
ENST00000567732.1_1_CTA-14H9.5-001	noribo-lncRNA
ENST00000423023.2_1_RP11-523H24.3-001	noribo-lncRNA
ENST00000532768.1_1_RP11-91I20.3-002	noribo-lncRNA
ENST00000607991.1_1_RP3-508I15.22-001	noribo-lncRNA
ENST00000561498.1_1_RP11-382A20.4-002	noribo-lncRNA
ENST00000568140.1_1_RP11-252K23.1-001	noribo-lncRNA
ENST00000360902.1_1_AC004893.11-001	noribo-lncRNA
ENST00000467082.2_1_RP11-697M17.2-001	noribo-lncRNA
ENST00000623493.1_1_RP11-257O5.2-001	noribo-lncRNA
ENST00000419160.3_RP4-669L17.10-004	noribo-lncRNA
ENST00000591962.1_1_AC005954.3-001	noribo-lncRNA
ENST00000549804.6_1_SNHG14-012	noribo-lncRNA
ENST00000609612.1_1_CTA-223H9.9-001	noribo-lncRNA
ENST00000610701.1_1_LLNLR-284B4.1-001	noribo-lncRNA
ENST00000513358.3_1_RP11-253E3.3-001	noribo-lncRNA
ENST00000415019.1_1_RP11-404O13.5-001	noribo-lncRNA
ENST00000565451.5_1_RP11-523L20.2-001	noribo-lncRNA
ENST00000518639.1_1_RP11-158K1.3-001	noribo-lncRNA
ENST00000431130.2_1_AC092839.4-001	noribo-lncRNA
ENST00000616896.1_1_CTC-529I10.1-001	noribo-lncRNA
ENST00000560034.1_1_RP11-519G16.2-001	noribo-lncRNA
ENST00000607703.1_1_RP3-337O18.9-001	noribo-lncRNA
ENST00000417591.1_1_RP3-337H4.8-001	noribo-lncRNA
ENST00000565283.1_1_RP11-490M8.1-001	noribo-lncRNA
ENST00000607214.1_1_RP11-802O23.3-001	noribo-lncRNA
ENST00000525716.2_1_RP11-890B15.3-002	noribo-lncRNA
ENST00000612568.1_1_CTD-3157E16.2-001	noribo-lncRNA
ENST00000423187.1_1_RP11-99H8.1-001	noribo-lncRNA
ENST00000602381.1_1_RP11-727A23.5-009	noribo-lncRNA
ENST00000589740.1_1_CTD-2319I12.2-001	noribo-lncRNA
ENST00000609428.1_1_RP3-508I15.20-001	noribo-lncRNA
ENST00000609315.1_1_RP11-339B21.13-001	noribo-lncRNA
ENST00000555861.1_1_RP11-544I20.2-002	noribo-lncRNA
ENST00000567236.1_1_RP11-626G11.3-001	noribo-lncRNA
ENST00000506305.1_1_CTD-2383I20.1-001	noribo-lncRNA
ENST00000570140.1_1_RP11-283I3.6-001	noribo-lncRNA
ENST00000425316.3_1_PRR7-AS1-001	noribo-lncRNA
ENST00000426929.1_1_SMYD3-IT1-001	noribo-lncRNA
ENST00000621046.2_1_CTC-459F4.9-001	noribo-lncRNA
ENST00000591343.1_1_RP11-194N12.2-001	noribo-lncRNA
ENST00000589496.2_1_RP11-373L24.1-001	noribo-lncRNA
ENST00000604070.1_1_RP3-368A4.6-001	noribo-lncRNA
ENST00000562313.1_1_RP11-226L15.5-001	noribo-lncRNA
ENST00000556988.1_1_RP11-368P15.3-001	noribo-lncRNA
ENST00000607504.1_1_RP11-107F6.3-002	noribo-lncRNA
ENST00000595500.1_1_CTD-2616J11.10-001	noribo-lncRNA
ENST00000567942.1_1_RP11-152P23.2-001	noribo-lncRNA
ENST00000590069.1_1_CTD-2085J24.3-001	noribo-lncRNA
ENST00000629181.1_1_RP11-88I18.2-006	noribo-lncRNA
ENST00000610133.1_1_WDR11-AS1-005	noribo-lncRNA
ENST00000612252.1_1_RP11-681H18.2-001	noribo-lncRNA
ENST00000435912.1_1_ZBTB46-AS1-001	noribo-lncRNA
ENST00000580385.1_1_CTD-2517M22.17-001	noribo-lncRNA
ENST00000499624.3_1_GABPB1-AS1-001	noribo-lncRNA
ENST00000586483.1_1_CTC-250I14.6-001	noribo-lncRNA
ENST00000583349.1_1_RP5-890E16.4-001	noribo-lncRNA
ENST00000517998.1_1_RP11-10N23.4-001	noribo-lncRNA
ENST00000623864.1_1_AC053503.12-001	noribo-lncRNA
ENST00000578500.1_1_RP11-360L9.7-002	noribo-lncRNA
ENST00000517681.1_1_CTA-398F10.1-001	noribo-lncRNA
ENST00000526951.1_1_RP11-867G23.4-001	noribo-lncRNA
ENST00000616691.1_1_MALAT1-017	noribo-lncRNA
ENST00000616598.1_1_RP11-90B9.3-001	noribo-lncRNA
ENST00000526089.1_1_RNF185-AS1-001	noribo-lncRNA
ENST00000579468.1_1_AC010761.10-001	noribo-lncRNA
ENST00000520824.1_1_LINC00824-004	noribo-lncRNA
ENST00000576080.1_1_GLIS2-AS1-001	noribo-lncRNA
ENST00000609578.1_1_CTD-2303H24.2-013	noribo-lncRNA
ENST00000601148.5_1_CTD-2616J11.16-001	noribo-lncRNA
ENST00000602767.1_1_GAS5-AS1-001	noribo-lncRNA
ENST00000517664.1_1_RP11-531A24.5-001	noribo-lncRNA
ENST00000574460.1_1_RP11-565F19.3-001	noribo-lncRNA
ENST00000620490.1_1_RP11-500G22.5-001	noribo-lncRNA
ENST00000624337.1_1_RP11-295D4.3-001	noribo-lncRNA
ENST00000594077.1_1_CTD-2278I10.4-001	noribo-lncRNA
ENST00000628982.1_1_LINC00969-085	noribo-lncRNA
ENST00000511821.1_1_CTD-2139B15.2-001	noribo-lncRNA
ENST00000632192.1_1_RP11-411A19.5-001	noribo-lncRNA
ENST00000612303.1_1_NEAT1-003	noribo-lncRNA
ENST00000451070.1_1_AC093642.3-003	noribo-lncRNA
ENST00000475317.4_1_RP11-706O15.1-005	noribo-lncRNA
ENST00000592117.1_1_RP11-686D22.4-001	noribo-lncRNA
ENST00000601511.5_1_CTD-2013N24.2-010	noribo-lncRNA
ENST00000586729.1_1_RP11-35G9.5-002	noribo-lncRNA
ENST00000600249.5_1_RP11-295P9.3-017	noribo-lncRNA
ENST00000602597.1_1_RP11-849F2.9-001	noribo-lncRNA
ENST00000569215.1_1_RP11-609N14.1-001	noribo-lncRNA
ENST00000592884.2_1_CTB-31O20.6-001	noribo-lncRNA
ENST00000559841.1_1_CTD-2339L15.3-001	noribo-lncRNA
ENST00000563203.1_1_RP11-96D1.3-001	noribo-lncRNA
ENST00000533576.1_1_RP11-755F10.3-001	noribo-lncRNA
ENST00000543217.6_1_RP11-282O18.3-002	noribo-lncRNA
ENST00000522547.1_1_RP11-14I17.2-001	noribo-lncRNA
ENST00000564438.1_1_AC005606.14-001	noribo-lncRNA
ENST00000624373.1_1_RP11-434P11.1-001	noribo-lncRNA
ENST00000623539.1_1_AP000648.5-001	noribo-lncRNA
ENST00000514661.1_1_FOXD1-AS1-001	noribo-lncRNA
ENST00000609955.1_1_RP11-474G23.2-001	noribo-lncRNA
ENST00000470988.1_1_RP4-669B10.3-002	noribo-lncRNA
ENST00000624327.1_1_AC004158.3-002	noribo-lncRNA
ENST00000520598.1_1_RP11-90P5.2-001	noribo-lncRNA
ENST00000507803.1_1_RP11-798M19.3-001	noribo-lncRNA
ENST00000559030.1_1_RP11-133K1.6-001	noribo-lncRNA
ENST00000448088.1_AC004878.8-001	noribo-lncRNA
ENST00000608147.1_1_RP11-422P24.10-001	noribo-lncRNA
ENST00000452247.6_1_PRKG1-AS1-001	noribo-lncRNA
ENST00000607956.1_1_RP11-33O4.1-001	noribo-lncRNA
ENST00000568795.1_1_RP11-304L19.4-001	noribo-lncRNA
ENST00000608886.1_1_RP11-465N4.5-001	noribo-lncRNA
ENST00000529656.1_1_RSF1-IT2-001	noribo-lncRNA
ENST00000587619.1_1_RP11-703I16.1-001	noribo-lncRNA
ENST00000447478.1_1_RP4-534N18.2-001	noribo-lncRNA
ENST00000607284.1_1_CTC-487M23.7-001	noribo-lncRNA
ENST00000414640.1_1_RP5-956O18.3-001	noribo-lncRNA
ENST00000501075.2_1_RP5-940J5.6-001	noribo-lncRNA
ENST00000553108.1_1_SNHG14-013	noribo-lncRNA
ENST00000533886.1_1_RP11-867O8.5-001	noribo-lncRNA
ENST00000603678.1_1_AC015849.13-001	noribo-lncRNA
ENST00000623707.1_1_RP11-395L14.18-001	noribo-lncRNA
ENST00000535363.1_1_RP11-27M24.1-001	noribo-lncRNA
ENST00000565937.1_1_RP11-304L19.3-001	noribo-lncRNA
ENST00000502700.2_1_RP11-123O10.3-003	noribo-lncRNA
ENST00000491934.2_1_RP11-442H21.2-001	noribo-lncRNA
ENST00000458437.1_1_RP11-807H17.1-001	noribo-lncRNA
ENST00000551938.1_1_SNHG14-020	noribo-lncRNA
ENST00000544939.1_1_RP11-173P15.5-001	noribo-lncRNA
ENST00000624655.1_1_AC005785.5-001	noribo-lncRNA
ENST00000591008.1_1_MIR7-3HG-007	noribo-lncRNA
ENST00000423346.1_1_RP3-508I15.10-001	noribo-lncRNA
ENST00000504906.1_1_AP000892.4-001	noribo-lncRNA
ENST00000615718.1_1_BACH1-AS1-002	noribo-lncRNA
ENST00000566841.1_1_RP11-382A20.5-001	noribo-lncRNA
ENST00000557226.1_1_RP11-638I2.8-001	noribo-lncRNA
ENST00000528650.1_1_RP11-867G23.4-002	noribo-lncRNA
ENST00000528520.1_1_RP11-5L12.1-001	noribo-lncRNA
ENST00000569147.1_1_RP11-178L8.3-001	noribo-lncRNA
ENST00000609982.1_1_RP11-513M16.8-001	noribo-lncRNA
ENST00000600047.1_1_CTC-444N24.8-001	noribo-lncRNA
ENST00000571911.1_RP11-517A5.4-001	noribo-lncRNA
ENST00000569091.1_1_CTC-471J1.2-001	noribo-lncRNA
ENST00000573222.1_1_RP11-589P10.5-001	noribo-lncRNA
ENST00000515264.1_1_ZNF346-IT1-001	noribo-lncRNA
ENST00000605385.1_1_RP11-205A8.4-001	noribo-lncRNA
ENST00000550837.1_1_RP11-658F2.8-002	noribo-lncRNA
ENST00000596567.1_2_RP11-336A10.2-002	noribo-lncRNA
ENST00000594444.1_1_AC007292.6-001	noribo-lncRNA
ENST00000471090.5_1_RP11-706O15.1-006	noribo-lncRNA
ENST00000429798.1_1_LIMD1-AS1-002	noribo-lncRNA
ENST00000597780.1_1_CTD-2583A14.8-001	noribo-lncRNA
ENST00000599924.1_1_CTD-2571L23.8-001	noribo-lncRNA
ENST00000539313.1_1_RP11-613F22.8-001	noribo-lncRNA
ENST00000598112.2_1_CTC-429P9.3-001	noribo-lncRNA
ENST00000582142.1_1_RP11-6N17.6-002	noribo-lncRNA
ENST00000553176.1_1_RP11-977G19.5-001	noribo-lncRNA
ENST00000555106.1_1_RP11-293M10.2-002	noribo-lncRNA
ENST00000591252.2_1_CTB-25B13.12-002	noribo-lncRNA
ENST00000560400.1_1_RP11-156E6.1-001	noribo-lncRNA
ENST00000594776.1_1_AC007292.4-001	noribo-lncRNA
ENST00000618925.1_1_MALAT1-009	noribo-lncRNA
ENST00000506416.1_1_RP11-577B7.1-001	noribo-lncRNA
ENST00000488190.1_1_RP11-680B3.2-001	noribo-lncRNA
ENST00000608346.1_1_RP11-299J3.8-004	noribo-lncRNA
ENST00000584331.1_1_RP11-296E23.2-001	noribo-lncRNA
ENST00000412203.1_1_P3H2-AS1-001	noribo-lncRNA
ENST00000441414.1_1_FMR1-IT1-001	noribo-lncRNA
ENST00000607458.1_1_RP11-28H5.2-001	noribo-lncRNA
ENST00000366451.3_1_RP11-332M2.1-001	noribo-lncRNA
ENST00000503263.1_1_RP11-423H2.3-002	noribo-lncRNA
ENST00000623395.3_1_C12ORF77-001	noribo-lncRNA
ENST00000589433.1_1_CTA-360L10.1-002	noribo-lncRNA
ENST00000607307.1_1_RP4-758J18.13-001	noribo-lncRNA
ENST00000555969.1_1_RP11-589M4.1-001	noribo-lncRNA
ENST00000608756.5_1_RP11-299J3.8-002	noribo-lncRNA
ENST00000632280.1_1_AC008993.2-001	noribo-lncRNA
ENST00000600081.1_2_RP11-38L15.2-005	noribo-lncRNA
ENST00000413148.1_1_RP11-807G9.2-001	noribo-lncRNA
ENST00000585048.1_1_RP11-138I1.3-001	noribo-lncRNA
ENST00000620218.1_1_RP11-378E13.4-001	noribo-lncRNA
ENST00000597226.1_1_CTC-429P9.2-001	noribo-lncRNA
ENST00000491676.1_1_KLHL6-AS1-001	noribo-lncRNA
ENST00000613584.1_1_RP11-196G11.5-002	noribo-lncRNA
ENST00000587762.1_1_MIR24-2-001	noribo-lncRNA
ENST00000498989.2_1_RP11-894P9.1-001	noribo-lncRNA
ENST00000613908.1_1_RP11-77H9.2-002	noribo-lncRNA
ENST00000330825.3_1_TPT1-AS1-010	noribo-lncRNA
ENST00000550035.1_1_RP11-1041F24.1-001	noribo-lncRNA
ENST00000359823.2_1_AC106870.2-001	noribo-lncRNA
ENST00000602422.1_1_RP11-73M18.8-001	noribo-lncRNA
ENST00000591109.1_1_AC104532.4-001	noribo-lncRNA
ENST00000620519.1_1_RP11-582E3.6-001	noribo-lncRNA
ENST00000501122.2_1_NEAT1-001	noribo-lncRNA
ENST00000568040.1_1_RP11-20I23.7-001	noribo-lncRNA
ENST00000567089.1_1_RP11-265N6.2-002	noribo-lncRNA
ENST00000590522.1_1_CTD-2020K17.1-006	noribo-lncRNA
ENST00000625101.1_1_CTD-2349P21.7-001	noribo-lncRNA
ENST00000588189.1_1_RP11-798G7.5-001	noribo-lncRNA
ENST00000602412.1_RP11-343N15.5-001	noribo-lncRNA
ENST00000571741.1_1_CTD-3195I5.3-001	noribo-lncRNA
ENST00000453666.2_1_LHFPL3-AS2-001	noribo-lncRNA
ENST00000594114.1_1_CTD-2568A17.8-001	noribo-lncRNA
ENST00000605794.5_1_RP11-1186N24.5-001	noribo-lncRNA
ENST00000623005.1_1_RP11-44N21.3-001	noribo-lncRNA
ENST00000591596.1_1_CTD-2659N19.4-001	noribo-lncRNA
ENST00000448256.1_1_RP11-13J8.1-001	noribo-lncRNA
ENST00000425211.5_1_CTD-2303H24.2-001	noribo-lncRNA
ENST00000566986.1_1_RP13-516M14.1-001	noribo-lncRNA
ENST00000444259.1_1_RP5-1112D6.4-001	noribo-lncRNA
ENST00000624086.3_1_CBR3-AS1-019	noribo-lncRNA
ENST00000527550.1_1_RP11-659G9.3-001	noribo-lncRNA
ENST00000425800.1_1_LINC00352-001	noribo-lncRNA
ENST00000619201.1_1_RP5-967N21.11-001	noribo-lncRNA
ENST00000602669.1_1_RP11-73M18.7-001	noribo-lncRNA
ENST00000562696.1_1_CTD-2033A16.1-001	noribo-lncRNA
ENST00000593427.1_1_CTC-444N24.11-001	noribo-lncRNA
ENST00000501405.2_1_CTD-2340E1.2-001	noribo-lncRNA
ENST00000614983.1_1_RP11-295D4.4-001	noribo-lncRNA
ENST00000443252.3_1_SNHG23-005	noribo-lncRNA
ENST00000575890.1_1_CTC-524C5.2-001	noribo-lncRNA
ENST00000426283.5_1_RP11-92J19.3-002	noribo-lncRNA
ENST00000604845.1_1_RP11-342K6.1-001	noribo-lncRNA
ENST00000444210.2_1_AC092171.4-001	noribo-lncRNA
ENST00000487657.2_1_RP11-184M15.2-002	noribo-lncRNA
ENST00000617518.1_1_RP11-323P17.2-002	noribo-lncRNA
ENST00000582452.1_1_LINC00908-005	noribo-lncRNA
ENST00000602591.1_1_HCG18-013	noribo-lncRNA
ENST00000438872.1_1_RP11-24C3.2-002	noribo-lncRNA
ENST00000568593.1_1_RP11-708J19.1-001	noribo-lncRNA
ENST00000538837.1_1_RP11-338K17.8-001	noribo-lncRNA
ENST00000609151.1_1_RP11-225B17.2-001	noribo-lncRNA
ENST00000592929.1_1_CTB-184G21.3-001	noribo-lncRNA
ENST00000629295.1_1_LINC00506-001	noribo-lncRNA
ENST00000555212.1_1_RP11-638I2.2-001	noribo-lncRNA
ENST00000518598.1_1_RP11-320N21.2-001	noribo-lncRNA
ENST00000446516.2_1_CTC-384G19.1-001	noribo-lncRNA
ENST00000561624.2_1_CTD-2270L9.2-001	noribo-lncRNA
ENST00000624757.1_1_RP11-756P10.6-001	noribo-lncRNA
ENST00000623459.1_1_AC011558.5-001	noribo-lncRNA
ENST00000602886.1_1_RP11-540B6.6-001	noribo-lncRNA
ENST00000623268.1_1_RP11-135F9.3-001	noribo-lncRNA
ENST00000424982.1_1_DPYD-IT1-001	noribo-lncRNA
ENST00000618227.1_1_MALAT1-016	noribo-lncRNA
ENST00000569130.1_1_CTD-2639E6.4-001	noribo-lncRNA
ENST00000606468.1_1_RP11-529E15.1-002	noribo-lncRNA
ENST00000576461.1_1_RP11-81K2.1-001	noribo-lncRNA
ENST00000607943.1_1_RP3-402G11.25-001	noribo-lncRNA
ENST00000616315.1_1_NEAT1-004	noribo-lncRNA
ENST00000618976.1_1_RP11-872J21.5-001	noribo-lncRNA
ENST00000444729.1_1_RP11-655G22.1-002	noribo-lncRNA
ENST00000623712.1_1_CTB-151G24.2-001	noribo-lncRNA
ENST00000566019.1_1_RP11-481J2.1-001	noribo-lncRNA
ENST00000435621.3_1_RP11-983P16.2-001	noribo-lncRNA
ENST00000443801.2_1_TRMT2B-AS1-001	noribo-lncRNA
ENST00000616774.1_1_CTD-2649C14.2-001	noribo-lncRNA
ENST00000557223.1_1_RP11-982M15.2-001	noribo-lncRNA
ENST00000562644.1_1_GS1-21A4.1-001	noribo-lncRNA
ENST00000623274.1_1_RP11-97O12.5-001	noribo-lncRNA
ENST00000585559.1_1_AC010525.4-001	noribo-lncRNA
ENST00000586418.5_1_WASF3-AS1-003	noribo-lncRNA
ENST00000610851.1_1_MALAT1-015	noribo-lncRNA
ENST00000424252.2_1_RP4-724E16.2-001	noribo-lncRNA
ENST00000424770.1_LA16C-4G1.3-001	noribo-lncRNA
ENST00000621900.1_1_RP11-152N13.16-201	noribo-lncRNA
ENST00000619176.1_1_RP11-229E13.4-001	noribo-lncRNA
ENST00000567515.1_1_AC005606.15-001	noribo-lncRNA
ENST00000619099.1_1_RP11-697E22.1-001	noribo-lncRNA
ENST00000590117.1_1_CTD-2540B15.10-001	noribo-lncRNA
ENST00000624344.1_1_RP5-1039K5.12-001	noribo-lncRNA
ENST00000562328.2_1_RP11-378A13.1-001	noribo-lncRNA
ENST00000564237.1_1_RP11-196G18.22-001	noribo-lncRNA
ENST00000624882.1_1_RP3-522J7.7-001	noribo-lncRNA
ENST00000622201.1_1_RP11-386J22.3-001	noribo-lncRNA
ENST00000567343.1_1_RP11-33B1.4-001	noribo-lncRNA
ENST00000609827.1_1_RP11-251G23.5-001	noribo-lncRNA
ENST00000587434.1_1_RP11-323N12.5-001	noribo-lncRNA
ENST00000527398.1_1_RP11-732A19.2-001	noribo-lncRNA
ENST00000541002.7_1_RP11-282O18.3-005	noribo-lncRNA
ENST00000449307.3_1_GS1-124K5.11-001	noribo-lncRNA
ENST00000447572.1_1_RP5-994D16.9-001	noribo-lncRNA
ENST00000601192.1_1_AC005523.2-001	noribo-lncRNA
ENST00000623257.1_1_RP11-661A12.8-001	noribo-lncRNA
ENST00000610631.1_1_RP11-972P1.10-001	noribo-lncRNA
ENST00000560248.1_1_RP11-429D19.1-001	noribo-lncRNA
ENST00000573371.1_1_RP11-810M2.2-001	noribo-lncRNA
ENST00000624905.1_1_RP11-642A1.1-001	noribo-lncRNA
ENST00000626156.1_1_LINC00969-060	noribo-lncRNA
ENST00000556657.1_1_RP11-649E7.7-001	noribo-lncRNA
ENST00000591826.1_1_CTB-5E10.3-001	noribo-lncRNA
ENST00000555379.1_1_LINC00641-002	noribo-lncRNA
ENST00000608515.1_1_CTB-13F3.1-001	noribo-lncRNA
ENST00000556072.2_1_RP11-488C13.5-001	noribo-lncRNA
ENST00000607459.1_1_RP1-286D6.5-001	noribo-lncRNA
ENST00000588380.1_1_LLNLR-284B4.2-001	noribo-lncRNA
ENST00000575043.1_1_CTD-3195I5.4-001	noribo-lncRNA
ENST00000598194.1_1_CTD-2545M3.2-001	noribo-lncRNA
ENST00000518507.1_1_RP11-110G21.2-001	noribo-lncRNA
ENST00000603385.1_1_RP11-258C19.7-001	noribo-lncRNA
ENST00000574705.1_1_RP11-295D4.1-001	noribo-lncRNA
ENST00000581673.1_1_RP11-381P6.1-001	noribo-lncRNA
ENST00000630523.1_1_RP11-216B9.9-001	noribo-lncRNA
ENST00000555689.1_1_RP11-589M4.1-002	noribo-lncRNA
ENST00000416076.1_1_RP11-417O11.5-001	noribo-lncRNA
ENST00000587693.1_1_CTD-2231E14.5-001	noribo-lncRNA
ENST00000444968.1_1_RP5-890O3.9-001	noribo-lncRNA
ENST00000557993.5_1_OIP5-AS1-007	noribo-lncRNA
ENST00000616116.1_1_AC009120.11-001	noribo-lncRNA
ENST00000414042.1_1_RP11-157P1.4-001	noribo-lncRNA
ENST00000427161.1_1_RP11-87N24.3-001	noribo-lncRNA
ENST00000624581.1_1_RP4-614O4.13-001	noribo-lncRNA
ENST00000456355.1_1_RP11-124N14.3-001	noribo-lncRNA
ENST00000433761.1_1_RP1-40E16.2-001	noribo-lncRNA
ENST00000556200.1_1_PRC1-AS1-001	noribo-lncRNA
ENST00000627989.2_1_AC012358.8-008	noribo-lncRNA
ENST00000398777.3_1_RP11-16N2.1-002	noribo-lncRNA
ENST00000427831.1_1_AC079779.4-001	noribo-lncRNA
ENST00000569175.2_1_CTD-2358C21.4-001	noribo-lncRNA
ENST00000529841.5_1_RP11-108O10.2-002	noribo-lncRNA
ENST00000605984.1_1_RP11-38L15.8-001	noribo-lncRNA
ENST00000607056.1_1_RP11-53O19.3-001	noribo-lncRNA
ENST00000521025.1_1_RP11-582J16.5-001	noribo-lncRNA
ENST00000414896.1_1_AC005104.3-001	noribo-lncRNA
ENST00000601687.1_1_CTC-429P9.1-002	noribo-lncRNA
ENST00000555853.1_1_RP11-471B22.2-001	noribo-lncRNA
ENST00000593791.1_1_AC005253.4-001	noribo-lncRNA
ENST00000578214.1_1_RP11-815I9.4-001	noribo-lncRNA
ENST00000624598.1_1_RP11-229D13.3-001	noribo-lncRNA
ENST00000624039.1_1_RP11-45M22.2-001	noribo-lncRNA
ENST00000624214.1_1_RP11-447D11.3-001	noribo-lncRNA
ENST00000569981.2_1_AC009133.12-004	noribo-lncRNA
ENST00000542022.1_1_ARAP1-AS1-001	noribo-lncRNA
ENST00000558905.1_1_RP11-244F12.2-001	noribo-lncRNA
ENST00000576554.1_1_RP11-498C9.3-002	noribo-lncRNA
ENST00000600974.1_1_CTD-2616J11.9-001	noribo-lncRNA
ENST00000525461.1_1_CTD-2517M22.16-001	noribo-lncRNA
ENST00000564919.1_1_RP11-77H9.5-001	noribo-lncRNA
ENST00000439577.1_1_RP1-20B21.4-001	noribo-lncRNA
ENST00000608730.1_1_GS1-293C5.1-001	noribo-lncRNA
ENST00000611259.1_1_RP11-455O6.8-001	noribo-lncRNA
ENST00000619343.1_1_RP4-681N20.5-001	noribo-lncRNA
ENST00000544108.1_1_RP11-864I4.3-001	noribo-lncRNA
ENST00000585880.1_1_CTD-3116E22.7-001	noribo-lncRNA
ENST00000572404.1_1_RP11-667K14.4-001	noribo-lncRNA
ENST00000585571.1_1_CTC-559E9.8-001	noribo-lncRNA
ENST00000569852.1_1_RP11-20I23.8-003	noribo-lncRNA
ENST00000553812.1_1_RP11-242P2.2-001	noribo-lncRNA
ENST00000632484.1_1_CTD-3113P16.11-001	noribo-lncRNA
ENST00000597609.1_1_CTB-12A17.3-001	noribo-lncRNA
ENST00000429761.1_1_AC016722.4-001	noribo-lncRNA
ENST00000610052.1_1_RP11-339B21.10-001	noribo-lncRNA
ENST00000622896.1_1_RP11-481J2.4-001	noribo-lncRNA
ENST00000495081.2_2_AC007620.3-003	noribo-lncRNA
ENST00000623072.1_1_CTC-444N24.7-001	noribo-lncRNA
ENST00000561961.2_1_RP11-355O1.11-002	noribo-lncRNA
ENST00000550301.1_1_RP11-1100L3.7-001	noribo-lncRNA
ENST00000518308.1_1_RP11-1149O23.2-001	noribo-lncRNA
ENST00000599320.2_1_CTC-360G5.9-001	noribo-lncRNA
ENST00000618132.1_1_MALAT1-013	noribo-lncRNA
ENST00000543656.1_1_RUSC1-AS1-201	noribo-lncRNA
ENST00000585496.1_1_CTD-2659N19.10-001	noribo-lncRNA
ENST00000333139.3_1_C11ORF72-001	noribo-lncRNA
ENST00000624421.1_1_AC005943.6-001	noribo-lncRNA
ENST00000445733.1_1_Z69666.2-001	noribo-lncRNA
ENST00000624584.1_1_RP11-113K21.6-001	noribo-lncRNA
ENST00000561226.5_1_OIP5-AS1-009	noribo-lncRNA
ENST00000417213.1_1_AC009229.6-001	noribo-lncRNA
ENST00000602955.1_1_RP3-430N8.10-001	noribo-lncRNA
ENST00000583314.1_1_RP11-769O8.1-001	noribo-lncRNA
ENST00000630558.1_1_SPRY4-IT1-001	noribo-lncRNA
ENST00000620711.1_1_AC009120.6-005	noribo-lncRNA
ENST00000549477.1_1_RP11-571M6.7-001	noribo-lncRNA
ENST00000555438.2_1_C5ORF66-004	noribo-lncRNA
ENST00000620106.1_1_RP11-278C7.5-001	noribo-lncRNA
ENST00000624174.1_1_RP4-738P15.6-001	noribo-lncRNA
ENST00000534517.1_1_RP11-802E16.3-001	noribo-lncRNA
ENST00000612986.1_1_RP11-358L22.3-001	noribo-lncRNA
ENST00000622310.1_1_RP11-58C22.2-001	noribo-lncRNA
ENST00000549388.1_1_RP11-983P16.4-007	noribo-lncRNA
ENST00000561101.2_1_CTD-2315E11.1-001	noribo-lncRNA
ENST00000602042.1_1_AC137932.4-001	noribo-lncRNA
ENST00000599498.1_RP11-380M21.4-001	noribo-lncRNA
ENST00000610007.1_1_RP11-145M9.6-001	noribo-lncRNA
ENST00000546214.1_1_TMEM5-AS1-001	noribo-lncRNA
ENST00000613178.1_1_RP11-147L13.12-001	noribo-lncRNA
ENST00000560404.2_1_RP11-3D4.3-001	noribo-lncRNA
ENST00000526174.1_1_RP11-805J14.5-001	noribo-lncRNA
ENST00000522970.1_1_RP11-44K6.4-001	noribo-lncRNA
ENST00000580085.1_1_CTD-2349P21.9-001	noribo-lncRNA
ENST00000602954.1_1_RP11-248J18.2-001	noribo-lncRNA
ENST00000605980.1_1_CTD-3020H12.4-001	noribo-lncRNA
ENST00000492523.1_1_RP11-758P17.2-001	noribo-lncRNA
ENST00000570266.2_1_RP11-196G11.2-001	noribo-lncRNA
ENST00000479085.1_1_RP11-148K1.10-001	noribo-lncRNA
ENST00000624989.1_1_RP11-386I8.5-001	noribo-lncRNA
ENST00000569831.1_1_LA16C-316G12.2-001	noribo-lncRNA
ENST00000563449.2_1_RP11-20I23.13-001	noribo-lncRNA
ENST00000609934.1_1_AP000254.8-001	noribo-lncRNA
ENST00000446880.5_1_RUSC1-AS1-001	noribo-lncRNA
ENST00000623415.1_1_RP11-271K21.12-001	noribo-lncRNA
ENST00000586474.1_1_RP11-78A19.3-001	noribo-lncRNA
ENST00000589549.5_1_RP11-203B9.4-010	noribo-lncRNA
ENST00000541383.1_1_RP11-173P15.3-001	noribo-lncRNA
ENST00000567464.1_1_RP11-23E10.3-001	noribo-lncRNA
ENST00000435491.1_1_AC091133.1-001	noribo-lncRNA
ENST00000434951.1_1_AC079742.4-001	noribo-lncRNA
ENST00000400221.1_1_LL22NC01-81G9.3-001	noribo-lncRNA
ENST00000503553.3_1_CTB-43P18.1-001	noribo-lncRNA
ENST00000531087.1_1_RP11-110I1.11-001	noribo-lncRNA
ENST00000560481.2_1_RP11-316M1.12-002	noribo-lncRNA
ENST00000565934.1_1_RP11-77H9.2-001	noribo-lncRNA
ENST00000631744.1_1_LLNLR-222A1.1-001	noribo-lncRNA
ENST00000426999.1_1_ZRANB2-AS1-002	noribo-lncRNA
ENST00000607783.1_1_RP11-884K10.7-001	noribo-lncRNA
ENST00000607052.1_1_RP11-97C16.1-001	noribo-lncRNA
ENST00000610057.1_1_RP11-290D2.6-001	noribo-lncRNA
ENST00000603160.5_1_RP11-324I22.4-002	noribo-lncRNA
ENST00000422483.1_1_MED4-AS1-001	noribo-lncRNA
ENST00000462717.1_1_RP11-245J9.4-001	noribo-lncRNA
ENST00000592655.1_1_RP11-756J15.3-001	noribo-lncRNA
ENST00000557733.1_1_RP11-688G15.3-001	noribo-lncRNA
ENST00000631190.1_1_LINC00294-001	noribo-lncRNA
ENST00000565861.1_1_RP11-325K4.3-001	noribo-lncRNA
ENST00000515495.1_1_RP11-484O2.1-001	noribo-lncRNA
ENST00000619226.1_1_RP11-468E2.11-001	noribo-lncRNA
ENST00000628823.2_1_LINC00969-067	noribo-lncRNA
ENST00000607014.1_1_RP1-30M3.5-001	noribo-lncRNA
ENST00000620274.1_1_RP11-454E5.4-001	noribo-lncRNA
ENST00000606125.1_1_XXBAC-BPGBPG55C20.2-001	noribo-lncRNA
ENST00000582718.1_1_AC010761.8-001	noribo-lncRNA
ENST00000561761.2_1_RP11-629O1.2-001	noribo-lncRNA
ENST00000596000.5_1_LINC01435-004	noribo-lncRNA
ENST00000619323.1_1_RP11-631N16.4-001	noribo-lncRNA
ENST00000592758.1_1_AC005944.2-001	noribo-lncRNA
ENST00000613376.1_1_MALAT1-014	noribo-lncRNA
ENST00000547042.1_1_RP4-816N1.7-001	noribo-lncRNA
ENST00000601661.1_1_CTD-2538G9.6-001	noribo-lncRNA
ENST00000576021.1_1_RP11-498C9.3-001	noribo-lncRNA
ENST00000550468.2_1_RP11-161H23.5-001	noribo-lncRNA
ENST00000428791.1_1_RP11-269F19.2-002	noribo-lncRNA
ENST00000499202.2_1_RP5-940J5.8-001	noribo-lncRNA
ENST00000596521.1_1_PTOV1-AS1-002	noribo-lncRNA
ENST00000598368.1_1_RPARP-AS1-003	noribo-lncRNA
ENST00000564805.1_1_RP11-265N6.1-001	noribo-lncRNA
ENST00000609792.1_1_CTD-2313F11.1-006	noribo-lncRNA
ENST00000520863.1_1_CTD-2544N14.3-001	noribo-lncRNA
ENST00000602844.1_1_RP11-167P11.2-001	noribo-lncRNA
ENST00000589120.1_1_CTC-425F1.4-001	noribo-lncRNA
ENST00000594056.1_1_CTD-3128G10.6-001	noribo-lncRNA
ENST00000546789.1_1_RP11-977G19.12-001	noribo-lncRNA
ENST00000623987.1_1_RP11-123O10.1-001	noribo-lncRNA
ENST00000426991.2_1_ANKRD10-IT1-001	noribo-lncRNA
ENST00000436039.1_1_RP4-781K5.2-001	noribo-lncRNA
ENST00000623080.1_1_RP11-671J11.5-001	noribo-lncRNA
ENST00000631117.2_1_AC003991.3-010	noribo-lncRNA
ENST00000624409.1_1_RP11-159D12.8-001	noribo-lncRNA
ENST00000445707.3_1_LINC00969-001	noribo-lncRNA
ENST00000622229.1_1_RP11-196G11.6-001	noribo-lncRNA
ENST00000564984.1_1_RP5-1142A6.9-001	noribo-lncRNA
ENST00000453760.5_1_RP11-365O16.3-002	noribo-lncRNA
ENST00000568262.2_1_CTD-2196E14.6-001	noribo-lncRNA
ENST00000610813.1_1_RP11-196G11.5-001	noribo-lncRNA
ENST00000528887.1_1_AP003068.9-001	noribo-lncRNA
ENST00000500632.1_1_RP11-421F16.3-001	noribo-lncRNA
ENST00000448389.1_1_RP11-575L7.8-001	noribo-lncRNA
ENST00000504082.1_1_AC004069.2-001	noribo-lncRNA
ENST00000561111.2_1_RP11-316M1.12-001	noribo-lncRNA
ENST00000583934.1_1_RP11-138I1.4-001	noribo-lncRNA
ENST00000596816.1_1_CTC-429P9.5-001	noribo-lncRNA
ENST00000612792.1_1_CTD-2547G23.4-001	noribo-lncRNA
ENST00000413915.1_1_RP11-613M10.6-001	noribo-lncRNA
ENST00000421323.1_1_AC018462.2-002	noribo-lncRNA
ENST00000602946.1_1_RP5-940J5.9-001	noribo-lncRNA
ENST00000554008.5_1_RP11-486O13.2-002	noribo-lncRNA
ENST00000560865.1_1_CTD-2647L4.4-001	noribo-lncRNA
ENST00000535720.1_1_RP11-173P15.3-002	noribo-lncRNA
ENST00000430643.1_1_RP11-767N6.7-001	noribo-lncRNA
ENST00000566531.1_1_RP11-355O1.11-001	noribo-lncRNA
ENST00000623037.1_1_RP11-63A1.4-001	noribo-lncRNA
ENST00000573479.1_AC021224.1-201	noribo-lncRNA
ENST00000610008.1_1_RP11-259N19.1-001	noribo-lncRNA
ENST00000550926.1_1_RP11-56G10.2-001	noribo-lncRNA
ENST00000547387.1_1_RP11-386G11.10-003	noribo-lncRNA
ENST00000566446.1_1_RP11-488L18.10-001	noribo-lncRNA
ENST00000576784.1_1_RP11-498C9.2-001	noribo-lncRNA
ENST00000562802.1_1_RP11-166B2.5-001	noribo-lncRNA
ENST00000609669.1_1_RP11-359K18.4-001	noribo-lncRNA
ENST00000602722.1_1_RP11-73M18.10-001	noribo-lncRNA
ENST00000580962.1_1_RP11-746M1.1-001	noribo-lncRNA
ENST00000623071.1_1_RP11-411B10.7-001	noribo-lncRNA
ENST00000433113.1_1_RP11-429G19.3-001	noribo-lncRNA
ENST00000583521.1_1_RP11-498C9.13-001	noribo-lncRNA
ENST00000574246.1_1_RP11-294J22.6-001	noribo-lncRNA
ENST00000616815.1_1_AP001505.10-001	noribo-lncRNA
ENST00000504539.1_1_RP11-256P1.1-001	noribo-lncRNA
ENST00000490324.2_1_RP11-49I4.3-001	noribo-lncRNA
ENST00000569274.1_1_RP11-63M22.2-001	noribo-lncRNA
ENST00000598735.1_1_AC022154.7-003	noribo-lncRNA
ENST00000548595.1_1_RP11-603J24.17-001	noribo-lncRNA
ENST00000552893.1_1_RP11-386G11.10-001	noribo-lncRNA
ENST00000618199.1_1_RP11-227G15.11-001	noribo-lncRNA
ENST00000582269.1_1_RP11-210K20.2-001	noribo-lncRNA
ENST00000623114.1_1_RP11-1148L6.8-001	noribo-lncRNA
ENST00000537827.2_1_RP11-463O12.3-001	noribo-lncRNA
ENST00000566639.1_1_RP11-303E16.2-002	noribo-lncRNA
ENST00000519077.3_1_TUG1-006	noribo-lncRNA
ENST00000529247.1_1_RP11-661A12.7-001	noribo-lncRNA
ENST00000406213.1_1_MIF-AS1-001	noribo-lncRNA
ENST00000434139.1_1_RP5-902P8.10-001	noribo-lncRNA
ENST00000560415.1_1_INAFM2-001	noribo-lncRNA
ENST00000620266.1_1_RP11-147L13.11-001	noribo-lncRNA
ENST00000418803.1_1_RP3-508I15.19-001	noribo-lncRNA
ENST00000574616.2_1_RP11-473I1.9-001	noribo-lncRNA
ENST00000413451.1_RP5-930J4.4-001	noribo-lncRNA
ENST00000580587.1_1_XXBAC-BPG181M17.6-001	noribo-lncRNA
ENST00000599676.1_1_CTD-2231E14.8-002	noribo-lncRNA
ENST00000552675.1_1_RP11-521B24.5-001	noribo-lncRNA
ENST00000625982.1_1_RP5-1198O20.4-018	noribo-lncRNA
ENST00000433465.1_1_LINC00205-001	noribo-lncRNA
ENST00000606617.1_1_RP1-317E23.7-001	noribo-lncRNA
ENST00000553141.1_1_RP11-611O2.5-001	noribo-lncRNA
ENST00000601483.1_1_Z69720.2-001	noribo-lncRNA
ENST00000525893.1_1_RP13-317D12.3-001	noribo-lncRNA
ENST00000425033.1_1_XXBAC-BPG154L12.4-001	noribo-lncRNA
ENST00000455788.1_1_RP11-263K19.6-001	noribo-lncRNA
ENST00000420118.1_1_RP3-508I15.18-001	noribo-lncRNA
ENST00000608166.1_1_RP11-101E13.5-001	noribo-lncRNA
ENST00000607145.1_1_RP4-635E18.8-001	noribo-lncRNA
ENST00000625123.1_1_RP11-640N20.4-001	noribo-lncRNA
ENST00000566572.1_1_CTA-305I2.1-001	noribo-lncRNA
ENST00000559866.1_1_RP11-182J1.13-001	noribo-lncRNA
ENST00000548149.1_1_RP11-386G11.10-002	noribo-lncRNA
ENST00000625082.1_1_RP11-546D6.3-001	noribo-lncRNA
ENST00000609972.1_1_RGPD4-AS1-006	noribo-lncRNA
ENST00000602872.1_1_CTC-487M23.5-001	noribo-lncRNA
ENST00000451424.1_1_PINK1-AS-001	noribo-lncRNA
ENST00000555043.1_1_RP11-649E7.5-001	noribo-lncRNA
ENST00000550723.1_1_RP11-314D7.2-001	noribo-lncRNA
ENST00000615844.1_1_RP11-73M11.3-001	noribo-lncRNA
ENST00000513576.1_1_OCIAD1-AS1-001	noribo-lncRNA
ENST00000637427.1_1_RP11-613D13.10-001	noribo-lncRNA
ENST00000526947.1_1_RP11-550A5.2-001	noribo-lncRNA
ENST00000607476.1_1_XXBAC-BPG252P9.9-001	noribo-lncRNA
ENST00000452466.1_1_RP5-1024G6.2-001	noribo-lncRNA
ENST00000587088.1_1_CTD-2369P2.4-001	noribo-lncRNA
ENST00000578741.1_1_RP11-627G18.4-001	noribo-lncRNA
ENST00000578482.1_1_RP11-138C9.1-001	noribo-lncRNA
ENST00000608319.1_1_CTA-384D8.36-001	noribo-lncRNA
ENST00000499521.2_1_CTB-89H12.4-002	noribo-lncRNA
ENST00000561324.1_1_CTD-2329K10.1-001	noribo-lncRNA
ENST00000607600.1_1_RP1-261G23.7-001	noribo-lncRNA
ENST00000508832.2_1_MALAT1-002	noribo-lncRNA
ENST00000577678.1_1_CTD-2510F5.4-001	noribo-lncRNA
ENST00000482382.1_1_RP11-246A10.1-001	noribo-lncRNA
ENST00000581909.1_1_RP11-360L9.8-001	noribo-lncRNA
ENST00000601040.1_1_CTC-429P9.1-001	noribo-lncRNA
ENST00000604965.1_1_RP11-2E11.9-001	noribo-lncRNA
ENST00000501016.2_1_KB-1208A12.3-001	noribo-lncRNA
ENST00000564683.1_1_CTD-2026K11.2-001	noribo-lncRNA
ENST00000624682.1_1_CTB-193M12.5-001	noribo-lncRNA
ENST00000356047.3_1_AC092415.1-002	noribo-lncRNA
ENST00000629058.1_1_ABALON-001	noribo-lncRNA
ENST00000564743.1_1_RP11-388M20.6-001	noribo-lncRNA
ENST00000625042.1_1_RP11-438L7.1-001	noribo-lncRNA
ENST00000568057.1_1_RP11-264B17.2-002	noribo-lncRNA
ENST00000602847.1_1_RP3-430N8.11-001	noribo-lncRNA
ENST00000614165.1_1_RP13-753N3.3-001	noribo-lncRNA
ENST00000610157.1_RP6-42F4.1-001	noribo-lncRNA
ENST00000602697.1_1_RP11-497H16.9-001	noribo-lncRNA
ENST00000414890.1_1_RABGAP1L-IT1-001	noribo-lncRNA
ENST00000623022.1_1_AC092066.1-001	noribo-lncRNA
ENST00000602890.1_1_RP11-3P17.5-001	noribo-lncRNA
ENST00000619686.1_1_RP11-59H7.4-001	noribo-lncRNA
ENST00000514624.1_1_RP11-15B17.1-004	noribo-lncRNA
