# Supplementary material for: Identifying sequence features that drive ribosomal association for lncRNA
Source: BMC Genomics. 2018 Dec 31;19(Suppl 10):906. doi: 10.1186/s12864-018-5275-8 (PMC6311901; doi:10.1186/s12864-018-5275-8)
Supplement: Supplementary file 2 — Raw data for human. (ZIP 9950 kb) [file 12864_2018_5275_MOESM2_ESM.zip › raw_human/6_human_m6A_SRAMP.txt]

## program: SRAMP(PMID:26896799)
## date: 2018-4-24
## contact: zengxchao[at]gmail.com
# Seq_ID	Position	Score(Binary)	Score(Spectrum)	Score(Combined)	Classification
ENST00000602810.1_1_ZSCAN16-AS1-002	48	0.335	0.489	0.396	Non-m6A site
ENST00000602810.1_1_ZSCAN16-AS1-002	149	0.485	0.623	0.540	Non-m6A site
ENST00000602810.1_1_ZSCAN16-AS1-002	195	0.252	0.442	0.328	Non-m6A site
ENST00000602810.1_1_ZSCAN16-AS1-002	300	0.296	0.355	0.319	Non-m6A site
ENST00000602810.1_1_ZSCAN16-AS1-002	310	0.399	0.434	0.413	Non-m6A site
ENST00000602810.1_1_ZSCAN16-AS1-002	348	0.283	0.462	0.355	Non-m6A site
ENST00000602810.1_1_ZSCAN16-AS1-002	355	0.555	0.451	0.514	Non-m6A site
ENST00000602810.1_1_ZSCAN16-AS1-002	396	0.381	0.567	0.455	Non-m6A site
ENST00000602810.1_1_ZSCAN16-AS1-002	438	0.304	0.565	0.408	Non-m6A site
ENST00000602810.1_1_ZSCAN16-AS1-002	444	0.328	0.588	0.432	Non-m6A site
ENST00000602810.1_1_ZSCAN16-AS1-002	454	0.598	0.596	0.597	m6A site (Moderate confidence)
ENST00000602810.1_1_ZSCAN16-AS1-002	461	0.542	0.608	0.568	m6A site (Low confidence)
ENST00000602810.1_1_ZSCAN16-AS1-002	494	0.456	0.551	0.494	Non-m6A site
ENST00000602810.1_1_ZSCAN16-AS1-002	548	0.530	0.498	0.517	Non-m6A site
ENST00000602810.1_1_ZSCAN16-AS1-002	580	0.475	0.447	0.464	Non-m6A site
ENST00000602810.1_1_ZSCAN16-AS1-002	608	0.518	0.494	0.509	Non-m6A site
ENST00000602810.1_1_ZSCAN16-AS1-002	640	0.478	0.534	0.501	Non-m6A site
ENST00000602810.1_1_ZSCAN16-AS1-002	660	0.511	0.557	0.529	Non-m6A site
ENST00000602810.1_1_ZSCAN16-AS1-002	672	0.247	0.511	0.353	Non-m6A site
ENST00000602810.1_1_ZSCAN16-AS1-002	701	0.403	0.542	0.458	Non-m6A site
ENST00000602810.1_1_ZSCAN16-AS1-002	734	0.318	0.549	0.410	Non-m6A site
ENST00000602810.1_1_ZSCAN16-AS1-002	757	0.352	0.49	0.407	Non-m6A site
ENST00000602810.1_1_ZSCAN16-AS1-002	775	0.345	0.549	0.426	Non-m6A site
ENST00000602810.1_1_ZSCAN16-AS1-002	845	0.418	0.469	0.438	Non-m6A site
ENST00000602810.1_1_ZSCAN16-AS1-002	909	0.265	0.501	0.359	Non-m6A site
ENST00000602810.1_1_ZSCAN16-AS1-002	935	0.229	0.451	0.317	Non-m6A site
ENST00000602810.1_1_ZSCAN16-AS1-002	945	0.446	0.424	0.437	Non-m6A site
ENST00000602810.1_1_ZSCAN16-AS1-002	981	0.49	0.426	0.464	Non-m6A site
ENST00000602810.1_1_ZSCAN16-AS1-002	1009	0.449	0.418	0.436	Non-m6A site
ENST00000602810.1_1_ZSCAN16-AS1-002	1022	0.704	0.464	0.608	m6A site (Moderate confidence)
ENST00000602810.1_1_ZSCAN16-AS1-002	1052	0.385	0.527	0.442	Non-m6A site
ENST00000602810.1_1_ZSCAN16-AS1-002	1086	0.727	0.639	0.691	m6A site (Very high confidence)
ENST00000602810.1_1_ZSCAN16-AS1-002	1101	0.698	0.642	0.675	m6A site (High confidence)
ENST00000602810.1_1_ZSCAN16-AS1-002	1110	0.439	0.627	0.514	Non-m6A site
ENST00000602810.1_1_ZSCAN16-AS1-002	1121	0.339	0.65	0.463	Non-m6A site
ENST00000602810.1_1_ZSCAN16-AS1-002	1172	0.308	0.378	0.336	Non-m6A site
ENST00000602810.1_1_ZSCAN16-AS1-002	1177	0.288	0.345	0.311	Non-m6A site
ENST00000602810.1_1_ZSCAN16-AS1-002	1205	0.455	0.356	0.415	Non-m6A site
ENST00000602810.1_1_ZSCAN16-AS1-002	1284	0.614	0.351	0.509	Non-m6A site
ENST00000602810.1_1_ZSCAN16-AS1-002	1418	0.396	0.356	0.380	Non-m6A site
ENST00000602810.1_1_ZSCAN16-AS1-002	1431	0.262	0.346	0.295	Non-m6A site
ENST00000602810.1_1_ZSCAN16-AS1-002	1490	0.493	0.157	0.358	Non-m6A site
ENST00000476274.6_1_RP11-203J24.9-003	159	0.353	0.390	0.367	Non-m6A site
ENST00000476274.6_1_RP11-203J24.9-003	241	0.422	0.247	0.352	Non-m6A site
ENST00000476274.6_1_RP11-203J24.9-003	318	0.392	0.317	0.362	Non-m6A site
ENST00000476274.6_1_RP11-203J24.9-003	332	0.471	0.374	0.432	Non-m6A site
ENST00000476274.6_1_RP11-203J24.9-003	364	0.193	0.547	0.334	Non-m6A site
ENST00000476274.6_1_RP11-203J24.9-003	464	0.414	0.338	0.383	Non-m6A site
ENST00000476274.6_1_RP11-203J24.9-003	553	0.37	0.461	0.406	Non-m6A site
ENST00000476274.6_1_RP11-203J24.9-003	563	0.511	0.427	0.477	Non-m6A site
ENST00000476274.6_1_RP11-203J24.9-003	672	0.520	0.474	0.501	Non-m6A site
ENST00000476274.6_1_RP11-203J24.9-003	712	0.32	0.468	0.379	Non-m6A site
ENST00000476274.6_1_RP11-203J24.9-003	718	0.233	0.487	0.335	Non-m6A site
ENST00000476274.6_1_RP11-203J24.9-003	745	0.369	0.404	0.383	Non-m6A site
ENST00000476274.6_1_RP11-203J24.9-003	775	0.278	0.411	0.331	Non-m6A site
ENST00000476274.6_1_RP11-203J24.9-003	796	0.347	0.43	0.380	Non-m6A site
ENST00000476274.6_1_RP11-203J24.9-003	816	0.320	0.430	0.364	Non-m6A site
ENST00000476274.6_1_RP11-203J24.9-003	881	0.607	0.468	0.551	Non-m6A site
ENST00000476274.6_1_RP11-203J24.9-003	1065	0.690	0.416	0.581	m6A site (Low confidence)
ENST00000426066.1_1_BMS1P20-001	16	0.601	0.593	0.598	m6A site (Moderate confidence)
ENST00000426066.1_1_BMS1P20-001	25	0.577	0.617	0.593	m6A site (Moderate confidence)
ENST00000426066.1_1_BMS1P20-001	33	0.318	0.554	0.412	Non-m6A site
ENST00000426066.1_1_BMS1P20-001	92	0.375	0.434	0.399	Non-m6A site
ENST00000426066.1_1_BMS1P20-001	107	0.353	0.395	0.370	Non-m6A site
ENST00000426066.1_1_BMS1P20-001	237	0.338	0.385	0.357	Non-m6A site
ENST00000426066.1_1_BMS1P20-001	250	0.295	0.401	0.337	Non-m6A site
ENST00000426066.1_1_BMS1P20-001	366	0.317	0.318	0.318	Non-m6A site
ENST00000426066.1_1_BMS1P20-001	439	0.271	0.398	0.322	Non-m6A site
ENST00000426066.1_1_BMS1P20-001	464	0.309	0.408	0.348	Non-m6A site
ENST00000426066.1_1_BMS1P20-001	477	0.380	0.345	0.366	Non-m6A site
ENST00000426066.1_1_BMS1P20-001	491	0.231	0.437	0.313	Non-m6A site
ENST00000426066.1_1_BMS1P20-001	570	0.36	0.253	0.317	Non-m6A site
ENST00000426066.1_1_BMS1P20-001	598	0.423	0.41	0.418	Non-m6A site
ENST00000426066.1_1_BMS1P20-001	669	0.661	0.515	0.603	m6A site (Moderate confidence)
ENST00000426066.1_1_BMS1P20-001	780	0.395	0.275	0.347	Non-m6A site
ENST00000426066.1_1_BMS1P20-001	814	0.236	0.370	0.289	Non-m6A site
ENST00000426066.1_1_BMS1P20-001	822	0.331	0.358	0.342	Non-m6A site
ENST00000426066.1_1_BMS1P20-001	836	0.269	0.409	0.325	Non-m6A site
ENST00000426066.1_1_BMS1P20-001	853	0.474	0.441	0.460	Non-m6A site
ENST00000426066.1_1_BMS1P20-001	873	0.411	0.539	0.462	Non-m6A site
ENST00000426066.1_1_BMS1P20-001	908	0.597	0.560	0.582	m6A site (Low confidence)
ENST00000426066.1_1_BMS1P20-001	919	0.287	0.586	0.406	Non-m6A site
ENST00000426066.1_1_BMS1P20-001	925	0.745	0.529	0.658	m6A site (High confidence)
ENST00000426066.1_1_BMS1P20-001	962	0.394	0.498	0.436	Non-m6A site
ENST00000426066.1_1_BMS1P20-001	1006	0.539	0.411	0.487	Non-m6A site
ENST00000426066.1_1_BMS1P20-001	1044	0.608	0.372	0.514	Non-m6A site
ENST00000426066.1_1_BMS1P20-001	1080	0.295	0.503	0.378	Non-m6A site
ENST00000426066.1_1_BMS1P20-001	1113	0.472	0.481	0.476	Non-m6A site
ENST00000426066.1_1_BMS1P20-001	1227	0.829	0.629	0.749	m6A site (Very high confidence)
ENST00000426066.1_1_BMS1P20-001	1262	0.672	0.648	0.662	m6A site (High confidence)
ENST00000426066.1_1_BMS1P20-001	1280	0.305	0.669	0.451	Non-m6A site
ENST00000426066.1_1_BMS1P20-001	1291	0.451	0.599	0.510	Non-m6A site
ENST00000426066.1_1_BMS1P20-001	1296	0.28	0.63	0.42	Non-m6A site
ENST00000426066.1_1_BMS1P20-001	1330	0.562	0.531	0.549	Non-m6A site
ENST00000426066.1_1_BMS1P20-001	1351	0.369	0.562	0.446	Non-m6A site
ENST00000426066.1_1_BMS1P20-001	1355	0.617	0.535	0.584	m6A site (Moderate confidence)
ENST00000426066.1_1_BMS1P20-001	1392	0.541	0.500	0.525	Non-m6A site
ENST00000426066.1_1_BMS1P20-001	1398	0.539	0.488	0.519	Non-m6A site
ENST00000426066.1_1_BMS1P20-001	1421	0.54	0.456	0.506	Non-m6A site
ENST00000426066.1_1_BMS1P20-001	1426	0.364	0.499	0.418	Non-m6A site
ENST00000426066.1_1_BMS1P20-001	1445	0.230	0.614	0.384	Non-m6A site
ENST00000426066.1_1_BMS1P20-001	1495	0.368	0.591	0.457	Non-m6A site
ENST00000426066.1_1_BMS1P20-001	1525	0.630	0.558	0.601	m6A site (Moderate confidence)
ENST00000426066.1_1_BMS1P20-001	1566	0.381	0.567	0.455	Non-m6A site
ENST00000426066.1_1_BMS1P20-001	1638	0.601	0.491	0.557	m6A site (Low confidence)
ENST00000426066.1_1_BMS1P20-001	1720	0.415	0.46	0.433	Non-m6A site
ENST00000426066.1_1_BMS1P20-001	1731	0.396	0.508	0.441	Non-m6A site
ENST00000426066.1_1_BMS1P20-001	1745	0.418	0.483	0.444	Non-m6A site
ENST00000634676.1_1_LLNLR-245B6.1-001	54	0.726	0.514	0.641	m6A site (High confidence)
ENST00000634676.1_1_LLNLR-245B6.1-001	104	0.720	0.541	0.648	m6A site (High confidence)
ENST00000634676.1_1_LLNLR-245B6.1-001	221	0.252	0.509	0.354	Non-m6A site
ENST00000634676.1_1_LLNLR-245B6.1-001	238	0.525	0.586	0.549	Non-m6A site
ENST00000634676.1_1_LLNLR-245B6.1-001	245	0.583	0.499	0.549	Non-m6A site
ENST00000634676.1_1_LLNLR-245B6.1-001	250	0.499	0.426	0.470	Non-m6A site
ENST00000634676.1_1_LLNLR-245B6.1-001	279	0.380	0.499	0.428	Non-m6A site
ENST00000634676.1_1_LLNLR-245B6.1-001	319	0.470	0.412	0.447	Non-m6A site
ENST00000634676.1_1_LLNLR-245B6.1-001	500	0.728	0.386	0.591	m6A site (Moderate confidence)
ENST00000634676.1_1_LLNLR-245B6.1-001	606	0.307	0.400	0.344	Non-m6A site
ENST00000634676.1_1_LLNLR-245B6.1-001	705	0.28	0.390	0.324	Non-m6A site
ENST00000634676.1_1_LLNLR-245B6.1-001	746	0.481	0.41	0.452	Non-m6A site
ENST00000634676.1_1_LLNLR-245B6.1-001	781	0.250	0.369	0.297	Non-m6A site
ENST00000634676.1_1_LLNLR-245B6.1-001	795	0.449	0.369	0.417	Non-m6A site
ENST00000634676.1_1_LLNLR-245B6.1-001	866	0.350	0.361	0.354	Non-m6A site
ENST00000634676.1_1_LLNLR-245B6.1-001	880	0.280	0.319	0.295	Non-m6A site
ENST00000634676.1_1_LLNLR-245B6.1-001	1060	0.491	0.528	0.506	Non-m6A site
ENST00000634676.1_1_LLNLR-245B6.1-001	1064	0.306	0.504	0.385	Non-m6A site
ENST00000634676.1_1_LLNLR-245B6.1-001	1103	0.464	0.585	0.512	Non-m6A site
ENST00000634676.1_1_LLNLR-245B6.1-001	1129	0.528	0.470	0.505	Non-m6A site
ENST00000634676.1_1_LLNLR-245B6.1-001	1142	0.405	0.501	0.443	Non-m6A site
ENST00000634676.1_1_LLNLR-245B6.1-001	1147	0.247	0.478	0.339	Non-m6A site
ENST00000634676.1_1_LLNLR-245B6.1-001	1182	0.271	0.427	0.333	Non-m6A site
ENST00000634676.1_1_LLNLR-245B6.1-001	1213	0.478	0.368	0.434	Non-m6A site
ENST00000634676.1_1_LLNLR-245B6.1-001	1251	0.28	0.353	0.309	Non-m6A site
ENST00000634676.1_1_LLNLR-245B6.1-001	1323	0.628	0.440	0.553	Non-m6A site
ENST00000634676.1_1_LLNLR-245B6.1-001	1356	0.478	0.466	0.473	Non-m6A site
ENST00000634676.1_1_LLNLR-245B6.1-001	1384	0.326	0.451	0.376	Non-m6A site
ENST00000634676.1_1_LLNLR-245B6.1-001	1453	0.630	0.445	0.556	Non-m6A site
ENST00000634676.1_1_LLNLR-245B6.1-001	1557	0.377	0.436	0.400	Non-m6A site
ENST00000634676.1_1_LLNLR-245B6.1-001	1650	0.525	0.380	0.467	Non-m6A site
ENST00000634676.1_1_LLNLR-245B6.1-001	1657	0.543	0.386	0.480	Non-m6A site
ENST00000634676.1_1_LLNLR-245B6.1-001	1689	0.294	0.436	0.351	Non-m6A site
ENST00000634676.1_1_LLNLR-245B6.1-001	1821	0.341	0.543	0.422	Non-m6A site
ENST00000634676.1_1_LLNLR-245B6.1-001	1852	0.586	0.508	0.555	Non-m6A site
ENST00000634676.1_1_LLNLR-245B6.1-001	1867	0.314	0.582	0.421	Non-m6A site
ENST00000634676.1_1_LLNLR-245B6.1-001	1875	0.362	0.614	0.463	Non-m6A site
ENST00000634676.1_1_LLNLR-245B6.1-001	1905	0.386	0.545	0.45	Non-m6A site
ENST00000634676.1_1_LLNLR-245B6.1-001	1958	0.359	0.462	0.400	Non-m6A site
ENST00000634676.1_1_LLNLR-245B6.1-001	1992	0.399	0.44	0.415	Non-m6A site
ENST00000634676.1_1_LLNLR-245B6.1-001	2013	0.316	0.47	0.377	Non-m6A site
ENST00000634676.1_1_LLNLR-245B6.1-001	2065	0.515	0.534	0.523	Non-m6A site
ENST00000634676.1_1_LLNLR-245B6.1-001	2097	0.379	0.446	0.405	Non-m6A site
ENST00000634676.1_1_LLNLR-245B6.1-001	2135	0.231	0.328	0.270	Non-m6A site
ENST00000634676.1_1_LLNLR-245B6.1-001	2347	0.301	0.528	0.391	Non-m6A site
ENST00000634676.1_1_LLNLR-245B6.1-001	2355	0.603	0.571	0.590	m6A site (Moderate confidence)
ENST00000634676.1_1_LLNLR-245B6.1-001	2362	0.259	0.591	0.392	Non-m6A site
ENST00000634676.1_1_LLNLR-245B6.1-001	2371	0.301	0.611	0.425	Non-m6A site
ENST00000634676.1_1_LLNLR-245B6.1-001	2393	0.392	0.532	0.448	Non-m6A site
ENST00000602920.5_1_JPX-007	24	0.582	0.524	0.559	m6A site (Low confidence)
ENST00000602920.5_1_JPX-007	106	0.324	0.468	0.381	Non-m6A site
ENST00000602920.5_1_JPX-007	120	0.453	0.483	0.465	Non-m6A site
ENST00000602920.5_1_JPX-007	189	0.330	0.458	0.381	Non-m6A site
ENST00000602920.5_1_JPX-007	265	0.266	0.421	0.328	Non-m6A site
ENST00000602920.5_1_JPX-007	365	0.494	0.596	0.535	Non-m6A site
ENST00000602920.5_1_JPX-007	376	0.543	0.579	0.557	m6A site (Low confidence)
ENST00000602920.5_1_JPX-007	386	0.619	0.636	0.625	m6A site (High confidence)
ENST00000602920.5_1_JPX-007	421	0.591	0.672	0.623	m6A site (High confidence)
ENST00000602920.5_1_JPX-007	471	0.611	0.556	0.589	m6A site (Moderate confidence)
ENST00000602920.5_1_JPX-007	491	0.384	0.552	0.451	Non-m6A site
ENST00000602920.5_1_JPX-007	503	0.348	0.547	0.428	Non-m6A site
ENST00000602920.5_1_JPX-007	512	0.365	0.564	0.444	Non-m6A site
ENST00000602920.5_1_JPX-007	526	0.431	0.632	0.511	Non-m6A site
ENST00000602920.5_1_JPX-007	531	0.367	0.596	0.458	Non-m6A site
ENST00000602920.5_1_JPX-007	561	0.374	0.6	0.464	Non-m6A site
ENST00000602920.5_1_JPX-007	590	0.590	0.485	0.548	Non-m6A site
ENST00000520348.5_1_SNHG6-005	77	0.519	0.373	0.461	Non-m6A site
ENST00000520348.5_1_SNHG6-005	150	0.246	0.385	0.302	Non-m6A site
ENST00000520348.5_1_SNHG6-005	167	0.525	0.365	0.461	Non-m6A site
ENST00000520348.5_1_SNHG6-005	189	0.442	0.408	0.428	Non-m6A site
ENST00000520348.5_1_SNHG6-005	267	0.314	0.429	0.360	Non-m6A site
ENST00000520348.5_1_SNHG6-005	273	0.483	0.439	0.465	Non-m6A site
ENST00000520348.5_1_SNHG6-005	317	0.284	0.481	0.363	Non-m6A site
ENST00000520348.5_1_SNHG6-005	357	0.405	0.326	0.373	Non-m6A site
ENST00000520348.5_1_SNHG6-005	372	0.402	0.261	0.346	Non-m6A site
ENST00000520348.5_1_SNHG6-005	434	0.382	0.164	0.295	Non-m6A site
ENST00000520348.5_1_SNHG6-005	445	0.457	0.220	0.362	Non-m6A site
ENST00000520348.5_1_SNHG6-005	514	0.353	0.277	0.322	Non-m6A site
ENST00000520348.5_1_SNHG6-005	526	0.433	0.315	0.386	Non-m6A site
ENST00000520348.5_1_SNHG6-005	604	0.513	0.326	0.438	Non-m6A site
ENST00000414209.5_1_JPX-001	6	0.599	0.495	0.557	m6A site (Low confidence)
ENST00000414209.5_1_JPX-001	88	0.324	0.468	0.381	Non-m6A site
ENST00000414209.5_1_JPX-001	102	0.453	0.483	0.465	Non-m6A site
ENST00000414209.5_1_JPX-001	171	0.330	0.499	0.397	Non-m6A site
ENST00000414209.5_1_JPX-001	233	0.435	0.397	0.419	Non-m6A site
ENST00000414209.5_1_JPX-001	381	0.023	0.141	0.070	Non-m6A site
ENST00000414209.5_1_JPX-001	388	0.015	0.155	0.071	Non-m6A site
ENST00000414209.5_1_JPX-001	462	0.511	0.518	0.514	Non-m6A site
ENST00000414209.5_1_JPX-001	475	0.442	0.550	0.485	Non-m6A site
ENST00000414209.5_1_JPX-001	483	0.261	0.590	0.393	Non-m6A site
ENST00000414209.5_1_JPX-001	502	0.281	0.632	0.421	Non-m6A site
ENST00000414209.5_1_JPX-001	526	0.654	0.606	0.634	m6A site (High confidence)
ENST00000414209.5_1_JPX-001	532	0.277	0.63	0.418	Non-m6A site
ENST00000414209.5_1_JPX-001	833	0.031	0.196	0.097	Non-m6A site
ENST00000414209.5_1_JPX-001	929	0.419	0.396	0.409	Non-m6A site
ENST00000414209.5_1_JPX-001	937	0.307	0.448	0.363	Non-m6A site
ENST00000414209.5_1_JPX-001	992	0.486	0.465	0.477	Non-m6A site
ENST00000414209.5_1_JPX-001	1044	0.467	0.484	0.473	Non-m6A site
ENST00000414209.5_1_JPX-001	1085	0.361	0.592	0.453	Non-m6A site
ENST00000414209.5_1_JPX-001	1096	0.291	0.598	0.414	Non-m6A site
ENST00000414209.5_1_JPX-001	1102	0.239	0.608	0.386	Non-m6A site
ENST00000414209.5_1_JPX-001	1126	0.53	0.597	0.556	Non-m6A site
ENST00000414209.5_1_JPX-001	1155	0.503	0.487	0.496	Non-m6A site
ENST00000414209.5_1_JPX-001	1205	0.391	0.527	0.445	Non-m6A site
ENST00000414209.5_1_JPX-001	1248	0.332	0.446	0.377	Non-m6A site
ENST00000414209.5_1_JPX-001	1273	0.305	0.523	0.392	Non-m6A site
ENST00000414209.5_1_JPX-001	1278	0.604	0.563	0.587	m6A site (Moderate confidence)
ENST00000414209.5_1_JPX-001	1342	0.299	0.540	0.395	Non-m6A site
ENST00000414209.5_1_JPX-001	1350	0.329	0.53	0.409	Non-m6A site
ENST00000414209.5_1_JPX-001	1383	0.285	0.494	0.368	Non-m6A site
ENST00000414209.5_1_JPX-001	1415	0.295	0.454	0.359	Non-m6A site
ENST00000414209.5_1_JPX-001	1420	0.379	0.505	0.429	Non-m6A site
ENST00000414209.5_1_JPX-001	1472	0.454	0.490	0.469	Non-m6A site
ENST00000414209.5_1_JPX-001	1476	0.601	0.449	0.540	Non-m6A site
ENST00000414209.5_1_JPX-001	1507	0.249	0.598	0.388	Non-m6A site
ENST00000414209.5_1_JPX-001	1537	0.457	0.455	0.456	Non-m6A site
ENST00000414209.5_1_JPX-001	1542	0.742	0.452	0.626	m6A site (High confidence)
ENST00000414209.5_1_JPX-001	1601	0.474	0.397	0.443	Non-m6A site
ENST00000414209.5_1_JPX-001	1674	0.774	0.404	0.626	m6A site (High confidence)
ENST00000414209.5_1_JPX-001	1683	0.374	0.454	0.406	Non-m6A site
ENST00000414209.5_1_JPX-001	1741	0.695	0.509	0.620	m6A site (High confidence)
ENST00000414209.5_1_JPX-001	1748	0.297	0.485	0.372	Non-m6A site
ENST00000414209.5_1_JPX-001	1775	0.250	0.482	0.343	Non-m6A site
ENST00000414209.5_1_JPX-001	1824	0.386	0.466	0.418	Non-m6A site
ENST00000414209.5_1_JPX-001	1850	0.544	0.438	0.502	Non-m6A site
ENST00000414209.5_1_JPX-001	1861	0.257	0.428	0.325	Non-m6A site
ENST00000414209.5_1_JPX-001	1890	0.568	0.570	0.568	m6A site (Low confidence)
ENST00000414209.5_1_JPX-001	1949	0.65	0.547	0.608	m6A site (Moderate confidence)
ENST00000414209.5_1_JPX-001	1960	0.527	0.567	0.543	Non-m6A site
ENST00000414209.5_1_JPX-001	1973	0.534	0.565	0.547	Non-m6A site
ENST00000414209.5_1_JPX-001	2023	0.274	0.517	0.371	Non-m6A site
ENST00000414209.5_1_JPX-001	2096	0.326	0.537	0.410	Non-m6A site
ENST00000414209.5_1_JPX-001	2126	0.359	0.522	0.424	Non-m6A site
ENST00000414209.5_1_JPX-001	2190	0.277	0.488	0.361	Non-m6A site
ENST00000590513.2_1_RP11-400F19.6-001	79	0.351	0.328	0.341	Non-m6A site
ENST00000590513.2_1_RP11-400F19.6-001	207	0.667	0.31	0.524	Non-m6A site
ENST00000590513.2_1_RP11-400F19.6-001	499	0.283	0.376	0.320	Non-m6A site
ENST00000590513.2_1_RP11-400F19.6-001	505	0.516	0.375	0.459	Non-m6A site
ENST00000590513.2_1_RP11-400F19.6-001	615	0.336	0.435	0.375	Non-m6A site
ENST00000590513.2_1_RP11-400F19.6-001	634	0.228	0.442	0.314	Non-m6A site
ENST00000590513.2_1_RP11-400F19.6-001	661	0.365	0.411	0.383	Non-m6A site
ENST00000590513.2_1_RP11-400F19.6-001	798	0.507	0.419	0.471	Non-m6A site
ENST00000590513.2_1_RP11-400F19.6-001	856	0.473	0.512	0.488	Non-m6A site
ENST00000590513.2_1_RP11-400F19.6-001	865	0.466	0.487	0.474	Non-m6A site
ENST00000590513.2_1_RP11-400F19.6-001	886	0.314	0.536	0.403	Non-m6A site
ENST00000590513.2_1_RP11-400F19.6-001	894	0.599	0.604	0.601	m6A site (Moderate confidence)
ENST00000590513.2_1_RP11-400F19.6-001	920	0.567	0.495	0.538	Non-m6A site
ENST00000590513.2_1_RP11-400F19.6-001	1062	0.290	0.491	0.370	Non-m6A site
ENST00000590513.2_1_RP11-400F19.6-001	1174	0.329	0.404	0.359	Non-m6A site
ENST00000590513.2_1_RP11-400F19.6-001	1319	0.396	0.437	0.412	Non-m6A site
ENST00000590513.2_1_RP11-400F19.6-001	1393	0.372	0.367	0.370	Non-m6A site
ENST00000590513.2_1_RP11-400F19.6-001	1656	0.457	0.442	0.451	Non-m6A site
ENST00000590513.2_1_RP11-400F19.6-001	1783	0.394	0.420	0.404	Non-m6A site
ENST00000590513.2_1_RP11-400F19.6-001	1822	0.665	0.360	0.543	Non-m6A site
ENST00000590513.2_1_RP11-400F19.6-001	1978	0.324	0.407	0.357	Non-m6A site
ENST00000590513.2_1_RP11-400F19.6-001	1982	0.536	0.477	0.512	Non-m6A site
ENST00000590513.2_1_RP11-400F19.6-001	2002	0.343	0.455	0.388	Non-m6A site
ENST00000590513.2_1_RP11-400F19.6-001	2009	0.599	0.47	0.547	Non-m6A site
ENST00000590513.2_1_RP11-400F19.6-001	2138	0.35	0.445	0.388	Non-m6A site
ENST00000590513.2_1_RP11-400F19.6-001	2233	0.356	0.321	0.342	Non-m6A site
ENST00000590513.2_1_RP11-400F19.6-001	2242	0.295	0.314	0.303	Non-m6A site
ENST00000590513.2_1_RP11-400F19.6-001	2294	0.360	0.379	0.368	Non-m6A site
ENST00000609803.2_1_RP11-352M15.2-001	17	0.222	0.364	0.279	Non-m6A site
ENST00000609803.2_1_RP11-352M15.2-001	142	0.229	0.504	0.339	Non-m6A site
ENST00000609803.2_1_RP11-352M15.2-001	258	0.252	0.439	0.327	Non-m6A site
ENST00000609803.2_1_RP11-352M15.2-001	317	0.271	0.424	0.332	Non-m6A site
ENST00000609803.2_1_RP11-352M15.2-001	348	0.226	0.429	0.307	Non-m6A site
ENST00000609803.2_1_RP11-352M15.2-001	477	0.363	0.554	0.439	Non-m6A site
ENST00000609803.2_1_RP11-352M15.2-001	505	0.505	0.551	0.524	Non-m6A site
ENST00000609803.2_1_RP11-352M15.2-001	517	0.671	0.544	0.620	m6A site (High confidence)
ENST00000609803.2_1_RP11-352M15.2-001	571	0.293	0.338	0.311	Non-m6A site
ENST00000609803.2_1_RP11-352M15.2-001	629	0.579	0.475	0.537	Non-m6A site
ENST00000609803.2_1_RP11-352M15.2-001	701	0.354	0.352	0.353	Non-m6A site
ENST00000609803.2_1_RP11-352M15.2-001	725	0.564	0.365	0.484	Non-m6A site
ENST00000609803.2_1_RP11-352M15.2-001	783	0.567	0.258	0.443	Non-m6A site
ENST00000609803.2_1_RP11-352M15.2-001	906	0.743	0.607	0.689	m6A site (Very high confidence)
ENST00000609803.2_1_RP11-352M15.2-001	941	0.602	0.353	0.502	Non-m6A site
ENST00000609803.2_1_RP11-352M15.2-001	1027	0.329	0.370	0.345	Non-m6A site
ENST00000609803.2_1_RP11-352M15.2-001	1099	0.313	0.433	0.361	Non-m6A site
ENST00000609803.2_1_RP11-352M15.2-001	1142	0.704	0.407	0.585	m6A site (Moderate confidence)
ENST00000609803.2_1_RP11-352M15.2-001	1200	0.514	0.474	0.498	Non-m6A site
ENST00000609803.2_1_RP11-352M15.2-001	1212	0.621	0.524	0.582	m6A site (Low confidence)
ENST00000609803.2_1_RP11-352M15.2-001	1298	0.197	0.384	0.272	Non-m6A site
ENST00000609803.2_1_RP11-352M15.2-001	1337	0.410	0.176	0.317	Non-m6A site
ENST00000609803.2_1_RP11-352M15.2-001	1394	0.405	0.211	0.327	Non-m6A site
ENST00000609803.2_1_RP11-352M15.2-001	1537	0.543	0.112	0.370	Non-m6A site
ENST00000609803.2_1_RP11-352M15.2-001	1571	0.236	0.321	0.270	Non-m6A site
ENST00000609803.2_1_RP11-352M15.2-001	1774	0.278	0.235	0.260	Non-m6A site
ENST00000609803.2_1_RP11-352M15.2-001	1835	0.229	0.278	0.248	Non-m6A site
ENST00000609803.2_1_RP11-352M15.2-001	1905	0.384	0.458	0.414	Non-m6A site
ENST00000609803.2_1_RP11-352M15.2-001	1930	0.341	0.431	0.377	Non-m6A site
ENST00000609803.2_1_RP11-352M15.2-001	1964	0.317	0.323	0.320	Non-m6A site
ENST00000609803.2_1_RP11-352M15.2-001	2040	0.313	0.294	0.305	Non-m6A site
ENST00000609803.2_1_RP11-352M15.2-001	2088	0.329	0.399	0.357	Non-m6A site
ENST00000609803.2_1_RP11-352M15.2-001	2130	0.400	0.364	0.386	Non-m6A site
ENST00000609803.2_1_RP11-352M15.2-001	2254	0.299	0.254	0.281	Non-m6A site
ENST00000609803.2_1_RP11-352M15.2-001	2264	0.634	0.349	0.520	Non-m6A site
ENST00000609803.2_1_RP11-352M15.2-001	2408	0.276	0.374	0.315	Non-m6A site
ENST00000609803.2_1_RP11-352M15.2-001	2534	0.727	0.364	0.581	m6A site (Low confidence)
ENST00000609803.2_1_RP11-352M15.2-001	2624	0.354	0.463	0.398	Non-m6A site
ENST00000609803.2_1_RP11-352M15.2-001	2688	0.467	0.43	0.452	Non-m6A site
ENST00000609803.2_1_RP11-352M15.2-001	2721	0.327	0.357	0.339	Non-m6A site
ENST00000609803.2_1_RP11-352M15.2-001	2996	0.787	0.172	0.541	Non-m6A site
ENST00000609803.2_1_RP11-352M15.2-001	3009	0.376	0.239	0.321	Non-m6A site
ENST00000609803.2_1_RP11-352M15.2-001	3133	0.492	0.141	0.352	Non-m6A site
ENST00000609803.2_1_RP11-352M15.2-001	3212	0.578	0.163	0.412	Non-m6A site
ENST00000609803.2_1_RP11-352M15.2-001	3280	0.582	0.224	0.439	Non-m6A site
ENST00000609803.2_1_RP11-352M15.2-001	3291	0.416	0.207	0.332	Non-m6A site
ENST00000609803.2_1_RP11-352M15.2-001	3300	0.286	0.198	0.251	Non-m6A site
ENST00000609803.2_1_RP11-352M15.2-001	3308	0.682	0.201	0.489	Non-m6A site
ENST00000609803.2_1_RP11-352M15.2-001	3354	0.279	0.252	0.268	Non-m6A site
ENST00000609803.2_1_RP11-352M15.2-001	3423	0.585	0.582	0.584	m6A site (Moderate confidence)
ENST00000609803.2_1_RP11-352M15.2-001	3448	0.563	0.613	0.583	m6A site (Low confidence)
ENST00000609803.2_1_RP11-352M15.2-001	3453	0.291	0.608	0.417	Non-m6A site
ENST00000609803.2_1_RP11-352M15.2-001	3464	0.553	0.652	0.593	m6A site (Moderate confidence)
ENST00000609803.2_1_RP11-352M15.2-001	3469	0.402	0.638	0.496	Non-m6A site
ENST00000609803.2_1_RP11-352M15.2-001	3555	0.393	0.464	0.421	Non-m6A site
ENST00000609803.2_1_RP11-352M15.2-001	3594	0.263	0.511	0.362	Non-m6A site
ENST00000609803.2_1_RP11-352M15.2-001	3620	0.616	0.488	0.565	m6A site (Low confidence)
ENST00000609803.2_1_RP11-352M15.2-001	3635	0.409	0.331	0.377	Non-m6A site
ENST00000609803.2_1_RP11-352M15.2-001	3699	0.259	0.269	0.263	Non-m6A site
ENST00000609803.2_1_RP11-352M15.2-001	3720	0.278	0.207	0.249	Non-m6A site
ENST00000609803.2_1_RP11-352M15.2-001	3775	0.293	0.289	0.291	Non-m6A site
ENST00000609803.2_1_RP11-352M15.2-001	3803	0.418	0.225	0.340	Non-m6A site
ENST00000609803.2_1_RP11-352M15.2-001	3838	0.483	0.417	0.456	Non-m6A site
ENST00000609803.2_1_RP11-352M15.2-001	3904	0.263	0.480	0.350	Non-m6A site
ENST00000609803.2_1_RP11-352M15.2-001	3956	0.582	0.362	0.494	Non-m6A site
ENST00000609803.2_1_RP11-352M15.2-001	3966	0.327	0.336	0.330	Non-m6A site
ENST00000609803.2_1_RP11-352M15.2-001	4000	0.204	0.409	0.286	Non-m6A site
ENST00000609803.2_1_RP11-352M15.2-001	4009	0.498	0.389	0.455	Non-m6A site
ENST00000609803.2_1_RP11-352M15.2-001	4047	0.422	0.392	0.410	Non-m6A site
ENST00000609803.2_1_RP11-352M15.2-001	4089	0.321	0.291	0.309	Non-m6A site
ENST00000609803.2_1_RP11-352M15.2-001	4169	0.345	0.121	0.255	Non-m6A site
ENST00000609803.2_1_RP11-352M15.2-001	4191	0.468	0.108	0.324	Non-m6A site
ENST00000609803.2_1_RP11-352M15.2-001	4231	0.275	0.298	0.284	Non-m6A site
ENST00000609803.2_1_RP11-352M15.2-001	4240	0.464	0.221	0.367	Non-m6A site
ENST00000609803.2_1_RP11-352M15.2-001	4346	0.267	0.189	0.236	Non-m6A site
ENST00000609803.2_1_RP11-352M15.2-001	4376	0.25	0.171	0.218	Non-m6A site
ENST00000609803.2_1_RP11-352M15.2-001	4397	0.593	0.232	0.448	Non-m6A site
ENST00000609803.2_1_RP11-352M15.2-001	4441	0.381	0.256	0.331	Non-m6A site
ENST00000609803.2_1_RP11-352M15.2-001	4451	0.368	0.382	0.374	Non-m6A site
ENST00000609803.2_1_RP11-352M15.2-001	4475	0.442	0.413	0.430	Non-m6A site
ENST00000609803.2_1_RP11-352M15.2-001	4479	0.399	0.456	0.422	Non-m6A site
ENST00000609803.2_1_RP11-352M15.2-001	4498	0.3	0.366	0.326	Non-m6A site
ENST00000609803.2_1_RP11-352M15.2-001	4523	0.299	0.317	0.306	Non-m6A site
ENST00000609803.2_1_RP11-352M15.2-001	4564	0.328	0.170	0.265	Non-m6A site
ENST00000609803.2_1_RP11-352M15.2-001	4584	0.334	0.188	0.275	Non-m6A site
ENST00000609803.2_1_RP11-352M15.2-001	4596	0.292	0.154	0.237	Non-m6A site
ENST00000609803.2_1_RP11-352M15.2-001	4669	0.176	0.154	0.167	Non-m6A site
ENST00000609803.2_1_RP11-352M15.2-001	4753	0.43	0.353	0.399	Non-m6A site
ENST00000609803.2_1_RP11-352M15.2-001	4843	0.204	0.235	0.216	Non-m6A site
ENST00000609803.2_1_RP11-352M15.2-001	4912	0.211	0.482	0.320	Non-m6A site
ENST00000609803.2_1_RP11-352M15.2-001	4969	0.769	0.527	0.672	m6A site (High confidence)
ENST00000609803.2_1_RP11-352M15.2-001	5000	0.597	0.37	0.506	Non-m6A site
ENST00000609803.2_1_RP11-352M15.2-001	5121	0.41	0.409	0.409	Non-m6A site
ENST00000609803.2_1_RP11-352M15.2-001	5162	0.440	0.342	0.401	Non-m6A site
ENST00000609803.2_1_RP11-352M15.2-001	5234	0.335	0.388	0.356	Non-m6A site
ENST00000609803.2_1_RP11-352M15.2-001	5322	0.565	0.214	0.424	Non-m6A site
ENST00000609803.2_1_RP11-352M15.2-001	5370	0.383	0.345	0.368	Non-m6A site
ENST00000609803.2_1_RP11-352M15.2-001	5565	0.523	0.506	0.516	Non-m6A site
ENST00000609803.2_1_RP11-352M15.2-001	5621	0.357	0.413	0.379	Non-m6A site
ENST00000609803.2_1_RP11-352M15.2-001	5657	0.183	0.350	0.250	Non-m6A site
ENST00000609803.2_1_RP11-352M15.2-001	5996	0.608	0.221	0.453	Non-m6A site
ENST00000609803.2_1_RP11-352M15.2-001	6082	0.71	0.346	0.564	m6A site (Low confidence)
ENST00000609803.2_1_RP11-352M15.2-001	6103	0.585	0.338	0.486	Non-m6A site
ENST00000609803.2_1_RP11-352M15.2-001	6119	0.294	0.382	0.329	Non-m6A site
ENST00000609803.2_1_RP11-352M15.2-001	6255	0.200	0.219	0.208	Non-m6A site
ENST00000609803.2_1_RP11-352M15.2-001	6359	0.666	0.497	0.598	m6A site (Moderate confidence)
ENST00000609803.2_1_RP11-352M15.2-001	6389	0.284	0.578	0.401	Non-m6A site
ENST00000609803.2_1_RP11-352M15.2-001	6475	0.755	0.265	0.559	m6A site (Low confidence)
ENST00000609803.2_1_RP11-352M15.2-001	6518	0.291	0.217	0.261	Non-m6A site
ENST00000609803.2_1_RP11-352M15.2-001	6589	0.248	0.176	0.219	Non-m6A site
ENST00000609803.2_1_RP11-352M15.2-001	6739	0.462	0.471	0.466	Non-m6A site
ENST00000609803.2_1_RP11-352M15.2-001	6764	0.68	0.471	0.596	m6A site (Moderate confidence)
ENST00000609803.2_1_RP11-352M15.2-001	6875	0.309	0.514	0.391	Non-m6A site
ENST00000609803.2_1_RP11-352M15.2-001	6889	0.124	0.548	0.294	Non-m6A site
ENST00000609803.2_1_RP11-352M15.2-001	6912	0.270	0.543	0.379	Non-m6A site
ENST00000609803.2_1_RP11-352M15.2-001	6934	0.452	0.576	0.501	Non-m6A site
ENST00000609803.2_1_RP11-352M15.2-001	6968	0.708	0.194	0.502	Non-m6A site
ENST00000609803.2_1_RP11-352M15.2-001	7021	0.295	0.348	0.316	Non-m6A site
ENST00000609803.2_1_RP11-352M15.2-001	7031	0.407	0.270	0.352	Non-m6A site
ENST00000609803.2_1_RP11-352M15.2-001	7069	0.247	0.311	0.272	Non-m6A site
ENST00000609803.2_1_RP11-352M15.2-001	7108	0.493	0.393	0.453	Non-m6A site
ENST00000609803.2_1_RP11-352M15.2-001	7148	0.394	0.466	0.423	Non-m6A site
ENST00000609803.2_1_RP11-352M15.2-001	7339	0.526	0.36	0.459	Non-m6A site
ENST00000609803.2_1_RP11-352M15.2-001	7441	0.245	0.187	0.222	Non-m6A site
ENST00000609803.2_1_RP11-352M15.2-001	7465	0.589	0.341	0.490	Non-m6A site
ENST00000609803.2_1_RP11-352M15.2-001	7528	0.567	0.451	0.520	Non-m6A site
ENST00000609803.2_1_RP11-352M15.2-001	7566	0.21	0.410	0.290	Non-m6A site
ENST00000609803.2_1_RP11-352M15.2-001	7661	0.298	0.415	0.345	Non-m6A site
ENST00000609803.2_1_RP11-352M15.2-001	7712	0.391	0.377	0.385	Non-m6A site
ENST00000609803.2_1_RP11-352M15.2-001	7768	0.243	0.309	0.269	Non-m6A site
ENST00000609803.2_1_RP11-352M15.2-001	7803	0.199	0.338	0.255	Non-m6A site
ENST00000609803.2_1_RP11-352M15.2-001	7989	0.442	0.344	0.403	Non-m6A site
ENST00000609803.2_1_RP11-352M15.2-001	8030	0.210	0.471	0.315	Non-m6A site
ENST00000609803.2_1_RP11-352M15.2-001	8068	0.356	0.457	0.396	Non-m6A site
ENST00000609803.2_1_RP11-352M15.2-001	8090	0.505	0.442	0.480	Non-m6A site
ENST00000609803.2_1_RP11-352M15.2-001	8121	0.315	0.490	0.385	Non-m6A site
ENST00000609803.2_1_RP11-352M15.2-001	8190	0.376	0.351	0.366	Non-m6A site
ENST00000609803.2_1_RP11-352M15.2-001	8229	0.433	0.347	0.398	Non-m6A site
ENST00000609803.2_1_RP11-352M15.2-001	8267	0.375	0.198	0.304	Non-m6A site
ENST00000609803.2_1_RP11-352M15.2-001	8324	0.353	0.292	0.328	Non-m6A site
ENST00000609803.2_1_RP11-352M15.2-001	8347	0.628	0.355	0.519	Non-m6A site
ENST00000609803.2_1_RP11-352M15.2-001	8355	0.299	0.366	0.325	Non-m6A site
ENST00000609803.2_1_RP11-352M15.2-001	8415	0.365	0.457	0.402	Non-m6A site
ENST00000609803.2_1_RP11-352M15.2-001	8439	0.328	0.514	0.402	Non-m6A site
ENST00000609803.2_1_RP11-352M15.2-001	8472	0.307	0.548	0.403	Non-m6A site
ENST00000609803.2_1_RP11-352M15.2-001	8503	0.388	0.495	0.431	Non-m6A site
ENST00000609803.2_1_RP11-352M15.2-001	8513	0.59	0.534	0.567	m6A site (Low confidence)
ENST00000609803.2_1_RP11-352M15.2-001	8554	0.401	0.539	0.456	Non-m6A site
ENST00000609803.2_1_RP11-352M15.2-001	8574	0.534	0.541	0.537	Non-m6A site
ENST00000609803.2_1_RP11-352M15.2-001	8584	0.340	0.584	0.438	Non-m6A site
ENST00000609803.2_1_RP11-352M15.2-001	8623	0.472	0.606	0.525	Non-m6A site
ENST00000609803.2_1_RP11-352M15.2-001	8631	0.674	0.546	0.622	m6A site (High confidence)
ENST00000609803.2_1_RP11-352M15.2-001	8690	0.308	0.230	0.276	Non-m6A site
ENST00000609803.2_1_RP11-352M15.2-001	8699	0.447	0.268	0.375	Non-m6A site
ENST00000609803.2_1_RP11-352M15.2-001	8708	0.302	0.300	0.301	Non-m6A site
ENST00000609803.2_1_RP11-352M15.2-001	8831	0.425	0.365	0.401	Non-m6A site
ENST00000609803.2_1_RP11-352M15.2-001	8871	0.567	0.452	0.521	Non-m6A site
ENST00000609803.2_1_RP11-352M15.2-001	8922	0.421	0.515	0.458	Non-m6A site
ENST00000609803.2_1_RP11-352M15.2-001	8939	0.526	0.519	0.523	Non-m6A site
ENST00000609803.2_1_RP11-352M15.2-001	8993	0.664	0.526	0.609	m6A site (Moderate confidence)
ENST00000609803.2_1_RP11-352M15.2-001	9009	0.376	0.625	0.476	Non-m6A site
ENST00000609803.2_1_RP11-352M15.2-001	9027	0.348	0.552	0.430	Non-m6A site
ENST00000609803.2_1_RP11-352M15.2-001	9052	0.388	0.491	0.429	Non-m6A site
ENST00000609803.2_1_RP11-352M15.2-001	9061	0.319	0.543	0.409	Non-m6A site
ENST00000609803.2_1_RP11-352M15.2-001	9115	0.756	0.506	0.656	m6A site (High confidence)
ENST00000609803.2_1_RP11-352M15.2-001	9148	0.601	0.525	0.571	m6A site (Low confidence)
ENST00000609803.2_1_RP11-352M15.2-001	9159	0.223	0.553	0.355	Non-m6A site
ENST00000609803.2_1_RP11-352M15.2-001	9196	0.572	0.472	0.532	Non-m6A site
ENST00000609803.2_1_RP11-352M15.2-001	9272	0.470	0.559	0.506	Non-m6A site
ENST00000609803.2_1_RP11-352M15.2-001	9295	0.341	0.465	0.390	Non-m6A site
ENST00000609803.2_1_RP11-352M15.2-001	9308	0.422	0.541	0.470	Non-m6A site
ENST00000609803.2_1_RP11-352M15.2-001	9320	0.295	0.539	0.393	Non-m6A site
ENST00000609803.2_1_RP11-352M15.2-001	9353	0.479	0.609	0.531	Non-m6A site
ENST00000609803.2_1_RP11-352M15.2-001	9362	0.447	0.645	0.526	Non-m6A site
ENST00000609803.2_1_RP11-352M15.2-001	9385	0.422	0.622	0.502	Non-m6A site
ENST00000609803.2_1_RP11-352M15.2-001	9392	0.552	0.597	0.57	m6A site (Low confidence)
ENST00000609803.2_1_RP11-352M15.2-001	9405	0.364	0.600	0.458	Non-m6A site
ENST00000609803.2_1_RP11-352M15.2-001	9421	0.578	0.668	0.614	m6A site (Moderate confidence)
ENST00000609803.2_1_RP11-352M15.2-001	9473	0.387	0.488	0.427	Non-m6A site
ENST00000609803.2_1_RP11-352M15.2-001	9521	0.530	0.458	0.501	Non-m6A site
ENST00000609803.2_1_RP11-352M15.2-001	9635	0.439	0.225	0.353	Non-m6A site
ENST00000609803.2_1_RP11-352M15.2-001	9709	0.300	0.301	0.300	Non-m6A site
ENST00000609803.2_1_RP11-352M15.2-001	9718	0.809	0.33	0.617	m6A site (Moderate confidence)
ENST00000413987.1_1_SNHG3-004	3	0.484	0.446	0.469	Non-m6A site
ENST00000413987.1_1_SNHG3-004	13	0.705	0.420	0.591	m6A site (Moderate confidence)
ENST00000413987.1_1_SNHG3-004	75	0.316	0.370	0.337	Non-m6A site
ENST00000413987.1_1_SNHG3-004	128	0.435	0.469	0.448	Non-m6A site
ENST00000413987.1_1_SNHG3-004	175	0.411	0.591	0.483	Non-m6A site
ENST00000413987.1_1_SNHG3-004	219	0.450	0.583	0.503	Non-m6A site
ENST00000413987.1_1_SNHG3-004	236	0.200	0.55	0.340	Non-m6A site
ENST00000413987.1_1_SNHG3-004	250	0.375	0.541	0.441	Non-m6A site
ENST00000413987.1_1_SNHG3-004	264	0.509	0.524	0.515	Non-m6A site
ENST00000413987.1_1_SNHG3-004	390	0.382	0.459	0.413	Non-m6A site
ENST00000413987.1_1_SNHG3-004	533	0.356	0.619	0.461	Non-m6A site
ENST00000413987.1_1_SNHG3-004	545	0.662	0.549	0.617	m6A site (Moderate confidence)
ENST00000413987.1_1_SNHG3-004	779	0.165	0.223	0.188	Non-m6A site
ENST00000413987.1_1_SNHG3-004	886	0.237	0.326	0.272	Non-m6A site
ENST00000413987.1_1_SNHG3-004	980	0.368	0.412	0.385	Non-m6A site
ENST00000413987.1_1_SNHG3-004	1017	0.336	0.418	0.369	Non-m6A site
ENST00000413987.1_1_SNHG3-004	1052	0.238	0.482	0.336	Non-m6A site
ENST00000413987.1_1_SNHG3-004	1127	0.292	0.499	0.375	Non-m6A site
ENST00000413987.1_1_SNHG3-004	1136	0.494	0.472	0.485	Non-m6A site
ENST00000413987.1_1_SNHG3-004	1170	0.324	0.448	0.374	Non-m6A site
ENST00000413987.1_1_SNHG3-004	1331	0.584	0.556	0.573	m6A site (Low confidence)
ENST00000413987.1_1_SNHG3-004	1391	0.750	0.598	0.689	m6A site (Very high confidence)
ENST00000413987.1_1_SNHG3-004	1446	0.582	0.526	0.559	m6A site (Low confidence)
ENST00000413987.1_1_SNHG3-004	1467	0.612	0.500	0.567	m6A site (Low confidence)
ENST00000413987.1_1_SNHG3-004	1478	0.373	0.505	0.426	Non-m6A site
ENST00000413987.1_1_SNHG3-004	1517	0.757	0.426	0.624	m6A site (High confidence)
ENST00000413987.1_1_SNHG3-004	1599	0.321	0.403	0.354	Non-m6A site
ENST00000413987.1_1_SNHG3-004	1756	0.066	0.398	0.198	Non-m6A site
ENST00000413987.1_1_SNHG3-004	1784	0.434	0.458	0.444	Non-m6A site
ENST00000413987.1_1_SNHG3-004	1834	0.211	0.517	0.333	Non-m6A site
ENST00000413987.1_1_SNHG3-004	1865	0.353	0.538	0.427	Non-m6A site
ENST00000413987.1_1_SNHG3-004	1892	0.412	0.507	0.450	Non-m6A site
ENST00000413987.1_1_SNHG3-004	2022	0.342	0.558	0.428	Non-m6A site
ENST00000413987.1_1_SNHG3-004	2030	0.737	0.572	0.671	m6A site (High confidence)
ENST00000413987.1_1_SNHG3-004	2074	0.327	0.459	0.379	Non-m6A site
ENST00000413987.1_1_SNHG3-004	2161	0.316	0.367	0.336	Non-m6A site
ENST00000579700.1_1_DTX2P1-UPK3BP1-PMS2P11-002	36	0.365	0.399	0.378	Non-m6A site
ENST00000579700.1_1_DTX2P1-UPK3BP1-PMS2P11-002	115	0.456	0.349	0.413	Non-m6A site
ENST00000579700.1_1_DTX2P1-UPK3BP1-PMS2P11-002	306	0.467	0.399	0.440	Non-m6A site
ENST00000579700.1_1_DTX2P1-UPK3BP1-PMS2P11-002	342	0.657	0.389	0.550	Non-m6A site
ENST00000579700.1_1_DTX2P1-UPK3BP1-PMS2P11-002	395	0.584	0.519	0.558	m6A site (Low confidence)
ENST00000579700.1_1_DTX2P1-UPK3BP1-PMS2P11-002	399	0.412	0.475	0.437	Non-m6A site
ENST00000579700.1_1_DTX2P1-UPK3BP1-PMS2P11-002	570	0.394	0.481	0.428	Non-m6A site
ENST00000579700.1_1_DTX2P1-UPK3BP1-PMS2P11-002	608	0.286	0.549	0.391	Non-m6A site
ENST00000579700.1_1_DTX2P1-UPK3BP1-PMS2P11-002	616	0.392	0.546	0.453	Non-m6A site
ENST00000579700.1_1_DTX2P1-UPK3BP1-PMS2P11-002	626	0.378	0.560	0.450	Non-m6A site
ENST00000579700.1_1_DTX2P1-UPK3BP1-PMS2P11-002	652	0.284	0.464	0.356	Non-m6A site
ENST00000579700.1_1_DTX2P1-UPK3BP1-PMS2P11-002	689	0.382	0.409	0.393	Non-m6A site
ENST00000579700.1_1_DTX2P1-UPK3BP1-PMS2P11-002	755	0.263	0.451	0.338	Non-m6A site
ENST00000579700.1_1_DTX2P1-UPK3BP1-PMS2P11-002	807	0.511	0.495	0.504	Non-m6A site
ENST00000579700.1_1_DTX2P1-UPK3BP1-PMS2P11-002	822	0.345	0.496	0.405	Non-m6A site
ENST00000579700.1_1_DTX2P1-UPK3BP1-PMS2P11-002	840	0.253	0.502	0.352	Non-m6A site
ENST00000579700.1_1_DTX2P1-UPK3BP1-PMS2P11-002	925	0.317	0.593	0.427	Non-m6A site
ENST00000579700.1_1_DTX2P1-UPK3BP1-PMS2P11-002	970	0.726	0.52	0.643	m6A site (High confidence)
ENST00000579700.1_1_DTX2P1-UPK3BP1-PMS2P11-002	1027	0.372	0.438	0.398	Non-m6A site
ENST00000579700.1_1_DTX2P1-UPK3BP1-PMS2P11-002	1085	0.658	0.399	0.554	Non-m6A site
ENST00000579700.1_1_DTX2P1-UPK3BP1-PMS2P11-002	1127	0.248	0.396	0.307	Non-m6A site
ENST00000579700.1_1_DTX2P1-UPK3BP1-PMS2P11-002	1151	0.488	0.444	0.470	Non-m6A site
ENST00000445430.5_1_LINC00969-038	108	0.285	0.453	0.352	Non-m6A site
ENST00000445430.5_1_LINC00969-038	114	0.267	0.474	0.349	Non-m6A site
ENST00000445430.5_1_LINC00969-038	364	0.386	0.52	0.439	Non-m6A site
ENST00000445430.5_1_LINC00969-038	376	0.520	0.623	0.561	m6A site (Low confidence)
ENST00000445430.5_1_LINC00969-038	400	0.327	0.561	0.420	Non-m6A site
ENST00000445430.5_1_LINC00969-038	430	0.395	0.616	0.483	Non-m6A site
ENST00000445430.5_1_LINC00969-038	513	0.662	0.456	0.580	m6A site (Low confidence)
ENST00000445430.5_1_LINC00969-038	551	0.522	0.442	0.490	Non-m6A site
ENST00000445430.5_1_LINC00969-038	612	0.447	0.517	0.475	Non-m6A site
ENST00000445430.5_1_LINC00969-038	890	0.487	0.436	0.466	Non-m6A site
ENST00000445430.5_1_LINC00969-038	983	0.344	0.397	0.365	Non-m6A site
ENST00000445430.5_1_LINC00969-038	1031	0.525	0.420	0.483	Non-m6A site
ENST00000445430.5_1_LINC00969-038	1066	0.474	0.406	0.447	Non-m6A site
ENST00000445430.5_1_LINC00969-038	1180	0.486	0.312	0.416	Non-m6A site
ENST00000445430.5_1_LINC00969-038	1250	0.340	0.465	0.390	Non-m6A site
ENST00000445430.5_1_LINC00969-038	1388	0.364	0.402	0.379	Non-m6A site
ENST00000445430.5_1_LINC00969-038	1400	0.501	0.412	0.465	Non-m6A site
ENST00000445430.5_1_LINC00969-038	1477	0.252	0.432	0.324	Non-m6A site
ENST00000445430.5_1_LINC00969-038	1512	0.321	0.462	0.378	Non-m6A site
ENST00000445430.5_1_LINC00969-038	1547	0.438	0.42	0.431	Non-m6A site
ENST00000445430.5_1_LINC00969-038	1555	0.611	0.400	0.526	Non-m6A site
ENST00000445430.5_1_LINC00969-038	1659	0.329	0.415	0.364	Non-m6A site
ENST00000445430.5_1_LINC00969-038	1683	0.320	0.410	0.356	Non-m6A site
ENST00000445430.5_1_LINC00969-038	1701	0.323	0.399	0.353	Non-m6A site
ENST00000445430.5_1_LINC00969-038	1707	0.538	0.417	0.489	Non-m6A site
ENST00000445430.5_1_LINC00969-038	1718	0.256	0.415	0.320	Non-m6A site
ENST00000445430.5_1_LINC00969-038	1734	0.275	0.486	0.359	Non-m6A site
ENST00000445430.5_1_LINC00969-038	1757	0.33	0.449	0.377	Non-m6A site
ENST00000445430.5_1_LINC00969-038	1812	0.478	0.522	0.496	Non-m6A site
ENST00000445430.5_1_LINC00969-038	2086	0.368	0.511	0.425	Non-m6A site
ENST00000445430.5_1_LINC00969-038	2111	0.292	0.559	0.399	Non-m6A site
ENST00000445430.5_1_LINC00969-038	2245	0.541	0.496	0.523	Non-m6A site
ENST00000445430.5_1_LINC00969-038	2279	0.617	0.44	0.546	Non-m6A site
ENST00000445430.5_1_LINC00969-038	2297	0.335	0.541	0.417	Non-m6A site
ENST00000445430.5_1_LINC00969-038	2328	0.341	0.600	0.444	Non-m6A site
ENST00000445430.5_1_LINC00969-038	2480	0.349	0.408	0.372	Non-m6A site
ENST00000445430.5_1_LINC00969-038	2544	0.378	0.412	0.392	Non-m6A site
ENST00000445430.5_1_LINC00969-038	2678	0.389	0.412	0.398	Non-m6A site
ENST00000445430.5_1_LINC00969-038	2734	0.725	0.401	0.595	m6A site (Moderate confidence)
ENST00000445430.5_1_LINC00969-038	3143	0.373	0.534	0.437	Non-m6A site
ENST00000445430.5_1_LINC00969-038	3231	0.257	0.475	0.344	Non-m6A site
ENST00000445430.5_1_LINC00969-038	3241	0.253	0.404	0.313	Non-m6A site
ENST00000445430.5_1_LINC00969-038	3340	0.457	0.523	0.483	Non-m6A site
ENST00000445430.5_1_LINC00969-038	3373	0.679	0.55	0.627	m6A site (High confidence)
ENST00000445430.5_1_LINC00969-038	3429	0.393	0.545	0.454	Non-m6A site
ENST00000445430.5_1_LINC00969-038	3552	0.513	0.396	0.466	Non-m6A site
ENST00000445430.5_1_LINC00969-038	3572	0.300	0.417	0.347	Non-m6A site
ENST00000445430.5_1_LINC00969-038	3593	0.445	0.456	0.449	Non-m6A site
ENST00000445430.5_1_LINC00969-038	3826	0.339	0.429	0.375	Non-m6A site
ENST00000445430.5_1_LINC00969-038	3862	0.294	0.700	0.456	Non-m6A site
ENST00000445430.5_1_LINC00969-038	3873	0.528	0.747	0.615	m6A site (Moderate confidence)
ENST00000445430.5_1_LINC00969-038	3903	0.422	0.665	0.519	Non-m6A site
ENST00000445430.5_1_LINC00969-038	3914	0.443	0.640	0.522	Non-m6A site
ENST00000445430.5_1_LINC00969-038	3919	0.572	0.642	0.600	m6A site (Moderate confidence)
ENST00000445430.5_1_LINC00969-038	3935	0.574	0.608	0.587	m6A site (Moderate confidence)
ENST00000445430.5_1_LINC00969-038	3977	0.395	0.509	0.441	Non-m6A site
ENST00000445430.5_1_LINC00969-038	3993	0.319	0.41	0.355	Non-m6A site
ENST00000445430.5_1_LINC00969-038	4048	0.406	0.501	0.444	Non-m6A site
ENST00000445430.5_1_LINC00969-038	4161	0.384	0.478	0.421	Non-m6A site
ENST00000445430.5_1_LINC00969-038	4171	0.429	0.487	0.452	Non-m6A site
ENST00000445430.5_1_LINC00969-038	4204	0.424	0.456	0.436	Non-m6A site
ENST00000493536.5_1_SNHG16-002	29	0.363	0.394	0.375	Non-m6A site
ENST00000493536.5_1_SNHG16-002	159	0.361	0.471	0.405	Non-m6A site
ENST00000493536.5_1_SNHG16-002	165	0.517	0.470	0.498	Non-m6A site
ENST00000493536.5_1_SNHG16-002	171	0.494	0.471	0.485	Non-m6A site
ENST00000493536.5_1_SNHG16-002	177	0.399	0.420	0.407	Non-m6A site
ENST00000493536.5_1_SNHG16-002	333	0.251	0.624	0.400	Non-m6A site
ENST00000493536.5_1_SNHG16-002	371	0.545	0.557	0.550	Non-m6A site
ENST00000493536.5_1_SNHG16-002	381	0.299	0.639	0.435	Non-m6A site
ENST00000493536.5_1_SNHG16-002	397	0.314	0.672	0.457	Non-m6A site
ENST00000493536.5_1_SNHG16-002	426	0.694	0.687	0.691	m6A site (Very high confidence)
ENST00000493536.5_1_SNHG16-002	442	0.464	0.627	0.529	Non-m6A site
ENST00000493536.5_1_SNHG16-002	452	0.457	0.600	0.514	Non-m6A site
ENST00000493536.5_1_SNHG16-002	488	0.436	0.566	0.488	Non-m6A site
ENST00000493536.5_1_SNHG16-002	521	0.204	0.434	0.296	Non-m6A site
ENST00000493536.5_1_SNHG16-002	696	0.409	0.428	0.417	Non-m6A site
ENST00000493536.5_1_SNHG16-002	768	0.486	0.129	0.343	Non-m6A site
ENST00000493536.5_1_SNHG16-002	818	0.161	0.194	0.174	Non-m6A site
ENST00000493536.5_1_SNHG16-002	1001	0.562	0.392	0.494	Non-m6A site
ENST00000493536.5_1_SNHG16-002	1030	0.629	0.381	0.530	Non-m6A site
ENST00000493536.5_1_SNHG16-002	1072	0.076	0.326	0.176	Non-m6A site
ENST00000493536.5_1_SNHG16-002	1115	0.303	0.398	0.341	Non-m6A site
ENST00000493536.5_1_SNHG16-002	1133	0.285	0.358	0.314	Non-m6A site
ENST00000493536.5_1_SNHG16-002	1234	0.281	0.209	0.252	Non-m6A site
ENST00000493536.5_1_SNHG16-002	1335	0.381	0.350	0.368	Non-m6A site
ENST00000493536.5_1_SNHG16-002	1341	0.256	0.345	0.291	Non-m6A site
ENST00000493536.5_1_SNHG16-002	1392	0.278	0.309	0.290	Non-m6A site
ENST00000493536.5_1_SNHG16-002	1428	0.113	0.258	0.171	Non-m6A site
ENST00000493536.5_1_SNHG16-002	1575	0.219	0.312	0.256	Non-m6A site
ENST00000493536.5_1_SNHG16-002	1583	0.679	0.360	0.551	Non-m6A site
ENST00000493536.5_1_SNHG16-002	1730	0.692	0.419	0.583	m6A site (Low confidence)
ENST00000493536.5_1_SNHG16-002	1746	0.275	0.436	0.339	Non-m6A site
ENST00000493536.5_1_SNHG16-002	1804	0.624	0.429	0.546	Non-m6A site
ENST00000493536.5_1_SNHG16-002	1837	0.426	0.522	0.464	Non-m6A site
ENST00000493536.5_1_SNHG16-002	1853	0.257	0.618	0.401	Non-m6A site
ENST00000493536.5_1_SNHG16-002	1875	0.444	0.493	0.464	Non-m6A site
ENST00000493536.5_1_SNHG16-002	1894	0.435	0.482	0.454	Non-m6A site
ENST00000493536.5_1_SNHG16-002	1905	0.770	0.425	0.632	m6A site (High confidence)
ENST00000493536.5_1_SNHG16-002	1961	0.473	0.333	0.417	Non-m6A site
ENST00000493536.5_1_SNHG16-002	2110	0.525	0.370	0.463	Non-m6A site
ENST00000493536.5_1_SNHG16-002	2182	0.301	0.587	0.415	Non-m6A site
ENST00000493536.5_1_SNHG16-002	2187	0.362	0.584	0.451	Non-m6A site
ENST00000493536.5_1_SNHG16-002	2203	0.345	0.545	0.425	Non-m6A site
ENST00000493536.5_1_SNHG16-002	2212	0.424	0.458	0.437	Non-m6A site
ENST00000493536.5_1_SNHG16-002	2256	0.213	0.437	0.303	Non-m6A site
ENST00000493536.5_1_SNHG16-002	2305	0.688	0.382	0.565	m6A site (Low confidence)
ENST00000493536.5_1_SNHG16-002	2332	0.430	0.47	0.446	Non-m6A site
ENST00000493536.5_1_SNHG16-002	2370	0.383	0.476	0.420	Non-m6A site
ENST00000493536.5_1_SNHG16-002	2385	0.652	0.471	0.580	m6A site (Low confidence)
ENST00000493536.5_1_SNHG16-002	2390	0.36	0.436	0.390	Non-m6A site
ENST00000493536.5_1_SNHG16-002	2397	0.279	0.447	0.346	Non-m6A site
ENST00000493536.5_1_SNHG16-002	2411	0.505	0.495	0.501	Non-m6A site
ENST00000493536.5_1_SNHG16-002	2420	0.330	0.489	0.394	Non-m6A site
ENST00000437681.1_1_SNHG3-002	57	0.213	0.298	0.247	Non-m6A site
ENST00000437681.1_1_SNHG3-002	154	0.464	0.464	0.464	Non-m6A site
ENST00000437681.1_1_SNHG3-002	238	0.299	0.632	0.432	Non-m6A site
ENST00000437681.1_1_SNHG3-002	246	0.371	0.640	0.478	Non-m6A site
ENST00000437681.1_1_SNHG3-002	488	0.235	0.444	0.319	Non-m6A site
ENST00000437681.1_1_SNHG3-002	581	0.219	0.433	0.304	Non-m6A site
ENST00000437681.1_1_SNHG3-002	743	0.277	0.372	0.315	Non-m6A site
ENST00000437681.1_1_SNHG3-002	827	0.284	0.382	0.323	Non-m6A site
ENST00000437681.1_1_SNHG3-002	882	0.290	0.456	0.356	Non-m6A site
ENST00000437681.1_1_SNHG3-002	897	0.211	0.381	0.279	Non-m6A site
ENST00000437681.1_1_SNHG3-002	911	0.571	0.405	0.505	Non-m6A site
ENST00000437681.1_1_SNHG3-002	922	0.337	0.392	0.359	Non-m6A site
ENST00000437681.1_1_SNHG3-002	955	0.247	0.427	0.319	Non-m6A site
ENST00000437681.1_1_SNHG3-002	1200	0.380	0.565	0.454	Non-m6A site
ENST00000437681.1_1_SNHG3-002	1204	0.272	0.584	0.397	Non-m6A site
ENST00000437681.1_1_SNHG3-002	1216	0.293	0.554	0.397	Non-m6A site
ENST00000437681.1_1_SNHG3-002	1444	0.099	0.268	0.167	Non-m6A site
ENST00000437681.1_1_SNHG3-002	1479	0.137	0.216	0.168	Non-m6A site
ENST00000437681.1_1_SNHG3-002	1486	0.107	0.222	0.153	Non-m6A site
ENST00000437681.1_1_SNHG3-002	1657	0.393	0.476	0.426	Non-m6A site
ENST00000437681.1_1_SNHG3-002	1669	0.247	0.494	0.346	Non-m6A site
ENST00000437681.1_1_SNHG3-002	1800	0.435	0.543	0.478	Non-m6A site
ENST00000437681.1_1_SNHG3-002	1847	0.411	0.591	0.483	Non-m6A site
ENST00000437681.1_1_SNHG3-002	1891	0.450	0.583	0.503	Non-m6A site
ENST00000437681.1_1_SNHG3-002	1908	0.200	0.55	0.340	Non-m6A site
ENST00000437681.1_1_SNHG3-002	1922	0.375	0.541	0.441	Non-m6A site
ENST00000437681.1_1_SNHG3-002	1936	0.509	0.524	0.515	Non-m6A site
ENST00000437681.1_1_SNHG3-002	2062	0.382	0.459	0.413	Non-m6A site
ENST00000437681.1_1_SNHG3-002	2205	0.356	0.619	0.461	Non-m6A site
ENST00000437681.1_1_SNHG3-002	2217	0.662	0.549	0.617	m6A site (Moderate confidence)
ENST00000437681.1_1_SNHG3-002	2451	0.165	0.223	0.188	Non-m6A site
ENST00000437681.1_1_SNHG3-002	2558	0.237	0.326	0.272	Non-m6A site
ENST00000602520.5_1_SNHG8-002	98	0.361	0.379	0.368	Non-m6A site
ENST00000602520.5_1_SNHG8-002	121	0.304	0.336	0.316	Non-m6A site
ENST00000602520.5_1_SNHG8-002	128	0.576	0.343	0.483	Non-m6A site
ENST00000602520.5_1_SNHG8-002	183	0.766	0.419	0.627	m6A site (High confidence)
ENST00000602520.5_1_SNHG8-002	238	0.558	0.361	0.479	Non-m6A site
ENST00000602414.5_1_SNHG8-001	129	0.451	0.451	0.451	Non-m6A site
ENST00000602414.5_1_SNHG8-001	193	0.237	0.457	0.325	Non-m6A site
ENST00000602414.5_1_SNHG8-001	219	0.679	0.458	0.590	m6A site (Moderate confidence)
ENST00000602414.5_1_SNHG8-001	264	0.455	0.476	0.463	Non-m6A site
ENST00000602414.5_1_SNHG8-001	271	0.255	0.445	0.331	Non-m6A site
ENST00000602414.5_1_SNHG8-001	325	0.621	0.385	0.526	Non-m6A site
ENST00000602414.5_1_SNHG8-001	409	0.340	0.389	0.359	Non-m6A site
ENST00000602414.5_1_SNHG8-001	443	0.374	0.354	0.366	Non-m6A site
ENST00000602414.5_1_SNHG8-001	466	0.304	0.327	0.313	Non-m6A site
ENST00000602414.5_1_SNHG8-001	473	0.576	0.347	0.484	Non-m6A site
ENST00000602414.5_1_SNHG8-001	528	0.766	0.419	0.627	m6A site (High confidence)
ENST00000602414.5_1_SNHG8-001	583	0.558	0.361	0.479	Non-m6A site
ENST00000602483.5_1_SNHG8-003	38	0.257	0.386	0.308	Non-m6A site
ENST00000602483.5_1_SNHG8-003	49	0.318	0.354	0.332	Non-m6A site
ENST00000602483.5_1_SNHG8-003	83	0.374	0.347	0.363	Non-m6A site
ENST00000602483.5_1_SNHG8-003	106	0.304	0.327	0.313	Non-m6A site
ENST00000602483.5_1_SNHG8-003	113	0.576	0.347	0.484	Non-m6A site
ENST00000602483.5_1_SNHG8-003	168	0.766	0.419	0.627	m6A site (High confidence)
ENST00000602483.5_1_SNHG8-003	223	0.558	0.361	0.479	Non-m6A site
ENST00000521399.5_1_SNHG6-006	77	0.519	0.353	0.453	Non-m6A site
ENST00000521399.5_1_SNHG6-006	224	0.314	0.413	0.353	Non-m6A site
ENST00000521399.5_1_SNHG6-006	230	0.483	0.439	0.465	Non-m6A site
ENST00000521399.5_1_SNHG6-006	274	0.284	0.438	0.346	Non-m6A site
ENST00000398039.2_1_RP11-78J21.7-001	44	0.416	0.537	0.464	Non-m6A site
ENST00000398039.2_1_RP11-78J21.7-001	67	0.54	0.581	0.556	Non-m6A site
ENST00000398039.2_1_RP11-78J21.7-001	85	0.557	0.543	0.551	Non-m6A site
ENST00000398039.2_1_RP11-78J21.7-001	156	0.748	0.637	0.703	m6A site (Very high confidence)
ENST00000398039.2_1_RP11-78J21.7-001	165	0.605	0.583	0.596	m6A site (Moderate confidence)
ENST00000398039.2_1_RP11-78J21.7-001	177	0.574	0.576	0.575	m6A site (Low confidence)
ENST00000398039.2_1_RP11-78J21.7-001	184	0.386	0.592	0.468	Non-m6A site
ENST00000398039.2_1_RP11-78J21.7-001	193	0.504	0.647	0.561	m6A site (Low confidence)
ENST00000398039.2_1_RP11-78J21.7-001	208	0.305	0.680	0.455	Non-m6A site
ENST00000398039.2_1_RP11-78J21.7-001	220	0.717	0.641	0.687	m6A site (Very high confidence)
ENST00000398039.2_1_RP11-78J21.7-001	229	0.449	0.616	0.516	Non-m6A site
ENST00000398039.2_1_RP11-78J21.7-001	276	0.371	0.582	0.455	Non-m6A site
ENST00000398039.2_1_RP11-78J21.7-001	342	0.605	0.534	0.577	m6A site (Low confidence)
ENST00000398039.2_1_RP11-78J21.7-001	414	0.379	0.371	0.375	Non-m6A site
ENST00000398039.2_1_RP11-78J21.7-001	422	0.325	0.387	0.350	Non-m6A site
ENST00000398039.2_1_RP11-78J21.7-001	432	0.577	0.431	0.518	Non-m6A site
ENST00000398039.2_1_RP11-78J21.7-001	491	0.448	0.479	0.460	Non-m6A site
ENST00000398039.2_1_RP11-78J21.7-001	570	0.416	0.522	0.458	Non-m6A site
ENST00000398039.2_1_RP11-78J21.7-001	574	0.442	0.51	0.469	Non-m6A site
ENST00000398039.2_1_RP11-78J21.7-001	632	0.424	0.514	0.460	Non-m6A site
ENST00000398039.2_1_RP11-78J21.7-001	659	0.678	0.444	0.584	m6A site (Moderate confidence)
ENST00000398039.2_1_RP11-78J21.7-001	672	0.583	0.507	0.553	Non-m6A site
ENST00000398039.2_1_RP11-78J21.7-001	686	0.457	0.494	0.471	Non-m6A site
ENST00000398039.2_1_RP11-78J21.7-001	740	0.748	0.476	0.639	m6A site (High confidence)
ENST00000521127.1_1_SNHG6-007	77	0.519	0.373	0.461	Non-m6A site
ENST00000521127.1_1_SNHG6-007	150	0.246	0.385	0.302	Non-m6A site
ENST00000521127.1_1_SNHG6-007	167	0.525	0.386	0.469	Non-m6A site
ENST00000521127.1_1_SNHG6-007	189	0.442	0.257	0.368	Non-m6A site
ENST00000521127.1_1_SNHG6-007	260	0.346	0.332	0.341	Non-m6A site
ENST00000521127.1_1_SNHG6-007	291	0.481	0.338	0.424	Non-m6A site
ENST00000521127.1_1_SNHG6-007	351	0.651	0.476	0.581	m6A site (Low confidence)
ENST00000521127.1_1_SNHG6-007	387	0.401	0.393	0.398	Non-m6A site
ENST00000521127.1_1_SNHG6-007	540	0.385	0.372	0.380	Non-m6A site
ENST00000520944.5_1_SNHG6-003	132	0.519	0.373	0.461	Non-m6A site
ENST00000520944.5_1_SNHG6-003	205	0.246	0.385	0.302	Non-m6A site
ENST00000520944.5_1_SNHG6-003	222	0.525	0.384	0.468	Non-m6A site
ENST00000520944.5_1_SNHG6-003	244	0.442	0.341	0.401	Non-m6A site
ENST00000520944.5_1_SNHG6-003	391	0.314	0.413	0.353	Non-m6A site
ENST00000520944.5_1_SNHG6-003	397	0.483	0.439	0.465	Non-m6A site
ENST00000520944.5_1_SNHG6-003	441	0.284	0.481	0.363	Non-m6A site
ENST00000520944.5_1_SNHG6-003	481	0.405	0.326	0.373	Non-m6A site
ENST00000520944.5_1_SNHG6-003	496	0.402	0.261	0.346	Non-m6A site
ENST00000520944.5_1_SNHG6-003	558	0.382	0.164	0.295	Non-m6A site
ENST00000520944.5_1_SNHG6-003	569	0.457	0.220	0.362	Non-m6A site
ENST00000453618.1_SEC22B-001	59	0.253	0.377	0.302	Non-m6A site
ENST00000453618.1_SEC22B-001	69	0.373	0.363	0.369	Non-m6A site
ENST00000453618.1_SEC22B-001	106	0.310	0.401	0.346	Non-m6A site
ENST00000453618.1_SEC22B-001	154	0.39	0.405	0.396	Non-m6A site
ENST00000453618.1_SEC22B-001	232	0.440	0.426	0.434	Non-m6A site
ENST00000453618.1_SEC22B-001	238	0.41	0.482	0.438	Non-m6A site
ENST00000453618.1_SEC22B-001	250	0.463	0.468	0.465	Non-m6A site
ENST00000453618.1_SEC22B-001	340	0.331	0.443	0.376	Non-m6A site
ENST00000453618.1_SEC22B-001	399	0.502	0.527	0.512	Non-m6A site
ENST00000453618.1_SEC22B-001	413	0.460	0.542	0.493	Non-m6A site
ENST00000453618.1_SEC22B-001	444	0.478	0.532	0.500	Non-m6A site
ENST00000453618.1_SEC22B-001	465	0.535	0.600	0.561	m6A site (Low confidence)
ENST00000453618.1_SEC22B-001	505	0.584	0.490	0.546	Non-m6A site
ENST00000453618.1_SEC22B-001	618	0.453	0.642	0.528	Non-m6A site
ENST00000453618.1_SEC22B-001	691	0.256	0.596	0.392	Non-m6A site
ENST00000453618.1_SEC22B-001	710	0.493	0.548	0.515	Non-m6A site
ENST00000453618.1_SEC22B-001	728	0.310	0.459	0.370	Non-m6A site
ENST00000453618.1_SEC22B-001	839	0.312	0.483	0.380	Non-m6A site
ENST00000453618.1_SEC22B-001	890	0.429	0.419	0.425	Non-m6A site
ENST00000453618.1_SEC22B-001	912	0.394	0.395	0.394	Non-m6A site
ENST00000453618.1_SEC22B-001	1006	0.323	0.454	0.375	Non-m6A site
ENST00000453618.1_SEC22B-001	1013	0.286	0.465	0.358	Non-m6A site
ENST00000453618.1_SEC22B-001	1039	0.423	0.634	0.507	Non-m6A site
ENST00000453618.1_SEC22B-001	1077	0.805	0.581	0.715	m6A site (Very high confidence)
ENST00000453618.1_SEC22B-001	1093	0.442	0.617	0.512	Non-m6A site
ENST00000453618.1_SEC22B-001	1153	0.191	0.466	0.301	Non-m6A site
ENST00000453618.1_SEC22B-001	1267	0.360	0.414	0.381	Non-m6A site
ENST00000453618.1_SEC22B-001	1320	0.394	0.528	0.447	Non-m6A site
ENST00000453618.1_SEC22B-001	1423	0.478	0.159	0.350	Non-m6A site
ENST00000453618.1_SEC22B-001	1451	0.389	0.202	0.314	Non-m6A site
ENST00000453618.1_SEC22B-001	1495	0.305	0.289	0.299	Non-m6A site
ENST00000453618.1_SEC22B-001	1500	0.493	0.369	0.443	Non-m6A site
ENST00000453618.1_SEC22B-001	1567	0.209	0.217	0.212	Non-m6A site
ENST00000453618.1_SEC22B-001	1700	0.264	0.191	0.235	Non-m6A site
ENST00000453618.1_SEC22B-001	1707	0.708	0.158	0.488	Non-m6A site
ENST00000453618.1_SEC22B-001	1811	0.393	0.434	0.409	Non-m6A site
ENST00000453618.1_SEC22B-001	1916	0.258	0.263	0.260	Non-m6A site
ENST00000453618.1_SEC22B-001	1961	0.358	0.339	0.350	Non-m6A site
ENST00000453618.1_SEC22B-001	1974	0.665	0.371	0.547	Non-m6A site
ENST00000602294.5_1_JPX-009	24	0.582	0.524	0.559	m6A site (Low confidence)
ENST00000602294.5_1_JPX-009	106	0.324	0.468	0.381	Non-m6A site
ENST00000602294.5_1_JPX-009	120	0.453	0.483	0.465	Non-m6A site
ENST00000602294.5_1_JPX-009	189	0.330	0.458	0.381	Non-m6A site
ENST00000602294.5_1_JPX-009	265	0.266	0.421	0.328	Non-m6A site
ENST00000602294.5_1_JPX-009	442	0.494	0.617	0.543	Non-m6A site
ENST00000602294.5_1_JPX-009	453	0.543	0.594	0.563	m6A site (Low confidence)
ENST00000602294.5_1_JPX-009	463	0.619	0.585	0.605	m6A site (Moderate confidence)
ENST00000602294.5_1_JPX-009	498	0.640	0.563	0.609	m6A site (Moderate confidence)
ENST00000550231.1_1_RP11-478C19.2-001	33	0.425	0.595	0.493	Non-m6A site
ENST00000550231.1_1_RP11-478C19.2-001	44	0.332	0.575	0.429	Non-m6A site
ENST00000550231.1_1_RP11-478C19.2-001	81	0.579	0.523	0.556	Non-m6A site
ENST00000550231.1_1_RP11-478C19.2-001	231	0.429	0.565	0.483	Non-m6A site
ENST00000550231.1_1_RP11-478C19.2-001	245	0.324	0.547	0.413	Non-m6A site
ENST00000550231.1_1_RP11-478C19.2-001	344	0.286	0.518	0.379	Non-m6A site
ENST00000550231.1_1_RP11-478C19.2-001	389	0.418	0.457	0.433	Non-m6A site
ENST00000550231.1_1_RP11-478C19.2-001	396	0.552	0.395	0.489	Non-m6A site
ENST00000550231.1_1_RP11-478C19.2-001	409	0.350	0.420	0.378	Non-m6A site
ENST00000550231.1_1_RP11-478C19.2-001	424	0.239	0.352	0.284	Non-m6A site
ENST00000550231.1_1_RP11-478C19.2-001	561	0.437	0.461	0.446	Non-m6A site
ENST00000550231.1_1_RP11-478C19.2-001	579	0.257	0.484	0.347	Non-m6A site
ENST00000550231.1_1_RP11-478C19.2-001	589	0.374	0.567	0.451	Non-m6A site
ENST00000550231.1_1_RP11-478C19.2-001	595	0.703	0.584	0.655	m6A site (High confidence)
ENST00000550231.1_1_RP11-478C19.2-001	643	0.376	0.522	0.434	Non-m6A site
ENST00000550231.1_1_RP11-478C19.2-001	856	0.366	0.507	0.422	Non-m6A site
ENST00000550231.1_1_RP11-478C19.2-001	877	0.565	0.439	0.514	Non-m6A site
ENST00000550231.1_1_RP11-478C19.2-001	910	0.271	0.442	0.339	Non-m6A site
ENST00000429210.1_RP11-312O7.2-001	44	0.71	0.392	0.582	m6A site (Low confidence)
ENST00000429210.1_RP11-312O7.2-001	130	0.412	0.456	0.429	Non-m6A site
ENST00000429210.1_RP11-312O7.2-001	158	0.343	0.401	0.366	Non-m6A site
ENST00000429210.1_RP11-312O7.2-001	249	0.317	0.446	0.368	Non-m6A site
ENST00000429210.1_RP11-312O7.2-001	309	0.547	0.411	0.493	Non-m6A site
ENST00000429210.1_RP11-312O7.2-001	363	0.615	0.386	0.523	Non-m6A site
ENST00000429210.1_RP11-312O7.2-001	396	0.271	0.339	0.298	Non-m6A site
ENST00000429210.1_RP11-312O7.2-001	569	0.254	0.423	0.322	Non-m6A site
ENST00000429210.1_RP11-312O7.2-001	690	0.262	0.347	0.296	Non-m6A site
ENST00000524003.1_1_OTUD6B-AS1-001	4	0.187	0.379	0.264	Non-m6A site
ENST00000524003.1_1_OTUD6B-AS1-001	38	0.315	0.473	0.378	Non-m6A site
ENST00000524003.1_1_OTUD6B-AS1-001	43	0.529	0.468	0.505	Non-m6A site
ENST00000524003.1_1_OTUD6B-AS1-001	207	0.480	0.494	0.486	Non-m6A site
ENST00000524003.1_1_OTUD6B-AS1-001	344	0.303	0.472	0.371	Non-m6A site
ENST00000524003.1_1_OTUD6B-AS1-001	389	0.249	0.443	0.327	Non-m6A site
ENST00000524003.1_1_OTUD6B-AS1-001	459	0.300	0.508	0.383	Non-m6A site
ENST00000524003.1_1_OTUD6B-AS1-001	630	0.492	0.537	0.510	Non-m6A site
ENST00000524003.1_1_OTUD6B-AS1-001	637	0.645	0.541	0.603	m6A site (Moderate confidence)
ENST00000524003.1_1_OTUD6B-AS1-001	657	0.322	0.566	0.420	Non-m6A site
ENST00000524003.1_1_OTUD6B-AS1-001	703	0.561	0.573	0.566	m6A site (Low confidence)
ENST00000524003.1_1_OTUD6B-AS1-001	772	0.370	0.460	0.406	Non-m6A site
ENST00000524003.1_1_OTUD6B-AS1-001	809	0.330	0.464	0.384	Non-m6A site
ENST00000524003.1_1_OTUD6B-AS1-001	871	0.294	0.498	0.376	Non-m6A site
ENST00000524003.1_1_OTUD6B-AS1-001	909	0.408	0.497	0.444	Non-m6A site
ENST00000524003.1_1_OTUD6B-AS1-001	917	0.446	0.575	0.498	Non-m6A site
ENST00000524003.1_1_OTUD6B-AS1-001	999	0.41	0.518	0.453	Non-m6A site
ENST00000524003.1_1_OTUD6B-AS1-001	1007	0.467	0.515	0.486	Non-m6A site
ENST00000524003.1_1_OTUD6B-AS1-001	1051	0.715	0.588	0.664	m6A site (High confidence)
ENST00000524003.1_1_OTUD6B-AS1-001	1091	0.305	0.603	0.424	Non-m6A site
ENST00000524003.1_1_OTUD6B-AS1-001	1098	0.362	0.577	0.448	Non-m6A site
ENST00000524003.1_1_OTUD6B-AS1-001	1140	0.689	0.398	0.573	m6A site (Low confidence)
ENST00000524003.1_1_OTUD6B-AS1-001	1159	0.401	0.345	0.378	Non-m6A site
ENST00000524003.1_1_OTUD6B-AS1-001	1207	0.436	0.237	0.356	Non-m6A site
ENST00000524003.1_1_OTUD6B-AS1-001	1226	0.33	0.293	0.315	Non-m6A site
ENST00000524003.1_1_OTUD6B-AS1-001	1262	0.416	0.298	0.369	Non-m6A site
ENST00000524003.1_1_OTUD6B-AS1-001	1296	0.569	0.262	0.446	Non-m6A site
ENST00000524003.1_1_OTUD6B-AS1-001	1360	0.278	0.186	0.241	Non-m6A site
ENST00000524003.1_1_OTUD6B-AS1-001	1394	0.329	0.463	0.383	Non-m6A site
ENST00000524003.1_1_OTUD6B-AS1-001	1401	0.335	0.437	0.376	Non-m6A site
ENST00000524003.1_1_OTUD6B-AS1-001	1422	0.403	0.442	0.418	Non-m6A site
ENST00000524003.1_1_OTUD6B-AS1-001	1433	0.262	0.381	0.309	Non-m6A site
ENST00000524003.1_1_OTUD6B-AS1-001	1482	0.292	0.353	0.316	Non-m6A site
ENST00000524003.1_1_OTUD6B-AS1-001	1519	0.511	0.427	0.477	Non-m6A site
ENST00000524003.1_1_OTUD6B-AS1-001	1588	0.325	0.308	0.318	Non-m6A site
ENST00000524003.1_1_OTUD6B-AS1-001	1645	0.353	0.281	0.324	Non-m6A site
ENST00000524003.1_1_OTUD6B-AS1-001	1663	0.306	0.306	0.306	Non-m6A site
ENST00000524003.1_1_OTUD6B-AS1-001	1732	0.568	0.424	0.510	Non-m6A site
ENST00000524003.1_1_OTUD6B-AS1-001	1759	0.457	0.464	0.460	Non-m6A site
ENST00000524003.1_1_OTUD6B-AS1-001	1771	0.322	0.5	0.393	Non-m6A site
ENST00000524003.1_1_OTUD6B-AS1-001	1779	0.546	0.538	0.543	Non-m6A site
ENST00000524003.1_1_OTUD6B-AS1-001	1831	0.269	0.453	0.343	Non-m6A site
ENST00000524003.1_1_OTUD6B-AS1-001	1853	0.357	0.462	0.399	Non-m6A site
ENST00000524003.1_1_OTUD6B-AS1-001	1885	0.518	0.415	0.477	Non-m6A site
ENST00000524003.1_1_OTUD6B-AS1-001	1927	0.265	0.372	0.307	Non-m6A site
ENST00000524003.1_1_OTUD6B-AS1-001	1934	0.498	0.361	0.443	Non-m6A site
ENST00000524003.1_1_OTUD6B-AS1-001	1948	0.286	0.340	0.307	Non-m6A site
ENST00000524003.1_1_OTUD6B-AS1-001	1967	0.284	0.252	0.271	Non-m6A site
ENST00000524003.1_1_OTUD6B-AS1-001	1974	0.256	0.292	0.270	Non-m6A site
ENST00000524003.1_1_OTUD6B-AS1-001	1978	0.531	0.324	0.448	Non-m6A site
ENST00000524003.1_1_OTUD6B-AS1-001	1998	0.391	0.248	0.333	Non-m6A site
ENST00000524003.1_1_OTUD6B-AS1-001	2081	0.314	0.137	0.243	Non-m6A site
ENST00000416970.5_1_SNHG7-003	43	0.395	0.283	0.350	Non-m6A site
ENST00000416970.5_1_SNHG7-003	127	0.639	0.272	0.492	Non-m6A site
ENST00000416970.5_1_SNHG7-003	326	0.291	0.447	0.353	Non-m6A site
ENST00000416970.5_1_SNHG7-003	361	0.202	0.514	0.326	Non-m6A site
ENST00000416970.5_1_SNHG7-003	377	0.444	0.535	0.480	Non-m6A site
ENST00000416970.5_1_SNHG7-003	393	0.697	0.523	0.627	m6A site (High confidence)
ENST00000416970.5_1_SNHG7-003	421	0.341	0.589	0.440	Non-m6A site
ENST00000416970.5_1_SNHG7-003	430	0.305	0.558	0.406	Non-m6A site
ENST00000416970.5_1_SNHG7-003	592	0.414	0.289	0.364	Non-m6A site
ENST00000416970.5_1_SNHG7-003	661	0.349	0.413	0.375	Non-m6A site
ENST00000416970.5_1_SNHG7-003	680	0.623	0.456	0.556	Non-m6A site
ENST00000416970.5_1_SNHG7-003	690	0.326	0.511	0.400	Non-m6A site
ENST00000416970.5_1_SNHG7-003	697	0.282	0.515	0.375	Non-m6A site
ENST00000416970.5_1_SNHG7-003	741	0.329	0.473	0.387	Non-m6A site
ENST00000636308.1_1_DTX2P1-UPK3BP1-PMS2P11-003	200	0.602	0.255	0.463	Non-m6A site
ENST00000636308.1_1_DTX2P1-UPK3BP1-PMS2P11-003	206	0.317	0.256	0.293	Non-m6A site
ENST00000636308.1_1_DTX2P1-UPK3BP1-PMS2P11-003	250	0.667	0.494	0.598	m6A site (Moderate confidence)
ENST00000636308.1_1_DTX2P1-UPK3BP1-PMS2P11-003	305	0.308	0.575	0.414	Non-m6A site
ENST00000636308.1_1_DTX2P1-UPK3BP1-PMS2P11-003	313	0.671	0.560	0.626	m6A site (High confidence)
ENST00000636308.1_1_DTX2P1-UPK3BP1-PMS2P11-003	357	0.666	0.545	0.617	m6A site (Moderate confidence)
ENST00000636308.1_1_DTX2P1-UPK3BP1-PMS2P11-003	567	0.254	0.501	0.353	Non-m6A site
ENST00000636308.1_1_DTX2P1-UPK3BP1-PMS2P11-003	594	0.366	0.569	0.447	Non-m6A site
ENST00000636308.1_1_DTX2P1-UPK3BP1-PMS2P11-003	608	0.491	0.554	0.516	Non-m6A site
ENST00000636308.1_1_DTX2P1-UPK3BP1-PMS2P11-003	624	0.529	0.521	0.526	Non-m6A site
ENST00000636308.1_1_DTX2P1-UPK3BP1-PMS2P11-003	641	0.705	0.482	0.616	m6A site (Moderate confidence)
ENST00000636308.1_1_DTX2P1-UPK3BP1-PMS2P11-003	652	0.392	0.460	0.419	Non-m6A site
ENST00000636308.1_1_DTX2P1-UPK3BP1-PMS2P11-003	725	0.4	0.397	0.398	Non-m6A site
ENST00000636308.1_1_DTX2P1-UPK3BP1-PMS2P11-003	792	0.722	0.477	0.624	m6A site (High confidence)
ENST00000636308.1_1_DTX2P1-UPK3BP1-PMS2P11-003	845	0.257	0.576	0.384	Non-m6A site
ENST00000636308.1_1_DTX2P1-UPK3BP1-PMS2P11-003	854	0.540	0.496	0.522	Non-m6A site
ENST00000636308.1_1_DTX2P1-UPK3BP1-PMS2P11-003	908	0.337	0.437	0.377	Non-m6A site
ENST00000636308.1_1_DTX2P1-UPK3BP1-PMS2P11-003	980	0.632	0.485	0.573	m6A site (Low confidence)
ENST00000636308.1_1_DTX2P1-UPK3BP1-PMS2P11-003	1016	0.257	0.390	0.310	Non-m6A site
ENST00000636308.1_1_DTX2P1-UPK3BP1-PMS2P11-003	1061	0.462	0.390	0.433	Non-m6A site
ENST00000636308.1_1_DTX2P1-UPK3BP1-PMS2P11-003	1079	0.456	0.39	0.429	Non-m6A site
ENST00000636308.1_1_DTX2P1-UPK3BP1-PMS2P11-003	1108	0.251	0.511	0.355	Non-m6A site
ENST00000636308.1_1_DTX2P1-UPK3BP1-PMS2P11-003	1146	0.365	0.444	0.396	Non-m6A site
ENST00000636308.1_1_DTX2P1-UPK3BP1-PMS2P11-003	1225	0.456	0.349	0.413	Non-m6A site
ENST00000636308.1_1_DTX2P1-UPK3BP1-PMS2P11-003	1416	0.467	0.399	0.440	Non-m6A site
ENST00000636308.1_1_DTX2P1-UPK3BP1-PMS2P11-003	1452	0.657	0.389	0.550	Non-m6A site
ENST00000636308.1_1_DTX2P1-UPK3BP1-PMS2P11-003	1505	0.584	0.519	0.558	m6A site (Low confidence)
ENST00000636308.1_1_DTX2P1-UPK3BP1-PMS2P11-003	1509	0.412	0.475	0.437	Non-m6A site
ENST00000636308.1_1_DTX2P1-UPK3BP1-PMS2P11-003	1680	0.394	0.481	0.428	Non-m6A site
ENST00000636308.1_1_DTX2P1-UPK3BP1-PMS2P11-003	1718	0.286	0.549	0.391	Non-m6A site
ENST00000636308.1_1_DTX2P1-UPK3BP1-PMS2P11-003	1726	0.392	0.546	0.453	Non-m6A site
ENST00000636308.1_1_DTX2P1-UPK3BP1-PMS2P11-003	1736	0.378	0.560	0.450	Non-m6A site
ENST00000636308.1_1_DTX2P1-UPK3BP1-PMS2P11-003	1762	0.284	0.464	0.356	Non-m6A site
ENST00000636308.1_1_DTX2P1-UPK3BP1-PMS2P11-003	1799	0.382	0.409	0.393	Non-m6A site
ENST00000636308.1_1_DTX2P1-UPK3BP1-PMS2P11-003	1865	0.263	0.451	0.338	Non-m6A site
ENST00000636308.1_1_DTX2P1-UPK3BP1-PMS2P11-003	1917	0.487	0.566	0.518	Non-m6A site
ENST00000636308.1_1_DTX2P1-UPK3BP1-PMS2P11-003	1953	0.424	0.637	0.509	Non-m6A site
ENST00000636308.1_1_DTX2P1-UPK3BP1-PMS2P11-003	1970	0.548	0.647	0.587	m6A site (Moderate confidence)
ENST00000636308.1_1_DTX2P1-UPK3BP1-PMS2P11-003	1991	0.78	0.686	0.742	m6A site (Very high confidence)
ENST00000636308.1_1_DTX2P1-UPK3BP1-PMS2P11-003	2013	0.336	0.620	0.449	Non-m6A site
ENST00000636308.1_1_DTX2P1-UPK3BP1-PMS2P11-003	2031	0.253	0.561	0.376	Non-m6A site
ENST00000636308.1_1_DTX2P1-UPK3BP1-PMS2P11-003	2117	0.294	0.585	0.410	Non-m6A site
ENST00000636308.1_1_DTX2P1-UPK3BP1-PMS2P11-003	2162	0.732	0.554	0.661	m6A site (High confidence)
ENST00000636308.1_1_DTX2P1-UPK3BP1-PMS2P11-003	2219	0.372	0.438	0.398	Non-m6A site
ENST00000636308.1_1_DTX2P1-UPK3BP1-PMS2P11-003	2277	0.658	0.399	0.554	Non-m6A site
ENST00000636308.1_1_DTX2P1-UPK3BP1-PMS2P11-003	2319	0.248	0.396	0.307	Non-m6A site
ENST00000636308.1_1_DTX2P1-UPK3BP1-PMS2P11-003	2343	0.488	0.444	0.470	Non-m6A site
ENST00000636308.1_1_DTX2P1-UPK3BP1-PMS2P11-003	2504	0.543	0.405	0.488	Non-m6A site
ENST00000636308.1_1_DTX2P1-UPK3BP1-PMS2P11-003	2508	0.552	0.422	0.500	Non-m6A site
ENST00000636308.1_1_DTX2P1-UPK3BP1-PMS2P11-003	2548	0.497	0.404	0.460	Non-m6A site
ENST00000636308.1_1_DTX2P1-UPK3BP1-PMS2P11-003	2716	0.574	0.402	0.505	Non-m6A site
ENST00000636308.1_1_DTX2P1-UPK3BP1-PMS2P11-003	2749	0.374	0.462	0.409	Non-m6A site
ENST00000636308.1_1_DTX2P1-UPK3BP1-PMS2P11-003	2851	0.378	0.559	0.450	Non-m6A site
ENST00000636308.1_1_DTX2P1-UPK3BP1-PMS2P11-003	2872	0.462	0.438	0.452	Non-m6A site
ENST00000636308.1_1_DTX2P1-UPK3BP1-PMS2P11-003	2887	0.318	0.483	0.384	Non-m6A site
ENST00000636308.1_1_DTX2P1-UPK3BP1-PMS2P11-003	2893	0.418	0.509	0.454	Non-m6A site
ENST00000636308.1_1_DTX2P1-UPK3BP1-PMS2P11-003	2901	0.495	0.541	0.513	Non-m6A site
ENST00000636308.1_1_DTX2P1-UPK3BP1-PMS2P11-003	2948	0.742	0.581	0.677	m6A site (Very high confidence)
ENST00000636308.1_1_DTX2P1-UPK3BP1-PMS2P11-003	3002	0.691	0.599	0.654	m6A site (High confidence)
ENST00000636308.1_1_DTX2P1-UPK3BP1-PMS2P11-003	3044	0.399	0.474	0.429	Non-m6A site
ENST00000636308.1_1_DTX2P1-UPK3BP1-PMS2P11-003	3051	0.291	0.475	0.364	Non-m6A site
ENST00000636308.1_1_DTX2P1-UPK3BP1-PMS2P11-003	3077	0.378	0.447	0.405	Non-m6A site
ENST00000636308.1_1_DTX2P1-UPK3BP1-PMS2P11-003	3089	0.338	0.441	0.379	Non-m6A site
ENST00000636308.1_1_DTX2P1-UPK3BP1-PMS2P11-003	3181	0.232	0.448	0.318	Non-m6A site
ENST00000636308.1_1_DTX2P1-UPK3BP1-PMS2P11-003	3197	0.327	0.475	0.386	Non-m6A site
ENST00000636308.1_1_DTX2P1-UPK3BP1-PMS2P11-003	3217	0.361	0.488	0.411	Non-m6A site
ENST00000636308.1_1_DTX2P1-UPK3BP1-PMS2P11-003	3241	0.372	0.517	0.430	Non-m6A site
ENST00000636308.1_1_DTX2P1-UPK3BP1-PMS2P11-003	3251	0.572	0.489	0.539	Non-m6A site
ENST00000636308.1_1_DTX2P1-UPK3BP1-PMS2P11-003	3513	0.369	0.461	0.406	Non-m6A site
ENST00000636308.1_1_DTX2P1-UPK3BP1-PMS2P11-003	3571	0.255	0.405	0.315	Non-m6A site
ENST00000636308.1_1_DTX2P1-UPK3BP1-PMS2P11-003	3667	0.388	0.432	0.405	Non-m6A site
ENST00000636308.1_1_DTX2P1-UPK3BP1-PMS2P11-003	3692	0.610	0.395	0.524	Non-m6A site
ENST00000636308.1_1_DTX2P1-UPK3BP1-PMS2P11-003	3803	0.231	0.454	0.320	Non-m6A site
ENST00000636308.1_1_DTX2P1-UPK3BP1-PMS2P11-003	3826	0.436	0.461	0.446	Non-m6A site
ENST00000636308.1_1_DTX2P1-UPK3BP1-PMS2P11-003	3840	0.335	0.450	0.381	Non-m6A site
ENST00000636308.1_1_DTX2P1-UPK3BP1-PMS2P11-003	3855	0.334	0.406	0.363	Non-m6A site
ENST00000636308.1_1_DTX2P1-UPK3BP1-PMS2P11-003	3909	0.429	0.488	0.453	Non-m6A site
ENST00000636308.1_1_DTX2P1-UPK3BP1-PMS2P11-003	3915	0.308	0.488	0.380	Non-m6A site
ENST00000636308.1_1_DTX2P1-UPK3BP1-PMS2P11-003	4031	0.593	0.365	0.502	Non-m6A site
ENST00000636308.1_1_DTX2P1-UPK3BP1-PMS2P11-003	4071	0.376	0.480	0.418	Non-m6A site
ENST00000636308.1_1_DTX2P1-UPK3BP1-PMS2P11-003	4112	0.546	0.552	0.548	Non-m6A site
ENST00000636308.1_1_DTX2P1-UPK3BP1-PMS2P11-003	4129	0.725	0.578	0.666	m6A site (High confidence)
ENST00000636308.1_1_DTX2P1-UPK3BP1-PMS2P11-003	4181	0.644	0.619	0.634	m6A site (High confidence)
ENST00000636308.1_1_DTX2P1-UPK3BP1-PMS2P11-003	4187	0.470	0.554	0.504	Non-m6A site
ENST00000636308.1_1_DTX2P1-UPK3BP1-PMS2P11-003	4225	0.394	0.573	0.466	Non-m6A site
ENST00000636308.1_1_DTX2P1-UPK3BP1-PMS2P11-003	4231	0.257	0.604	0.396	Non-m6A site
ENST00000636308.1_1_DTX2P1-UPK3BP1-PMS2P11-003	4243	0.288	0.531	0.385	Non-m6A site
ENST00000636308.1_1_DTX2P1-UPK3BP1-PMS2P11-003	4325	0.456	0.457	0.456	Non-m6A site
ENST00000636308.1_1_DTX2P1-UPK3BP1-PMS2P11-003	4348	0.236	0.455	0.323	Non-m6A site
ENST00000636308.1_1_DTX2P1-UPK3BP1-PMS2P11-003	4445	0.314	0.415	0.355	Non-m6A site
ENST00000636308.1_1_DTX2P1-UPK3BP1-PMS2P11-003	4459	0.126	0.397	0.234	Non-m6A site
ENST00000636308.1_1_DTX2P1-UPK3BP1-PMS2P11-003	4482	0.123	0.367	0.220	Non-m6A site
ENST00000636308.1_1_DTX2P1-UPK3BP1-PMS2P11-003	4578	0.132	0.431	0.252	Non-m6A site
ENST00000636308.1_1_DTX2P1-UPK3BP1-PMS2P11-003	4637	0.467	0.496	0.478	Non-m6A site
ENST00000625445.1_1_EBLN3-001	16	0.513	0.448	0.487	Non-m6A site
ENST00000625445.1_1_EBLN3-001	194	0.468	0.414	0.446	Non-m6A site
ENST00000625445.1_1_EBLN3-001	218	0.393	0.474	0.425	Non-m6A site
ENST00000625445.1_1_EBLN3-001	257	0.51	0.339	0.441	Non-m6A site
ENST00000625445.1_1_EBLN3-001	563	0.463	0.422	0.447	Non-m6A site
ENST00000625445.1_1_EBLN3-001	646	0.292	0.397	0.334	Non-m6A site
ENST00000625445.1_1_EBLN3-001	695	0.367	0.477	0.411	Non-m6A site
ENST00000625445.1_1_EBLN3-001	706	0.389	0.442	0.410	Non-m6A site
ENST00000625445.1_1_EBLN3-001	727	0.371	0.522	0.431	Non-m6A site
ENST00000625445.1_1_EBLN3-001	748	0.319	0.524	0.401	Non-m6A site
ENST00000625445.1_1_EBLN3-001	826	0.659	0.520	0.603	m6A site (Moderate confidence)
ENST00000625445.1_1_EBLN3-001	849	0.342	0.486	0.399	Non-m6A site
ENST00000625445.1_1_EBLN3-001	878	0.603	0.473	0.551	Non-m6A site
ENST00000625445.1_1_EBLN3-001	885	0.34	0.438	0.379	Non-m6A site
ENST00000625445.1_1_EBLN3-001	928	0.356	0.471	0.402	Non-m6A site
ENST00000625445.1_1_EBLN3-001	982	0.431	0.527	0.470	Non-m6A site
ENST00000625445.1_1_EBLN3-001	1015	0.454	0.574	0.502	Non-m6A site
ENST00000625445.1_1_EBLN3-001	1034	0.354	0.577	0.443	Non-m6A site
ENST00000625445.1_1_EBLN3-001	1039	0.431	0.554	0.480	Non-m6A site
ENST00000625445.1_1_EBLN3-001	1164	0.456	0.454	0.455	Non-m6A site
ENST00000625445.1_1_EBLN3-001	1208	0.272	0.301	0.284	Non-m6A site
ENST00000625445.1_1_EBLN3-001	1302	0.280	0.397	0.327	Non-m6A site
ENST00000625445.1_1_EBLN3-001	1383	0.264	0.472	0.347	Non-m6A site
ENST00000625445.1_1_EBLN3-001	1393	0.417	0.468	0.437	Non-m6A site
ENST00000625445.1_1_EBLN3-001	1418	0.441	0.452	0.445	Non-m6A site
ENST00000625445.1_1_EBLN3-001	1490	0.575	0.464	0.531	Non-m6A site
ENST00000625445.1_1_EBLN3-001	1519	0.491	0.514	0.500	Non-m6A site
ENST00000625445.1_1_EBLN3-001	1588	0.675	0.503	0.606	m6A site (Moderate confidence)
ENST00000625445.1_1_EBLN3-001	1611	0.539	0.529	0.535	Non-m6A site
ENST00000625445.1_1_EBLN3-001	1645	0.714	0.494	0.626	m6A site (High confidence)
ENST00000625445.1_1_EBLN3-001	1655	0.378	0.483	0.420	Non-m6A site
ENST00000625445.1_1_EBLN3-001	1698	0.313	0.465	0.373	Non-m6A site
ENST00000625445.1_1_EBLN3-001	1751	0.711	0.616	0.673	m6A site (High confidence)
ENST00000625445.1_1_EBLN3-001	1764	0.684	0.581	0.643	m6A site (High confidence)
ENST00000625445.1_1_EBLN3-001	1772	0.520	0.543	0.529	Non-m6A site
ENST00000625445.1_1_EBLN3-001	1779	0.280	0.561	0.393	Non-m6A site
ENST00000625445.1_1_EBLN3-001	1802	0.437	0.614	0.508	Non-m6A site
ENST00000625445.1_1_EBLN3-001	1817	0.423	0.604	0.495	Non-m6A site
ENST00000625445.1_1_EBLN3-001	1925	0.353	0.310	0.336	Non-m6A site
ENST00000625445.1_1_EBLN3-001	1951	0.248	0.447	0.328	Non-m6A site
ENST00000625445.1_1_EBLN3-001	1985	0.292	0.405	0.337	Non-m6A site
ENST00000625445.1_1_EBLN3-001	2025	0.278	0.395	0.325	Non-m6A site
ENST00000625445.1_1_EBLN3-001	2122	0.382	0.272	0.338	Non-m6A site
ENST00000625445.1_1_EBLN3-001	2169	0.321	0.41	0.356	Non-m6A site
ENST00000625445.1_1_EBLN3-001	2216	0.742	0.521	0.654	m6A site (High confidence)
ENST00000625445.1_1_EBLN3-001	2233	0.501	0.571	0.529	Non-m6A site
ENST00000625445.1_1_EBLN3-001	2381	0.338	0.414	0.368	Non-m6A site
ENST00000625445.1_1_EBLN3-001	2430	0.561	0.424	0.506	Non-m6A site
ENST00000625445.1_1_EBLN3-001	2443	0.384	0.329	0.362	Non-m6A site
ENST00000625445.1_1_EBLN3-001	2464	0.272	0.469	0.350	Non-m6A site
ENST00000625445.1_1_EBLN3-001	2510	0.476	0.346	0.424	Non-m6A site
ENST00000625445.1_1_EBLN3-001	2517	0.506	0.352	0.445	Non-m6A site
ENST00000625445.1_1_EBLN3-001	2653	0.391	0.269	0.342	Non-m6A site
ENST00000625445.1_1_EBLN3-001	2660	0.588	0.368	0.500	Non-m6A site
ENST00000625445.1_1_EBLN3-001	2690	0.449	0.344	0.407	Non-m6A site
ENST00000625445.1_1_EBLN3-001	2736	0.419	0.312	0.376	Non-m6A site
ENST00000625445.1_1_EBLN3-001	2853	0.381	0.383	0.381	Non-m6A site
ENST00000625445.1_1_EBLN3-001	2867	0.396	0.438	0.413	Non-m6A site
ENST00000625445.1_1_EBLN3-001	2874	0.283	0.382	0.322	Non-m6A site
ENST00000625445.1_1_EBLN3-001	2943	0.277	0.394	0.324	Non-m6A site
ENST00000625445.1_1_EBLN3-001	3073	0.463	0.181	0.350	Non-m6A site
ENST00000625445.1_1_EBLN3-001	3136	0.567	0.278	0.451	Non-m6A site
ENST00000625445.1_1_EBLN3-001	3260	0.373	0.423	0.393	Non-m6A site
ENST00000625445.1_1_EBLN3-001	3274	0.357	0.422	0.383	Non-m6A site
ENST00000625445.1_1_EBLN3-001	3281	0.459	0.400	0.435	Non-m6A site
ENST00000625445.1_1_EBLN3-001	3373	0.354	0.173	0.281	Non-m6A site
ENST00000625445.1_1_EBLN3-001	3435	0.557	0.281	0.446	Non-m6A site
ENST00000625445.1_1_EBLN3-001	3452	0.297	0.380	0.330	Non-m6A site
ENST00000625445.1_1_EBLN3-001	3479	0.316	0.450	0.369	Non-m6A site
ENST00000625445.1_1_EBLN3-001	3538	0.475	0.472	0.474	Non-m6A site
ENST00000625445.1_1_EBLN3-001	3594	0.726	0.397	0.594	m6A site (Moderate confidence)
ENST00000625445.1_1_EBLN3-001	3608	0.236	0.362	0.286	Non-m6A site
ENST00000625445.1_1_EBLN3-001	3687	0.504	0.411	0.466	Non-m6A site
ENST00000625445.1_1_EBLN3-001	3711	0.291	0.351	0.315	Non-m6A site
ENST00000625445.1_1_EBLN3-001	3790	0.338	0.371	0.351	Non-m6A site
ENST00000625445.1_1_EBLN3-001	3798	0.675	0.373	0.554	Non-m6A site
ENST00000625445.1_1_EBLN3-001	3811	0.518	0.421	0.479	Non-m6A site
ENST00000625445.1_1_EBLN3-001	3856	0.395	0.336	0.371	Non-m6A site
ENST00000625445.1_1_EBLN3-001	3915	0.303	0.225	0.271	Non-m6A site
ENST00000625445.1_1_EBLN3-001	4035	0.332	0.138	0.254	Non-m6A site
ENST00000625445.1_1_EBLN3-001	4380	0.262	0.361	0.301	Non-m6A site
ENST00000625445.1_1_EBLN3-001	4409	0.201	0.409	0.284	Non-m6A site
ENST00000625445.1_1_EBLN3-001	4457	0.255	0.289	0.269	Non-m6A site
ENST00000625445.1_1_EBLN3-001	4515	0.573	0.220	0.432	Non-m6A site
ENST00000590435.5_1_SNHG16-003	7	0.349	0.467	0.396	Non-m6A site
ENST00000590435.5_1_SNHG16-003	95	0.351	0.409	0.374	Non-m6A site
ENST00000590435.5_1_SNHG16-003	109	0.397	0.408	0.401	Non-m6A site
ENST00000590435.5_1_SNHG16-003	236	0.361	0.471	0.405	Non-m6A site
ENST00000590435.5_1_SNHG16-003	242	0.517	0.470	0.498	Non-m6A site
ENST00000590435.5_1_SNHG16-003	248	0.494	0.471	0.485	Non-m6A site
ENST00000590435.5_1_SNHG16-003	254	0.399	0.420	0.407	Non-m6A site
ENST00000590435.5_1_SNHG16-003	410	0.251	0.624	0.400	Non-m6A site
ENST00000590435.5_1_SNHG16-003	448	0.545	0.557	0.550	Non-m6A site
ENST00000590435.5_1_SNHG16-003	458	0.299	0.639	0.435	Non-m6A site
ENST00000590435.5_1_SNHG16-003	474	0.314	0.672	0.457	Non-m6A site
ENST00000590435.5_1_SNHG16-003	503	0.694	0.687	0.691	m6A site (Very high confidence)
ENST00000590435.5_1_SNHG16-003	519	0.464	0.627	0.529	Non-m6A site
ENST00000590435.5_1_SNHG16-003	529	0.457	0.600	0.514	Non-m6A site
ENST00000590435.5_1_SNHG16-003	565	0.436	0.566	0.488	Non-m6A site
ENST00000590435.5_1_SNHG16-003	598	0.204	0.371	0.270	Non-m6A site
ENST00000590435.5_1_SNHG16-003	659	0.137	0.281	0.194	Non-m6A site
ENST00000590435.5_1_SNHG16-003	702	0.303	0.398	0.341	Non-m6A site
ENST00000590435.5_1_SNHG16-003	720	0.285	0.358	0.314	Non-m6A site
ENST00000590435.5_1_SNHG16-003	821	0.281	0.209	0.252	Non-m6A site
ENST00000590435.5_1_SNHG16-003	922	0.381	0.350	0.368	Non-m6A site
ENST00000590435.5_1_SNHG16-003	928	0.256	0.345	0.291	Non-m6A site
ENST00000590435.5_1_SNHG16-003	979	0.278	0.309	0.290	Non-m6A site
ENST00000590435.5_1_SNHG16-003	1015	0.113	0.258	0.171	Non-m6A site
ENST00000590435.5_1_SNHG16-003	1162	0.219	0.312	0.256	Non-m6A site
ENST00000590435.5_1_SNHG16-003	1170	0.679	0.360	0.551	Non-m6A site
ENST00000590435.5_1_SNHG16-003	1317	0.692	0.419	0.583	m6A site (Low confidence)
ENST00000590435.5_1_SNHG16-003	1333	0.275	0.436	0.339	Non-m6A site
ENST00000590435.5_1_SNHG16-003	1391	0.624	0.429	0.546	Non-m6A site
ENST00000590435.5_1_SNHG16-003	1424	0.426	0.522	0.464	Non-m6A site
ENST00000590435.5_1_SNHG16-003	1440	0.257	0.618	0.401	Non-m6A site
ENST00000590435.5_1_SNHG16-003	1462	0.444	0.493	0.464	Non-m6A site
ENST00000590435.5_1_SNHG16-003	1481	0.435	0.482	0.454	Non-m6A site
ENST00000590435.5_1_SNHG16-003	1492	0.770	0.425	0.632	m6A site (High confidence)
ENST00000590435.5_1_SNHG16-003	1548	0.473	0.333	0.417	Non-m6A site
ENST00000590435.5_1_SNHG16-003	1697	0.525	0.370	0.463	Non-m6A site
ENST00000590435.5_1_SNHG16-003	1769	0.301	0.587	0.415	Non-m6A site
ENST00000590435.5_1_SNHG16-003	1774	0.362	0.584	0.451	Non-m6A site
ENST00000590435.5_1_SNHG16-003	1790	0.345	0.545	0.425	Non-m6A site
ENST00000590435.5_1_SNHG16-003	1799	0.424	0.458	0.437	Non-m6A site
ENST00000590435.5_1_SNHG16-003	1843	0.213	0.437	0.303	Non-m6A site
ENST00000590435.5_1_SNHG16-003	1892	0.688	0.382	0.565	m6A site (Low confidence)
ENST00000590435.5_1_SNHG16-003	1919	0.430	0.447	0.437	Non-m6A site
ENST00000500741.2_1_NRAV-002	98	0.425	0.380	0.407	Non-m6A site
ENST00000500741.2_1_NRAV-002	169	0.482	0.55	0.509	Non-m6A site
ENST00000500741.2_1_NRAV-002	179	0.436	0.557	0.484	Non-m6A site
ENST00000500741.2_1_NRAV-002	207	0.474	0.641	0.541	Non-m6A site
ENST00000500741.2_1_NRAV-002	234	0.342	0.535	0.419	Non-m6A site
ENST00000500741.2_1_NRAV-002	253	0.315	0.532	0.401	Non-m6A site
ENST00000500741.2_1_NRAV-002	276	0.401	0.422	0.409	Non-m6A site
ENST00000500741.2_1_NRAV-002	296	0.358	0.443	0.392	Non-m6A site
ENST00000500741.2_1_NRAV-002	404	0.449	0.541	0.486	Non-m6A site
ENST00000500741.2_1_NRAV-002	413	0.461	0.513	0.482	Non-m6A site
ENST00000500741.2_1_NRAV-002	418	0.270	0.509	0.365	Non-m6A site
ENST00000500741.2_1_NRAV-002	456	0.643	0.553	0.607	m6A site (Moderate confidence)
ENST00000500741.2_1_NRAV-002	486	0.690	0.463	0.599	m6A site (Moderate confidence)
ENST00000500741.2_1_NRAV-002	590	0.503	0.408	0.465	Non-m6A site
ENST00000500741.2_1_NRAV-002	671	0.349	0.456	0.392	Non-m6A site
ENST00000500741.2_1_NRAV-002	690	0.38	0.511	0.432	Non-m6A site
ENST00000500741.2_1_NRAV-002	705	0.314	0.512	0.393	Non-m6A site
ENST00000500741.2_1_NRAV-002	723	0.226	0.516	0.342	Non-m6A site
ENST00000500741.2_1_NRAV-002	755	0.320	0.463	0.377	Non-m6A site
ENST00000500741.2_1_NRAV-002	783	0.280	0.515	0.374	Non-m6A site
ENST00000500741.2_1_NRAV-002	915	0.788	0.67	0.740	m6A site (Very high confidence)
ENST00000500741.2_1_NRAV-002	957	0.434	0.599	0.5	Non-m6A site
ENST00000500741.2_1_NRAV-002	975	0.206	0.553	0.344	Non-m6A site
ENST00000500741.2_1_NRAV-002	1014	0.298	0.571	0.407	Non-m6A site
ENST00000500741.2_1_NRAV-002	1051	0.359	0.594	0.453	Non-m6A site
ENST00000500741.2_1_NRAV-002	1066	0.715	0.606	0.671	m6A site (High confidence)
ENST00000500741.2_1_NRAV-002	1070	0.333	0.597	0.438	Non-m6A site
ENST00000500741.2_1_NRAV-002	1117	0.62	0.704	0.653	m6A site (High confidence)
ENST00000500741.2_1_NRAV-002	1128	0.426	0.691	0.532	Non-m6A site
ENST00000500741.2_1_NRAV-002	1132	0.743	0.675	0.716	m6A site (Very high confidence)
ENST00000500741.2_1_NRAV-002	1184	0.45	0.446	0.448	Non-m6A site
ENST00000500741.2_1_NRAV-002	1191	0.297	0.42	0.346	Non-m6A site
ENST00000500741.2_1_NRAV-002	1268	0.657	0.507	0.597	m6A site (Moderate confidence)
ENST00000500741.2_1_NRAV-002	1377	0.299	0.513	0.384	Non-m6A site
ENST00000500741.2_1_NRAV-002	1383	0.663	0.373	0.547	Non-m6A site
ENST00000500741.2_1_NRAV-002	1475	0.261	0.327	0.287	Non-m6A site
ENST00000500741.2_1_NRAV-002	1614	0.344	0.562	0.431	Non-m6A site
ENST00000500741.2_1_NRAV-002	1623	0.785	0.537	0.686	m6A site (Very high confidence)
ENST00000500741.2_1_NRAV-002	1752	0.559	0.477	0.526	Non-m6A site
ENST00000500741.2_1_NRAV-002	1789	0.337	0.455	0.384	Non-m6A site
ENST00000500741.2_1_NRAV-002	1803	0.511	0.446	0.485	Non-m6A site
ENST00000500741.2_1_NRAV-002	1815	0.286	0.373	0.321	Non-m6A site
ENST00000500741.2_1_NRAV-002	1860	0.331	0.244	0.296	Non-m6A site
ENST00000500741.2_1_NRAV-002	1885	0.267	0.213	0.245	Non-m6A site
ENST00000428008.5_1_ZFAS1-006	152	0.469	0.421	0.450	Non-m6A site
ENST00000428008.5_1_ZFAS1-006	175	0.365	0.554	0.440	Non-m6A site
ENST00000428008.5_1_ZFAS1-006	220	0.247	0.443	0.325	Non-m6A site
ENST00000428008.5_1_ZFAS1-006	236	0.326	0.469	0.383	Non-m6A site
ENST00000428008.5_1_ZFAS1-006	347	0.290	0.582	0.407	Non-m6A site
ENST00000428008.5_1_ZFAS1-006	353	0.518	0.630	0.563	m6A site (Low confidence)
ENST00000428008.5_1_ZFAS1-006	395	0.658	0.546	0.613	m6A site (Moderate confidence)
ENST00000428008.5_1_ZFAS1-006	399	0.369	0.592	0.458	Non-m6A site
ENST00000428008.5_1_ZFAS1-006	434	0.305	0.631	0.435	Non-m6A site
ENST00000428008.5_1_ZFAS1-006	509	0.660	0.449	0.576	m6A site (Low confidence)
ENST00000428008.5_1_ZFAS1-006	524	0.376	0.442	0.402	Non-m6A site
ENST00000442116.1_1_AP006222.2-003	4	0.396	0.417	0.404	Non-m6A site
ENST00000442116.1_1_AP006222.2-003	69	0.28	0.49	0.364	Non-m6A site
ENST00000442116.1_1_AP006222.2-003	92	0.664	0.52	0.606	m6A site (Moderate confidence)
ENST00000442116.1_1_AP006222.2-003	96	0.319	0.549	0.411	Non-m6A site
ENST00000442116.1_1_AP006222.2-003	280	0.426	0.454	0.437	Non-m6A site
ENST00000442116.1_1_AP006222.2-003	335	0.344	0.448	0.386	Non-m6A site
ENST00000442116.1_1_AP006222.2-003	373	0.278	0.371	0.315	Non-m6A site
ENST00000442116.1_1_AP006222.2-003	407	0.266	0.32	0.287	Non-m6A site
ENST00000442116.1_1_AP006222.2-003	459	0.416	0.384	0.403	Non-m6A site
ENST00000442116.1_1_AP006222.2-003	482	0.571	0.411	0.507	Non-m6A site
ENST00000442116.1_1_AP006222.2-003	577	0.28	0.437	0.342	Non-m6A site
ENST00000442116.1_1_AP006222.2-003	597	0.508	0.385	0.458	Non-m6A site
ENST00000442116.1_1_AP006222.2-003	615	0.346	0.280	0.320	Non-m6A site
ENST00000442116.1_1_AP006222.2-003	673	0.373	0.140	0.280	Non-m6A site
ENST00000442116.1_1_AP006222.2-003	746	0.453	0.197	0.350	Non-m6A site
ENST00000442116.1_1_AP006222.2-003	752	0.548	0.218	0.416	Non-m6A site
ENST00000442116.1_1_AP006222.2-003	855	0.313	0.105	0.230	Non-m6A site
ENST00000442116.1_1_AP006222.2-003	880	0.379	0.119	0.275	Non-m6A site
ENST00000442116.1_1_AP006222.2-003	889	0.368	0.084	0.255	Non-m6A site
ENST00000442116.1_1_AP006222.2-003	1046	0.282	0.409	0.333	Non-m6A site
ENST00000442116.1_1_AP006222.2-003	1068	0.286	0.444	0.349	Non-m6A site
ENST00000442116.1_1_AP006222.2-003	1148	0.36	0.510	0.420	Non-m6A site
ENST00000442116.1_1_AP006222.2-003	1172	0.457	0.53	0.486	Non-m6A site
ENST00000442116.1_1_AP006222.2-003	1190	0.284	0.506	0.373	Non-m6A site
ENST00000442116.1_1_AP006222.2-003	1241	0.377	0.506	0.429	Non-m6A site
ENST00000442116.1_1_AP006222.2-003	1252	0.536	0.496	0.520	Non-m6A site
ENST00000442116.1_1_AP006222.2-003	1265	0.449	0.528	0.480	Non-m6A site
ENST00000598846.1_1_RP1-283E3.8-001	120	0.282	0.432	0.342	Non-m6A site
ENST00000598846.1_1_RP1-283E3.8-001	147	0.287	0.302	0.293	Non-m6A site
ENST00000598846.1_1_RP1-283E3.8-001	220	0.121	0.188	0.148	Non-m6A site
ENST00000598846.1_1_RP1-283E3.8-001	335	0.421	0.336	0.387	Non-m6A site
ENST00000598846.1_1_RP1-283E3.8-001	428	0.274	0.381	0.317	Non-m6A site
ENST00000598846.1_1_RP1-283E3.8-001	437	0.458	0.457	0.458	Non-m6A site
ENST00000598846.1_1_RP1-283E3.8-001	444	0.612	0.506	0.569	m6A site (Low confidence)
ENST00000598846.1_1_RP1-283E3.8-001	464	0.304	0.598	0.421	Non-m6A site
ENST00000598846.1_1_RP1-283E3.8-001	509	0.53	0.389	0.473	Non-m6A site
ENST00000598846.1_1_RP1-283E3.8-001	551	0.376	0.411	0.390	Non-m6A site
ENST00000598846.1_1_RP1-283E3.8-001	614	0.33	0.432	0.370	Non-m6A site
ENST00000598846.1_1_RP1-283E3.8-001	754	0.727	0.522	0.645	m6A site (High confidence)
ENST00000598846.1_1_RP1-283E3.8-001	783	0.546	0.616	0.574	m6A site (Low confidence)
ENST00000598846.1_1_RP1-283E3.8-001	822	0.370	0.384	0.376	Non-m6A site
ENST00000598846.1_1_RP1-283E3.8-001	837	0.267	0.399	0.320	Non-m6A site
ENST00000598846.1_1_RP1-283E3.8-001	891	0.107	0.193	0.141	Non-m6A site
ENST00000598846.1_1_RP1-283E3.8-001	989	0.506	0.431	0.476	Non-m6A site
ENST00000598846.1_1_RP1-283E3.8-001	1058	0.232	0.359	0.283	Non-m6A site
ENST00000598846.1_1_RP1-283E3.8-001	1093	0.078	0.250	0.147	Non-m6A site
ENST00000598846.1_1_RP1-283E3.8-001	1100	0.041	0.371	0.173	Non-m6A site
ENST00000598846.1_1_RP1-283E3.8-001	1310	0.172	0.319	0.230	Non-m6A site
ENST00000598846.1_1_RP1-283E3.8-001	1362	0.493	0.365	0.442	Non-m6A site
ENST00000598846.1_1_RP1-283E3.8-001	1404	0.161	0.205	0.178	Non-m6A site
ENST00000598846.1_1_RP1-283E3.8-001	1697	0.088	0.231	0.145	Non-m6A site
ENST00000598846.1_1_RP1-283E3.8-001	1772	0.489	0.356	0.436	Non-m6A site
ENST00000598846.1_1_RP1-283E3.8-001	1887	0.398	0.363	0.384	Non-m6A site
ENST00000598846.1_1_RP1-283E3.8-001	1988	0.238	0.308	0.266	Non-m6A site
ENST00000598846.1_1_RP1-283E3.8-001	2092	0.344	0.449	0.386	Non-m6A site
ENST00000598846.1_1_RP1-283E3.8-001	2100	0.431	0.421	0.427	Non-m6A site
ENST00000598846.1_1_RP1-283E3.8-001	2110	0.387	0.437	0.407	Non-m6A site
ENST00000598846.1_1_RP1-283E3.8-001	2143	0.360	0.457	0.399	Non-m6A site
ENST00000598846.1_1_RP1-283E3.8-001	2168	0.293	0.397	0.335	Non-m6A site
ENST00000598846.1_1_RP1-283E3.8-001	2179	0.309	0.397	0.344	Non-m6A site
ENST00000598846.1_1_RP1-283E3.8-001	2211	0.226	0.417	0.302	Non-m6A site
ENST00000598846.1_1_RP1-283E3.8-001	2227	0.328	0.37	0.345	Non-m6A site
ENST00000598846.1_1_RP1-283E3.8-001	2298	0.578	0.593	0.584	m6A site (Moderate confidence)
ENST00000598846.1_1_RP1-283E3.8-001	2399	0.463	0.359	0.421	Non-m6A site
ENST00000598846.1_1_RP1-283E3.8-001	2555	0.358	0.412	0.379	Non-m6A site
ENST00000598846.1_1_RP1-283E3.8-001	2624	0.539	0.528	0.534	Non-m6A site
ENST00000598846.1_1_RP1-283E3.8-001	2639	0.347	0.549	0.428	Non-m6A site
ENST00000598846.1_1_RP1-283E3.8-001	2661	0.762	0.53	0.669	m6A site (High confidence)
ENST00000598846.1_1_RP1-283E3.8-001	2678	0.554	0.581	0.565	m6A site (Low confidence)
ENST00000598846.1_1_RP1-283E3.8-001	2719	0.388	0.492	0.429	Non-m6A site
ENST00000598846.1_1_RP1-283E3.8-001	2830	0.354	0.305	0.334	Non-m6A site
ENST00000598846.1_1_RP1-283E3.8-001	2883	0.283	0.443	0.347	Non-m6A site
ENST00000598846.1_1_RP1-283E3.8-001	2955	0.535	0.437	0.496	Non-m6A site
ENST00000598846.1_1_RP1-283E3.8-001	2976	0.573	0.422	0.512	Non-m6A site
ENST00000598846.1_1_RP1-283E3.8-001	2988	0.377	0.396	0.384	Non-m6A site
ENST00000598846.1_1_RP1-283E3.8-001	3022	0.241	0.385	0.299	Non-m6A site
ENST00000598846.1_1_RP1-283E3.8-001	3148	0.392	0.51	0.439	Non-m6A site
ENST00000598846.1_1_RP1-283E3.8-001	3178	0.537	0.495	0.520	Non-m6A site
ENST00000598846.1_1_RP1-283E3.8-001	3225	0.525	0.476	0.505	Non-m6A site
ENST00000598846.1_1_RP1-283E3.8-001	3390	0.643	0.551	0.606	m6A site (Moderate confidence)
ENST00000598846.1_1_RP1-283E3.8-001	3510	0.544	0.510	0.530	Non-m6A site
ENST00000598846.1_1_RP1-283E3.8-001	3531	0.529	0.433	0.490	Non-m6A site
ENST00000598846.1_1_RP1-283E3.8-001	3554	0.210	0.421	0.294	Non-m6A site
ENST00000598846.1_1_RP1-283E3.8-001	3698	0.295	0.423	0.346	Non-m6A site
ENST00000598846.1_1_RP1-283E3.8-001	3789	0.197	0.397	0.277	Non-m6A site
ENST00000598846.1_1_RP1-283E3.8-001	3898	0.410	0.420	0.414	Non-m6A site
ENST00000598846.1_1_RP1-283E3.8-001	3943	0.483	0.498	0.489	Non-m6A site
ENST00000598846.1_1_RP1-283E3.8-001	3951	0.277	0.509	0.370	Non-m6A site
ENST00000598846.1_1_RP1-283E3.8-001	4102	0.608	0.432	0.538	Non-m6A site
ENST00000598846.1_1_RP1-283E3.8-001	4123	0.591	0.414	0.520	Non-m6A site
ENST00000598846.1_1_RP1-283E3.8-001	4158	0.264	0.294	0.276	Non-m6A site
ENST00000598846.1_1_RP1-283E3.8-001	4166	0.328	0.317	0.323	Non-m6A site
ENST00000598846.1_1_RP1-283E3.8-001	4194	0.246	0.325	0.277	Non-m6A site
ENST00000598846.1_1_RP1-283E3.8-001	4226	0.260	0.320	0.284	Non-m6A site
ENST00000598846.1_1_RP1-283E3.8-001	4258	0.317	0.345	0.328	Non-m6A site
ENST00000598846.1_1_RP1-283E3.8-001	4339	0.347	0.532	0.421	Non-m6A site
ENST00000598846.1_1_RP1-283E3.8-001	4379	0.616	0.51	0.573	m6A site (Low confidence)
ENST00000598846.1_1_RP1-283E3.8-001	4417	0.396	0.387	0.392	Non-m6A site
ENST00000598846.1_1_RP1-283E3.8-001	4486	0.403	0.404	0.403	Non-m6A site
ENST00000598846.1_1_RP1-283E3.8-001	4543	0.284	0.441	0.347	Non-m6A site
ENST00000598846.1_1_RP1-283E3.8-001	4601	0.327	0.389	0.352	Non-m6A site
ENST00000598846.1_1_RP1-283E3.8-001	4622	0.433	0.421	0.428	Non-m6A site
ENST00000598846.1_1_RP1-283E3.8-001	4633	0.257	0.486	0.349	Non-m6A site
ENST00000598846.1_1_RP1-283E3.8-001	4696	0.262	0.388	0.312	Non-m6A site
ENST00000598846.1_1_RP1-283E3.8-001	4862	0.376	0.456	0.408	Non-m6A site
ENST00000598846.1_1_RP1-283E3.8-001	4921	0.438	0.471	0.451	Non-m6A site
ENST00000598846.1_1_RP1-283E3.8-001	4938	0.614	0.490	0.565	m6A site (Low confidence)
ENST00000598846.1_1_RP1-283E3.8-001	4949	0.429	0.492	0.454	Non-m6A site
ENST00000598846.1_1_RP1-283E3.8-001	4987	0.576	0.485	0.539	Non-m6A site
ENST00000598846.1_1_RP1-283E3.8-001	4994	0.489	0.437	0.468	Non-m6A site
ENST00000578492.5_1_RP13-104F24.2-001	87	0.246	0.395	0.306	Non-m6A site
ENST00000578492.5_1_RP13-104F24.2-001	157	0.518	0.338	0.446	Non-m6A site
ENST00000578492.5_1_RP13-104F24.2-001	240	0.395	0.330	0.369	Non-m6A site
ENST00000578492.5_1_RP13-104F24.2-001	406	0.342	0.493	0.402	Non-m6A site
ENST00000578492.5_1_RP13-104F24.2-001	437	0.394	0.630	0.488	Non-m6A site
ENST00000578492.5_1_RP13-104F24.2-001	451	0.322	0.581	0.425	Non-m6A site
ENST00000578492.5_1_RP13-104F24.2-001	490	0.678	0.521	0.615	m6A site (Moderate confidence)
ENST00000578492.5_1_RP13-104F24.2-001	498	0.574	0.513	0.549	Non-m6A site
ENST00000578492.5_1_RP13-104F24.2-001	538	0.522	0.481	0.506	Non-m6A site
ENST00000578492.5_1_RP13-104F24.2-001	615	0.357	0.29	0.330	Non-m6A site
ENST00000578492.5_1_RP13-104F24.2-001	724	0.346	0.250	0.307	Non-m6A site
ENST00000578492.5_1_RP13-104F24.2-001	784	0.287	0.307	0.295	Non-m6A site
ENST00000578492.5_1_RP13-104F24.2-001	836	0.275	0.374	0.315	Non-m6A site
ENST00000578492.5_1_RP13-104F24.2-001	889	0.368	0.468	0.408	Non-m6A site
ENST00000578492.5_1_RP13-104F24.2-001	982	0.496	0.403	0.459	Non-m6A site
ENST00000578492.5_1_RP13-104F24.2-001	1002	0.376	0.460	0.409	Non-m6A site
ENST00000578492.5_1_RP13-104F24.2-001	1164	0.283	0.500	0.369	Non-m6A site
ENST00000578492.5_1_RP13-104F24.2-001	1205	0.393	0.488	0.431	Non-m6A site
ENST00000578492.5_1_RP13-104F24.2-001	1276	0.621	0.464	0.558	m6A site (Low confidence)
ENST00000578492.5_1_RP13-104F24.2-001	1280	0.575	0.480	0.537	Non-m6A site
ENST00000578492.5_1_RP13-104F24.2-001	1299	0.259	0.511	0.360	Non-m6A site
ENST00000578492.5_1_RP13-104F24.2-001	1350	0.441	0.462	0.449	Non-m6A site
ENST00000578492.5_1_RP13-104F24.2-001	1381	0.393	0.434	0.409	Non-m6A site
ENST00000578492.5_1_RP13-104F24.2-001	1429	0.236	0.442	0.318	Non-m6A site
ENST00000578492.5_1_RP13-104F24.2-001	1468	0.556	0.395	0.492	Non-m6A site
ENST00000578492.5_1_RP13-104F24.2-001	1497	0.249	0.468	0.336	Non-m6A site
ENST00000578492.5_1_RP13-104F24.2-001	1555	0.419	0.550	0.471	Non-m6A site
ENST00000578492.5_1_RP13-104F24.2-001	1567	0.713	0.463	0.613	m6A site (Moderate confidence)
ENST00000578492.5_1_RP13-104F24.2-001	1633	0.328	0.367	0.344	Non-m6A site
ENST00000578492.5_1_RP13-104F24.2-001	1699	0.461	0.461	0.461	Non-m6A site
ENST00000578492.5_1_RP13-104F24.2-001	1713	0.473	0.473	0.473	Non-m6A site
ENST00000578492.5_1_RP13-104F24.2-001	1760	0.46	0.600	0.516	Non-m6A site
ENST00000578492.5_1_RP13-104F24.2-001	1764	0.663	0.598	0.637	m6A site (High confidence)
ENST00000578492.5_1_RP13-104F24.2-001	1827	0.477	0.443	0.463	Non-m6A site
ENST00000578492.5_1_RP13-104F24.2-001	1831	0.36	0.442	0.393	Non-m6A site
ENST00000578492.5_1_RP13-104F24.2-001	1854	0.672	0.429	0.575	m6A site (Low confidence)
ENST00000578492.5_1_RP13-104F24.2-001	1864	0.323	0.433	0.367	Non-m6A site
ENST00000578492.5_1_RP13-104F24.2-001	1885	0.458	0.377	0.426	Non-m6A site
ENST00000578492.5_1_RP13-104F24.2-001	1955	0.367	0.503	0.421	Non-m6A site
ENST00000578492.5_1_RP13-104F24.2-001	1984	0.419	0.534	0.465	Non-m6A site
ENST00000578492.5_1_RP13-104F24.2-001	1992	0.398	0.598	0.478	Non-m6A site
ENST00000578492.5_1_RP13-104F24.2-001	2028	0.359	0.470	0.403	Non-m6A site
ENST00000578492.5_1_RP13-104F24.2-001	2039	0.391	0.440	0.410	Non-m6A site
ENST00000578492.5_1_RP13-104F24.2-001	2118	0.445	0.467	0.453	Non-m6A site
ENST00000578492.5_1_RP13-104F24.2-001	2128	0.493	0.472	0.484	Non-m6A site
ENST00000578492.5_1_RP13-104F24.2-001	2136	0.575	0.531	0.557	m6A site (Low confidence)
ENST00000578492.5_1_RP13-104F24.2-001	2171	0.378	0.542	0.443	Non-m6A site
ENST00000578492.5_1_RP13-104F24.2-001	2192	0.311	0.51	0.390	Non-m6A site
ENST00000578492.5_1_RP13-104F24.2-001	2233	0.378	0.521	0.435	Non-m6A site
ENST00000578492.5_1_RP13-104F24.2-001	2295	0.512	0.582	0.54	Non-m6A site
ENST00000578492.5_1_RP13-104F24.2-001	2322	0.651	0.596	0.629	m6A site (High confidence)
ENST00000578492.5_1_RP13-104F24.2-001	2353	0.541	0.534	0.538	Non-m6A site
ENST00000578492.5_1_RP13-104F24.2-001	2383	0.603	0.536	0.576	m6A site (Low confidence)
ENST00000578492.5_1_RP13-104F24.2-001	2417	0.437	0.472	0.451	Non-m6A site
ENST00000578492.5_1_RP13-104F24.2-001	2465	0.55	0.509	0.533	Non-m6A site
ENST00000578492.5_1_RP13-104F24.2-001	2472	0.459	0.439	0.451	Non-m6A site
ENST00000578492.5_1_RP13-104F24.2-001	2551	0.622	0.216	0.459	Non-m6A site
ENST00000578492.5_1_RP13-104F24.2-001	2598	0.48	0.439	0.463	Non-m6A site
ENST00000578492.5_1_RP13-104F24.2-001	2609	0.505	0.359	0.447	Non-m6A site
ENST00000578492.5_1_RP13-104F24.2-001	2649	0.430	0.411	0.422	Non-m6A site
ENST00000578492.5_1_RP13-104F24.2-001	2704	0.399	0.246	0.338	Non-m6A site
ENST00000578492.5_1_RP13-104F24.2-001	2728	0.410	0.349	0.386	Non-m6A site
ENST00000581621.1_1_RP11-186B7.4-001	48	0.574	0.423	0.514	Non-m6A site
ENST00000581621.1_1_RP11-186B7.4-001	93	0.415	0.417	0.415	Non-m6A site
ENST00000581621.1_1_RP11-186B7.4-001	111	0.308	0.375	0.335	Non-m6A site
ENST00000581621.1_1_RP11-186B7.4-001	123	0.342	0.411	0.369	Non-m6A site
ENST00000581621.1_1_RP11-186B7.4-001	129	0.311	0.402	0.347	Non-m6A site
ENST00000581621.1_1_RP11-186B7.4-001	254	0.678	0.426	0.577	m6A site (Low confidence)
ENST00000581621.1_1_RP11-186B7.4-001	390	0.462	0.512	0.482	Non-m6A site
ENST00000581621.1_1_RP11-186B7.4-001	454	0.444	0.277	0.377	Non-m6A site
ENST00000581621.1_1_RP11-186B7.4-001	516	0.253	0.297	0.270	Non-m6A site
ENST00000581621.1_1_RP11-186B7.4-001	597	0.476	0.374	0.435	Non-m6A site
ENST00000581621.1_1_RP11-186B7.4-001	609	0.333	0.368	0.347	Non-m6A site
ENST00000581621.1_1_RP11-186B7.4-001	686	0.296	0.363	0.323	Non-m6A site
ENST00000581621.1_1_RP11-186B7.4-001	705	0.404	0.333	0.375	Non-m6A site
ENST00000581621.1_1_RP11-186B7.4-001	740	0.232	0.318	0.266	Non-m6A site
ENST00000581621.1_1_RP11-186B7.4-001	798	0.499	0.354	0.441	Non-m6A site
ENST00000581621.1_1_RP11-186B7.4-001	810	0.451	0.339	0.406	Non-m6A site
ENST00000581621.1_1_RP11-186B7.4-001	821	0.229	0.408	0.300	Non-m6A site
ENST00000581621.1_1_RP11-186B7.4-001	827	0.229	0.409	0.301	Non-m6A site
ENST00000581621.1_1_RP11-186B7.4-001	873	0.591	0.355	0.496	Non-m6A site
ENST00000581621.1_1_RP11-186B7.4-001	997	0.267	0.269	0.268	Non-m6A site
ENST00000581621.1_1_RP11-186B7.4-001	1056	0.753	0.467	0.639	m6A site (High confidence)
ENST00000581621.1_1_RP11-186B7.4-001	1125	0.354	0.496	0.411	Non-m6A site
ENST00000581621.1_1_RP11-186B7.4-001	1146	0.658	0.518	0.602	m6A site (Moderate confidence)
ENST00000581621.1_1_RP11-186B7.4-001	1198	0.564	0.481	0.531	Non-m6A site
ENST00000581621.1_1_RP11-186B7.4-001	1264	0.563	0.527	0.549	Non-m6A site
ENST00000581621.1_1_RP11-186B7.4-001	1427	0.283	0.492	0.367	Non-m6A site
ENST00000581621.1_1_RP11-186B7.4-001	1448	0.497	0.427	0.469	Non-m6A site
ENST00000581621.1_1_RP11-186B7.4-001	1478	0.417	0.488	0.445	Non-m6A site
ENST00000581621.1_1_RP11-186B7.4-001	1602	0.331	0.472	0.387	Non-m6A site
ENST00000581621.1_1_RP11-186B7.4-001	1610	0.386	0.437	0.407	Non-m6A site
ENST00000581621.1_1_RP11-186B7.4-001	1620	0.438	0.446	0.441	Non-m6A site
ENST00000581621.1_1_RP11-186B7.4-001	1628	0.682	0.510	0.613	m6A site (Moderate confidence)
ENST00000581621.1_1_RP11-186B7.4-001	1638	0.447	0.512	0.473	Non-m6A site
ENST00000581621.1_1_RP11-186B7.4-001	1646	0.316	0.478	0.381	Non-m6A site
ENST00000581621.1_1_RP11-186B7.4-001	1692	0.240	0.524	0.354	Non-m6A site
ENST00000581621.1_1_RP11-186B7.4-001	1794	0.547	0.518	0.535	Non-m6A site
ENST00000581621.1_1_RP11-186B7.4-001	1850	0.369	0.411	0.385	Non-m6A site
ENST00000581621.1_1_RP11-186B7.4-001	1857	0.49	0.424	0.463	Non-m6A site
ENST00000581621.1_1_RP11-186B7.4-001	1866	0.295	0.449	0.357	Non-m6A site
ENST00000581621.1_1_RP11-186B7.4-001	1932	0.326	0.402	0.356	Non-m6A site
ENST00000581621.1_1_RP11-186B7.4-001	1951	0.249	0.404	0.311	Non-m6A site
ENST00000581621.1_1_RP11-186B7.4-001	1959	0.248	0.402	0.309	Non-m6A site
ENST00000581621.1_1_RP11-186B7.4-001	2020	0.720	0.580	0.664	m6A site (High confidence)
ENST00000581621.1_1_RP11-186B7.4-001	2047	0.826	0.830	0.827	m6A site (Very high confidence)
ENST00000581621.1_1_RP11-186B7.4-001	2065	0.269	0.415	0.328	Non-m6A site
ENST00000581621.1_1_RP11-186B7.4-001	2074	0.197	0.400	0.278	Non-m6A site
ENST00000581621.1_1_RP11-186B7.4-001	2183	0.291	0.524	0.384	Non-m6A site
ENST00000581621.1_1_RP11-186B7.4-001	2187	0.265	0.441	0.335	Non-m6A site
ENST00000581621.1_1_RP11-186B7.4-001	2209	0.594	0.458	0.540	Non-m6A site
ENST00000581621.1_1_RP11-186B7.4-001	2217	0.385	0.473	0.420	Non-m6A site
ENST00000581621.1_1_RP11-186B7.4-001	2387	0.492	0.476	0.485	Non-m6A site
ENST00000581621.1_1_RP11-186B7.4-001	2396	0.482	0.488	0.484	Non-m6A site
ENST00000581621.1_1_RP11-186B7.4-001	2515	0.266	0.501	0.360	Non-m6A site
ENST00000581621.1_1_RP11-186B7.4-001	2603	0.312	0.436	0.362	Non-m6A site
ENST00000581621.1_1_RP11-186B7.4-001	2636	0.632	0.538	0.595	m6A site (Moderate confidence)
ENST00000581621.1_1_RP11-186B7.4-001	2656	0.362	0.642	0.474	Non-m6A site
ENST00000581621.1_1_RP11-186B7.4-001	2665	0.564	0.648	0.598	m6A site (Moderate confidence)
ENST00000581621.1_1_RP11-186B7.4-001	2701	0.425	0.648	0.514	Non-m6A site
ENST00000581621.1_1_RP11-186B7.4-001	2715	0.540	0.581	0.556	Non-m6A site
ENST00000581621.1_1_RP11-186B7.4-001	2722	0.606	0.573	0.593	m6A site (Moderate confidence)
ENST00000581621.1_1_RP11-186B7.4-001	2798	0.654	0.474	0.582	m6A site (Low confidence)
ENST00000581621.1_1_RP11-186B7.4-001	2858	0.340	0.467	0.391	Non-m6A site
ENST00000581621.1_1_RP11-186B7.4-001	2871	0.778	0.534	0.680	m6A site (Very high confidence)
ENST00000581621.1_1_RP11-186B7.4-001	3004	0.268	0.582	0.394	Non-m6A site
ENST00000581621.1_1_RP11-186B7.4-001	3034	0.583	0.500	0.550	Non-m6A site
ENST00000581621.1_1_RP11-186B7.4-001	3044	0.661	0.502	0.597	m6A site (Moderate confidence)
ENST00000581621.1_1_RP11-186B7.4-001	3091	0.311	0.593	0.424	Non-m6A site
ENST00000581621.1_1_RP11-186B7.4-001	3118	0.403	0.507	0.444	Non-m6A site
ENST00000581621.1_1_RP11-186B7.4-001	3133	0.684	0.504	0.612	m6A site (Moderate confidence)
ENST00000581621.1_1_RP11-186B7.4-001	3151	0.291	0.556	0.397	Non-m6A site
ENST00000581621.1_1_RP11-186B7.4-001	3166	0.541	0.509	0.528	Non-m6A site
ENST00000581621.1_1_RP11-186B7.4-001	3195	0.513	0.467	0.495	Non-m6A site
ENST00000581621.1_1_RP11-186B7.4-001	3285	0.508	0.512	0.510	Non-m6A site
ENST00000581621.1_1_RP11-186B7.4-001	3399	0.324	0.486	0.389	Non-m6A site
ENST00000581621.1_1_RP11-186B7.4-001	3442	0.370	0.475	0.412	Non-m6A site
ENST00000581621.1_1_RP11-186B7.4-001	3452	0.505	0.5	0.503	Non-m6A site
ENST00000581621.1_1_RP11-186B7.4-001	3463	0.497	0.429	0.469	Non-m6A site
ENST00000581621.1_1_RP11-186B7.4-001	3566	0.335	0.403	0.362	Non-m6A site
ENST00000581621.1_1_RP11-186B7.4-001	3577	0.3	0.434	0.353	Non-m6A site
ENST00000581621.1_1_RP11-186B7.4-001	3639	0.588	0.326	0.483	Non-m6A site
ENST00000581621.1_1_RP11-186B7.4-001	3665	0.434	0.382	0.413	Non-m6A site
ENST00000581621.1_1_RP11-186B7.4-001	3742	0.686	0.479	0.603	m6A site (Moderate confidence)
ENST00000581621.1_1_RP11-186B7.4-001	3926	0.329	0.32	0.325	Non-m6A site
ENST00000581621.1_1_RP11-186B7.4-001	4055	0.224	0.405	0.296	Non-m6A site
ENST00000581621.1_1_RP11-186B7.4-001	4129	0.556	0.525	0.543	Non-m6A site
ENST00000581621.1_1_RP11-186B7.4-001	4160	0.377	0.588	0.461	Non-m6A site
ENST00000581621.1_1_RP11-186B7.4-001	4253	0.033	0.425	0.190	Non-m6A site
ENST00000581621.1_1_RP11-186B7.4-001	4276	0.000	0.230	0.092	Non-m6A site
ENST00000581621.1_1_RP11-186B7.4-001	4367	0.548	0.342	0.466	Non-m6A site
ENST00000581621.1_1_RP11-186B7.4-001	4376	0.171	0.306	0.225	Non-m6A site
ENST00000581621.1_1_RP11-186B7.4-001	4464	0.601	0.499	0.560	m6A site (Low confidence)
ENST00000581621.1_1_RP11-186B7.4-001	4538	0.614	0.491	0.565	m6A site (Low confidence)
ENST00000326677.9_1_ZFAS1-002	152	0.469	0.421	0.450	Non-m6A site
ENST00000326677.9_1_ZFAS1-002	175	0.365	0.554	0.440	Non-m6A site
ENST00000326677.9_1_ZFAS1-002	220	0.247	0.443	0.325	Non-m6A site
ENST00000326677.9_1_ZFAS1-002	236	0.326	0.472	0.384	Non-m6A site
ENST00000326677.9_1_ZFAS1-002	291	0.477	0.506	0.488	Non-m6A site
ENST00000326677.9_1_ZFAS1-002	333	0.658	0.527	0.605	m6A site (Moderate confidence)
ENST00000326677.9_1_ZFAS1-002	337	0.369	0.591	0.457	Non-m6A site
ENST00000326677.9_1_ZFAS1-002	372	0.305	0.631	0.435	Non-m6A site
ENST00000326677.9_1_ZFAS1-002	447	0.660	0.449	0.576	m6A site (Low confidence)
ENST00000326677.9_1_ZFAS1-002	462	0.376	0.442	0.402	Non-m6A site
ENST00000425653.1_1_DANCR-002	19	0.294	0.425	0.346	Non-m6A site
ENST00000425653.1_1_DANCR-002	93	0.564	0.458	0.522	Non-m6A site
ENST00000425653.1_1_DANCR-002	99	0.306	0.442	0.360	Non-m6A site
ENST00000425653.1_1_DANCR-002	184	0.344	0.351	0.347	Non-m6A site
ENST00000425653.1_1_DANCR-002	241	0.569	0.543	0.558	m6A site (Low confidence)
ENST00000425653.1_1_DANCR-002	308	0.407	0.481	0.437	Non-m6A site
ENST00000425653.1_1_DANCR-002	357	0.517	0.422	0.479	Non-m6A site
ENST00000425653.1_1_DANCR-002	457	0.610	0.52	0.574	m6A site (Low confidence)
ENST00000425653.1_1_DANCR-002	472	0.437	0.582	0.495	Non-m6A site
ENST00000425653.1_1_DANCR-002	490	0.386	0.468	0.419	Non-m6A site
ENST00000425653.1_1_DANCR-002	504	0.264	0.481	0.350	Non-m6A site
ENST00000425653.1_1_DANCR-002	540	0.383	0.513	0.435	Non-m6A site
ENST00000425653.1_1_DANCR-002	573	0.544	0.374	0.476	Non-m6A site
ENST00000425653.1_1_DANCR-002	710	0.565	0.285	0.453	Non-m6A site
ENST00000425653.1_1_DANCR-002	714	0.304	0.297	0.301	Non-m6A site
ENST00000425653.1_1_DANCR-002	744	0.255	0.392	0.310	Non-m6A site
ENST00000425653.1_1_DANCR-002	809	0.560	0.482	0.529	Non-m6A site
ENST00000584926.5_1_LRRC75A-AS1-027	64	0.378	0.432	0.399	Non-m6A site
ENST00000584926.5_1_LRRC75A-AS1-027	98	0.235	0.525	0.351	Non-m6A site
ENST00000584926.5_1_LRRC75A-AS1-027	108	0.627	0.501	0.576	m6A site (Low confidence)
ENST00000584926.5_1_LRRC75A-AS1-027	192	0.432	0.436	0.434	Non-m6A site
ENST00000584926.5_1_LRRC75A-AS1-027	208	0.31	0.368	0.333	Non-m6A site
ENST00000584926.5_1_LRRC75A-AS1-027	309	0.376	0.429	0.397	Non-m6A site
ENST00000584926.5_1_LRRC75A-AS1-027	388	0.547	0.395	0.486	Non-m6A site
ENST00000584926.5_1_LRRC75A-AS1-027	420	0.465	0.498	0.478	Non-m6A site
ENST00000584926.5_1_LRRC75A-AS1-027	424	0.459	0.490	0.471	Non-m6A site
ENST00000584926.5_1_LRRC75A-AS1-027	449	0.314	0.469	0.376	Non-m6A site
ENST00000584926.5_1_LRRC75A-AS1-027	474	0.582	0.557	0.572	m6A site (Low confidence)
ENST00000584926.5_1_LRRC75A-AS1-027	586	0.227	0.241	0.233	Non-m6A site
ENST00000450535.5_1_ZFAS1-007	135	0.387	0.195	0.310	Non-m6A site
ENST00000450535.5_1_ZFAS1-007	155	0.481	0.286	0.403	Non-m6A site
ENST00000450535.5_1_ZFAS1-007	204	0.242	0.439	0.321	Non-m6A site
ENST00000450535.5_1_ZFAS1-007	254	0.491	0.367	0.442	Non-m6A site
ENST00000450535.5_1_ZFAS1-007	311	0.542	0.572	0.554	Non-m6A site
ENST00000450535.5_1_ZFAS1-007	347	0.508	0.508	0.508	Non-m6A site
ENST00000450535.5_1_ZFAS1-007	594	0.469	0.427	0.452	Non-m6A site
ENST00000450535.5_1_ZFAS1-007	617	0.365	0.554	0.440	Non-m6A site
ENST00000450535.5_1_ZFAS1-007	662	0.247	0.443	0.325	Non-m6A site
ENST00000450535.5_1_ZFAS1-007	678	0.326	0.469	0.383	Non-m6A site
ENST00000450535.5_1_ZFAS1-007	789	0.292	0.444	0.353	Non-m6A site
ENST00000450535.5_1_ZFAS1-007	831	0.257	0.522	0.363	Non-m6A site
ENST00000450535.5_1_ZFAS1-007	858	0.559	0.525	0.546	Non-m6A site
ENST00000450535.5_1_ZFAS1-007	862	0.491	0.563	0.520	Non-m6A site
ENST00000450535.5_1_ZFAS1-007	904	0.658	0.537	0.610	m6A site (Moderate confidence)
ENST00000450535.5_1_ZFAS1-007	908	0.369	0.588	0.456	Non-m6A site
ENST00000450535.5_1_ZFAS1-007	943	0.305	0.631	0.435	Non-m6A site
ENST00000450535.5_1_ZFAS1-007	1018	0.660	0.449	0.576	m6A site (Low confidence)
ENST00000450535.5_1_ZFAS1-007	1033	0.376	0.442	0.402	Non-m6A site
ENST00000429897.5_1_LINC00969-040	10	0.684	0.445	0.588	m6A site (Moderate confidence)
ENST00000429897.5_1_LINC00969-040	120	0.285	0.453	0.352	Non-m6A site
ENST00000429897.5_1_LINC00969-040	126	0.267	0.474	0.349	Non-m6A site
ENST00000429897.5_1_LINC00969-040	381	0.662	0.473	0.587	m6A site (Moderate confidence)
ENST00000429897.5_1_LINC00969-040	419	0.522	0.442	0.490	Non-m6A site
ENST00000429897.5_1_LINC00969-040	480	0.447	0.517	0.475	Non-m6A site
ENST00000429897.5_1_LINC00969-040	758	0.487	0.436	0.466	Non-m6A site
ENST00000429897.5_1_LINC00969-040	851	0.344	0.397	0.365	Non-m6A site
ENST00000429897.5_1_LINC00969-040	899	0.525	0.420	0.483	Non-m6A site
ENST00000429897.5_1_LINC00969-040	934	0.474	0.406	0.447	Non-m6A site
ENST00000429897.5_1_LINC00969-040	1048	0.486	0.312	0.416	Non-m6A site
ENST00000429897.5_1_LINC00969-040	1118	0.340	0.465	0.390	Non-m6A site
ENST00000429897.5_1_LINC00969-040	1256	0.364	0.402	0.379	Non-m6A site
ENST00000429897.5_1_LINC00969-040	1268	0.501	0.412	0.465	Non-m6A site
ENST00000429897.5_1_LINC00969-040	1345	0.252	0.432	0.324	Non-m6A site
ENST00000429897.5_1_LINC00969-040	1380	0.321	0.462	0.378	Non-m6A site
ENST00000429897.5_1_LINC00969-040	1415	0.438	0.42	0.431	Non-m6A site
ENST00000429897.5_1_LINC00969-040	1423	0.611	0.400	0.526	Non-m6A site
ENST00000429897.5_1_LINC00969-040	1527	0.329	0.415	0.364	Non-m6A site
ENST00000429897.5_1_LINC00969-040	1551	0.320	0.410	0.356	Non-m6A site
ENST00000429897.5_1_LINC00969-040	1569	0.323	0.399	0.353	Non-m6A site
ENST00000429897.5_1_LINC00969-040	1575	0.538	0.417	0.489	Non-m6A site
ENST00000429897.5_1_LINC00969-040	1586	0.256	0.415	0.320	Non-m6A site
ENST00000429897.5_1_LINC00969-040	1602	0.275	0.486	0.359	Non-m6A site
ENST00000429897.5_1_LINC00969-040	1625	0.33	0.449	0.377	Non-m6A site
ENST00000429897.5_1_LINC00969-040	1680	0.478	0.522	0.496	Non-m6A site
ENST00000429897.5_1_LINC00969-040	1816	0.563	0.534	0.551	Non-m6A site
ENST00000429897.5_1_LINC00969-040	1837	0.362	0.625	0.467	Non-m6A site
ENST00000429897.5_1_LINC00969-040	1883	0.761	0.554	0.678	m6A site (Very high confidence)
ENST00000429897.5_1_LINC00969-040	2024	0.555	0.346	0.471	Non-m6A site
ENST00000429897.5_1_LINC00969-040	2129	0.176	0.442	0.282	Non-m6A site
ENST00000452399.1_RP11-14N7.2-002	28	0.286	0.590	0.408	Non-m6A site
ENST00000452399.1_RP11-14N7.2-002	41	0.477	0.553	0.507	Non-m6A site
ENST00000452399.1_RP11-14N7.2-002	65	0.732	0.547	0.658	m6A site (High confidence)
ENST00000452399.1_RP11-14N7.2-002	77	0.240	0.520	0.352	Non-m6A site
ENST00000452399.1_RP11-14N7.2-002	185	0.477	0.519	0.494	Non-m6A site
ENST00000452399.1_RP11-14N7.2-002	200	0.594	0.585	0.590	m6A site (Moderate confidence)
ENST00000452399.1_RP11-14N7.2-002	242	0.303	0.599	0.421	Non-m6A site
ENST00000452399.1_RP11-14N7.2-002	293	0.668	0.538	0.616	m6A site (Moderate confidence)
ENST00000452399.1_RP11-14N7.2-002	302	0.452	0.486	0.466	Non-m6A site
ENST00000452399.1_RP11-14N7.2-002	330	0.347	0.560	0.432	Non-m6A site
ENST00000452399.1_RP11-14N7.2-002	350	0.263	0.485	0.352	Non-m6A site
ENST00000452399.1_RP11-14N7.2-002	399	0.361	0.576	0.447	Non-m6A site
ENST00000452399.1_RP11-14N7.2-002	409	0.455	0.573	0.502	Non-m6A site
ENST00000452399.1_RP11-14N7.2-002	434	0.207	0.576	0.355	Non-m6A site
ENST00000452399.1_RP11-14N7.2-002	510	0.438	0.346	0.401	Non-m6A site
ENST00000587838.1_1_SNHG16-008	121	0.343	0.359	0.349	Non-m6A site
ENST00000587838.1_1_SNHG16-008	209	0.361	0.471	0.405	Non-m6A site
ENST00000587838.1_1_SNHG16-008	215	0.517	0.470	0.498	Non-m6A site
ENST00000587838.1_1_SNHG16-008	221	0.494	0.471	0.485	Non-m6A site
ENST00000587838.1_1_SNHG16-008	227	0.399	0.420	0.407	Non-m6A site
ENST00000587838.1_1_SNHG16-008	383	0.251	0.624	0.400	Non-m6A site
ENST00000587838.1_1_SNHG16-008	421	0.545	0.557	0.550	Non-m6A site
ENST00000587838.1_1_SNHG16-008	431	0.299	0.639	0.435	Non-m6A site
ENST00000587838.1_1_SNHG16-008	447	0.314	0.672	0.457	Non-m6A site
ENST00000587838.1_1_SNHG16-008	476	0.694	0.687	0.691	m6A site (Very high confidence)
ENST00000587838.1_1_SNHG16-008	492	0.464	0.627	0.529	Non-m6A site
ENST00000587838.1_1_SNHG16-008	502	0.457	0.600	0.514	Non-m6A site
ENST00000587838.1_1_SNHG16-008	538	0.436	0.566	0.488	Non-m6A site
ENST00000587838.1_1_SNHG16-008	571	0.204	0.434	0.296	Non-m6A site
ENST00000587838.1_1_SNHG16-008	746	0.409	0.428	0.417	Non-m6A site
ENST00000587838.1_1_SNHG16-008	818	0.486	0.129	0.343	Non-m6A site
ENST00000587838.1_1_SNHG16-008	868	0.157	0.165	0.160	Non-m6A site
ENST00000602819.5_1_SNHG8-004	64	0.455	0.411	0.437	Non-m6A site
ENST00000602819.5_1_SNHG8-004	71	0.255	0.417	0.320	Non-m6A site
ENST00000602819.5_1_SNHG8-004	125	0.621	0.385	0.526	Non-m6A site
ENST00000602819.5_1_SNHG8-004	209	0.340	0.389	0.359	Non-m6A site
ENST00000602819.5_1_SNHG8-004	243	0.374	0.354	0.366	Non-m6A site
ENST00000602819.5_1_SNHG8-004	266	0.304	0.327	0.313	Non-m6A site
ENST00000602819.5_1_SNHG8-004	273	0.576	0.347	0.484	Non-m6A site
ENST00000602819.5_1_SNHG8-004	328	0.766	0.419	0.627	m6A site (High confidence)
ENST00000602819.5_1_SNHG8-004	383	0.558	0.361	0.479	Non-m6A site
ENST00000602573.1_1_SNHG8-005	58	0.340	0.321	0.332	Non-m6A site
ENST00000602573.1_1_SNHG8-005	89	0.243	0.315	0.272	Non-m6A site
ENST00000602573.1_1_SNHG8-005	148	0.486	0.274	0.401	Non-m6A site
ENST00000602573.1_1_SNHG8-005	243	0.498	0.344	0.436	Non-m6A site
ENST00000602573.1_1_SNHG8-005	256	0.357	0.408	0.377	Non-m6A site
ENST00000602573.1_1_SNHG8-005	272	0.266	0.347	0.298	Non-m6A site
ENST00000602573.1_1_SNHG8-005	309	0.223	0.474	0.323	Non-m6A site
ENST00000602573.1_1_SNHG8-005	343	0.367	0.423	0.389	Non-m6A site
ENST00000602573.1_1_SNHG8-005	366	0.304	0.360	0.326	Non-m6A site
ENST00000602573.1_1_SNHG8-005	373	0.576	0.366	0.492	Non-m6A site
ENST00000602573.1_1_SNHG8-005	428	0.766	0.419	0.627	m6A site (High confidence)
ENST00000602573.1_1_SNHG8-005	483	0.558	0.361	0.479	Non-m6A site
ENST00000547717.1_1_RP11-793H13.8-001	11	0.617	0.479	0.562	m6A site (Low confidence)
ENST00000547717.1_1_RP11-793H13.8-001	61	0.536	0.464	0.507	Non-m6A site
ENST00000547717.1_1_RP11-793H13.8-001	71	0.337	0.464	0.388	Non-m6A site
ENST00000547717.1_1_RP11-793H13.8-001	372	0.492	0.406	0.458	Non-m6A site
ENST00000547717.1_1_RP11-793H13.8-001	389	0.382	0.318	0.356	Non-m6A site
ENST00000547717.1_1_RP11-793H13.8-001	501	0.362	0.538	0.432	Non-m6A site
ENST00000547717.1_1_RP11-793H13.8-001	508	0.746	0.554	0.669	m6A site (High confidence)
ENST00000547717.1_1_RP11-793H13.8-001	513	0.300	0.558	0.403	Non-m6A site
ENST00000547717.1_1_RP11-793H13.8-001	538	0.406	0.567	0.470	Non-m6A site
ENST00000547717.1_1_RP11-793H13.8-001	554	0.545	0.574	0.556	Non-m6A site
ENST00000547717.1_1_RP11-793H13.8-001	738	0.436	0.659	0.525	Non-m6A site
ENST00000547717.1_1_RP11-793H13.8-001	779	0.410	0.538	0.461	Non-m6A site
ENST00000547717.1_1_RP11-793H13.8-001	783	0.496	0.538	0.513	Non-m6A site
ENST00000547717.1_1_RP11-793H13.8-001	794	0.577	0.525	0.556	Non-m6A site
ENST00000547717.1_1_RP11-793H13.8-001	811	0.324	0.468	0.381	Non-m6A site
ENST00000547717.1_1_RP11-793H13.8-001	834	0.255	0.435	0.327	Non-m6A site
ENST00000547717.1_1_RP11-793H13.8-001	1029	0.246	0.352	0.288	Non-m6A site
ENST00000547717.1_1_RP11-793H13.8-001	1072	0.247	0.236	0.242	Non-m6A site
ENST00000547717.1_1_RP11-793H13.8-001	1130	0.575	0.373	0.494	Non-m6A site
ENST00000547717.1_1_RP11-793H13.8-001	1199	0.329	0.53	0.409	Non-m6A site
ENST00000547717.1_1_RP11-793H13.8-001	1209	0.526	0.495	0.513	Non-m6A site
ENST00000547717.1_1_RP11-793H13.8-001	1239	0.837	0.538	0.717	m6A site (Very high confidence)
ENST00000547717.1_1_RP11-793H13.8-001	1267	0.320	0.531	0.404	Non-m6A site
ENST00000547717.1_1_RP11-793H13.8-001	1409	0.372	0.297	0.342	Non-m6A site
ENST00000547717.1_1_RP11-793H13.8-001	1422	0.300	0.309	0.304	Non-m6A site
ENST00000547717.1_1_RP11-793H13.8-001	1426	0.472	0.347	0.422	Non-m6A site
ENST00000547717.1_1_RP11-793H13.8-001	1456	0.427	0.280	0.368	Non-m6A site
ENST00000564629.1_1_RP11-452L6.5-001	230	0.496	0.437	0.472	Non-m6A site
ENST00000564629.1_1_RP11-452L6.5-001	269	0.604	0.441	0.539	Non-m6A site
ENST00000564629.1_1_RP11-452L6.5-001	277	0.382	0.469	0.417	Non-m6A site
ENST00000564629.1_1_RP11-452L6.5-001	491	0.468	0.410	0.445	Non-m6A site
ENST00000564629.1_1_RP11-452L6.5-001	529	0.436	0.442	0.438	Non-m6A site
ENST00000564629.1_1_RP11-452L6.5-001	595	0.365	0.237	0.314	Non-m6A site
ENST00000564629.1_1_RP11-452L6.5-001	662	0.643	0.340	0.522	Non-m6A site
ENST00000564629.1_1_RP11-452L6.5-001	671	0.261	0.317	0.283	Non-m6A site
ENST00000564629.1_1_RP11-452L6.5-001	703	0.233	0.476	0.330	Non-m6A site
ENST00000564629.1_1_RP11-452L6.5-001	755	0.261	0.485	0.351	Non-m6A site
ENST00000564629.1_1_RP11-452L6.5-001	825	0.439	0.353	0.405	Non-m6A site
ENST00000564629.1_1_RP11-452L6.5-001	978	0.640	0.292	0.501	Non-m6A site
ENST00000564629.1_1_RP11-452L6.5-001	1146	0.270	0.512	0.367	Non-m6A site
ENST00000564629.1_1_RP11-452L6.5-001	1169	0.758	0.505	0.657	m6A site (High confidence)
ENST00000564629.1_1_RP11-452L6.5-001	1173	0.308	0.5	0.385	Non-m6A site
ENST00000564629.1_1_RP11-452L6.5-001	1225	0.349	0.267	0.316	Non-m6A site
ENST00000564629.1_1_RP11-452L6.5-001	1336	0.309	0.412	0.350	Non-m6A site
ENST00000564629.1_1_RP11-452L6.5-001	1376	0.664	0.368	0.546	Non-m6A site
ENST00000564629.1_1_RP11-452L6.5-001	1448	0.657	0.452	0.575	m6A site (Low confidence)
ENST00000564629.1_1_RP11-452L6.5-001	1598	0.237	0.419	0.309	Non-m6A site
ENST00000564629.1_1_RP11-452L6.5-001	1627	0.340	0.441	0.380	Non-m6A site
ENST00000564629.1_1_RP11-452L6.5-001	1799	0.379	0.636	0.482	Non-m6A site
ENST00000564629.1_1_RP11-452L6.5-001	1811	0.599	0.571	0.588	m6A site (Moderate confidence)
ENST00000564629.1_1_RP11-452L6.5-001	1823	0.681	0.554	0.630	m6A site (High confidence)
ENST00000564629.1_1_RP11-452L6.5-001	1843	0.315	0.514	0.395	Non-m6A site
ENST00000564629.1_1_RP11-452L6.5-001	1861	0.226	0.538	0.351	Non-m6A site
ENST00000564629.1_1_RP11-452L6.5-001	1969	0.286	0.409	0.335	Non-m6A site
ENST00000564629.1_1_RP11-452L6.5-001	2063	0.089	0.405	0.215	Non-m6A site
ENST00000564629.1_1_RP11-452L6.5-001	2086	0.063	0.386	0.192	Non-m6A site
ENST00000564629.1_1_RP11-452L6.5-001	2168	0.521	0.344	0.450	Non-m6A site
ENST00000564629.1_1_RP11-452L6.5-001	2178	0.245	0.421	0.315	Non-m6A site
ENST00000564629.1_1_RP11-452L6.5-001	2261	0.253	0.557	0.375	Non-m6A site
ENST00000564629.1_1_RP11-452L6.5-001	2283	0.284	0.579	0.402	Non-m6A site
ENST00000564629.1_1_RP11-452L6.5-001	2313	0.426	0.551	0.476	Non-m6A site
ENST00000564629.1_1_RP11-452L6.5-001	2391	0.520	0.434	0.486	Non-m6A site
ENST00000564629.1_1_RP11-452L6.5-001	2449	0.443	0.538	0.481	Non-m6A site
ENST00000564629.1_1_RP11-452L6.5-001	2480	0.338	0.558	0.426	Non-m6A site
ENST00000564629.1_1_RP11-452L6.5-001	2530	0.375	0.635	0.479	Non-m6A site
ENST00000564629.1_1_RP11-452L6.5-001	2560	0.501	0.49	0.496	Non-m6A site
ENST00000564629.1_1_RP11-452L6.5-001	2622	0.272	0.475	0.353	Non-m6A site
ENST00000564629.1_1_RP11-452L6.5-001	2635	0.323	0.592	0.431	Non-m6A site
ENST00000564629.1_1_RP11-452L6.5-001	2680	0.653	0.547	0.610	m6A site (Moderate confidence)
ENST00000564629.1_1_RP11-452L6.5-001	2687	0.533	0.521	0.528	Non-m6A site
ENST00000564629.1_1_RP11-452L6.5-001	2744	0.657	0.429	0.566	m6A site (Low confidence)
ENST00000564629.1_1_RP11-452L6.5-001	2785	0.365	0.427	0.389	Non-m6A site
ENST00000564629.1_1_RP11-452L6.5-001	2789	0.419	0.443	0.428	Non-m6A site
ENST00000564629.1_1_RP11-452L6.5-001	2965	0.681	0.618	0.656	m6A site (High confidence)
ENST00000564629.1_1_RP11-452L6.5-001	2974	0.739	0.678	0.714	m6A site (Very high confidence)
ENST00000564629.1_1_RP11-452L6.5-001	2979	0.447	0.646	0.526	Non-m6A site
ENST00000564629.1_1_RP11-452L6.5-001	3009	0.264	0.570	0.386	Non-m6A site
ENST00000331944.10_1_LINC00152-003	93	0.579	0.488	0.543	Non-m6A site
ENST00000331944.10_1_LINC00152-003	127	0.475	0.562	0.51	Non-m6A site
ENST00000331944.10_1_LINC00152-003	136	0.351	0.474	0.400	Non-m6A site
ENST00000331944.10_1_LINC00152-003	222	0.511	0.586	0.541	Non-m6A site
ENST00000331944.10_1_LINC00152-003	235	0.318	0.568	0.418	Non-m6A site
ENST00000331944.10_1_LINC00152-003	250	0.333	0.555	0.422	Non-m6A site
ENST00000331944.10_1_LINC00152-003	269	0.387	0.581	0.465	Non-m6A site
ENST00000331944.10_1_LINC00152-003	273	0.432	0.550	0.479	Non-m6A site
ENST00000331944.10_1_LINC00152-003	386	0.706	0.454	0.605	m6A site (Moderate confidence)
ENST00000331944.10_1_LINC00152-003	514	0.447	0.338	0.403	Non-m6A site
ENST00000331944.10_1_LINC00152-003	524	0.159	0.367	0.242	Non-m6A site
ENST00000625589.2_1_RP11-70C1.3-003	84	0.403	0.392	0.399	Non-m6A site
ENST00000625589.2_1_RP11-70C1.3-003	130	0.464	0.390	0.435	Non-m6A site
ENST00000625589.2_1_RP11-70C1.3-003	214	0.592	0.410	0.519	Non-m6A site
ENST00000625589.2_1_RP11-70C1.3-003	299	0.654	0.41	0.556	Non-m6A site
ENST00000625589.2_1_RP11-70C1.3-003	343	0.301	0.422	0.349	Non-m6A site
ENST00000625589.2_1_RP11-70C1.3-003	444	0.469	0.210	0.365	Non-m6A site
ENST00000625589.2_1_RP11-70C1.3-003	470	0.241	0.354	0.286	Non-m6A site
ENST00000625589.2_1_RP11-70C1.3-003	523	0.288	0.508	0.376	Non-m6A site
ENST00000444232.3_1_AC093323.3-002	52	0.335	0.269	0.308	Non-m6A site
ENST00000444232.3_1_AC093323.3-002	214	0.312	0.245	0.285	Non-m6A site
ENST00000444232.3_1_AC093323.3-002	566	0.714	0.486	0.623	m6A site (High confidence)
ENST00000444232.3_1_AC093323.3-002	602	0.588	0.438	0.528	Non-m6A site
ENST00000444232.3_1_AC093323.3-002	612	0.253	0.438	0.327	Non-m6A site
ENST00000444232.3_1_AC093323.3-002	704	0.422	0.347	0.392	Non-m6A site
ENST00000444232.3_1_AC093323.3-002	765	0.480	0.380	0.440	Non-m6A site
ENST00000444232.3_1_AC093323.3-002	922	0.695	0.508	0.620	m6A site (High confidence)
ENST00000444232.3_1_AC093323.3-002	933	0.694	0.509	0.620	m6A site (High confidence)
ENST00000444232.3_1_AC093323.3-002	963	0.355	0.529	0.424	Non-m6A site
ENST00000444232.3_1_AC093323.3-002	994	0.357	0.431	0.386	Non-m6A site
ENST00000444232.3_1_AC093323.3-002	1093	0.494	0.481	0.489	Non-m6A site
ENST00000444232.3_1_AC093323.3-002	1103	0.333	0.434	0.373	Non-m6A site
ENST00000444232.3_1_AC093323.3-002	1205	0.376	0.273	0.334	Non-m6A site
ENST00000444232.3_1_AC093323.3-002	1223	0.269	0.312	0.286	Non-m6A site
ENST00000444232.3_1_AC093323.3-002	1279	0.578	0.429	0.518	Non-m6A site
ENST00000444232.3_1_AC093323.3-002	1291	0.261	0.484	0.350	Non-m6A site
ENST00000444232.3_1_AC093323.3-002	1332	0.298	0.679	0.450	Non-m6A site
ENST00000444232.3_1_AC093323.3-002	1395	0.326	0.51	0.399	Non-m6A site
ENST00000444232.3_1_AC093323.3-002	1420	0.437	0.489	0.458	Non-m6A site
ENST00000444232.3_1_AC093323.3-002	1445	0.517	0.453	0.491	Non-m6A site
ENST00000444232.3_1_AC093323.3-002	1456	0.701	0.438	0.595	m6A site (Moderate confidence)
ENST00000444232.3_1_AC093323.3-002	1548	0.272	0.461	0.347	Non-m6A site
ENST00000444232.3_1_AC093323.3-002	1561	0.637	0.436	0.556	Non-m6A site
ENST00000444232.3_1_AC093323.3-002	1590	0.363	0.503	0.419	Non-m6A site
ENST00000462662.1_1_RP11-212P7.3-001	112	0.250	0.339	0.286	Non-m6A site
ENST00000462662.1_1_RP11-212P7.3-001	128	0.588	0.362	0.497	Non-m6A site
ENST00000462662.1_1_RP11-212P7.3-001	221	0.583	0.533	0.563	m6A site (Low confidence)
ENST00000462662.1_1_RP11-212P7.3-001	261	0.561	0.608	0.579	m6A site (Low confidence)
ENST00000462662.1_1_RP11-212P7.3-001	338	0.33	0.521	0.406	Non-m6A site
ENST00000462662.1_1_RP11-212P7.3-001	365	0.338	0.488	0.398	Non-m6A site
ENST00000462662.1_1_RP11-212P7.3-001	378	0.600	0.509	0.563	m6A site (Low confidence)
ENST00000462662.1_1_RP11-212P7.3-001	399	0.367	0.573	0.449	Non-m6A site
ENST00000462662.1_1_RP11-212P7.3-001	429	0.441	0.621	0.513	Non-m6A site
ENST00000462662.1_1_RP11-212P7.3-001	436	0.273	0.618	0.411	Non-m6A site
ENST00000462662.1_1_RP11-212P7.3-001	442	0.413	0.623	0.497	Non-m6A site
ENST00000462662.1_1_RP11-212P7.3-001	466	0.390	0.571	0.462	Non-m6A site
ENST00000462662.1_1_RP11-212P7.3-001	482	0.373	0.576	0.454	Non-m6A site
ENST00000462662.1_1_RP11-212P7.3-001	560	0.221	0.543	0.350	Non-m6A site
ENST00000462662.1_1_RP11-212P7.3-001	587	0.444	0.52	0.474	Non-m6A site
ENST00000462662.1_1_RP11-212P7.3-001	593	0.321	0.525	0.402	Non-m6A site
ENST00000462662.1_1_RP11-212P7.3-001	600	0.716	0.551	0.650	m6A site (High confidence)
ENST00000462662.1_1_RP11-212P7.3-001	642	0.638	0.380	0.535	Non-m6A site
ENST00000462662.1_1_RP11-212P7.3-001	652	0.392	0.342	0.372	Non-m6A site
ENST00000409569.2_1_MIR4435-2HG-001	78	0.579	0.488	0.543	Non-m6A site
ENST00000409569.2_1_MIR4435-2HG-001	112	0.475	0.562	0.51	Non-m6A site
ENST00000409569.2_1_MIR4435-2HG-001	121	0.351	0.474	0.400	Non-m6A site
ENST00000409569.2_1_MIR4435-2HG-001	207	0.506	0.602	0.545	Non-m6A site
ENST00000409569.2_1_MIR4435-2HG-001	220	0.320	0.594	0.43	Non-m6A site
ENST00000409569.2_1_MIR4435-2HG-001	235	0.333	0.572	0.429	Non-m6A site
ENST00000409569.2_1_MIR4435-2HG-001	254	0.376	0.592	0.462	Non-m6A site
ENST00000409569.2_1_MIR4435-2HG-001	258	0.544	0.560	0.550	Non-m6A site
ENST00000409569.2_1_MIR4435-2HG-001	371	0.707	0.478	0.615	m6A site (Moderate confidence)
ENST00000409569.2_1_MIR4435-2HG-001	499	0.447	0.339	0.404	Non-m6A site
ENST00000409569.2_1_MIR4435-2HG-001	509	0.159	0.351	0.236	Non-m6A site
ENST00000412759.1_RP11-439A17.7-001	40	0.711	0.408	0.590	m6A site (Moderate confidence)
ENST00000412759.1_RP11-439A17.7-001	112	0.303	0.466	0.368	Non-m6A site
ENST00000412759.1_RP11-439A17.7-001	126	0.426	0.479	0.447	Non-m6A site
ENST00000412759.1_RP11-439A17.7-001	154	0.343	0.424	0.375	Non-m6A site
ENST00000412759.1_RP11-439A17.7-001	245	0.317	0.446	0.368	Non-m6A site
ENST00000412759.1_RP11-439A17.7-001	305	0.547	0.411	0.493	Non-m6A site
ENST00000412759.1_RP11-439A17.7-001	359	0.615	0.386	0.523	Non-m6A site
ENST00000412759.1_RP11-439A17.7-001	392	0.271	0.339	0.298	Non-m6A site
ENST00000412759.1_RP11-439A17.7-001	565	0.254	0.423	0.322	Non-m6A site
ENST00000412759.1_RP11-439A17.7-001	686	0.262	0.347	0.296	Non-m6A site
ENST00000453324.5_1_LINC00969-041	112	0.285	0.453	0.352	Non-m6A site
ENST00000453324.5_1_LINC00969-041	118	0.267	0.474	0.349	Non-m6A site
ENST00000453324.5_1_LINC00969-041	373	0.662	0.473	0.587	m6A site (Moderate confidence)
ENST00000453324.5_1_LINC00969-041	411	0.522	0.442	0.490	Non-m6A site
ENST00000453324.5_1_LINC00969-041	472	0.447	0.517	0.475	Non-m6A site
ENST00000453324.5_1_LINC00969-041	750	0.487	0.436	0.466	Non-m6A site
ENST00000453324.5_1_LINC00969-041	843	0.344	0.397	0.365	Non-m6A site
ENST00000453324.5_1_LINC00969-041	891	0.525	0.420	0.483	Non-m6A site
ENST00000453324.5_1_LINC00969-041	926	0.474	0.365	0.430	Non-m6A site
ENST00000453324.5_1_LINC00969-041	1114	0.408	0.363	0.390	Non-m6A site
ENST00000453324.5_1_LINC00969-041	1161	0.353	0.549	0.431	Non-m6A site
ENST00000453324.5_1_LINC00969-041	1213	0.471	0.512	0.487	Non-m6A site
ENST00000453324.5_1_LINC00969-041	1322	0.451	0.337	0.405	Non-m6A site
ENST00000453324.5_1_LINC00969-041	1348	0.258	0.26	0.258	Non-m6A site
ENST00000453324.5_1_LINC00969-041	1369	0.23	0.301	0.258	Non-m6A site
ENST00000580180.5_1_LRRC75A-AS1-026	51	0.269	0.526	0.372	Non-m6A site
ENST00000580180.5_1_LRRC75A-AS1-026	116	0.378	0.444	0.404	Non-m6A site
ENST00000580180.5_1_LRRC75A-AS1-026	150	0.257	0.328	0.286	Non-m6A site
ENST00000580180.5_1_LRRC75A-AS1-026	160	0.608	0.370	0.513	Non-m6A site
ENST00000580180.5_1_LRRC75A-AS1-026	243	0.376	0.429	0.397	Non-m6A site
ENST00000580180.5_1_LRRC75A-AS1-026	322	0.547	0.395	0.486	Non-m6A site
ENST00000580180.5_1_LRRC75A-AS1-026	354	0.465	0.498	0.478	Non-m6A site
ENST00000580180.5_1_LRRC75A-AS1-026	358	0.459	0.490	0.471	Non-m6A site
ENST00000580180.5_1_LRRC75A-AS1-026	383	0.314	0.469	0.376	Non-m6A site
ENST00000580180.5_1_LRRC75A-AS1-026	408	0.582	0.557	0.572	m6A site (Low confidence)
ENST00000580180.5_1_LRRC75A-AS1-026	520	0.203	0.21	0.205	Non-m6A site
ENST00000580180.5_1_LRRC75A-AS1-026	623	0.598	0.433	0.532	Non-m6A site
ENST00000582911.5_1_LRRC75A-AS1-025	16	0.269	0.387	0.316	Non-m6A site
ENST00000582911.5_1_LRRC75A-AS1-025	81	0.378	0.368	0.374	Non-m6A site
ENST00000582911.5_1_LRRC75A-AS1-025	187	0.376	0.429	0.397	Non-m6A site
ENST00000582911.5_1_LRRC75A-AS1-025	266	0.547	0.395	0.486	Non-m6A site
ENST00000582911.5_1_LRRC75A-AS1-025	298	0.465	0.498	0.478	Non-m6A site
ENST00000582911.5_1_LRRC75A-AS1-025	302	0.459	0.490	0.471	Non-m6A site
ENST00000582911.5_1_LRRC75A-AS1-025	327	0.314	0.469	0.376	Non-m6A site
ENST00000582911.5_1_LRRC75A-AS1-025	352	0.582	0.557	0.572	m6A site (Low confidence)
ENST00000582911.5_1_LRRC75A-AS1-025	464	0.203	0.21	0.205	Non-m6A site
ENST00000582911.5_1_LRRC75A-AS1-025	567	0.598	0.433	0.532	Non-m6A site
ENST00000582911.5_1_LRRC75A-AS1-025	758	0.589	0.312	0.478	Non-m6A site
ENST00000582911.5_1_LRRC75A-AS1-025	850	0.645	0.424	0.557	m6A site (Low confidence)
ENST00000438436.2_1_RNASEH1-AS1-001	101	0.526	0.442	0.492	Non-m6A site
ENST00000438436.2_1_RNASEH1-AS1-001	190	0.289	0.313	0.299	Non-m6A site
ENST00000438436.2_1_RNASEH1-AS1-001	221	0.29	0.405	0.336	Non-m6A site
ENST00000438436.2_1_RNASEH1-AS1-001	450	0.257	0.413	0.319	Non-m6A site
ENST00000438436.2_1_RNASEH1-AS1-001	494	0.483	0.373	0.439	Non-m6A site
ENST00000438436.2_1_RNASEH1-AS1-001	551	0.257	0.374	0.303	Non-m6A site
ENST00000438436.2_1_RNASEH1-AS1-001	579	0.317	0.376	0.341	Non-m6A site
ENST00000438436.2_1_RNASEH1-AS1-001	600	0.486	0.417	0.458	Non-m6A site
ENST00000438436.2_1_RNASEH1-AS1-001	718	0.383	0.519	0.437	Non-m6A site
ENST00000438436.2_1_RNASEH1-AS1-001	737	0.653	0.538	0.607	m6A site (Moderate confidence)
ENST00000438436.2_1_RNASEH1-AS1-001	836	0.308	0.471	0.373	Non-m6A site
ENST00000438436.2_1_RNASEH1-AS1-001	949	0.764	0.549	0.678	m6A site (Very high confidence)
ENST00000438436.2_1_RNASEH1-AS1-001	958	0.555	0.563	0.558	m6A site (Low confidence)
ENST00000438436.2_1_RNASEH1-AS1-001	1023	0.607	0.448	0.543	Non-m6A site
ENST00000438436.2_1_RNASEH1-AS1-001	1052	0.26	0.413	0.321	Non-m6A site
ENST00000438436.2_1_RNASEH1-AS1-001	1058	0.376	0.430	0.398	Non-m6A site
ENST00000438436.2_1_RNASEH1-AS1-001	1082	0.257	0.427	0.325	Non-m6A site
ENST00000438436.2_1_RNASEH1-AS1-001	1091	0.320	0.458	0.375	Non-m6A site
ENST00000438436.2_1_RNASEH1-AS1-001	1141	0.673	0.465	0.590	m6A site (Moderate confidence)
ENST00000438436.2_1_RNASEH1-AS1-001	1207	0.177	0.409	0.269	Non-m6A site
ENST00000424349.1_1_FGD5-AS1-003	176	0.475	0.482	0.478	Non-m6A site
ENST00000424349.1_1_FGD5-AS1-003	228	0.304	0.388	0.338	Non-m6A site
ENST00000424349.1_1_FGD5-AS1-003	256	0.394	0.308	0.36	Non-m6A site
ENST00000424349.1_1_FGD5-AS1-003	354	0.487	0.471	0.480	Non-m6A site
ENST00000424349.1_1_FGD5-AS1-003	512	0.392	0.501	0.435	Non-m6A site
ENST00000424349.1_1_FGD5-AS1-003	522	0.285	0.475	0.361	Non-m6A site
ENST00000424349.1_1_FGD5-AS1-003	531	0.309	0.493	0.383	Non-m6A site
ENST00000424349.1_1_FGD5-AS1-003	548	0.634	0.475	0.571	m6A site (Low confidence)
ENST00000424349.1_1_FGD5-AS1-003	555	0.321	0.562	0.418	Non-m6A site
ENST00000424349.1_1_FGD5-AS1-003	559	0.341	0.534	0.418	Non-m6A site
ENST00000424349.1_1_FGD5-AS1-003	644	0.354	0.523	0.421	Non-m6A site
ENST00000424349.1_1_FGD5-AS1-003	672	0.581	0.544	0.566	m6A site (Low confidence)
ENST00000424349.1_1_FGD5-AS1-003	695	0.592	0.527	0.566	m6A site (Low confidence)
ENST00000424349.1_1_FGD5-AS1-003	706	0.520	0.550	0.532	Non-m6A site
ENST00000424349.1_1_FGD5-AS1-003	805	0.460	0.433	0.449	Non-m6A site
ENST00000424349.1_1_FGD5-AS1-003	851	0.280	0.464	0.354	Non-m6A site
ENST00000424349.1_1_FGD5-AS1-003	873	0.351	0.514	0.416	Non-m6A site
ENST00000424349.1_1_FGD5-AS1-003	921	0.515	0.457	0.492	Non-m6A site
ENST00000424349.1_1_FGD5-AS1-003	957	0.453	0.46	0.456	Non-m6A site
ENST00000424349.1_1_FGD5-AS1-003	1041	0.248	0.423	0.318	Non-m6A site
ENST00000424349.1_1_FGD5-AS1-003	1091	0.433	0.512	0.464	Non-m6A site
ENST00000424349.1_1_FGD5-AS1-003	1157	0.538	0.565	0.549	Non-m6A site
ENST00000424349.1_1_FGD5-AS1-003	1237	0.313	0.57	0.415	Non-m6A site
ENST00000424349.1_1_FGD5-AS1-003	1252	0.520	0.494	0.509	Non-m6A site
ENST00000424349.1_1_FGD5-AS1-003	1276	0.363	0.516	0.424	Non-m6A site
ENST00000424349.1_1_FGD5-AS1-003	1295	0.245	0.493	0.344	Non-m6A site
ENST00000424349.1_1_FGD5-AS1-003	1374	0.343	0.336	0.340	Non-m6A site
ENST00000424349.1_1_FGD5-AS1-003	1378	0.386	0.342	0.368	Non-m6A site
ENST00000424349.1_1_FGD5-AS1-003	1528	0.284	0.269	0.278	Non-m6A site
ENST00000424349.1_1_FGD5-AS1-003	1536	0.315	0.217	0.276	Non-m6A site
ENST00000424349.1_1_FGD5-AS1-003	1687	0.056	0.318	0.161	Non-m6A site
ENST00000424349.1_1_FGD5-AS1-003	1696	0.396	0.294	0.355	Non-m6A site
ENST00000424349.1_1_FGD5-AS1-003	1700	0.245	0.308	0.270	Non-m6A site
ENST00000424349.1_1_FGD5-AS1-003	1710	0.017	0.264	0.116	Non-m6A site
ENST00000424349.1_1_FGD5-AS1-003	1808	0.454	0.388	0.427	Non-m6A site
ENST00000424349.1_1_FGD5-AS1-003	1876	0.557	0.372	0.483	Non-m6A site
ENST00000424349.1_1_FGD5-AS1-003	1917	0.197	0.393	0.276	Non-m6A site
ENST00000424349.1_1_FGD5-AS1-003	1933	0.042	0.33	0.157	Non-m6A site
ENST00000424349.1_1_FGD5-AS1-003	2108	0.352	0.305	0.333	Non-m6A site
ENST00000424349.1_1_FGD5-AS1-003	2126	0.64	0.143	0.441	Non-m6A site
ENST00000424349.1_1_FGD5-AS1-003	2278	0.622	0.464	0.558	m6A site (Low confidence)
ENST00000424349.1_1_FGD5-AS1-003	2304	0.383	0.461	0.414	Non-m6A site
ENST00000424349.1_1_FGD5-AS1-003	2325	0.244	0.387	0.301	Non-m6A site
ENST00000424349.1_1_FGD5-AS1-003	2414	0.222	0.316	0.259	Non-m6A site
ENST00000424349.1_1_FGD5-AS1-003	2430	0.256	0.437	0.328	Non-m6A site
ENST00000424349.1_1_FGD5-AS1-003	2451	0.288	0.491	0.369	Non-m6A site
ENST00000424349.1_1_FGD5-AS1-003	2569	0.491	0.311	0.419	Non-m6A site
ENST00000424349.1_1_FGD5-AS1-003	2614	0.249	0.289	0.265	Non-m6A site
ENST00000424349.1_1_FGD5-AS1-003	2640	0.342	0.272	0.314	Non-m6A site
ENST00000424349.1_1_FGD5-AS1-003	2691	0.37	0.446	0.400	Non-m6A site
ENST00000424349.1_1_FGD5-AS1-003	2709	0.462	0.470	0.465	Non-m6A site
ENST00000424349.1_1_FGD5-AS1-003	2753	0.465	0.483	0.472	Non-m6A site
ENST00000424349.1_1_FGD5-AS1-003	2772	0.609	0.345	0.503	Non-m6A site
ENST00000424349.1_1_FGD5-AS1-003	2878	0.354	0.563	0.437	Non-m6A site
ENST00000424349.1_1_FGD5-AS1-003	2896	0.326	0.515	0.401	Non-m6A site
ENST00000424349.1_1_FGD5-AS1-003	2905	0.279	0.521	0.376	Non-m6A site
ENST00000424349.1_1_FGD5-AS1-003	2948	0.360	0.423	0.385	Non-m6A site
ENST00000424349.1_1_FGD5-AS1-003	2981	0.471	0.467	0.469	Non-m6A site
ENST00000424349.1_1_FGD5-AS1-003	3110	0.261	0.490	0.353	Non-m6A site
ENST00000424349.1_1_FGD5-AS1-003	3251	0.290	0.387	0.329	Non-m6A site
ENST00000424349.1_1_FGD5-AS1-003	3310	0.211	0.350	0.266	Non-m6A site
ENST00000424349.1_1_FGD5-AS1-003	3347	0.592	0.424	0.525	Non-m6A site
ENST00000424349.1_1_FGD5-AS1-003	3359	0.604	0.473	0.552	Non-m6A site
ENST00000424349.1_1_FGD5-AS1-003	3369	0.661	0.422	0.566	m6A site (Low confidence)
ENST00000424349.1_1_FGD5-AS1-003	3400	0.287	0.422	0.341	Non-m6A site
ENST00000424349.1_1_FGD5-AS1-003	3628	0.655	0.234	0.487	Non-m6A site
ENST00000424349.1_1_FGD5-AS1-003	3735	0.417	0.153	0.311	Non-m6A site
ENST00000424349.1_1_FGD5-AS1-003	3779	0.604	0.145	0.420	Non-m6A site
ENST00000424349.1_1_FGD5-AS1-003	3787	0.160	0.159	0.159	Non-m6A site
ENST00000307533.10_1_AC093323.3-001	106	0.264	0.501	0.359	Non-m6A site
ENST00000307533.10_1_AC093323.3-001	139	0.351	0.496	0.409	Non-m6A site
ENST00000307533.10_1_AC093323.3-001	146	0.352	0.470	0.399	Non-m6A site
ENST00000307533.10_1_AC093323.3-001	164	0.46	0.486	0.470	Non-m6A site
ENST00000307533.10_1_AC093323.3-001	171	0.386	0.488	0.427	Non-m6A site
ENST00000307533.10_1_AC093323.3-001	181	0.416	0.501	0.450	Non-m6A site
ENST00000307533.10_1_AC093323.3-001	193	0.421	0.520	0.460	Non-m6A site
ENST00000307533.10_1_AC093323.3-001	197	0.431	0.519	0.466	Non-m6A site
ENST00000307533.10_1_AC093323.3-001	226	0.264	0.492	0.355	Non-m6A site
ENST00000307533.10_1_AC093323.3-001	271	0.373	0.563	0.449	Non-m6A site
ENST00000307533.10_1_AC093323.3-001	278	0.308	0.531	0.397	Non-m6A site
ENST00000307533.10_1_AC093323.3-001	293	0.603	0.537	0.576	m6A site (Low confidence)
ENST00000307533.10_1_AC093323.3-001	304	0.655	0.580	0.625	m6A site (High confidence)
ENST00000307533.10_1_AC093323.3-001	323	0.585	0.581	0.583	m6A site (Low confidence)
ENST00000307533.10_1_AC093323.3-001	354	0.42	0.589	0.487	Non-m6A site
ENST00000307533.10_1_AC093323.3-001	375	0.259	0.527	0.366	Non-m6A site
ENST00000307533.10_1_AC093323.3-001	404	0.28	0.571	0.396	Non-m6A site
ENST00000307533.10_1_AC093323.3-001	451	0.532	0.436	0.493	Non-m6A site
ENST00000307533.10_1_AC093323.3-001	513	0.444	0.349	0.406	Non-m6A site
ENST00000307533.10_1_AC093323.3-001	568	0.522	0.375	0.463	Non-m6A site
ENST00000307533.10_1_AC093323.3-001	689	0.335	0.261	0.305	Non-m6A site
ENST00000307533.10_1_AC093323.3-001	851	0.312	0.245	0.285	Non-m6A site
ENST00000307533.10_1_AC093323.3-001	1272	0.712	0.523	0.636	m6A site (High confidence)
ENST00000307533.10_1_AC093323.3-001	1308	0.588	0.449	0.532	Non-m6A site
ENST00000307533.10_1_AC093323.3-001	1318	0.253	0.438	0.327	Non-m6A site
ENST00000307533.10_1_AC093323.3-001	1410	0.422	0.347	0.392	Non-m6A site
ENST00000307533.10_1_AC093323.3-001	1471	0.480	0.380	0.440	Non-m6A site
ENST00000307533.10_1_AC093323.3-001	1628	0.695	0.508	0.620	m6A site (High confidence)
ENST00000307533.10_1_AC093323.3-001	1639	0.694	0.509	0.620	m6A site (High confidence)
ENST00000307533.10_1_AC093323.3-001	1669	0.355	0.529	0.424	Non-m6A site
ENST00000307533.10_1_AC093323.3-001	1700	0.357	0.431	0.386	Non-m6A site
ENST00000307533.10_1_AC093323.3-001	1799	0.494	0.481	0.489	Non-m6A site
ENST00000307533.10_1_AC093323.3-001	1809	0.333	0.434	0.373	Non-m6A site
ENST00000307533.10_1_AC093323.3-001	1911	0.376	0.273	0.334	Non-m6A site
ENST00000307533.10_1_AC093323.3-001	1929	0.269	0.312	0.286	Non-m6A site
ENST00000307533.10_1_AC093323.3-001	1985	0.578	0.429	0.518	Non-m6A site
ENST00000307533.10_1_AC093323.3-001	1997	0.261	0.484	0.350	Non-m6A site
ENST00000307533.10_1_AC093323.3-001	2038	0.298	0.679	0.450	Non-m6A site
ENST00000307533.10_1_AC093323.3-001	2101	0.326	0.51	0.399	Non-m6A site
ENST00000307533.10_1_AC093323.3-001	2126	0.437	0.489	0.458	Non-m6A site
ENST00000307533.10_1_AC093323.3-001	2151	0.517	0.453	0.491	Non-m6A site
ENST00000307533.10_1_AC093323.3-001	2162	0.701	0.438	0.595	m6A site (Moderate confidence)
ENST00000307533.10_1_AC093323.3-001	2254	0.272	0.461	0.347	Non-m6A site
ENST00000307533.10_1_AC093323.3-001	2267	0.637	0.436	0.556	Non-m6A site
ENST00000307533.10_1_AC093323.3-001	2296	0.363	0.503	0.419	Non-m6A site
ENST00000454935.1_1_OLMALINC-001	46	0.556	0.551	0.554	Non-m6A site
ENST00000454935.1_1_OLMALINC-001	70	0.484	0.535	0.504	Non-m6A site
ENST00000454935.1_1_OLMALINC-001	83	0.615	0.463	0.554	Non-m6A site
ENST00000454935.1_1_OLMALINC-001	158	0.381	0.280	0.340	Non-m6A site
ENST00000454935.1_1_OLMALINC-001	205	0.225	0.373	0.284	Non-m6A site
ENST00000454935.1_1_OLMALINC-001	258	0.326	0.366	0.342	Non-m6A site
ENST00000454935.1_1_OLMALINC-001	267	0.286	0.35	0.312	Non-m6A site
ENST00000454935.1_1_OLMALINC-001	365	0.296	0.562	0.402	Non-m6A site
ENST00000454935.1_1_OLMALINC-001	397	0.392	0.569	0.463	Non-m6A site
ENST00000454935.1_1_OLMALINC-001	486	0.453	0.484	0.465	Non-m6A site
ENST00000454935.1_1_OLMALINC-001	502	0.311	0.473	0.376	Non-m6A site
ENST00000454935.1_1_OLMALINC-001	509	0.596	0.468	0.545	Non-m6A site
ENST00000454935.1_1_OLMALINC-001	517	0.657	0.468	0.581	m6A site (Low confidence)
ENST00000454935.1_1_OLMALINC-001	530	0.282	0.454	0.351	Non-m6A site
ENST00000454935.1_1_OLMALINC-001	592	0.329	0.364	0.343	Non-m6A site
ENST00000454935.1_1_OLMALINC-001	609	0.422	0.389	0.409	Non-m6A site
ENST00000454935.1_1_OLMALINC-001	756	0.355	0.496	0.411	Non-m6A site
ENST00000454935.1_1_OLMALINC-001	773	0.489	0.491	0.490	Non-m6A site
ENST00000454935.1_1_OLMALINC-001	780	0.361	0.531	0.429	Non-m6A site
ENST00000454935.1_1_OLMALINC-001	799	0.697	0.581	0.650	m6A site (High confidence)
ENST00000454935.1_1_OLMALINC-001	809	0.402	0.547	0.460	Non-m6A site
ENST00000454935.1_1_OLMALINC-001	931	0.386	0.466	0.418	Non-m6A site
ENST00000454935.1_1_OLMALINC-001	948	0.482	0.413	0.454	Non-m6A site
ENST00000454935.1_1_OLMALINC-001	1123	0.562	0.379	0.489	Non-m6A site
ENST00000454935.1_1_OLMALINC-001	1130	0.246	0.373	0.296	Non-m6A site
ENST00000454935.1_1_OLMALINC-001	1150	0.284	0.395	0.328	Non-m6A site
ENST00000454935.1_1_OLMALINC-001	1157	0.201	0.451	0.301	Non-m6A site
ENST00000454935.1_1_OLMALINC-001	1205	0.507	0.524	0.514	Non-m6A site
ENST00000454935.1_1_OLMALINC-001	1367	0.512	0.256	0.410	Non-m6A site
ENST00000454935.1_1_OLMALINC-001	1457	0.746	0.345	0.585	m6A site (Moderate confidence)
ENST00000454935.1_1_OLMALINC-001	1466	0.271	0.374	0.312	Non-m6A site
ENST00000454935.1_1_OLMALINC-001	1655	0.500	0.467	0.487	Non-m6A site
ENST00000454935.1_1_OLMALINC-001	1664	0.42	0.439	0.427	Non-m6A site
ENST00000454935.1_1_OLMALINC-001	1717	0.359	0.444	0.393	Non-m6A site
ENST00000454935.1_1_OLMALINC-001	1813	0.339	0.417	0.370	Non-m6A site
ENST00000454935.1_1_OLMALINC-001	1870	0.399	0.472	0.428	Non-m6A site
ENST00000454935.1_1_OLMALINC-001	1883	0.292	0.478	0.366	Non-m6A site
ENST00000454935.1_1_OLMALINC-001	1902	0.424	0.450	0.434	Non-m6A site
ENST00000454935.1_1_OLMALINC-001	1971	0.594	0.427	0.527	Non-m6A site
ENST00000454935.1_1_OLMALINC-001	2034	0.413	0.494	0.445	Non-m6A site
ENST00000454935.1_1_OLMALINC-001	2051	0.288	0.455	0.354	Non-m6A site
ENST00000454935.1_1_OLMALINC-001	2062	0.291	0.474	0.364	Non-m6A site
ENST00000454935.1_1_OLMALINC-001	2090	0.539	0.530	0.536	Non-m6A site
ENST00000454935.1_1_OLMALINC-001	2137	0.339	0.447	0.382	Non-m6A site
ENST00000454935.1_1_OLMALINC-001	2144	0.340	0.436	0.378	Non-m6A site
ENST00000454935.1_1_OLMALINC-001	2165	0.255	0.424	0.323	Non-m6A site
ENST00000454935.1_1_OLMALINC-001	2249	0.685	0.403	0.572	m6A site (Low confidence)
ENST00000454935.1_1_OLMALINC-001	2294	0.296	0.617	0.424	Non-m6A site
ENST00000454935.1_1_OLMALINC-001	2305	0.293	0.524	0.386	Non-m6A site
ENST00000454935.1_1_OLMALINC-001	2335	0.535	0.530	0.533	Non-m6A site
ENST00000454935.1_1_OLMALINC-001	2345	0.601	0.52	0.568	m6A site (Low confidence)
ENST00000454935.1_1_OLMALINC-001	2379	0.720	0.512	0.637	m6A site (High confidence)
ENST00000454935.1_1_OLMALINC-001	2402	0.644	0.308	0.510	Non-m6A site
ENST00000454935.1_1_OLMALINC-001	2409	0.349	0.318	0.337	Non-m6A site
ENST00000454935.1_1_OLMALINC-001	2528	0.300	0.313	0.305	Non-m6A site
ENST00000411630.6_1_DANCR-001	174	0.564	0.449	0.518	Non-m6A site
ENST00000411630.6_1_DANCR-001	180	0.306	0.442	0.360	Non-m6A site
ENST00000411630.6_1_DANCR-001	265	0.344	0.351	0.347	Non-m6A site
ENST00000411630.6_1_DANCR-001	322	0.569	0.543	0.558	m6A site (Low confidence)
ENST00000411630.6_1_DANCR-001	389	0.407	0.481	0.437	Non-m6A site
ENST00000411630.6_1_DANCR-001	438	0.517	0.422	0.479	Non-m6A site
ENST00000411630.6_1_DANCR-001	538	0.610	0.52	0.574	m6A site (Low confidence)
ENST00000411630.6_1_DANCR-001	553	0.437	0.582	0.495	Non-m6A site
ENST00000411630.6_1_DANCR-001	571	0.386	0.468	0.419	Non-m6A site
ENST00000411630.6_1_DANCR-001	585	0.264	0.481	0.350	Non-m6A site
ENST00000411630.6_1_DANCR-001	621	0.383	0.513	0.435	Non-m6A site
ENST00000411630.6_1_DANCR-001	654	0.544	0.374	0.476	Non-m6A site
ENST00000411630.6_1_DANCR-001	791	0.565	0.285	0.453	Non-m6A site
ENST00000411630.6_1_DANCR-001	795	0.304	0.297	0.301	Non-m6A site
ENST00000411630.6_1_DANCR-001	825	0.255	0.392	0.310	Non-m6A site
ENST00000411630.6_1_DANCR-001	890	0.560	0.482	0.529	Non-m6A site
ENST00000620594.1_1_ZFAS1-008	118	0.469	0.427	0.452	Non-m6A site
ENST00000620594.1_1_ZFAS1-008	141	0.365	0.554	0.440	Non-m6A site
ENST00000620594.1_1_ZFAS1-008	186	0.247	0.443	0.325	Non-m6A site
ENST00000620594.1_1_ZFAS1-008	202	0.326	0.469	0.383	Non-m6A site
ENST00000620594.1_1_ZFAS1-008	313	0.265	0.448	0.338	Non-m6A site
ENST00000620594.1_1_ZFAS1-008	387	0.701	0.487	0.615	m6A site (Moderate confidence)
ENST00000579126.5_1_RP11-21J18.1-001	68	0.424	0.577	0.485	Non-m6A site
ENST00000579126.5_1_RP11-21J18.1-001	90	0.479	0.642	0.544	Non-m6A site
ENST00000579126.5_1_RP11-21J18.1-001	151	0.237	0.527	0.353	Non-m6A site
ENST00000579126.5_1_RP11-21J18.1-001	184	0.518	0.531	0.523	Non-m6A site
ENST00000579126.5_1_RP11-21J18.1-001	214	0.588	0.433	0.526	Non-m6A site
ENST00000579126.5_1_RP11-21J18.1-001	304	0.438	0.405	0.424	Non-m6A site
ENST00000579126.5_1_RP11-21J18.1-001	439	0.470	0.539	0.498	Non-m6A site
ENST00000579126.5_1_RP11-21J18.1-001	445	0.402	0.570	0.469	Non-m6A site
ENST00000579126.5_1_RP11-21J18.1-001	495	0.497	0.714	0.583	m6A site (Low confidence)
ENST00000579126.5_1_RP11-21J18.1-001	505	0.337	0.727	0.493	Non-m6A site
ENST00000579126.5_1_RP11-21J18.1-001	509	0.629	0.714	0.663	m6A site (High confidence)
ENST00000579126.5_1_RP11-21J18.1-001	577	0.496	0.582	0.530	Non-m6A site
ENST00000579126.5_1_RP11-21J18.1-001	597	0.378	0.518	0.434	Non-m6A site
ENST00000579126.5_1_RP11-21J18.1-001	653	0.277	0.445	0.344	Non-m6A site
ENST00000579126.5_1_RP11-21J18.1-001	711	0.584	0.679	0.622	m6A site (High confidence)
ENST00000579126.5_1_RP11-21J18.1-001	716	0.313	0.671	0.456	Non-m6A site
ENST00000579126.5_1_RP11-21J18.1-001	728	0.541	0.622	0.573	m6A site (Low confidence)
ENST00000579126.5_1_RP11-21J18.1-001	769	0.679	0.490	0.604	m6A site (Moderate confidence)
ENST00000579126.5_1_RP11-21J18.1-001	787	0.619	0.474	0.561	m6A site (Low confidence)
ENST00000579126.5_1_RP11-21J18.1-001	812	0.426	0.460	0.440	Non-m6A site
ENST00000579126.5_1_RP11-21J18.1-001	846	0.243	0.400	0.306	Non-m6A site
ENST00000579126.5_1_RP11-21J18.1-001	869	0.343	0.456	0.388	Non-m6A site
ENST00000579126.5_1_RP11-21J18.1-001	875	0.417	0.47	0.438	Non-m6A site
ENST00000579126.5_1_RP11-21J18.1-001	894	0.261	0.473	0.346	Non-m6A site
ENST00000635031.1_1_AC093323.3-003	50	0.522	0.383	0.466	Non-m6A site
ENST00000635031.1_1_AC093323.3-003	171	0.335	0.261	0.305	Non-m6A site
ENST00000635031.1_1_AC093323.3-003	333	0.312	0.245	0.285	Non-m6A site
ENST00000635031.1_1_AC093323.3-003	783	0.278	0.452	0.348	Non-m6A site
ENST00000635031.1_1_AC093323.3-003	810	0.339	0.461	0.388	Non-m6A site
ENST00000635031.1_1_AC093323.3-003	906	0.271	0.448	0.341	Non-m6A site
ENST00000635031.1_1_AC093323.3-003	954	0.411	0.357	0.389	Non-m6A site
ENST00000635031.1_1_AC093323.3-003	1040	0.718	0.550	0.651	m6A site (High confidence)
ENST00000635031.1_1_AC093323.3-003	1076	0.588	0.428	0.524	Non-m6A site
ENST00000635031.1_1_AC093323.3-003	1086	0.253	0.438	0.327	Non-m6A site
[truncated: 29,457 more rows]
