# Supplementary material for: Identifying sequence features that drive ribosomal association for lncRNA
Source: BMC Genomics. 2018 Dec 31;19(Suppl 10):906. doi: 10.1186/s12864-018-5275-8 (PMC6311901; doi:10.1186/s12864-018-5275-8)
Supplement: Supplementary file 2 — Raw data for human. (ZIP 9950 kb) [file 12864_2018_5275_MOESM2_ESM.zip › raw_human/12_human_mrna_data.txt]

class	fLen	gc	nE	fELen	minELen	maxELen	avgELen	fEgc	minEgc	maxEgc	avgEgc	fILen	minILen	maxILen	avgILen	fIgc	minIgc	maxIgc	avgIgc	pOrfLen	pOrfCov	pOrfSp	pOrf5utrLen	pOrf5utrCov	pOrf5utrSp	pOrf5utrSpFC	pOrf3utrLen	pOrf3utrCov	pOrf3utrSp	pOrf3utrSpFC	fOrfLen	fOrfCov	fOrfSp	fOrf5utrLen	fOrf5utrCov	fOrf5utrSp	fOrf5utrSpFC	fOrf3utrLen	fOrf3utrCov	fOrf3utrSp	fOrf3utrSpFC	uOrfLen	uOrfCov	uOrfSp	uOrf5utrLen	uOrf5utrCov	uOrf5utrSp	uOrf5utrSpFC	uOrf3utrLen
2	0.455	0.718	0.188	0.337	0.379	0.328	0.227	0.705	0.687	0.54	0.741	0.376	0.335	0.65	0.555	0.563	0.584	0.654	0.712	0.747	0.874	0.412	0.552	0.203	0.639	0.627	0.296	0.007	0.537	0.746	0.676	0.147	0.604	0.685	0.12	0.543	0.344	0.488	0.77	0.55	0.17	0.577	0.157	0.689	0.532	0.105	0.418	0.441	0.57
2	0.508	0.282	0.156	0.492	0.438	0.439	0.296	0.635	0.284	0.466	0.346	0.731	0.562	0.757	0.692	0.371	0.365	0.371	0.455	0.74	0.617	0.455	0.669	0.408	0.519	0.522	0.691	0.054	0.508	0.729	0.732	0.17	0.522	0.596	0.048	0.365	0.313	0.543	0.818	0.611	0.239	0.671	0.295	0.626	0.727	0.364	0.387	0.475	0.567
2	0.67	0.654	0.781	0.459	0.349	0.495	0.192	0.647	0.599	0.548	0.714	0.563	0.404	0.696	0.575	0.543	0.623	0.646	0.719	0.867	0.902	0.453	0.617	0.113	0.503	0.516	0.9	0.075	0.587	0.77	1.082	1.008	0.574	0.451	0.007	0.516	0.353	0.489	0.174	0.547	0.188	0.64	0.086	0.588	0.634	0.077	0.433	0.551	0.784
2	0.562	0.679	0.594	0.285	0.2	0.343	0.146	0.628	0.216	0.575	0.649	0.804	0.35	0.804	0.658	0.46	0.475	0.545	0.584	0.813	0.941	0.427	0.559	0.123	0.479	0.521	0.595	0.025	0.155	0.436	1.02	1.104	0.553	0.63	0.047	0.411	0.317	0.313	0.059	0.436	0.168	0.551	0.062	0.568	0.649	0.151	0.439	0.577	0.681
2	0.664	0.478	0.219	0.492	0.411	0.645	0.379	0.653	0.365	0.485	0.455	0.717	0.411	0.717	0.625	0.41	0.431	0.414	0.504	0.836	0.693	0.441	0.751	0.36	0.493	0.519	0.711	0.027	0.527	0.744	0.434	0.007	0.599	0.737	0.06	0.569	0.356	0.699	0.939	0.56	0.176	0.785	0.378	0.572	0.669	0.105	0.513	0.631	0.724
2	0.468	0.513	0.281	0.452	0.391	0.256	0.18	0.606	0.332	0.462	0.552	0.378	0.339	0.583	0.509	0.674	0.496	0.674	0.658	0.747	0.818	0.408	0.584	0.249	0.409	0.491	0.44	0.017	0.537	0.746	0.942	1.0	0.565	0.694	0.119	0.227	0.224	0.247	0.076	0.406	0.15	0.562	0.124	0.609	0.636	0.221	0.11	0.205	0.577
2	0.57	0.409	0.594	0.41	0.321	0.337	0.152	0.585	0.299	0.486	0.446	0.697	0.337	0.697	0.559	0.398	0.265	0.398	0.409	0.817	0.944	0.384	0.577	0.137	0.581	0.618	0.329	0.005	0.537	0.746	1.022	1.079	0.526	0.621	0.042	0.622	0.408	0.341	0.083	0.504	0.205	0.568	0.072	0.654	0.573	0.082	0.616	0.623	0.693
2	0.697	0.326	0.438	0.46	0.336	0.616	0.304	0.679	0.375	0.512	0.395	0.615	0.526	0.615	0.57	0.439	0.483	0.439	0.525	0.851	0.672	0.392	0.781	0.391	0.501	0.564	0.656	0.017	0.487	0.74	0.567	0.018	0.397	0.776	0.067	0.669	0.496	0.725	0.923	0.504	0.303	0.773	0.282	0.573	0.831	0.31	0.466	0.593	0.753
2	0.738	0.517	0.5	0.388	0.29	0.703	0.319	0.83	0.533	0.67	0.617	0.734	0.456	0.734	0.601	0.491	0.56	0.577	0.642	0.888	0.775	0.45	0.775	0.298	0.549	0.546	0.555	0.008	0.493	0.723	1.014	0.425	0.576	0.613	0.017	0.516	0.348	0.707	0.639	0.594	0.199	0.781	0.244	0.601	0.805	0.205	0.521	0.608	0.81
2	0.598	0.908	0.406	0.429	0.388	0.434	0.233	0.754	0.811	0.63	0.919	0.532	0.381	0.676	0.54	0.658	0.581	0.687	0.8	0.837	0.983	0.537	0.551	0.094	0.643	0.532	0.471	0.011	0.537	0.746	1.053	1.17	0.637	0.769	0.105	0.578	0.342	0.19	-0.051	0.657	0.181	0.399	-0.001	0.674	0.448	0.026	0.538	0.549	0.734
2	0.316	0.48	0.063	0.447	0.321	0.283	0.25	0.821	0.287	0.66	0.416	0.723	0.723	0.73	0.727	0.419	0.509	0.419	0.526	0.587	0.384	0.393	0.567	0.473	0.597	0.62	0.776	0.232	0.544	0.77	0.671	0.287	0.542	0.716	0.305	0.607	0.395	0.302	0.48	0.479	0.187	0.581	0.349	0.623	0.53	0.21	0.726	0.724	0.394
2	0.418	0.48	0.188	0.36	0.318	0.307	0.196	0.609	0.398	0.438	0.471	0.542	0.542	0.655	0.601	0.485	0.529	0.494	0.587	0.726	0.87	0.423	0.499	0.158	0.609	0.602	0.631	0.063	0.468	0.718	0.434	0.028	0.709	0.627	0.095	0.469	0.274	0.477	0.89	0.557	0.115	0.533	0.124	0.684	0.516	0.113	0.48	0.496	0.539
2	0.601	0.252	0.531	0.369	0.36	0.381	0.195	0.61	0.265	0.44	0.286	0.616	0.359	0.637	0.565	0.415	0.365	0.432	0.473	0.838	0.981	0.35	0.532	0.079	0.497	0.597	0.668	0.029	0.456	0.737	0.694	0.079	0.547	0.192	0.001	0.516	0.353	0.644	0.936	0.438	0.172	0.553	0.05	0.607	0.415	0.021	0.497	0.579	0.73
2	0.29	0.321	0.063	0.438	0.476	0.219	0.227	0.301	0.398	0.284	0.339	0.815	0.697	0.815	0.777	0.403	0.491	0.403	0.508	0.613	0.571	0.369	0.503	0.321	0.461	0.559	0.724	0.199	0.582	0.798	0.374	0.033	0.365	0.096	0.002	0.516	0.353	0.379	0.972	0.501	0.33	0.522	0.229	0.59	0.516	0.218	0.336	0.467	0.392
2	0.662	0.328	0.375	0.559	0.398	0.573	0.299	0.616	0.386	0.447	0.353	0.701	0.347	0.701	0.589	0.424	0.339	0.462	0.496	0.836	0.702	0.436	0.747	0.352	0.463	0.505	0.703	0.027	0.626	0.794	0.554	0.019	0.597	0.651	0.032	0.211	0.2	0.7	0.955	0.567	0.179	0.729	0.225	0.545	0.833	0.374	0.467	0.625	0.725
2	0.701	0.813	0.594	0.433	0.321	0.66	0.261	0.846	0.67	0.686	0.778	0.687	0.332	0.687	0.501	0.555	0.721	0.778	0.858	0.865	0.752	0.509	0.759	0.316	0.571	0.513	0.598	0.012	0.592	0.754	1.007	0.492	0.585	0.594	0.018	0.643	0.387	0.662	0.584	0.698	0.223	0.789	0.321	0.608	0.696	0.108	0.656	0.694	0.771
2	0.386	0.473	0.0	0.605	0.664	0.452	0.486	0.458	0.606	0.281	0.473	0.0	0.0	0.0	0.0	0.0	0.0	0.0	0.0	0.625	0.387	0.381	0.629	0.555	0.395	0.506	0.747	0.139	0.528	0.766	0.612	0.13	0.513	0.586	0.083	0.101	0.169	0.437	0.817	0.489	0.21	0.656	0.493	0.562	0.62	0.3	0.174	0.331	0.413
2	0.548	0.499	0.469	0.389	0.161	0.443	0.17	0.55	0.433	0.463	0.52	0.801	0.496	0.801	0.666	0.426	0.448	0.48	0.543	0.779	0.731	0.442	0.666	0.325	0.505	0.525	0.595	0.026	0.502	0.73	0.262	0.003	-0.082	0.44	0.012	0.516	0.353	0.606	0.988	0.577	2.246	0.697	0.305	0.593	0.606	0.118	0.589	0.664	0.629
2	0.686	0.404	0.75	0.513	0.385	0.466	0.213	0.7	0.426	0.534	0.383	0.544	0.339	0.622	0.53	0.433	0.287	0.45	0.457	0.875	0.893	0.39	0.668	0.16	0.553	0.597	0.768	0.033	0.494	0.744	0.643	0.035	0.578	0.586	0.018	0.481	0.333	0.721	0.957	0.513	0.175	0.661	0.098	0.617	0.726	0.146	0.543	0.607	0.793
2	0.728	0.247	0.406	0.577	0.347	0.663	0.341	0.569	0.303	0.397	0.305	0.726	0.334	0.726	0.608	0.402	0.321	0.402	0.443	0.876	0.73	0.42	0.787	0.349	0.533	0.559	0.313	0.002	0.537	0.746	0.262	0.0	0.591	0.288	0.001	0.516	0.353	0.764	1.0	0.564	0.182	0.786	0.27	0.598	0.828	0.259	0.495	0.59	0.79
2	0.75	0.263	0.875	0.441	0.355	0.658	0.241	0.746	0.279	0.582	0.321	0.764	0.339	0.775	0.626	0.411	0.266	0.411	0.427	0.892	0.758	0.401	0.79	0.319	0.509	0.561	0.485	0.005	0.537	0.746	0.718	0.043	0.683	0.612	0.016	0.533	0.307	0.775	0.952	0.521	0.117	0.797	0.265	0.57	0.744	0.121	0.63	0.716	0.825
2	0.762	0.732	0.094	0.44	0.39	0.773	0.574	0.952	0.766	0.797	0.859	0.5	0.347	0.5	0.466	0.701	0.794	0.701	0.839	0.868	0.562	0.493	0.854	0.509	0.685	0.588	0.471	0.005	0.537	0.746	0.612	0.018	0.633	0.77	0.047	0.684	0.378	0.784	0.944	0.713	0.198	0.88	0.548	0.693	0.736	0.108	0.68	0.629	0.777
2	0.461	0.365	0.125	0.373	0.426	0.445	0.287	0.639	0.439	0.47	0.386	0.651	0.633	0.716	0.669	0.427	0.488	0.427	0.525	0.717	0.634	0.432	0.644	0.423	0.553	0.562	0.478	0.021	0.537	0.746	0.608	0.084	0.555	0.588	0.057	0.509	0.355	0.513	0.878	0.584	0.21	0.601	0.194	0.612	0.685	0.336	0.479	0.563	0.547
2	0.653	0.751	0.438	0.404	0.338	0.534	0.268	0.723	0.574	0.558	0.739	0.725	0.418	0.725	0.594	0.568	0.644	0.603	0.718	0.843	0.786	0.472	0.714	0.281	0.547	0.526	0.588	0.014	0.374	0.64	0.573	0.024	0.762	0.564	0.018	0.385	0.219	0.693	0.965	0.618	0.106	0.737	0.253	0.59	0.71	0.151	0.598	0.675	0.734
2	0.553	0.61	0.125	0.4	0.392	0.557	0.364	0.737	0.571	0.573	0.702	0.671	0.366	0.671	0.582	0.516	0.573	0.532	0.653	0.759	0.587	0.423	0.7	0.419	0.597	0.594	0.792	0.075	0.629	0.8	0.861	0.355	0.605	0.484	0.017	0.656	0.381	0.559	0.698	0.574	0.176	0.744	0.462	0.65	0.353	0.015	0.497	0.579	0.613
2	0.24	0.587	0.031	0.336	0.435	0.273	0.252	0.496	0.656	0.356	0.57	0.586	0.586	0.586	0.586	0.551	0.716	0.551	0.716	0.589	0.59	0.294	0.438	0.239	0.333	0.543	0.733	0.27	0.613	0.842	0.705	0.548	0.452	0.571	0.156	0.27	0.305	0.214	0.407	0.511	0.259	0.0	0.237	0.609	0.598	0.156	0.497	0.579	0.64
2	0.551	0.457	0.531	0.421	0.36	0.196	0.154	0.827	0.317	0.667	0.427	0.878	0.36	0.878	0.71	0.384	0.44	0.468	0.521	0.82	1.071	0.408	0.347	0.018	0.575	0.594	0.0	0.0	0.537	0.746	0.346	0.006	0.527	0.624	0.047	0.569	0.39	0.603	0.953	0.528	0.213	0.0	0.237	0.609	0.598	0.156	0.497	0.579	0.64
2	0.91	0.289	0.906	0.463	0.303	0.856	0.369	0.81	0.379	0.649	0.39	0.747	0.376	0.752	0.636	0.445	0.244	0.445	0.474	0.976	0.737	0.396	0.899	0.341	0.541	0.584	0.255	0.0	0.537	0.746	1.131	0.422	0.564	0.739	0.017	0.648	0.398	0.857	0.641	0.513	0.184	0.933	0.41	0.607	0.384	0.003	0.497	0.579	0.959
2	0.541	0.836	0.313	0.413	0.257	0.289	0.225	0.67	0.687	0.581	0.855	0.523	0.333	0.523	0.446	0.585	0.675	0.671	0.765	0.791	0.85	0.528	0.518	0.096	0.675	0.556	0.907	0.15	0.52	0.711	1.0	1.054	0.629	0.698	0.085	0.571	0.343	0.299	0.063	0.474	0.133	0.539	0.062	0.646	0.444	0.033	0.497	0.579	0.671
2	0.513	0.326	0.219	0.394	0.326	0.474	0.254	0.745	0.394	0.581	0.42	0.632	0.559	0.749	0.67	0.452	0.439	0.452	0.5	0.764	0.758	0.412	0.635	0.301	0.453	0.517	0.541	0.024	0.465	0.719	0.927	0.712	0.517	0.592	0.046	0.484	0.364	0.441	0.38	0.562	0.228	0.629	0.191	0.545	0.635	0.174	0.497	0.649	0.612
2	0.597	0.605	0.219	0.418	0.412	0.463	0.324	0.512	0.419	0.463	0.587	0.672	0.379	0.672	0.61	0.499	0.599	0.521	0.639	0.841	1.031	0.457	0.454	0.04	0.413	0.454	0.588	0.02	0.608	0.778	0.705	0.087	0.555	0.521	0.017	0.288	0.26	0.637	0.914	0.616	0.218	0.408	0.0	0.629	0.425	0.023	0.497	0.579	0.733
2	0.371	0.663	0.156	0.451	0.373	0.238	0.182	0.692	0.581	0.526	0.658	0.609	0.425	0.609	0.555	0.488	0.627	0.528	0.657	0.675	0.682	0.418	0.577	0.39	0.471	0.523	0.202	0.006	0.537	0.746	0.851	0.837	0.562	0.759	0.315	0.418	0.316	0.111	0.024	0.474	0.174	0.531	0.159	0.46	0.497	0.123	0.202	0.479	0.489
2	0.631	0.439	0.969	0.087	0.223	0.221	0.126	0.36	0.36	0.452	0.409	0.649	0.053	0.711	0.6	0.442	0.0	0.51	0.513	0.857	1.007	0.464	0.551	0.079	0.529	0.522	0.23	0.002	0.537	0.746	1.062	1.057	0.57	0.446	0.008	0.516	0.353	0.43	0.133	0.676	0.226	0.562	0.044	0.621	0.518	0.038	0.541	0.603	0.757
2	0.485	0.307	0.156	0.294	0.399	0.473	0.277	0.459	0.405	0.282	0.33	0.69	0.6	0.744	0.694	0.39	0.451	0.396	0.487	0.755	0.81	0.362	0.596	0.252	0.347	0.488	0.509	0.022	0.657	0.834	0.863	0.507	0.542	0.626	0.067	0.081	0.14	0.46	0.526	0.433	0.173	0.557	0.108	0.57	0.695	0.321	0.179	0.328	0.587
2	0.542	0.746	0.031	0.666	0.609	0.536	0.504	0.688	0.542	0.522	0.633	0.708	0.708	0.708	0.708	0.382	0.496	0.382	0.496	0.787	0.819	0.487	0.564	0.143	0.599	0.545	0.884	0.133	0.587	0.758	0.561	0.039	0.672	0.627	0.05	0.562	0.322	0.59	0.922	0.642	0.157	0.568	0.086	0.69	0.516	0.059	0.505	0.509	0.666
2	0.771	0.275	0.313	0.492	0.375	0.671	0.416	0.741	0.289	0.577	0.289	0.681	0.622	0.764	0.688	0.371	0.421	0.404	0.47	0.906	0.773	0.375	0.798	0.305	0.419	0.526	0.413	0.004	0.537	0.746	0.668	0.026	0.654	0.392	0.002	0.516	0.353	0.797	0.977	0.462	0.115	0.778	0.198	0.512	0.881	0.313	0.428	0.63	0.839
2	0.149	0.282	0.0	0.453	0.534	0.241	0.289	0.349	0.462	0.167	0.282	0.0	0.0	0.0	0.0	0.0	0.0	0.0	0.0	0.567	0.769	0.366	0.369	0.216	0.411	0.528	0.478	0.105	0.537	0.746	0.665	0.651	0.524	0.44	0.093	0.516	0.353	0.127	0.383	0.418	0.181	0.369	0.106	0.586	0.425	0.218	0.497	0.579	0.282
2	0.272	0.818	0.031	0.389	0.48	0.284	0.279	0.652	0.862	0.485	0.815	0.403	0.403	0.403	0.403	0.609	0.791	0.609	0.791	0.631	0.747	0.439	0.392	0.138	0.391	0.454	0.718	0.212	0.544	0.754	0.0	0.348	0.564	0.568	0.074	0.516	0.353	0.515	0.648	0.562	0.203	0.0	0.237	0.609	0.598	0.156	0.497	0.579	0.64
2	0.517	0.642	0.188	0.523	0.413	0.402	0.279	0.586	0.633	0.544	0.709	0.582	0.38	0.582	0.525	0.499	0.638	0.596	0.687	0.75	0.647	0.445	0.677	0.418	0.501	0.52	0.432	0.012	0.537	0.746	0.54	0.037	0.604	0.756	0.146	0.359	0.271	0.554	0.833	0.599	0.184	0.719	0.444	0.581	0.521	0.069	0.413	0.543	0.577
2	0.442	0.453	0.0	0.641	0.695	0.502	0.534	0.446	0.59	0.268	0.453	0.0	0.0	0.0	0.0	0.0	0.0	0.0	0.0	0.753	0.991	0.404	0.41	0.064	0.523	0.568	0.55	0.035	0.689	0.833	0.621	0.104	0.668	0.878	0.517	0.443	0.28	0.396	0.431	0.543	0.132	0.424	0.028	0.703	0.335	0.023	0.497	0.579	0.583
2	0.5	0.199	0.281	0.351	0.405	0.294	0.207	0.34	0.32	0.163	0.21	0.396	0.337	0.721	0.623	0.269	0.349	0.377	0.429	0.765	0.818	0.405	0.6	0.24	0.501	0.553	0.559	0.027	0.581	0.784	0.612	0.072	0.535	0.392	0.011	0.516	0.353	0.556	0.932	0.54	0.211	0.622	0.191	0.601	0.631	0.182	0.418	0.526	0.599
2	0.584	0.206	0.344	0.269	0.336	0.533	0.247	0.52	0.292	0.345	0.282	0.707	0.367	0.707	0.625	0.377	0.417	0.395	0.465	0.811	0.824	0.439	0.661	0.257	0.521	0.537	0.075	0.001	0.537	0.746	0.96	0.629	0.567	0.428	0.01	0.516	0.353	0.534	0.48	0.564	0.197	0.626	0.123	0.638	0.754	0.305	0.405	0.479	0.678
2	0.707	0.36	1.219	0.138	0.266	0.197	0.153	0.406	0.282	0.489	0.358	0.663	0.33	0.702	0.586	0.374	0.326	0.589	0.471	0.906	1.077	0.423	0.356	0.006	0.337	0.43	0.52	0.007	0.47	0.719	0.397	0.004	0.643	0.504	0.008	0.271	0.213	0.744	0.99	0.555	0.149	0.38	-0.009	0.317	0.181	0.003	0.497	0.579	0.839
2	0.399	0.57	0.125	0.369	0.391	0.26	0.235	0.534	0.611	0.375	0.577	0.635	0.355	0.635	0.555	0.451	0.586	0.539	0.661	0.686	0.656	0.427	0.582	0.35	0.591	0.587	0.653	0.078	0.445	0.702	0.346	0.014	0.654	0.555	0.061	0.692	0.371	0.467	0.931	0.555	0.143	0.612	0.304	0.612	0.556	0.172	0.679	0.705	0.484
2	0.622	0.273	0.406	0.554	0.378	0.457	0.253	0.352	0.292	0.293	0.27	0.555	0.483	0.765	0.624	0.303	0.394	0.436	0.455	0.846	0.943	0.442	0.603	0.13	0.445	0.486	0.55	0.014	0.404	0.671	0.617	0.039	0.545	0.466	0.011	0.516	0.353	0.666	0.959	0.579	0.215	0.646	0.122	0.563	0.541	0.049	0.313	0.472	0.736
2	0.538	0.425	0.094	0.351	0.355	0.566	0.387	0.641	0.542	0.473	0.596	0.44	0.44	0.542	0.499	0.574	0.657	0.574	0.705	0.767	0.691	0.423	0.59	0.181	0.659	0.629	0.977	0.225	0.587	0.78	0.497	0.024	0.496	0.945	0.516	0.569	0.406	0.498	0.496	0.499	0.225	0.604	0.129	0.689	0.621	0.138	0.567	0.556	0.649
2	0.423	0.273	0.188	0.405	0.379	0.356	0.201	0.508	0.365	0.333	0.314	0.548	0.517	0.658	0.609	0.488	0.478	0.488	0.542	0.689	0.59	0.383	0.623	0.434	0.547	0.599	0.618	0.057	0.461	0.728	0.417	0.024	0.575	0.446	0.024	0.516	0.353	0.493	0.959	0.516	0.178	0.615	0.272	0.59	0.708	0.485	0.536	0.63	0.479
2	0.625	0.575	0.188	0.424	0.266	0.589	0.369	0.713	0.386	0.548	0.568	0.598	0.406	0.598	0.532	0.416	0.54	0.525	0.605	0.819	0.719	0.451	0.719	0.337	0.585	0.565	0.666	0.026	0.542	0.748	0.31	0.003	0.624	0.771	0.093	0.664	0.376	0.661	0.911	0.594	0.171	0.75	0.332	0.617	0.613	0.085	0.728	0.732	0.7
2	0.567	0.4	0.063	0.475	0.445	0.577	0.459	0.774	0.471	0.611	0.561	0.606	0.494	0.606	0.569	0.518	0.561	0.518	0.617	0.763	0.57	0.355	0.729	0.497	0.481	0.585	0.44	0.009	0.537	0.746	0.731	0.123	0.616	0.0	0.0	0.516	0.353	0.608	0.901	0.46	0.136	0.739	0.408	0.53	0.767	0.367	0.567	0.716	0.595
2	0.566	0.284	0.25	0.379	0.381	0.506	0.279	0.361	0.332	0.288	0.275	0.454	0.35	0.535	0.471	0.329	0.329	0.405	0.436	0.795	0.775	0.409	0.666	0.297	0.335	0.439	0.432	0.009	0.537	0.746	0.533	0.028	0.662	0.365	0.006	0.516	0.353	0.619	0.973	0.472	0.115	0.649	0.173	0.449	0.753	0.331	0.387	0.674	0.65
2	0.486	0.439	0.406	0.364	0.349	0.315	0.14	0.781	0.349	0.619	0.411	0.822	0.526	0.953	0.837	0.43	0.444	0.43	0.504	0.773	0.956	0.444	0.476	0.091	0.667	0.615	0.634	0.045	0.521	0.74	0.971	1.125	0.579	0.44	0.017	0.516	0.353	0.256	0.07	0.484	0.166	0.0	0.237	0.609	0.598	0.156	0.497	0.579	0.64
2	0.601	0.921	0.063	0.321	0.422	0.616	0.487	0.774	0.927	0.611	0.984	0.755	0.755	0.788	0.773	0.587	0.67	0.587	0.716	0.824	0.86	0.494	0.505	0.063	0.555	0.515	0.992	0.176	0.585	0.755	0.554	0.026	0.564	0.586	0.028	0.494	0.345	0.646	0.954	0.652	0.223	0.57	0.06	0.619	0.344	0.01	0.497	0.579	0.729
2	0.561	0.515	0.406	0.347	0.148	0.391	0.202	0.454	0.419	0.378	0.462	0.73	0.478	0.793	0.706	0.352	0.396	0.406	0.466	0.825	1.07	0.405	0.337	0.015	0.419	0.5	0.313	0.005	0.537	0.746	0.31	0.004	0.398	0.702	0.079	0.436	0.414	0.607	0.924	0.53	0.309	0.307	-0.009	0.498	0.444	0.031	0.497	0.579	0.7
2	0.658	0.734	0.344	0.368	0.41	0.58	0.309	0.721	0.631	0.559	0.732	0.91	0.524	0.91	0.755	0.493	0.603	0.605	0.708	0.857	0.874	0.447	0.667	0.184	0.623	0.589	0.709	0.028	0.441	0.693	0.676	0.051	0.646	0.517	0.012	0.571	0.336	0.695	0.948	0.599	0.16	0.669	0.126	0.649	0.683	0.121	0.615	0.627	0.764
2	0.482	0.644	0.031	0.356	0.452	0.523	0.454	0.728	0.713	0.563	0.783	0.486	0.486	0.486	0.486	0.591	0.768	0.591	0.768	0.721	0.59	0.47	0.667	0.461	0.627	0.573	0.536	0.026	0.479	0.708	0.864	0.519	0.622	0.739	0.153	0.559	0.342	0.432	0.434	0.606	0.175	0.698	0.436	0.663	0.59	0.144	0.587	0.594	0.537
2	0.765	0.326	0.156	0.5	0.421	0.765	0.511	0.729	0.457	0.564	0.462	0.543	0.449	0.626	0.586	0.396	0.356	0.423	0.49	0.876	0.6	0.447	0.846	0.469	0.541	0.543	0.591	0.008	0.383	0.655	0.397	0.003	0.3	0.517	0.007	0.662	0.563	0.795	0.992	0.596	0.42	0.87	0.49	0.591	0.775	0.141	0.646	0.706	0.79
2	0.323	0.603	0.156	0.291	0.396	0.148	0.143	0.524	0.59	0.455	0.617	0.547	0.506	0.604	0.577	0.515	0.66	0.558	0.687	0.658	0.739	0.393	0.524	0.321	0.613	0.628	0.37	0.024	0.537	0.746	0.827	0.892	0.585	0.64	0.169	0.508	0.34	0.152	0.116	0.304	0.104	0.431	0.072	0.604	0.497	0.156	0.461	0.557	0.456
2	0.593	0.905	0.0	0.738	0.777	0.637	0.66	0.703	0.929	0.537	0.905	0.0	0.0	0.0	0.0	0.0	0.0	0.0	0.0	0.807	0.76	0.458	0.685	0.3	0.701	0.622	0.609	0.022	0.539	0.744	1.011	0.877	0.584	0.739	0.087	0.72	0.411	0.439	0.205	0.655	0.212	0.548	0.05	0.776	0.59	0.082	0.703	0.572	0.717
2	0.521	0.721	0.219	0.451	0.396	0.401	0.26	0.674	0.718	0.507	0.741	0.716	0.397	0.78	0.665	0.462	0.6	0.654	0.74	0.768	0.762	0.475	0.615	0.244	0.587	0.547	0.776	0.081	0.542	0.74	0.959	0.867	0.602	0.75	0.137	0.503	0.331	0.355	0.167	0.545	0.169	0.625	0.175	0.669	0.662	0.208	0.454	0.489	0.619
2	0.601	0.753	0.469	0.423	0.368	0.325	0.214	0.673	0.628	0.663	0.783	0.706	0.439	0.706	0.588	0.588	0.673	0.734	0.8	0.829	0.895	0.476	0.628	0.18	0.597	0.552	0.464	0.009	0.537	0.746	1.044	1.082	0.595	0.755	0.095	0.508	0.336	0.319	0.032	0.635	0.199	0.67	0.175	0.649	0.545	0.056	0.538	0.572	0.707
2	0.559	0.379	0.063	0.512	0.445	0.556	0.452	0.402	0.346	0.236	0.3	0.793	0.544	0.793	0.743	0.445	0.578	0.465	0.591	0.736	0.455	0.366	0.742	0.575	0.415	0.531	0.711	0.047	0.517	0.766	0.594	0.046	0.511	0.407	0.01	0.516	0.353	0.61	0.956	0.453	0.2	0.745	0.455	0.494	0.791	0.459	0.487	0.7	0.562
2	0.568	0.286	0.313	0.337	0.342	0.455	0.247	0.784	0.311	0.622	0.397	0.725	0.492	0.811	0.706	0.376	0.355	0.394	0.473	0.805	0.851	0.433	0.63	0.217	0.503	0.531	0.526	0.017	0.416	0.682	0.994	0.88	0.549	0.586	0.032	0.607	0.392	0.44	0.255	0.562	0.207	0.661	0.193	0.555	0.525	0.056	0.598	0.711	0.674
2	0.572	0.524	0.031	0.39	0.481	0.605	0.529	0.598	0.631	0.427	0.614	0.611	0.611	0.611	0.611	0.478	0.621	0.478	0.621	0.812	0.889	0.439	0.608	0.177	0.587	0.576	0.568	0.02	0.442	0.696	1.02	1.047	0.567	0.727	0.09	0.604	0.382	0.326	0.064	0.474	0.17	0.64	0.153	0.628	0.592	0.092	0.582	0.624	0.68
2	0.437	0.612	0.156	0.426	0.434	0.23	0.237	0.613	0.528	0.442	0.58	0.623	0.388	0.623	0.541	0.48	0.568	0.488	0.605	0.733	0.839	0.467	0.512	0.16	0.539	0.526	0.72	0.092	0.544	0.744	0.928	1.057	0.584	0.703	0.15	0.508	0.341	0.139	0.0	0.455	0.154	0.499	0.076	0.644	0.494	0.087	0.267	0.346	0.567
2	0.517	0.815	0.25	0.503	0.3	0.36	0.238	0.703	0.635	0.537	0.746	0.513	0.411	0.513	0.47	0.574	0.634	0.608	0.719	0.786	0.922	0.482	0.563	0.16	0.631	0.566	0.168	0.002	0.537	0.746	0.988	1.089	0.603	0.588	0.043	0.513	0.334	0.288	0.074	0.594	0.183	0.38	0.004	0.486	0.494	0.056	0.597	0.789	0.655
2	0.514	0.536	0.344	0.386	0.349	0.314	0.188	0.694	0.543	0.527	0.557	0.696	0.369	0.696	0.594	0.471	0.453	0.474	0.564	0.776	0.848	0.463	0.604	0.232	0.471	0.487	0.23	0.004	0.537	0.746	0.594	0.058	0.487	0.674	0.081	0.432	0.36	0.558	0.877	0.616	0.265	0.635	0.201	0.576	0.415	0.031	0.497	0.579	0.623
2	0.589	0.289	0.125	0.255	0.366	0.552	0.394	0.687	0.372	0.521	0.487	0.611	0.431	0.631	0.581	0.491	0.508	0.491	0.564	0.802	0.735	0.429	0.683	0.301	0.567	0.573	0.739	0.047	0.541	0.755	0.931	0.496	0.559	0.677	0.056	0.558	0.371	0.555	0.543	0.572	0.205	0.692	0.232	0.623	0.711	0.213	0.49	0.562	0.672
2	0.5	0.868	0.25	0.363	0.388	0.316	0.224	0.77	0.798	0.607	0.898	0.36	0.36	0.69	0.584	0.587	0.599	0.696	0.727	0.773	0.889	0.542	0.569	0.185	0.539	0.47	0.403	0.012	0.537	0.746	0.594	0.062	0.601	0.648	0.073	0.523	0.338	0.547	0.883	0.732	0.222	0.611	0.171	0.637	0.37	0.023	0.497	0.579	0.617
2	0.409	0.767	0.156	0.477	0.385	0.324	0.215	0.7	0.649	0.534	0.716	0.46	0.361	0.568	0.481	0.616	0.645	0.655	0.765	0.709	0.769	0.476	0.504	0.172	0.345	0.393	0.787	0.152	0.476	0.704	0.475	0.04	0.34	0.624	0.097	0.221	0.351	0.468	0.877	0.608	0.383	0.455	0.055	0.553	0.567	0.174	0.062	0.202	0.538
2	0.339	0.568	0.063	0.446	0.413	0.297	0.268	0.576	0.593	0.404	0.552	0.715	0.535	0.715	0.669	0.421	0.544	0.421	0.545	0.67	0.768	0.316	0.518	0.281	0.549	0.66	0.464	0.037	0.537	0.746	0.796	0.652	0.55	0.659	0.18	0.564	0.377	0.262	0.301	0.161	0.072	0.577	0.299	0.596	0.254	0.021	0.497	0.579	0.444
2	0.511	0.337	0.219	0.182	0.303	0.413	0.252	0.313	0.384	0.334	0.326	0.822	0.717	0.85	0.792	0.398	0.449	0.407	0.494	0.784	0.928	0.427	0.541	0.137	0.341	0.431	0.526	0.021	0.766	0.855	0.986	1.108	0.547	0.712	0.109	0.368	0.302	0.198	-0.005	0.642	0.231	0.557	0.092	0.532	0.578	0.113	0.266	0.461	0.632
2	0.777	0.3	0.094	0.458	0.401	0.768	0.588	0.767	0.433	0.604	0.494	0.597	0.597	0.706	0.677	0.544	0.543	0.544	0.604	0.909	0.773	0.429	0.798	0.296	0.415	0.479	0.687	0.013	0.537	0.754	0.646	0.021	0.68	0.407	0.002	0.516	0.353	0.804	0.981	0.528	0.121	0.798	0.23	0.494	0.836	0.213	0.53	0.731	0.849
2	0.732	0.838	0.0	0.828	0.853	0.761	0.776	0.665	0.879	0.497	0.838	0.0	0.0	0.0	0.0	0.0	0.0	0.0	0.0	0.904	0.93	0.485	0.623	0.085	0.527	0.504	0.964	0.078	0.607	0.769	0.449	0.006	0.376	0.527	0.01	0.208	0.318	0.766	0.989	0.655	0.363	0.652	0.066	0.632	0.575	0.036	0.18	0.266	0.849
2	0.515	0.7	0.375	0.41	0.338	0.31	0.177	0.848	0.604	0.689	0.711	0.443	0.343	0.698	0.536	0.638	0.597	0.638	0.682	0.773	0.815	0.45	0.598	0.218	0.677	0.616	0.691	0.052	0.493	0.723	0.965	0.929	0.571	0.748	0.139	0.687	0.407	0.317	0.115	0.523	0.183	0.633	0.194	0.675	0.567	0.103	0.743	0.685	0.62
2	0.396	0.379	0.25	0.336	0.283	0.238	0.137	0.304	0.258	0.425	0.413	0.359	0.359	0.634	0.568	0.259	0.336	0.438	0.453	0.694	0.717	0.392	0.566	0.311	0.323	0.446	0.591	0.055	0.448	0.717	0.869	0.841	0.517	0.675	0.15	0.291	0.28	0.252	0.176	0.45	0.195	0.499	0.099	0.484	0.688	0.479	0.289	0.54	0.49
2	0.308	0.448	0.031	0.348	0.445	0.345	0.308	0.543	0.555	0.37	0.515	0.743	0.743	0.743	0.743	0.408	0.53	0.408	0.53	0.605	0.478	0.42	0.527	0.356	0.551	0.57	0.788	0.259	0.641	0.806	0.617	0.199	0.549	0.407	0.032	0.516	0.353	0.367	0.807	0.594	0.217	0.581	0.365	0.621	0.425	0.097	0.497	0.579	0.394
2	0.624	0.647	0.188	0.363	0.387	0.62	0.368	0.495	0.654	0.418	0.64	0.781	0.527	0.781	0.706	0.454	0.59	0.567	0.666	0.831	0.808	0.439	0.692	0.272	0.565	0.562	0.202	0.002	0.537	0.746	0.668	0.057	0.529	0.652	0.04	0.386	0.319	0.661	0.918	0.606	0.233	0.706	0.22	0.658	0.716	0.185	0.384	0.441	0.71
2	0.48	0.164	0.125	0.38	0.306	0.494	0.303	0.27	0.313	0.234	0.226	0.742	0.584	0.742	0.685	0.356	0.462	0.384	0.478	0.745	0.751	0.349	0.589	0.242	0.401	0.538	0.767	0.096	0.437	0.726	0.397	0.014	0.455	0.521	0.031	0.463	0.389	0.543	0.959	0.416	0.228	0.513	0.068	0.479	0.701	0.344	0.469	0.702	0.587
2	0.734	0.739	0.563	0.269	0.328	0.57	0.296	0.657	0.619	0.566	0.711	0.617	0.372	0.67	0.562	0.501	0.613	0.629	0.701	0.909	0.969	0.451	0.584	0.059	0.567	0.555	0.929	0.064	0.454	0.699	1.113	0.916	0.576	0.0	0.0	0.516	0.353	0.585	0.256	0.521	0.178	0.568	0.021	0.642	0.634	0.056	0.477	0.532	0.855
2	0.777	0.286	0.063	0.358	0.345	0.796	0.634	0.668	0.279	0.5	0.386	0.626	0.519	0.626	0.59	0.382	0.496	0.388	0.5	0.896	0.685	0.429	0.832	0.393	0.553	0.564	0.0	0.0	0.537	0.746	1.079	0.572	0.58	0.743	0.035	0.506	0.342	0.707	0.503	0.552	0.185	0.825	0.301	0.609	0.889	0.321	0.516	0.595	0.822
2	0.469	0.891	0.156	0.56	0.321	0.389	0.264	0.831	0.493	0.671	0.64	0.538	0.342	0.538	0.449	0.581	0.718	0.624	0.762	0.684	0.442	0.501	0.694	0.618	0.617	0.545	0.403	0.013	0.537	0.746	0.851	0.506	0.609	0.881	0.46	0.565	0.35	0.304	0.157	0.667	0.2	0.692	0.443	0.647	0.761	0.577	0.574	0.601	0.463
2	0.636	0.582	0.438	0.271	0.371	0.547	0.254	0.721	0.49	0.556	0.561	0.498	0.339	0.597	0.512	0.613	0.517	0.646	0.656	0.848	0.895	0.458	0.641	0.165	0.563	0.547	0.678	0.026	0.485	0.715	1.016	0.73	0.577	0.652	0.037	0.513	0.346	0.546	0.372	0.599	0.2	0.662	0.133	0.649	0.66	0.113	0.426	0.485	0.743
2	0.717	0.584	0.281	0.639	0.433	0.608	0.387	0.42	0.538	0.482	0.603	0.607	0.498	0.787	0.685	0.378	0.491	0.505	0.583	0.875	0.762	0.45	0.733	0.237	0.517	0.526	0.977	0.09	0.65	0.8	0.434	0.004	0.693	0.434	0.005	0.516	0.353	0.753	0.992	0.603	0.136	0.752	0.206	0.578	0.745	0.144	0.533	0.639	0.803
2	0.452	0.771	0.0	0.648	0.7	0.511	0.542	0.627	0.829	0.458	0.771	0.0	0.0	0.0	0.0	0.0	0.0	0.0	0.0	0.761	1.016	0.45	0.411	0.06	0.545	0.544	0.37	0.012	0.537	0.746	0.954	1.188	0.573	0.547	0.044	0.452	0.324	0.142	-0.008	0.465	0.164	0.0	0.237	0.609	0.598	0.156	0.497	0.579	0.64
2	0.688	0.693	0.438	0.623	0.399	0.547	0.297	0.759	0.389	0.66	0.674	0.935	0.366	0.935	0.771	0.464	0.523	0.517	0.609	0.875	0.889	0.466	0.671	0.163	0.693	0.612	0.779	0.035	0.45	0.692	1.08	0.906	0.607	0.0	0.0	0.516	0.353	0.548	0.264	0.56	0.171	0.607	0.052	0.752	0.699	0.118	0.546	0.486	0.803
2	0.205	0.303	0.031	0.28	0.387	0.256	0.223	0.626	0.396	0.456	0.48	0.666	0.666	0.666	0.666	0.438	0.569	0.438	0.569	0.563	0.545	0.313	0.397	0.204	0.451	0.604	0.75	0.355	0.539	0.798	0.691	0.593	0.447	0.434	0.067	0.516	0.353	0.199	0.455	0.487	0.257	0.0	0.237	0.609	0.598	0.156	0.497	0.579	0.64
2	0.582	0.624	0.344	0.406	0.42	0.324	0.245	0.513	0.6	0.456	0.63	0.457	0.34	0.601	0.477	0.488	0.536	0.559	0.627	0.822	0.927	0.484	0.564	0.114	0.485	0.48	0.738	0.048	0.597	0.764	1.034	1.108	0.593	0.747	0.098	0.473	0.323	0.274	0.007	0.589	0.188	0.571	0.07	0.622	0.621	0.11	0.364	0.459	0.702
2	0.596	0.236	0.031	0.421	0.507	0.625	0.549	0.851	0.369	0.692	0.663	0.759	0.759	0.759	0.759	0.371	0.482	0.371	0.482	0.8	0.696	0.464	0.708	0.36	0.589	0.556	0.625	0.024	0.554	0.75	0.893	0.359	0.578	0.76	0.101	0.606	0.378	0.578	0.614	0.62	0.206	0.731	0.327	0.626	0.688	0.172	0.598	0.639	0.664
2	0.676	0.797	0.406	0.414	0.359	0.539	0.298	0.821	0.536	0.66	0.744	0.815	0.429	0.873	0.747	0.42	0.534	0.641	0.664	0.864	0.846	0.478	0.706	0.233	0.571	0.536	0.357	0.004	0.537	0.746	0.516	0.012	0.622	0.751	0.062	0.582	0.35	0.708	0.932	0.637	0.184	0.728	0.203	0.613	0.71	0.136	0.575	0.634	0.766
2	0.521	0.794	0.031	0.533	0.602	0.515	0.486	0.825	0.751	0.664	0.894	0.332	0.332	0.332	0.332	0.56	0.727	0.56	0.727	0.772	0.789	0.49	0.624	0.263	0.639	0.564	0.602	0.031	0.431	0.673	0.939	0.742	0.64	0.673	0.078	0.438	0.289	0.429	0.324	0.574	0.156	0.533	0.066	0.524	0.0	0.0	0.497	0.579	0.654
2	0.58	0.931	0.438	0.434	0.392	0.412	0.207	0.791	0.739	0.629	0.915	0.426	0.327	0.606	0.469	0.646	0.69	0.859	0.918	0.832	1.026	0.482	0.489	0.06	0.599	0.548	0.23	0.002	0.537	0.746	1.042	1.179	0.596	0.573	0.028	0.466	0.319	0.282	0.015	0.63	0.197	0.0	0.237	0.609	0.598	0.156	0.497	0.579	0.64
2	0.705	0.284	0.781	0.253	0.309	0.441	0.222	0.835	0.356	0.675	0.337	0.538	0.413	0.77	0.651	0.668	0.296	0.668	0.473	0.893	0.96	0.396	0.637	0.111	0.515	0.57	0.658	0.017	0.351	0.65	0.346	0.001	0.47	0.678	0.031	0.517	0.402	0.74	0.97	0.509	0.247	0.669	0.094	0.581	0.609	0.054	0.48	0.596	0.818
2	0.49	0.64	0.156	0.52	0.438	0.365	0.281	0.829	0.479	0.668	0.587	0.512	0.408	0.586	0.528	0.658	0.618	0.658	0.708	0.737	0.663	0.427	0.658	0.413	0.575	0.579	0.127	0.002	0.537	0.746	0.911	0.709	0.543	0.785	0.207	0.627	0.401	0.361	0.229	0.555	0.209	0.691	0.392	0.641	0.575	0.123	0.464	0.524	0.556
2	0.76	0.753	0.281	0.445	0.453	0.706	0.423	0.601	0.73	0.484	0.76	0.716	0.418	0.79	0.695	0.563	0.697	0.609	0.738	0.91	0.853	0.478	0.756	0.228	0.605	0.555	0.403	0.004	0.537	0.746	0.709	0.039	0.647	0.536	0.008	0.4	0.271	0.786	0.962	0.65	0.173	0.789	0.233	0.647	0.678	0.069	0.554	0.587	0.845
2	0.478	0.411	0.281	0.45	0.342	0.369	0.188	0.784	0.318	0.622	0.411	0.659	0.366	0.86	0.743	0.399	0.332	0.399	0.481	0.752	0.811	0.405	0.59	0.248	0.589	0.605	0.526	0.026	0.307	0.611	0.934	0.895	0.562	0.446	0.018	0.516	0.353	0.363	0.256	0.484	0.177	0.61	0.191	0.644	0.606	0.167	0.579	0.607	0.58
2	0.471	0.289	0.219	0.257	0.368	0.279	0.219	0.609	0.372	0.438	0.321	0.537	0.537	0.666	0.601	0.496	0.449	0.496	0.514	0.758	0.897	0.369	0.539	0.167	0.555	0.614	0.497	0.022	0.537	0.746	0.346	0.01	0.728	0.192	0.002	0.516	0.353	0.54	0.991	0.482	0.082	0.539	0.096	0.588	0.56	0.121	0.515	0.615	0.593
2	0.558	0.55	0.125	0.544	0.43	0.495	0.367	0.819	0.381	0.659	0.476	0.71	0.465	0.71	0.64	0.463	0.496	0.463	0.555	0.77	0.64	0.454	0.701	0.414	0.629	0.586	0.605	0.026	0.466	0.706	0.919	0.53	0.575	0.801	0.164	0.628	0.386	0.492	0.415	0.613	0.206	0.714	0.34	0.633	0.734	0.297	0.648	0.665	0.612
2	0.646	0.164	0.063	0.756	0.398	0.662	0.524	0.289	0.313	0.104	0.125	0.535	0.535	0.615	0.585	0.39	0.431	0.39	0.469	0.867	1.024	0.383	0.349	0.01	0.226	0.382	0.834	0.059	0.63	0.815	1.099	1.292	0.52	0.446	0.007	0.516	0.353	0.213	-0.059	0.564	0.228	0.0	0.237	0.609	0.598	0.156	0.497	0.579	0.64
2	0.571	0.381	0.594	0.314	0.375	0.283	0.152	0.531	0.384	0.441	0.395	0.425	0.339	0.646	0.549	0.622	0.317	0.622	0.469	0.819	0.957	0.407	0.546	0.105	0.435	0.51	0.625	0.027	0.409	0.687	0.617	0.051	0.458	0.0	0.0	0.516	0.353	0.621	0.959	0.523	0.26	0.51	0.035	0.641	0.502	0.046	0.211	0.292	0.701
2	0.7	0.434	0.938	0.273	0.266	0.398	0.188	0.671	0.266	0.523	0.402	0.862	0.432	0.862	0.681	0.391	0.378	0.451	0.479	0.83	0.543	0.389	0.811	0.494	0.461	0.543	0.817	0.041	0.568	0.783	0.475	0.008	0.511	0.567	0.014	0.61	0.412	0.736	0.981	0.499	0.214	0.793	0.337	0.535	0.883	0.454	0.461	0.631	0.726
2	0.617	0.279	0.625	0.427	0.328	0.413	0.183	0.427	0.292	0.334	0.309	0.551	0.359	0.67	0.568	0.305	0.316	0.358	0.414	0.843	0.947	0.381	0.606	0.136	0.499	0.572	0.276	0.002	0.537	0.746	0.449	0.01	0.47	0.375	0.005	0.516	0.353	0.666	0.988	0.496	0.243	0.592	0.07	0.578	0.664	0.128	0.428	0.558	0.733
2	0.401	0.298	0.0	0.615	0.672	0.466	0.5	0.359	0.474	0.177	0.298	0.0	0.0	0.0	0.0	0.0	0.0	0.0	0.0	0.672	0.563	0.374	0.605	0.418	0.533	0.598	0.707	0.103	0.516	0.762	0.709	0.248	0.562	0.492	0.038	0.58	0.377	0.44	0.763	0.489	0.178	0.636	0.375	0.58	0.596	0.228	0.602	0.687	0.466
2	0.471	0.894	0.156	0.421	0.387	0.31	0.265	0.711	0.756	0.593	0.878	0.401	0.362	0.593	0.513	0.695	0.708	0.695	0.792	0.742	0.772	0.545	0.563	0.206	0.391	0.374	0.788	0.112	0.706	0.793	0.935	0.939	0.624	0.683	0.109	0.336	0.252	0.292	0.134	0.754	0.214	0.581	0.149	0.547	0.556	0.118	0.075	0.226	0.584
2	0.399	0.575	0.125	0.44	0.262	0.284	0.235	0.717	0.443	0.552	0.617	0.858	0.607	0.858	0.791	0.434	0.521	0.447	0.553	0.692	0.693	0.355	0.583	0.353	0.561	0.633	0.509	0.034	0.48	0.75	0.845	0.693	0.575	0.704	0.183	0.457	0.326	0.298	0.265	0.331	0.119	0.604	0.28	0.697	0.586	0.215	0.267	0.298	0.485
2	0.627	0.321	0.313	0.297	0.262	0.564	0.297	0.351	0.382	0.396	0.448	0.487	0.357	0.588	0.509	0.397	0.455	0.419	0.497	0.827	0.769	0.45	0.707	0.301	0.553	0.548	0.531	0.012	0.472	0.711	0.982	0.594	0.573	0.536	0.017	0.547	0.36	0.577	0.502	0.594	0.201	0.711	0.225	0.612	0.759	0.254	0.507	0.585	0.705
2	0.584	0.256	0.063	0.315	0.417	0.615	0.473	0.686	0.419	0.519	0.52	0.53	0.53	0.627	0.593	0.472	0.538	0.472	0.575	0.771	0.56	0.475	0.732	0.464	0.503	0.499	0.765	0.055	0.626	0.781	0.721	0.105	0.58	0.607	0.035	0.569	0.364	0.621	0.883	0.596	0.198	0.74	0.379	0.561	0.744	0.282	0.521	0.65	0.63
2	0.496	0.76	0.156	0.387	0.478	0.404	0.287	0.719	0.678	0.656	0.841	0.384	0.342	0.615	0.55	0.873	0.64	0.873	0.8	0.755	0.759	0.464	0.609	0.265	0.745	0.64	0.707	0.064	0.528	0.737	0.945	0.885	0.632	0.514	0.028	0.509	0.32	0.379	0.255	0.535	0.15	0.662	0.288	0.751	0.397	0.031	0.497	0.579	0.593
2	0.161	0.739	0.0	0.461	0.541	0.252	0.299	0.609	0.804	0.438	0.739	0.0	0.0	0.0	0.0	0.0	0.0	0.0	0.0	0.207	0.004	0.067	0.511	0.663	0.577	0.959	0.743	0.427	0.629	0.962	0.0	0.348	0.564	0.568	0.074	0.516	0.353	0.515	0.648	0.562	0.203	0.0	0.237	0.609	0.598	0.156	0.497	0.579	0.64
2	0.621	0.43	0.281	0.515	0.404	0.528	0.307	0.427	0.304	0.508	0.536	0.756	0.491	0.796	0.715	0.41	0.429	0.447	0.512	0.811	0.682	0.435	0.724	0.359	0.497	0.526	0.744	0.041	0.511	0.737	0.689	0.068	0.388	0.365	0.005	0.516	0.353	0.662	0.941	0.579	0.332	0.734	0.293	0.628	0.759	0.262	0.313	0.406	0.685
2	0.69	0.393	0.094	0.565	0.449	0.682	0.514	0.724	0.445	0.559	0.439	0.999	0.665	0.999	0.932	0.348	0.386	0.35	0.431	0.805	0.447	0.273	0.832	0.616	0.445	0.639	0.555	0.011	0.585	0.838	0.397	0.004	0.603	0.725	0.048	0.469	0.318	0.723	0.953	0.406	0.128	0.819	0.454	0.506	0.901	0.546	0.5	0.695	0.671
2	0.52	0.688	0.25	0.593	0.359	0.434	0.24	0.713	0.42	0.548	0.487	0.681	0.493	0.725	0.634	0.474	0.6	0.564	0.644	0.776	0.823	0.454	0.598	0.214	0.671	0.61	0.682	0.048	0.457	0.7	0.88	0.482	0.602	0.407	0.011	0.516	0.353	0.508	0.599	0.589	0.183	0.519	0.056	0.687	0.691	0.262	0.59	0.576	0.633
2	0.606	0.231	0.25	0.362	0.391	0.567	0.312	0.374	0.325	0.222	0.247	0.609	0.459	0.738	0.634	0.324	0.317	0.353	0.413	0.821	0.808	0.392	0.674	0.257	0.541	0.589	0.595	0.019	0.696	0.84	0.434	0.01	0.503	0.521	0.017	0.541	0.392	0.655	0.977	0.533	0.229	0.669	0.169	0.624	0.735	0.236	0.464	0.54	0.697
2	0.626	0.776	0.313	0.51	0.351	0.563	0.296	0.789	0.737	0.627	0.771	0.681	0.345	0.681	0.543	0.575	0.668	0.618	0.76	0.834	0.828	0.46	0.682	0.248	0.495	0.505	0.432	0.007	0.537	0.746	0.811	0.166	0.591	0.0	0.0	0.516	0.353	0.654	0.866	0.591	0.19	0.705	0.216	0.576	0.662	0.121	0.474	0.597	0.718
2	0.619	0.684	0.5	0.538	0.336	0.485	0.219	0.687	0.495	0.521	0.633	0.63	0.396	0.788	0.695	0.481	0.558	0.601	0.639	0.836	0.88	0.444	0.631	0.166	0.649	0.606	0.739	0.04	0.635	0.795	0.594	0.033	0.69	0.658	0.042	0.572	0.318	0.659	0.935	0.606	0.138	0.564	0.05	0.708	0.63	0.097	0.561	0.535	0.74
2	0.846	0.314	0.063	0.396	0.482	0.857	0.692	0.842	0.474	0.682	0.6	0.727	0.593	0.727	0.686	0.418	0.523	0.418	0.534	0.911	0.548	0.436	0.905	0.501	0.491	0.522	0.875	0.027	0.489	0.725	0.967	0.173	0.545	0.728	0.023	0.593	0.39	0.84	0.839	0.552	0.208	0.921	0.511	0.572	0.864	0.185	0.469	0.598	0.855
2	0.3	0.568	0.094	0.36	0.376	0.241	0.19	0.647	0.543	0.478	0.577	0.95	0.671	0.95	0.879	0.383	0.486	0.402	0.501	0.681	1.041	0.405	0.197	0.018	0.541	0.55	0.403	0.032	0.537	0.746	0.617	0.208	0.546	0.708	0.31	0.52	0.364	0.304	0.54	0.448	0.176	0.0	0.237	0.609	0.598	0.156	0.497	0.579	0.64
2	0.632	0.818	0.406	0.303	0.303	0.594	0.262	0.863	0.623	0.704	0.76	0.604	0.383	0.604	0.532	0.549	0.688	0.646	0.787	0.818	0.685	0.525	0.668	0.213	0.617	0.525	1.041	0.197	0.678	0.787	0.957	0.483	0.617	0.627	0.032	0.543	0.338	0.601	0.578	0.727	0.211	0.683	0.167	0.659	0.697	0.154	0.562	0.58	0.729
2	0.574	0.804	0.406	0.366	0.379	0.408	0.213	0.885	0.675	0.727	0.79	0.594	0.392	0.594	0.503	0.531	0.614	0.702	0.766	0.828	1.024	0.547	0.483	0.059	0.541	0.467	0.313	0.005	0.537	0.746	1.039	1.197	0.637	0.0	0.0	0.516	0.353	0.29	0.027	0.74	0.203	0.0	0.237	0.609	0.598	0.156	0.497	0.579	0.64
2	0.577	0.667	0.625	0.331	0.306	0.452	0.15	0.61	0.42	0.597	0.635	0.631	0.345	0.669	0.558	0.512	0.419	0.73	0.742	0.807	0.823	0.448	0.655	0.254	0.433	0.475	0.329	0.005	0.537	0.746	0.31	0.003	0.459	0.407	0.008	0.516	0.353	0.632	0.991	0.564	0.271	0.678	0.217	0.545	0.65	0.141	0.43	0.595	0.671
2	0.527	0.497	0.25	0.476	0.349	0.443	0.247	0.764	0.491	0.601	0.501	0.758	0.512	0.758	0.659	0.425	0.531	0.463	0.556	0.785	0.867	0.453	0.576	0.17	0.665	0.608	0.697	0.051	0.516	0.734	0.953	0.798	0.577	0.521	0.025	0.499	0.341	0.436	0.328	0.62	0.206	0.622	0.165	0.69	0.391	0.023	0.497	0.579	0.643
2	0.596	0.261	0.5	0.364	0.417	0.383	0.2	0.309	0.265	0.275	0.275	0.496	0.336	0.734	0.582	0.381	0.313	0.445	0.484	0.826	0.892	0.372	0.628	0.184	0.407	0.521	0.456	0.009	0.537	0.746	0.578	0.033	0.647	0.652	0.046	0.338	0.244	0.639	0.931	0.465	0.12	0.676	0.191	0.555	0.513	0.044	0.12	0.274	0.701
2	0.799	0.326	0.844	0.376	0.262	0.635	0.288	0.764	0.289	0.601	0.372	0.611	0.333	0.722	0.563	0.46	0.305	0.46	0.464	0.942	0.944	0.368	0.723	0.14	0.497	0.583	0.313	0.001	0.537	0.746	1.166	0.972	0.511	0.451	0.004	0.516	0.353	0.618	0.206	0.491	0.213	0.738	0.112	0.56	0.735	0.087	0.579	0.693	0.9
2	0.664	0.815	0.781	0.115	0.247	0.482	0.188	0.801	0.742	0.64	0.843	0.749	0.375	0.749	0.55	0.546	0.651	0.687	0.765	0.87	0.952	0.488	0.627	0.126	0.607	0.549	0.485	0.008	0.537	0.746	1.078	1.006	0.604	0.0	0.0	0.516	0.353	0.489	0.183	0.628	0.192	0.621	0.072	0.67	0.581	0.054	0.543	0.556	0.783
2	0.604	0.448	0.313	0.444	0.412	0.499	0.277	0.8	0.407	0.638	0.559	0.589	0.438	0.788	0.682	0.492	0.409	0.492	0.482	0.822	0.83	0.407	0.67	0.251	0.627	0.624	0.168	0.001	0.537	0.746	0.989	0.704	0.554	0.735	0.08	0.607	0.389	0.51	0.352	0.545	0.199	0.665	0.165	0.654	0.744	0.256	0.582	0.599	0.694
2	0.647	0.6	0.844	0.285	0.303	0.299	0.161	0.56	0.453	0.511	0.587	0.77	0.33	0.77	0.599	0.467	0.417	0.633	0.605	0.863	0.984	0.438	0.487	0.041	0.569	0.567	0.86	0.067	0.526	0.745	0.599	0.029	0.584	0.365	0.004	0.516	0.353	0.689	0.973	0.572	0.189	0.525	0.023	0.56	0.384	0.013	0.497	0.579	0.777
2	0.185	0.931	0.094	0.396	0.336	0.162	0.093	0.835	0.668	0.675	0.808	0.611	0.434	0.611	0.561	0.486	0.631	0.599	0.727	0.0	0.761	0.438	0.607	0.272	0.541	0.55	0.571	0.053	0.537	0.746	0.0	0.348	0.564	0.568	0.074	0.516	0.353	0.515	0.648	0.562	0.203	0.0	0.237	0.609	0.598	0.156	0.497	0.579	0.64
2	0.335	0.469	0.094	0.389	0.403	0.243	0.218	0.624	0.367	0.455	0.554	0.426	0.426	0.732	0.675	0.61	0.529	0.61	0.635	0.639	0.582	0.447	0.531	0.319	0.567	0.558	0.758	0.191	0.551	0.754	0.449	0.048	0.46	0.375	0.022	0.516	0.353	0.414	0.941	0.586	0.276	0.597	0.369	0.627	0.09	0.003	0.497	0.579	0.429
2	0.428	0.418	0.281	0.273	0.338	0.223	0.147	0.652	0.339	0.484	0.487	0.579	0.546	0.677	0.634	0.515	0.505	0.515	0.562	0.736	0.903	0.439	0.426	0.079	0.503	0.525	0.747	0.112	0.611	0.786	0.93	1.119	0.562	0.607	0.078	0.529	0.359	0.153	0.017	0.526	0.189	0.0	0.237	0.609	0.598	0.156	0.497	0.579	0.64
2	0.556	0.684	0.313	0.483	0.392	0.421	0.238	0.614	0.675	0.552	0.702	0.483	0.332	0.64	0.525	0.56	0.623	0.733	0.758	0.817	1.01	0.463	0.476	0.062	0.687	0.611	0.531	0.018	0.486	0.714	0.346	0.006	0.353	0.53	0.023	0.65	0.519	0.611	0.975	0.628	0.377	0.475	0.024	0.721	0.539	0.067	0.562	0.523	0.688
2	0.514	0.439	0.094	0.38	0.413	0.513	0.367	0.84	0.483	0.681	0.739	0.353	0.353	0.484	0.443	0.818	0.416	0.818	0.696	0.729	0.539	0.43	0.696	0.497	0.599	0.59	0.648	0.041	0.457	0.709	0.86	0.428	0.592	0.596	0.046	0.638	0.381	0.506	0.61	0.567	0.182	0.731	0.503	0.623	0.635	0.174	0.677	0.694	0.547
2	0.724	0.887	0.375	0.312	0.414	0.568	0.35	0.787	0.832	0.681	0.919	0.673	0.345	0.673	0.556	0.562	0.719	0.833	0.795	0.898	0.921	0.545	0.688	0.156	0.671	0.542	0.576	0.009	0.539	0.716	1.113	0.961	0.639	0.096	0.0	0.516	0.353	0.559	0.219	0.74	0.201	0.665	0.082	0.647	0.377	0.008	0.497	0.579	0.841
2	0.373	0.494	0.0	0.597	0.657	0.441	0.476	0.47	0.621	0.293	0.494	0.0	0.0	0.0	0.0	0.0	0.0	0.0	0.0	0.605	0.337	0.39	0.636	0.623	0.387	0.492	0.705	0.118	0.488	0.741	0.567	0.097	0.46	0.739	0.269	0.343	0.336	0.397	0.667	0.484	0.246	0.555	0.199	0.586	0.726	0.718	0.305	0.441	0.42
2	0.499	0.958	0.031	0.477	0.555	0.514	0.468	0.563	0.744	0.614	0.848	0.528	0.528	0.528	0.528	0.623	0.809	0.623	0.809	0.78	0.956	0.504	0.45	0.067	0.545	0.5	0.727	0.07	0.575	0.748	0.804	0.306	0.58	0.269	0.004	0.516	0.353	0.522	0.749	0.693	0.224	0.0	0.237	0.609	0.598	0.156	0.497	0.579	0.64
2	0.676	0.247	0.188	0.359	0.369	0.602	0.411	0.453	0.334	0.275	0.286	0.597	0.427	0.658	0.579	0.286	0.299	0.385	0.391	0.88	0.992	0.356	0.568	0.071	0.511	0.602	0.711	0.026	0.609	0.816	0.475	0.01	0.55	0.594	0.02	0.555	0.373	0.715	0.975	0.455	0.175	0.566	0.033	0.577	0.594	0.056	0.51	0.623	0.799
2	0.518	0.395	0.281	0.572	0.34	0.406	0.222	0.389	0.424	0.342	0.393	0.68	0.406	0.68	0.563	0.398	0.37	0.398	0.461	0.777	0.842	0.445	0.599	0.217	0.509	0.525	0.572	0.027	0.487	0.721	0.397	0.011	0.676	0.488	0.02	0.143	0.124	0.578	0.973	0.591	0.141	0.649	0.225	0.627	0.435	0.036	0.497	0.579	0.623
2	0.628	0.788	0.281	0.206	0.323	0.427	0.313	0.589	0.64	0.692	0.85	0.334	0.334	0.612	0.509	0.584	0.575	0.714	0.742	0.847	0.928	0.481	0.627	0.153	0.437	0.452	0.357	0.005	0.537	0.746	1.06	1.061	0.61	0.0	0.0	0.516	0.353	0.43	0.138	0.401	0.121	0.617	0.087	0.544	0.714	0.177	0.416	0.585	0.737
2	0.686	0.628	0.094	0.525	0.409	0.665	0.511	0.836	0.633	0.677	0.769	0.893	0.688	0.969	0.911	0.406	0.51	0.428	0.531	0.843	0.659	0.368	0.777	0.4	0.583	0.633	0.68	0.021	0.585	0.8	0.621	0.029	0.751	0.694	0.04	0.576	0.296	0.718	0.94	0.521	0.083	0.777	0.311	0.6	0.791	0.241	0.659	0.705	0.744
2	0.364	0.88	0.063	0.486	0.475	0.287	0.29	0.666	0.881	0.542	0.885	0.45	0.419	0.45	0.436	0.608	0.79	0.689	0.843	0.66	0.612	0.424	0.589	0.444	0.571	0.579	0.403	0.022	0.537	0.746	0.771	0.475	0.585	0.836	0.57	0.548	0.355	0.158	0.078	0.248	0.084	0.573	0.252	0.663	0.587	0.259	0.452	0.494	0.453
2	0.149	0.397	0.063	0.301	0.376	0.114	0.111	0.318	0.42	0.3	0.374	0.454	0.454	0.653	0.606	0.363	0.471	0.373	0.478	0.505	0.415	0.488	0.434	0.373	0.417	0.433	0.673	0.309	0.56	0.745	0.397	0.083	0.44	0.451	0.102	0.516	0.353	0.235	0.838	0.562	0.284	0.0	0.237	0.609	0.598	0.156	0.497	0.579	0.64
2	0.45	0.587	0.063	0.316	0.418	0.42	0.361	0.637	0.656	0.468	0.654	0.724	0.717	0.724	0.721	0.444	0.577	0.508	0.618	0.739	0.834	0.423	0.522	0.162	0.545	0.564	0.738	0.094	0.496	0.734	0.487	0.035	0.311	0.637	0.086	0.583	0.529	0.506	0.891	0.55	0.396	0.47	0.05	0.516	0.549	0.123	0.554	0.723	0.58
2	0.6	0.707	0.156	0.429	0.349	0.598	0.373	0.759	0.599	0.596	0.684	0.69	0.349	0.69	0.631	0.532	0.665	0.691	0.749	0.816	0.799	0.497	0.662	0.239	0.599	0.537	0.752	0.047	0.483	0.701	0.864	0.284	0.557	0.726	0.077	0.628	0.395	0.6	0.698	0.674	0.233	0.691	0.217	0.649	0.456	0.028	0.743	0.709	0.702
2	0.533	0.612	0.219	0.342	0.371	0.517	0.27	0.742	0.498	0.578	0.58	0.71	0.374	0.71	0.569	0.545	0.662	0.623	0.748	0.781	0.806	0.461	0.633	0.267	0.535	0.527	0.403	0.009	0.537	0.746	0.879	0.449	0.587	0.484	0.018	0.331	0.267	0.524	0.619	0.601	0.195	0.656	0.224	0.609	0.644	0.169	0.49	0.576	0.625
2	0.877	0.356	0.094	0.506	0.416	0.881	0.671	0.762	0.493	0.599	0.691	0.58	0.58	0.716	0.671	0.5	0.569	0.5	0.605	0.952	0.693	0.396	0.892	0.383	0.539	0.584	0.491	0.002	0.537	0.746	1.016	0.213	0.576	0.834	0.041	0.589	0.373	0.859	0.789	0.521	0.179	0.915	0.411	0.596	0.804	0.1	0.592	0.663	0.918
2	0.518	0.94	0.219	0.467	0.347	0.482	0.258	0.852	0.637	0.693	0.751	0.579	0.351	0.601	0.529	0.61	0.681	0.612	0.734	0.763	0.734	0.543	0.626	0.271	0.619	0.515	0.772	0.081	0.654	0.771	0.954	0.85	0.645	0.608	0.049	0.571	0.337	0.401	0.263	0.674	0.181	0.654	0.238	0.675	0.525	0.072	0.564	0.567	0.617
2	0.579	0.921	0.25	0.501	0.406	0.488	0.29	0.898	0.727	0.741	0.848	0.75	0.398	0.75	0.624	0.558	0.645	0.714	0.8	0.802	0.776	0.49	0.671	0.287	0.655	0.574	0.559	0.018	0.534	0.731	0.993	0.824	0.608	0.428	0.01	0.516	0.353	0.478	0.321	0.679	0.204	0.711	0.293	0.682	0.502	0.044	0.708	0.657	0.668
2	0.603	0.529	0.25	0.481	0.405	0.552	0.309	0.707	0.555	0.541	0.614	0.569	0.362	0.63	0.566	0.531	0.545	0.531	0.597	0.793	0.63	0.442	0.729	0.411	0.573	0.566	0.718	0.039	0.455	0.703	0.801	0.175	0.637	0.596	0.029	0.554	0.334	0.628	0.831	0.572	0.158	0.757	0.4	0.609	0.703	0.187	0.638	0.68	0.654
2	0.688	0.589	0.656	0.413	0.401	0.473	0.235	0.559	0.566	0.5	0.594	0.708	0.489	0.902	0.747	0.417	0.455	0.437	0.526	0.895	1.073	0.447	0.411	0.014	0.423	0.47	0.255	0.002	0.537	0.746	0.54	0.015	0.657	0.624	0.023	0.448	0.286	0.724	0.967	0.591	0.152	0.443	-0.001	0.602	0.234	0.003	0.497	0.579	0.82
2	0.579	0.649	0.375	0.274	0.382	0.378	0.229	0.603	0.612	0.44	0.633	0.729	0.357	0.729	0.626	0.486	0.54	0.615	0.652	0.825	0.973	0.466	0.55	0.104	0.515	0.512	0.456	0.011	0.537	0.746	1.03	1.09	0.592	0.576	0.029	0.513	0.339	0.351	0.087	0.47	0.154	0.594	0.091	0.588	0.143	0.003	0.497	0.579	0.704
2	0.466	0.503	0.125	0.217	0.312	0.421	0.291	0.58	0.581	0.429	0.596	0.53	0.53	0.704	0.629	0.431	0.56	0.527	0.626	0.759	0.927	0.453	0.466	0.092	0.553	0.546	0.705	0.073	0.211	0.5	0.912	0.806	0.567	0.332	0.008	0.516	0.353	0.386	0.338	0.477	0.171	0.491	0.059	0.567	0.488	0.072	0.623	0.716	0.598
2	0.485	0.485	0.063	0.316	0.418	0.471	0.39	0.571	0.58	0.399	0.559	0.565	0.519	0.565	0.546	0.455	0.591	0.462	0.596	0.756	0.816	0.482	0.574	0.21	0.535	0.512	0.691	0.061	0.629	0.78	0.942	0.92	0.607	0.664	0.087	0.478	0.319	0.326	0.17	0.55	0.168	0.591	0.153	0.581	0.583	0.136	0.526	0.632	0.596
2	0.674	0.406	0.844	0.51	0.223	0.364	0.184	0.781	0.337	0.619	0.365	0.913	0.36	0.913	0.762	0.375	0.377	0.389	0.456	0.881	1.003	0.439	0.503	0.04	0.697	0.635	0.822	0.048	0.673	0.813	1.11	1.211	0.56	0.665	0.034	0.629	0.394	0.322	-0.016	0.689	0.236	0.46	0.003	0.716	0.344	0.008	0.497	0.579	0.806
2	0.679	0.268	0.406	0.469	0.388	0.566	0.3	0.802	0.324	0.641	0.349	0.763	0.508	0.777	0.678	0.372	0.357	0.372	0.43	0.856	0.778	0.426	0.731	0.283	0.505	0.539	0.695	0.024	0.349	0.637	0.417	0.006	0.78	0.53	0.012	0.643	0.308	0.719	0.985	0.545	0.075	0.702	0.155	0.53	0.805	0.277	0.538	0.696	0.764
2	0.911	0.3	0.531	0.512	0.331	0.864	0.453	0.846	0.344	0.686	0.406	0.653	0.464	0.736	0.629	0.361	0.355	0.437	0.484	0.966	0.667	0.421	0.921	0.409	0.451	0.508	0.413	0.001	0.537	0.746	1.119	0.386	0.507	0.0	0.0	0.516	0.353	0.868	0.687	0.557	0.235	0.942	0.444	0.54	0.818	0.092	0.577	0.712	0.943
2	0.591	0.393	0.125	0.582	0.345	0.553	0.396	0.556	0.422	0.512	0.467	0.406	0.406	0.659	0.585	0.74	0.529	0.74	0.655	0.767	0.517	0.421	0.755	0.543	0.447	0.506	0.52	0.014	0.425	0.692	0.417	0.008	0.503	0.192	0.001	0.516	0.353	0.644	0.992	0.518	0.225	0.774	0.498	0.59	0.763	0.313	0.254	0.389	0.602
2	0.768	0.404	0.781	0.519	0.345	0.682	0.273	0.791	0.384	0.629	0.49	0.823	0.405	0.887	0.704	0.429	0.036	0.501	0.531	0.91	0.819	0.418	0.777	0.261	0.517	0.552	0.403	0.002	0.537	0.746	0.475	0.006	0.565	0.096	0.0	0.516	0.353	0.798	0.997	0.555	0.195	0.776	0.198	0.553	0.833	0.218	0.574	0.695	0.845
2	0.59	0.413	0.094	0.174	0.297	0.623	0.431	0.47	0.554	0.384	0.52	0.488	0.474	0.565	0.52	0.533	0.527	0.537	0.639	0.783	0.61	0.325	0.734	0.46	0.499	0.622	0.403	0.007	0.537	0.746	0.82	0.216	0.58	0.0	0.0	0.516	0.353	0.616	0.825	0.433	0.149	0.755	0.422	0.596	0.714	0.218	0.489	0.588	0.633
2	0.564	0.7	0.0	0.72	0.761	0.611	0.636	0.586	0.775	0.415	0.7	0.0	0.0	0.0	0.0	0.0	0.0	0.0	0.0	0.779	0.677	0.427	0.692	0.37	0.473	0.516	0.65	0.033	0.382	0.661	0.516	0.024	0.582	0.62	0.043	0.394	0.297	0.612	0.941	0.538	0.18	0.723	0.359	0.561	0.631	0.131	0.402	0.554	0.632
2	0.505	0.575	0.125	0.174	0.297	0.428	0.323	0.639	0.517	0.47	0.591	0.896	0.73	0.896	0.836	0.363	0.47	0.384	0.482	0.785	0.974	0.473	0.496	0.096	0.643	0.58	0.478	0.017	0.537	0.746	0.374	0.01	0.668	0.642	0.067	0.604	0.337	0.559	0.929	0.637	0.158	0.525	0.067	0.66	0.287	0.01	0.497	0.579	0.638
2	0.733	0.314	0.844	0.55	0.357	0.535	0.233	0.365	0.275	0.288	0.321	0.683	0.337	0.769	0.653	0.35	0.365	0.438	0.47	0.894	0.841	0.436	0.735	0.22	0.377	0.447	0.747	0.024	0.514	0.739	0.475	0.007	0.277	0.541	0.01	0.19	0.383	0.766	0.986	0.545	0.431	0.738	0.163	0.556	0.785	0.179	0.231	0.4	0.822
2	0.529	0.552	0.25	0.385	0.395	0.427	0.248	0.245	0.324	0.429	0.533	0.641	0.375	0.665	0.596	0.377	0.49	0.534	0.577	0.783	0.835	0.441	0.612	0.228	0.531	0.543	0.531	0.02	0.561	0.762	0.262	0.003	0.837	0.605	0.046	0.449	0.219	0.585	0.956	0.586	0.062	0.603	0.134	0.596	0.691	0.249	0.484	0.585	0.63
2	0.491	0.453	0.125	0.388	0.417	0.478	0.312	0.611	0.531	0.441	0.545	0.513	0.441	0.577	0.526	0.431	0.473	0.431	0.517	0.724	0.582	0.455	0.672	0.457	0.571	0.554	0.618	0.04	0.515	0.733	0.594	0.065	0.66	0.61	0.057	0.576	0.332	0.542	0.894	0.599	0.153	0.641	0.241	0.626	0.694	0.308	0.531	0.59	0.569
2	0.662	0.273	0.156	0.306	0.318	0.673	0.425	0.665	0.426	0.497	0.473	0.513	0.422	0.678	0.602	0.512	0.465	0.512	0.542	0.853	0.822	0.38	0.704	0.245	0.481	0.563	0.618	0.017	0.453	0.724	0.625	0.033	0.485	0.569	0.018	0.429	0.36	0.7	0.957	0.496	0.232	0.718	0.201	0.57	0.713	0.149	0.457	0.59	0.752
2	0.415	0.199	0.063	0.414	0.445	0.417	0.332	0.221	0.292	0.185	0.196	0.696	0.696	0.761	0.735	0.362	0.47	0.37	0.475	0.696	0.66	0.453	0.605	0.39	0.505	0.516	0.503	0.031	0.412	0.672	0.497	0.046	0.537	0.269	0.006	0.516	0.353	0.486	0.958	0.579	0.22	0.625	0.312	0.558	0.478	0.085	0.513	0.646	0.507
2	0.63	0.309	0.313	0.504	0.381	0.563	0.299	0.856	0.209	0.697	0.339	0.457	0.421	0.721	0.631	0.758	0.366	0.758	0.531	0.805	0.613	0.439	0.759	0.459	0.409	0.466	0.382	0.005	0.537	0.746	0.948	0.454	0.47	0.845	0.157	0.499	0.395	0.574	0.484	0.591	0.271	0.755	0.341	0.496	0.802	0.349	0.487	0.696	0.673
2	0.443	0.499	0.188	0.415	0.411	0.243	0.217	0.613	0.51	0.442	0.492	0.63	0.412	0.63	0.559	0.426	0.423	0.465	0.532	0.762	1.072	0.441	0.249	0.013	0.541	0.55	0.23	0.006	0.537	0.746	0.636	0.115	0.583	0.0	0.0	0.516	0.353	0.502	0.908	0.579	0.191	0.0	0.237	0.609	0.598	0.156	0.497	0.579	0.64
2	0.693	0.838	0.313	0.358	0.381	0.668	0.351	0.83	0.661	0.67	0.781	0.804	0.414	0.804	0.664	0.5	0.649	0.71	0.758	0.868	0.811	0.482	0.734	0.268	0.623	0.561	0.313	0.002	0.537	0.746	0.976	0.409	0.608	0.524	0.011	0.562	0.349	0.672	0.658	0.655	0.198	0.714	0.163	0.668	0.801	0.251	0.561	0.57	0.778
2	0.59	0.831	0.313	0.448	0.312	0.462	0.266	0.551	0.626	0.662	0.841	0.651	0.363	0.651	0.573	0.494	0.595	0.77	0.708	0.825	0.912	0.528	0.596	0.145	0.565	0.495	0.663	0.031	0.492	0.696	0.621	0.047	0.573	0.592	0.03	0.457	0.327	0.634	0.933	0.715	0.234	0.65	0.151	0.626	0.391	0.018	0.497	0.579	0.704
2	0.55	0.393	0.094	0.388	0.368	0.568	0.398	0.679	0.408	0.512	0.48	0.747	0.417	0.747	0.669	0.433	0.391	0.438	0.508	0.812	0.99	0.405	0.516	0.091	0.703	0.667	0.37	0.007	0.537	0.746	1.026	1.227	0.535	0.712	0.09	0.656	0.415	0.057	-0.082	0.635	0.237	0.539	0.059	0.684	0.558	0.079	0.68	0.639	0.676
2	0.384	0.467	0.0	0.605	0.663	0.451	0.486	0.454	0.6	0.277	0.467	0.0	0.0	0.0	0.0	0.0	0.0	0.0	0.0	0.649	0.492	0.304	0.615	0.497	0.411	0.585	0.671	0.092	0.506	0.784	0.487	0.05	0.53	0.711	0.207	0.266	0.261	0.426	0.766	0.443	0.184	0.536	0.155	0.541	0.727	0.687	0.352	0.533	0.445
2	0.551	0.658	0.156	0.519	0.373	0.455	0.332	0.569	0.486	0.699	0.746	0.705	0.369	0.719	0.67	0.458	0.577	0.715	0.664	0.757	0.583	0.507	0.689	0.386	0.537	0.493	0.871	0.117	0.559	0.738	0.346	0.006	0.429	0.541	0.025	0.512	0.423	0.606	0.972	0.642	0.315	0.695	0.295	0.558	0.637	0.146	0.539	0.665	0.631
2	0.416	0.508	0.0	0.625	0.681	0.48	0.512	0.478	0.631	0.301	0.508	0.0	0.0	0.0	0.0	0.0	0.0	0.0	0.0	0.734	0.945	0.389	0.484	0.14	0.365	0.479	0.0	0.001	0.537	0.746	0.463	0.035	0.514	0.269	0.006	0.516	0.353	0.488	0.967	0.487	0.208	0.437	0.041	0.586	0.562	0.162	0.297	0.433	0.547
2	0.509	0.644	0.313	0.225	0.331	0.305	0.199	0.588	0.509	0.614	0.621	0.632	0.545	0.65	0.607	0.45	0.562	0.485	0.599	0.795	1.046	0.454	0.382	0.033	0.627	0.586	0.393	0.011	0.537	0.746	0.397	0.012	0.437	0.755	0.151	0.524	0.423	0.55	0.85	0.606	0.299	0.0	0.237	0.609	0.598	0.156	0.497	0.579	0.64
2	0.42	0.624	0.344	0.324	0.364	0.109	0.11	0.616	0.576	0.475	0.621	0.636	0.369	0.636	0.549	0.544	0.626	0.632	0.726	0.715	0.77	0.435	0.487	0.141	0.549	0.557	0.831	0.185	0.508	0.736	0.816	0.503	0.552	0.613	0.085	0.522	0.361	0.4	0.512	0.53	0.196	0.506	0.092	0.692	0.344	0.028	0.497	0.579	0.553
2	0.596	0.492	0.031	0.532	0.601	0.603	0.549	0.675	0.555	0.508	0.63	0.533	0.533	0.533	0.533	0.479	0.622	0.479	0.622	0.788	0.623	0.429	0.734	0.445	0.607	0.595	0.456	0.009	0.537	0.746	0.679	0.072	0.634	0.851	0.194	0.573	0.342	0.609	0.76	0.584	0.163	0.712	0.272	0.662	0.771	0.326	0.556	0.574	0.659
2	0.622	0.312	0.156	0.51	0.45	0.587	0.391	0.792	0.353	0.63	0.432	0.825	0.621	0.825	0.767	0.373	0.403	0.389	0.462	0.797	0.594	0.395	0.757	0.472	0.521	0.574	0.503	0.011	0.457	0.722	0.926	0.406	0.557	0.748	0.081	0.59	0.383	0.596	0.595	0.501	0.185	0.778	0.44	0.576	0.741	0.228	0.562	0.663	0.657
2	0.596	0.741	0.063	0.269	0.378	0.628	0.483	0.716	0.528	0.551	0.684	0.689	0.654	0.689	0.674	0.558	0.695	0.558	0.709	0.792	0.644	0.51	0.727	0.42	0.535	0.49	0.526	0.014	0.406	0.649	0.374	0.006	0.255	0.659	0.048	0.531	0.557	0.642	0.952	0.657	0.488	0.761	0.431	0.607	0.656	0.136	0.439	0.536	0.646
2	0.695	0.552	0.813	0.589	0.36	0.429	0.207	0.637	0.36	0.497	0.503	0.809	0.352	0.809	0.66	0.454	0.462	0.48	0.562	0.875	0.86	0.417	0.712	0.222	0.561	0.58	0.202	0.001	0.537	0.746	0.417	0.004	0.509	0.682	0.035	0.583	0.404	0.729	0.965	0.557	0.233	0.739	0.206	0.618	0.672	0.092	0.498	0.574	0.787
2	0.48	0.494	0.063	0.291	0.396	0.514	0.386	0.687	0.602	0.521	0.63	0.717	0.717	0.794	0.764	0.511	0.586	0.511	0.625	0.736	0.691	0.42	0.642	0.378	0.477	0.525	0.37	0.011	0.537	0.746	0.732	0.197	0.561	0.624	0.067	0.537	0.362	0.511	0.778	0.528	0.19	0.692	0.418	0.566	0.478	0.062	0.402	0.548	0.549
2	0.339	0.478	0.125	0.182	0.303	0.303	0.185	0.471	0.526	0.358	0.478	0.552	0.389	0.552	0.489	0.389	0.505	0.45	0.547	0.69	0.928	0.292	0.441	0.147	0.349	0.555	0.276	0.012	0.537	0.746	0.847	0.954	0.427	0.269	0.01	0.516	0.353	0.224	0.215	0.489	0.272	0.307	0.008	0.364	0.553	0.226	0.323	0.731	0.474
2	0.387	0.529	0.094	0.446	0.474	0.262	0.262	0.573	0.529	0.401	0.538	0.833	0.661	0.839	0.809	0.383	0.497	0.453	0.556	0.687	0.7	0.386	0.583	0.375	0.643	0.651	0.168	0.005	0.537	0.746	0.734	0.321	0.625	0.586	0.083	0.648	0.37	0.408	0.663	0.496	0.142	0.622	0.355	0.674	0.532	0.149	0.633	0.616	0.465
2	0.631	0.464	0.438	0.366	0.378	0.505	0.249	0.733	0.476	0.568	0.478	0.587	0.339	0.714	0.62	0.433	0.477	0.567	0.57	0.834	0.803	0.408	0.692	0.262	0.493	0.545	0.605	0.018	0.35	0.645	1.022	0.789	0.547	0.707	0.057	0.526	0.365	0.516	0.304	0.479	0.184	0.715	0.232	0.562	0.685	0.141	0.515	0.643	0.718
2	0.67	0.326	0.125	0.644	0.411	0.618	0.461	0.457	0.436	0.279	0.353	0.752	0.43	0.752	0.669	0.38	0.481	0.43	0.505	0.804	0.495	0.441	0.807	0.554	0.539	0.547	0.713	0.027	0.565	0.764	0.31	0.001	0.358	0.582	0.019	0.517	0.471	0.711	0.982	0.591	0.362	0.818	0.499	0.602	0.812	0.305	0.518	0.603	0.676
2	0.631	0.633	0.063	0.297	0.401	0.653	0.512	0.694	0.706	0.527	0.781	0.779	0.563	0.779	0.73	0.477	0.619	0.491	0.629	0.767	0.422	0.467	0.801	0.646	0.569	0.543	0.276	0.002	0.537	0.746	0.625	0.04	0.501	0.488	0.012	0.519	0.386	0.673	0.958	0.64	0.261	0.815	0.593	0.647	0.813	0.377	0.426	0.488	0.599
2	0.574	0.411	0.156	0.291	0.375	0.541	0.352	0.491	0.45	0.315	0.434	0.614	0.596	0.727	0.659	0.446	0.504	0.446	0.539	0.8	0.78	0.401	0.667	0.285	0.601	0.615	0.55	0.018	0.556	0.774	0.911	0.458	0.587	0.511	0.018	0.516	0.343	0.558	0.61	0.518	0.172	0.692	0.252	0.649	0.639	0.133	0.523	0.56	0.662
2	0.378	0.409	0.0	0.6	0.66	0.445	0.48	0.421	0.557	0.242	0.409	0.0	0.0	0.0	0.0	0.0	0.0	0.0	0.0	0.601	0.318	0.341	0.614	0.509	0.365	0.521	0.857	0.264	0.524	0.78	0.621	0.143	0.483	0.751	0.285	0.371	0.336	0.39	0.616	0.416	0.209	0.589	0.27	0.465	0.634	0.346	0.4	0.662	0.453
2	0.21	0.741	0.063	0.361	0.437	0.117	0.161	0.696	0.661	0.53	0.746	0.404	0.404	0.633	0.584	0.562	0.683	0.562	0.706	0.598	0.749	0.481	0.294	0.081	0.469	0.472	0.707	0.274	0.572	0.754	0.0	0.348	0.564	0.568	0.074	0.516	0.353	0.515	0.648	0.562	0.203	0.307	0.032	0.31	0.344	0.082	0.497	0.579	0.361
2	0.607	0.864	0.344	0.444	0.384	0.42	0.266	0.846	0.393	0.692	0.755	0.721	0.36	0.721	0.566	0.551	0.716	0.679	0.79	0.834	0.909	0.488	0.611	0.15	0.635	0.565	0.661	0.028	0.532	0.731	0.662	0.06	0.668	0.693	0.059	0.515	0.307	0.643	0.897	0.662	0.165	0.623	0.104	0.649	0.425	0.021	0.497	0.579	0.727
2	0.528	0.233	0.125	0.475	0.318	0.534	0.343	0.315	0.417	0.381	0.339	0.878	0.774	0.878	0.838	0.377	0.482	0.408	0.503	0.781	0.824	0.398	0.625	0.256	0.495	0.554	0.168	0.002	0.537	0.746	0.608	0.06	0.537	0.588	0.041	0.691	0.424	0.577	0.914	0.506	0.199	0.604	0.137	0.578	0.692	0.251	0.534	0.641	0.629
2	0.381	0.298	0.0	0.602	0.661	0.448	0.483	0.359	0.474	0.177	0.298	0.0	0.0	0.0	0.0	0.0	0.0	0.0	0.0	0.493	0.101	0.435	0.68	0.863	0.463	0.505	0.693	0.106	0.475	0.717	0.31	0.011	0.488	0.288	0.008	0.516	0.353	0.46	0.983	0.501	0.231	0.674	0.597	0.532	0.746	0.808	0.459	0.633	0.263
2	0.632	0.661	0.844	0.398	0.312	0.358	0.149	0.762	0.394	0.599	0.642	0.789	0.338	0.789	0.623	0.482	0.521	0.663	0.679	0.854	0.969	0.479	0.584	0.105	0.619	0.561	0.568	0.014	0.553	0.744	1.076	1.166	0.583	0.623	0.031	0.731	0.414	0.336	0.023	0.727	0.232	0.553	0.039	0.566	0.685	0.138	0.648	0.732	0.751
2	0.487	0.356	0.188	0.355	0.39	0.46	0.254	0.627	0.343	0.458	0.3	0.568	0.568	0.729	0.669	0.448	0.481	0.448	0.522	0.766	0.888	0.438	0.559	0.183	0.625	0.599	0.448	0.015	0.537	0.746	0.908	0.702	0.568	0.288	0.005	0.516	0.353	0.433	0.425	0.591	0.204	0.6	0.165	0.663	0.444	0.046	0.497	0.579	0.603
2	0.685	0.203	0.125	0.346	0.443	0.693	0.474	0.649	0.375	0.481	0.397	0.561	0.548	0.692	0.622	0.469	0.479	0.469	0.526	0.853	0.729	0.43	0.76	0.347	0.445	0.498	0.413	0.005	0.537	0.746	0.65	0.036	0.576	0.48	0.008	0.417	0.309	0.721	0.964	0.538	0.184	0.758	0.26	0.541	0.785	0.231	0.449	0.616	0.755
2	0.408	0.875	0.031	0.343	0.44	0.451	0.392	0.767	0.894	0.604	0.938	0.607	0.607	0.607	0.607	0.574	0.745	0.574	0.745	0.652	0.447	0.448	0.657	0.62	0.487	0.51	0.168	0.005	0.537	0.746	0.547	0.071	0.495	0.69	0.158	0.544	0.398	0.452	0.796	0.55	0.241	0.675	0.522	0.56	0.439	0.064	0.497	0.579	0.457
2	0.312	0.921	0.094	0.327	0.427	0.205	0.199	0.717	0.922	0.566	0.926	0.635	0.338	0.635	0.555	0.535	0.695	0.79	0.869	0.685	1.023	0.441	0.26	0.033	0.541	0.55	0.432	0.035	0.537	0.746	0.643	0.24	0.593	0.651	0.194	0.548	0.351	0.334	0.625	0.54	0.173	0.0	0.237	0.609	0.598	0.156	0.497	0.579	0.64
2	0.647	0.485	0.5	0.595	0.379	0.486	0.242	0.453	0.367	0.455	0.561	0.533	0.467	0.732	0.64	0.427	0.482	0.521	0.555	0.829	0.706	0.432	0.735	0.346	0.539	0.553	0.705	0.029	0.59	0.778	0.497	0.012	0.59	0.586	0.022	0.467	0.322	0.689	0.97	0.582	0.187	0.736	0.26	0.609	0.717	0.167	0.503	0.585	0.725
2	0.691	0.319	0.188	0.4	0.369	0.676	0.423	0.757	0.367	0.593	0.402	0.58	0.447	0.624	0.586	0.454	0.401	0.454	0.484	0.854	0.715	0.429	0.766	0.357	0.459	0.508	0.497	0.007	0.537	0.746	0.985	0.442	0.522	0.618	0.022	0.509	0.372	0.661	0.621	0.56	0.225	0.751	0.236	0.521	0.838	0.336	0.498	0.676	0.753
2	0.745	0.199	0.563	0.336	0.36	0.701	0.306	0.804	0.239	0.642	0.279	0.671	0.361	0.743	0.631	0.401	0.36	0.441	0.495	0.889	0.751	0.445	0.789	0.322	0.497	0.518	0.576	0.008	0.446	0.697	1.036	0.483	0.545	0.637	0.019	0.561	0.379	0.702	0.59	0.589	0.219	0.783	0.238	0.582	0.854	0.287	0.456	0.576	0.81
2	0.585	0.725	0.406	0.519	0.404	0.362	0.223	0.513	0.567	0.537	0.709	0.677	0.41	0.713	0.607	0.527	0.625	0.719	0.76	0.818	0.875	0.42	0.628	0.194	0.435	0.499	0.541	0.017	0.783	0.863	0.573	0.033	0.516	0.428	0.01	0.516	0.353	0.635	0.965	0.547	0.225	0.654	0.162	0.531	0.627	0.113	0.451	0.627	0.69
2	0.52	0.598	0.125	0.605	0.412	0.451	0.336	0.588	0.528	0.416	0.508	0.486	0.436	0.632	0.55	0.573	0.587	0.573	0.644	0.709	0.429	0.433	0.726	0.617	0.577	0.574	0.572	0.026	0.565	0.766	0.463	0.019	0.588	0.737	0.126	0.526	0.345	0.562	0.867	0.611	0.197	0.757	0.625	0.623	0.675	0.228	0.543	0.601	0.511
2	0.308	0.559	0.031	0.24	0.353	0.368	0.308	0.75	0.642	0.586	0.755	0.744	0.744	0.744	0.744	0.429	0.557	0.429	0.557	0.642	0.686	0.365	0.52	0.337	0.451	0.556	0.526	0.061	0.58	0.798	0.8	0.792	0.511	0.698	0.279	0.464	0.36	0.122	0.094	0.426	0.192	0.575	0.348	0.55	0.43	0.1	0.497	0.579	0.397
2	0.307	0.236	0.094	0.386	0.359	0.231	0.195	0.326	0.339	0.241	0.286	0.59	0.59	0.695	0.664	0.357	0.457	0.389	0.475	0.661	0.83	0.337	0.387	0.109	0.357	0.518	0.695	0.156	0.64	0.837	0.834	1.022	0.49	0.527	0.08	0.234	0.265	0.122	0.095	0.603	0.259	0.0	0.237	0.609	0.598	0.156	0.497	0.579	0.64
2	0.619	0.289	0.281	0.318	0.357	0.48	0.305	0.682	0.33	0.515	0.339	0.692	0.525	0.724	0.666	0.389	0.443	0.41	0.488	0.838	0.894	0.412	0.643	0.185	0.499	0.545	0.393	0.006	0.537	0.746	0.625	0.042	0.501	0.658	0.042	0.601	0.414	0.658	0.927	0.533	0.231	0.681	0.177	0.546	0.596	0.074	0.695	0.786	0.722
2	0.56	0.762	0.469	0.278	0.376	0.271	0.18	0.599	0.727	0.501	0.748	0.414	0.414	0.619	0.559	0.68	0.622	0.68	0.694	0.812	0.944	0.501	0.404	0.03	0.515	0.485	0.884	0.12	0.568	0.745	0.662	0.076	0.604	0.764	0.125	0.547	0.345	0.589	0.822	0.659	0.201	0.399	0.003	0.639	0.391	0.021	0.497	0.579	0.698
2	0.841	0.545	0.656	0.293	0.368	0.766	0.362	0.516	0.505	0.456	0.568	0.694	0.39	0.728	0.595	0.415	0.527	0.557	0.612	0.947	0.796	0.436	0.831	0.279	0.515	0.535	0.628	0.007	0.44	0.696	0.475	0.003	0.596	0.576	0.007	0.485	0.327	0.861	0.991	0.574	0.182	0.848	0.265	0.581	0.811	0.128	0.518	0.627	0.91
2	0.536	0.49	0.125	0.373	0.378	0.546	0.349	0.746	0.578	0.582	0.603	0.523	0.523	0.79	0.702	0.612	0.577	0.612	0.639	0.781	0.799	0.415	0.637	0.272	0.577	0.589	0.44	0.012	0.537	0.746	0.487	0.022	0.636	0.618	0.049	0.575	0.341	0.587	0.937	0.562	0.155	0.675	0.265	0.636	0.569	0.092	0.544	0.59	0.628
2	0.409	0.674	0.125	0.449	0.398	0.274	0.244	0.573	0.638	0.462	0.665	0.644	0.461	0.644	0.585	0.497	0.645	0.578	0.678	0.694	0.666	0.453	0.6	0.387	0.519	0.525	0.478	0.027	0.537	0.746	0.516	0.055	0.686	0.668	0.134	0.4	0.255	0.459	0.831	0.599	0.138	0.619	0.305	0.6	0.575	0.187	0.356	0.475	0.492
2	0.568	0.82	0.188	0.492	0.41	0.5	0.322	0.894	0.763	0.737	0.829	0.661	0.35	0.661	0.553	0.534	0.626	0.72	0.766	0.776	0.643	0.51	0.686	0.343	0.651	0.556	0.855	0.098	0.591	0.753	0.533	0.026	0.796	0.615	0.041	0.572	0.279	0.616	0.941	0.689	0.108	0.708	0.304	0.659	0.662	0.164	0.672	0.656	0.644
2	0.418	0.467	0.188	0.452	0.355	0.309	0.196	0.749	0.37	0.585	0.434	0.528	0.491	0.616	0.566	0.518	0.426	0.518	0.519	0.717	0.796	0.401	0.551	0.245	0.725	0.682	0.568	0.044	0.526	0.758	0.886	0.85	0.555	0.688	0.147	0.611	0.39	0.268	0.17	0.535	0.196	0.555	0.155	0.748	0.471	0.079	0.397	0.372	0.537
2	0.636	0.247	0.688	0.355	0.315	0.538	0.184	0.754	0.341	0.59	0.316	0.812	0.339	0.812	0.643	0.391	0.26	0.394	0.434	0.835	0.791	0.447	0.695	0.26	0.493	0.515	0.718	0.033	0.42	0.68	1.023	0.774	0.555	0.446	0.008	0.516	0.353	0.542	0.364	0.557	0.202	0.681	0.161	0.576	0.756	0.236	0.457	0.584	0.726
2	0.377	0.836	0.156	0.431	0.336	0.316	0.187	0.734	0.592	0.57	0.714	0.624	0.336	0.624	0.554	0.53	0.688	0.709	0.808	0.665	0.596	0.481	0.565	0.34	0.523	0.506	0.756	0.153	0.728	0.821	0.262	0.007	0.534	0.769	0.327	0.503	0.363	0.404	0.688	0.684	0.251	0.57	0.226	0.504	0.592	0.251	0.711	0.843	0.471
2	0.715	0.284	0.313	0.255	0.366	0.694	0.37	0.36	0.369	0.37	0.439	0.821	0.413	0.821	0.736	0.36	0.388	0.393	0.453	0.853	0.625	0.392	0.81	0.45	0.451	0.533	0.23	0.001	0.537	0.746	0.978	0.368	0.523	0.708	0.037	0.298	0.281	0.693	0.666	0.511	0.21	0.834	0.458	0.56	0.739	0.138	0.302	0.467	0.751
2	0.41	0.644	0.063	0.196	0.315	0.361	0.328	0.331	0.424	0.605	0.501	0.467	0.467	0.515	0.495	0.459	0.56	0.459	0.578	0.729	0.928	0.512	0.424	0.086	0.565	0.507	0.666	0.078	0.599	0.756	0.878	0.835	0.662	0.466	0.03	0.516	0.353	0.32	0.293	0.501	0.123	0.0	0.237	0.609	0.598	0.156	0.497	0.579	0.64
2	0.75	0.323	0.188	0.481	0.417	0.746	0.473	0.835	0.391	0.675	0.402	0.454	0.454	0.689	0.607	0.667	0.409	0.667	0.538	0.889	0.736	0.429	0.793	0.327	0.567	0.572	0.717	0.018	0.625	0.796	0.946	0.242	0.566	0.571	0.012	0.51	0.35	0.749	0.794	0.586	0.203	0.814	0.313	0.621	0.752	0.128	0.538	0.599	0.816
2	0.571	0.446	0.031	0.377	0.469	0.606	0.528	0.857	0.548	0.699	0.788	0.724	0.724	0.724	0.724	0.409	0.531	0.409	0.531	0.792	0.735	0.439	0.682	0.328	0.531	0.544	0.55	0.018	0.582	0.772	0.895	0.414	0.575	0.711	0.08	0.46	0.327	0.55	0.589	0.577	0.196	0.707	0.296	0.607	0.683	0.187	0.459	0.554	0.645
2	0.38	0.557	0.125	0.446	0.342	0.311	0.219	0.696	0.396	0.53	0.527	0.563	0.495	0.673	0.628	0.484	0.583	0.484	0.612	0.676	0.654	0.426	0.551	0.299	0.627	0.609	0.738	0.136	0.445	0.703	0.818	0.625	0.595	0.517	0.051	0.462	0.318	0.346	0.444	0.479	0.155	0.587	0.264	0.698	0.494	0.115	0.411	0.427	0.479
2	0.545	0.559	0.219	0.449	0.257	0.455	0.281	0.516	0.63	0.412	0.612	0.7	0.435	0.804	0.679	0.43	0.497	0.549	0.613	0.789	0.82	0.485	0.618	0.22	0.623	0.56	0.695	0.046	0.668	0.796	0.417	0.011	0.533	0.319	0.005	0.516	0.353	0.604	0.988	0.672	0.248	0.64	0.177	0.675	0.596	0.11	0.508	0.525	0.651
2	0.613	0.441	0.469	0.43	0.355	0.317	0.224	0.656	0.372	0.488	0.45	0.951	0.546	0.951	0.781	0.377	0.439	0.441	0.495	0.846	0.998	0.411	0.458	0.038	0.615	0.614	0.794	0.057	0.497	0.738	0.584	0.032	0.595	0.507	0.014	0.635	0.38	0.658	0.962	0.528	0.169	0.522	0.029	0.636	0.313	0.008	0.497	0.579	0.744
2	0.454	0.436	0.156	0.384	0.413	0.249	0.251	0.433	0.273	0.46	0.446	0.437	0.408	0.498	0.466	0.457	0.447	0.457	0.543	0.746	0.873	0.442	0.546	0.195	0.591	0.575	0.432	0.017	0.537	0.746	0.931	0.993	0.59	0.649	0.092	0.513	0.34	0.257	0.105	0.392	0.13	0.553	0.123	0.677	0.569	0.141	0.438	0.469	0.571
2	0.415	0.393	0.25	0.327	0.379	0.243	0.153	0.815	0.431	0.655	0.425	0.633	0.371	0.776	0.672	0.385	0.422	0.399	0.471	0.695	0.659	0.429	0.528	0.205	0.407	0.473	0.869	0.233	0.535	0.752	0.876	0.806	0.534	0.667	0.129	0.526	0.372	0.293	0.223	0.455	0.186	0.579	0.201	0.501	0.439	0.064	0.497	0.579	0.528
2	0.495	0.878	0.219	0.314	0.312	0.243	0.239	0.627	0.784	0.621	0.843	0.333	0.333	0.606	0.502	0.737	0.651	0.737	0.805	0.783	1.004	0.524	0.467	0.079	0.643	0.543	0.23	0.004	0.537	0.746	0.985	1.195	0.62	0.573	0.043	0.737	0.399	0.172	-0.012	0.611	0.178	0.342	-0.001	0.66	0.597	0.144	0.68	0.66	0.629
2	0.213	0.644	0.031	0.471	0.381	0.265	0.229	0.575	0.611	0.403	0.58	0.739	0.739	0.739	0.739	0.484	0.629	0.484	0.629	0.621	0.92	0.543	-0.135	-0.005	0.541	0.55	0.639	0.186	0.523	0.709	0.449	0.091	0.671	0.578	0.189	0.624	0.343	0.274	0.75	0.664	0.165	0.644	1.091	0.685	0.254	0.038	0.497	0.579	0.041
2	0.378	0.624	0.25	0.178	0.257	0.234	0.122	0.614	0.576	0.46	0.628	0.638	0.338	0.638	0.562	0.459	0.575	0.622	0.657	0.728	1.082	0.493	-0.05	-0.004	0.541	0.55	0.313	0.013	0.537	0.746	0.31	0.012	0.685	0.636	0.123	0.432	0.269	0.44	0.875	0.691	0.164	0.0	0.237	0.609	0.598	0.156	0.497	0.579	0.64
2	0.371	0.189	0.125	0.095	0.229	0.371	0.212	0.41	0.344	0.23	0.245	0.707	0.57	0.782	0.715	0.36	0.392	0.39	0.468	0.698	0.844	0.356	0.504	0.211	0.309	0.467	0.464	0.031	0.537	0.746	0.863	0.907	0.467	0.0	0.0	0.516	0.353	0.274	0.263	0.474	0.238	0.465	0.079	0.616	0.494	0.121	0.051	0.121	0.502
2	0.677	0.319	0.875	0.351	0.34	0.433	0.181	0.74	0.367	0.575	0.36	0.704	0.454	0.727	0.646	0.408	0.344	0.459	0.478	0.882	1.004	0.361	0.582	0.08	0.509	0.596	0.296	0.002	0.537	0.746	1.106	1.161	0.49	0.48	0.008	0.583	0.414	0.402	0.047	0.633	0.267	0.608	0.058	0.576	0.596	0.056	0.546	0.652	0.797
2	0.821	0.467	0.25	0.44	0.394	0.778	0.491	0.817	0.45	0.656	0.568	0.775	0.656	0.894	0.821	0.415	0.486	0.471	0.538	0.925	0.714	0.411	0.845	0.348	0.515	0.557	0.779	0.018	0.555	0.769	0.262	0.0	-0.003	0.674	0.017	0.491	0.977	0.843	0.985	0.547	1.033	0.863	0.341	0.592	0.811	0.141	0.462	0.572	0.875
2	0.428	0.554	0.0	0.633	0.687	0.49	0.522	0.504	0.666	0.329	0.554	0.0	0.0	0.0	0.0	0.0	0.0	0.0	0.0	0.716	0.75	0.479	0.591	0.324	0.557	0.528	0.276	0.008	0.537	0.746	0.832	0.542	0.57	0.557	0.054	0.562	0.367	0.407	0.51	0.657	0.221	0.342	0.005	0.648	0.646	0.292	0.507	0.55	0.553
2	0.71	0.499	0.5	0.415	0.4	0.61	0.295	0.781	0.547	0.619	0.564	0.721	0.479	0.721	0.615	0.468	0.536	0.531	0.597	0.876	0.801	0.423	0.746	0.272	0.591	0.591	0.559	0.009	0.479	0.724	0.703	0.047	0.62	0.504	0.008	0.565	0.345	0.741	0.954	0.577	0.169	0.748	0.206	0.643	0.794	0.218	0.521	0.566	0.789
2	0.56	0.737	0.063	0.54	0.569	0.514	0.453	0.785	0.682	0.623	0.824	0.533	0.395	0.533	0.492	0.586	0.761	0.705	0.838	0.782	0.706	0.438	0.652	0.27	0.509	0.531	0.871	0.112	0.569	0.766	0.646	0.068	0.585	0.799	0.16	0.499	0.337	0.584	0.795	0.562	0.185	0.672	0.224	0.603	0.301	0.01	0.497	0.579	0.665
2	0.677	0.289	0.625	0.477	0.371	0.557	0.233	0.78	0.334	0.618	0.326	0.66	0.347	0.66	0.587	0.392	0.248	0.414	0.449	0.855	0.781	0.415	0.735	0.296	0.557	0.578	0.423	0.005	0.537	0.746	1.052	0.776	0.546	0.766	0.069	0.656	0.409	0.556	0.304	0.543	0.204	0.728	0.203	0.585	0.806	0.282	0.572	0.661	0.752
2	0.577	0.323	0.344	0.512	0.382	0.453	0.241	0.762	0.254	0.599	0.353	0.627	0.362	0.71	0.622	0.396	0.304	0.43	0.471	0.795	0.731	0.42	0.691	0.344	0.563	0.577	0.296	0.004	0.537	0.746	0.617	0.05	0.6	0.72	0.083	0.483	0.324	0.614	0.883	0.569	0.178	0.679	0.218	0.624	0.763	0.338	0.51	0.576	0.651
2	0.466	0.649	0.219	0.298	0.355	0.381	0.214	0.791	0.663	0.629	0.723	0.624	0.445	0.627	0.572	0.433	0.543	0.53	0.595	0.747	0.83	0.447	0.56	0.205	0.637	0.597	0.642	0.052	0.659	0.805	0.91	0.795	0.61	0.355	0.01	0.516	0.353	0.388	0.345	0.535	0.163	0.555	0.118	0.657	0.521	0.092	0.68	0.663	0.587
2	0.596	0.815	0.5	0.396	0.412	0.246	0.2	0.681	0.742	0.547	0.801	0.441	0.335	0.609	0.484	0.64	0.49	0.653	0.721	0.839	1.017	0.488	0.515	0.07	0.555	0.518	0.168	0.001	0.537	0.746	0.682	0.073	0.441	0.727	0.079	0.537	0.425	0.628	0.867	0.681	0.316	0.541	0.044	0.547	0.324	0.01	0.497	0.579	0.726
2	0.771	0.695	0.344	0.331	0.422	0.741	0.402	0.645	0.631	0.521	0.704	0.431	0.402	0.632	0.528	0.633	0.594	0.638	0.731	0.905	0.765	0.497	0.802	0.315	0.589	0.531	0.0	0.0	0.537	0.746	1.031	0.41	0.593	0.0	0.0	0.516	0.353	0.741	0.667	0.679	0.212	0.793	0.229	0.637	0.855	0.254	0.52	0.57	0.838
2	0.472	0.54	0.25	0.265	0.321	0.367	0.201	0.823	0.36	0.663	0.46	0.748	0.623	0.846	0.773	0.383	0.475	0.39	0.497	0.724	0.641	0.426	0.645	0.404	0.479	0.522	0.576	0.034	0.668	0.816	0.621	0.089	0.511	0.618	0.067	0.51	0.378	0.52	0.866	0.557	0.231	0.65	0.292	0.575	0.652	0.246	0.474	0.598	0.547
2	0.526	0.411	0.281	0.48	0.424	0.306	0.228	0.444	0.465	0.414	0.423	0.48	0.347	0.563	0.498	0.364	0.353	0.433	0.449	0.78	0.831	0.457	0.615	0.239	0.553	0.543	0.471	0.014	0.537	0.746	0.671	0.097	0.636	0.61	0.048	0.425	0.286	0.569	0.876	0.603	0.166	0.654	0.226	0.626	0.567	0.097	0.43	0.511	0.625
2	0.329	0.566	0.031	0.515	0.52	0.327	0.326	0.565	0.538	0.393	0.522	0.361	0.361	0.361	0.361	0.455	0.591	0.455	0.591	0.669	0.798	0.454	0.48	0.214	0.511	0.519	0.588	0.077	0.432	0.686	0.475	0.061	0.252	0.384	0.024	0.516	0.353	0.407	0.929	0.594	0.473	0.443	0.08	0.598	0.587	0.31	0.461	0.564	0.447
2	0.532	0.277	0.313	0.408	0.328	0.478	0.218	0.349	0.322	0.262	0.309	0.487	0.373	0.741	0.649	0.369	0.362	0.445	0.517	0.77	0.727	0.404	0.661	0.338	0.467	0.533	0.485	0.015	0.537	0.746	0.434	0.015	0.423	0.407	0.011	0.516	0.353	0.591	0.98	0.526	0.287	0.628	0.17	0.558	0.739	0.354	0.418	0.57	0.617
2	0.445	0.473	0.0	0.643	0.696	0.505	0.536	0.458	0.606	0.281	0.473	0.0	0.0	0.0	0.0	0.0	0.0	0.0	0.0	0.733	0.805	0.504	0.553	0.216	0.545	0.501	0.668	0.066	0.613	0.765	0.397	0.018	0.741	0.392	0.014	0.516	0.353	0.514	0.973	0.676	0.131	0.575	0.163	0.658	0.448	0.059	0.311	0.377	0.563
2	0.481	0.665	0.188	0.464	0.376	0.408	0.248	0.592	0.642	0.482	0.674	0.573	0.368	0.573	0.475	0.515	0.623	0.573	0.688	0.739	0.711	0.436	0.637	0.361	0.631	0.603	0.329	0.008	0.537	0.746	0.573	0.058	0.636	0.716	0.132	0.492	0.312	0.521	0.83	0.613	0.17	0.629	0.229	0.692	0.698	0.336	0.498	0.503	0.559
2	0.401	0.316	0.125	0.384	0.357	0.361	0.237	0.39	0.31	0.336	0.314	0.654	0.643	0.736	0.682	0.417	0.429	0.417	0.484	0.65	0.454	0.429	0.648	0.599	0.477	0.519	0.423	0.021	0.537	0.746	0.397	0.022	0.542	0.72	0.204	0.427	0.329	0.445	0.791	0.547	0.208	0.658	0.462	0.583	0.669	0.405	0.384	0.515	0.421
2	0.601	0.157	0.063	0.342	0.416	0.631	0.487	0.556	0.343	0.384	0.434	0.736	0.701	0.736	0.721	0.416	0.479	0.416	0.509	0.825	0.867	0.312	0.65	0.215	0.473	0.618	0.168	0.001	0.537	0.746	0.463	0.012	0.566	0.66	0.048	0.534	0.359	0.645	0.946	0.392	0.144	0.651	0.145	0.546	0.718	0.213	0.477	0.632	0.699
2	0.301	0.52	0.094	0.39	0.453	0.163	0.19	0.353	0.467	0.43	0.527	0.665	0.52	0.723	0.672	0.421	0.525	0.421	0.534	0.668	0.914	0.472	0.365	0.093	0.525	0.513	0.58	0.085	0.346	0.62	0.434	0.051	0.634	0.696	0.285	0.438	0.292	0.339	0.691	0.62	0.173	0.0	0.237	0.609	0.598	0.156	0.497	0.579	0.64
2	0.497	0.462	0.219	0.411	0.364	0.465	0.24	0.696	0.458	0.53	0.485	0.726	0.496	0.902	0.814	0.402	0.434	0.402	0.484	0.76	0.793	0.395	0.604	0.254	0.391	0.491	0.612	0.038	0.504	0.748	0.865	0.486	0.495	0.659	0.08	0.459	0.366	0.472	0.53	0.511	0.229	0.573	0.119	0.496	0.665	0.238	0.505	0.709	0.603
2	0.544	0.291	0.219	0.405	0.39	0.503	0.279	0.554	0.377	0.381	0.342	0.518	0.439	0.566	0.517	0.544	0.456	0.544	0.532	0.766	0.66	0.404	0.692	0.413	0.579	0.6	0.329	0.006	0.537	0.746	0.89	0.463	0.579	0.654	0.061	0.6	0.375	0.521	0.568	0.523	0.177	0.746	0.495	0.631	0.21	0.005	0.497	0.579	0.598
2	0.626	0.383	0.094	0.335	0.434	0.621	0.461	0.571	0.483	0.399	0.552	0.778	0.43	0.778	0.695	0.429	0.468	0.429	0.5	0.804	0.617	0.313	0.746	0.42	0.561	0.67	0.754	0.042	0.362	0.69	0.719	0.083	0.579	0.592	0.025	0.571	0.365	0.661	0.909	0.448	0.154	0.78	0.439	0.611	0.635	0.097	0.548	0.616	0.677
2	0.633	0.393	0.188	0.466	0.453	0.607	0.375	0.851	0.441	0.692	0.499	0.783	0.487	0.783	0.677	0.408	0.492	0.435	0.531	0.826	0.737	0.447	0.725	0.34	0.589	0.571	0.202	0.001	0.537	0.746	0.262	0.001	0.455	0.743	0.073	0.66	0.458	0.671	0.931	0.601	0.284	0.743	0.3	0.613	0.702	0.159	0.664	0.696	0.706
2	0.404	0.644	0.094	0.335	0.434	0.387	0.275	0.904	0.656	0.748	0.774	0.571	0.404	0.571	0.527	0.605	0.521	0.605	0.671	0.698	0.717	0.448	0.58	0.337	0.529	0.535	0.471	0.027	0.537	0.746	0.834	0.623	0.575	0.666	0.135	0.552	0.361	0.342	0.366	0.509	0.176	0.592	0.244	0.56	0.612	0.256	0.567	0.684	0.492
2	0.404	0.3	0.094	0.405	0.328	0.364	0.276	0.495	0.358	0.319	0.381	0.626	0.505	0.626	0.569	0.488	0.488	0.495	0.588	0.691	0.666	0.402	0.6	0.397	0.547	0.583	0.37	0.015	0.537	0.746	0.832	0.615	0.535	0.66	0.129	0.534	0.374	0.346	0.379	0.547	0.213	0.594	0.246	0.616	0.606	0.244	0.549	0.613	0.492
2	0.658	0.661	0.031	0.337	0.436	0.69	0.601	0.84	0.735	0.681	0.896	0.537	0.537	0.537	0.537	0.776	1.008	0.776	1.008	0.818	0.597	0.457	0.779	0.468	0.605	0.572	0.555	0.012	0.398	0.662	0.878	0.234	0.635	0.732	0.06	0.47	0.304	0.661	0.755	0.62	0.172	0.81	0.494	0.662	0.634	0.082	0.451	0.494	0.696
2	0.27	0.956	0.063	0.433	0.395	0.213	0.211	0.814	0.865	0.653	0.931	0.549	0.331	0.549	0.5	0.676	0.843	0.676	0.86	0.615	0.646	0.516	0.352	0.098	0.649	0.55	0.815	0.364	0.597	0.754	0.0	0.348	0.564	0.568	0.074	0.516	0.353	0.515	0.648	0.562	0.203	0.0	0.237	0.609	0.598	0.156	0.497	0.579	0.64
2	0.464	0.714	0.031	0.586	0.614	0.425	0.438	0.607	0.76	0.437	0.709	0.482	0.482	0.482	0.482	0.641	0.832	0.641	0.832	0.738	0.768	0.466	0.605	0.303	0.469	0.484	0.37	0.012	0.537	0.746	0.463	0.026	0.512	0.684	0.114	0.48	0.365	0.514	0.873	0.599	0.243	0.646	0.296	0.561	0.547	0.113	0.548	0.669	0.552
2	0.5	0.383	0.031	0.506	0.579	0.502	0.468	0.712	0.401	0.547	0.561	0.672	0.672	0.672	0.672	0.423	0.549	0.423	0.549	0.728	0.576	0.401	0.671	0.436	0.577	0.602	0.726	0.068	0.555	0.773	0.818	0.338	0.587	0.663	0.081	0.576	0.363	0.502	0.649	0.528	0.174	0.697	0.395	0.629	0.643	0.2	0.572	0.615	0.556
2	0.001	0.933	0.031	0.291	0.362	0.016	0.054	0.77	0.858	0.607	0.917	0.454	0.454	0.454	0.454	0.593	0.77	0.593	0.77	0.329	0.152	0.499	0.402	0.612	0.599	0.535	0.546	0.324	0.687	0.799	0.0	0.348	0.564	0.568	0.074	0.516	0.353	0.515	0.648	0.562	0.203	0.0	0.237	0.609	0.598	0.156	0.497	0.579	0.64
2	0.438	0.349	0.313	0.371	0.275	0.274	0.139	0.861	0.303	0.703	0.337	0.71	0.509	0.71	0.64	0.376	0.418	0.42	0.474	0.735	0.855	0.438	0.529	0.184	0.665	0.619	0.602	0.047	0.484	0.721	0.927	1.046	0.567	0.647	0.098	0.671	0.403	0.203	0.056	0.462	0.166	0.577	0.173	0.716	0.287	0.015	0.497	0.579	0.558
2	0.707	0.531	0.75	0.6	0.333	0.57	0.229	0.598	0.369	0.427	0.497	0.798	0.346	0.798	0.632	0.397	0.464	0.722	0.547	0.872	0.782	0.436	0.754	0.295	0.555	0.56	0.44	0.005	0.537	0.746	0.417	0.004	0.566	0.434	0.005	0.516	0.353	0.744	0.993	0.589	0.204	0.769	0.258	0.627	0.768	0.182	0.47	0.543	0.78
2	0.449	0.709	0.25	0.473	0.405	0.268	0.181	0.679	0.675	0.512	0.684	0.546	0.336	0.585	0.491	0.545	0.651	0.671	0.765	0.746	0.889	0.432	0.468	0.103	0.685	0.635	0.749	0.101	0.578	0.773	0.31	0.008	0.44	0.805	0.295	0.568	0.436	0.473	0.718	0.552	0.282	0.475	0.054	0.709	0.491	0.079	0.577	0.546	0.583
2	0.548	0.647	0.156	0.607	0.453	0.455	0.33	0.594	0.535	0.44	0.598	0.704	0.353	0.704	0.604	0.47	0.61	0.617	0.73	0.735	0.476	0.453	0.731	0.555	0.553	0.545	0.693	0.045	0.637	0.793	0.434	0.014	0.41	0.488	0.018	0.51	0.434	0.604	0.974	0.616	0.323	0.75	0.502	0.606	0.742	0.333	0.544	0.62	0.558
2	0.495	0.956	0.5	0.483	0.29	0.283	0.116	0.87	0.734	0.712	0.945	0.685	0.333	0.685	0.516	0.616	0.74	0.802	0.873	0.763	0.825	0.513	0.596	0.239	0.697	0.579	0.503	0.02	0.77	0.827	0.487	0.028	0.698	0.722	0.128	0.629	0.334	0.539	0.858	0.715	0.164	0.539	0.083	0.749	0.615	0.164	0.608	0.532	0.614
2	0.536	0.508	0.25	0.392	0.417	0.436	0.253	0.76	0.446	0.597	0.626	0.495	0.495	0.771	0.667	0.654	0.513	0.654	0.642	0.773	0.734	0.463	0.661	0.332	0.573	0.548	0.485	0.015	0.537	0.746	0.96	0.806	0.567	0.689	0.081	0.678	0.405	0.419	0.268	0.594	0.205	0.691	0.309	0.619	0.592	0.11	0.667	0.69	0.617
2	0.821	0.185	0.344	0.461	0.416	0.725	0.444	0.509	0.324	0.334	0.286	0.82	0.549	0.82	0.723	0.381	0.425	0.424	0.479	0.951	0.919	0.337	0.754	0.162	0.461	0.588	0.559	0.005	0.563	0.801	0.584	0.01	0.523	0.547	0.007	0.667	0.424	0.843	0.986	0.426	0.184	0.751	0.112	0.534	0.773	0.105	0.508	0.669	0.919
2	0.603	0.727	1.156	0.577	0.161	0.413	0.076	0.649	0.372	0.674	0.82	0.757	0.351	0.822	0.639	0.522	0.591	0.59	0.681	0.815	0.775	0.445	0.682	0.279	0.549	0.549	0.663	0.028	0.518	0.738	0.497	0.017	0.503	0.59	0.028	0.477	0.369	0.65	0.962	0.594	0.247	0.693	0.217	0.619	0.62	0.097	0.395	0.488	0.699
2	0.639	0.323	0.125	0.253	0.364	0.659	0.436	0.635	0.472	0.466	0.524	0.656	0.639	0.708	0.67	0.457	0.564	0.472	0.586	0.853	0.927	0.411	0.578	0.095	0.577	0.593	0.856	0.068	0.572	0.778	0.434	0.008	0.526	0.56	0.019	0.544	0.382	0.684	0.977	0.543	0.217	0.577	0.051	0.654	0.627	0.087	0.472	0.519	0.76
2	0.56	0.642	0.188	0.382	0.422	0.471	0.314	0.657	0.602	0.489	0.628	0.593	0.424	0.593	0.567	0.499	0.547	0.545	0.619	0.81	0.93	0.435	0.571	0.138	0.499	0.527	0.55	0.019	0.408	0.676	1.017	1.094	0.559	0.745	0.108	0.512	0.354	0.257	0.009	0.448	0.167	0.587	0.095	0.506	0.602	0.108	0.628	0.785	0.677
2	0.62	0.859	0.656	0.387	0.359	0.421	0.178	0.886	0.689	0.729	0.873	0.457	0.335	0.702	0.519	0.724	0.681	0.843	0.922	0.842	0.919	0.484	0.629	0.163	0.625	0.563	0.276	0.002	0.537	0.746	1.034	0.91	0.592	0.821	0.138	0.579	0.362	0.419	0.131	0.659	0.208	0.66	0.141	0.669	0.587	0.069	0.592	0.592	0.73
2	0.802	0.547	2.125	0.45	0.338	0.312	0.143	0.365	0.36	0.518	0.54	0.622	0.344	0.779	0.6	0.405	0.395	0.625	0.566	0.953	1.038	0.435	0.59	0.043	0.589	0.58	0.637	0.009	0.57	0.768	0.516	0.006	0.627	0.649	0.016	0.455	0.301	0.825	0.981	0.582	0.165	0.595	0.017	0.606	0.528	0.018	0.541	0.617	0.922
2	0.498	0.667	0.438	0.377	0.315	0.266	0.139	0.717	0.599	0.552	0.635	0.849	0.469	0.849	0.696	0.456	0.592	0.605	0.662	0.78	0.964	0.432	0.496	0.1	0.555	0.563	0.531	0.024	0.378	0.657	0.981	1.15	0.563	0.648	0.073	0.506	0.35	0.188	-0.003	0.397	0.148	0.455	0.028	0.662	0.181	0.005	0.497	0.579	0.637
2	0.627	0.855	0.531	0.278	0.333	0.419	0.216	0.8	0.682	0.638	0.827	0.521	0.347	0.627	0.513	0.648	0.657	0.685	0.773	0.806	0.625	0.5	0.728	0.361	0.527	0.493	0.909	0.098	0.64	0.779	0.653	0.05	0.573	0.763	0.087	0.439	0.319	0.657	0.878	0.662	0.22	0.696	0.195	0.646	0.778	0.292	0.441	0.501	0.707
2	0.755	0.3	0.125	0.476	0.345	0.762	0.532	0.747	0.441	0.584	0.499	0.799	0.64	0.799	0.765	0.404	0.525	0.433	0.542	0.857	0.526	0.451	0.856	0.537	0.545	0.542	0.639	0.012	0.468	0.708	0.621	0.019	0.643	0.603	0.014	0.652	0.363	0.783	0.972	0.596	0.16	0.859	0.47	0.593	0.883	0.344	0.546	0.634	0.758
2	0.441	0.6	0.188	0.261	0.368	0.338	0.215	0.501	0.656	0.477	0.617	0.598	0.472	0.618	0.574	0.494	0.595	0.53	0.631	0.74	0.88	0.448	0.487	0.126	0.591	0.571	0.711	0.086	0.484	0.718	0.901	0.845	0.567	0.446	0.022	0.516	0.353	0.347	0.293	0.55	0.192	0.443	0.037	0.689	0.391	0.038	0.497	0.579	0.58
2	0.48	0.326	0.188	0.418	0.369	0.445	0.248	0.73	0.343	0.566	0.321	0.875	0.663	0.877	0.815	0.361	0.395	0.363	0.44	0.715	0.565	0.436	0.674	0.491	0.503	0.529	0.491	0.021	0.537	0.746	0.561	0.053	0.547	0.751	0.17	0.53	0.366	0.515	0.797	0.538	0.203	0.667	0.331	0.544	0.702	0.346	0.516	0.666	0.535
2	0.537	0.307	0.031	0.457	0.537	0.56	0.5	0.425	0.467	0.247	0.353	0.55	0.55	0.55	0.55	0.297	0.386	0.297	0.386	0.794	0.9	0.349	0.59	0.183	0.471	0.582	0.202	0.002	0.537	0.746	0.691	0.108	0.586	0.415	0.011	0.516	0.353	0.583	0.903	0.436	0.147	0.619	0.15	0.557	0.543	0.077	0.498	0.636	0.65
2	0.59	0.386	0.25	0.333	0.406	0.537	0.299	0.41	0.419	0.345	0.411	0.61	0.365	0.616	0.571	0.411	0.291	0.411	0.443	0.81	0.791	0.39	0.671	0.272	0.549	0.593	0.584	0.02	0.612	0.804	0.948	0.557	0.576	0.63	0.041	0.446	0.321	0.547	0.511	0.474	0.165	0.688	0.222	0.621	0.666	0.151	0.451	0.533	0.681
2	0.612	0.624	0.563	0.467	0.396	0.26	0.195	0.469	0.417	0.541	0.61	0.567	0.505	0.849	0.7	0.474	0.512	0.531	0.603	0.847	1.011	0.484	0.523	0.068	0.583	0.538	0.456	0.008	0.537	0.746	0.31	0.003	0.497	0.521	0.016	0.329	0.309	0.661	0.984	0.662	0.27	0.484	0.016	0.486	0.09	0.0	0.497	0.579	0.746
2	0.446	0.651	0.031	0.306	0.409	0.494	0.424	0.84	0.711	0.681	0.88	0.709	0.709	0.709	0.709	0.567	0.736	0.567	0.736	0.748	0.925	0.414	0.485	0.12	0.591	0.599	0.595	0.044	0.549	0.765	0.936	1.069	0.543	0.53	0.041	0.485	0.351	0.242	0.094	0.579	0.216	0.541	0.114	0.632	0.271	0.013	0.497	0.579	0.576
2	0.467	0.963	0.25	0.467	0.378	0.293	0.197	0.848	0.87	0.689	0.947	0.608	0.329	0.608	0.497	0.657	0.808	0.737	0.883	0.743	0.792	0.518	0.598	0.28	0.567	0.503	0.357	0.011	0.537	0.746	0.434	0.021	0.717	0.725	0.15	0.378	0.233	0.512	0.843	0.725	0.156	0.642	0.278	0.603	0.468	0.059	0.405	0.513	0.564
2	0.571	0.436	0.094	0.28	0.387	0.499	0.415	0.733	0.552	0.568	0.58	0.739	0.547	0.739	0.677	0.428	0.54	0.441	0.556	0.812	0.897	0.438	0.592	0.154	0.569	0.565	0.675	0.037	0.573	0.768	0.953	0.637	0.577	0.656	0.053	0.47	0.329	0.509	0.433	0.564	0.19	0.62	0.124	0.648	0.605	0.103	0.425	0.485	0.684
2	0.51	0.882	0.25	0.196	0.315	0.434	0.232	0.898	0.81	0.741	0.917	0.362	0.357	0.55	0.453	0.804	0.714	0.804	0.842	0.778	0.882	0.519	0.52	0.116	0.643	0.545	0.794	0.094	0.609	0.758	0.958	0.903	0.612	0.344	0.007	0.516	0.353	0.393	0.259	0.725	0.213	0.564	0.099	0.685	0.425	0.033	0.497	0.579	0.636
2	0.299	0.43	0.0	0.55	0.616	0.375	0.414	0.433	0.573	0.255	0.43	0.0	0.0	0.0	0.0	0.0	0.0	0.0	0.0	0.653	0.798	0.453	0.476	0.244	0.527	0.53	0.456	0.042	0.537	0.746	0.434	0.051	0.429	0.603	0.146	0.559	0.44	0.362	0.822	0.584	0.299	0.488	0.154	0.572	0.397	0.082	0.497	0.579	0.426
2	0.512	0.557	0.25	0.458	0.387	0.424	0.234	0.737	0.495	0.573	0.575	0.674	0.45	0.745	0.653	0.462	0.6	0.516	0.63	0.755	0.699	0.493	0.645	0.328	0.629	0.557	0.701	0.057	0.678	0.798	0.918	0.666	0.609	0.733	0.127	0.587	0.357	0.426	0.339	0.669	0.2	0.639	0.212	0.675	0.508	0.067	0.556	0.56	0.617
2	0.243	0.552	0.031	0.453	0.483	0.241	0.255	0.654	0.344	0.486	0.471	0.594	0.594	0.594	0.594	0.42	0.545	0.42	0.545	0.613	0.727	0.488	0.159	0.017	0.541	0.55	0.79	0.364	0.402	0.654	0.561	0.183	0.592	0.75	0.568	0.557	0.354	0.186	0.319	0.236	0.075	0.0	0.237	0.609	0.598	0.156	0.497	0.579	0.64
2	0.384	0.314	0.219	0.424	0.368	0.201	0.146	0.309	0.332	0.288	0.303	0.48	0.48	0.627	0.578	0.429	0.46	0.429	0.513	0.618	0.364	0.463	0.646	0.647	0.389	0.434	0.605	0.064	0.716	0.823	0.434	0.033	0.855	0.547	0.062	0.15	0.064	0.452	0.915	0.523	0.035	0.619	0.349	0.557	0.702	0.569	0.352	0.515	0.412
2	0.616	0.617	0.344	0.44	0.323	0.381	0.274	0.804	0.349	0.642	0.642	0.669	0.423	0.829	0.71	0.45	0.555	0.494	0.601	0.838	0.903	0.458	0.635	0.176	0.571	0.551	0.403	0.006	0.537	0.746	0.567	0.028	0.686	0.737	0.077	0.593	0.327	0.652	0.908	0.606	0.14	0.678	0.173	0.616	0.565	0.059	0.644	0.679	0.722
2	0.602	0.372	0.375	0.421	0.373	0.365	0.248	0.763	0.344	0.6	0.393	0.612	0.506	0.695	0.627	0.433	0.417	0.433	0.506	0.823	0.845	0.369	0.652	0.218	0.567	0.622	0.609	0.021	0.641	0.825	1.037	1.024	0.498	0.768	0.103	0.685	0.443	0.358	0.071	0.589	0.25	0.662	0.161	0.659	0.543	0.054	0.693	0.669	0.71
2	0.351	0.871	0.031	0.543	0.506	0.366	0.345	0.781	0.555	0.619	0.725	0.589	0.589	0.589	0.589	0.51	0.662	0.51	0.662	0.701	0.97	0.51	0.391	0.089	0.637	0.548	0.44	0.029	0.537	0.746	0.888	1.217	0.618	0.521	0.061	0.618	0.363	-0.014	-0.047	0.328	0.092	0.0	0.237	0.609	0.598	0.156	0.497	0.579	0.64
2	0.286	0.875	0.094	0.369	0.376	0.222	0.177	0.822	0.727	0.662	0.836	0.491	0.366	0.654	0.58	0.694	0.661	0.694	0.799	0.613	0.583	0.515	0.529	0.406	0.419	0.415	0.584	0.094	0.669	0.787	0.761	0.661	0.56	0.67	0.256	0.477	0.34	0.181	0.222	0.701	0.239	0.491	0.173	0.621	0.586	0.382	0.408	0.498	0.382
2	0.554	0.467	0.25	0.369	0.39	0.48	0.268	0.75	0.429	0.586	0.54	0.578	0.496	0.696	0.609	0.42	0.484	0.476	0.573	0.776	0.691	0.43	0.691	0.387	0.567	0.571	0.075	0.001	0.537	0.746	0.434	0.012	0.274	0.685	0.072	0.568	0.554	0.6	0.922	0.591	0.448	0.715	0.352	0.626	0.663	0.177	0.495	0.562	0.619
2	0.473	0.827	0.063	0.434	0.489	0.471	0.38	0.512	0.676	0.677	0.848	0.663	0.647	0.663	0.656	0.631	0.709	0.631	0.764	0.746	0.789	0.528	0.602	0.281	0.485	0.448	0.413	0.014	0.537	0.746	0.621	0.087	0.367	0.488	0.025	0.457	0.442	0.528	0.905	0.71	0.385	0.548	0.106	0.372	0.377	0.028	0.497	0.579	0.601
2	0.709	0.697	0.563	0.388	0.426	0.59	0.276	0.77	0.656	0.607	0.801	0.545	0.35	0.693	0.596	0.635	0.649	0.684	0.73	0.886	0.88	0.448	0.708	0.199	0.589	0.569	0.485	0.006	0.537	0.746	1.081	0.814	0.587	0.5	0.008	0.583	0.366	0.594	0.33	0.552	0.181	0.722	0.159	0.623	0.668	0.082	0.679	0.694	0.809
2	0.706	0.575	1.25	0.406	0.266	0.254	0.148	0.763	0.493	0.6	0.557	0.85	0.359	0.85	0.666	0.414	0.461	0.578	0.613	0.898	1.01	0.435	0.59	0.073	0.563	0.565	0.44	0.005	0.537	0.746	0.547	0.014	0.576	0.571	0.014	0.467	0.329	0.741	0.976	0.579	0.195	0.595	0.04	0.646	0.65	0.074	0.479	0.53	0.825
2	0.681	0.263	0.188	0.427	0.321	0.677	0.415	0.715	0.317	0.549	0.406	0.473	0.356	0.637	0.551	0.481	0.366	0.481	0.487	0.827	0.581	0.426	0.795	0.476	0.507	0.54	0.661	0.019	0.641	0.805	0.723	0.065	0.627	0.53	0.012	0.53	0.329	0.713	0.937	0.552	0.158	0.825	0.505	0.572	0.719	0.144	0.58	0.68	0.707
2	0.673	0.725	0.344	0.454	0.351	0.648	0.32	0.785	0.64	0.625	0.836	0.779	0.389	0.779	0.668	0.528	0.648	0.679	0.739	0.844	0.715	0.442	0.753	0.351	0.571	0.564	0.598	0.014	0.283	0.577	0.959	0.398	0.584	0.5	0.01	0.701	0.405	0.656	0.667	0.574	0.19	0.795	0.398	0.621	0.58	0.051	0.616	0.655	0.734
2	0.51	0.566	0.125	0.454	0.4	0.487	0.328	0.736	0.576	0.571	0.681	0.811	0.655	0.842	0.787	0.43	0.523	0.43	0.543	0.733	0.573	0.454	0.689	0.478	0.607	0.575	0.563	0.027	0.266	0.557	0.487	0.025	0.59	0.799	0.206	0.565	0.358	0.539	0.787	0.608	0.195	0.678	0.311	0.626	0.744	0.41	0.57	0.618	0.561
2	0.627	0.439	0.031	0.541	0.609	0.634	0.575	0.645	0.521	0.477	0.582	0.396	0.396	0.396	0.396	0.537	0.697	0.537	0.697	0.797	0.575	0.405	0.766	0.495	0.597	0.61	0.413	0.006	0.537	0.746	0.864	0.247	0.584	0.375	0.005	0.516	0.353	0.642	0.796	0.582	0.192	0.798	0.519	0.654	0.6	0.074	0.434	0.486	0.662
2	0.587	0.335	0.063	0.461	0.342	0.608	0.476	0.747	0.438	0.584	0.524	0.652	0.565	0.652	0.621	0.405	0.416	0.405	0.47	0.755	0.473	0.411	0.763	0.587	0.615	0.615	0.503	0.013	0.385	0.67	0.787	0.17	0.626	0.683	0.06	0.599	0.354	0.61	0.806	0.591	0.169	0.781	0.544	0.643	0.766	0.328	0.595	0.619	0.583
2	0.475	0.776	0.344	0.269	0.378	0.19	0.156	0.618	0.656	0.596	0.767	0.637	0.332	0.672	0.593	0.505	0.622	0.733	0.738	0.777	1.057	0.522	0.311	0.021	0.192	0.243	0.413	0.014	0.537	0.746	0.594	0.071	0.57	0.696	0.117	0.434	0.319	0.517	0.833	0.737	0.243	0.0	0.237	0.609	0.598	0.156	0.497	0.579	0.64
2	0.678	0.268	0.438	0.521	0.371	0.59	0.289	0.696	0.306	0.53	0.314	0.645	0.362	0.696	0.598	0.357	0.304	0.386	0.422	0.853	0.754	0.424	0.747	0.324	0.527	0.553	0.344	0.004	0.537	0.746	1.038	0.693	0.54	0.775	0.073	0.578	0.386	0.581	0.368	0.579	0.218	0.74	0.226	0.551	0.819	0.31	0.575	0.7	0.747
2	0.469	0.118	0.188	0.387	0.323	0.441	0.238	0.336	0.272	0.205	0.21	0.548	0.477	0.707	0.631	0.262	0.34	0.386	0.431	0.72	0.628	0.371	0.623	0.342	0.415	0.528	0.79	0.116	0.551	0.781	0.475	0.029	0.528	0.596	0.059	0.35	0.303	0.527	0.923	0.47	0.193	0.614	0.209	0.557	0.653	0.251	0.336	0.501	0.56
2	0.438	0.323	0.156	0.327	0.423	0.296	0.238	0.779	0.408	0.616	0.393	0.807	0.58	0.807	0.739	0.369	0.432	0.395	0.474	0.742	0.911	0.393	0.516	0.164	0.629	0.638	0.329	0.011	0.537	0.746	0.31	0.008	0.4	0.719	0.168	0.601	0.472	0.486	0.837	0.506	0.3	0.559	0.145	0.683	0.439	0.056	0.497	0.579	0.56
2	0.639	0.714	0.344	0.415	0.355	0.598	0.293	0.466	0.462	0.544	0.654	0.397	0.397	0.64	0.584	0.305	0.396	0.633	0.701	0.835	0.776	0.499	0.713	0.299	0.555	0.511	0.423	0.006	0.537	0.746	0.567	0.024	0.563	0.496	0.012	0.494	0.345	0.683	0.971	0.664	0.227	0.711	0.212	0.621	0.731	0.192	0.466	0.545	0.725
2	0.616	0.256	0.344	0.431	0.328	0.517	0.273	0.724	0.33	0.559	0.289	0.783	0.342	0.783	0.649	0.393	0.317	0.431	0.452	0.832	0.851	0.27	0.649	0.198	0.351	0.578	0.722	0.038	0.512	0.801	0.749	0.111	0.521	0.484	0.012	0.536	0.381	0.651	0.9	0.302	0.144	0.65	0.131	0.494	0.646	0.113	0.487	0.698	0.724
2	0.549	0.808	0.438	0.442	0.399	0.289	0.181	0.616	0.607	0.652	0.808	0.618	0.361	0.71	0.591	0.53	0.579	0.69	0.747	0.799	0.883	0.496	0.604	0.193	0.671	0.578	0.382	0.008	0.537	0.746	0.475	0.019	0.596	0.517	0.022	0.54	0.347	0.603	0.965	0.689	0.213	0.65	0.191	0.699	0.464	0.038	0.549	0.535	0.657
2	0.597	0.344	0.094	0.409	0.368	0.615	0.437	0.649	0.464	0.481	0.469	0.766	0.409	0.766	0.685	0.452	0.466	0.452	0.519	0.836	0.98	0.411	0.534	0.082	0.647	0.632	0.653	0.028	0.634	0.806	0.662	0.064	0.637	0.434	0.01	0.516	0.353	0.641	0.941	0.545	0.15	0.559	0.055	0.657	0.09	0.0	0.497	0.579	0.727
2	0.45	0.684	0.25	0.138	0.266	0.337	0.182	0.576	0.682	0.497	0.714	0.429	0.336	0.646	0.551	0.656	0.608	0.747	0.762	0.739	0.833	0.395	0.564	0.232	0.653	0.649	0.448	0.019	0.537	0.746	0.905	0.835	0.593	0.446	0.022	0.516	0.353	0.358	0.301	0.35	0.115	0.581	0.167	0.67	0.556	0.131	0.623	0.612	0.56
2	0.475	0.933	0.219	0.491	0.419	0.293	0.222	0.729	0.779	0.616	0.91	0.351	0.35	0.464	0.392	0.615	0.799	0.736	0.866	0.751	0.815	0.53	0.565	0.204	0.705	0.57	0.701	0.068	0.545	0.724	0.31	0.007	0.69	0.743	0.165	0.642	0.341	0.519	0.841	0.71	0.166	0.617	0.21	0.719	0.464	0.056	0.556	0.521	0.584
2	0.464	0.312	0.031	0.445	0.528	0.486	0.439	0.351	0.464	0.188	0.3	0.591	0.591	0.591	0.591	0.326	0.423	0.326	0.423	0.742	0.798	0.364	0.568	0.221	0.307	0.459	0.691	0.068	0.44	0.723	0.449	0.024	0.42	0.758	0.194	0.333	0.356	0.501	0.798	0.445	0.266	0.591	0.171	0.459	0.604	0.177	0.315	0.595	0.569
2	0.63	0.367	0.844	0.378	0.312	0.354	0.148	0.834	0.391	0.674	0.356	0.804	0.345	0.804	0.643	0.377	0.351	0.418	0.447	0.849	0.938	0.427	0.601	0.122	0.509	0.539	0.689	0.028	0.368	0.651	0.417	0.007	0.608	0.723	0.065	0.548	0.345	0.669	0.935	0.543	0.166	0.553	0.04	0.545	0.66	0.115	0.572	0.705	0.751
2	0.579	0.307	0.281	0.371	0.235	0.562	0.272	0.628	0.394	0.459	0.416	0.499	0.499	0.779	0.659	0.521	0.456	0.521	0.522	0.79	0.691	0.377	0.706	0.384	0.541	0.6	0.255	0.004	0.537	0.746	0.891	0.389	0.577	0.471	0.013	0.516	0.353	0.576	0.672	0.477	0.165	0.743	0.4	0.601	0.565	0.072	0.695	0.727	0.643
2	0.228	0.637	0.063	0.337	0.436	0.164	0.177	0.649	0.63	0.481	0.649	0.615	0.496	0.615	0.577	0.487	0.632	0.491	0.635	0.598	0.68	0.362	0.371	0.144	0.311	0.463	0.727	0.278	0.472	0.742	0.507	0.13	0.538	0.723	0.503	0.421	0.329	0.209	0.422	0.326	0.141	0.0	0.237	0.609	0.598	0.156	0.497	0.579	0.64
2	0.306	0.46	0.094	0.362	0.455	0.18	0.194	0.551	0.54	0.378	0.469	0.639	0.48	0.639	0.579	0.445	0.505	0.445	0.532	0.499	0.167	0.417	0.599	0.652	0.465	0.522	0.792	0.267	0.565	0.772	0.475	0.068	0.6	0.731	0.359	0.414	0.297	0.325	0.608	0.538	0.169	0.551	0.277	0.637	0.716	0.946	0.392	0.468	0.302
2	0.703	0.529	0.406	0.308	0.347	0.648	0.321	0.505	0.462	0.479	0.543	0.743	0.455	0.745	0.654	0.462	0.477	0.484	0.564	0.871	0.785	0.441	0.751	0.293	0.509	0.528	0.403	0.004	0.537	0.746	1.018	0.528	0.555	0.678	0.032	0.485	0.346	0.653	0.541	0.582	0.21	0.766	0.254	0.608	0.735	0.144	0.462	0.555	0.782
2	0.848	0.222	1.219	0.41	0.293	0.751	0.27	0.686	0.303	0.544	0.379	0.364	0.347	0.748	0.623	0.791	0.277	0.885	0.457	0.953	0.814	0.402	0.83	0.266	0.501	0.555	0.471	0.002	0.537	0.746	0.449	0.003	0.699	0.53	0.005	0.187	0.143	0.867	0.994	0.533	0.112	0.827	0.209	0.568	0.879	0.205	0.495	0.621	0.919
2	0.516	0.388	0.219	0.199	0.318	0.475	0.256	0.491	0.483	0.355	0.471	0.631	0.512	0.661	0.607	0.387	0.465	0.442	0.53	0.762	0.733	0.444	0.635	0.297	0.571	0.563	0.699	0.054	0.528	0.744	0.885	0.51	0.587	0.536	0.029	0.394	0.294	0.495	0.559	0.574	0.187	0.607	0.15	0.613	0.644	0.185	0.495	0.575	0.621
2	0.45	0.658	0.031	0.539	0.607	0.412	0.427	0.52	0.687	0.422	0.647	0.516	0.516	0.516	0.516	0.578	0.751	0.578	0.751	0.763	1.047	0.43	0.32	0.026	0.551	0.562	0.432	0.018	0.537	0.746	0.964	1.289	0.559	0.392	0.014	0.516	0.353	0.036	-0.062	0.462	0.172	0.0	0.237	0.609	0.598	0.156	0.497	0.579	0.64
2	0.633	0.344	0.813	0.306	0.349	0.27	0.156	0.695	0.343	0.529	0.363	0.379	0.379	0.728	0.626	0.757	0.301	0.757	0.448	0.859	1.013	0.424	0.512	0.055	0.415	0.482	0.639	0.021	0.618	0.795	0.668	0.054	0.518	0.524	0.014	0.345	0.306	0.673	0.943	0.56	0.228	0.513	0.021	0.527	0.577	0.059	0.407	0.596	0.761
2	0.605	0.658	0.281	0.337	0.411	0.434	0.294	0.671	0.576	0.504	0.679	0.539	0.539	0.845	0.73	0.472	0.5	0.472	0.556	0.831	0.898	0.421	0.627	0.174	0.647	0.623	0.55	0.015	0.494	0.733	0.64	0.051	0.54	0.648	0.042	0.611	0.397	0.645	0.92	0.577	0.217	0.645	0.133	0.646	0.547	0.054	0.572	0.601	0.718
2	0.451	0.667	0.344	0.259	0.369	0.153	0.136	0.597	0.566	0.466	0.663	0.425	0.359	0.576	0.484	0.567	0.684	0.618	0.726	0.76	1.013	0.46	0.304	0.022	0.122	0.228	0.645	0.057	0.521	0.734	0.625	0.101	0.614	0.547	0.044	0.257	0.218	0.503	0.877	0.601	0.179	0.307	-0.003	0.333	0.254	0.01	0.497	0.579	0.597
2	0.285	0.406	0.063	0.318	0.419	0.266	0.223	0.432	0.54	0.26	0.416	0.691	0.525	0.691	0.646	0.408	0.53	0.437	0.548	0.602	0.528	0.484	0.532	0.417	0.307	0.36	0.656	0.14	0.534	0.733	0.705	0.436	0.436	0.407	0.037	0.516	0.353	0.307	0.611	0.591	0.296	0.564	0.352	0.456	0.491	0.182	0.32	0.603	0.367
2	0.33	0.552	0.156	0.294	0.387	0.16	0.148	0.826	0.567	0.666	0.594	0.686	0.369	0.724	0.657	0.415	0.475	0.463	0.53	0.669	0.796	0.426	0.433	0.144	0.745	0.671	0.715	0.154	0.54	0.756	0.741	0.454	0.529	0.658	0.187	0.628	0.408	0.306	0.457	0.56	0.22	0.465	0.102	0.741	0.143	0.008	0.497	0.579	0.469
2	0.414	0.792	0.219	0.319	0.371	0.294	0.171	0.7	0.58	0.549	0.76	0.421	0.346	0.628	0.504	0.739	0.666	0.739	0.8	0.718	0.821	0.491	0.519	0.191	0.625	0.556	0.666	0.077	0.497	0.711	0.893	0.913	0.582	0.58	0.068	0.566	0.363	0.277	0.194	0.703	0.226	0.455	0.054	0.563	0.536	0.136	0.643	0.732	0.545
2	0.323	0.744	0.125	0.406	0.349	0.254	0.172	0.802	0.564	0.641	0.707	0.561	0.498	0.638	0.599	0.549	0.661	0.577	0.701	0.675	0.872	0.478	0.278	0.037	0.541	0.55	0.746	0.19	0.67	0.799	0.397	0.033	0.712	0.764	0.417	0.564	0.307	0.333	0.582	0.637	0.136	0.255	0.0	0.776	0.21	0.015	0.497	0.579	0.477
2	0.511	0.79	0.375	0.431	0.283	0.301	0.173	0.692	0.673	0.544	0.794	0.483	0.388	0.642	0.522	0.654	0.619	0.671	0.79	0.772	0.833	0.522	0.535	0.132	0.599	0.518	0.85	0.129	0.627	0.765	0.973	1.015	0.623	0.666	0.078	0.456	0.303	0.304	0.101	0.698	0.199	0.424	0.015	0.511	0.471	0.049	0.375	0.588	0.648
2	0.489	0.767	0.0	0.671	0.72	0.544	0.573	0.624	0.825	0.455	0.767	0.0	0.0	0.0	0.0	0.0	0.0	0.0	0.0	0.704	0.485	0.43	0.643	0.364	0.589	0.584	0.946	0.243	0.545	0.758	0.886	0.591	0.576	0.77	0.186	0.492	0.339	0.408	0.345	0.533	0.183	0.615	0.19	0.626	0.678	0.277	0.47	0.544	0.58
2	0.573	0.307	0.094	0.45	0.428	0.573	0.416	0.724	0.407	0.559	0.476	0.58	0.58	0.668	0.632	0.465	0.51	0.465	0.56	0.775	0.62	0.415	0.721	0.449	0.535	0.565	0.413	0.008	0.537	0.746	0.864	0.327	0.541	0.647	0.049	0.701	0.425	0.574	0.689	0.547	0.208	0.756	0.467	0.58	0.642	0.136	0.707	0.757	0.616
2	0.404	0.894	0.125	0.396	0.428	0.313	0.239	0.653	0.863	0.562	0.875	0.504	0.444	0.749	0.66	0.577	0.71	0.644	0.781	0.727	0.94	0.54	0.354	0.048	0.643	0.53	0.717	0.107	0.57	0.734	0.875	0.846	0.639	0.4	0.019	0.516	0.353	0.315	0.294	0.669	0.183	0.215	-0.009	0.383	0.391	0.046	0.497	0.579	0.551
2	0.268	0.739	0.063	0.408	0.406	0.213	0.21	0.69	0.708	0.523	0.718	0.543	0.543	0.671	0.631	0.538	0.688	0.538	0.694	0.638	0.81	0.516	0.456	0.24	0.587	0.516	0.393	0.035	0.537	0.746	0.804	0.997	0.646	0.488	0.073	0.466	0.298	0.108	0.121	0.465	0.121	0.399	0.072	0.59	0.37	0.077	0.497	0.579	0.411
2	0.374	0.455	0.0	0.598	0.658	0.442	0.477	0.448	0.592	0.27	0.455	0.0	0.0	0.0	0.0	0.0	0.0	0.0	0.0	0.64	0.475	0.405	0.586	0.41	0.397	0.485	0.807	0.204	0.516	0.751	0.781	0.486	0.489	0.304	0.011	0.516	0.353	0.382	0.596	0.489	0.226	0.546	0.181	0.494	0.617	0.308	0.411	0.639	0.471
2	0.596	0.559	0.563	0.519	0.381	0.333	0.182	0.455	0.51	0.452	0.559	0.572	0.347	0.605	0.519	0.546	0.557	0.62	0.639	0.765	0.497	0.441	0.755	0.527	0.521	0.536	0.77	0.053	0.556	0.759	0.262	0.001	0.21	0.552	0.022	0.485	0.584	0.647	0.98	0.579	0.525	0.776	0.498	0.603	0.732	0.241	0.425	0.529	0.617
2	0.256	0.494	0.063	0.42	0.416	0.195	0.2	0.622	0.431	0.452	0.455	0.708	0.604	0.708	0.673	0.414	0.525	0.414	0.531	0.607	0.641	0.458	0.477	0.307	0.651	0.596	0.631	0.142	0.702	0.819	0.599	0.227	0.507	0.809	0.811	0.571	0.401	0.043	0.052	0.727	0.281	0.455	0.141	0.745	0.5	0.228	0.561	0.502	0.376
2	0.662	0.247	0.469	0.455	0.235	0.608	0.265	0.626	0.356	0.456	0.353	0.792	0.337	0.792	0.63	0.395	0.292	0.475	0.438	0.84	0.726	0.414	0.745	0.347	0.521	0.557	0.456	0.007	0.537	0.746	0.525	0.015	0.623	0.507	0.011	0.487	0.316	0.703	0.979	0.552	0.16	0.75	0.272	0.581	0.793	0.277	0.513	0.622	0.726
2	0.671	0.573	0.094	0.416	0.362	0.692	0.498	0.461	0.609	0.456	0.64	0.543	0.425	0.543	0.499	0.51	0.662	0.671	0.76	0.883	1.048	0.402	0.282	0.002	0.541	0.55	0.798	0.042	0.493	0.739	0.603	0.028	0.662	0.635	0.028	0.35	0.242	0.707	0.953	0.516	0.127	0.0	0.237	0.609	0.598	0.156	0.497	0.579	0.64
2	0.713	0.316	0.188	0.355	0.416	0.706	0.442	0.677	0.433	0.575	0.497	0.505	0.34	0.771	0.656	0.721	0.356	0.721	0.577	0.856	0.647	0.409	0.8	0.42	0.525	0.564	0.588	0.011	0.63	0.805	0.89	0.194	0.534	0.808	0.078	0.516	0.368	0.712	0.77	0.555	0.216	0.82	0.406	0.595	0.767	0.174	0.485	0.586	0.757
2	0.598	0.651	0.0	0.741	0.78	0.641	0.664	0.559	0.739	0.386	0.651	0.0	0.0	0.0	0.0	0.0	0.0	0.0	0.0	0.837	0.992	0.463	0.389	0.021	0.621	0.576	0.847	0.081	0.508	0.726	1.057	1.213	0.578	0.586	0.028	0.608	0.378	0.26	-0.012	0.428	0.149	0.255	-0.013	0.546	0.344	0.01	0.497	0.579	0.736
2	0.405	0.63	0.063	0.455	0.422	0.389	0.323	0.539	0.713	0.449	0.665	0.106	0.106	0.604	0.552	0.333	0.432	0.454	0.512	0.706	0.771	0.418	0.557	0.275	0.441	0.504	0.526	0.037	0.566	0.772	0.679	0.194	0.499	0.557	0.061	0.393	0.338	0.447	0.786	0.557	0.24	0.607	0.278	0.565	0.471	0.085	0.223	0.381	0.503
2	0.723	0.312	0.313	0.472	0.323	0.716	0.377	0.615	0.351	0.445	0.367	0.583	0.389	0.684	0.616	0.415	0.439	0.415	0.503	0.854	0.601	0.45	0.805	0.416	0.511	0.522	0.926	0.066	0.618	0.785	0.696	0.042	0.646	0.605	0.017	0.449	0.291	0.752	0.95	0.582	0.155	0.826	0.406	0.576	0.784	0.187	0.544	0.651	0.765
2	0.632	0.503	0.75	0.386	0.328	0.295	0.167	0.25	0.33	0.479	0.499	0.428	0.392	0.656	0.541	0.498	0.435	0.52	0.578	0.853	0.968	0.454	0.587	0.107	0.521	0.525	0.541	0.013	0.669	0.807	0.449	0.01	0.584	0.096	0.0	0.516	0.353	0.679	0.993	0.606	0.198	0.557	0.041	0.647	0.64	0.1	0.389	0.457	0.753
2	0.469	0.681	0.094	0.433	0.426	0.462	0.33	0.683	0.708	0.516	0.776	0.465	0.342	0.465	0.425	0.606	0.762	0.628	0.788	0.716	0.603	0.353	0.633	0.371	0.389	0.526	0.783	0.111	0.549	0.788	0.867	0.566	0.509	0.769	0.205	0.376	0.325	0.392	0.347	0.426	0.194	0.568	0.131	0.524	0.594	0.159	0.248	0.453	0.582
2	0.597	0.51	0.125	0.666	0.409	0.537	0.401	0.429	0.567	0.467	0.617	0.507	0.42	0.675	0.618	0.404	0.525	0.54	0.596	0.748	0.417	0.43	0.757	0.535	0.593	0.586	0.932	0.13	0.644	0.803	0.584	0.035	0.562	0.344	0.005	0.516	0.353	0.646	0.968	0.63	0.218	0.763	0.438	0.647	0.782	0.351	0.528	0.567	0.619
2	0.668	0.457	0.156	0.533	0.336	0.658	0.43	0.572	0.54	0.434	0.554	0.739	0.51	0.739	0.69	0.452	0.545	0.486	0.586	0.823	0.595	0.45	0.779	0.445	0.569	0.556	0.776	0.039	0.558	0.757	0.567	0.021	0.6	0.421	0.006	0.516	0.353	0.709	0.979	0.611	0.19	0.799	0.423	0.621	0.675	0.108	0.47	0.548	0.719
2	0.541	0.774	0.156	0.51	0.323	0.408	0.324	0.809	0.64	0.648	0.702	0.541	0.541	0.664	0.621	0.53	0.636	0.554	0.67	0.792	0.863	0.475	0.565	0.144	0.754	0.636	0.801	0.084	0.537	0.738	0.346	0.006	0.45	0.64	0.055	0.671	0.464	0.593	0.944	0.65	0.301	0.597	0.116	0.74	0.344	0.015	0.497	0.579	0.664
2	0.692	0.7	0.406	0.34	0.373	0.622	0.311	0.893	0.379	0.736	0.769	0.514	0.36	0.622	0.491	0.782	0.536	0.782	0.814	0.873	0.857	0.497	0.707	0.216	0.597	0.536	0.591	0.012	0.818	0.85	0.773	0.09	0.612	0.0	0.0	0.516	0.353	0.721	0.928	0.679	0.201	0.706	0.15	0.611	0.747	0.167	0.567	0.632	0.787
2	0.589	0.52	0.094	0.365	0.355	0.61	0.43	0.812	0.393	0.651	0.531	0.721	0.63	0.733	0.706	0.405	0.496	0.408	0.517	0.793	0.675	0.442	0.714	0.391	0.479	0.509	0.515	0.014	0.731	0.836	0.714	0.097	0.562	0.731	0.084	0.512	0.353	0.617	0.843	0.564	0.199	0.737	0.356	0.558	0.615	0.103	0.516	0.647	0.659
2	0.469	0.617	0.219	0.412	0.412	0.318	0.217	0.736	0.587	0.571	0.621	0.345	0.345	0.738	0.638	0.663	0.582	0.663	0.658	0.745	0.801	0.482	0.589	0.258	0.641	0.573	0.52	0.026	0.508	0.72	0.417	0.018	0.597	0.44	0.018	0.516	0.353	0.534	0.97	0.662	0.206	0.633	0.252	0.662	0.335	0.021	0.497	0.579	0.574
2	0.521	0.693	0.188	0.365	0.345	0.442	0.282	0.685	0.453	0.534	0.649	0.761	0.58	0.761	0.67	0.487	0.56	0.518	0.619	0.768	0.759	0.444	0.639	0.299	0.715	0.641	0.568	0.026	0.612	0.785	0.547	0.039	0.54	0.733	0.121	0.555	0.379	0.561	0.856	0.657	0.239	0.659	0.244	0.714	0.545	0.085	0.549	0.521	0.619
2	0.632	0.372	0.344	0.383	0.257	0.563	0.286	0.55	0.394	0.507	0.543	0.564	0.344	0.677	0.578	0.412	0.504	0.466	0.557	0.821	0.706	0.35	0.733	0.367	0.565	0.638	0.423	0.006	0.537	0.746	0.516	0.017	0.626	0.365	0.005	0.516	0.353	0.678	0.983	0.501	0.143	0.761	0.359	0.617	0.682	0.136	0.538	0.603	0.695
2	0.671	0.577	0.094	0.416	0.362	0.692	0.498	0.461	0.609	0.456	0.642	0.543	0.425	0.543	0.499	0.518	0.673	0.671	0.764	0.883	1.048	0.404	0.282	0.002	0.541	0.55	0.798	0.042	0.491	0.738	0.603	0.028	0.661	0.635	0.028	0.392	0.261	0.707	0.953	0.516	0.127	0.0	0.237	0.609	0.598	0.156	0.497	0.579	0.64
2	0.5	0.455	0.406	0.297	0.262	0.24	0.152	0.412	0.256	0.396	0.42	0.537	0.362	0.71	0.612	0.375	0.386	0.429	0.47	0.789	1.031	0.39	0.104	-0.002	0.541	0.55	0.713	0.064	0.585	0.792	0.589	0.06	0.55	0.365	0.008	0.516	0.353	0.558	0.945	0.501	0.189	0.0	0.237	0.609	0.598	0.156	0.497	0.579	0.64
2	0.329	0.774	0.031	0.46	0.54	0.306	0.326	0.766	0.697	0.603	0.806	0.706	0.706	0.706	0.706	0.52	0.675	0.52	0.675	0.655	0.695	0.404	0.472	0.202	0.699	0.666	0.759	0.198	0.522	0.754	0.827	0.868	0.568	0.269	0.01	0.516	0.353	0.247	0.285	0.467	0.167	0.416	0.059	0.741	0.37	0.056	0.497	0.579	0.471
2	0.506	0.727	0.063	0.501	0.575	0.431	0.407	0.77	0.644	0.607	0.792	0.517	0.517	0.973	0.92	0.718	0.532	0.718	0.732	0.639	0.231	0.387	0.723	0.649	0.605	0.628	0.927	0.202	0.539	0.769	0.449	0.019	0.521	0.843	0.291	0.59	0.401	0.521	0.711	0.552	0.224	0.721	0.478	0.637	0.757	0.464	0.566	0.603	0.505
2	0.625	0.79	0.281	0.682	0.41	0.558	0.311	0.665	0.734	0.501	0.744	0.45	0.359	0.482	0.43	0.586	0.638	0.641	0.749	0.851	0.973	0.516	0.523	0.064	0.661	0.557	0.8	0.054	0.631	0.769	0.434	0.008	0.623	0.53	0.016	0.277	0.224	0.672	0.979	0.715	0.204	0.513	0.023	0.736	0.584	0.067	0.464	0.437	0.753
2	0.641	0.462	0.063	0.318	0.396	0.671	0.521	0.709	0.519	0.544	0.575	0.71	0.687	0.71	0.7	0.425	0.552	0.429	0.555	0.84	0.808	0.409	0.702	0.27	0.475	0.533	0.403	0.006	0.537	0.746	0.612	0.035	0.63	0.456	0.008	0.516	0.353	0.683	0.965	0.521	0.147	0.716	0.22	0.55	0.62	0.082	0.556	0.687	0.735
2	0.546	0.882	0.25	0.503	0.333	0.369	0.262	0.791	0.642	0.629	0.804	0.68	0.358	0.689	0.601	0.534	0.692	0.755	0.809	0.8	0.901	0.481	0.469	0.06	0.667	0.588	0.891	0.134	0.574	0.755	0.525	0.028	0.561	0.599	0.04	0.608	0.387	0.597	0.94	0.637	0.221	0.503	0.039	0.706	0.324	0.013	0.497	0.579	0.681
2	0.722	0.242	0.313	0.397	0.41	0.706	0.376	0.683	0.386	0.516	0.365	0.54	0.378	0.748	0.625	0.486	0.361	0.486	0.461	0.872	0.722	0.445	0.786	0.356	0.557	0.554	0.255	0.001	0.537	0.746	0.986	0.378	0.567	0.596	0.016	0.589	0.377	0.702	0.679	0.601	0.207	0.823	0.398	0.611	0.613	0.051	0.607	0.658	0.781
2	0.645	0.721	0.875	0.308	0.297	0.3	0.154	0.704	0.566	0.566	0.709	0.392	0.336	0.683	0.528	0.608	0.605	0.695	0.751	0.86	0.964	0.447	0.58	0.094	0.399	0.453	0.711	0.031	0.645	0.798	1.09	1.216	0.562	0.719	0.057	0.506	0.351	0.246	-0.044	0.543	0.194	0.586	0.055	0.583	0.536	0.041	0.439	0.563	0.768
2	0.662	0.261	0.781	0.431	0.347	0.374	0.185	0.38	0.329	0.253	0.279	0.719	0.366	0.791	0.662	0.376	0.344	0.461	0.466	0.864	0.915	0.393	0.657	0.165	0.423	0.514	0.403	0.005	0.537	0.746	0.434	0.007	0.489	0.58	0.019	0.252	0.275	0.703	0.977	0.506	0.231	0.674	0.129	0.534	0.679	0.115	0.405	0.587	0.767
2	0.377	0.365	0.0	0.6	0.659	0.445	0.48	0.397	0.524	0.216	0.365	0.0	0.0	0.0	0.0	0.0	0.0	0.0	0.0	0.618	0.377	0.457	0.639	0.629	0.355	0.415	0.615	0.07	0.635	0.791	0.516	0.065	0.567	0.434	0.028	0.516	0.353	0.447	0.922	0.482	0.173	0.612	0.341	0.484	0.718	0.664	0.364	0.608	0.394
2	0.536	0.443	0.125	0.314	0.416	0.534	0.35	0.518	0.555	0.377	0.51	0.582	0.582	0.716	0.659	0.508	0.531	0.508	0.588	0.775	0.747	0.469	0.633	0.26	0.557	0.535	0.783	0.078	0.553	0.748	0.945	0.72	0.591	0.392	0.01	0.516	0.353	0.471	0.406	0.577	0.185	0.678	0.269	0.609	0.541	0.074	0.598	0.654	0.629
2	0.536	0.681	0.219	0.516	0.342	0.328	0.273	0.543	0.649	0.523	0.686	0.53	0.408	0.653	0.543	0.613	0.587	0.613	0.701	0.8	0.958	0.472	0.469	0.065	0.425	0.451	0.764	0.071	0.467	0.7	1.01	1.166	0.587	0.56	0.031	0.369	0.284	0.252	0.023	0.404	0.136	0.416	0.009	0.501	0.593	0.113	0.436	0.65	0.667
2	0.453	0.358	0.25	0.418	0.345	0.38	0.184	0.713	0.315	0.548	0.261	0.583	0.449	0.658	0.597	0.426	0.395	0.446	0.534	0.73	0.752	0.408	0.6	0.307	0.447	0.516	0.485	0.022	0.537	0.746	0.891	0.741	0.497	0.62	0.075	0.51	0.385	0.371	0.328	0.601	0.253	0.633	0.274	0.534	0.539	0.113	0.51	0.672	0.546
2	0.778	0.358	0.75	0.539	0.333	0.658	0.289	0.416	0.363	0.437	0.42	0.683	0.457	0.894	0.729	0.359	0.36	0.45	0.449	0.905	0.739	0.427	0.815	0.338	0.497	0.531	0.456	0.004	0.537	0.746	0.589	0.014	0.632	0.695	0.025	0.297	0.23	0.802	0.967	0.564	0.158	0.816	0.274	0.568	0.858	0.251	0.487	0.614	0.837
2	0.549	0.517	0.25	0.561	0.347	0.391	0.264	0.508	0.516	0.395	0.552	0.61	0.412	0.695	0.604	0.413	0.517	0.512	0.569	0.787	0.785	0.447	0.639	0.257	0.517	0.529	0.682	0.042	0.593	0.775	0.417	0.011	0.732	0.0	0.0	0.516	0.353	0.607	0.992	0.586	0.111	0.674	0.244	0.59	0.594	0.108	0.461	0.573	0.642
2	0.524	0.63	0.25	0.286	0.336	0.426	0.243	0.449	0.593	0.436	0.61	0.404	0.351	0.606	0.552	0.448	0.582	0.646	0.661	0.794	0.964	0.436	0.532	0.119	0.495	0.523	0.23	0.004	0.537	0.746	0.346	0.007	0.636	0.547	0.031	0.414	0.281	0.581	0.966	0.574	0.159	0.582	0.111	0.597	0.301	0.013	0.497	0.579	0.649
2	0.481	0.746	0.125	0.378	0.391	0.469	0.303	0.73	0.773	0.566	0.806	0.543	0.451	0.544	0.512	0.608	0.713	0.663	0.778	0.73	0.653	0.49	0.647	0.393	0.555	0.517	0.58	0.034	0.421	0.666	0.732	0.197	0.613	0.724	0.139	0.483	0.318	0.499	0.71	0.635	0.189	0.689	0.407	0.65	0.577	0.131	0.249	0.322	0.544
2	0.568	0.231	0.156	0.414	0.355	0.576	0.346	0.323	0.379	0.484	0.494	0.613	0.555	0.663	0.617	0.44	0.519	0.52	0.587	0.749	0.495	0.372	0.746	0.57	0.523	0.595	0.413	0.008	0.537	0.746	0.262	0.001	0.439	0.605	0.037	0.415	0.38	0.619	0.964	0.53	0.276	0.769	0.544	0.601	0.724	0.264	0.449	0.552	0.574
2	0.618	0.642	0.031	0.574	0.637	0.611	0.567	0.662	0.689	0.495	0.709	0.596	0.596	0.596	0.596	0.522	0.678	0.522	0.678	0.784	0.533	0.507	0.769	0.533	0.573	0.514	0.456	0.008	0.537	0.746	0.31	0.003	0.538	0.547	0.019	0.455	0.343	0.665	0.981	0.664	0.243	0.793	0.521	0.643	0.713	0.187	0.346	0.422	0.638
2	0.759	0.727	1.219	0.429	0.328	0.545	0.196	0.869	0.571	0.711	0.727	0.865	0.357	0.865	0.653	0.492	0.601	0.74	0.697	0.922	0.961	0.484	0.677	0.117	0.655	0.579	0.591	0.008	0.431	0.674	1.147	1.037	0.599	0.44	0.004	0.516	0.353	0.553	0.152	0.647	0.2	0.681	0.078	0.674	0.675	0.067	0.656	0.631	0.87
2	0.297	0.667	0.125	0.148	0.275	0.226	0.151	0.674	0.649	0.507	0.679	0.598	0.402	0.598	0.524	0.513	0.639	0.64	0.716	0.662	0.879	0.464	0.436	0.176	0.381	0.428	0.403	0.032	0.537	0.746	0.374	0.032	0.692	0.616	0.163	0.35	0.23	0.361	0.822	0.608	0.138	0.0	0.237	0.609	0.598	0.156	0.497	0.579	0.64
2	0.699	0.453	0.0	0.806	0.835	0.731	0.748	0.446	0.59	0.268	0.453	0.0	0.0	0.0	0.0	0.0	0.0	0.0	0.0	0.826	0.525	0.402	0.813	0.503	0.519	0.567	0.852	0.05	0.616	0.801	0.567	0.018	0.565	0.757	0.057	0.292	0.258	0.728	0.932	0.567	0.199	0.834	0.495	0.612	0.782	0.21	0.361	0.466	0.718
2	0.606	0.61	0.094	0.389	0.48	0.551	0.444	0.766	0.616	0.603	0.744	0.463	0.463	0.572	0.519	0.531	0.629	0.531	0.658	0.794	0.624	0.433	0.738	0.437	0.611	0.594	0.568	0.017	0.598	0.782	0.698	0.079	0.624	0.592	0.028	0.657	0.374	0.644	0.91	0.606	0.175	0.762	0.414	0.639	0.721	0.21	0.607	0.631	0.651
2	0.623	0.67	0.469	0.403	0.362	0.529	0.232	0.717	0.562	0.552	0.621	0.761	0.358	0.761	0.641	0.443	0.486	0.596	0.652	0.843	0.913	0.444	0.632	0.165	0.537	0.544	0.413	0.006	0.537	0.746	1.001	0.701	0.547	0.668	0.044	0.641	0.404	0.539	0.388	0.616	0.224	0.594	0.068	0.558	0.713	0.182	0.613	0.718	0.735
2	0.443	1.012	0.031	0.505	0.579	0.432	0.421	0.753	0.995	0.605	1.007	0.351	0.351	0.351	0.351	0.865	1.123	0.865	1.123	0.0	0.761	0.438	0.607	0.272	0.541	0.55	0.571	0.053	0.537	0.746	0.0	0.348	0.564	0.568	0.074	0.516	0.353	0.515	0.648	0.562	0.203	0.0	0.237	0.609	0.598	0.156	0.497	0.579	0.64
2	0.594	0.238	0.219	0.328	0.318	0.545	0.321	0.613	0.313	0.442	0.307	0.721	0.507	0.775	0.699	0.37	0.332	0.371	0.434	0.807	0.753	0.417	0.692	0.319	0.431	0.499	0.448	0.009	0.537	0.746	0.966	0.625	0.495	0.594	0.03	0.641	0.43	0.538	0.464	0.569	0.247	0.678	0.198	0.535	0.746	0.272	0.439	0.613	0.677
2	0.482	0.709	0.156	0.162	0.286	0.471	0.275	0.678	0.747	0.511	0.746	0.053	0.053	0.647	0.532	1.0	0.609	1.0	0.821	0.736	0.68	0.53	0.634	0.351	0.637	0.534	0.661	0.053	0.583	0.743	0.621	0.083	0.658	0.564	0.043	0.554	0.325	0.534	0.893	0.715	0.185	0.65	0.276	0.668	0.539	0.097	0.564	0.574	0.575
2	0.474	0.647	0.344	0.214	0.257	0.296	0.155	0.688	0.505	0.522	0.603	0.722	0.451	0.722	0.584	0.517	0.57	0.566	0.647	0.77	0.987	0.45	0.377	0.039	0.489	0.51	0.695	0.066	0.468	0.709	0.971	1.197	0.571	0.539	0.037	0.617	0.385	0.159	-0.009	0.292	0.108	0.455	0.035	0.585	0.143	0.003	0.497	0.579	0.614
2	0.633	0.256	0.031	0.274	0.382	0.669	0.58	0.584	0.436	0.412	0.471	0.681	0.681	0.681	0.681	0.391	0.508	0.391	0.508	0.847	0.903	0.405	0.639	0.165	0.487	0.544	0.602	0.018	0.52	0.753	0.346	0.003	0.614	0.635	0.034	0.554	0.343	0.676	0.967	0.523	0.156	0.657	0.127	0.552	0.627	0.09	0.53	0.665	0.742
2	0.314	0.808	0.031	0.45	0.532	0.293	0.313	0.647	0.855	0.479	0.808	0.367	0.367	0.367	0.367	0.546	0.709	0.546	0.709	0.614	0.507	0.491	0.542	0.393	0.451	0.452	0.736	0.189	0.582	0.755	0.554	0.12	0.337	0.629	0.164	0.469	0.468	0.361	0.749	0.65	0.398	0.533	0.225	0.551	0.572	0.297	0.351	0.52	0.407
2	0.687	0.326	0.281	0.455	0.434	0.652	0.362	0.741	0.403	0.577	0.425	0.891	0.617	0.949	0.849	0.335	0.418	0.378	0.449	0.848	0.692	0.409	0.765	0.36	0.483	0.539	0.744	0.029	0.637	0.808	0.962	0.378	0.533	0.845	0.117	0.526	0.372	0.65	0.583	0.53	0.209	0.768	0.284	0.551	0.808	0.272	0.515	0.656	0.747
2	0.612	0.767	0.438	0.464	0.392	0.471	0.234	0.808	0.656	0.647	0.764	0.757	0.347	0.765	0.642	0.488	0.618	0.78	0.718	0.82	0.774	0.499	0.677	0.254	0.521	0.491	0.798	0.058	0.617	0.769	0.31	0.003	0.554	0.8	0.123	0.512	0.356	0.645	0.883	0.659	0.231	0.687	0.195	0.567	0.508	0.038	0.784	0.817	0.716
2	0.688	0.531	0.313	0.411	0.353	0.646	0.348	0.556	0.427	0.4	0.406	0.833	0.517	0.833	0.709	0.416	0.418	0.436	0.517	0.892	1.042	0.366	0.448	0.022	0.665	0.68	0.734	0.027	0.516	0.765	1.13	1.316	0.512	0.223	0.001	0.516	0.353	0.215	-0.071	0.35	0.166	0.0	0.237	0.609	0.598	0.156	0.497	0.579	0.64
2	0.691	0.254	0.125	0.54	0.42	0.684	0.478	0.751	0.32	0.588	0.395	0.746	0.518	0.746	0.685	0.381	0.401	0.382	0.465	0.815	0.491	0.426	0.825	0.581	0.569	0.576	0.276	0.002	0.537	0.746	0.417	0.004	0.391	0.223	0.001	0.516	0.353	0.731	0.997	0.603	0.336	0.845	0.573	0.614	0.801	0.254	0.575	0.633	0.682
2	0.609	0.48	0.344	0.087	0.223	0.525	0.267	0.448	0.516	0.432	0.533	0.509	0.442	0.837	0.683	0.368	0.478	0.498	0.578	0.817	0.768	0.453	0.694	0.298	0.495	0.51	0.568	0.017	0.504	0.728	1.002	0.758	0.563	0.0	0.0	0.516	0.353	0.525	0.384	0.582	0.205	0.66	0.151	0.581	0.74	0.241	0.431	0.557	0.702
2	0.526	0.462	0.156	0.374	0.467	0.389	0.311	0.651	0.519	0.482	0.513	0.544	0.459	0.822	0.714	0.493	0.531	0.522	0.606	0.787	0.885	0.337	0.588	0.189	0.459	0.586	0.413	0.011	0.537	0.746	0.962	0.863	0.485	0.627	0.055	0.425	0.358	0.401	0.247	0.45	0.218	0.571	0.098	0.586	0.672	0.218	0.402	0.528	0.636
2	0.494	0.709	0.063	0.562	0.589	0.391	0.398	0.695	0.481	0.529	0.679	0.413	0.413	0.607	0.559	0.656	0.617	0.656	0.735	0.717	0.533	0.371	0.692	0.532	0.531	0.6	0.357	0.009	0.537	0.746	0.691	0.134	0.636	0.624	0.063	0.551	0.333	0.533	0.832	0.487	0.133	0.729	0.548	0.606	0.444	0.044	0.497	0.579	0.534
2	0.441	0.783	0.188	0.509	0.381	0.318	0.216	0.792	0.561	0.63	0.709	0.558	0.492	0.702	0.621	0.68	0.71	0.68	0.797	0.7	0.598	0.43	0.612	0.36	0.565	0.57	0.785	0.129	0.497	0.732	0.463	0.03	0.462	0.319	0.008	0.516	0.353	0.51	0.968	0.572	0.27	0.622	0.265	0.633	0.468	0.069	0.307	0.395	0.541
2	0.351	0.55	0.125	0.297	0.401	0.26	0.195	0.694	0.561	0.527	0.603	0.349	0.349	0.574	0.485	0.777	0.517	0.777	0.692	0.671	0.727	0.399	0.444	0.141	0.541	0.581	0.807	0.23	0.59	0.79	0.374	0.024	0.58	0.762	0.356	0.471	0.329	0.373	0.647	0.535	0.18	0.475	0.099	0.608	0.456	0.1	0.548	0.619	0.482
2	0.709	0.497	0.438	0.575	0.347	0.615	0.315	0.726	0.337	0.562	0.423	0.618	0.475	0.705	0.616	0.399	0.451	0.475	0.542	0.867	0.736	0.438	0.772	0.338	0.575	0.57	0.456	0.005	0.537	0.746	0.636	0.029	0.554	0.728	0.044	0.614	0.391	0.738	0.936	0.596	0.214	0.794	0.324	0.626	0.753	0.159	0.557	0.609	0.772
2	0.715	0.764	0.719	0.504	0.399	0.548	0.243	0.836	0.531	0.677	0.746	0.729	0.341	0.729	0.552	0.523	0.53	0.729	0.743	0.882	0.822	0.487	0.741	0.253	0.589	0.54	0.555	0.009	0.325	0.598	1.096	0.882	0.588	0.74	0.047	0.62	0.377	0.561	0.238	0.662	0.211	0.739	0.183	0.619	0.774	0.182	0.61	0.652	0.802
2	0.848	0.37	1.094	0.622	0.235	0.719	0.287	0.445	0.313	0.437	0.323	0.847	0.422	0.847	0.698	0.371	0.319	0.553	0.457	0.954	0.822	0.392	0.824	0.255	0.509	0.569	0.609	0.006	0.522	0.759	0.449	0.003	0.825	0.612	0.01	0.652	0.295	0.866	0.991	0.513	0.047	0.824	0.202	0.558	0.871	0.192	0.552	0.675	0.921
2	0.308	0.529	0.125	0.373	0.403	0.144	0.16	0.737	0.443	0.573	0.522	0.617	0.579	0.644	0.616	0.438	0.525	0.438	0.545	0.493	0.155	0.549	0.635	0.871	0.503	0.443	0.448	0.039	0.537	0.746	0.589	0.162	0.662	0.747	0.396	0.456	0.287	0.298	0.496	0.547	0.137	0.622	0.542	0.603	0.717	0.938	0.452	0.552	0.187
2	0.433	0.427	0.031	0.346	0.443	0.476	0.413	0.459	0.567	0.282	0.448	0.599	0.599	0.599	0.599	0.408	0.53	0.408	0.53	0.741	0.931	0.424	0.47	0.113	0.541	0.561	0.584	0.045	0.421	0.689	0.417	0.022	0.627	0.555	0.051	0.53	0.33	0.498	0.935	0.543	0.154	0.491	0.072	0.609	0.481	0.079	0.487	0.572	0.564
2	0.519	0.61	0.25	0.4	0.398	0.441	0.24	0.912	0.531	0.756	0.626	0.843	0.522	0.843	0.724	0.46	0.547	0.545	0.618	0.776	0.822	0.377	0.593	0.204	0.551	0.607	0.724	0.061	0.644	0.823	0.417	0.014	0.461	0.56	0.035	0.673	0.459	0.576	0.958	0.506	0.252	0.626	0.178	0.633	0.562	0.095	0.607	0.638	0.627
2	0.451	0.402	0.313	0.461	0.351	0.252	0.15	0.639	0.294	0.47	0.339	0.474	0.382	0.671	0.597	0.547	0.475	0.547	0.535	0.745	0.878	0.322	0.514	0.15	0.782	0.78	0.658	0.061	0.626	0.837	0.262	0.004	0.295	0.792	0.266	0.638	0.56	0.48	0.746	0.377	0.36	0.525	0.094	0.795	0.523	0.1	0.49	0.409	0.576
2	0.727	0.531	0.156	0.298	0.403	0.721	0.479	0.76	0.609	0.597	0.755	0.573	0.408	0.676	0.584	0.509	0.491	0.605	0.642	0.864	0.652	0.442	0.809	0.419	0.573	0.566	0.536	0.007	0.572	0.767	0.554	0.014	0.509	0.319	0.002	0.516	0.353	0.761	0.989	0.608	0.248	0.838	0.444	0.626	0.664	0.074	0.611	0.648	0.773
2	0.401	0.388	0.156	0.431	0.326	0.348	0.207	0.59	0.349	0.419	0.386	0.42	0.346	0.558	0.459	0.658	0.426	0.658	0.616	0.688	0.657	0.472	0.601	0.404	0.553	0.53	0.393	0.018	0.537	0.746	0.374	0.018	0.627	0.573	0.069	0.635	0.365	0.468	0.921	0.616	0.175	0.577	0.213	0.637	0.562	0.177	0.6	0.629	0.503
2	0.681	0.841	0.156	0.34	0.418	0.646	0.44	1.001	0.846	0.849	0.949	0.745	0.335	0.745	0.629	0.53	0.688	0.692	0.801	0.863	0.823	0.47	0.712	0.239	0.661	0.591	0.691	0.022	0.489	0.713	0.993	0.492	0.607	0.67	0.034	0.708	0.397	0.641	0.568	0.623	0.189	0.734	0.21	0.667	0.7	0.123	0.649	0.633	0.77
2	0.025	0.649	0.0	0.374	0.467	0.131	0.186	0.558	0.737	0.385	0.649	0.0	0.0	0.0	0.0	0.0	0.0	0.0	0.0	0.0	0.761	0.438	0.607	0.272	0.541	0.55	0.571	0.053	0.537	0.746	0.0	0.348	0.564	0.568	0.074	0.516	0.353	0.515	0.648	0.562	0.203	0.0	0.237	0.609	0.598	0.156	0.497	0.579	0.64
2	0.513	0.545	0.219	0.48	0.437	0.326	0.253	0.462	0.528	0.516	0.554	0.599	0.599	0.734	0.685	0.389	0.488	0.449	0.536	0.788	0.957	0.461	0.503	0.098	0.168	0.269	0.612	0.034	0.532	0.74	0.981	1.062	0.561	0.0	0.0	0.516	0.353	0.329	0.136	0.516	0.187	0.479	0.036	0.409	0.513	0.069	-0.075	0.16	0.645
2	0.446	0.298	0.156	0.452	0.357	0.33	0.245	0.463	0.349	0.286	0.33	0.632	0.592	0.632	0.611	0.503	0.497	0.503	0.564	0.721	0.719	0.3	0.595	0.307	0.559	0.681	0.648	0.059	0.603	0.835	0.88	0.706	0.424	0.757	0.211	0.587	0.453	0.322	0.228	0.557	0.297	0.612	0.234	0.601	0.632	0.241	0.552	0.631	0.535
2	0.845	0.256	2.125	0.508	0.331	0.4	0.179	0.76	0.258	0.597	0.245	0.767	0.332	0.767	0.61	0.397	0.238	0.446	0.421	0.974	1.013	0.407	0.663	0.066	0.595	0.606	0.693	0.009	0.63	0.806	0.691	0.021	0.652	0.248	0.0	0.516	0.353	0.862	0.983	0.538	0.139	0.652	0.029	0.601	0.726	0.064	0.661	0.706	0.957
2	0.652	0.305	0.656	0.441	0.306	0.441	0.205	0.441	0.296	0.349	0.33	0.514	0.348	0.623	0.552	0.373	0.349	0.479	0.494	0.864	0.966	0.424	0.606	0.112	0.585	0.587	0.491	0.008	0.537	0.746	0.589	0.026	0.652	0.223	0.001	0.516	0.353	0.695	0.979	0.564	0.147	0.649	0.104	0.643	0.475	0.026	0.475	0.531	0.769
2	0.675	0.386	0.688	0.395	0.318	0.505	0.217	0.427	0.31	0.416	0.395	0.742	0.339	0.788	0.668	0.365	0.356	0.476	0.477	0.872	0.924	0.323	0.621	0.114	0.515	0.634	0.837	0.052	0.608	0.827	0.346	0.003	0.454	0.552	0.014	0.678	0.464	0.716	0.985	0.416	0.229	0.671	0.115	0.581	0.456	0.018	0.713	0.759	0.789
2	0.655	0.577	0.969	0.423	0.338	0.199	0.147	0.8	0.407	0.638	0.561	0.637	0.341	0.664	0.578	0.469	0.521	0.552	0.591	0.876	1.066	0.473	0.38	0.013	0.691	0.605	0.559	0.012	0.602	0.77	0.346	0.003	0.509	0.765	0.077	0.604	0.411	0.689	0.927	0.635	0.254	0.215	-0.015	0.256	0.313	0.008	0.497	0.579	0.791
2	0.743	0.441	0.094	0.755	0.364	0.66	0.559	0.507	0.464	0.489	0.605	0.888	0.625	0.888	0.823	0.388	0.501	0.418	0.516	0.889	0.759	0.433	0.786	0.32	0.527	0.546	0.357	0.002	0.537	0.746	0.487	0.007	0.709	0.527	0.008	0.635	0.332	0.775	0.988	0.574	0.119	0.77	0.213	0.633	0.855	0.292	0.41	0.488	0.812
2	0.623	0.855	0.594	0.455	0.371	0.342	0.197	0.721	0.699	0.6	0.836	0.605	0.335	0.624	0.518	0.59	0.661	0.674	0.778	0.854	1.014	0.47	0.412	0.023	0.727	0.626	0.803	0.055	0.546	0.744	1.075	1.215	0.585	0.603	0.028	0.652	0.389	0.281	-0.014	0.543	0.18	0.0	0.237	0.609	0.598	0.156	0.497	0.579	0.64
2	0.594	0.335	0.406	0.472	0.349	0.42	0.23	0.483	0.298	0.556	0.386	0.781	0.47	0.783	0.683	0.406	0.391	0.406	0.473	0.811	0.784	0.399	0.683	0.294	0.489	0.55	0.255	0.002	0.537	0.746	0.599	0.039	0.56	0.692	0.062	0.393	0.306	0.633	0.911	0.526	0.19	0.723	0.305	0.586	0.584	0.077	0.349	0.481	0.676
2	0.544	0.513	0.375	0.484	0.357	0.357	0.201	0.772	0.37	0.61	0.531	0.592	0.47	0.672	0.596	0.493	0.386	0.499	0.555	0.799	0.903	0.442	0.589	0.174	0.605	0.584	0.393	0.008	0.537	0.746	0.768	0.184	0.591	0.375	0.007	0.516	0.353	0.579	0.843	0.591	0.189	0.455	0.019	0.622	0.722	0.29	0.544	0.603	0.66
2	0.545	0.642	0.219	0.474	0.405	0.459	0.28	0.771	0.559	0.608	0.626	0.722	0.385	0.722	0.621	0.454	0.5	0.539	0.584	0.788	0.811	0.448	0.625	0.234	0.657	0.607	0.668	0.04	0.647	0.799	0.981	0.903	0.585	0.562	0.031	0.583	0.367	0.413	0.238	0.62	0.202	0.591	0.107	0.75	0.497	0.051	0.561	0.498	0.666
2	0.471	0.557	0.188	0.493	0.388	0.3	0.24	0.826	0.372	0.666	0.476	0.887	0.527	0.887	0.773	0.384	0.445	0.416	0.505	0.739	0.75	0.407	0.615	0.316	0.641	0.632	0.423	0.015	0.537	0.746	0.911	0.781	0.587	0.637	0.078	0.527	0.346	0.372	0.292	0.509	0.168	0.499	0.062	0.726	0.752	0.536	0.592	0.54	0.561
2	0.675	0.584	0.719	0.371	0.161	0.588	0.21	0.664	0.433	0.544	0.64	0.45	0.45	0.814	0.652	0.681	0.487	0.681	0.631	0.863	0.843	0.402	0.709	0.24	0.539	0.579	0.0	0.0	0.537	0.746	0.584	0.022	0.501	0.44	0.006	0.516	0.353	0.715	0.976	0.54	0.234	0.71	0.171	0.617	0.706	0.133	0.456	0.541	0.771
2	0.501	0.229	0.094	0.508	0.394	0.474	0.357	0.416	0.356	0.237	0.303	0.586	0.586	0.692	0.65	0.347	0.451	0.408	0.503	0.729	0.576	0.389	0.685	0.486	0.465	0.545	0.448	0.014	0.537	0.746	0.31	0.006	0.625	0.288	0.005	0.516	0.353	0.565	0.992	0.501	0.143	0.685	0.352	0.541	0.706	0.323	0.451	0.617	0.553
2	0.741	0.697	0.719	0.321	0.391	0.639	0.264	0.491	0.574	0.552	0.681	0.841	0.357	0.841	0.66	0.445	0.578	0.695	0.7	0.903	0.883	0.464	0.725	0.193	0.571	0.546	0.55	0.007	0.435	0.683	1.092	0.752	0.567	0.507	0.007	0.485	0.34	0.64	0.382	0.659	0.223	0.712	0.12	0.623	0.779	0.167	0.495	0.566	0.838
2	0.579	0.312	0.125	0.347	0.403	0.575	0.385	0.412	0.417	0.233	0.323	0.754	0.501	0.754	0.661	0.38	0.366	0.422	0.473	0.792	0.709	0.426	0.688	0.332	0.483	0.523	0.711	0.042	0.447	0.704	0.863	0.313	0.535	0.584	0.03	0.544	0.378	0.586	0.718	0.543	0.211	0.735	0.371	0.565	0.5	0.044	0.507	0.634	0.653
2	0.718	0.409	0.063	0.432	0.474	0.735	0.585	0.486	0.363	0.31	0.36	0.71	0.547	0.71	0.665	0.429	0.468	0.429	0.513	0.866	0.693	0.427	0.792	0.381	0.441	0.497	0.456	0.005	0.537	0.746	0.608	0.022	0.609	0.365	0.002	0.516	0.353	0.753	0.981	0.535	0.163	0.777	0.261	0.546	0.873	0.382	0.415	0.58	0.769
2	0.377	0.37	0.0	0.6	0.659	0.445	0.48	0.399	0.528	0.219	0.37	0.0	0.0	0.0	0.0	0.0	0.0	0.0	0.0	0.613	0.359	0.435	0.647	0.67	0.411	0.47	0.531	0.044	0.606	0.785	0.516	0.065	0.567	0.434	0.028	0.516	0.353	0.447	0.922	0.501	0.178	0.638	0.435	0.529	0.718	0.664	0.361	0.553	0.365
2	0.687	0.376	0.531	0.294	0.399	0.577	0.266	0.475	0.413	0.378	0.473	0.675	0.341	0.675	0.599	0.436	0.451	0.612	0.565	0.879	0.924	0.423	0.666	0.157	0.385	0.464	0.413	0.005	0.537	0.746	1.058	0.774	0.527	0.599	0.019	0.358	0.307	0.583	0.353	0.574	0.226	0.622	0.063	0.534	0.691	0.11	0.384	0.569	0.801
2	0.379	0.691	0.031	0.512	0.585	0.328	0.368	0.815	0.467	0.655	0.697	0.591	0.591	0.591	0.591	0.442	0.574	0.442	0.574	0.634	0.436	0.426	0.616	0.515	0.683	0.639	0.731	0.131	0.612	0.792	0.772	0.443	0.628	0.764	0.314	0.621	0.36	0.313	0.345	0.533	0.152	0.559	0.202	0.679	0.706	0.6	0.641	0.616	0.44
2	0.54	0.326	0.438	0.563	0.318	0.394	0.174	0.538	0.194	0.364	0.27	0.614	0.356	0.717	0.636	0.377	0.352	0.392	0.435	0.768	0.687	0.435	0.681	0.382	0.607	0.591	0.403	0.009	0.537	0.746	0.31	0.004	0.703	0.567	0.032	0.393	0.245	0.596	0.967	0.618	0.134	0.69	0.299	0.69	0.718	0.29	0.436	0.455	0.605
2	0.434	0.335	0.0	0.636	0.69	0.495	0.527	0.38	0.502	0.199	0.335	0.0	0.0	0.0	0.0	0.0	0.0	0.0	0.0	0.741	0.925	0.389	0.5	0.147	0.465	0.544	0.393	0.015	0.537	0.746	0.931	1.102	0.527	0.5	0.035	0.537	0.379	0.213	0.072	0.392	0.17	0.47	0.056	0.479	0.485	0.082	0.572	0.779	0.567
2	0.631	0.226	0.281	0.553	0.429	0.416	0.315	0.26	0.277	0.23	0.215	0.649	0.4	0.668	0.594	0.393	0.419	0.425	0.487	0.858	1.017	0.399	0.504	0.052	0.499	0.557	0.628	0.02	0.425	0.7	0.31	0.003	0.263	0.192	0.001	0.516	0.353	0.679	0.999	0.513	0.438	0.443	0.004	0.557	0.502	0.033	0.372	0.533	0.763
2	0.407	0.702	0.219	0.315	0.414	0.192	0.165	0.632	0.711	0.463	0.711	0.555	0.345	0.555	0.481	0.556	0.69	0.689	0.794	0.722	0.883	0.476	0.432	0.094	0.265	0.335	0.734	0.116	0.659	0.795	0.525	0.06	0.47	0.745	0.236	0.464	0.382	0.439	0.731	0.655	0.288	0.0	0.237	0.609	0.598	0.156	0.497	0.579	0.64
2	0.306	0.469	0.156	0.253	0.279	0.262	0.129	0.568	0.436	0.429	0.513	0.467	0.381	0.64	0.56	0.483	0.458	0.497	0.553	0.603	0.477	0.381	0.507	0.305	0.385	0.499	0.824	0.318	0.486	0.743	0.755	0.569	0.528	0.721	0.332	0.408	0.329	0.2	0.225	0.302	0.139	0.525	0.216	0.501	0.56	0.282	0.421	0.639	0.404
2	0.557	0.483	0.344	0.398	0.379	0.45	0.224	0.818	0.398	0.658	0.476	0.437	0.362	0.749	0.631	0.674	0.44	0.674	0.532	0.794	0.808	0.466	0.649	0.27	0.571	0.545	0.329	0.006	0.537	0.746	0.973	0.799	0.576	0.716	0.089	0.552	0.36	0.437	0.267	0.637	0.212	0.57	0.079	0.632	0.741	0.315	0.507	0.566	0.66
2	0.386	0.633	0.219	0.257	0.368	0.146	0.149	0.545	0.649	0.436	0.63	0.585	0.339	0.6	0.534	0.476	0.599	0.601	0.662	0.533	0.152	0.454	0.668	0.761	0.523	0.526	0.778	0.164	0.603	0.777	0.346	0.015	0.623	0.712	0.207	0.596	0.354	0.433	0.794	0.547	0.158	0.703	0.762	0.582	0.601	0.256	0.57	0.663	0.33
2	0.473	0.268	0.125	0.389	0.359	0.464	0.297	0.558	0.355	0.462	0.48	0.625	0.053	0.625	0.587	0.448	0.0	0.451	0.404	0.728	0.663	0.393	0.628	0.35	0.621	0.632	0.707	0.071	0.508	0.751	0.449	0.024	0.677	0.466	0.022	0.516	0.353	0.537	0.962	0.547	0.128	0.681	0.39	0.643	0.46	0.054	0.803	0.751	0.549
2	0.566	0.43	0.469	0.421	0.369	0.225	0.185	0.775	0.28	0.612	0.425	0.583	0.451	0.715	0.651	0.488	0.431	0.488	0.518	0.818	0.969	0.436	0.549	0.11	0.641	0.608	0.413	0.008	0.537	0.746	1.031	1.176	0.572	0.722	0.089	0.611	0.382	0.188	-0.039	0.229	0.085	0.533	0.05	0.698	0.21	0.005	0.497	0.579	0.698
2	0.408	0.654	0.063	0.424	0.387	0.416	0.326	0.87	0.375	0.712	0.635	0.819	0.759	0.819	0.795	0.441	0.573	0.47	0.592	0.643	0.409	0.442	0.66	0.638	0.537	0.545	0.456	0.025	0.537	0.746	0.701	0.224	0.612	0.825	0.419	0.473	0.315	0.365	0.424	0.606	0.181	0.639	0.372	0.6	0.691	0.459	0.451	0.555	0.444
2	0.218	0.45	0.031	0.372	0.465	0.224	0.234	0.564	0.5	0.392	0.497	0.664	0.664	0.664	0.664	0.441	0.573	0.441	0.573	0.588	0.652	0.461	0.326	0.103	0.287	0.363	0.761	0.351	0.552	0.75	0.709	0.633	0.578	0.434	0.063	0.516	0.353	0.201	0.426	0.511	0.174	0.0	0.237	0.609	0.598	0.156	0.497	0.579	0.64
2	0.57	0.781	0.656	0.233	0.286	0.317	0.136	0.7	0.676	0.645	0.776	0.375	0.375	0.702	0.57	0.742	0.564	0.742	0.757	0.819	0.956	0.513	0.567	0.126	0.501	0.467	0.329	0.005	0.537	0.746	1.035	1.188	0.602	0.5	0.017	0.48	0.322	0.277	0.018	0.769	0.23	0.614	0.118	0.573	0.425	0.026	0.497	0.579	0.69
2	0.346	0.587	0.063	0.457	0.427	0.293	0.274	0.601	0.583	0.43	0.628	0.368	0.368	0.564	0.517	0.75	0.584	0.75	0.779	0.642	0.564	0.469	0.591	0.495	0.503	0.503	0.344	0.018	0.537	0.746	0.397	0.029	0.48	0.648	0.159	0.439	0.366	0.404	0.828	0.599	0.264	0.587	0.317	0.571	0.666	0.523	0.477	0.605	0.391
2	0.541	0.617	0.219	0.345	0.439	0.474	0.277	0.699	0.64	0.533	0.697	0.701	0.359	0.701	0.625	0.541	0.544	0.619	0.696	0.783	0.793	0.491	0.643	0.279	0.577	0.53	0.432	0.011	0.537	0.746	0.969	0.839	0.59	0.56	0.031	0.571	0.36	0.432	0.289	0.686	0.216	0.619	0.147	0.643	0.718	0.287	0.546	0.584	0.635
2	0.562	0.298	0.375	0.375	0.312	0.496	0.215	0.729	0.325	0.564	0.358	0.601	0.338	0.673	0.607	0.413	0.336	0.423	0.479	0.777	0.673	0.423	0.681	0.342	0.511	0.544	0.78	0.067	0.486	0.728	0.962	0.716	0.548	0.608	0.04	0.534	0.368	0.484	0.381	0.53	0.199	0.691	0.266	0.58	0.716	0.254	0.503	0.615	0.635
2	0.595	0.857	0.156	0.419	0.387	0.594	0.369	0.753	0.772	0.589	0.804	0.621	0.352	0.621	0.565	0.594	0.594	0.673	0.769	0.809	0.759	0.547	0.606	0.153	0.683	0.547	0.995	0.184	0.661	0.773	0.578	0.033	0.495	0.0	0.0	0.516	0.353	0.645	0.974	0.759	0.298	0.611	0.098	0.728	0.569	0.069	0.42	0.409	0.714
2	0.627	0.432	0.406	0.413	0.364	0.537	0.257	0.445	0.427	0.432	0.515	0.582	0.499	0.733	0.663	0.41	0.519	0.484	0.561	0.844	0.903	0.424	0.638	0.171	0.453	0.508	0.531	0.012	0.36	0.646	0.397	0.006	0.466	0.466	0.01	0.516	0.353	0.674	0.986	0.545	0.259	0.646	0.118	0.551	0.649	0.108	0.389	0.554	0.736
2	0.504	0.425	0.281	0.508	0.4	0.316	0.21	0.346	0.322	0.389	0.457	0.577	0.531	0.697	0.638	0.376	0.488	0.464	0.545	0.765	0.805	0.496	0.602	0.239	0.427	0.435	0.637	0.041	0.507	0.715	0.397	0.012	0.684	0.612	0.055	0.404	0.257	0.56	0.94	0.625	0.146	0.612	0.17	0.581	0.605	0.146	0.418	0.546	0.61
2	0.711	0.619	0.156	0.404	0.388	0.605	0.466	0.933	0.578	0.778	0.79	0.818	0.516	0.818	0.758	0.503	0.543	0.538	0.643	0.873	0.773	0.485	0.731	0.239	0.567	0.529	0.937	0.074	0.486	0.707	0.554	0.015	0.633	0.725	0.043	0.61	0.355	0.741	0.948	0.625	0.175	0.715	0.147	0.622	0.75	0.154	0.625	0.66	0.807
2	0.613	0.344	0.313	0.397	0.391	0.558	0.285	0.571	0.261	0.399	0.4	0.848	0.52	0.848	0.755	0.383	0.435	0.391	0.477	0.814	0.731	0.381	0.691	0.284	0.477	0.558	0.836	0.071	0.563	0.784	0.974	0.602	0.538	0.637	0.037	0.499	0.359	0.557	0.475	0.465	0.185	0.715	0.256	0.547	0.656	0.123	0.533	0.673	0.699
2	0.33	0.436	0.094	0.265	0.375	0.289	0.214	0.763	0.471	0.6	0.524	0.706	0.652	0.786	0.734	0.454	0.514	0.454	0.547	0.691	0.983	0.472	0.384	0.094	0.335	0.389	0.255	0.011	0.537	0.746	0.844	0.974	0.573	0.4	0.028	0.516	0.353	0.199	0.183	0.659	0.219	0.0	0.237	0.609	0.598	0.156	0.497	0.579	0.64
2	0.536	0.557	0.313	0.541	0.353	0.363	0.221	0.607	0.446	0.437	0.501	0.564	0.41	0.656	0.536	0.474	0.525	0.56	0.616	0.756	0.621	0.409	0.698	0.448	0.521	0.562	0.37	0.008	0.537	0.746	0.487	0.022	0.652	0.742	0.12	0.582	0.337	0.577	0.871	0.521	0.134	0.703	0.343	0.555	0.738	0.341	0.584	0.7	0.586
2	0.61	0.441	0.031	0.293	0.398	0.648	0.561	0.58	0.576	0.408	0.561	0.728	0.728	0.728	0.728	0.45	0.584	0.45	0.584	0.819	0.776	0.407	0.69	0.285	0.447	0.518	0.612	0.021	0.579	0.782	0.94	0.475	0.547	0.624	0.035	0.545	0.372	0.583	0.582	0.494	0.189	0.71	0.246	0.53	0.675	0.144	0.508	0.674	0.696
2	0.596	0.527	0.125	0.558	0.435	0.543	0.399	0.832	0.445	0.673	0.628	0.558	0.558	0.702	0.628	0.477	0.518	0.477	0.57	0.79	0.634	0.447	0.731	0.433	0.667	0.614	0.491	0.012	0.537	0.746	0.972	0.647	0.626	0.0	0.0	0.516	0.353	0.542	0.475	0.589	0.168	0.748	0.382	0.674	0.722	0.223	0.613	0.602	0.647
2	0.244	0.681	0.063	0.342	0.439	0.174	0.19	0.665	0.718	0.497	0.7	0.485	0.477	0.485	0.481	0.589	0.723	0.589	0.744	0.619	0.765	0.445	0.455	0.27	0.653	0.607	0.432	0.05	0.537	0.746	0.764	0.834	0.616	0.58	0.163	0.583	0.353	0.118	0.17	0.319	0.09	0.437	0.126	0.629	0.21	0.021	0.497	0.579	0.385
2	0.786	0.661	0.938	0.311	0.283	0.65	0.26	0.853	0.394	0.695	0.64	0.833	0.341	0.833	0.706	0.5	0.342	0.562	0.603	0.931	0.91	0.472	0.737	0.168	0.507	0.502	0.572	0.007	0.491	0.713	0.497	0.006	0.628	0.733	0.031	0.459	0.303	0.809	0.967	0.628	0.177	0.753	0.141	0.586	0.751	0.105	0.475	0.588	0.882
2	0.665	0.651	0.563	0.495	0.366	0.465	0.24	0.704	0.36	0.538	0.57	0.662	0.353	0.662	0.585	0.459	0.409	0.626	0.614	0.871	0.964	0.467	0.617	0.116	0.603	0.562	0.471	0.007	0.537	0.746	0.507	0.012	0.68	0.723	0.054	0.558	0.317	0.7	0.94	0.628	0.149	0.663	0.112	0.648	0.5	0.028	0.516	0.557	0.78
2	0.399	1.042	0.125	0.51	0.349	0.32	0.235	0.856	0.894	0.697	0.993	0.39	0.352	0.396	0.381	0.789	0.903	0.789	0.944	0.698	0.732	0.576	0.564	0.302	0.681	0.525	0.572	0.05	0.531	0.703	0.346	0.014	0.553	0.939	1.002	0.636	0.399	0.158	0.045	0.611	0.218	0.0	0.237	0.609	0.598	0.156	0.497	0.579	0.64
2	0.582	0.501	0.094	0.556	0.359	0.563	0.424	0.809	0.478	0.648	0.527	0.671	0.495	0.671	0.624	0.475	0.394	0.475	0.54	0.764	0.527	0.429	0.745	0.522	0.533	0.553	0.637	0.027	0.401	0.674	0.475	0.015	0.5	0.654	0.05	0.576	0.406	0.628	0.941	0.564	0.241	0.779	0.549	0.6	0.647	0.133	0.539	0.622	0.605
2	0.656	0.39	0.125	0.441	0.39	0.669	0.45	0.821	0.49	0.66	0.644	0.759	0.382	0.759	0.656	0.481	0.625	0.621	0.752	0.813	0.58	0.35	0.784	0.495	0.513	0.608	0.0	0.0	0.537	0.746	0.816	0.15	0.575	0.697	0.047	0.434	0.317	0.675	0.835	0.484	0.169	0.797	0.439	0.587	0.799	0.297	0.474	0.585	0.68
2	0.174	0.316	0.031	0.36	0.455	0.17	0.197	0.298	0.394	0.241	0.298	0.579	0.579	0.579	0.579	0.384	0.499	0.384	0.499	0.54	0.513	0.439	0.462	0.411	0.485	0.515	0.58	0.163	0.545	0.754	0.449	0.111	0.653	0.533	0.165	0.378	0.258	0.242	0.755	0.557	0.144	0.449	0.212	0.505	0.254	0.046	0.497	0.579	0.303
2	0.462	0.748	0.313	0.401	0.345	0.251	0.16	0.61	0.631	0.525	0.741	0.561	0.339	0.59	0.508	0.525	0.675	0.667	0.779	0.751	0.874	0.499	0.518	0.147	0.521	0.491	0.691	0.068	0.54	0.731	0.463	0.028	0.618	0.608	0.066	0.501	0.323	0.52	0.918	0.655	0.19	0.495	0.063	0.544	0.604	0.177	0.523	0.668	0.586
2	0.429	0.727	0.031	0.283	0.39	0.48	0.41	0.5	0.661	0.438	0.642	0.646	0.646	0.646	0.646	0.501	0.651	0.501	0.651	0.717	0.747	0.424	0.568	0.266	0.625	0.609	0.671	0.073	0.646	0.807	0.475	0.036	0.477	0.332	0.01	0.516	0.353	0.499	0.963	0.613	0.27	0.62	0.276	0.684	0.439	0.059	0.497	0.579	0.529
2	0.664	0.3	0.156	0.276	0.333	0.679	0.426	0.648	0.439	0.479	0.614	0.508	0.446	0.782	0.695	0.491	0.526	0.528	0.605	0.847	0.768	0.405	0.728	0.298	0.477	0.539	0.615	0.017	0.467	0.724	1.006	0.593	0.511	0.741	0.062	0.541	0.388	0.597	0.461	0.55	0.23	0.736	0.237	0.542	0.754	0.203	0.539	0.683	0.742
2	0.676	0.697	0.281	0.326	0.412	0.566	0.353	0.775	0.604	0.612	0.813	0.61	0.454	0.636	0.564	0.562	0.625	0.58	0.694	0.854	0.775	0.476	0.738	0.305	0.593	0.549	0.23	0.001	0.537	0.746	1.046	0.747	0.602	0.709	0.047	0.59	0.362	0.572	0.351	0.613	0.19	0.75	0.254	0.634	0.717	0.144	0.562	0.605	0.756
2	0.195	0.279	0.063	0.386	0.375	0.148	0.149	0.342	0.369	0.208	0.259	0.677	0.677	0.7	0.69	0.408	0.53	0.446	0.555	0.536	0.442	0.383	0.443	0.317	0.453	0.542	0.733	0.34	0.618	0.809	0.608	0.335	0.525	0.096	0.004	0.516	0.353	0.254	0.726	0.535	0.216	0.307	0.036	0.526	0.594	0.649	0.416	0.605	0.297
2	0.855	0.661	0.5	0.29	0.375	0.814	0.415	0.847	0.683	0.688	0.734	0.855	0.348	0.863	0.723	0.519	0.604	0.656	0.694	0.955	0.8	0.442	0.84	0.281	0.559	0.557	0.357	0.001	0.537	0.746	1.087	0.404	0.57	0.407	0.002	0.516	0.353	0.815	0.67	0.596	0.204	0.847	0.244	0.604	0.862	0.174	0.566	0.636	0.922
2	0.496	0.416	0.156	0.548	0.385	0.398	0.286	0.665	0.324	0.497	0.279	0.775	0.62	0.776	0.733	0.379	0.417	0.379	0.46	0.737	0.64	0.432	0.665	0.421	0.555	0.564	0.478	0.018	0.537	0.746	0.914	0.705	0.59	0.769	0.178	0.499	0.334	0.381	0.26	0.489	0.16	0.675	0.328	0.653	0.619	0.169	0.474	0.519	0.571
2	0.69	0.506	0.281	0.612	0.425	0.607	0.365	0.563	0.503	0.479	0.661	0.759	0.454	0.759	0.661	0.46	0.543	0.541	0.599	0.851	0.695	0.441	0.773	0.378	0.577	0.569	0.456	0.006	0.537	0.746	0.621	0.028	0.527	0.712	0.043	0.407	0.329	0.721	0.937	0.616	0.237	0.791	0.347	0.642	0.775	0.208	0.469	0.526	0.744
2	0.421	0.367	0.031	0.543	0.607	0.366	0.402	0.507	0.377	0.332	0.363	0.634	0.634	0.634	0.634	0.385	0.5	0.385	0.5	0.684	0.573	0.381	0.624	0.444	0.429	0.528	0.637	0.064	0.741	0.862	0.516	0.051	0.46	0.533	0.047	0.348	0.338	0.484	0.915	0.511	0.255	0.639	0.348	0.59	0.668	0.362	0.266	0.399	0.474
2	0.41	0.48	0.063	0.319	0.42	0.439	0.328	0.622	0.583	0.452	0.582	0.872	0.782	0.872	0.84	0.448	0.579	0.448	0.581	0.72	0.858	0.364	0.531	0.216	0.439	0.55	0.313	0.011	0.537	0.746	0.764	0.356	0.523	0.192	0.004	0.516	0.353	0.437	0.708	0.445	0.19	0.513	0.104	0.557	0.547	0.149	0.443	0.592	0.532
2	0.494	0.88	0.219	0.474	0.443	0.288	0.238	0.793	0.749	0.64	0.88	0.426	0.329	0.499	0.423	0.831	0.871	0.833	0.991	0.755	0.774	0.482	0.612	0.275	0.609	0.554	0.591	0.034	0.596	0.764	0.31	0.006	0.226	0.732	0.138	0.666	0.63	0.539	0.866	0.637	0.519	0.643	0.244	0.658	0.596	0.144	0.62	0.621	0.587
2	0.543	0.462	0.0	0.706	0.75	0.592	0.618	0.452	0.597	0.274	0.462	0.0	0.0	0.0	0.0	0.0	0.0	0.0	0.0	0.788	0.816	0.358	0.537	0.112	0.218	0.398	0.928	0.167	0.539	0.781	0.463	0.018	0.488	0.524	0.024	0.316	0.308	0.598	0.965	0.423	0.207	0.539	0.062	0.367	0.439	0.033	0.497	0.579	0.673
2	0.616	0.612	0.219	0.496	0.426	0.536	0.34	0.707	0.623	0.541	0.626	0.837	0.621	0.848	0.786	0.421	0.497	0.421	0.529	0.835	0.874	0.445	0.64	0.184	0.515	0.528	0.675	0.028	0.553	0.756	0.554	0.025	0.541	0.743	0.08	0.524	0.367	0.652	0.906	0.586	0.219	0.627	0.103	0.609	0.569	0.062	0.497	0.581	0.733
2	0.333	0.764	0.0	0.572	0.635	0.406	0.443	0.623	0.824	0.453	0.764	0.0	0.0	0.0	0.0	0.0	0.0	0.0	0.0	0.69	0.957	0.392	0.311	0.048	0.315	0.44	0.618	0.09	0.393	0.681	0.54	0.098	0.54	0.764	0.394	0.541	0.374	0.335	0.55	0.36	0.151	0.0	0.237	0.609	0.598	0.156	0.497	0.579	0.64
2	0.698	0.256	0.531	0.193	0.312	0.658	0.276	0.564	0.33	0.526	0.365	0.0	0.0	0.726	0.599	0.592	0.379	0.592	0.494	0.866	0.77	0.423	0.747	0.292	0.505	0.54	0.701	0.022	0.648	0.808	0.996	0.458	0.563	0.705	0.04	0.354	0.288	0.661	0.591	0.555	0.197	0.748	0.221	0.6	0.802	0.246	0.434	0.542	0.773
2	0.582	0.647	0.563	0.52	0.309	0.334	0.17	0.596	0.327	0.486	0.596	0.843	0.409	0.843	0.671	0.448	0.566	0.613	0.678	0.751	0.466	0.499	0.737	0.494	0.479	0.465	0.907	0.123	0.617	0.769	0.561	0.032	0.507	0.658	0.051	0.469	0.364	0.625	0.928	0.608	0.249	0.747	0.41	0.563	0.764	0.333	0.477	0.613	0.613
2	0.637	0.755	0.531	0.457	0.376	0.56	0.225	0.853	0.552	0.695	0.714	0.793	0.421	0.812	0.68	0.518	0.594	0.582	0.661	0.852	0.93	0.464	0.633	0.153	0.583	0.554	0.23	0.002	0.537	0.746	1.075	1.126	0.588	0.623	0.03	0.566	0.36	0.376	0.056	0.528	0.174	0.589	0.059	0.592	0.713	0.169	0.597	0.671	0.751
2	0.653	0.432	0.188	0.441	0.378	0.639	0.392	0.865	0.377	0.707	0.483	0.731	0.585	0.731	0.678	0.469	0.566	0.475	0.588	0.821	0.636	0.407	0.764	0.424	0.551	0.582	0.618	0.018	0.484	0.733	0.449	0.008	0.59	0.616	0.026	0.641	0.383	0.694	0.97	0.555	0.179	0.792	0.428	0.608	0.612	0.072	0.616	0.668	0.707
2	0.713	0.527	0.625	0.447	0.357	0.631	0.262	0.777	0.36	0.615	0.469	0.831	0.401	0.831	0.682	0.452	0.409	0.539	0.568	0.872	0.756	0.418	0.762	0.307	0.543	0.567	0.693	0.019	0.544	0.761	0.54	0.012	0.563	0.783	0.065	0.638	0.395	0.739	0.929	0.547	0.195	0.777	0.269	0.587	0.778	0.19	0.584	0.667	0.783
2	0.794	0.43	0.125	0.703	0.364	0.744	0.565	0.606	0.458	0.436	0.487	0.627	0.627	0.832	0.782	0.411	0.501	0.411	0.513	0.906	0.69	0.436	0.84	0.383	0.529	0.544	0.526	0.005	0.518	0.741	1.092	0.576	0.558	0.0	0.0	0.516	0.353	0.73	0.532	0.584	0.208	0.827	0.278	0.583	0.91	0.344	0.523	0.627	0.841
2	0.705	0.732	0.594	0.331	0.359	0.529	0.265	0.776	0.697	0.614	0.741	0.518	0.366	0.702	0.546	0.618	0.597	0.678	0.723	0.894	0.968	0.458	0.632	0.106	0.495	0.505	0.615	0.013	0.66	0.801	1.121	1.118	0.567	0.56	0.013	0.601	0.381	0.454	0.079	0.659	0.223	0.656	0.082	0.52	0.623	0.059	0.657	0.79	0.82
2	0.373	0.693	0.188	0.418	0.286	0.199	0.159	0.609	0.526	0.452	0.624	0.592	0.362	0.592	0.51	0.582	0.666	0.657	0.777	0.703	0.875	0.481	0.457	0.139	0.473	0.475	0.625	0.075	0.53	0.732	0.86	0.88	0.577	0.629	0.121	0.476	0.332	0.23	0.171	0.635	0.211	0.0	0.237	0.609	0.598	0.156	0.497	0.579	0.64
2	0.478	0.358	0.063	0.535	0.471	0.427	0.384	0.527	0.381	0.353	0.423	0.656	0.579	0.656	0.627	0.417	0.51	0.417	0.526	0.66	0.335	0.451	0.719	0.726	0.495	0.512	0.344	0.009	0.537	0.746	0.599	0.072	0.534	0.446	0.018	0.516	0.353	0.535	0.926	0.567	0.219	0.74	0.663	0.586	0.725	0.421	0.428	0.55	0.422
2	0.528	0.547	0.25	0.3	0.404	0.444	0.247	0.764	0.457	0.641	0.751	0.416	0.329	0.538	0.429	0.721	0.447	0.846	0.765	0.778	0.802	0.43	0.615	0.235	0.735	0.662	0.689	0.048	0.446	0.702	0.972	0.914	0.593	0.567	0.035	0.519	0.341	0.392	0.224	0.528	0.17	0.525	0.058	0.752	0.42	0.031	0.497	0.579	0.66
2	0.605	0.718	0.219	0.438	0.403	0.549	0.33	0.859	0.656	0.7	0.751	0.671	0.454	0.671	0.612	0.527	0.608	0.618	0.679	0.796	0.64	0.435	0.705	0.335	0.585	0.579	0.913	0.112	0.628	0.795	0.964	0.583	0.58	0.716	0.069	0.58	0.367	0.546	0.461	0.572	0.19	0.701	0.233	0.628	0.771	0.313	0.569	0.616	0.676
2	0.643	0.476	1.156	0.385	0.241	0.313	0.109	0.868	0.388	0.71	0.48	0.499	0.352	0.934	0.778	0.607	0.379	0.607	0.553	0.862	0.988	0.424	0.579	0.094	0.605	0.597	0.413	0.006	0.537	0.746	1.091	1.233	0.557	0.539	0.016	0.608	0.389	0.292	-0.017	0.511	0.188	0.528	0.025	0.48	0.689	0.136	0.675	0.849	0.764
2	0.135	0.67	0.063	0.143	0.27	0.148	0.099	0.599	0.683	0.508	0.721	0.378	0.378	0.64	0.589	0.616	0.682	0.616	0.742	0.496	0.412	0.412	0.485	0.611	0.635	0.625	0.344	0.052	0.537	0.746	0.608	0.456	0.616	0.527	0.193	0.522	0.331	0.136	0.449	0.472	0.14	0.484	0.365	0.688	0.528	0.526	0.47	0.485	0.182
2	0.44	0.885	0.063	0.531	0.555	0.348	0.352	0.721	0.824	0.556	0.873	0.564	0.428	0.564	0.523	0.557	0.723	0.649	0.783	0.73	0.806	0.553	0.576	0.27	0.607	0.501	0.255	0.006	0.537	0.746	0.497	0.04	0.655	0.456	0.024	0.516	0.353	0.505	0.946	0.759	0.198	0.595	0.205	0.619	0.403	0.041	0.497	0.579	0.553
2	0.519	0.346	0.094	0.356	0.323	0.542	0.372	0.709	0.346	0.544	0.515	0.613	0.464	0.613	0.571	0.488	0.501	0.488	0.553	0.737	0.57	0.47	0.686	0.445	0.513	0.507	0.734	0.065	0.601	0.771	0.775	0.22	0.535	0.562	0.035	0.516	0.367	0.547	0.788	0.618	0.233	0.709	0.398	0.595	0.665	0.213	0.451	0.56	0.572
2	0.851	0.36	0.281	0.46	0.371	0.842	0.499	0.781	0.486	0.619	0.561	0.696	0.578	0.696	0.645	0.421	0.503	0.451	0.545	0.934	0.666	0.442	0.884	0.41	0.523	0.535	0.075	0.0	0.537	0.746	0.956	0.155	0.573	0.712	0.019	0.601	0.379	0.848	0.857	0.579	0.197	0.91	0.452	0.587	0.765	0.085	0.587	0.669	0.886
2	0.554	0.626	0.281	0.515	0.385	0.43	0.252	0.601	0.562	0.49	0.642	0.657	0.541	0.748	0.658	0.516	0.543	0.552	0.644	0.798	0.85	0.475	0.618	0.211	0.721	0.62	0.591	0.025	0.479	0.706	0.346	0.006	0.527	0.569	0.031	0.683	0.427	0.608	0.967	0.664	0.251	0.658	0.202	0.708	0.553	0.074	0.687	0.62	0.658
2	0.614	0.464	0.438	0.321	0.373	0.527	0.235	0.568	0.408	0.396	0.46	0.677	0.539	0.783	0.678	0.443	0.468	0.444	0.519	0.828	0.834	0.447	0.66	0.218	0.493	0.514	0.699	0.033	0.499	0.727	0.995	0.701	0.546	0.669	0.048	0.587	0.387	0.531	0.386	0.596	0.219	0.657	0.143	0.545	0.665	0.131	0.572	0.704	0.718
2	0.269	0.737	0.094	0.251	0.362	0.215	0.164	0.716	0.614	0.551	0.739	0.757	0.608	0.757	0.7	0.486	0.631	0.569	0.701	0.651	0.918	0.499	-0.135	-0.005	0.541	0.55	0.695	0.189	0.722	0.813	0.694	0.435	0.575	0.731	0.432	0.625	0.385	0.175	0.24	0.681	0.224	0.687	1.203	0.66	0.491	0.197	0.608	0.612	-0.367
2	0.727	0.734	0.094	0.563	0.437	0.725	0.546	0.779	0.763	0.616	0.843	0.556	0.463	0.556	0.522	0.54	0.701	0.573	0.729	0.853	0.585	0.457	0.82	0.458	0.657	0.6	0.814	0.035	0.533	0.742	0.752	0.064	0.705	0.775	0.057	0.636	0.333	0.747	0.896	0.642	0.14	0.858	0.537	0.679	0.541	0.028	0.589	0.58	0.758
2	0.4	0.871	0.094	0.335	0.333	0.424	0.273	0.801	0.806	0.64	0.88	0.333	0.333	0.592	0.536	0.816	0.681	0.816	0.868	0.704	0.773	0.534	0.531	0.228	0.613	0.517	0.678	0.087	0.668	0.78	0.87	0.828	0.614	0.521	0.048	0.627	0.368	0.307	0.282	0.754	0.219	0.564	0.187	0.678	0.143	0.005	0.497	0.579	0.522
2	0.694	0.164	0.188	0.785	0.347	0.702	0.426	0.266	0.351	0.293	0.323	0.355	0.345	0.684	0.598	0.284	0.335	0.384	0.404	0.835	0.588	0.409	0.805	0.482	0.477	0.535	0.448	0.006	0.537	0.746	0.636	0.03	0.411	0.645	0.026	0.345	0.367	0.727	0.952	0.535	0.3	0.816	0.43	0.585	0.822	0.292	0.387	0.516	0.719
2	0.513	0.423	0.063	0.525	0.417	0.496	0.413	0.547	0.495	0.374	0.515	0.344	0.344	0.463	0.425	0.443	0.46	0.443	0.518	0.752	0.681	0.463	0.664	0.384	0.611	0.57	0.448	0.014	0.537	0.746	0.561	0.044	0.543	0.612	0.053	0.608	0.395	0.564	0.915	0.642	0.234	0.714	0.435	0.652	0.494	0.059	0.561	0.587	0.576
2	0.453	0.49	0.313	0.424	0.286	0.237	0.152	0.746	0.339	0.582	0.476	0.632	0.42	0.632	0.561	0.427	0.512	0.471	0.542	0.739	0.821	0.463	0.573	0.244	0.577	0.551	0.448	0.019	0.537	0.746	0.632	0.107	0.716	0.694	0.128	0.432	0.256	0.491	0.794	0.611	0.126	0.604	0.209	0.687	0.464	0.064	0.121	0.145	0.562
2	0.641	0.279	0.625	0.4	0.347	0.504	0.203	0.797	0.322	0.636	0.335	0.623	0.378	0.691	0.578	0.419	0.349	0.419	0.473	0.846	0.86	0.461	0.672	0.211	0.555	0.54	0.572	0.014	0.448	0.692	1.04	0.853	0.582	0.62	0.029	0.497	0.338	0.514	0.28	0.589	0.195	0.65	0.114	0.633	0.751	0.223	0.485	0.548	0.74
2	0.64	0.485	0.656	0.354	0.382	0.423	0.195	0.86	0.377	0.701	0.497	0.567	0.374	0.755	0.613	0.475	0.449	0.486	0.536	0.846	0.863	0.454	0.634	0.153	0.593	0.567	0.868	0.073	0.603	0.777	1.064	1.021	0.575	0.751	0.075	0.562	0.364	0.414	0.099	0.586	0.198	0.648	0.111	0.607	0.668	0.118	0.607	0.662	0.749
2	0.532	0.275	0.156	0.257	0.368	0.469	0.316	0.266	0.349	0.327	0.342	0.538	0.538	0.683	0.632	0.309	0.401	0.38	0.455	0.768	0.716	0.411	0.646	0.3	0.383	0.472	0.752	0.067	0.573	0.778	0.668	0.093	0.616	0.681	0.079	0.298	0.237	0.569	0.852	0.504	0.149	0.665	0.246	0.531	0.675	0.215	0.282	0.478	0.615
2	0.41	0.473	0.094	0.301	0.275	0.443	0.281	0.378	0.5	0.325	0.462	0.594	0.511	0.677	0.621	0.401	0.521	0.453	0.544	0.705	0.739	0.372	0.582	0.329	0.541	0.606	0.344	0.013	0.537	0.746	0.561	0.076	0.564	0.434	0.024	0.516	0.353	0.475	0.917	0.509	0.182	0.637	0.36	0.618	0.444	0.067	0.497	0.579	0.495
2	0.3	0.483	0.125	0.265	0.375	0.15	0.154	0.884	0.495	0.726	0.577	0.728	0.522	0.745	0.689	0.458	0.471	0.458	0.519	0.668	0.915	0.39	0.394	0.12	0.575	0.609	0.497	0.054	0.537	0.746	0.54	0.116	0.512	0.661	0.222	0.462	0.359	0.34	0.698	0.535	0.225	0.255	0.001	0.687	0.353	0.056	0.497	0.579	0.453
2	0.654	0.524	0.0	0.778	0.811	0.691	0.711	0.487	0.644	0.311	0.524	0.0	0.0	0.0	0.0	0.0	0.0	0.0	0.0	0.81	0.57	0.448	0.779	0.479	0.407	0.458	0.709	0.028	0.522	0.739	0.497	0.012	0.465	0.365	0.004	0.516	0.353	0.698	0.988	0.521	0.253	0.798	0.451	0.498	0.724	0.169	0.441	0.658	0.691
2	0.625	0.439	0.031	0.547	0.614	0.63	0.573	0.78	0.478	0.618	0.672	0.775	0.775	0.775	0.775	0.425	0.552	0.425	0.552	0.832	0.816	0.39	0.689	0.263	0.607	0.627	0.255	0.002	0.537	0.746	1.042	0.938	0.526	0.496	0.012	0.392	0.322	0.477	0.227	0.645	0.245	0.716	0.241	0.662	0.649	0.11	0.552	0.57	0.714
2	0.408	0.774	0.281	0.376	0.3	0.195	0.13	0.747	0.542	0.584	0.707	0.597	0.337	0.68	0.58	0.638	0.604	0.723	0.778	0.738	1.023	0.467	0.249	0.016	0.541	0.55	0.595	0.053	0.57	0.757	0.632	0.134	0.532	0.652	0.12	0.569	0.387	0.449	0.78	0.623	0.236	0.0	0.237	0.609	0.598	0.156	0.497	0.579	0.64
2	0.562	0.707	0.0	0.719	0.76	0.609	0.634	0.59	0.78	0.419	0.707	0.0	0.0	0.0	0.0	0.0	0.0	0.0	0.0	0.829	1.095	0.524	-0.135	-0.005	0.541	0.55	0.127	0.001	0.537	0.746	0.397	0.008	0.401	0.76	0.119	0.621	0.478	0.601	0.882	0.718	0.359	0.862	1.319	0.67	0.181	0.003	0.497	0.579	-0.47
2	0.732	0.501	0.719	0.351	0.384	0.496	0.257	0.753	0.476	0.589	0.478	0.742	0.412	0.756	0.638	0.46	0.43	0.476	0.531	0.908	0.971	0.439	0.655	0.112	0.529	0.542	0.393	0.004	0.537	0.746	1.13	1.042	0.559	0.683	0.029	0.524	0.359	0.513	0.126	0.601	0.213	0.705	0.118	0.601	0.497	0.021	0.462	0.562	0.842
2	0.497	0.328	0.125	0.371	0.46	0.389	0.317	0.62	0.382	0.451	0.356	0.484	0.484	0.606	0.573	0.412	0.457	0.432	0.509	0.773	0.899	0.375	0.554	0.165	0.517	0.588	0.515	0.021	0.431	0.713	0.463	0.022	0.751	0.269	0.004	0.516	0.353	0.56	0.979	0.479	0.07	0.491	0.047	0.516	0.649	0.213	0.523	0.701	0.618
2	0.481	0.596	0.188	0.561	0.425	0.391	0.249	0.582	0.505	0.411	0.543	0.662	0.351	0.669	0.612	0.454	0.527	0.521	0.59	0.72	0.591	0.409	0.668	0.467	0.517	0.558	0.485	0.02	0.537	0.746	0.374	0.011	0.374	0.564	0.043	0.322	0.379	0.542	0.95	0.562	0.339	0.693	0.418	0.617	0.63	0.197	0.298	0.403	0.534
2	0.657	0.48	0.375	0.452	0.359	0.574	0.295	0.373	0.336	0.421	0.487	0.713	0.533	0.84	0.709	0.391	0.449	0.427	0.51	0.849	0.811	0.444	0.708	0.26	0.435	0.48	0.555	0.012	0.581	0.771	0.346	0.003	0.482	0.496	0.011	0.417	0.356	0.701	0.989	0.562	0.253	0.715	0.201	0.536	0.755	0.21	0.438	0.612	0.742
2	0.384	0.425	0.156	0.426	0.399	0.203	0.194	0.602	0.384	0.432	0.379	0.743	0.55	0.743	0.65	0.417	0.471	0.431	0.512	0.678	0.648	0.415	0.584	0.382	0.599	0.601	0.563	0.051	0.282	0.585	0.718	0.288	0.639	0.484	0.04	0.66	0.368	0.419	0.731	0.494	0.134	0.61	0.32	0.637	0.567	0.2	0.592	0.622	0.465
2	0.447	0.203	0.063	0.436	0.405	0.455	0.358	0.639	0.285	0.47	0.372	0.614	0.594	0.614	0.605	0.375	0.445	0.375	0.466	0.69	0.526	0.404	0.662	0.529	0.523	0.568	0.456	0.02	0.537	0.746	0.787	0.35	0.554	0.642	0.091	0.631	0.397	0.453	0.63	0.506	0.187	0.701	0.544	0.59	0.584	0.167	0.589	0.668	0.476
2	0.694	0.767	0.063	0.4	0.45	0.715	0.565	0.529	0.642	0.463	0.633	0.459	0.453	0.459	0.456	0.482	0.626	0.577	0.687	0.881	0.909	0.479	0.678	0.167	0.621	0.563	0.546	0.009	0.437	0.68	0.449	0.007	0.686	0.743	0.054	0.52	0.302	0.726	0.946	0.655	0.153	0.699	0.138	0.673	0.689	0.105	0.493	0.515	0.797
2	0.546	0.39	0.281	0.448	0.401	0.435	0.245	0.707	0.254	0.541	0.418	0.63	0.356	0.63	0.541	0.45	0.29	0.471	0.496	0.782	0.759	0.402	0.66	0.312	0.433	0.512	0.44	0.011	0.537	0.746	0.759	0.172	0.537	0.697	0.081	0.501	0.361	0.57	0.785	0.496	0.196	0.689	0.284	0.531	0.575	0.092	0.492	0.659	0.634
2	0.556	0.508	0.031	0.507	0.58	0.567	0.515	0.545	0.611	0.371	0.554	0.578	0.578	0.578	0.578	0.507	0.658	0.507	0.658	0.809	0.938	0.438	0.549	0.116	0.457	0.498	0.656	0.035	0.573	0.768	0.659	0.076	0.472	0.355	0.006	0.516	0.353	0.604	0.933	0.586	0.267	0.581	0.09	0.567	0.444	0.031	0.497	0.579	0.68
2	0.39	0.688	0.0	0.608	0.666	0.456	0.49	0.58	0.766	0.408	0.688	0.0	0.0	0.0	0.0	0.0	0.0	0.0	0.0	0.594	0.279	0.507	0.671	0.763	0.651	0.558	0.448	0.026	0.537	0.746	0.487	0.048	0.588	0.488	0.04	0.418	0.304	0.459	0.924	0.723	0.227	0.71	0.794	0.697	0.505	0.121	0.389	0.41	0.349
2	0.648	0.568	0.719	0.513	0.351	0.324	0.187	0.717	0.49	0.552	0.51	0.689	0.47	0.694	0.58	0.555	0.517	0.555	0.577	0.85	0.855	0.411	0.661	0.185	0.649	0.633	0.798	0.048	0.584	0.783	0.599	0.029	0.653	0.828	0.126	0.611	0.346	0.672	0.859	0.543	0.14	0.683	0.153	0.688	0.577	0.056	0.507	0.513	0.755
2	0.505	0.478	0.25	0.223	0.338	0.4	0.228	0.69	0.168	0.523	0.446	0.681	0.518	0.69	0.626	0.441	0.473	0.586	0.548	0.775	0.884	0.404	0.577	0.193	0.461	0.529	0.344	0.008	0.537	0.746	0.978	1.076	0.541	0.428	0.014	0.516	0.353	0.306	0.112	0.455	0.181	0.604	0.155	0.585	0.547	0.092	0.259	0.398	0.618
2	0.591	0.905	0.031	0.366	0.46	0.625	0.544	0.868	0.917	0.71	1.042	0.697	0.697	0.697	0.697	0.626	0.813	0.626	0.813	0.823	0.894	0.49	0.625	0.184	0.595	0.541	0.393	0.007	0.537	0.746	1.026	0.997	0.597	0.699	0.066	0.593	0.365	0.391	0.127	0.659	0.205	0.654	0.159	0.638	0.612	0.097	0.536	0.581	0.697
2	0.571	0.196	0.25	0.367	0.283	0.531	0.282	0.628	0.289	0.459	0.365	0.765	0.485	0.765	0.703	0.403	0.412	0.403	0.492	0.786	0.696	0.45	0.692	0.357	0.501	0.516	0.625	0.027	0.533	0.744	0.918	0.494	0.553	0.668	0.059	0.453	0.334	0.539	0.543	0.596	0.214	0.678	0.225	0.578	0.775	0.382	0.464	0.587	0.639
2	0.696	0.284	0.125	0.468	0.416	0.698	0.483	0.644	0.424	0.475	0.45	0.592	0.427	0.681	0.603	0.448	0.526	0.448	0.555	0.858	0.722	0.409	0.769	0.354	0.485	0.539	0.393	0.004	0.537	0.746	0.516	0.011	0.708	0.63	0.024	0.446	0.265	0.732	0.97	0.533	0.108	0.796	0.352	0.555	0.723	0.136	0.577	0.697	0.757
2	0.44	0.831	0.188	0.433	0.2	0.295	0.215	0.648	0.505	0.567	0.721	0.379	0.336	0.691	0.577	0.643	0.583	0.643	0.706	0.664	0.425	0.512	0.664	0.559	0.675	0.568	0.727	0.094	0.645	0.777	0.434	0.024	0.664	0.685	0.129	0.615	0.343	0.491	0.86	0.723	0.183	0.699	0.554	0.664	0.468	0.069	0.825	0.743	0.479
2	0.531	0.801	0.094	0.349	0.445	0.457	0.381	0.764	0.815	0.601	0.866	0.498	0.39	0.498	0.47	0.622	0.794	0.622	0.801	0.787	0.868	0.372	0.528	0.111	0.661	0.673	0.848	0.116	0.664	0.834	0.912	0.578	0.559	0.728	0.111	0.615	0.39	0.471	0.426	0.433	0.163	0.562	0.086	0.708	0.521	0.067	0.425	0.431	0.655
2	0.43	0.443	0.125	0.328	0.428	0.32	0.261	0.818	0.49	0.658	0.536	0.659	0.562	0.721	0.669	0.434	0.508	0.458	0.545	0.635	0.335	0.476	0.68	0.67	0.513	0.503	0.663	0.07	0.535	0.736	0.578	0.079	0.437	0.759	0.232	0.579	0.442	0.456	0.717	0.572	0.289	0.678	0.477	0.562	0.741	0.605	0.526	0.652	0.411
2	0.371	0.753	0.188	0.306	0.387	0.246	0.157	0.651	0.548	0.556	0.704	0.508	0.344	0.508	0.459	0.614	0.786	0.682	0.825	0.705	0.904	0.476	0.365	0.064	0.647	0.58	0.718	0.127	0.697	0.811	0.417	0.03	0.588	0.663	0.156	0.573	0.362	0.426	0.83	0.659	0.21	0.0	0.237	0.609	0.598	0.156	0.497	0.579	0.64
2	0.535	0.436	0.094	0.373	0.404	0.552	0.385	0.681	0.526	0.553	0.667	0.343	0.343	0.493	0.448	0.701	0.657	0.701	0.743	0.753	0.612	0.39	0.697	0.448	0.437	0.525	0.515	0.018	0.358	0.657	0.822	0.291	0.466	0.623	0.05	0.464	0.384	0.547	0.717	0.513	0.251	0.712	0.376	0.516	0.715	0.29	0.538	0.711	0.583
2	0.66	0.298	0.406	0.389	0.366	0.575	0.285	0.614	0.348	0.444	0.363	0.569	0.461	0.592	0.535	0.406	0.373	0.46	0.505	0.847	0.785	0.435	0.724	0.294	0.455	0.499	0.202	0.001	0.537	0.746	1.029	0.712	0.523	0.668	0.037	0.492	0.364	0.572	0.387	0.613	0.239	0.681	0.139	0.602	0.84	0.397	0.38	0.493	0.738
2	0.589	0.439	0.875	0.408	0.241	0.178	0.108	0.825	0.369	0.664	0.397	0.472	0.413	0.88	0.695	0.552	0.36	0.552	0.466	0.835	1.014	0.442	0.452	0.041	0.772	0.672	0.691	0.037	0.517	0.738	0.346	0.004	0.639	0.598	0.032	0.759	0.398	0.638	0.967	0.582	0.159	0.513	0.032	0.734	0.271	0.008	0.497	0.579	0.722
2	0.672	0.778	0.156	0.362	0.326	0.661	0.433	0.813	0.74	0.652	0.785	0.594	0.543	0.632	0.581	0.629	0.681	0.629	0.729	0.856	0.806	0.497	0.71	0.245	0.591	0.532	0.755	0.033	0.498	0.71	0.979	0.463	0.613	0.673	0.036	0.512	0.329	0.638	0.591	0.65	0.193	0.717	0.187	0.622	0.743	0.179	0.548	0.606	0.76
2	0.033	0.831	0.063	0.182	0.303	0.012	0.015	0.788	0.768	0.626	0.857	0.467	0.467	0.484	0.476	0.649	0.722	0.649	0.782	0.442	0.416	0.539	0.329	0.281	0.495	0.446	0.615	0.408	0.67	0.779	0.0	0.348	0.564	0.568	0.074	0.516	0.353	0.515	0.648	0.562	0.203	0.0	0.237	0.609	0.598	0.156	0.497	0.579	0.64
2	0.62	0.522	0.0	0.756	0.792	0.661	0.683	0.486	0.642	0.31	0.522	0.0	0.0	0.0	0.0	0.0	0.0	0.0	0.0	0.837	0.881	0.433	0.644	0.186	0.519	0.541	0.612	0.02	0.354	0.639	1.052	1.04	0.567	0.704	0.059	0.348	0.284	0.396	0.098	0.499	0.178	0.675	0.165	0.638	0.525	0.044	0.236	0.321	0.728
2	0.673	1.039	0.25	0.444	0.375	0.646	0.367	0.91	0.896	0.753	0.972	0.567	0.334	0.588	0.5	0.736	0.831	0.736	0.904	0.853	0.782	0.53	0.732	0.294	0.579	0.502	0.423	0.005	0.537	0.746	0.434	0.007	0.535	0.763	0.069	0.625	0.405	0.705	0.93	0.696	0.254	0.71	0.174	0.587	0.772	0.223	0.6	0.678	0.76
2	0.685	0.436	0.0	0.797	0.827	0.719	0.736	0.437	0.578	0.259	0.436	0.0	0.0	0.0	0.0	0.0	0.0	0.0	0.0	0.861	0.786	0.402	0.738	0.289	0.567	0.595	0.448	0.006	0.537	0.746	0.463	0.008	0.499	0.666	0.032	0.445	0.358	0.721	0.965	0.552	0.238	0.729	0.195	0.633	0.815	0.29	0.503	0.562	0.761
2	0.73	0.665	0.938	0.347	0.369	0.481	0.213	0.842	0.58	0.682	0.714	0.762	0.341	0.762	0.571	0.492	0.614	0.675	0.743	0.903	0.932	0.473	0.689	0.151	0.477	0.483	0.276	0.001	0.537	0.746	1.136	1.109	0.578	0.608	0.017	0.61	0.379	0.478	0.082	0.616	0.204	0.721	0.141	0.551	0.644	0.062	0.546	0.678	0.833
2	0.473	0.714	0.219	0.53	0.351	0.347	0.22	0.556	0.721	0.534	0.739	0.335	0.335	0.621	0.519	0.551	0.664	0.673	0.765	0.774	1.032	0.42	0.29	0.016	0.246	0.365	0.615	0.042	0.516	0.745	0.974	1.238	0.535	0.0	0.0	0.516	0.353	0.162	-0.007	0.647	0.241	0.0	0.237	0.609	0.598	0.156	0.497	0.579	0.64
2	0.442	0.376	0.219	0.306	0.323	0.357	0.195	0.505	0.346	0.33	0.353	0.412	0.412	0.721	0.651	0.444	0.462	0.444	0.503	0.733	0.818	0.426	0.546	0.206	0.547	0.563	0.658	0.064	0.496	0.733	0.911	0.902	0.565	0.656	0.103	0.453	0.329	0.289	0.17	0.484	0.174	0.582	0.178	0.583	0.471	0.069	0.538	0.637	0.557
2	0.575	0.776	0.531	0.419	0.338	0.247	0.173	0.611	0.559	0.551	0.762	0.436	0.347	0.622	0.506	0.451	0.586	0.643	0.716	0.832	1.061	0.506	0.12	-0.002	0.541	0.55	0.661	0.033	0.683	0.795	0.65	0.065	0.553	0.627	0.043	0.669	0.409	0.616	0.909	0.696	0.242	0.0	0.237	0.609	0.598	0.156	0.497	0.579	0.64
2	0.488	0.529	0.031	0.562	0.627	0.448	0.459	0.487	0.644	0.316	0.529	0.474	0.474	0.474	0.474	0.453	0.588	0.453	0.588	0.692	0.432	0.447	0.691	0.546	0.481	0.507	0.784	0.101	0.6	0.778	0.594	0.066	0.585	0.434	0.016	0.516	0.353	0.545	0.932	0.557	0.184	0.733	0.588	0.563	0.543	0.097	0.431	0.577	0.511
2	0.753	0.499	0.656	0.461	0.315	0.67	0.288	0.817	0.407	0.656	0.513	0.644	0.399	0.676	0.576	0.48	0.426	0.577	0.596	0.899	0.798	0.461	0.778	0.283	0.519	0.519	0.23	0.001	0.537	0.746	0.715	0.042	0.652	0.288	0.001	0.516	0.353	0.78	0.966	0.603	0.158	0.79	0.246	0.565	0.795	0.177	0.595	0.698	0.826
2	0.495	0.522	0.313	0.4	0.355	0.252	0.187	0.44	0.521	0.452	0.524	0.632	0.474	0.755	0.667	0.426	0.553	0.535	0.616	0.78	0.978	0.464	0.489	0.096	0.509	0.51	0.44	0.014	0.537	0.746	0.964	1.022	0.595	0.685	0.097	0.51	0.337	0.271	0.078	0.477	0.154	0.525	0.071	0.591	0.5	0.067	0.439	0.553	0.624
2	0.3	0.841	0.125	0.3	0.293	0.213	0.153	0.78	0.592	0.622	0.748	0.658	0.384	0.658	0.601	0.516	0.662	0.58	0.688	0.639	0.692	0.45	0.445	0.187	0.429	0.471	0.75	0.219	0.611	0.782	0.791	0.77	0.543	0.557	0.103	0.506	0.36	0.218	0.277	0.618	0.227	0.0	0.237	0.609	0.598	0.156	0.497	0.579	0.64
2	0.539	0.356	0.313	0.356	0.387	0.455	0.223	0.389	0.439	0.264	0.328	0.582	0.338	0.648	0.567	0.38	0.322	0.396	0.451	0.8	0.935	0.42	0.544	0.122	0.437	0.5	0.612	0.031	0.58	0.778	0.397	0.01	0.389	0.539	0.026	0.452	0.425	0.595	0.967	0.547	0.321	0.47	0.025	0.511	0.618	0.136	0.416	0.622	0.666
2	0.566	0.674	0.375	0.517	0.434	0.33	0.219	0.575	0.564	0.492	0.67	0.615	0.441	0.694	0.602	0.502	0.601	0.615	0.677	0.817	0.959	0.479	0.472	0.056	0.451	0.462	0.81	0.078	0.585	0.76	0.589	0.043	0.524	0.288	0.004	0.516	0.353	0.618	0.964	0.64	0.246	0.506	0.035	0.565	0.301	0.01	0.497	0.579	0.7
2	0.677	0.413	0.594	0.531	0.328	0.504	0.241	0.692	0.32	0.526	0.367	0.831	0.431	0.831	0.731	0.357	0.392	0.389	0.44	0.858	0.801	0.366	0.713	0.245	0.561	0.623	0.784	0.039	0.596	0.805	0.31	0.001	0.327	0.675	0.036	0.582	0.516	0.714	0.966	0.499	0.364	0.718	0.185	0.606	0.744	0.177	0.554	0.626	0.766
2	-0.026	0.704	0.063	0.07	0.208	0.04	-0.033	0.441	0.476	0.479	0.517	0.627	0.552	0.627	0.598	0.491	0.638	0.57	0.69	0.0	0.761	0.438	0.607	0.272	0.541	0.55	0.571	0.053	0.537	0.746	0.0	0.348	0.564	0.568	0.074	0.516	0.353	0.515	0.648	0.562	0.203	0.0	0.237	0.609	0.598	0.156	0.497	0.579	0.64
2	0.504	0.792	0.313	0.44	0.345	0.234	0.195	0.673	0.744	0.512	0.792	0.345	0.345	0.596	0.493	0.64	0.66	0.662	0.761	0.779	0.921	0.466	0.548	0.152	0.463	0.48	0.44	0.014	0.537	0.746	0.98	1.098	0.561	0.564	0.038	0.392	0.305	0.273	0.07	0.742	0.248	0.557	0.096	0.608	0.589	0.128	0.362	0.471	0.623
2	0.703	0.346	0.5	0.453	0.323	0.488	0.289	0.775	0.294	0.612	0.413	0.446	0.336	0.683	0.587	0.659	0.29	0.659	0.452	0.884	0.893	0.415	0.689	0.175	0.565	0.581	0.673	0.018	0.641	0.808	1.108	1.03	0.553	0.612	0.019	0.629	0.397	0.499	0.144	0.53	0.196	0.692	0.122	0.596	0.678	0.092	0.603	0.672	0.809
2	0.589	0.804	0.219	0.462	0.405	0.501	0.317	0.924	0.678	0.768	0.769	0.83	0.526	0.83	0.698	0.469	0.609	0.553	0.656	0.814	0.829	0.42	0.63	0.193	0.613	0.606	0.8	0.066	0.534	0.755	0.656	0.062	0.596	0.762	0.105	0.631	0.378	0.62	0.851	0.543	0.173	0.606	0.096	0.689	0.649	0.131	0.58	0.566	0.703
2	0.781	0.275	0.5	0.457	0.371	0.694	0.354	0.777	0.356	0.615	0.406	0.786	0.352	0.814	0.663	0.387	0.377	0.424	0.455	0.915	0.804	0.412	0.791	0.274	0.533	0.566	0.471	0.004	0.537	0.746	0.682	0.028	0.586	0.536	0.007	0.473	0.327	0.805	0.972	0.552	0.182	0.78	0.191	0.597	0.861	0.254	0.498	0.594	0.855
2	0.652	0.6	0.656	0.547	0.366	0.371	0.204	0.565	0.592	0.458	0.58	0.528	0.364	0.647	0.561	0.514	0.51	0.62	0.613	0.858	0.911	0.45	0.653	0.168	0.226	0.325	0.423	0.006	0.537	0.746	1.083	1.114	0.562	0.852	0.147	0.243	0.234	0.253	-0.044	0.706	0.238	0.691	0.162	0.396	0.581	0.056	0.333	0.697	0.757
2	0.544	0.644	0.5	0.286	0.303	0.215	0.157	0.635	0.412	0.538	0.649	0.633	0.372	0.642	0.577	0.465	0.378	0.596	0.556	0.81	1.007	0.421	0.479	0.068	0.439	0.501	0.485	0.014	0.537	0.746	1.022	1.234	0.548	0.578	0.035	0.221	0.229	0.174	-0.036	0.63	0.228	0.449	0.017	0.387	0.471	0.041	0.42	0.785	0.679
2	0.484	0.363	0.344	0.342	0.378	0.168	0.164	0.775	0.301	0.612	0.367	0.621	0.336	0.657	0.589	0.418	0.296	0.434	0.458	0.775	0.978	0.408	0.467	0.084	0.671	0.647	0.541	0.027	0.591	0.788	0.978	1.197	0.533	0.66	0.086	0.611	0.401	0.085	-0.054	0.735	0.265	0.255	-0.009	1.072	0.475	0.059	0.687	0.35	0.626
2	0.402	0.882	0.063	0.571	0.416	0.405	0.321	0.745	0.595	0.581	0.725	0.877	0.714	0.877	0.832	0.442	0.574	0.526	0.629	0.69	0.67	0.515	0.596	0.387	0.579	0.513	0.44	0.024	0.537	0.746	0.434	0.029	0.6	0.629	0.104	0.639	0.378	0.462	0.879	0.667	0.205	0.603	0.272	0.567	0.485	0.095	0.641	0.726	0.501
2	0.616	0.748	0.625	0.127	0.257	0.29	0.183	0.584	0.592	0.53	0.725	0.534	0.339	0.618	0.481	0.67	0.571	0.67	0.691	0.848	0.999	0.482	0.511	0.059	0.477	0.477	0.693	0.032	0.514	0.723	0.573	0.029	0.691	0.701	0.059	0.418	0.26	0.655	0.922	0.642	0.148	0.539	0.036	0.54	0.143	0.003	0.497	0.579	0.747
2	0.779	0.672	1.219	0.447	0.376	0.5	0.213	0.815	0.517	0.655	0.651	0.646	0.349	0.646	0.481	0.596	0.558	0.657	0.674	0.941	1.042	0.438	0.461	0.013	0.321	0.407	0.867	0.035	0.635	0.797	1.177	1.162	0.554	0.096	0.0	0.516	0.353	0.497	0.055	0.628	0.222	0.0	0.237	0.609	0.598	0.156	0.497	0.579	0.64
2	0.665	0.573	0.813	0.38	0.2	0.43	0.183	0.643	0.377	0.548	0.497	0.867	0.369	0.901	0.757	0.366	0.299	0.384	0.423	0.769	0.358	0.374	0.829	0.679	0.477	0.565	0.756	0.035	0.628	0.817	0.578	0.022	0.398	0.743	0.062	0.436	0.414	0.698	0.924	0.518	0.306	0.831	0.574	0.585	0.861	0.456	0.389	0.517	0.623
2	0.687	0.501	0.125	0.499	0.4	0.691	0.476	0.823	0.566	0.663	0.714	0.825	0.497	0.825	0.733	0.47	0.577	0.516	0.616	0.838	0.622	0.475	0.792	0.447	0.553	0.528	0.503	0.008	0.553	0.747	0.87	0.19	0.603	0.79	0.078	0.624	0.372	0.69	0.772	0.606	0.187	0.807	0.408	0.58	0.798	0.251	0.638	0.711	0.723
2	0.731	0.954	0.594	0.397	0.351	0.576	0.286	0.872	0.715	0.745	0.891	0.666	0.332	0.666	0.504	0.631	0.74	0.8	0.884	0.908	0.977	0.484	0.585	0.062	0.679	0.59	0.896	0.053	0.705	0.811	1.128	1.032	0.59	0.629	0.019	0.716	0.406	0.523	0.143	0.713	0.223	0.369	-0.011	0.867	0.362	0.008	0.497	0.579	0.861
2	0.505	0.39	0.063	0.334	0.433	0.529	0.407	0.486	0.521	0.348	0.49	0.538	0.538	0.668	0.627	0.379	0.492	0.451	0.539	0.749	0.686	0.444	0.656	0.374	0.561	0.557	0.503	0.02	0.445	0.696	0.899	0.601	0.572	0.789	0.198	0.499	0.344	0.415	0.326	0.594	0.203	0.689	0.357	0.614	0.468	0.049	0.385	0.485	0.585
2	0.494	0.871	0.0	0.675	0.723	0.549	0.577	0.683	0.903	0.516	0.871	0.0	0.0	0.0	0.0	0.0	0.0	0.0	0.0	0.746	0.707	0.55	0.269	0.011	0.541	0.55	1.039	0.393	0.503	0.696	0.0	0.348	0.564	0.568	0.074	0.516	0.353	0.515	0.648	0.562	0.203	0.0	0.237	0.609	0.598	0.156	0.497	0.579	0.64
2	0.564	0.48	0.469	0.312	0.396	0.238	0.184	0.869	0.401	0.711	0.473	0.666	0.346	0.745	0.663	0.419	0.365	0.452	0.523	0.812	0.927	0.418	0.569	0.133	0.549	0.571	0.625	0.028	0.495	0.734	0.463	0.015	0.58	0.673	0.062	0.53	0.35	0.611	0.93	0.547	0.184	0.577	0.083	0.585	0.604	0.105	0.566	0.656	0.684
2	0.607	0.577	0.25	0.561	0.369	0.397	0.313	0.868	0.45	0.71	0.501	0.794	0.682	0.902	0.814	0.378	0.448	0.38	0.473	0.825	0.84	0.467	0.627	0.172	0.625	0.574	0.848	0.078	0.542	0.743	0.417	0.008	0.555	0.612	0.032	0.53	0.362	0.653	0.964	0.63	0.222	0.575	0.062	0.679	0.748	0.259	0.538	0.544	0.714
2	0.523	0.88	0.25	0.087	0.223	0.424	0.242	0.36	0.476	0.721	0.85	0.053	0.053	0.812	0.668	1.0	0.547	1.0	0.886	0.78	0.845	0.472	0.547	0.136	0.631	0.575	0.833	0.111	0.485	0.711	0.969	0.925	0.587	0.0	0.0	0.516	0.353	0.398	0.248	0.567	0.185	0.0	0.237	0.609	0.598	0.156	0.497	0.579	0.64
2	0.275	0.684	0.031	0.351	0.448	0.307	0.281	0.733	0.701	0.568	0.778	0.361	0.361	0.361	0.361	0.673	0.874	0.673	0.874	0.599	0.539	0.414	0.551	0.513	0.683	0.649	0.329	0.024	0.537	0.746	0.718	0.506	0.645	0.576	0.135	0.608	0.349	0.261	0.463	0.513	0.136	0.619	0.622	0.697	0.0	0.0	0.497	0.579	0.316
2	0.612	0.3	0.469	0.489	0.391	0.377	0.223	0.719	0.308	0.553	0.254	0.824	0.363	0.824	0.705	0.383	0.334	0.389	0.451	0.824	0.813	0.307	0.667	0.233	0.547	0.667	0.726	0.039	0.507	0.783	0.54	0.022	0.562	0.488	0.013	0.796	0.442	0.659	0.971	0.411	0.154	0.704	0.23	0.607	0.554	0.056	0.667	0.703	0.708
2	0.548	0.797	0.156	0.22	0.336	0.563	0.33	0.651	0.799	0.595	0.824	0.569	0.383	0.569	0.503	0.617	0.662	0.622	0.761	0.813	1.014	0.343	0.482	0.068	0.613	0.673	0.344	0.006	0.537	0.746	1.026	1.237	0.489	0.0	0.0	0.516	0.353	0.228	-0.006	0.584	0.254	0.0	0.237	0.609	0.598	0.156	0.497	0.579	0.64
2	0.455	0.358	0.344	0.286	0.357	0.274	0.139	0.737	0.415	0.573	0.376	0.69	0.357	0.69	0.574	0.393	0.358	0.432	0.442	0.756	0.953	0.399	0.431	0.071	0.499	0.557	0.68	0.067	0.545	0.769	0.948	1.114	0.535	0.53	0.038	0.404	0.324	0.219	0.059	0.482	0.193	0.0	0.237	0.609	0.598	0.156	0.497	0.579	0.64
2	0.355	0.882	0.063	0.472	0.475	0.267	0.282	0.665	0.879	0.542	0.885	0.45	0.419	0.45	0.436	0.614	0.797	0.689	0.845	0.66	0.642	0.438	0.574	0.414	0.465	0.505	0.403	0.024	0.537	0.746	0.771	0.497	0.603	0.822	0.54	0.483	0.322	0.158	0.088	0.265	0.078	0.573	0.264	0.655	0.508	0.146	0.116	0.169	0.453
2	0.421	0.725	0.188	0.265	0.375	0.287	0.198	0.903	0.715	0.747	0.785	0.734	0.303	0.734	0.608	0.476	0.618	0.725	0.761	0.737	0.953	0.418	0.474	0.125	0.651	0.628	0.276	0.008	0.537	0.746	0.918	1.065	0.549	0.601	0.078	0.666	0.41	0.193	0.062	0.467	0.179	0.449	0.047	0.576	0.456	0.069	0.91	0.878	0.557
2	0.495	0.293	0.063	0.321	0.422	0.524	0.399	0.517	0.431	0.389	0.492	0.688	0.376	0.688	0.637	0.433	0.562	0.444	0.57	0.718	0.533	0.412	0.681	0.484	0.399	0.482	0.703	0.063	0.571	0.777	0.749	0.206	0.524	0.496	0.024	0.418	0.335	0.531	0.811	0.484	0.201	0.711	0.461	0.52	0.632	0.187	0.423	0.618	0.539
2	0.257	0.691	0.0	0.523	0.593	0.337	0.379	0.581	0.768	0.41	0.691	0.0	0.0	0.0	0.0	0.0	0.0	0.0	0.0	0.564	0.422	0.585	0.389	0.145	0.623	0.487	0.878	0.551	0.547	0.709	0.671	0.389	0.737	0.552	0.125	0.501	0.275	0.273	0.567	0.482	0.078	0.431	0.108	0.561	0.234	0.026	0.497	0.579	0.399
2	0.505	0.778	0.156	0.44	0.368	0.455	0.294	0.694	0.751	0.615	0.864	0.52	0.357	0.573	0.519	0.56	0.635	0.635	0.742	0.726	0.547	0.5	0.697	0.522	0.589	0.529	0.296	0.006	0.537	0.746	0.346	0.008	0.478	0.691	0.096	0.517	0.397	0.556	0.904	0.681	0.289	0.728	0.513	0.655	0.61	0.149	0.42	0.474	0.54
2	0.356	0.381	0.156	0.276	0.303	0.301	0.17	0.573	0.375	0.432	0.406	0.334	0.334	0.636	0.586	0.545	0.368	0.545	0.471	0.647	0.563	0.478	0.599	0.502	0.583	0.543	0.255	0.009	0.537	0.746	0.561	0.101	0.628	0.588	0.098	0.536	0.331	0.413	0.826	0.63	0.178	0.629	0.448	0.587	0.505	0.144	0.584	0.667	0.417
2	0.827	0.58	0.844	0.437	0.257	0.585	0.312	0.518	0.112	0.504	0.596	0.897	0.482	0.897	0.753	0.411	0.505	0.479	0.566	0.962	0.982	0.43	0.704	0.103	0.383	0.457	0.44	0.002	0.537	0.746	0.673	0.021	0.557	0.0	0.0	0.516	0.353	0.848	0.984	0.555	0.201	0.698	0.06	0.466	0.744	0.082	0.469	0.718	0.936
2	0.627	0.561	0.063	0.578	0.492	0.607	0.509	0.802	0.533	0.641	0.721	0.96	0.778	0.96	0.914	0.457	0.594	0.491	0.616	0.829	0.783	0.404	0.697	0.279	0.683	0.657	0.631	0.021	0.791	0.872	1.02	0.787	0.625	0.461	0.01	0.516	0.353	0.53	0.352	0.428	0.121	0.73	0.273	0.71	0.646	0.105	0.544	0.521	0.71
2	0.284	0.901	0.031	0.499	0.472	0.304	0.289	0.717	0.87	0.552	0.88	0.384	0.384	0.384	0.384	0.62	0.805	0.62	0.805	0.588	0.462	0.559	0.574	0.592	0.667	0.529	0.313	0.02	0.537	0.746	0.516	0.105	0.616	0.829	0.811	0.607	0.361	0.142	0.152	0.71	0.207	0.573	0.387	0.668	0.0	0.0	0.497	0.579	0.378
2	0.409	0.453	0.156	0.428	0.342	0.344	0.213	0.401	0.457	0.43	0.515	0.582	0.409	0.582	0.505	0.365	0.474	0.532	0.581	0.715	0.819	0.337	0.547	0.248	0.479	0.599	0.393	0.017	0.537	0.746	0.665	0.172	0.558	0.536	0.05	0.213	0.219	0.456	0.814	0.431	0.162	0.57	0.189	0.613	0.565	0.174	0.292	0.401	0.514
2	0.42	0.875	0.156	0.182	0.303	0.326	0.223	0.709	0.796	0.618	0.903	0.41	0.341	0.41	0.377	0.667	0.866	0.765	0.934	0.72	0.81	0.43	0.514	0.177	0.609	0.596	0.727	0.105	0.563	0.767	0.906	0.975	0.601	0.488	0.034	0.516	0.336	0.273	0.176	0.333	0.104	0.488	0.075	0.716	0.59	0.197	0.51	0.489	0.543
2	0.633	0.681	0.469	0.448	0.297	0.453	0.241	0.774	0.382	0.611	0.674	0.715	0.468	0.715	0.622	0.45	0.496	0.593	0.596	0.836	0.813	0.442	0.689	0.253	0.681	0.625	0.602	0.018	0.573	0.767	0.689	0.064	0.599	0.75	0.077	0.628	0.375	0.662	0.877	0.618	0.192	0.724	0.249	0.694	0.62	0.085	0.631	0.597	0.723
2	0.365	0.827	0.031	0.369	0.462	0.402	0.356	0.601	0.794	0.501	0.785	0.645	0.645	0.645	0.645	0.589	0.765	0.589	0.765	0.663	0.624	0.49	0.59	0.447	0.623	0.556	0.202	0.007	0.537	0.746	0.696	0.27	0.663	0.669	0.169	0.477	0.295	0.379	0.622	0.679	0.172	0.608	0.349	0.695	0.528	0.162	0.341	0.369	0.444
2	0.543	0.64	0.0	0.706	0.75	0.592	0.618	0.552	0.73	0.379	0.64	0.0	0.0	0.0	0.0	0.0	0.0	0.0	0.0	0.768	0.68	0.469	0.682	0.38	0.635	0.579	0.536	0.019	0.372	0.64	0.584	0.046	0.532	0.152	0.001	0.516	0.353	0.598	0.963	0.659	0.246	0.716	0.378	0.685	0.623	0.136	0.459	0.478	0.608
2	0.374	0.353	0.0	0.598	0.658	0.442	0.477	0.39	0.516	0.21	0.353	0.0	0.0	0.0	0.0	0.0	0.0	0.0	0.0	0.575	0.249	0.331	0.658	0.745	0.375	0.536	0.634	0.079	0.514	0.778	0.397	0.025	0.498	0.661	0.152	0.365	0.326	0.431	0.838	0.404	0.194	0.675	0.627	0.531	0.606	0.285	0.279	0.475	0.365
2	0.632	0.39	0.844	0.369	0.326	0.281	0.148	0.648	0.273	0.479	0.374	0.549	0.352	0.788	0.673	0.357	0.239	0.369	0.416	0.8	0.58	0.417	0.767	0.485	0.513	0.55	0.515	0.011	0.602	0.79	0.599	0.032	0.575	0.703	0.055	0.558	0.363	0.668	0.922	0.55	0.188	0.759	0.351	0.575	0.823	0.405	0.505	0.623	0.665
2	0.672	0.273	0.75	0.291	0.342	0.531	0.201	0.507	0.27	0.332	0.268	0.845	0.436	0.845	0.668	0.401	0.292	0.402	0.427	0.884	1.056	0.369	0.469	0.029	0.371	0.5	0.393	0.005	0.537	0.746	0.487	0.01	0.292	0.344	0.004	0.516	0.353	0.714	0.99	0.472	0.393	0.484	0.007	0.596	0.53	0.033	0.22	0.346	0.801
2	0.687	0.651	0.094	0.718	0.364	0.608	0.512	0.542	0.716	0.582	0.744	0.909	0.659	0.909	0.833	0.444	0.577	0.522	0.625	0.878	0.917	0.442	0.656	0.144	0.493	0.517	0.734	0.028	0.341	0.626	1.069	0.839	0.561	0.0	0.0	0.516	0.353	0.57	0.318	0.543	0.194	0.641	0.078	0.573	0.743	0.164	0.459	0.588	0.794
2	0.568	0.711	0.094	0.524	0.462	0.538	0.412	0.741	0.713	0.577	0.723	0.577	0.421	0.577	0.512	0.619	0.614	0.619	0.708	0.793	0.755	0.454	0.676	0.319	0.681	0.616	0.393	0.007	0.537	0.746	0.625	0.055	0.664	0.096	0.0	0.516	0.353	0.618	0.956	0.65	0.164	0.679	0.23	0.669	0.734	0.282	0.684	0.654	0.645
2	0.576	0.363	0.313	0.402	0.399	0.502	0.255	0.741	0.374	0.577	0.397	0.714	0.48	0.714	0.604	0.412	0.371	0.412	0.465	0.813	0.879	0.402	0.622	0.193	0.547	0.583	0.497	0.013	0.537	0.746	0.972	0.715	0.546	0.746	0.101	0.522	0.364	0.477	0.325	0.487	0.187	0.603	0.102	0.581	0.719	0.241	0.523	0.629	0.68
2	0.58	0.57	0.063	0.586	0.447	0.545	0.469	0.471	0.623	0.36	0.554	0.383	0.383	0.487	0.452	0.626	0.682	0.626	0.747	0.769	0.564	0.426	0.739	0.503	0.543	0.561	0.413	0.008	0.537	0.746	0.653	0.064	0.611	0.527	0.02	0.478	0.318	0.624	0.93	0.579	0.175	0.772	0.521	0.617	0.643	0.133	0.525	0.593	0.61
2	0.646	0.55	0.813	0.294	0.074	0.44	0.166	0.395	0.36	0.556	0.517	0.771	0.381	0.869	0.735	0.453	0.513	0.581	0.601	0.864	0.993	0.427	0.578	0.093	0.557	0.568	0.202	0.001	0.537	0.746	0.525	0.017	0.463	0.484	0.011	0.376	0.35	0.689	0.977	0.574	0.271	0.539	0.029	0.596	0.669	0.115	0.466	0.57	0.767
2	0.632	0.815	0.781	0.381	0.331	0.334	0.161	0.796	0.701	0.634	0.811	0.636	0.347	0.636	0.511	0.583	0.683	0.691	0.765	0.85	0.937	0.524	0.544	0.073	0.585	0.51	0.883	0.083	0.666	0.782	1.073	1.141	0.622	0.727	0.066	0.548	0.338	0.322	0.011	0.718	0.206	0.557	0.041	0.628	0.516	0.038	0.533	0.588	0.759
2	0.577	0.386	0.094	0.376	0.368	0.597	0.42	0.582	0.493	0.411	0.476	0.719	0.409	0.719	0.64	0.442	0.455	0.442	0.509	0.813	0.87	0.39	0.621	0.191	0.547	0.592	0.612	0.025	0.632	0.813	0.955	0.63	0.527	0.699	0.071	0.564	0.388	0.511	0.422	0.523	0.211	0.654	0.17	0.611	0.606	0.1	0.536	0.609	0.682
2	0.545	0.187	0.188	0.41	0.401	0.508	0.302	0.63	0.277	0.46	0.339	0.763	0.539	0.763	0.66	0.391	0.412	0.391	0.458	0.77	0.683	0.412	0.672	0.346	0.559	0.581	0.722	0.053	0.598	0.789	0.533	0.03	0.722	0.66	0.063	0.543	0.295	0.592	0.917	0.552	0.106	0.662	0.221	0.622	0.704	0.254	0.569	0.621	0.629
2	0.799	0.266	0.0	0.871	0.89	0.82	0.832	0.34	0.45	0.158	0.266	0.0	0.0	0.0	0.0	0.0	0.0	0.0	0.0	0.897	0.616	0.375	0.864	0.457	0.559	0.612	0.44	0.004	0.537	0.746	1.012	0.309	0.595	0.626	0.013	0.603	0.369	0.78	0.736	0.501	0.162	0.886	0.479	0.604	0.794	0.138	0.631	0.681	0.824
2	0.533	0.813	0.438	0.504	0.331	0.311	0.168	0.699	0.398	0.538	0.776	0.586	0.409	0.647	0.559	0.517	0.671	0.663	0.781	0.794	0.914	0.5	0.574	0.162	0.595	0.532	0.403	0.009	0.537	0.746	0.463	0.018	0.545	0.504	0.022	0.571	0.382	0.589	0.966	0.681	0.243	0.619	0.154	0.654	0.518	0.064	0.502	0.54	0.647
2	0.476	0.661	0.094	0.288	0.394	0.454	0.335	0.675	0.696	0.508	0.744	0.65	0.482	0.65	0.587	0.497	0.645	0.544	0.669	0.771	0.987	0.525	0.445	0.072	0.639	0.539	0.555	0.031	0.428	0.659	0.96	1.096	0.625	0.618	0.066	0.544	0.336	0.226	0.047	0.662	0.19	0.416	0.019	0.514	0.508	0.079	0.68	0.812	0.612
2	0.278	0.524	0.063	0.323	0.423	0.275	0.218	0.637	0.578	0.468	0.568	0.525	0.525	0.62	0.586	0.501	0.606	0.501	0.629	0.616	0.623	0.444	0.523	0.401	0.489	0.514	0.491	0.058	0.537	0.746	0.732	0.554	0.564	0.633	0.202	0.499	0.347	0.231	0.361	0.53	0.188	0.566	0.371	0.563	0.397	0.09	0.497	0.579	0.367
2	0.766	0.695	0.188	0.567	0.336	0.723	0.486	0.771	0.668	0.608	0.76	0.459	0.36	0.566	0.478	0.637	0.639	0.637	0.739	0.893	0.703	0.427	0.816	0.363	0.599	0.592	0.689	0.014	0.684	0.822	0.621	0.018	0.533	0.152	0.0	0.516	0.353	0.795	0.985	0.606	0.23	0.839	0.363	0.641	0.761	0.128	0.543	0.583	0.821
2	0.637	0.656	0.906	0.471	0.345	0.293	0.142	0.768	0.526	0.605	0.633	0.732	0.336	0.732	0.547	0.421	0.534	0.582	0.605	0.856	0.967	0.472	0.578	0.097	0.609	0.562	0.673	0.026	0.708	0.816	1.08	1.177	0.588	0.705	0.055	0.526	0.346	0.299	-0.009	0.676	0.215	0.595	0.064	0.695	0.611	0.077	0.402	0.421	0.757
2	0.642	0.686	0.281	0.466	0.401	0.525	0.325	0.55	0.623	0.468	0.628	0.604	0.469	0.604	0.556	0.465	0.531	0.503	0.586	0.848	0.868	0.42	0.668	0.202	0.501	0.541	0.584	0.015	0.449	0.707	0.715	0.075	0.59	0.451	0.008	0.516	0.353	0.679	0.932	0.545	0.177	0.691	0.171	0.552	0.609	0.074	0.557	0.685	0.745
2	0.686	0.363	0.188	0.574	0.388	0.592	0.42	0.401	0.443	0.315	0.406	0.713	0.603	0.789	0.715	0.381	0.449	0.381	0.468	0.858	0.758	0.383	0.75	0.319	0.523	0.585	0.423	0.005	0.537	0.746	0.662	0.04	0.562	0.552	0.014	0.575	0.375	0.721	0.956	0.511	0.184	0.754	0.248	0.601	0.779	0.218	0.466	0.564	0.759
2	0.62	0.284	0.625	0.459	0.323	0.411	0.185	0.742	0.216	0.578	0.259	0.629	0.349	0.68	0.595	0.427	0.322	0.427	0.447	0.836	0.87	0.392	0.658	0.208	0.611	0.628	0.382	0.006	0.537	0.746	1.037	0.931	0.534	0.807	0.125	0.617	0.403	0.416	0.126	0.472	0.191	0.673	0.163	0.649	0.651	0.115	0.562	0.589	0.722
2	0.7	0.215	0.219	0.271	0.359	0.712	0.409	0.606	0.279	0.436	0.309	0.659	0.331	0.746	0.648	0.406	0.377	0.419	0.453	0.836	0.575	0.414	0.813	0.499	0.505	0.547	0.168	0.001	0.537	0.746	0.885	0.199	0.53	0.0	0.0	0.516	0.353	0.713	0.839	0.555	0.218	0.833	0.491	0.582	0.786	0.215	0.467	0.586	0.718
2	0.545	0.755	0.375	0.464	0.401	0.29	0.201	0.581	0.619	0.608	0.79	0.339	0.326	0.434	0.384	0.542	0.603	0.725	0.745	0.804	0.945	0.497	0.55	0.124	0.359	0.387	0.515	0.017	0.506	0.714	0.689	0.101	0.521	0.564	0.031	0.278	0.273	0.587	0.888	0.664	0.254	0.551	0.07	0.534	0.513	0.059	0.205	0.396	0.671
2	0.339	0.589	0.156	0.331	0.43	0.133	0.156	0.538	0.555	0.448	0.591	0.922	0.768	0.94	0.903	0.435	0.557	0.454	0.568	0.625	0.494	0.473	0.594	0.526	0.607	0.56	0.546	0.058	0.478	0.706	0.31	0.015	0.728	0.521	0.065	0.639	0.326	0.415	0.928	0.63	0.125	0.591	0.339	0.623	0.444	0.095	0.497	0.579	0.429
2	0.368	0.33	0.219	0.228	0.342	0.128	0.133	0.737	0.372	0.573	0.379	0.725	0.507	0.725	0.64	0.414	0.392	0.414	0.475	0.662	0.61	0.555	0.588	0.433	0.525	0.451	0.491	0.037	0.537	0.746	0.594	0.123	0.573	0.524	0.057	0.536	0.356	0.427	0.847	0.693	0.229	0.544	0.183	0.595	0.696	0.587	0.52	0.613	0.436
2	0.484	0.432	0.188	0.403	0.351	0.421	0.252	0.404	0.517	0.41	0.473	0.471	0.471	0.582	0.523	0.434	0.539	0.487	0.591	0.764	0.883	0.384	0.56	0.187	0.443	0.534	0.44	0.015	0.537	0.746	0.903	0.687	0.537	0.741	0.154	0.392	0.317	0.386	0.297	0.453	0.183	0.592	0.155	0.551	0.468	0.054	0.143	0.306	0.602
2	0.668	0.256	0.25	0.414	0.368	0.654	0.364	0.743	0.294	0.579	0.323	0.621	0.424	0.67	0.59	0.438	0.362	0.438	0.466	0.845	0.737	0.423	0.746	0.337	0.501	0.538	0.448	0.006	0.537	0.746	0.934	0.337	0.539	0.567	0.017	0.66	0.414	0.662	0.71	0.55	0.211	0.791	0.388	0.582	0.481	0.023	0.6	0.684	0.735
2	0.473	0.42	0.063	0.554	0.391	0.419	0.381	0.648	0.332	0.479	0.443	0.512	0.464	0.512	0.492	0.453	0.548	0.453	0.568	0.739	0.739	0.402	0.605	0.288	0.591	0.608	0.671	0.058	0.647	0.815	0.896	0.688	0.562	0.696	0.119	0.509	0.352	0.389	0.329	0.538	0.193	0.546	0.102	0.608	0.42	0.041	0.497	0.579	0.601
2	0.633	0.788	0.156	0.109	0.241	0.545	0.401	0.781	0.649	0.663	0.917	0.053	0.053	0.631	0.543	1.0	0.642	1.0	0.849	0.824	0.72	0.476	0.397	0.018	0.637	0.574	1.16	0.373	0.587	0.762	1.017	0.749	0.637	0.0	0.0	0.516	0.353	0.55	0.391	0.443	0.119	0.0	0.237	0.609	0.598	0.156	0.497	0.579	0.64
2	0.255	0.418	0.094	0.143	0.27	0.225	0.151	0.654	0.498	0.486	0.494	0.839	0.517	0.839	0.758	0.375	0.422	0.403	0.478	0.636	0.859	0.295	0.426	0.201	0.483	0.64	0.329	0.026	0.537	0.746	0.767	0.807	0.466	0.4	0.041	0.516	0.353	0.19	0.306	0.358	0.202	0.307	0.023	0.356	0.554	0.351	0.489	0.885	0.383
2	0.382	0.667	0.219	0.409	0.366	0.18	0.145	0.522	0.562	0.54	0.661	0.7	0.505	0.7	0.591	0.464	0.603	0.564	0.683	0.688	0.727	0.5	0.506	0.202	0.563	0.515	0.775	0.164	0.634	0.776	0.516	0.062	0.629	0.891	0.772	0.544	0.333	0.265	0.223	0.689	0.193	0.531	0.149	0.628	0.536	0.159	0.438	0.515	0.499
2	0.657	0.487	0.156	0.603	0.419	0.605	0.421	0.815	0.426	0.655	0.543	0.566	0.355	0.765	0.658	0.441	0.479	0.49	0.553	0.815	0.583	0.438	0.776	0.458	0.659	0.616	0.767	0.039	0.403	0.672	0.434	0.007	0.35	0.801	0.098	0.628	0.514	0.687	0.903	0.625	0.379	0.789	0.404	0.673	0.794	0.285	0.63	0.613	0.692
2	0.48	0.425	0.031	0.553	0.62	0.445	0.452	0.565	0.448	0.393	0.462	0.489	0.489	0.489	0.489	0.434	0.564	0.434	0.564	0.713	0.551	0.408	0.68	0.521	0.555	0.583	0.202	0.004	0.537	0.746	0.802	0.332	0.586	0.765	0.189	0.497	0.335	0.463	0.552	0.54	0.179	0.729	0.59	0.621	0.488	0.067	0.403	0.494	0.508
2	0.251	0.681	0.094	0.385	0.391	0.146	0.149	0.637	0.623	0.496	0.7	0.419	0.419	0.551	0.499	0.633	0.657	0.633	0.768	0.622	0.758	0.438	0.467	0.288	0.609	0.589	0.393	0.038	0.537	0.746	0.628	0.292	0.684	0.603	0.186	0.561	0.317	0.273	0.589	0.472	0.102	0.356	0.047	0.713	0.518	0.269	0.513	0.496	0.383
2	0.49	0.704	0.063	0.418	0.468	0.5	0.394	0.839	0.718	0.679	0.845	0.784	0.77	0.784	0.777	0.514	0.629	0.514	0.648	0.699	0.457	0.472	0.693	0.551	0.529	0.516	0.72	0.071	0.542	0.741	0.589	0.064	0.68	0.69	0.103	0.618	0.338	0.533	0.852	0.567	0.133	0.719	0.511	0.581	0.685	0.29	0.587	0.675	0.506
2	0.513	0.834	0.094	0.511	0.432	0.485	0.366	0.838	0.792	0.678	0.843	0.562	0.494	0.574	0.55	0.629	0.634	0.629	0.712	0.723	0.513	0.54	0.706	0.543	0.681	0.55	0.503	0.019	0.601	0.748	0.417	0.014	0.603	0.79	0.192	0.635	0.376	0.545	0.809	0.747	0.224	0.728	0.494	0.69	0.675	0.238	0.646	0.609	0.54
2	0.42	0.483	0.25	0.377	0.396	0.152	0.157	0.8	0.446	0.638	0.462	0.78	0.505	0.78	0.674	0.444	0.462	0.47	0.538	0.731	0.899	0.412	0.489	0.144	0.469	0.527	0.58	0.046	0.491	0.734	0.612	0.108	0.496	0.62	0.089	0.464	0.368	0.469	0.83	0.535	0.236	0.0	0.237	0.609	0.598	0.156	0.497	0.579	0.64
2	0.483	0.764	0.313	0.522	0.283	0.336	0.177	0.616	0.609	0.648	0.758	0.542	0.346	0.555	0.486	0.509	0.579	0.75	0.73	0.769	0.934	0.491	0.532	0.148	0.429	0.438	0.202	0.004	0.537	0.746	0.612	0.078	0.573	0.547	0.038	0.192	0.2	0.536	0.902	0.659	0.22	0.47	0.04	0.664	0.565	0.118	0.193	0.25	0.613
2	0.69	0.716	0.406	0.512	0.0	0.623	0.31	0.643	0.587	1.0	0.811	0.613	0.106	0.736	0.588	0.573	0.432	0.658	0.738	0.856	0.731	0.496	0.76	0.339	0.595	0.536	0.55	0.009	0.444	0.679	0.374	0.003	0.449	0.375	0.004	0.516	0.353	0.73	0.995	0.672	0.307	0.784	0.325	0.644	0.735	0.154	0.526	0.568	0.755
2	0.598	0.67	0.656	0.362	0.223	0.234	0.16	0.671	0.612	0.504	0.67	0.427	0.341	0.563	0.484	0.591	0.597	0.621	0.727	0.845	1.066	0.469	0.375	0.018	0.764	0.646	0.393	0.006	0.537	0.746	1.067	1.301	0.583	0.446	0.01	0.516	0.353	0.15	-0.067	0.645	0.209	0.0	0.237	0.609	0.598	0.156	0.497	0.579	0.64
2	0.427	0.344	0.406	0.342	0.235	0.158	0.091	0.654	0.32	0.486	0.363	0.343	0.343	0.7	0.603	0.437	0.339	0.437	0.455	0.744	0.987	0.408	0.407	0.067	0.453	0.521	0.541	0.035	0.495	0.738	0.31	0.008	0.595	0.685	0.138	0.552	0.352	0.481	0.865	0.506	0.163	0.0	0.237	0.609	0.598	0.156	0.497	0.579	0.64
2	0.399	0.901	0.063	0.439	0.417	0.391	0.319	0.546	0.721	0.595	0.852	0.515	0.422	0.515	0.481	0.754	0.917	0.754	0.948	0.709	0.816	0.524	0.532	0.231	0.617	0.528	0.526	0.038	0.497	0.701	0.573	0.089	0.579	0.56	0.063	0.733	0.416	0.457	0.868	0.691	0.224	0.539	0.146	0.597	0.581	0.208	0.697	0.732	0.51
2	0.643	0.333	0.156	0.504	0.457	0.582	0.409	0.738	0.344	0.574	0.478	0.687	0.457	0.687	0.629	0.405	0.375	0.405	0.47	0.824	0.69	0.454	0.737	0.357	0.569	0.554	0.731	0.034	0.561	0.757	0.985	0.562	0.578	0.757	0.078	0.572	0.366	0.582	0.47	0.596	0.199	0.725	0.238	0.602	0.813	0.354	0.564	0.638	0.707
2	0.518	0.46	0.125	0.402	0.388	0.518	0.334	0.632	0.55	0.463	0.552	0.725	0.502	0.725	0.686	0.465	0.582	0.491	0.608	0.778	0.852	0.444	0.57	0.171	0.547	0.548	0.733	0.065	0.419	0.68	0.734	0.165	0.568	0.719	0.111	0.538	0.359	0.541	0.762	0.557	0.194	0.548	0.08	0.622	0.518	0.069	0.554	0.61	0.643
2	0.536	0.277	0.156	0.356	0.357	0.544	0.319	0.815	0.403	0.655	0.432	0.534	0.49	0.627	0.581	0.502	0.478	0.509	0.558	0.76	0.653	0.412	0.69	0.421	0.527	0.562	0.23	0.004	0.537	0.746	0.434	0.014	0.507	0.586	0.038	0.544	0.392	0.59	0.954	0.552	0.233	0.715	0.387	0.588	0.683	0.226	0.528	0.625	0.589
2	-0.036	0.612	0.063	0.157	0.27	-0.025	-0.041	0.661	0.433	0.493	0.577	0.664	0.567	0.664	0.63	0.451	0.465	0.451	0.526	0.0	0.761	0.438	0.607	0.272	0.541	0.55	0.571	0.053	0.537	0.746	0.0	0.348	0.564	0.568	0.074	0.516	0.353	0.515	0.648	0.562	0.203	0.0	0.237	0.609	0.598	0.156	0.497	0.579	0.64
2	0.279	0.612	0.063	0.361	0.456	0.238	0.219	0.687	0.555	0.521	0.684	0.384	0.384	0.58	0.532	0.698	0.584	0.698	0.745	0.642	0.8	0.409	0.455	0.225	0.607	0.611	0.503	0.061	0.416	0.69	0.782	0.798	0.577	0.504	0.078	0.415	0.308	0.201	0.278	0.45	0.156	0.0	0.237	0.609	0.598	0.156	0.497	0.579	0.64
2	0.506	0.898	0.25	0.384	0.423	0.308	0.229	0.766	0.775	0.603	0.889	0.406	0.33	0.44	0.391	0.687	0.784	0.717	0.861	0.786	0.971	0.533	0.507	0.106	0.573	0.496	0.393	0.011	0.537	0.746	0.989	1.161	0.627	0.721	0.12	0.554	0.338	0.099	-0.056	0.65	0.184	0.326	-0.004	0.808	0.577	0.115	0.515	0.416	0.642
2	0.651	0.45	0.125	0.479	0.535	0.574	0.445	0.686	0.517	0.519	0.54	0.715	0.687	0.847	0.775	0.439	0.545	0.441	0.561	0.84	0.768	0.442	0.72	0.298	0.609	0.586	0.609	0.017	0.532	0.747	0.346	0.003	0.648	0.831	0.127	0.561	0.332	0.678	0.879	0.603	0.16	0.744	0.272	0.658	0.683	0.126	0.536	0.562	0.731
2	0.534	0.506	0.063	0.462	0.542	0.488	0.431	0.599	0.595	0.429	0.557	0.457	0.457	0.53	0.502	0.565	0.614	0.565	0.674	0.798	0.945	0.469	0.534	0.114	0.657	0.591	0.591	0.027	0.57	0.756	0.981	0.95	0.602	0.428	0.012	0.516	0.353	0.393	0.216	0.555	0.173	0.516	0.05	0.643	0.324	0.013	0.497	0.579	0.668
2	0.699	0.376	0.313	0.424	0.349	0.674	0.357	0.666	0.462	0.499	0.531	0.659	0.365	0.659	0.583	0.421	0.494	0.474	0.539	0.862	0.74	0.401	0.764	0.335	0.591	0.61	0.478	0.006	0.537	0.746	0.962	0.355	0.593	0.709	0.041	0.618	0.374	0.681	0.674	0.518	0.167	0.806	0.382	0.629	0.56	0.038	0.682	0.69	0.764
2	0.559	0.568	0.188	0.388	0.438	0.496	0.314	0.505	0.503	0.467	0.547	0.68	0.575	0.802	0.731	0.471	0.526	0.482	0.574	0.799	0.835	0.447	0.637	0.24	0.575	0.563	0.403	0.008	0.537	0.746	0.599	0.047	0.492	0.288	0.004	0.516	0.353	0.612	0.959	0.606	0.258	0.657	0.194	0.647	0.661	0.169	0.457	0.513	0.656
2	0.349	0.508	0.125	0.448	0.323	0.269	0.194	0.815	0.33	0.655	0.473	0.782	0.596	0.883	0.804	0.387	0.455	0.387	0.475	0.676	0.77	0.417	0.507	0.244	0.709	0.659	0.598	0.074	0.427	0.695	0.856	0.967	0.58	0.434	0.032	0.516	0.353	0.216	0.184	0.487	0.166	0.551	0.22	0.789	0.478	0.121	0.416	0.354	0.458
2	-0.007	0.635	0.031	0.263	0.373	-0.012	0.047	0.675	0.573	0.508	0.642	0.756	0.756	0.756	0.756	0.414	0.538	0.414	0.538	0.375	0.261	0.444	0.329	0.347	0.78	0.674	0.615	0.5	0.556	0.758	0.0	0.348	0.564	0.568	0.074	0.516	0.353	0.515	0.648	0.562	0.203	0.0	0.237	0.609	0.598	0.156	0.497	0.579	0.64
2	0.404	0.284	0.063	0.325	0.425	0.336	0.322	0.746	0.294	0.582	0.464	0.705	0.584	0.705	0.666	0.424	0.422	0.424	0.486	0.699	0.72	0.458	0.573	0.316	0.591	0.563	0.568	0.047	0.585	0.768	0.86	0.753	0.595	0.421	0.023	0.516	0.353	0.342	0.366	0.584	0.185	0.555	0.169	0.631	0.577	0.195	0.562	0.608	0.511
2	0.601	0.473	0.406	0.454	0.36	0.466	0.236	0.7	0.351	0.534	0.439	0.596	0.478	0.75	0.621	0.453	0.39	0.453	0.492	0.838	0.976	0.371	0.563	0.103	0.547	0.609	0.44	0.008	0.537	0.746	0.632	0.05	0.541	0.48	0.012	0.538	0.372	0.646	0.949	0.477	0.188	0.573	0.063	0.601	0.468	0.031	0.548	0.627	0.727
2	0.381	0.4	0.0	0.602	0.661	0.448	0.483	0.416	0.55	0.237	0.4	0.0	0.0	0.0	0.0	0.0	0.0	0.0	0.0	0.596	0.296	0.432	0.647	0.659	0.389	0.458	0.72	0.123	0.451	0.705	0.561	0.09	0.493	0.635	0.121	0.378	0.333	0.432	0.814	0.45	0.211	0.648	0.467	0.53	0.711	0.621	0.338	0.532	0.365
2	0.586	0.303	0.094	0.323	0.403	0.609	0.427	0.395	0.469	0.277	0.356	0.537	0.537	0.547	0.541	0.354	0.46	0.408	0.484	0.756	0.479	0.402	0.747	0.522	0.375	0.475	0.828	0.078	0.581	0.785	0.8	0.19	0.439	0.511	0.017	0.457	0.397	0.613	0.831	0.487	0.263	0.784	0.568	0.488	0.64	0.126	0.502	0.718	0.605
2	0.571	0.873	0.25	0.541	0.303	0.478	0.283	0.861	0.732	0.703	0.781	0.72	0.508	0.72	0.642	0.599	0.601	0.599	0.723	0.798	0.782	0.49	0.625	0.204	0.713	0.604	0.867	0.104	0.712	0.812	0.397	0.008	0.515	0.492	0.016	0.592	0.403	0.625	0.98	0.71	0.27	0.519	0.04	0.624	0.234	0.005	0.497	0.579	0.704
2	0.509	0.718	0.156	0.23	0.345	0.49	0.297	0.611	0.746	0.501	0.73	0.538	0.502	0.622	0.564	0.63	0.604	0.63	0.684	0.768	0.808	0.415	0.608	0.245	0.613	0.61	0.591	0.031	0.701	0.833	0.923	0.704	0.62	0.365	0.008	0.516	0.353	0.451	0.421	0.453	0.132	0.607	0.157	0.581	0.678	0.249	0.646	0.716	0.607
2	0.542	0.912	0.156	0.624	0.401	0.478	0.325	0.72	0.813	0.575	0.875	0.334	0.331	0.448	0.379	0.818	0.923	0.818	1.016	0.729	0.467	0.519	0.735	0.594	0.701	0.576	0.456	0.012	0.537	0.746	0.768	0.186	0.674	0.639	0.055	0.691	0.363	0.569	0.798	0.737	0.182	0.773	0.64	0.695	0.581	0.1	0.741	0.666	0.548
2	0.382	0.261	0.0	0.603	0.662	0.449	0.483	0.338	0.446	0.155	0.261	0.0	0.0	0.0	0.0	0.0	0.0	0.0	0.0	0.626	0.398	0.384	0.645	0.647	0.475	0.554	0.456	0.028	0.537	0.746	0.262	0.007	0.779	0.693	0.183	0.547	0.276	0.435	0.823	0.467	0.053	0.638	0.423	0.553	0.705	0.587	0.497	0.64	0.386
2	0.61	0.293	0.188	0.42	0.449	0.551	0.357	0.467	0.403	0.29	0.383	0.582	0.466	0.749	0.651	0.405	0.358	0.405	0.477	0.823	0.81	0.393	0.682	0.268	0.547	0.591	0.37	0.006	0.537	0.746	0.989	0.686	0.571	0.375	0.006	0.516	0.353	0.544	0.437	0.453	0.161	0.672	0.169	0.612	0.756	0.272	0.487	0.57	0.698
2	0.645	0.279	0.5	0.46	0.425	0.427	0.241	0.335	0.282	0.264	0.282	0.899	0.468	0.899	0.717	0.409	0.381	0.434	0.47	0.862	0.987	0.343	0.581	0.095	0.475	0.591	0.432	0.006	0.537	0.746	0.449	0.008	0.482	0.607	0.025	0.42	0.357	0.687	0.97	0.436	0.215	0.591	0.058	0.57	0.632	0.087	0.416	0.557	0.764
2	0.526	0.693	0.094	0.433	0.429	0.531	0.378	0.793	0.593	0.632	0.686	0.514	0.435	0.514	0.474	0.643	0.547	0.643	0.703	0.784	0.858	0.47	0.589	0.191	0.615	0.567	0.645	0.039	0.514	0.727	0.971	0.916	0.595	0.728	0.114	0.583	0.363	0.349	0.149	0.547	0.175	0.579	0.106	0.636	0.634	0.162	0.649	0.663	0.64
2	0.359	0.654	0.219	0.288	0.378	0.18	0.125	0.592	0.552	0.511	0.614	0.654	0.349	0.654	0.536	0.55	0.558	0.577	0.662	0.643	0.533	0.439	0.592	0.468	0.557	0.558	0.625	0.081	0.613	0.787	0.487	0.057	0.482	0.592	0.099	0.448	0.369	0.421	0.861	0.618	0.269	0.553	0.213	0.675	0.63	0.372	0.403	0.442	0.444
2	0.232	0.755	0.125	0.153	0.279	0.108	0.097	0.491	0.649	0.567	0.751	0.739	0.335	0.739	0.637	0.584	0.758	0.782	0.868	0.615	0.786	0.414	0.434	0.242	0.621	0.615	0.448	0.058	0.537	0.746	0.777	0.979	0.528	0.616	0.226	0.608	0.402	-0.05	-0.01	0.504	0.204	0.0	0.237	0.609	0.598	0.156	0.497	0.579	0.64
2	0.631	0.917	0.594	0.37	0.378	0.438	0.203	0.746	0.709	0.674	0.836	0.588	0.326	0.588	0.471	0.653	0.766	0.829	0.908	0.864	1.077	0.534	0.308	0.005	0.477	0.437	0.464	0.008	0.537	0.746	1.084	1.253	0.625	0.0	0.0	0.516	0.353	0.279	-0.019	0.815	0.228	0.0	0.237	0.609	0.598	0.156	0.497	0.579	0.64
2	0.54	0.476	0.156	0.457	0.519	0.389	0.323	0.613	0.512	0.442	0.503	0.545	0.459	0.661	0.589	0.475	0.453	0.512	0.584	0.787	0.824	0.347	0.629	0.248	0.405	0.541	0.44	0.012	0.537	0.746	0.603	0.054	0.53	0.653	0.061	0.287	0.272	0.585	0.9	0.44	0.184	0.659	0.22	0.563	0.607	0.123	0.249	0.411	0.637
2	1.032	0.388	0.313	0.294	0.336	1.022	0.635	0.635	0.249	0.466	0.374	0.703	0.464	0.705	0.638	0.443	0.447	0.451	0.529	1.03	0.653	0.32	1.001	0.423	0.503	0.629	0.393	0.001	0.537	0.746	0.942	0.055	0.521	0.564	0.002	0.49	0.364	1.021	0.954	0.453	0.194	0.994	0.379	0.592	1.029	0.254	0.434	0.548	1.052
2	0.65	0.543	0.688	0.419	0.387	0.277	0.196	0.593	0.427	0.433	0.527	0.656	0.348	0.656	0.573	0.447	0.44	0.495	0.545	0.871	1.037	0.43	0.422	0.021	0.643	0.613	0.738	0.034	0.392	0.667	1.102	1.288	0.555	0.599	0.024	0.585	0.381	0.187	-0.07	0.297	0.12	0.431	0.0	0.749	0.494	0.028	0.485	0.444	0.782
2	0.656	0.751	0.531	0.202	0.321	0.498	0.241	0.641	0.692	0.527	0.753	0.364	0.333	0.591	0.481	0.649	0.549	0.678	0.719	0.861	0.919	0.445	0.641	0.15	0.537	0.543	0.628	0.018	0.645	0.799	0.397	0.006	0.72	0.332	0.004	0.516	0.353	0.7	0.994	0.596	0.12	0.69	0.157	0.611	0.481	0.026	0.32	0.43	0.764
2	0.369	0.739	0.188	0.337	0.345	0.214	0.155	0.649	0.574	0.501	0.723	0.557	0.436	0.579	0.532	0.555	0.683	0.615	0.736	0.697	0.848	0.408	0.371	0.068	0.387	0.477	0.782	0.183	0.496	0.739	0.872	0.983	0.522	0.488	0.044	0.476	0.359	0.219	0.159	0.484	0.203	0.0	0.237	0.609	0.598	0.156	0.497	0.579	0.64
2	0.68	0.917	0.219	0.454	0.433	0.656	0.393	0.789	0.908	0.627	0.97	0.545	0.527	0.748	0.637	0.644	0.664	0.648	0.782	0.884	1.008	0.539	0.565	0.068	0.709	0.566	0.598	0.013	0.436	0.66	1.074	0.899	0.642	0.0	0.0	0.516	0.353	0.545	0.269	0.701	0.189	0.484	0.007	0.81	0.654	0.087	0.564	0.451	0.805
2	0.733	0.677	0.25	0.202	0.321	0.702	0.418	1.01	0.654	0.859	0.794	0.704	0.53	0.734	0.667	0.542	0.542	0.542	0.652	0.875	0.702	0.478	0.799	0.374	0.607	0.556	0.423	0.004	0.537	0.746	0.497	0.008	0.433	0.557	0.011	0.59	0.448	0.766	0.984	0.662	0.318	0.807	0.32	0.66	0.781	0.174	0.49	0.526	0.794
2	0.477	0.73	0.125	0.437	0.357	0.41	0.3	0.825	0.42	0.664	0.644	0.806	0.709	0.806	0.754	0.498	0.622	0.559	0.675	0.734	0.687	0.457	0.641	0.38	0.611	0.575	0.382	0.012	0.537	0.746	0.417	0.017	0.568	0.797	0.241	0.589	0.377	0.505	0.761	0.616	0.211	0.651	0.288	0.679	0.594	0.154	0.549	0.552	0.562
2	0.718	0.293	1.094	0.444	0.373	0.331	0.18	0.856	0.292	0.697	0.273	0.754	0.339	0.754	0.572	0.361	0.269	0.4	0.408	0.905	1.012	0.395	0.57	0.057	0.619	0.63	0.705	0.02	0.596	0.795	0.449	0.006	0.478	0.584	0.014	0.744	0.47	0.753	0.983	0.516	0.242	0.598	0.037	0.697	0.488	0.021	0.748	0.668	0.841
2	0.653	0.575	0.094	0.514	0.349	0.634	0.483	0.819	0.576	0.659	0.723	0.723	0.624	0.723	0.7	0.459	0.596	0.48	0.606	0.833	0.713	0.427	0.744	0.361	0.575	0.578	0.448	0.007	0.537	0.746	0.929	0.352	0.597	0.686	0.044	0.506	0.335	0.641	0.673	0.564	0.179	0.778	0.373	0.634	0.553	0.046	0.475	0.54	0.721
2	0.468	0.577	0.063	0.452	0.534	0.375	0.376	0.632	0.618	0.463	0.612	0.56	0.56	0.582	0.572	0.529	0.63	0.529	0.658	0.772	1.041	0.466	0.062	-0.002	0.541	0.55	0.656	0.055	0.547	0.746	0.668	0.129	0.55	0.765	0.2	0.604	0.39	0.488	0.708	0.591	0.216	0.0	0.237	0.609	0.598	0.156	0.497	0.579	0.64
2	0.515	0.751	0.125	0.437	0.328	0.504	0.332	0.774	0.675	0.611	0.771	0.678	0.587	0.678	0.631	0.526	0.669	0.64	0.752	0.757	0.704	0.501	0.641	0.313	0.583	0.524	0.736	0.067	0.636	0.776	0.814	0.303	0.613	0.767	0.159	0.554	0.344	0.506	0.604	0.664	0.197	0.608	0.153	0.683	0.633	0.172	0.438	0.463	0.621
2	0.507	0.49	0.0	0.683	0.73	0.56	0.588	0.467	0.618	0.29	0.49	0.0	0.0	0.0	0.0	0.0	0.0	0.0	0.0	0.706	0.446	0.361	0.707	0.565	0.513	0.599	0.726	0.066	0.608	0.813	0.554	0.044	0.512	0.598	0.048	0.571	0.398	0.56	0.92	0.516	0.218	0.749	0.618	0.588	0.59	0.128	0.541	0.635	0.517
2	0.373	0.624	0.156	0.407	0.413	0.23	0.184	0.758	0.559	0.595	0.594	0.454	0.342	0.504	0.462	0.591	0.648	0.591	0.696	0.687	0.758	0.444	0.537	0.275	0.685	0.625	0.555	0.051	0.584	0.772	0.497	0.057	0.626	0.365	0.017	0.516	0.353	0.446	0.939	0.635	0.182	0.499	0.114	0.632	0.508	0.133	0.567	0.61	0.497
2	0.53	0.577	0.5	0.353	0.275	0.268	0.145	0.556	0.389	0.481	0.515	0.606	0.353	0.701	0.561	0.496	0.49	0.615	0.6	0.789	0.883	0.405	0.581	0.176	0.577	0.598	0.588	0.027	0.523	0.755	0.31	0.004	0.91	0.332	0.006	0.516	0.353	0.591	0.992	0.538	0.017	0.637	0.187	0.619	0.425	0.031	0.497	0.579	0.641
2	0.527	0.425	0.344	0.311	0.376	0.392	0.2	0.825	0.369	0.664	0.448	0.624	0.371	0.678	0.625	0.48	0.512	0.48	0.557	0.781	0.833	0.432	0.613	0.232	0.583	0.58	0.515	0.019	0.288	0.586	0.968	0.895	0.582	0.62	0.051	0.561	0.361	0.391	0.224	0.453	0.154	0.589	0.116	0.668	0.682	0.233	0.438	0.478	0.633
2	0.409	0.52	0.219	0.342	0.312	0.3	0.167	0.579	0.452	0.407	0.517	0.679	0.36	0.679	0.594	0.465	0.574	0.491	0.603	0.685	0.612	0.263	0.618	0.448	0.497	0.681	0.403	0.018	0.537	0.746	0.507	0.051	0.608	0.524	0.047	0.35	0.265	0.474	0.915	0.38	0.115	0.625	0.323	0.566	0.675	0.408	0.518	0.642	0.464
2	0.825	0.642	0.344	0.471	0.338	0.812	0.448	0.795	0.6	0.633	0.711	0.715	0.486	0.715	0.628	0.455	0.591	0.58	0.691	0.919	0.665	0.455	0.865	0.402	0.627	0.585	0.717	0.013	0.382	0.651	1.04	0.332	0.614	0.598	0.01	0.66	0.379	0.8	0.722	0.618	0.184	0.893	0.443	0.664	0.636	0.036	0.657	0.641	0.869
2	0.584	0.517	0.094	0.635	0.482	0.494	0.426	0.686	0.349	0.519	0.457	0.59	0.576	0.758	0.689	0.343	0.445	0.404	0.496	0.792	0.686	0.378	0.709	0.386	0.611	0.639	0.403	0.007	0.537	0.746	0.497	0.018	0.549	0.248	0.002	0.516	0.353	0.637	0.984	0.56	0.207	0.738	0.372	0.667	0.637	0.123	0.454	0.491	0.649
2	0.397	0.515	0.0	0.613	0.67	0.462	0.496	0.482	0.637	0.305	0.515	0.0	0.0	0.0	0.0	0.0	0.0	0.0	0.0	0.564	0.198	0.331	0.629	0.521	0.431	0.574	0.941	0.379	0.593	0.818	0.632	0.141	0.566	0.756	0.269	0.38	0.298	0.41	0.631	0.501	0.179	0.555	0.175	0.576	0.687	0.474	0.338	0.481	0.477
2	0.302	0.769	0.063	0.372	0.449	0.276	0.238	0.683	0.785	0.516	0.797	0.409	0.348	0.409	0.384	0.56	0.727	0.634	0.775	0.618	0.56	0.493	0.56	0.482	0.633	0.56	0.432	0.037	0.537	0.746	0.584	0.161	0.614	0.557	0.103	0.524	0.333	0.357	0.775	0.667	0.197	0.568	0.332	0.697	0.42	0.095	0.497	0.579	0.396
2	0.634	0.716	0.281	0.281	0.388	0.58	0.318	0.757	0.606	0.593	0.806	0.557	0.432	0.681	0.612	0.584	0.632	0.629	0.704	0.813	0.65	0.445	0.751	0.421	0.609	0.583	0.413	0.006	0.537	0.746	0.54	0.019	0.601	0.659	0.04	0.593	0.363	0.674	0.947	0.623	0.192	0.771	0.388	0.649	0.746	0.223	0.559	0.587	0.681
2	0.593	0.788	0.406	0.556	0.357	0.383	0.229	0.723	0.663	0.571	0.73	0.822	0.328	0.902	0.742	0.461	0.557	0.761	0.76	0.842	1.061	0.479	0.244	0.002	0.541	0.55	0.648	0.028	0.675	0.8	0.64	0.054	0.57	0.895	0.272	0.627	0.389	0.594	0.701	0.611	0.209	0.0	0.237	0.609	0.598	0.156	0.497	0.579	0.64
2	0.484	0.587	0.094	0.316	0.418	0.48	0.342	0.598	0.659	0.429	0.651	0.564	0.36	0.564	0.498	0.569	0.468	0.578	0.652	0.771	0.948	0.458	0.515	0.127	0.531	0.527	0.403	0.012	0.537	0.746	0.972	1.152	0.582	0.632	0.069	0.422	0.309	0.175	-0.003	0.54	0.181	0.46	0.035	0.526	0.435	0.044	0.497	0.579	0.621
2	0.643	0.434	0.281	0.537	0.39	0.591	0.326	0.796	0.436	0.653	0.543	0.341	0.336	0.583	0.49	0.741	0.444	0.741	0.627	0.826	0.697	0.45	0.74	0.366	0.635	0.593	0.598	0.017	0.472	0.71	0.972	0.508	0.599	0.786	0.095	0.639	0.379	0.59	0.498	0.589	0.184	0.741	0.278	0.644	0.794	0.305	0.626	0.639	0.704
2	0.501	0.335	0.219	0.366	0.353	0.479	0.244	0.535	0.415	0.362	0.395	0.617	0.365	0.617	0.567	0.384	0.47	0.407	0.504	0.73	0.582	0.386	0.683	0.475	0.459	0.543	0.503	0.02	0.351	0.654	0.346	0.008	0.311	0.365	0.008	0.516	0.353	0.565	0.986	0.501	0.382	0.722	0.495	0.571	0.59	0.131	0.284	0.437	0.543
2	0.392	0.778	0.031	0.519	0.59	0.342	0.379	0.815	0.602	0.655	0.788	0.519	0.519	0.519	0.519	0.519	0.674	0.519	0.674	0.696	0.744	0.54	0.286	0.026	0.84	0.629	0.916	0.338	0.622	0.758	0.0	0.348	0.564	0.568	0.074	0.516	0.353	0.515	0.648	0.562	0.203	0.0	0.237	0.609	0.598	0.156	0.497	0.579	0.64
2	0.445	0.637	0.0	0.644	0.697	0.506	0.537	0.551	0.728	0.378	0.637	0.0	0.0	0.0	0.0	0.0	0.0	0.0	0.0	0.703	0.602	0.424	0.571	0.252	0.289	0.395	0.906	0.243	0.522	0.747	0.8	0.391	0.395	0.471	0.026	0.516	0.353	0.458	0.66	0.562	0.321	0.443	0.036	0.471	0.56	0.138	0.449	0.696	0.577
2	0.364	0.543	0.125	0.29	0.395	0.344	0.206	0.732	0.585	0.567	0.651	0.607	0.499	0.736	0.659	0.507	0.549	0.538	0.638	0.682	0.751	0.442	0.513	0.235	0.527	0.538	0.671	0.101	0.588	0.774	0.836	0.771	0.53	0.616	0.115	0.597	0.398	0.269	0.265	0.637	0.241	0.553	0.206	0.537	0.478	0.11	0.605	0.735	0.476
2	0.861	0.702	0.25	0.534	0.461	0.843	0.525	0.857	0.737	0.699	0.873	0.84	0.348	0.84	0.704	0.507	0.648	0.785	0.731	0.921	0.557	0.476	0.917	0.513	0.601	0.554	0.584	0.005	0.611	0.773	1.038	0.271	0.593	0.0	0.0	0.516	0.353	0.843	0.78	0.659	0.207	0.937	0.553	0.636	0.826	0.128	0.641	0.657	0.866
2	0.576	0.423	0.156	0.456	0.371	0.548	0.353	0.403	0.471	0.363	0.441	0.709	0.394	0.709	0.603	0.433	0.527	0.579	0.606	0.798	0.758	0.381	0.682	0.32	0.543	0.598	0.296	0.004	0.537	0.746	0.507	0.021	0.414	0.375	0.006	0.516	0.353	0.629	0.979	0.533	0.297	0.691	0.248	0.637	0.708	0.223	0.397	0.472	0.656
2	0.453	0.402	0.25	0.415	0.382	0.211	0.184	0.703	0.367	0.537	0.379	0.73	0.333	0.73	0.599	0.422	0.274	0.44	0.458	0.715	0.652	0.441	0.637	0.417	0.443	0.488	0.329	0.009	0.537	0.746	0.621	0.097	0.367	0.729	0.166	0.568	0.482	0.485	0.764	0.552	0.342	0.648	0.319	0.525	0.543	0.115	0.354	0.552	0.537
2	0.47	0.545	0.219	0.389	0.427	0.322	0.218	0.543	0.59	0.404	0.564	0.686	0.457	0.686	0.58	0.48	0.623	0.558	0.67	0.746	0.806	0.415	0.577	0.231	0.577	0.589	0.634	0.048	0.514	0.746	0.937	0.954	0.558	0.665	0.096	0.534	0.363	0.291	0.134	0.491	0.181	0.566	0.129	0.612	0.635	0.218	0.525	0.599	0.578
2	0.581	0.566	0.063	0.525	0.434	0.579	0.47	0.777	0.587	0.615	0.672	0.527	0.527	0.554	0.542	0.67	0.664	0.67	0.768	0.772	0.574	0.408	0.737	0.494	0.603	0.611	0.403	0.007	0.537	0.746	0.878	0.348	0.608	0.761	0.109	0.575	0.354	0.565	0.616	0.543	0.166	0.774	0.53	0.641	0.617	0.108	0.59	0.618	0.612
2	0.67	0.24	0.281	0.519	0.445	0.606	0.348	0.58	0.348	0.408	0.298	0.716	0.583	0.778	0.705	0.379	0.381	0.4	0.448	0.851	0.775	0.396	0.731	0.295	0.535	0.581	0.568	0.012	0.632	0.811	0.262	0.0	0.808	0.624	0.025	0.46	0.234	0.71	0.976	0.538	0.061	0.724	0.202	0.596	0.802	0.285	0.511	0.606	0.747
2	0.581	0.418	0.5	0.202	0.321	0.325	0.188	0.877	0.408	0.719	0.457	0.882	0.531	0.882	0.733	0.434	0.452	0.512	0.535	0.827	0.979	0.386	0.533	0.089	0.379	0.491	0.591	0.021	0.492	0.745	1.045	1.204	0.522	0.533	0.02	0.415	0.335	0.267	0.002	0.421	0.183	0.506	0.031	0.509	0.615	0.105	0.282	0.504	0.707
2	0.708	0.762	0.875	0.294	0.2	0.511	0.206	0.921	0.592	0.766	0.774	0.707	0.343	0.707	0.502	0.593	0.623	0.731	0.827	0.9	1.012	0.454	0.58	0.067	0.597	0.57	0.559	0.009	0.361	0.637	1.11	1.021	0.582	0.727	0.044	0.579	0.367	0.493	0.129	0.506	0.171	0.606	0.044	0.643	0.505	0.023	0.682	0.677	0.83
2	0.481	0.702	0.125	0.471	0.41	0.409	0.303	0.813	0.668	0.652	0.723	0.606	0.478	0.658	0.61	0.492	0.578	0.492	0.605	0.766	0.918	0.438	0.449	0.072	0.647	0.611	0.782	0.103	0.61	0.786	0.573	0.058	0.611	0.564	0.043	0.597	0.36	0.536	0.913	0.584	0.175	0.0	0.237	0.609	0.598	0.156	0.497	0.579	0.64
2	0.814	0.806	0.25	0.362	0.456	0.765	0.486	0.746	0.78	0.667	0.933	0.503	0.503	0.898	0.75	0.647	0.458	0.682	0.736	0.904	0.605	0.43	0.877	0.469	0.611	0.597	0.432	0.002	0.537	0.746	0.449	0.003	0.596	0.702	0.022	0.469	0.321	0.836	0.979	0.62	0.196	0.906	0.527	0.655	0.697	0.062	0.484	0.525	0.837
2	0.622	0.314	0.125	0.417	0.364	0.633	0.421	0.414	0.469	0.396	0.406	0.517	0.517	0.749	0.691	0.437	0.46	0.437	0.495	0.837	0.87	0.329	0.661	0.212	0.497	0.616	0.202	0.002	0.537	0.746	0.397	0.006	0.423	0.192	0.001	0.516	0.353	0.671	0.995	0.433	0.259	0.657	0.137	0.571	0.704	0.172	0.521	0.639	0.724
2	0.499	0.859	0.063	0.506	0.579	0.412	0.402	0.787	0.836	0.625	0.882	0.549	0.549	0.643	0.61	0.672	0.67	0.672	0.771	0.746	0.692	0.479	0.649	0.364	0.593	0.547	0.541	0.025	0.428	0.674	0.746	0.198	0.618	0.737	0.14	0.533	0.334	0.514	0.709	0.633	0.184	0.66	0.277	0.658	0.556	0.103	0.466	0.509	0.59
2	0.445	0.33	0.156	0.419	0.375	0.386	0.244	0.453	0.413	0.399	0.353	0.384	0.384	0.72	0.626	0.396	0.51	0.451	0.547	0.654	0.373	0.445	0.692	0.684	0.429	0.476	0.382	0.013	0.537	0.746	0.449	0.026	0.555	0.824	0.345	0.481	0.345	0.456	0.655	0.487	0.182	0.714	0.62	0.532	0.677	0.341	0.416	0.599	0.423
2	0.525	0.885	0.313	0.389	0.417	0.324	0.212	0.644	0.694	0.597	0.852	0.587	0.338	0.587	0.495	0.635	0.629	0.741	0.832	0.792	0.939	0.493	0.549	0.137	0.521	0.495	0.413	0.011	0.537	0.746	0.989	1.062	0.616	0.728	0.115	0.47	0.312	0.25	0.028	0.433	0.128	0.548	0.076	0.649	0.572	0.1	0.303	0.376	0.648
2	0.7	0.312	0.094	0.527	0.349	0.701	0.523	0.781	0.394	0.619	0.485	0.602	0.602	0.802	0.73	0.465	0.518	0.465	0.548	0.84	0.593	0.408	0.805	0.468	0.549	0.579	0.653	0.017	0.603	0.793	0.948	0.317	0.566	0.762	0.06	0.635	0.392	0.685	0.687	0.543	0.191	0.829	0.47	0.596	0.767	0.187	0.605	0.672	0.729
2	0.648	0.48	0.875	0.157	0.283	0.372	0.156	0.564	0.348	0.456	0.473	0.48	0.372	0.658	0.575	0.341	0.435	0.469	0.538	0.838	0.765	0.421	0.723	0.309	0.475	0.523	0.432	0.006	0.537	0.746	0.599	0.029	0.323	0.492	0.011	0.477	0.481	0.689	0.967	0.555	0.385	0.732	0.248	0.58	0.733	0.187	0.38	0.516	0.727
2	0.576	0.651	0.281	0.436	0.387	0.51	0.27	0.777	0.666	0.615	0.711	0.65	0.43	0.817	0.722	0.486	0.592	0.598	0.662	0.812	0.871	0.457	0.625	0.2	0.551	0.54	0.509	0.014	0.296	0.583	0.981	0.769	0.576	0.598	0.034	0.428	0.313	0.483	0.344	0.601	0.201	0.636	0.143	0.631	0.641	0.133	0.482	0.548	0.682
2	0.422	0.718	0.344	0.324	0.328	0.129	0.112	0.504	0.484	0.526	0.688	0.685	0.513	0.76	0.661	0.437	0.568	0.642	0.721	0.554	0.156	0.491	0.684	0.728	0.553	0.515	0.844	0.197	0.594	0.761	0.578	0.083	0.53	0.774	0.272	0.519	0.37	0.441	0.678	0.618	0.235	0.695	0.584	0.616	0.71	0.497	0.498	0.575	0.384
2	0.484	0.279	0.094	0.211	0.2	0.516	0.343	0.678	0.436	0.511	0.552	0.344	0.344	0.683	0.629	0.489	0.466	0.489	0.539	0.723	0.598	0.381	0.671	0.47	0.495	0.57	0.344	0.008	0.537	0.746	0.749	0.217	0.586	0.0	0.0	0.516	0.353	0.523	0.824	0.491	0.164	0.699	0.436	0.577	0.649	0.226	0.493	0.611	0.529
2	0.244	0.561	0.094	0.336	0.39	0.158	0.143	0.542	0.583	0.368	0.547	0.59	0.368	0.59	0.54	0.476	0.564	0.525	0.621	0.617	0.751	0.461	0.329	0.092	0.581	0.555	0.729	0.259	0.585	0.767	0.567	0.19	0.601	0.663	0.298	0.452	0.311	0.262	0.566	0.625	0.193	0.0	0.237	0.609	0.598	0.156	0.497	0.579	0.64
2	0.511	0.732	0.344	0.271	0.379	0.356	0.186	0.356	0.471	0.575	0.737	0.463	0.395	0.603	0.51	0.616	0.677	0.634	0.756	0.772	0.834	0.453	0.602	0.231	0.619	0.582	0.503	0.019	0.187	0.471	0.346	0.007	0.649	0.248	0.004	0.516	0.353	0.574	0.992	0.613	0.162	0.581	0.118	0.709	0.683	0.256	0.474	0.469	0.615
2	0.457	0.413	0.156	0.359	0.366	0.432	0.254	0.567	0.446	0.395	0.4	0.475	0.475	0.701	0.619	0.494	0.491	0.494	0.552	0.72	0.67	0.415	0.635	0.401	0.441	0.507	0.313	0.008	0.537	0.746	0.837	0.485	0.526	0.702	0.133	0.421	0.335	0.424	0.481	0.547	0.218	0.633	0.268	0.558	0.678	0.326	0.38	0.539	0.53
2	0.239	0.651	0.063	0.402	0.2	0.22	0.186	0.613	0.675	0.544	0.744	0.641	0.641	0.717	0.688	0.437	0.568	0.548	0.64	0.576	0.521	0.42	0.537	0.549	0.617	0.608	0.075	0.005	0.537	0.746	0.463	0.087	0.555	0.692	0.377	0.603	0.387	0.259	0.574	0.55	0.2	0.553	0.404	0.685	0.09	0.005	0.497	0.579	0.332
2	0.689	0.822	0.188	0.528	0.349	0.643	0.422	0.805	0.765	0.644	0.808	0.624	0.359	0.624	0.542	0.577	0.669	0.657	0.771	0.868	0.822	0.454	0.727	0.259	0.615	0.579	0.202	0.001	0.537	0.746	1.055	0.747	0.58	0.596	0.019	0.751	0.421	0.592	0.375	0.616	0.203	0.722	0.178	0.614	0.764	0.192	0.654	0.687	0.777
2	0.468	0.711	0.094	0.326	0.401	0.472	0.329	0.713	0.711	0.548	0.727	0.714	0.55	0.714	0.648	0.488	0.634	0.591	0.709	0.743	0.784	0.5	0.583	0.246	0.565	0.516	0.658	0.055	0.485	0.701	0.777	0.291	0.565	0.762	0.195	0.54	0.361	0.459	0.581	0.676	0.228	0.615	0.213	0.613	0.37	0.028	0.497	0.579	0.58
2	0.6	0.688	0.438	0.418	0.388	0.357	0.224	0.644	0.573	0.49	0.663	0.61	0.351	0.713	0.608	0.507	0.542	0.557	0.63	0.836	0.961	0.39	0.571	0.11	0.553	0.597	0.555	0.017	0.436	0.71	0.525	0.021	0.615	0.484	0.013	0.411	0.289	0.649	0.972	0.509	0.151	0.475	0.015	0.731	0.593	0.082	0.525	0.488	0.73
2	0.765	0.727	0.656	0.417	0.27	0.724	0.299	0.842	0.433	0.682	0.702	0.688	0.368	0.688	0.594	0.468	0.549	0.738	0.694	0.895	0.72	0.472	0.809	0.343	0.509	0.504	0.717	0.017	0.631	0.784	0.628	0.019	0.647	0.555	0.01	0.669	0.367	0.792	0.976	0.608	0.162	0.812	0.284	0.572	0.816	0.195	0.572	0.675	0.829
2	0.592	0.37	0.219	0.365	0.439	0.531	0.32	0.658	0.465	0.49	0.473	0.852	0.501	0.852	0.747	0.38	0.468	0.382	0.483	0.809	0.776	0.42	0.685	0.301	0.529	0.558	0.313	0.005	0.537	0.746	0.963	0.618	0.56	0.691	0.062	0.578	0.377	0.529	0.44	0.526	0.19	0.693	0.229	0.597	0.725	0.233	0.518	0.608	0.674
2	0.275	0.467	0.125	0.251	0.342	0.194	0.132	0.581	0.526	0.41	0.51	0.683	0.387	0.685	0.632	0.444	0.523	0.453	0.556	0.638	0.783	0.439	0.249	0.037	0.541	0.55	0.775	0.285	0.494	0.727	0.397	0.043	0.597	0.722	0.392	0.51	0.336	0.296	0.596	0.474	0.152	0.0	0.237	0.609	0.598	0.156	0.497	0.579	0.64
2	0.437	0.591	0.219	0.346	0.435	0.233	0.191	0.47	0.491	0.456	0.566	0.565	0.409	0.615	0.548	0.547	0.616	0.655	0.735	0.742	0.915	0.436	0.439	0.084	0.357	0.433	0.722	0.093	0.501	0.731	0.487	0.037	0.564	0.726	0.176	0.4	0.308	0.479	0.804	0.567	0.199	0.491	0.071	0.489	0.403	0.041	0.497	0.579	0.572
2	0.65	0.677	0.688	0.261	0.371	0.42	0.196	0.937	0.516	0.782	0.688	0.842	0.484	0.842	0.665	0.467	0.53	0.611	0.688	0.863	0.962	0.457	0.607	0.116	0.607	0.573	0.515	0.009	0.504	0.726	0.625	0.036	0.547	0.588	0.022	0.629	0.4	0.689	0.952	0.616	0.224	0.608	0.068	0.657	0.677	0.121	0.544	0.57	0.765
2	0.568	0.48	0.438	0.321	0.315	0.402	0.197	0.851	0.497	0.692	0.497	0.773	0.439	0.795	0.679	0.453	0.47	0.453	0.521	0.819	0.967	0.417	0.542	0.103	0.447	0.509	0.563	0.02	0.601	0.789	1.035	1.194	0.548	0.652	0.053	0.453	0.337	0.222	-0.02	0.455	0.177	0.562	0.068	0.561	0.491	0.044	0.316	0.478	0.695
2	0.39	0.829	0.156	0.422	0.364	0.213	0.198	0.694	0.751	0.544	0.804	0.401	0.347	0.568	0.521	0.634	0.636	0.634	0.722	0.72	0.954	0.496	0.432	0.104	0.627	0.554	0.485	0.032	0.537	0.746	0.603	0.119	0.708	0.727	0.226	0.537	0.299	0.416	0.691	0.645	0.14	0.408	0.035	0.679	0.271	0.018	0.497	0.579	0.534
2	0.462	0.758	0.063	0.534	0.536	0.366	0.371	0.695	0.671	0.534	0.785	0.677	0.565	0.677	0.64	0.468	0.608	0.487	0.619	0.657	0.349	0.463	0.676	0.549	0.657	0.596	0.872	0.186	0.579	0.763	0.612	0.087	0.649	0.471	0.024	0.516	0.353	0.519	0.908	0.659	0.175	0.682	0.418	0.668	0.655	0.264	0.625	0.616	0.508
2	0.668	0.663	0.094	0.506	0.398	0.672	0.496	0.678	0.72	0.527	0.76	0.613	0.44	0.613	0.551	0.543	0.692	0.543	0.697	0.826	0.616	0.412	0.781	0.451	0.659	0.638	0.515	0.009	0.385	0.669	0.904	0.269	0.625	0.616	0.024	0.601	0.355	0.671	0.759	0.594	0.17	0.816	0.495	0.679	0.642	0.085	0.63	0.608	0.705
2	0.536	0.46	0.563	0.494	0.241	0.298	0.132	0.785	0.396	0.623	0.363	0.766	0.467	0.811	0.734	0.363	0.392	0.398	0.455	0.723	0.452	0.464	0.732	0.596	0.545	0.531	0.584	0.026	0.556	0.751	0.397	0.01	0.568	0.831	0.228	0.592	0.378	0.56	0.778	0.582	0.2	0.729	0.44	0.578	0.791	0.515	0.577	0.67	0.536
2	0.402	0.478	0.0	0.616	0.673	0.467	0.5	0.461	0.609	0.284	0.478	0.0	0.0	0.0	0.0	0.0	0.0	0.0	0.0	0.732	1.002	0.426	0.402	0.075	0.507	0.54	0.329	0.012	0.537	0.746	0.927	1.256	0.561	0.446	0.026	0.516	0.353	0.032	-0.046	0.168	0.068	0.416	0.035	0.556	0.43	0.062	0.497	0.579	0.543
2	0.401	0.45	0.094	0.389	0.429	0.358	0.273	0.555	0.434	0.382	0.446	0.694	0.583	0.868	0.793	0.366	0.403	0.366	0.448	0.68	0.611	0.426	0.604	0.417	0.463	0.512	0.584	0.052	0.537	0.755	0.682	0.202	0.525	0.615	0.095	0.434	0.34	0.437	0.747	0.547	0.219	0.649	0.424	0.549	0.488	0.1	0.438	0.598	0.469
2	0.432	0.665	0.281	0.433	0.303	0.344	0.15	0.861	0.514	0.703	0.642	0.77	0.495	0.77	0.659	0.482	0.494	0.497	0.597	0.72	0.763	0.429	0.584	0.299	0.611	0.598	0.44	0.02	0.537	0.746	0.853	0.619	0.543	0.721	0.175	0.615	0.397	0.354	0.333	0.611	0.225	0.646	0.351	0.648	0.254	0.013	0.497	0.579	0.522
2	0.484	0.961	0.094	0.444	0.4	0.471	0.342	0.87	0.91	0.712	0.984	0.551	0.465	0.551	0.52	0.636	0.758	0.636	0.792	0.734	0.665	0.525	0.634	0.349	0.665	0.552	0.711	0.068	0.641	0.771	0.894	0.644	0.622	0.679	0.099	0.557	0.341	0.417	0.384	0.749	0.214	0.686	0.388	0.674	0.335	0.018	0.497	0.579	0.563
2	0.516	0.885	0.344	0.269	0.369	0.392	0.19	0.696	0.766	0.603	0.85	0.458	0.374	0.673	0.549	0.615	0.768	0.808	0.875	0.647	0.238	0.568	0.67	0.396	0.643	0.51	1.092	0.471	0.594	0.737	0.739	0.172	0.624	0.842	0.273	0.596	0.354	0.506	0.603	0.635	0.182	0.706	0.396	0.687	0.583	0.115	0.5	0.509	0.581
2	0.716	0.591	0.0	0.818	0.845	0.747	0.763	0.525	0.694	0.351	0.591	0.0	0.0	0.0	0.0	0.0	0.0	0.0	0.0	0.861	0.669	0.457	0.789	0.376	0.551	0.541	0.81	0.037	0.561	0.755	0.497	0.008	0.521	0.618	0.019	0.529	0.379	0.75	0.976	0.611	0.24	0.822	0.404	0.616	0.686	0.092	0.484	0.564	0.77
2	0.503	0.27	0.063	0.474	0.527	0.484	0.405	0.626	0.343	0.456	0.388	0.729	0.558	0.729	0.683	0.358	0.465	0.395	0.488	0.741	0.645	0.401	0.67	0.422	0.429	0.511	0.393	0.011	0.537	0.746	0.449	0.019	0.526	0.764	0.166	0.513	0.371	0.541	0.829	0.477	0.198	0.679	0.327	0.563	0.669	0.238	0.548	0.666	0.57
2	0.537	0.351	0.0	0.703	0.747	0.587	0.613	0.389	0.514	0.208	0.351	0.0	0.0	0.0	0.0	0.0	0.0	0.0	0.0	0.763	0.663	0.43	0.686	0.405	0.513	0.539	0.432	0.011	0.537	0.746	0.374	0.008	0.387	0.557	0.031	0.389	0.401	0.593	0.965	0.577	0.332	0.689	0.299	0.602	0.703	0.262	0.451	0.551	0.606
2	0.685	0.171	0.094	0.386	0.349	0.705	0.51	0.785	0.346	0.623	0.487	0.575	0.477	0.637	0.587	0.399	0.374	0.399	0.452	0.829	0.577	0.402	0.801	0.488	0.487	0.546	0.546	0.009	0.197	0.501	0.736	0.071	0.482	0.66	0.031	0.594	0.422	0.713	0.915	0.521	0.242	0.804	0.406	0.583	0.827	0.318	0.439	0.563	0.713
2	0.487	0.778	0.125	0.342	0.326	0.462	0.309	0.785	0.753	0.623	0.79	0.621	0.555	0.621	0.593	0.564	0.617	0.564	0.694	0.753	0.781	0.481	0.612	0.283	0.557	0.525	0.478	0.019	0.537	0.746	0.507	0.033	0.468	0.702	0.115	0.523	0.404	0.533	0.866	0.657	0.289	0.551	0.099	0.549	0.619	0.177	0.525	0.665	0.603
2	0.692	0.744	0.313	0.417	0.36	0.668	0.351	0.847	0.547	0.688	0.788	0.931	0.481	0.931	0.82	0.437	0.538	0.593	0.647	0.865	0.791	0.497	0.737	0.278	0.545	0.506	0.618	0.014	0.531	0.727	0.996	0.475	0.589	0.0	0.0	0.516	0.353	0.661	0.614	0.662	0.21	0.755	0.242	0.592	0.747	0.167	0.548	0.635	0.771
2	0.365	0.48	0.125	0.335	0.375	0.33	0.207	0.491	0.289	0.486	0.441	0.926	0.6	0.926	0.827	0.392	0.492	0.4	0.509	0.693	0.835	0.415	0.51	0.229	0.381	0.467	0.382	0.02	0.537	0.746	0.832	0.749	0.545	0.645	0.143	0.453	0.339	0.266	0.257	0.467	0.182	0.516	0.142	0.483	0.513	0.144	0.485	0.71	0.484
2	0.623	0.852	0.156	0.5	0.446	0.532	0.392	0.686	0.787	0.545	0.818	0.673	0.511	0.673	0.612	0.51	0.642	0.55	0.684	0.846	0.941	0.497	0.597	0.123	0.579	0.525	0.645	0.024	0.647	0.782	0.705	0.076	0.571	0.507	0.013	0.51	0.348	0.661	0.926	0.681	0.227	0.626	0.098	0.633	0.448	0.023	0.393	0.474	0.743
2	0.318	0.598	0.125	0.294	0.385	0.254	0.168	0.746	0.433	0.582	0.536	0.633	0.548	0.801	0.722	0.443	0.556	0.461	0.575	0.654	0.729	0.435	0.212	0.019	0.541	0.55	0.859	0.362	0.658	0.809	0.567	0.13	0.409	0.56	0.096	0.67	0.489	0.376	0.805	0.623	0.326	0.0	0.237	0.609	0.598	0.156	0.497	0.579	0.64
2	0.627	0.843	0.438	0.423	0.303	0.465	0.246	0.832	0.571	0.673	0.76	0.923	0.534	0.978	0.853	0.468	0.577	0.586	0.634	0.73	0.299	0.427	0.794	0.623	0.559	0.57	0.997	0.158	0.602	0.786	0.417	0.007	0.732	0.715	0.061	0.564	0.299	0.667	0.937	0.591	0.113	0.814	0.601	0.611	0.745	0.228	0.587	0.646	0.618
2	0.161	0.776	0.0	0.461	0.541	0.252	0.299	0.63	0.832	0.46	0.776	0.0	0.0	0.0	0.0	0.0	0.0	0.0	0.0	0.0	0.761	0.438	0.607	0.272	0.541	0.55	0.571	0.053	0.537	0.746	0.0	0.348	0.564	0.568	0.074	0.516	0.353	0.515	0.648	0.562	0.203	0.0	0.237	0.609	0.598	0.156	0.497	0.579	0.64
2	0.824	0.483	0.094	0.214	0.331	0.74	0.627	0.932	0.483	0.777	0.778	0.717	0.69	0.749	0.723	0.439	0.569	0.467	0.582	0.93	0.737	0.441	0.844	0.338	0.513	0.532	0.536	0.005	0.382	0.657	0.561	0.008	0.63	0.461	0.004	0.516	0.353	0.846	0.991	0.577	0.162	0.838	0.264	0.577	0.887	0.246	0.482	0.601	0.883
2	0.601	0.467	0.406	0.537	0.406	0.414	0.236	0.736	0.405	0.571	0.416	0.49	0.344	0.49	0.425	0.529	0.381	0.529	0.471	0.815	0.783	0.409	0.672	0.258	0.529	0.565	0.739	0.044	0.558	0.771	0.676	0.069	0.612	0.644	0.042	0.71	0.395	0.639	0.905	0.521	0.157	0.699	0.234	0.592	0.604	0.087	0.734	0.76	0.695
2	0.595	0.829	0.125	0.223	0.321	0.561	0.399	0.719	0.76	0.553	0.781	0.663	0.542	0.663	0.602	0.575	0.66	0.575	0.688	0.831	0.944	0.481	0.57	0.112	0.565	0.531	0.671	0.031	0.626	0.779	1.027	0.983	0.596	0.643	0.043	0.442	0.31	0.416	0.161	0.635	0.199	0.597	0.084	0.604	0.42	0.021	0.497	0.579	0.719
2	0.473	0.388	0.344	0.387	0.321	0.281	0.154	0.704	0.253	0.552	0.423	0.356	0.356	0.688	0.589	0.592	0.421	0.592	0.526	0.752	0.839	0.432	0.578	0.232	0.693	0.639	0.413	0.014	0.537	0.746	0.397	0.015	0.526	0.446	0.019	0.516	0.353	0.538	0.972	0.613	0.237	0.575	0.139	0.715	0.478	0.064	0.546	0.518	0.592
2	0.732	0.654	0.125	0.776	0.266	0.689	0.513	0.524	0.692	0.567	0.794	0.519	0.35	0.632	0.566	0.608	0.681	0.663	0.766	0.858	0.6	0.493	0.811	0.416	0.539	0.507	0.934	0.066	0.678	0.797	0.584	0.017	0.583	0.618	0.018	0.371	0.286	0.763	0.971	0.652	0.211	0.831	0.407	0.609	0.787	0.185	0.485	0.572	0.773
2	0.444	0.771	0.125	0.445	0.373	0.41	0.273	0.831	0.725	0.671	0.804	0.553	0.354	0.553	0.476	0.679	0.849	0.686	0.874	0.732	0.801	0.463	0.581	0.274	0.699	0.617	0.276	0.007	0.537	0.746	0.903	0.843	0.618	0.63	0.085	0.694	0.387	0.324	0.234	0.521	0.153	0.0	0.237	0.609	0.598	0.156	0.497	0.579	0.64
2	0.546	0.573	0.344	0.342	0.423	0.293	0.215	0.622	0.548	0.452	0.584	0.526	0.353	0.526	0.437	0.546	0.526	0.546	0.625	0.806	0.957	0.454	0.534	0.108	0.573	0.556	0.58	0.025	0.344	0.624	1.015	1.151	0.582	0.69	0.078	0.487	0.334	0.222	-0.009	0.377	0.131	0.513	0.044	0.642	0.623	0.133	0.459	0.518	0.67
2	0.543	0.374	0.125	0.482	0.338	0.527	0.355	0.798	0.41	0.637	0.476	0.674	0.341	0.757	0.688	0.412	0.504	0.424	0.531	0.776	0.73	0.43	0.671	0.347	0.551	0.562	0.255	0.004	0.537	0.746	0.925	0.6	0.541	0.695	0.083	0.548	0.376	0.485	0.435	0.601	0.224	0.669	0.24	0.577	0.733	0.321	0.566	0.665	0.616
2	0.192	1.03	0.094	0.276	0.384	0.058	0.1	0.924	0.908	0.768	1.046	0.339	0.339	0.392	0.365	0.867	0.923	0.867	0.997	0.0	0.761	0.438	0.607	0.272	0.541	0.55	0.571	0.053	0.537	0.746	0.0	0.348	0.564	0.568	0.074	0.516	0.353	0.515	0.648	0.562	0.203	0.0	0.237	0.609	0.598	0.156	0.497	0.579	0.64
2	0.455	0.723	0.156	0.328	0.422	0.354	0.253	0.661	0.683	0.54	0.748	0.576	0.419	0.576	0.517	0.532	0.66	0.604	0.709	0.728	0.726	0.417	0.537	0.178	0.609	0.606	0.871	0.191	0.572	0.775	0.636	0.108	0.578	0.375	0.012	0.516	0.353	0.512	0.902	0.569	0.191	0.571	0.149	0.719	0.491	0.077	0.154	0.156	0.574
2	0.644	0.635	0.656	0.597	0.381	0.441	0.198	0.692	0.384	0.526	0.557	0.514	0.328	0.66	0.498	0.543	0.439	0.579	0.652	0.856	0.932	0.473	0.544	0.069	0.263	0.337	0.913	0.092	0.503	0.72	0.507	0.014	0.63	0.818	0.12	0.406	0.28	0.671	0.877	0.608	0.171	0.553	0.036	0.404	0.532	0.041	0.069	0.392	0.77
2	0.774	0.33	1.0	0.52	0.345	0.623	0.24	0.87	0.261	0.712	0.33	0.516	0.423	0.826	0.647	0.697	0.327	0.697	0.487	0.915	0.829	0.401	0.775	0.246	0.593	0.611	0.595	0.008	0.528	0.759	0.417	0.003	0.487	0.852	0.079	0.634	0.432	0.792	0.924	0.535	0.242	0.771	0.181	0.603	0.83	0.208	0.623	0.678	0.855
2	0.536	0.658	0.375	0.468	0.257	0.262	0.194	0.631	0.439	0.495	0.619	0.639	0.053	0.7	0.588	0.483	0.0	0.569	0.573	0.797	0.928	0.46	0.569	0.153	0.691	0.616	0.255	0.004	0.537	0.746	1.007	1.148	0.583	0.78	0.158	0.649	0.389	0.047	-0.081	0.114	0.033	0.607	0.134	0.715	0.521	0.064	0.6	0.556	0.652
2	0.548	0.279	0.625	0.421	0.326	0.197	0.126	0.707	0.282	0.541	0.252	0.756	0.339	0.778	0.641	0.406	0.269	0.406	0.421	0.808	0.969	0.436	0.44	0.046	0.673	0.625	0.794	0.078	0.628	0.795	0.487	0.021	0.558	0.446	0.013	0.516	0.353	0.604	0.972	0.589	0.209	0.455	0.019	0.665	0.0	0.0	0.497	0.579	0.686
2	0.291	0.48	0.063	0.395	0.464	0.227	0.228	0.669	0.469	0.501	0.503	0.578	0.578	0.805	0.756	0.357	0.464	0.413	0.5	0.639	0.727	0.412	0.238	0.03	0.541	0.55	0.827	0.351	0.589	0.785	0.789	0.795	0.574	0.304	0.016	0.516	0.353	0.234	0.339	0.472	0.165	0.0	0.237	0.609	0.598	0.156	0.497	0.579	0.64
2	0.275	0.448	0.156	0.178	0.3	0.094	0.103	0.531	0.401	0.392	0.469	0.552	0.337	0.6	0.52	0.424	0.373	0.424	0.466	0.624	0.686	0.42	0.323	0.073	0.569	0.581	0.812	0.348	0.511	0.743	0.533	0.125	0.632	0.716	0.374	0.452	0.298	0.284	0.547	0.47	0.13	0.0	0.237	0.609	0.598	0.156	0.497	0.579	0.64
2	0.459	0.649	0.031	0.4	0.489	0.492	0.434	0.563	0.735	0.39	0.651	0.717	0.717	0.717	0.717	0.488	0.634	0.488	0.634	0.696	0.524	0.491	0.67	0.532	0.579	0.53	0.448	0.018	0.537	0.746	0.826	0.44	0.59	0.603	0.065	0.417	0.303	0.452	0.583	0.664	0.211	0.697	0.49	0.657	0.636	0.233	0.377	0.436	0.491
2	0.464	0.824	0.188	0.398	0.422	0.279	0.235	0.632	0.734	0.547	0.808	0.606	0.349	0.729	0.614	0.49	0.636	0.667	0.752	0.729	0.706	0.533	0.619	0.339	0.579	0.5	0.58	0.037	0.528	0.714	0.525	0.044	0.464	0.703	0.131	0.425	0.369	0.509	0.842	0.742	0.315	0.635	0.264	0.6	0.456	0.056	0.1	0.203	0.564
2	0.844	0.145	0.063	0.517	0.493	0.849	0.69	0.615	0.334	0.445	0.406	0.543	0.543	0.57	0.558	0.396	0.448	0.396	0.482	0.91	0.551	0.436	0.909	0.522	0.505	0.529	0.464	0.002	0.537	0.746	0.262	0.0	0.52	0.613	0.01	0.308	0.288	0.864	0.992	0.572	0.23	0.921	0.521	0.585	0.882	0.215	0.457	0.575	0.846
2	0.55	0.628	0.125	0.497	0.404	0.527	0.361	0.772	0.64	0.61	0.691	0.516	0.382	0.659	0.575	0.54	0.581	0.54	0.647	0.786	0.771	0.451	0.657	0.296	0.661	0.607	0.503	0.015	0.401	0.665	0.497	0.022	0.72	0.828	0.207	0.611	0.32	0.574	0.788	0.603	0.122	0.684	0.265	0.69	0.6	0.11	0.589	0.57	0.64
2	0.541	0.744	0.188	0.364	0.378	0.519	0.299	0.827	0.761	0.667	0.785	0.642	0.354	0.642	0.571	0.624	0.678	0.66	0.783	0.794	0.874	0.457	0.593	0.181	0.437	0.47	0.612	0.029	0.47	0.707	0.921	0.59	0.562	0.61	0.044	0.386	0.303	0.496	0.479	0.589	0.207	0.408	0.007	0.471	0.502	0.054	0.434	0.684	0.677
2	0.363	0.778	0.125	0.402	0.359	0.263	0.206	0.707	0.68	0.541	0.755	0.581	0.357	0.637	0.569	0.546	0.683	0.604	0.738	0.671	0.683	0.414	0.548	0.319	0.685	0.649	0.637	0.085	0.711	0.837	0.818	0.68	0.592	0.681	0.186	0.587	0.365	0.271	0.273	0.555	0.179	0.57	0.244	0.669	0.541	0.182	0.593	0.592	0.462
2	0.415	0.998	0.094	0.315	0.4	0.358	0.285	0.902	0.784	0.745	0.993	0.719	0.399	0.719	0.664	0.527	0.684	0.746	0.783	0.723	0.854	0.509	0.492	0.151	0.593	0.525	0.687	0.085	0.635	0.774	0.879	0.819	0.625	0.0	0.0	0.516	0.353	0.341	0.335	0.637	0.183	0.0	0.237	0.609	0.598	0.156	0.497	0.579	0.64
2	0.395	0.233	0.125	0.38	0.306	0.38	0.232	0.643	0.313	0.474	0.307	0.651	0.467	0.651	0.6	0.392	0.425	0.392	0.457	0.654	0.488	0.401	0.621	0.495	0.581	0.603	0.693	0.098	0.592	0.791	0.54	0.071	0.558	0.332	0.012	0.516	0.353	0.464	0.932	0.586	0.209	0.64	0.403	0.628	0.656	0.377	0.541	0.595	0.434
2	0.301	0.769	0.188	0.31	0.279	0.101	0.099	0.723	0.588	0.578	0.783	0.548	0.335	0.548	0.489	0.643	0.748	0.731	0.847	0.667	0.904	0.497	-0.135	-0.005	0.541	0.55	0.738	0.203	0.618	0.769	0.0	0.348	0.564	0.568	0.074	0.516	0.353	0.515	0.648	0.562	0.203	0.705	1.21	0.637	0.511	0.197	0.589	0.62	-0.429
2	0.613	0.436	0.375	0.433	0.357	0.517	0.258	0.653	0.382	0.485	0.559	0.461	0.341	0.644	0.547	0.507	0.366	0.598	0.604	0.812	0.717	0.39	0.713	0.343	0.567	0.605	0.615	0.021	0.313	0.621	0.434	0.01	0.543	0.654	0.043	0.555	0.377	0.657	0.954	0.53	0.202	0.723	0.274	0.619	0.725	0.21	0.557	0.615	0.687
2	0.25	0.746	0.063	0.453	0.418	0.24	0.194	0.63	0.716	0.468	0.73	0.558	0.558	0.722	0.677	0.536	0.662	0.536	0.679	0.637	0.885	0.426	0.358	0.116	0.543	0.561	0.546	0.091	0.55	0.761	0.487	0.1	0.462	0.492	0.083	0.715	0.471	0.323	0.842	0.54	0.261	0.356	0.048	0.837	0.353	0.072	0.497	0.579	0.397
2	0.632	0.533	0.063	0.667	0.472	0.547	0.513	0.694	0.396	0.527	0.543	0.54	0.515	0.54	0.528	0.534	0.686	0.534	0.69	0.812	0.646	0.387	0.751	0.423	0.541	0.592	0.478	0.008	0.537	0.746	0.977	0.56	0.57	0.874	0.19	0.463	0.33	0.54	0.368	0.494	0.174	0.775	0.407	0.59	0.712	0.172	0.584	0.664	0.681
2	0.623	0.492	0.156	0.303	0.406	0.622	0.393	0.55	0.593	0.377	0.554	0.725	0.484	0.725	0.625	0.454	0.59	0.482	0.61	0.787	0.532	0.402	0.758	0.469	0.481	0.543	0.869	0.08	0.573	0.781	0.636	0.044	0.495	0.567	0.022	0.414	0.348	0.665	0.945	0.528	0.234	0.785	0.466	0.576	0.719	0.19	0.407	0.542	0.657
2	0.508	0.769	0.188	0.424	0.408	0.387	0.271	0.818	0.715	0.658	0.774	0.704	0.387	0.704	0.623	0.457	0.586	0.559	0.647	0.759	0.746	0.448	0.641	0.325	0.577	0.563	0.382	0.009	0.537	0.746	0.945	0.835	0.562	0.686	0.092	0.61	0.386	0.379	0.234	0.589	0.207	0.664	0.276	0.622	0.464	0.049	0.505	0.573	0.604
2	0.605	0.658	0.031	0.301	0.405	0.643	0.557	0.724	0.739	0.559	0.797	0.694	0.694	0.694	0.694	0.517	0.671	0.517	0.671	0.811	0.739	0.438	0.622	0.167	0.483	0.515	1.011	0.191	0.459	0.707	0.998	0.748	0.56	0.624	0.036	0.449	0.33	0.514	0.359	0.445	0.166	0.635	0.119	0.572	0.648	0.121	0.489	0.612	0.715
2	0.536	0.647	0.219	0.568	0.457	0.4	0.273	0.543	0.685	0.562	0.658	0.555	0.418	0.555	0.506	0.557	0.645	0.624	0.697	0.778	0.772	0.484	0.648	0.296	0.359	0.398	0.478	0.014	0.537	0.746	0.612	0.06	0.364	0.504	0.02	0.31	0.38	0.587	0.933	0.606	0.36	0.675	0.262	0.525	0.649	0.174	0.211	0.414	0.621
2	0.529	0.425	0.375	0.378	0.395	0.249	0.188	0.674	0.389	0.507	0.43	0.666	0.548	0.756	0.659	0.433	0.481	0.444	0.536	0.795	0.944	0.432	0.551	0.137	0.551	0.561	0.296	0.005	0.537	0.746	1.006	1.181	0.559	0.569	0.035	0.541	0.365	0.227	0.007	0.496	0.182	0.577	0.102	0.648	0.556	0.087	0.551	0.583	0.649
2	0.63	0.453	0.531	0.5	0.353	0.481	0.219	0.766	0.439	0.603	0.471	0.755	0.334	0.755	0.604	0.411	0.321	0.427	0.445	0.837	0.833	0.404	0.68	0.237	0.507	0.557	0.568	0.015	0.709	0.841	1.033	0.857	0.532	0.741	0.073	0.536	0.376	0.485	0.234	0.552	0.216	0.63	0.098	0.515	0.766	0.264	0.536	0.711	0.73
2	0.513	0.328	0.063	0.378	0.351	0.545	0.414	0.654	0.45	0.486	0.455	0.679	0.514	0.679	0.635	0.438	0.569	0.461	0.584	0.782	0.902	0.407	0.524	0.118	0.525	0.567	0.741	0.07	0.532	0.759	0.707	0.137	0.568	0.514	0.025	0.471	0.334	0.556	0.866	0.521	0.183	0.522	0.062	0.679	0.569	0.105	0.39	0.427	0.639
2	0.596	0.303	0.25	0.233	0.342	0.482	0.303	0.831	0.434	0.671	0.423	0.646	0.0	0.728	0.649	0.466	0.525	1.0	0.664	0.785	0.602	0.429	0.727	0.418	0.479	0.519	0.793	0.061	0.486	0.726	0.854	0.27	0.532	0.798	0.132	0.464	0.35	0.588	0.657	0.547	0.215	0.751	0.395	0.571	0.692	0.177	0.441	0.576	0.649
2	0.641	0.37	0.188	0.444	0.36	0.617	0.382	0.556	0.407	0.441	0.497	0.582	0.501	0.692	0.605	0.509	0.513	0.571	0.631	0.835	0.773	0.295	0.716	0.303	0.583	0.699	0.393	0.005	0.537	0.746	0.346	0.003	0.5	0.152	0.001	0.516	0.353	0.688	0.998	0.431	0.201	0.745	0.292	0.637	0.689	0.138	0.502	0.557	0.716
2	0.558	0.824	0.219	0.508	0.345	0.498	0.291	0.868	0.758	0.71	0.871	0.643	0.35	0.643	0.52	0.638	0.829	0.758	0.886	0.793	0.794	0.534	0.653	0.276	0.681	0.555	0.448	0.011	0.537	0.746	0.949	0.663	0.63	0.421	0.01	0.516	0.353	0.503	0.452	0.749	0.209	0.688	0.265	0.679	0.567	0.082	0.679	0.641	0.65
2	0.627	0.864	0.656	0.497	0.371	0.342	0.184	0.825	0.607	0.664	0.824	0.595	0.328	0.662	0.504	0.621	0.671	0.679	0.797	0.839	0.863	0.481	0.597	0.12	0.739	0.624	0.928	0.108	0.647	0.788	0.754	0.108	0.692	0.544	0.018	0.576	0.319	0.66	0.896	0.657	0.151	0.615	0.084	0.741	0.534	0.044	0.618	0.546	0.747
2	0.599	0.868	0.156	0.199	0.318	0.496	0.372	1.076	0.742	0.927	0.938	0.266	0.266	0.737	0.667	0.677	0.726	0.677	0.781	0.836	0.973	0.479	0.517	0.069	0.635	0.571	0.752	0.048	0.659	0.794	0.709	0.09	0.592	0.53	0.018	0.622	0.376	0.638	0.911	0.652	0.206	0.356	-0.007	0.603	0.587	0.077	0.625	0.678	0.731
2	0.637	0.677	0.594	0.211	0.328	0.477	0.208	0.897	0.574	0.74	0.665	0.801	0.515	0.801	0.67	0.472	0.549	0.573	0.632	0.859	0.997	0.444	0.392	0.016	0.419	0.47	0.882	0.08	0.693	0.82	0.567	0.025	0.551	0.192	0.001	0.516	0.353	0.682	0.981	0.601	0.217	0.369	-0.007	0.541	0.491	0.031	0.454	0.619	0.771
2	0.447	0.628	0.188	0.503	0.382	0.309	0.221	0.763	0.415	0.6	0.584	0.785	0.487	0.86	0.763	0.41	0.495	0.465	0.552	0.703	0.595	0.381	0.631	0.408	0.569	0.613	0.703	0.08	0.606	0.804	0.449	0.026	0.539	0.814	0.319	0.613	0.398	0.463	0.68	0.467	0.186	0.674	0.42	0.619	0.562	0.138	0.513	0.583	0.509
2	0.554	0.277	0.063	0.411	0.499	0.567	0.448	0.746	0.4	0.582	0.483	0.742	0.579	0.742	0.697	0.4	0.461	0.4	0.491	0.734	0.459	0.418	0.745	0.605	0.491	0.536	0.403	0.008	0.537	0.746	0.811	0.241	0.566	0.648	0.055	0.687	0.408	0.571	0.753	0.509	0.181	0.768	0.574	0.55	0.725	0.285	0.575	0.7	0.549
2	0.607	0.406	0.313	0.432	0.388	0.49	0.28	0.496	0.429	0.388	0.485	0.838	0.51	0.838	0.729	0.414	0.495	0.414	0.505	0.811	0.732	0.433	0.689	0.29	0.529	0.547	0.807	0.063	0.498	0.731	0.653	0.055	0.56	0.269	0.002	0.516	0.353	0.651	0.954	0.564	0.201	0.712	0.257	0.607	0.692	0.169	0.451	0.546	0.688
2	0.867	0.279	1.188	0.359	0.331	0.67	0.29	0.842	0.247	0.682	0.319	0.776	0.339	0.832	0.651	0.39	0.295	0.41	0.444	0.976	0.927	0.39	0.779	0.158	0.433	0.523	0.357	0.001	0.537	0.746	0.449	0.001	0.489	0.696	0.016	0.607	0.422	0.882	0.984	0.496	0.229	0.788	0.127	0.499	0.781	0.087	0.544	0.737	0.961
2	0.559	0.926	0.406	0.189	0.309	0.412	0.201	0.584	0.588	0.632	0.855	0.681	0.462	0.681	0.615	0.58	0.634	0.705	0.773	0.817	0.998	0.405	0.466	0.055	0.471	0.534	0.668	0.037	0.618	0.801	1.009	1.033	0.516	0.484	0.016	0.51	0.375	0.374	0.144	0.667	0.258	0.0	0.237	0.609	0.598	0.156	0.497	0.579	0.64
2	0.578	0.628	0.188	0.369	0.401	0.547	0.33	0.84	0.505	0.681	0.679	0.0	0.0	0.769	0.659	0.391	0.508	0.558	0.625	0.8	0.766	0.488	0.673	0.294	0.583	0.534	0.602	0.024	0.456	0.688	0.689	0.086	0.627	0.434	0.01	0.516	0.353	0.622	0.922	0.65	0.184	0.66	0.179	0.626	0.702	0.21	0.549	0.603	0.672
2	0.524	0.233	0.125	0.347	0.411	0.53	0.34	0.81	0.362	0.649	0.434	0.585	0.517	0.74	0.668	0.45	0.416	0.45	0.494	0.76	0.689	0.445	0.658	0.344	0.533	0.538	0.689	0.05	0.518	0.738	0.617	0.065	0.598	0.5	0.022	0.664	0.388	0.576	0.928	0.574	0.181	0.612	0.151	0.573	0.739	0.369	0.548	0.656	0.611
2	0.402	0.531	0.094	0.398	0.416	0.383	0.274	0.616	0.611	0.447	0.554	0.666	0.477	0.686	0.648	0.458	0.404	0.458	0.49	0.706	0.78	0.496	0.556	0.278	0.579	0.526	0.456	0.025	0.537	0.746	0.749	0.332	0.582	0.723	0.207	0.593	0.372	0.391	0.537	0.664	0.215	0.559	0.178	0.595	0.491	0.1	0.851	0.827	0.517
2	0.509	0.73	0.156	0.49	0.494	0.342	0.297	0.656	0.696	0.493	0.73	0.432	0.361	0.467	0.417	0.571	0.639	0.591	0.706	0.753	0.695	0.426	0.648	0.343	0.685	0.64	0.653	0.044	0.695	0.827	0.262	0.003	0.438	0.0	0.0	0.516	0.353	0.574	0.999	0.64	0.308	0.693	0.363	0.705	0.528	0.077	0.421	0.428	0.586
2	0.667	0.273	0.438	0.516	0.29	0.605	0.279	0.658	0.216	0.49	0.344	0.621	0.347	0.673	0.609	0.354	0.271	0.401	0.444	0.852	0.799	0.377	0.722	0.279	0.549	0.606	0.382	0.005	0.537	0.746	1.053	0.827	0.489	0.781	0.081	0.536	0.398	0.525	0.253	0.647	0.271	0.759	0.292	0.604	0.606	0.064	0.62	0.674	0.748
2	0.322	0.965	0.031	0.343	0.44	0.363	0.321	0.767	0.967	0.604	0.986	0.333	0.333	0.333	0.333	0.684	0.888	0.684	0.888	0.611	0.471	0.432	0.585	0.535	0.577	0.577	0.572	0.073	0.41	0.679	0.725	0.418	0.564	0.668	0.208	0.58	0.376	0.302	0.463	0.526	0.188	0.629	0.535	0.624	0.502	0.167	0.564	0.615	0.361
2	0.422	0.279	0.219	0.253	0.364	0.367	0.178	0.679	0.221	0.512	0.314	0.667	0.563	0.84	0.726	0.418	0.445	0.418	0.495	0.69	0.601	0.438	0.617	0.416	0.527	0.542	0.642	0.065	0.623	0.792	0.516	0.051	0.707	0.407	0.018	0.516	0.353	0.489	0.943	0.572	0.12	0.626	0.305	0.587	0.649	0.31	0.526	0.625	0.49
2	0.686	0.649	0.094	0.717	0.364	0.607	0.511	0.539	0.713	0.582	0.744	0.885	0.659	0.885	0.812	0.443	0.575	0.522	0.625	0.872	0.869	0.448	0.687	0.188	0.551	0.548	0.747	0.029	0.37	0.645	1.069	0.838	0.575	0.0	0.0	0.516	0.353	0.57	0.319	0.547	0.186	0.683	0.122	0.563	0.752	0.177	0.587	0.695	0.786
2	0.646	0.598	0.688	0.472	0.366	0.268	0.193	0.827	0.4	0.667	0.561	0.513	0.34	0.64	0.547	0.654	0.526	0.654	0.661	0.86	0.954	0.45	0.602	0.113	0.551	0.547	0.642	0.02	0.464	0.706	1.085	1.163	0.566	0.804	0.107	0.576	0.373	0.242	-0.046	0.477	0.172	0.646	0.106	0.65	0.488	0.028	0.27	0.344	0.763
2	0.58	0.559	0.344	0.487	0.399	0.436	0.243	0.865	0.438	0.707	0.494	0.61	0.339	0.61	0.481	0.474	0.408	0.474	0.514	0.803	0.784	0.467	0.671	0.286	0.655	0.591	0.471	0.011	0.537	0.746	0.449	0.012	0.542	0.672	0.057	0.621	0.399	0.625	0.937	0.647	0.236	0.686	0.23	0.669	0.669	0.162	0.62	0.611	0.668
2	0.518	0.206	0.031	0.448	0.53	0.543	0.485	0.588	0.341	0.416	0.411	0.648	0.648	0.648	0.648	0.431	0.56	0.431	0.56	0.745	0.614	0.481	0.665	0.375	0.453	0.463	0.805	0.097	0.577	0.756	0.487	0.025	0.67	0.223	0.002	0.516	0.353	0.579	0.979	0.582	0.142	0.712	0.412	0.541	0.46	0.044	0.718	0.806	0.588
2	0.536	0.91	0.438	0.422	0.336	0.412	0.17	0.893	0.761	0.736	0.908	0.696	0.357	0.718	0.629	0.557	0.562	0.622	0.716	0.794	0.905	0.552	0.573	0.159	0.711	0.558	0.559	0.022	0.492	0.689	0.971	0.874	0.641	0.672	0.072	0.597	0.347	0.397	0.222	0.774	0.209	0.571	0.092	0.764	0.569	0.092	0.666	0.558	0.656
2	0.57	0.411	0.594	0.319	0.326	0.258	0.152	0.962	0.37	0.808	0.418	0.512	0.386	0.804	0.634	0.718	0.382	0.718	0.522	0.819	0.963	0.395	0.555	0.113	0.561	0.597	0.44	0.009	0.537	0.746	1.03	1.145	0.53	0.713	0.081	0.545	0.38	0.243	-0.008	0.465	0.19	0.562	0.067	0.652	0.271	0.008	0.497	0.579	0.699
2	0.083	0.564	0.094	0.324	0.229	0.061	0.01	0.717	0.298	0.552	0.381	0.582	0.351	0.598	0.561	0.398	0.308	0.398	0.442	0.207	0.016	0.556	0.478	0.756	0.681	0.539	0.615	0.315	0.485	0.684	0.0	0.348	0.564	0.568	0.074	0.516	0.353	0.515	0.648	0.562	0.203	0.46	0.384	0.792	0.415	0.282	0.497	0.579	0.161
2	0.528	0.467	0.125	0.278	0.385	0.504	0.343	0.491	0.562	0.401	0.524	0.737	0.502	0.737	0.655	0.472	0.543	0.546	0.609	0.783	0.845	0.401	0.593	0.194	0.591	0.609	0.682	0.047	0.572	0.781	0.893	0.507	0.56	0.248	0.002	0.516	0.353	0.513	0.585	0.528	0.19	0.571	0.096	0.626	0.681	0.231	0.528	0.588	0.638
2	0.715	0.298	0.281	0.434	0.408	0.694	0.386	0.573	0.422	0.401	0.43	0.821	0.559	0.821	0.755	0.374	0.444	0.403	0.496	0.858	0.652	0.43	0.798	0.407	0.555	0.564	0.703	0.02	0.532	0.751	0.971	0.35	0.574	0.754	0.053	0.578	0.37	0.693	0.667	0.567	0.193	0.834	0.455	0.611	0.656	0.072	0.587	0.646	0.759
2	0.568	0.242	0.281	0.387	0.293	0.547	0.264	0.851	0.341	0.692	0.381	0.727	0.489	0.727	0.653	0.374	0.399	0.378	0.448	0.783	0.681	0.423	0.699	0.383	0.495	0.535	0.52	0.015	0.491	0.731	0.417	0.01	0.277	0.722	0.087	0.554	0.546	0.612	0.911	0.545	0.432	0.749	0.447	0.576	0.439	0.028	0.497	0.579	0.629
2	0.391	0.857	0.125	0.479	0.436	0.277	0.229	0.789	0.753	0.627	0.808	0.334	0.334	0.513	0.457	0.779	0.681	0.779	0.819	0.707	0.832	0.484	0.528	0.231	0.725	0.614	0.423	0.022	0.537	0.746	0.475	0.044	0.645	0.355	0.014	0.516	0.353	0.465	0.953	0.696	0.187	0.581	0.232	0.741	0.234	0.013	0.497	0.579	0.506
2	0.208	0.543	0.063	0.32	0.376	0.198	0.159	0.601	0.578	0.43	0.598	0.476	0.476	0.481	0.478	0.477	0.619	0.546	0.665	0.578	0.624	0.441	0.477	0.395	0.347	0.423	0.44	0.063	0.537	0.746	0.705	0.65	0.602	0.596	0.22	0.236	0.211	0.133	0.265	0.372	0.116	0.0	0.237	0.609	0.598	0.156	0.497	0.579	0.64
2	0.469	0.425	0.219	0.312	0.39	0.417	0.217	0.512	0.505	0.358	0.478	0.751	0.485	0.751	0.628	0.38	0.488	0.442	0.529	0.735	0.724	0.418	0.612	0.312	0.491	0.536	0.628	0.047	0.496	0.735	0.875	0.607	0.571	0.654	0.089	0.473	0.334	0.417	0.424	0.484	0.171	0.641	0.273	0.588	0.56	0.123	0.366	0.493	0.56
2	0.536	0.612	0.0	0.702	0.746	0.586	0.612	0.537	0.709	0.363	0.612	0.0	0.0	0.0	0.0	0.0	0.0	0.0	0.0	0.806	1.014	0.451	0.4	0.035	0.515	0.524	0.673	0.042	0.572	0.763	1.02	1.265	0.573	0.5	0.02	0.55	0.361	0.144	-0.047	0.414	0.148	0.0	0.237	0.609	0.598	0.156	0.497	0.579	0.64
2	0.686	0.432	0.438	0.499	0.321	0.618	0.296	0.462	0.415	0.544	0.568	0.295	0.295	0.529	0.428	0.522	0.619	0.732	0.76	0.849	0.7	0.463	0.769	0.373	0.435	0.464	0.464	0.006	0.537	0.746	0.487	0.01	0.543	0.5	0.01	0.372	0.305	0.725	0.984	0.572	0.214	0.775	0.305	0.509	0.803	0.264	0.503	0.695	0.743
2	0.411	0.626	0.0	0.622	0.678	0.475	0.508	0.545	0.72	0.371	0.626	0.0	0.0	0.0	0.0	0.0	0.0	0.0	0.0	0.741	1.034	0.417	0.273	0.021	0.541	0.55	0.531	0.037	0.546	0.762	0.525	0.058	0.611	0.421	0.022	0.516	0.353	0.479	0.933	0.543	0.164	0.255	-0.007	0.924	0.335	0.028	0.497	0.579	0.559
2	0.291	0.827	0.063	0.37	0.39	0.287	0.229	0.643	0.775	0.512	0.788	0.574	0.554	0.574	0.565	0.588	0.731	0.588	0.747	0.609	0.543	0.454	-0.135	-0.005	0.541	0.55	0.922	0.586	0.694	0.817	0.507	0.094	0.537	0.741	0.416	0.529	0.371	0.294	0.533	0.735	0.262	0.643	0.716	0.612	0.516	0.215	0.661	0.693	0.268
2	0.613	0.476	0.156	0.247	0.328	0.633	0.384	0.491	0.154	0.332	0.323	0.708	0.511	0.74	0.688	0.391	0.496	0.458	0.538	0.813	0.724	0.432	0.712	0.339	0.549	0.56	0.584	0.018	0.461	0.71	0.84	0.223	0.571	0.0	0.0	0.516	0.353	0.635	0.82	0.574	0.197	0.74	0.324	0.623	0.647	0.115	0.456	0.535	0.687
2	0.296	0.236	0.125	0.251	0.257	0.316	0.15	0.378	0.36	0.218	0.261	0.602	0.335	0.602	0.545	0.319	0.266	0.319	0.369	0.623	0.605	0.429	0.519	0.353	0.443	0.497	0.65	0.129	0.63	0.798	0.696	0.385	0.545	0.592	0.137	0.415	0.324	0.305	0.559	0.56	0.21	0.356	0.035	0.709	0.584	0.359	0.423	0.427	0.419
2	0.556	0.231	0.219	0.385	0.412	0.513	0.29	0.791	0.301	0.629	0.402	0.743	0.489	0.838	0.76	0.375	0.427	0.375	0.461	0.786	0.752	0.381	0.67	0.323	0.533	0.592	0.357	0.007	0.537	0.746	0.937	0.614	0.554	0.461	0.013	0.516	0.353	0.512	0.489	0.467	0.177	0.645	0.175	0.577	0.763	0.377	0.513	0.626	0.636
2	0.509	0.975	0.031	0.632	0.616	0.49	0.477	0.784	0.875	0.622	0.942	0.491	0.491	0.491	0.491	0.706	0.917	0.706	0.917	0.685	0.36	0.573	0.682	0.452	0.705	0.54	0.991	0.279	0.638	0.755	0.31	0.006	0.609	0.725	0.121	0.67	0.384	0.555	0.883	0.752	0.222	0.73	0.514	0.697	0.491	0.059	0.87	0.739	0.555
2	0.258	0.942	0.063	0.374	0.466	0.176	0.201	0.768	0.777	0.634	0.931	0.438	0.34	0.438	0.403	0.777	0.99	0.777	1.0	0.631	0.803	0.512	0.308	0.07	0.393	0.399	0.718	0.228	0.44	0.671	0.0	0.348	0.564	0.568	0.074	0.516	0.353	0.515	0.648	0.562	0.203	0.0	0.237	0.609	0.598	0.156	0.497	0.579	0.64
2	0.655	0.282	0.719	0.413	0.309	0.562	0.194	0.635	0.329	0.492	0.388	0.674	0.345	0.765	0.614	0.398	0.386	0.398	0.444	0.84	0.755	0.401	0.72	0.29	0.501	0.557	0.762	0.038	0.518	0.754	1.011	0.64	0.526	0.741	0.065	0.441	0.343	0.578	0.419	0.55	0.219	0.745	0.27	0.596	0.68	0.121	0.4	0.516	0.736
2	0.893	0.367	0.281	0.321	0.36	0.876	0.534	0.504	0.472	0.619	0.637	0.747	0.523	0.747	0.667	0.429	0.525	0.497	0.577	0.942	0.583	0.42	0.929	0.482	0.537	0.563	0.761	0.012	0.607	0.791	1.019	0.201	0.596	0.56	0.005	0.53	0.344	0.88	0.833	0.555	0.177	0.945	0.505	0.598	0.873	0.156	0.549	0.631	0.904
2	0.528	0.55	0.313	0.525	0.382	0.34	0.215	0.819	0.372	0.659	0.432	0.598	0.348	0.633	0.571	0.42	0.449	0.505	0.539	0.784	0.85	0.424	0.612	0.228	0.743	0.672	0.313	0.006	0.537	0.746	0.993	1.069	0.563	0.792	0.178	0.676	0.407	0.159	-0.037	0.365	0.138	0.641	0.197	0.745	0.558	0.09	0.633	0.552	0.633
2	0.578	0.473	0.188	0.528	0.385	0.521	0.33	0.815	0.348	0.655	0.494	0.452	0.452	0.687	0.63	0.595	0.417	0.595	0.534	0.787	0.676	0.399	0.705	0.382	0.643	0.639	0.591	0.022	0.525	0.758	0.705	0.097	0.72	0.507	0.017	0.552	0.3	0.619	0.906	0.562	0.11	0.729	0.353	0.678	0.647	0.138	0.675	0.64	0.646
2	0.548	0.57	0.188	0.415	0.42	0.409	0.304	0.394	0.469	0.553	0.633	0.497	0.348	0.51	0.468	0.444	0.577	0.623	0.645	0.753	0.573	0.475	0.716	0.494	0.583	0.545	0.423	0.009	0.537	0.746	0.547	0.033	0.473	0.384	0.008	0.516	0.353	0.602	0.966	0.65	0.284	0.731	0.423	0.662	0.714	0.269	0.402	0.453	0.586
2	0.478	0.667	0.313	0.4	0.347	0.319	0.173	0.607	0.561	0.479	0.612	0.569	0.345	0.569	0.492	0.494	0.605	0.635	0.675	0.757	0.858	0.454	0.571	0.211	0.551	0.544	0.448	0.017	0.537	0.746	0.928	0.856	0.558	0.761	0.184	0.526	0.36	0.296	0.131	0.662	0.23	0.551	0.104	0.647	0.539	0.1	0.457	0.513	0.6
2	0.714	0.254	0.125	0.296	0.4	0.728	0.498	0.389	0.407	0.223	0.309	0.714	0.576	0.714	0.668	0.377	0.436	0.389	0.473	0.872	0.754	0.361	0.769	0.322	0.483	0.581	0.432	0.005	0.537	0.746	0.857	0.15	0.563	0.434	0.005	0.516	0.353	0.732	0.875	0.465	0.17	0.788	0.296	0.572	0.756	0.159	0.431	0.566	0.782
2	0.495	0.125	0.0	0.675	0.723	0.549	0.578	0.26	0.344	0.074	0.125	0.0	0.0	0.0	0.0	0.0	0.0	0.0	0.0	0.723	0.563	0.337	0.682	0.488	0.271	0.457	0.55	0.027	0.155	0.47	0.547	0.044	0.322	0.708	0.115	0.187	0.344	0.538	0.857	0.375	0.331	0.655	0.273	0.486	0.784	0.605	0.216	0.465	0.53
2	0.678	0.686	0.094	0.444	0.504	0.677	0.505	0.825	0.735	0.664	0.799	0.655	0.557	0.672	0.642	0.502	0.617	0.502	0.636	0.844	0.693	0.509	0.767	0.381	0.557	0.504	0.403	0.005	0.537	0.746	0.919	0.287	0.552	0.659	0.031	0.611	0.392	0.676	0.738	0.696	0.243	0.8	0.402	0.617	0.59	0.054	0.577	0.631	0.739
2	0.718	0.393	0.313	0.321	0.376	0.695	0.373	0.683	0.516	0.516	0.467	0.78	0.482	0.78	0.673	0.449	0.466	0.449	0.526	0.852	0.608	0.473	0.81	0.442	0.465	0.475	0.765	0.028	0.507	0.722	0.976	0.357	0.542	0.533	0.011	0.555	0.378	0.703	0.7	0.591	0.22	0.84	0.474	0.556	0.679	0.087	0.48	0.623	0.757
2	0.932	0.374	1.938	0.521	0.364	0.728	0.267	0.806	0.292	0.645	0.393	0.787	0.337	0.787	0.57	0.423	0.329	0.466	0.465	1.009	0.893	0.43	0.838	0.183	0.541	0.556	0.768	0.009	0.53	0.749	0.417	0.0	0.623	0.827	0.029	0.558	0.342	0.937	0.973	0.572	0.166	0.816	0.115	0.588	0.919	0.182	0.53	0.627	1.017
2	0.581	0.885	0.313	0.138	0.266	0.373	0.258	0.747	0.656	0.697	0.831	0.441	0.34	0.611	0.537	0.74	0.629	0.74	0.791	0.75	0.463	0.485	0.748	0.539	0.655	0.577	0.82	0.077	0.542	0.737	0.628	0.053	0.582	0.876	0.25	0.656	0.392	0.588	0.723	0.642	0.209	0.756	0.446	0.652	0.758	0.318	0.674	0.663	0.606
2	0.484	0.868	0.281	0.349	0.318	0.369	0.193	0.887	0.834	0.73	0.88	0.478	0.352	0.546	0.455	0.652	0.64	0.677	0.792	0.759	0.842	0.527	0.415	0.053	0.657	0.547	0.91	0.205	0.582	0.743	0.434	0.019	0.653	0.812	0.259	0.6	0.343	0.508	0.742	0.674	0.176	0.326	-0.003	0.828	0.254	0.01	0.497	0.579	0.628
2	0.551	0.492	0.281	0.343	0.413	0.433	0.249	0.442	0.427	0.438	0.543	0.933	0.524	0.933	0.84	0.405	0.504	0.419	0.526	0.798	0.861	0.328	0.605	0.192	0.541	0.645	0.645	0.034	0.427	0.728	0.525	0.028	0.542	0.269	0.004	0.516	0.353	0.607	0.975	0.431	0.172	0.632	0.158	0.601	0.601	0.11	0.513	0.602	0.659
2	0.543	0.427	0.063	0.481	0.494	0.541	0.439	0.725	0.493	0.56	0.531	0.618	0.492	0.618	0.579	0.42	0.435	0.42	0.491	0.762	0.638	0.408	0.691	0.41	0.553	0.582	0.622	0.031	0.406	0.684	0.578	0.044	0.562	0.807	0.184	0.601	0.383	0.569	0.791	0.516	0.185	0.706	0.343	0.592	0.703	0.254	0.626	0.691	0.602
2	0.29	0.418	0.156	0.202	0.321	0.175	0.115	0.742	0.394	0.578	0.51	0.64	0.382	0.64	0.56	0.486	0.506	0.495	0.584	0.658	0.88	0.371	0.342	0.081	0.577	0.627	0.653	0.134	0.44	0.72	0.656	0.295	0.582	0.695	0.299	0.45	0.32	0.278	0.479	0.365	0.127	0.399	0.063	0.678	0.09	0.005	0.497	0.579	0.438
2	0.492	0.624	0.25	0.32	0.336	0.342	0.217	0.55	0.507	0.499	0.594	0.564	0.358	0.564	0.506	0.48	0.557	0.594	0.647	0.768	0.88	0.407	0.566	0.188	0.585	0.601	0.471	0.018	0.537	0.746	0.971	1.096	0.566	0.492	0.024	0.129	0.163	0.276	0.087	0.382	0.141	0.627	0.21	0.616	0.143	0.003	0.497	0.579	0.604
2	0.528	0.293	0.656	0.342	0.349	0.245	0.102	0.72	0.32	0.555	0.312	0.61	0.352	0.747	0.634	0.489	0.331	0.489	0.496	0.786	0.87	0.375	0.596	0.201	0.499	0.577	0.471	0.014	0.537	0.746	0.533	0.033	0.611	0.667	0.072	0.429	0.298	0.575	0.906	0.491	0.149	0.612	0.149	0.608	0.545	0.079	0.369	0.477	0.641
2	0.731	0.448	0.063	0.609	0.667	0.667	0.595	0.808	0.415	0.647	0.617	0.886	0.472	0.886	0.833	0.418	0.457	0.418	0.5	0.873	0.697	0.435	0.799	0.378	0.549	0.557	0.357	0.002	0.537	0.746	0.434	0.004	0.673	0.722	0.038	0.604	0.336	0.76	0.962	0.582	0.14	0.808	0.329	0.607	0.819	0.236	0.528	0.607	0.783
2	0.559	0.212	0.188	0.607	0.396	0.455	0.314	0.267	0.324	0.252	0.254	0.701	0.505	0.701	0.612	0.381	0.395	0.386	0.461	0.779	0.691	0.421	0.688	0.368	0.575	0.584	0.563	0.021	0.511	0.743	0.374	0.007	0.757	0.4	0.008	0.516	0.353	0.615	0.988	0.582	0.098	0.712	0.331	0.617	0.69	0.21	0.551	0.612	0.625
2	0.565	0.286	0.031	0.509	0.582	0.576	0.523	0.493	0.422	0.318	0.383	0.792	0.792	0.792	0.792	0.386	0.501	0.386	0.501	0.747	0.491	0.433	0.743	0.563	0.523	0.543	0.576	0.021	0.58	0.773	0.475	0.017	0.378	0.588	0.034	0.445	0.43	0.615	0.956	0.584	0.342	0.764	0.522	0.602	0.73	0.277	0.47	0.567	0.575
2	0.534	0.402	0.219	0.496	0.394	0.432	0.271	0.671	0.343	0.504	0.467	0.63	0.357	0.647	0.592	0.401	0.273	0.409	0.458	0.766	0.694	0.389	0.658	0.326	0.475	0.551	0.743	0.064	0.522	0.76	0.954	0.777	0.522	0.637	0.056	0.58	0.397	0.437	0.316	0.482	0.202	0.672	0.257	0.51	0.634	0.156	0.625	0.779	0.621
2	0.425	0.732	0.344	0.182	0.303	0.129	0.115	0.709	0.628	0.544	0.737	0.768	0.397	0.768	0.644	0.53	0.686	0.699	0.783	0.669	0.478	0.432	0.583	0.307	0.465	0.51	0.933	0.313	0.533	0.751	0.584	0.084	0.579	0.745	0.216	0.455	0.322	0.455	0.729	0.506	0.172	0.606	0.246	0.577	0.583	0.182	0.431	0.561	0.519
2	0.77	0.494	1.0	0.49	0.412	0.509	0.237	0.762	0.389	0.599	0.467	0.738	0.358	0.738	0.628	0.434	0.469	0.477	0.529	0.921	0.897	0.418	0.731	0.175	0.507	0.546	0.678	0.013	0.573	0.776	0.625	0.019	0.616	0.68	0.023	0.372	0.272	0.795	0.964	0.552	0.164	0.758	0.163	0.597	0.702	0.079	0.413	0.526	0.866
2	0.582	0.788	0.094	0.598	0.392	0.533	0.424	0.822	0.638	0.662	0.76	0.53	0.521	0.607	0.563	0.589	0.631	0.589	0.678	0.79	0.685	0.439	0.708	0.384	0.643	0.607	0.432	0.008	0.537	0.746	0.434	0.011	0.77	0.802	0.146	0.601	0.298	0.614	0.855	0.611	0.1	0.734	0.361	0.68	0.653	0.141	0.497	0.512	0.647
2	0.682	0.395	0.688	0.323	0.286	0.493	0.223	0.484	0.36	0.421	0.418	0.549	0.429	0.904	0.725	0.512	0.373	0.512	0.471	0.883	0.989	0.426	0.588	0.082	0.557	0.57	0.639	0.017	0.54	0.756	1.105	1.118	0.547	0.492	0.01	0.558	0.376	0.438	0.083	0.613	0.224	0.604	0.052	0.583	0.607	0.059	0.544	0.642	0.802
2	0.581	0.674	0.25	0.517	0.3	0.496	0.291	0.631	0.635	0.462	0.681	0.581	0.414	0.613	0.545	0.506	0.627	0.595	0.701	0.807	0.811	0.423	0.636	0.214	0.641	0.618	0.783	0.063	0.578	0.776	0.989	0.801	0.599	0.605	0.035	0.497	0.33	0.477	0.317	0.472	0.15	0.65	0.161	0.723	0.562	0.069	0.467	0.451	0.689
2	0.447	0.603	0.281	0.326	0.379	0.249	0.163	0.614	0.486	0.522	0.612	0.682	0.337	0.682	0.548	0.462	0.599	0.575	0.656	0.752	0.95	0.46	0.458	0.095	0.409	0.45	0.602	0.046	0.751	0.837	0.948	1.162	0.577	0.608	0.071	0.345	0.277	0.132	-0.011	0.73	0.235	0.531	0.102	0.547	0.09	0.003	0.497	0.579	0.58
2	0.641	0.751	0.719	0.446	0.355	0.24	0.181	0.687	0.517	0.552	0.721	0.496	0.335	0.583	0.466	0.589	0.527	0.648	0.665	0.859	0.976	0.457	0.56	0.081	0.575	0.555	0.724	0.033	0.52	0.735	0.767	0.111	0.584	0.288	0.002	0.516	0.353	0.674	0.909	0.606	0.198	0.408	-0.003	0.741	0.565	0.054	0.498	0.459	0.772
2	0.665	0.709	0.75	0.267	0.318	0.513	0.194	0.729	0.516	0.564	0.651	0.611	0.354	0.615	0.553	0.564	0.568	0.641	0.691	0.855	0.823	0.461	0.709	0.254	0.563	0.544	0.448	0.006	0.537	0.746	0.603	0.028	0.655	0.665	0.036	0.478	0.299	0.7	0.945	0.618	0.16	0.737	0.237	0.623	0.673	0.108	0.5	0.569	0.752
2	0.488	0.649	0.063	0.415	0.476	0.496	0.392	0.391	0.517	0.412	0.582	0.42	0.42	0.572	0.529	0.523	0.679	0.53	0.683	0.761	0.846	0.444	0.58	0.217	0.429	0.476	0.497	0.02	0.537	0.746	0.346	0.008	0.435	0.608	0.057	0.329	0.344	0.546	0.94	0.582	0.294	0.619	0.198	0.575	0.502	0.072	0.221	0.37	0.596
2	-0.058	0.758	0.031	0.228	0.342	-0.052	0.006	0.737	0.682	0.573	0.769	0.485	0.485	0.485	0.485	0.761	0.988	0.761	0.988	0.0	0.761	0.438	0.607	0.272	0.541	0.55	0.571	0.053	0.537	0.746	0.0	0.348	0.564	0.568	0.074	0.516	0.353	0.515	0.648	0.562	0.203	0.0	0.237	0.609	0.598	0.156	0.497	0.579	0.64
2	0.553	0.755	0.25	0.4	0.368	0.354	0.268	0.686	0.642	0.571	0.764	0.341	0.341	0.687	0.567	0.659	0.63	0.659	0.755	0.76	0.592	0.475	0.685	0.371	0.607	0.559	0.88	0.123	0.597	0.768	0.82	0.26	0.614	0.562	0.03	0.399	0.284	0.571	0.761	0.642	0.19	0.729	0.4	0.663	0.553	0.074	0.362	0.417	0.619
2	0.651	0.231	0.219	0.336	0.36	0.649	0.369	0.872	0.381	0.714	0.418	0.839	0.543	0.839	0.724	0.403	0.442	0.403	0.486	0.826	0.672	0.411	0.75	0.381	0.589	0.599	0.701	0.028	0.649	0.813	0.909	0.305	0.579	0.694	0.047	0.537	0.353	0.647	0.709	0.569	0.191	0.781	0.388	0.639	0.689	0.131	0.508	0.559	0.708
2	0.756	0.171	0.125	0.342	0.439	0.731	0.533	0.622	0.329	0.452	0.383	0.741	0.588	0.741	0.686	0.346	0.449	0.389	0.464	0.888	0.704	0.439	0.813	0.371	0.539	0.547	0.423	0.004	0.537	0.746	1.004	0.361	0.563	0.664	0.022	0.448	0.328	0.733	0.685	0.591	0.207	0.846	0.41	0.614	0.681	0.072	0.325	0.43	0.808
2	0.516	0.374	0.156	0.467	0.423	0.426	0.303	0.785	0.391	0.623	0.406	0.52	0.52	0.746	0.661	0.442	0.484	0.442	0.517	0.774	0.828	0.432	0.593	0.21	0.629	0.605	0.684	0.051	0.536	0.752	0.397	0.011	0.872	0.667	0.077	0.625	0.271	0.567	0.919	0.572	0.043	0.634	0.197	0.668	0.556	0.092	0.613	0.607	0.621
2	0.39	0.515	0.0	0.608	0.666	0.456	0.491	0.482	0.637	0.305	0.515	0.0	0.0	0.0	0.0	0.0	0.0	0.0	0.0	0.659	0.526	0.334	0.614	0.477	0.447	0.581	0.642	0.075	0.559	0.8	0.346	0.015	0.543	0.722	0.219	0.449	0.337	0.435	0.784	0.44	0.175	0.626	0.361	0.536	0.64	0.341	0.443	0.616	0.445
2	0.553	0.598	0.406	0.367	0.395	0.243	0.196	0.745	0.547	0.581	0.607	0.594	0.39	0.594	0.504	0.498	0.501	0.528	0.597	0.815	1.007	0.444	0.484	0.067	0.711	0.64	0.497	0.015	0.537	0.746	1.032	1.259	0.57	0.644	0.054	0.606	0.382	0.087	-0.074	0.467	0.166	0.39	0.001	0.803	0.505	0.051	0.618	0.494	0.689
2	0.734	0.316	0.313	0.447	0.252	0.709	0.386	0.792	0.349	0.63	0.37	0.769	0.337	0.769	0.657	0.436	0.342	0.441	0.508	0.888	0.793	0.426	0.761	0.271	0.523	0.549	0.703	0.019	0.593	0.782	0.617	0.021	0.538	0.801	0.067	0.558	0.381	0.757	0.921	0.56	0.214	0.754	0.19	0.586	0.832	0.256	0.5	0.608	0.811
2	0.517	0.607	0.375	0.199	0.318	0.308	0.178	0.664	0.417	0.497	0.61	0.519	0.423	0.675	0.607	0.437	0.568	0.584	0.677	0.79	0.96	0.493	0.523	0.114	0.513	0.491	0.432	0.012	0.537	0.746	0.974	0.989	0.589	0.708	0.103	0.47	0.324	0.307	0.099	0.74	0.23	0.591	0.127	0.588	0.254	0.008	0.497	0.579	0.64
2	0.791	0.483	0.375	0.538	0.378	0.759	0.406	0.729	0.502	0.564	0.51	0.831	0.5	0.831	0.698	0.44	0.481	0.491	0.581	0.901	0.664	0.426	0.841	0.393	0.547	0.562	0.799	0.024	0.582	0.777	0.449	0.003	0.61	0.829	0.061	0.579	0.354	0.809	0.941	0.572	0.173	0.866	0.414	0.604	0.768	0.118	0.561	0.633	0.834
2	0.409	0.432	0.0	0.62	0.677	0.473	0.506	0.435	0.574	0.256	0.432	0.0	0.0	0.0	0.0	0.0	0.0	0.0	0.0	0.739	1.031	0.341	0.232	0.013	0.541	0.55	0.576	0.048	0.608	0.821	0.936	1.292	0.484	0.0	0.0	0.516	0.353	0.027	-0.051	0.513	0.238	0.0	0.237	0.609	0.598	0.156	0.497	0.579	0.64
2	0.664	0.358	0.125	0.396	0.419	0.672	0.456	0.864	0.464	0.705	0.64	0.887	0.579	0.887	0.802	0.4	0.492	0.429	0.518	0.828	0.641	0.441	0.77	0.422	0.539	0.547	0.609	0.015	0.489	0.724	0.628	0.035	0.636	0.683	0.041	0.576	0.342	0.698	0.935	0.579	0.16	0.798	0.428	0.596	0.683	0.118	0.607	0.674	0.712
2	0.521	0.342	0.094	0.373	0.466	0.439	0.373	0.504	0.394	0.329	0.356	0.761	0.647	0.761	0.706	0.395	0.477	0.395	0.497	0.78	0.858	0.398	0.596	0.208	0.543	0.584	0.515	0.019	0.341	0.642	0.617	0.066	0.466	0.48	0.019	0.449	0.378	0.573	0.929	0.533	0.257	0.623	0.173	0.675	0.596	0.123	0.267	0.317	0.627
2	0.783	0.219	1.063	0.383	0.345	0.647	0.238	0.762	0.317	0.599	0.282	0.846	0.348	0.846	0.659	0.389	0.288	0.411	0.435	0.923	0.855	0.399	0.77	0.227	0.503	0.559	0.357	0.002	0.537	0.746	0.703	0.032	0.585	0.639	0.016	0.285	0.245	0.805	0.959	0.526	0.175	0.761	0.157	0.591	0.839	0.213	0.47	0.579	0.867
2	0.677	0.63	0.438	0.481	0.404	0.554	0.288	0.918	0.36	0.762	0.635	0.728	0.499	0.768	0.695	0.45	0.548	0.545	0.621	0.859	0.809	0.46	0.723	0.266	0.637	0.587	0.485	0.007	0.537	0.746	0.497	0.011	0.788	0.675	0.036	0.596	0.29	0.714	0.958	0.628	0.096	0.724	0.195	0.634	0.761	0.2	0.648	0.663	0.763
2	0.516	0.702	0.094	0.58	0.394	0.416	0.369	0.775	0.471	0.612	0.584	0.502	0.502	0.694	0.632	0.416	0.495	0.416	0.525	0.781	0.884	0.496	0.561	0.159	0.593	0.536	0.663	0.045	0.57	0.748	0.982	1.053	0.595	0.705	0.102	0.628	0.377	0.263	0.048	0.635	0.199	0.0	0.237	0.609	0.598	0.156	0.497	0.579	0.64
2	0.367	0.885	0.188	0.206	0.323	0.195	0.154	0.753	0.799	0.596	0.885	0.443	0.443	0.553	0.509	0.644	0.812	0.674	0.844	0.677	0.706	0.478	0.453	0.139	0.643	0.576	0.841	0.256	0.673	0.8	0.561	0.096	0.611	0.539	0.065	0.585	0.356	0.429	0.862	0.667	0.198	0.491	0.108	0.683	0.435	0.077	0.497	0.579	0.498
2	0.582	0.192	0.125	0.404	0.403	0.59	0.388	0.421	0.351	0.485	0.383	0.526	0.52	0.622	0.563	0.4	0.403	0.452	0.5	0.769	0.556	0.386	0.736	0.483	0.469	0.549	0.697	0.039	0.549	0.775	0.861	0.305	0.559	0.642	0.046	0.355	0.291	0.587	0.71	0.489	0.18	0.739	0.378	0.582	0.789	0.4	0.385	0.519	0.613
2	0.566	0.427	0.25	0.418	0.381	0.527	0.279	0.774	0.45	0.611	0.517	0.537	0.362	0.614	0.553	0.465	0.517	0.476	0.584	0.765	0.582	0.399	0.697	0.381	0.549	0.586	0.893	0.123	0.629	0.808	0.92	0.512	0.565	0.74	0.101	0.575	0.373	0.521	0.489	0.521	0.185	0.722	0.349	0.617	0.619	0.118	0.477	0.557	0.637
2	0.35	0.411	0.031	0.374	0.467	0.383	0.343	0.692	0.476	0.526	0.594	0.542	0.542	0.542	0.542	0.472	0.613	0.472	0.613	0.654	0.618	0.415	0.507	0.243	0.547	0.572	0.809	0.235	0.465	0.718	0.768	0.501	0.564	0.461	0.04	0.516	0.353	0.351	0.556	0.44	0.161	0.449	0.076	0.665	0.488	0.128	0.4	0.447	0.482
2	0.592	0.94	0.094	0.466	0.417	0.597	0.433	0.842	0.801	0.682	0.945	0.686	0.392	0.686	0.627	0.518	0.647	0.572	0.687	0.823	0.889	0.503	0.629	0.189	0.689	0.581	0.403	0.007	0.537	0.746	1.017	0.922	0.647	0.598	0.031	0.681	0.371	0.446	0.221	0.538	0.142	0.627	0.119	0.684	0.633	0.115	0.698	0.649	0.704
2	0.676	0.402	0.188	0.409	0.408	0.66	0.411	0.865	0.498	0.707	0.58	0.753	0.442	0.753	0.692	0.429	0.531	0.442	0.556	0.836	0.652	0.448	0.773	0.407	0.523	0.531	0.668	0.02	0.541	0.749	0.612	0.028	0.628	0.787	0.081	0.615	0.358	0.703	0.902	0.569	0.162	0.776	0.327	0.57	0.82	0.315	0.541	0.654	0.723
2	0.563	0.656	0.344	0.387	0.429	0.356	0.229	0.802	0.438	0.641	0.688	0.673	0.526	0.699	0.626	0.465	0.604	0.621	0.706	0.806	0.883	0.496	0.6	0.174	0.637	0.56	0.637	0.031	0.521	0.722	1.021	1.105	0.608	0.624	0.044	0.635	0.374	0.314	0.06	0.579	0.177	0.584	0.09	0.646	0.689	0.208	0.603	0.622	0.673
2	0.522	0.654	0.281	0.178	0.3	0.401	0.224	0.859	0.633	0.7	0.709	0.754	0.541	0.849	0.735	0.477	0.579	0.549	0.621	0.793	0.958	0.457	0.53	0.119	0.635	0.588	0.403	0.011	0.537	0.746	0.973	0.96	0.589	0.524	0.026	0.597	0.369	0.372	0.195	0.55	0.179	0.575	0.104	0.66	0.468	0.046	0.651	0.64	0.645
2	0.256	1.072	0.031	0.265	0.375	0.313	0.266	0.965	1.022	0.811	1.199	0.689	0.689	0.689	0.689	0.64	0.831	0.64	0.831	0.623	0.745	0.522	0.232	0.035	0.541	0.55	0.783	0.328	0.63	0.767	0.0	0.348	0.564	0.568	0.074	0.516	0.353	0.515	0.648	0.562	0.203	0.0	0.237	0.609	0.598	0.156	0.497	0.579	0.64
2	0.552	0.427	0.375	0.342	0.427	0.342	0.207	0.709	0.441	0.544	0.441	0.694	0.526	0.716	0.645	0.388	0.409	0.409	0.469	0.806	0.933	0.442	0.56	0.131	0.365	0.434	0.58	0.024	0.503	0.73	0.487	0.021	0.548	0.223	0.002	0.516	0.353	0.608	0.983	0.557	0.207	0.553	0.068	0.478	0.642	0.151	0.407	0.653	0.67
2	0.551	0.432	0.375	0.496	0.312	0.301	0.206	0.626	0.265	0.456	0.363	0.579	0.345	0.65	0.559	0.345	0.386	0.418	0.469	0.81	0.973	0.441	0.454	0.052	0.585	0.573	0.77	0.067	0.499	0.729	0.786	0.204	0.55	0.632	0.05	0.543	0.369	0.575	0.788	0.574	0.21	0.47	0.023	0.627	0.37	0.018	0.497	0.579	0.687
2	0.531	0.349	0.25	0.457	0.338	0.43	0.249	0.742	0.304	0.578	0.43	0.508	0.334	0.758	0.673	0.646	0.371	0.646	0.552	0.777	0.792	0.448	0.636	0.276	0.585	0.567	0.471	0.014	0.537	0.746	0.959	0.824	0.579	0.685	0.081	0.662	0.395	0.408	0.254	0.526	0.178	0.629	0.173	0.687	0.464	0.041	0.561	0.554	0.643
2	0.542	0.744	0.313	0.263	0.373	0.302	0.226	0.737	0.73	0.573	0.767	0.596	0.374	0.615	0.525	0.484	0.616	0.609	0.719	0.811	1.027	0.525	0.387	0.029	0.657	0.548	0.642	0.035	0.593	0.749	0.694	0.107	0.666	0.319	0.005	0.516	0.353	0.588	0.91	0.715	0.18	0.0	0.237	0.609	0.598	0.156	0.497	0.579	0.64
2	0.651	0.453	0.563	0.306	0.2	0.415	0.228	0.724	0.41	0.559	0.476	0.797	0.617	0.915	0.833	0.412	0.429	0.451	0.517	0.863	0.959	0.35	0.608	0.116	0.485	0.59	0.563	0.013	0.492	0.758	0.599	0.029	0.597	0.562	0.018	0.548	0.349	0.692	0.961	0.44	0.141	0.636	0.091	0.54	0.616	0.074	0.562	0.702	0.766
2	0.806	0.517	0.688	0.434	0.297	0.66	0.326	0.839	0.394	0.679	0.605	0.801	0.422	0.957	0.82	0.423	0.435	0.587	0.599	0.932	0.828	0.43	0.786	0.229	0.483	0.521	0.852	0.028	0.583	0.776	0.75	0.042	0.609	0.564	0.008	0.392	0.283	0.826	0.959	0.557	0.169	0.791	0.185	0.565	0.775	0.115	0.505	0.633	0.893
2	0.64	0.372	0.688	0.328	0.333	0.497	0.187	0.564	0.304	0.415	0.36	0.767	0.518	0.782	0.677	0.512	0.427	0.512	0.522	0.828	0.724	0.438	0.733	0.352	0.309	0.397	0.296	0.002	0.537	0.746	0.599	0.03	0.505	0.475	0.01	0.436	0.352	0.682	0.966	0.494	0.217	0.742	0.284	0.476	0.773	0.264	0.256	0.517	0.704
2	0.759	0.367	0.313	0.49	0.241	0.736	0.407	0.746	0.36	0.582	0.531	0.809	0.513	0.809	0.704	0.403	0.405	0.408	0.474	0.875	0.615	0.424	0.835	0.441	0.501	0.537	0.768	0.024	0.472	0.719	0.449	0.004	0.733	0.763	0.044	0.582	0.305	0.784	0.956	0.543	0.098	0.852	0.43	0.578	0.812	0.192	0.489	0.607	0.792
2	0.695	0.82	0.063	0.414	0.501	0.642	0.566	0.81	0.851	0.649	0.903	0.601	0.601	0.693	0.66	0.567	0.703	0.567	0.719	0.848	0.656	0.436	0.78	0.389	0.603	0.587	0.782	0.034	0.533	0.749	0.594	0.022	0.702	0.75	0.056	0.642	0.337	0.725	0.93	0.594	0.128	0.809	0.399	0.631	0.719	0.131	0.649	0.668	0.747
2	0.424	0.76	0.031	0.418	0.505	0.451	0.406	0.627	0.818	0.458	0.764	0.693	0.693	0.693	0.693	0.454	0.59	0.454	0.59	0.712	0.731	0.417	0.592	0.333	0.611	0.608	0.403	0.017	0.537	0.746	0.487	0.04	0.626	0.679	0.134	0.415	0.286	0.475	0.842	0.594	0.169	0.575	0.183	0.558	0.313	0.021	0.497	0.579	0.544
2	0.402	0.628	0.156	0.435	0.416	0.217	0.208	0.61	0.614	0.44	0.624	0.614	0.575	0.754	0.68	0.42	0.545	0.54	0.608	0.656	0.478	0.461	0.625	0.491	0.535	0.528	0.724	0.112	0.513	0.73	0.628	0.134	0.575	0.53	0.05	0.323	0.268	0.456	0.844	0.596	0.201	0.675	0.541	0.612	0.456	0.077	0.252	0.364	0.446
2	0.525	0.788	0.156	0.378	0.387	0.519	0.311	0.779	0.631	0.616	0.732	0.616	0.359	0.622	0.555	0.539	0.692	0.694	0.757	0.774	0.788	0.482	0.597	0.205	0.531	0.509	0.81	0.097	0.589	0.761	0.864	0.417	0.566	0.692	0.087	0.571	0.372	0.508	0.579	0.64	0.218	0.57	0.096	0.619	0.547	0.082	0.664	0.688	0.647
2	0.479	0.919	0.281	0.157	0.283	0.291	0.189	0.613	0.81	0.645	0.928	0.447	0.333	0.447	0.392	0.659	0.783	0.786	0.868	0.753	0.82	0.531	0.565	0.2	0.687	0.56	0.705	0.068	0.556	0.729	0.589	0.066	0.547	0.618	0.065	0.631	0.401	0.53	0.886	0.732	0.255	0.592	0.159	0.698	0.425	0.041	0.497	0.579	0.597
2	0.529	0.557	0.156	0.495	0.427	0.474	0.314	0.679	0.571	0.512	0.605	0.843	0.56	0.843	0.761	0.426	0.551	0.454	0.566	0.749	0.605	0.409	0.696	0.459	0.515	0.558	0.456	0.013	0.537	0.746	0.262	0.003	0.447	0.7	0.091	0.564	0.431	0.578	0.913	0.535	0.271	0.719	0.415	0.572	0.668	0.208	0.548	0.657	0.579
2	0.645	0.326	0.75	0.367	0.34	0.262	0.178	0.726	0.176	0.562	0.314	0.692	0.338	0.692	0.584	0.42	0.36	0.42	0.465	0.867	1.027	0.407	0.524	0.057	0.517	0.562	0.382	0.005	0.537	0.746	1.094	1.248	0.536	0.697	0.049	0.569	0.385	0.205	-0.061	0.406	0.169	0.571	0.046	0.607	0.397	0.013	0.497	0.579	0.772
2	0.64	0.61	0.844	0.308	0.286	0.22	0.155	0.435	0.343	0.595	0.557	0.439	0.347	0.677	0.611	0.379	0.466	0.497	0.573	0.868	1.069	0.472	0.354	0.011	0.505	0.502	0.515	0.011	0.256	0.541	1.097	1.31	0.586	0.096	0.0	0.516	0.353	0.188	-0.067	0.443	0.149	0.0	0.237	0.609	0.598	0.156	0.497	0.579	0.64
2	0.409	0.513	0.156	0.349	0.423	0.306	0.214	0.507	0.571	0.429	0.547	0.516	0.364	0.551	0.478	0.556	0.591	0.556	0.658	0.708	0.763	0.467	0.561	0.279	0.641	0.583	0.555	0.042	0.599	0.771	0.893	0.932	0.586	0.708	0.178	0.566	0.361	0.194	0.073	0.659	0.211	0.564	0.178	0.658	0.513	0.115	0.566	0.583	0.523
2	0.516	0.314	0.313	0.31	0.338	0.41	0.204	0.526	0.365	0.464	0.393	0.511	0.342	0.546	0.467	0.592	0.36	0.592	0.506	0.785	0.915	0.464	0.555	0.151	0.525	0.519	0.52	0.02	0.661	0.8	0.958	0.882	0.574	0.578	0.04	0.483	0.336	0.392	0.246	0.637	0.213	0.575	0.108	0.595	0.5	0.059	0.385	0.506	0.638
2	0.473	0.471	0.188	0.43	0.408	0.369	0.242	0.656	0.505	0.488	0.503	0.674	0.34	0.674	0.637	0.471	0.526	0.471	0.578	0.759	0.892	0.463	0.554	0.189	0.635	0.583	0.202	0.004	0.537	0.746	0.929	0.886	0.588	0.517	0.032	0.41	0.301	0.356	0.249	0.645	0.206	0.587	0.158	0.663	0.532	0.097	0.531	0.554	0.586
2	0.509	0.233	0.031	0.476	0.554	0.525	0.476	0.293	0.388	0.147	0.215	0.538	0.538	0.538	0.538	0.317	0.412	0.317	0.412	0.765	0.791	0.399	0.603	0.237	0.395	0.49	0.707	0.059	0.393	0.679	0.463	0.021	0.368	0.332	0.006	0.516	0.353	0.57	0.977	0.479	0.321	0.608	0.159	0.5	0.659	0.215	0.38	0.604	0.609
2	0.317	0.559	0.031	0.388	0.479	0.34	0.316	0.784	0.545	0.622	0.721	0.753	0.753	0.753	0.753	0.376	0.488	0.376	0.488	0.621	0.533	0.424	0.558	0.437	0.539	0.56	0.645	0.112	0.552	0.762	0.497	0.076	0.6	0.668	0.214	0.565	0.354	0.362	0.736	0.528	0.166	0.606	0.44	0.632	0.5	0.167	0.343	0.43	0.379
2	0.661	0.411	0.031	0.496	0.571	0.678	0.603	0.885	0.49	0.727	0.771	0.678	0.678	0.678	0.678	0.42	0.545	0.42	0.545	0.841	0.74	0.438	0.734	0.319	0.573	0.569	0.68	0.024	0.549	0.757	0.976	0.479	0.579	0.721	0.054	0.611	0.379	0.621	0.559	0.567	0.19	0.76	0.303	0.624	0.681	0.118	0.613	0.65	0.735
2	0.433	0.538	0.125	0.23	0.345	0.445	0.263	0.558	0.476	0.405	0.561	0.561	0.434	0.599	0.549	0.441	0.573	0.51	0.619	0.743	0.948	0.451	0.0	-0.003	0.541	0.55	0.81	0.154	0.578	0.767	0.665	0.151	0.592	0.653	0.107	0.513	0.339	0.47	0.778	0.577	0.185	0.0	0.237	0.609	0.598	0.156	0.497	0.579	0.64
2	0.567	0.45	0.406	0.3	0.342	0.322	0.207	0.491	0.396	0.397	0.436	0.618	0.411	0.704	0.615	0.378	0.345	0.421	0.477	0.823	1.017	0.42	0.482	0.062	0.445	0.505	0.464	0.012	0.537	0.746	0.673	0.08	0.541	0.504	0.018	0.541	0.373	0.611	0.919	0.545	0.207	0.431	0.008	0.609	0.181	0.003	0.497	0.579	0.704
2	0.35	0.861	0.125	0.373	0.418	0.216	0.195	0.746	0.72	0.582	0.848	0.434	0.339	0.541	0.472	0.701	0.714	0.701	0.843	0.672	0.74	0.507	0.428	0.123	0.585	0.521	0.812	0.237	0.625	0.769	0.417	0.035	0.802	0.67	0.183	0.477	0.242	0.403	0.8	0.686	0.105	0.0	0.237	0.609	0.598	0.156	0.497	0.579	0.64
2	0.366	0.254	0.25	0.157	0.283	0.184	0.113	0.564	0.322	0.392	0.312	0.495	0.372	0.767	0.669	0.533	0.264	0.533	0.492	0.709	0.966	0.453	0.26	0.024	0.541	0.55	0.68	0.106	0.505	0.728	0.475	0.05	0.51	0.741	0.284	0.545	0.39	0.396	0.693	0.56	0.233	0.0	0.237	0.609	0.598	0.156	0.497	0.579	0.64
2	0.536	0.804	0.25	0.261	0.371	0.502	0.254	0.937	0.649	0.782	0.804	0.672	0.35	0.672	0.617	0.487	0.596	0.674	0.681	0.792	0.88	0.404	0.591	0.185	0.571	0.595	0.55	0.021	0.492	0.738	0.671	0.093	0.596	0.633	0.054	0.589	0.364	0.578	0.875	0.523	0.168	0.612	0.142	0.618	0.567	0.092	0.597	0.644	0.649
2	0.421	0.774	0.031	0.358	0.453	0.461	0.402	0.552	0.73	0.47	0.716	0.495	0.495	0.495	0.495	0.603	0.783	0.603	0.783	0.716	0.778	0.429	0.528	0.199	0.497	0.532	0.746	0.116	0.602	0.786	0.463	0.033	0.33	0.704	0.164	0.471	0.474	0.467	0.82	0.584	0.386	0.536	0.126	0.549	0.547	0.141	0.382	0.551	0.539
2	0.718	0.483	0.125	0.333	0.409	0.726	0.502	0.666	0.427	0.642	0.591	0.168	0.168	0.739	0.673	0.5	0.525	0.5	0.564	0.888	0.862	0.447	0.726	0.221	0.541	0.543	0.075	0.0	0.537	0.746	0.703	0.046	0.64	0.392	0.004	0.516	0.353	0.749	0.961	0.591	0.161	0.734	0.17	0.607	0.742	0.138	0.585	0.648	0.811
2	0.608	0.815	0.313	0.447	0.375	0.536	0.281	0.717	0.324	0.6	0.769	0.626	0.481	0.687	0.584	0.558	0.683	0.642	0.783	0.837	0.933	0.488	0.612	0.151	0.509	0.491	0.168	0.001	0.537	0.746	0.554	0.026	0.521	0.5	0.014	0.422	0.338	0.655	0.967	0.655	0.252	0.62	0.1	0.595	0.335	0.01	0.497	0.579	0.729
2	0.676	0.841	0.375	0.472	0.399	0.579	0.31	0.889	0.81	0.732	0.887	0.634	0.341	0.651	0.606	0.527	0.619	0.8	0.725	0.868	0.884	0.46	0.68	0.187	0.653	0.596	0.602	0.014	0.434	0.684	1.078	0.946	0.607	0.726	0.053	0.604	0.364	0.498	0.182	0.477	0.147	0.665	0.107	0.673	0.705	0.131	0.584	0.583	0.782
2	0.484	0.51	0.313	0.189	0.293	0.345	0.178	0.696	0.453	0.53	0.543	0.665	0.365	0.696	0.634	0.477	0.46	0.579	0.655	0.761	0.859	0.424	0.556	0.181	0.603	0.597	0.645	0.048	0.341	0.632	0.573	0.057	0.525	0.446	0.018	0.516	0.353	0.543	0.938	0.55	0.22	0.568	0.12	0.65	0.606	0.162	0.515	0.554	0.598
2	0.688	0.351	0.063	0.387	0.478	0.705	0.559	0.453	0.505	0.284	0.427	0.457	0.457	0.697	0.647	0.393	0.475	0.393	0.494	0.851	0.707	0.381	0.761	0.347	0.467	0.552	0.734	0.027	0.685	0.839	0.603	0.025	0.536	0.709	0.043	0.41	0.326	0.72	0.94	0.504	0.199	0.754	0.245	0.552	0.819	0.295	0.459	0.611	0.754
2	0.734	0.395	0.25	0.511	0.297	0.7	0.418	0.839	0.457	0.679	0.566	0.948	0.503	0.948	0.829	0.413	0.51	0.434	0.531	0.884	0.76	0.412	0.78	0.317	0.529	0.564	0.403	0.004	0.537	0.746	0.694	0.039	0.667	0.799	0.066	0.61	0.34	0.754	0.908	0.53	0.129	0.791	0.276	0.582	0.755	0.144	0.6	0.683	0.806
2	0.451	0.503	0.25	0.414	0.412	0.187	0.183	0.512	0.448	0.438	0.503	0.532	0.349	0.532	0.485	0.459	0.596	0.557	0.645	0.76	1.006	0.444	0.431	0.073	0.711	0.64	0.344	0.011	0.537	0.746	0.434	0.022	0.503	0.669	0.109	0.614	0.417	0.505	0.88	0.586	0.245	0.465	0.047	0.672	0.301	0.018	0.497	0.579	0.59
2	0.547	0.4	0.531	0.381	0.321	0.153	0.15	0.637	0.367	0.468	0.393	0.679	0.362	0.729	0.632	0.359	0.351	0.378	0.427	0.753	0.575	0.42	0.716	0.492	0.409	0.483	0.393	0.008	0.537	0.746	0.636	0.066	0.33	0.66	0.062	0.399	0.444	0.589	0.888	0.526	0.369	0.709	0.343	0.56	0.771	0.418	0.277	0.443	0.586
2	0.298	0.57	0.219	0.267	0.262	0.172	0.076	0.53	0.36	0.447	0.543	0.614	0.45	0.615	0.575	0.623	0.517	0.623	0.727	0.617	0.566	0.344	0.548	0.444	0.599	0.662	0.546	0.071	0.513	0.772	0.567	0.144	0.671	0.564	0.11	0.476	0.291	0.354	0.78	0.487	0.114	0.591	0.423	0.67	0.464	0.138	0.433	0.47	0.369
2	0.658	0.256	0.438	0.462	0.29	0.604	0.272	0.688	0.216	0.522	0.349	0.621	0.347	0.673	0.609	0.354	0.271	0.402	0.443	0.852	0.828	0.368	0.704	0.252	0.543	0.61	0.329	0.004	0.537	0.746	1.053	0.863	0.49	0.654	0.034	0.54	0.399	0.525	0.267	0.618	0.264	0.718	0.205	0.588	0.728	0.172	0.554	0.644	0.746
2	0.277	0.734	0.063	0.426	0.457	0.203	0.217	0.734	0.657	0.57	0.707	0.682	0.682	0.685	0.683	0.452	0.513	0.452	0.551	0.612	0.603	0.463	0.487	0.298	0.561	0.542	0.705	0.192	0.454	0.695	0.612	0.226	0.611	0.507	0.08	0.448	0.306	0.329	0.742	0.54	0.164	0.499	0.195	0.657	0.488	0.185	0.449	0.497	0.39
2	0.528	0.312	0.375	0.345	0.371	0.398	0.187	0.517	0.336	0.342	0.367	0.695	0.416	0.695	0.567	0.37	0.356	0.399	0.455	0.771	0.749	0.412	0.653	0.322	0.379	0.468	0.413	0.011	0.537	0.746	0.621	0.065	0.521	0.496	0.02	0.392	0.325	0.58	0.928	0.491	0.206	0.659	0.234	0.485	0.602	0.126	0.408	0.646	0.623
2	0.619	0.531	0.25	0.499	0.342	0.574	0.323	0.5	0.469	0.368	0.522	0.722	0.364	0.722	0.628	0.445	0.551	0.57	0.626	0.826	0.791	0.374	0.697	0.289	0.527	0.595	0.075	0.001	0.537	0.746	0.533	0.021	0.459	0.407	0.007	0.516	0.353	0.666	0.979	0.506	0.255	0.702	0.216	0.622	0.714	0.187	0.461	0.539	0.706
2	0.577	0.815	0.313	0.413	0.192	0.467	0.255	0.763	0.571	0.6	0.801	0.742	0.432	0.77	0.716	0.541	0.677	0.683	0.773	0.817	0.91	0.46	0.594	0.152	0.681	0.611	0.612	0.025	0.223	0.512	1.003	0.899	0.603	0.415	0.008	0.516	0.353	0.452	0.262	0.518	0.162	0.62	0.12	0.708	0.6	0.095	0.531	0.513	0.691
2	0.397	0.58	0.125	0.363	0.364	0.346	0.234	0.623	0.562	0.473	0.691	0.58	0.437	0.58	0.543	0.528	0.686	0.548	0.699	0.644	0.437	0.493	0.649	0.614	0.553	0.514	0.423	0.021	0.537	0.746	0.463	0.039	0.65	0.582	0.075	0.559	0.33	0.461	0.899	0.623	0.165	0.673	0.545	0.614	0.583	0.21	0.61	0.657	0.422
2	0.522	0.644	0.313	0.29	0.379	0.388	0.209	0.449	0.573	0.544	0.663	0.541	0.456	0.597	0.552	0.525	0.609	0.591	0.697	0.793	0.958	0.457	0.525	0.113	0.705	0.624	0.485	0.017	0.537	0.746	0.981	1.014	0.588	0.0	0.0	0.516	0.353	0.361	0.176	0.596	0.193	0.51	0.05	0.642	0.539	0.079	0.751	0.721	0.651
2	0.264	0.691	0.031	0.424	0.51	0.242	0.271	0.853	0.484	0.695	0.741	0.589	0.589	0.589	0.589	0.55	0.714	0.55	0.714	0.6	0.578	0.481	0.297	0.063	0.739	0.624	0.857	0.474	0.543	0.739	0.0	0.348	0.564	0.568	0.074	0.516	0.353	0.515	0.648	0.562	0.203	0.0	0.237	0.609	0.598	0.156	0.497	0.579	0.64
2	0.181	0.667	0.063	0.308	0.371	0.166	0.137	0.762	0.63	0.599	0.725	0.581	0.581	0.589	0.585	0.534	0.597	0.534	0.645	0.596	0.854	0.313	0.232	0.054	0.541	0.55	0.615	0.191	0.488	0.771	0.417	0.083	0.493	0.632	0.329	0.488	0.378	0.22	0.623	0.299	0.162	0.0	0.237	0.609	0.598	0.156	0.497	0.579	0.64
2	0.642	0.365	0.469	0.324	0.279	0.542	0.248	0.831	0.4	0.671	0.508	0.344	0.344	0.929	0.75	0.75	0.448	0.75	0.564	0.845	0.848	0.398	0.682	0.227	0.493	0.555	0.509	0.009	0.606	0.798	1.031	0.795	0.516	0.621	0.029	0.6	0.406	0.534	0.327	0.56	0.229	0.66	0.124	0.622	0.776	0.267	0.411	0.5	0.736
2	0.66	0.651	0.5	0.34	0.328	0.547	0.253	0.683	0.465	0.516	0.605	0.711	0.359	0.731	0.623	0.397	0.47	0.533	0.543	0.878	1.052	0.491	0.382	0.013	0.599	0.543	0.699	0.026	0.598	0.763	0.533	0.017	0.665	0.56	0.017	0.545	0.319	0.701	0.972	0.664	0.168	0.431	-0.001	0.65	0.271	0.005	0.497	0.579	0.793
2	0.606	0.806	0.313	0.54	0.326	0.466	0.279	0.755	0.735	0.612	0.827	0.495	0.363	0.53	0.467	0.682	0.588	0.682	0.739	0.798	0.648	0.475	0.646	0.203	0.655	0.585	1.059	0.246	0.659	0.795	0.54	0.024	0.541	0.344	0.005	0.516	0.353	0.655	0.979	0.674	0.243	0.687	0.201	0.677	0.569	0.064	0.556	0.559	0.707
2	0.624	0.367	0.281	0.326	0.3	0.611	0.31	0.639	0.453	0.47	0.594	0.688	0.439	0.926	0.817	0.394	0.484	0.475	0.527	0.829	0.795	0.439	0.69	0.268	0.597	0.582	0.625	0.021	0.517	0.74	0.925	0.395	0.599	0.475	0.011	0.592	0.363	0.615	0.67	0.574	0.18	0.724	0.262	0.634	0.617	0.087	0.62	0.644	0.711
2	0.464	0.316	0.281	0.334	0.362	0.289	0.177	0.415	0.401	0.279	0.33	0.596	0.509	0.75	0.648	0.395	0.384	0.4	0.468	0.757	0.919	0.433	0.533	0.166	0.491	0.523	0.0	0.001	0.537	0.746	0.589	0.072	0.439	0.488	0.026	0.648	0.464	0.522	0.917	0.577	0.29	0.555	0.119	0.572	0.532	0.1	0.487	0.611	0.584
2	0.279	0.647	0.125	0.261	0.371	0.159	0.136	0.75	0.642	0.586	0.677	0.355	0.355	0.65	0.587	0.667	0.495	0.667	0.626	0.624	0.673	0.475	0.431	0.184	0.553	0.529	0.749	0.242	0.532	0.736	0.0	0.348	0.564	0.568	0.074	0.516	0.353	0.515	0.648	0.562	0.203	0.0	0.237	0.609	0.598	0.156	0.497	0.579	0.64
2	0.522	0.845	0.063	0.515	0.381	0.516	0.421	0.742	0.761	0.578	0.822	0.345	0.345	0.41	0.384	0.775	0.944	0.775	0.975	0.73	0.526	0.537	0.657	0.347	0.667	0.545	0.958	0.219	0.635	0.764	0.54	0.036	0.599	0.269	0.004	0.516	0.353	0.58	0.968	0.73	0.222	0.615	0.158	0.674	0.528	0.072	0.556	0.562	0.635
2	0.71	0.827	0.688	0.404	0.418	0.322	0.245	0.925	0.676	0.77	0.836	0.802	0.5	0.802	0.666	0.53	0.547	0.63	0.719	0.902	1.029	0.478	0.438	0.017	0.739	0.627	0.851	0.047	0.551	0.744	0.374	0.003	0.45	0.564	0.013	0.716	0.478	0.746	0.986	0.64	0.299	0.0	0.237	0.609	0.598	0.156	0.497	0.579	0.64
2	0.602	0.621	0.0	0.744	0.782	0.645	0.667	0.542	0.716	0.368	0.621	0.0	0.0	0.0	0.0	0.0	0.0	0.0	0.0	0.812	0.76	0.467	0.695	0.311	0.599	0.56	0.478	0.011	0.537	0.746	0.65	0.055	0.63	0.192	0.001	0.516	0.353	0.647	0.955	0.637	0.179	0.74	0.343	0.643	0.511	0.041	0.534	0.575	0.68
2	0.401	0.76	0.219	0.406	0.323	0.25	0.161	0.691	0.649	0.525	0.734	0.581	0.342	0.581	0.472	0.553	0.718	0.654	0.783	0.696	0.709	0.53	0.58	0.34	0.609	0.518	0.503	0.033	0.366	0.616	0.863	0.777	0.616	0.733	0.224	0.568	0.347	0.247	0.158	0.662	0.194	0.571	0.201	0.708	0.508	0.115	0.393	0.404	0.511
2	0.524	0.45	0.281	0.427	0.336	0.463	0.226	0.77	0.434	0.607	0.513	0.565	0.448	0.696	0.615	0.524	0.406	0.524	0.556	0.765	0.726	0.441	0.635	0.285	0.573	0.566	0.761	0.074	0.479	0.718	0.931	0.695	0.576	0.541	0.03	0.583	0.371	0.46	0.408	0.538	0.183	0.633	0.186	0.67	0.543	0.082	0.58	0.582	0.631
2	0.396	0.573	0.094	0.506	0.459	0.314	0.27	0.632	0.462	0.463	0.533	0.574	0.574	0.784	0.711	0.364	0.473	0.411	0.51	0.721	0.93	0.453	0.449	0.116	0.491	0.509	0.55	0.044	0.407	0.669	0.889	0.974	0.583	0.571	0.071	0.494	0.336	0.233	0.142	0.431	0.147	0.479	0.079	0.658	0.435	0.067	0.497	0.579	0.53
2	0.283	0.284	0.094	0.217	0.333	0.217	0.175	0.461	0.443	0.284	0.321	0.772	0.678	0.772	0.732	0.413	0.527	0.424	0.538	0.635	0.733	0.374	0.422	0.167	0.455	0.551	0.715	0.196	0.537	0.774	0.782	0.783	0.533	0.344	0.023	0.516	0.353	0.229	0.343	0.455	0.186	0.0	0.237	0.609	0.598	0.156	0.497	0.579	0.64
2	0.4	0.808	0.094	0.427	0.392	0.311	0.273	0.842	0.721	0.682	0.799	0.555	0.408	0.555	0.49	0.58	0.713	0.58	0.74	0.664	0.521	0.445	0.602	0.41	0.681	0.622	0.782	0.156	0.465	0.708	0.691	0.217	0.65	0.665	0.137	0.629	0.354	0.426	0.696	0.555	0.145	0.634	0.368	0.687	0.521	0.128	0.662	0.623	0.477
2	0.477	0.697	0.094	0.503	0.416	0.427	0.337	0.743	0.675	0.579	0.727	0.683	0.58	0.683	0.653	0.482	0.601	0.501	0.626	0.707	0.531	0.454	0.65	0.411	0.543	0.539	0.839	0.144	0.564	0.758	0.625	0.089	0.637	0.599	0.057	0.523	0.323	0.526	0.875	0.579	0.159	0.681	0.383	0.617	0.578	0.136	0.51	0.583	0.545
2	0.572	0.806	0.438	0.304	0.399	0.359	0.2	0.69	0.673	0.577	0.811	0.41	0.41	0.687	0.597	0.662	0.581	0.662	0.697	0.82	0.956	0.464	0.532	0.093	0.519	0.516	0.703	0.042	0.399	0.66	1.025	1.087	0.586	0.588	0.032	0.39	0.293	0.345	0.086	0.472	0.157	0.0	0.237	0.609	0.598	0.156	0.497	0.579	0.64
2	0.421	0.584	0.188	0.228	0.333	0.361	0.199	0.546	0.452	0.422	0.55	0.537	0.453	0.578	0.519	0.521	0.627	0.546	0.674	0.723	0.825	0.407	0.53	0.201	0.473	0.535	0.631	0.061	0.502	0.743	0.873	0.759	0.57	0.588	0.069	0.267	0.243	0.34	0.318	0.453	0.162	0.557	0.157	0.622	0.541	0.133	0.174	0.27	0.536
2	0.497	0.43	0.031	0.361	0.456	0.537	0.466	0.78	0.533	0.618	0.709	0.594	0.594	0.594	0.594	0.464	0.603	0.464	0.603	0.745	0.686	0.447	0.651	0.375	0.511	0.525	0.491	0.019	0.537	0.746	0.346	0.008	0.707	0.705	0.111	0.564	0.309	0.546	0.89	0.557	0.116	0.682	0.347	0.571	0.61	0.156	0.543	0.655	0.569
2	0.472	0.859	0.25	0.361	0.364	0.285	0.201	0.836	0.742	0.677	0.843	0.624	0.361	0.624	0.534	0.593	0.66	0.652	0.764	0.762	0.922	0.475	0.535	0.161	0.633	0.573	0.127	0.002	0.537	0.746	0.643	0.104	0.6	0.679	0.104	0.566	0.354	0.512	0.817	0.645	0.199	0.544	0.1	0.649	0.543	0.105	0.593	0.612	0.595
2	0.77	0.254	0.219	0.385	0.391	0.773	0.468	0.622	0.375	0.452	0.356	0.754	0.498	0.755	0.706	0.351	0.357	0.367	0.439	0.891	0.675	0.417	0.83	0.397	0.491	0.537	0.52	0.006	0.509	0.743	0.921	0.18	0.543	0.564	0.01	0.467	0.344	0.775	0.844	0.545	0.206	0.842	0.367	0.566	0.835	0.218	0.5	0.628	0.814
2	0.378	0.612	0.0	0.6	0.66	0.445	0.48	0.537	0.709	0.363	0.612	0.0	0.0	0.0	0.0	0.0	0.0	0.0	0.0	0.641	0.469	0.392	0.618	0.526	0.511	0.571	0.65	0.085	0.615	0.805	0.397	0.025	0.241	0.48	0.04	0.566	0.582	0.452	0.944	0.55	0.474	0.661	0.538	0.59	0.556	0.19	0.452	0.566	0.409
2	0.515	0.538	0.219	0.437	0.39	0.45	0.256	0.796	0.531	0.634	0.605	0.885	0.427	0.885	0.751	0.392	0.492	0.435	0.534	0.75	0.66	0.418	0.668	0.392	0.509	0.547	0.58	0.028	0.675	0.821	0.893	0.543	0.567	0.717	0.111	0.477	0.337	0.467	0.454	0.53	0.186	0.652	0.236	0.613	0.727	0.351	0.425	0.519	0.588
2	0.668	0.734	0.969	0.48	0.378	0.278	0.157	0.72	0.422	0.599	0.707	0.717	0.328	0.76	0.632	0.445	0.529	0.736	0.666	0.874	0.976	0.499	0.597	0.096	0.557	0.512	0.612	0.015	0.588	0.755	0.705	0.061	0.623	0.567	0.017	0.404	0.283	0.702	0.936	0.676	0.194	0.659	0.106	0.616	0.254	0.003	0.497	0.579	0.785
2	0.824	0.3	0.469	0.414	0.303	0.809	0.4	0.774	0.225	0.611	0.314	0.641	0.439	0.788	0.674	0.382	0.347	0.387	0.458	0.913	0.628	0.398	0.876	0.444	0.483	0.548	0.541	0.005	0.52	0.755	0.656	0.018	0.671	0.319	0.001	0.516	0.353	0.845	0.985	0.518	0.123	0.889	0.427	0.563	0.86	0.203	0.497	0.628	0.853
2	0.641	0.21	0.375	0.196	0.315	0.527	0.28	0.58	0.277	0.488	0.33	0.327	0.327	0.788	0.674	0.843	0.313	0.843	0.49	0.847	0.864	0.436	0.671	0.21	0.531	0.545	0.52	0.011	0.572	0.769	0.679	0.057	0.641	0.53	0.014	0.41	0.277	0.679	0.94	0.574	0.156	0.634	0.096	0.587	0.774	0.267	0.502	0.607	0.739
2	0.496	0.194	0.125	0.276	0.381	0.506	0.316	0.224	0.296	0.208	0.178	0.496	0.382	0.62	0.551	0.306	0.331	0.414	0.429	0.78	0.967	0.42	0.499	0.105	0.395	0.474	0.464	0.017	0.537	0.746	0.982	1.166	0.555	0.612	0.056	0.301	0.267	0.188	-0.001	0.389	0.15	0.475	0.039	0.545	0.435	0.041	0.497	0.579	0.632
2	0.716	0.552	0.094	0.447	0.36	0.732	0.536	0.789	0.567	0.627	0.619	0.466	0.466	0.634	0.591	0.687	0.597	0.687	0.697	0.841	0.555	0.411	0.823	0.501	0.547	0.576	0.701	0.02	0.622	0.801	0.621	0.025	0.596	0.791	0.068	0.459	0.317	0.74	0.918	0.574	0.182	0.846	0.511	0.617	0.778	0.187	0.454	0.539	0.733
2	0.57	0.339	0.469	0.291	0.378	0.215	0.188	0.67	0.351	0.503	0.363	0.465	0.446	0.684	0.583	0.52	0.342	0.52	0.492	0.821	0.972	0.404	0.543	0.103	0.585	0.604	0.491	0.013	0.537	0.746	0.434	0.011	0.612	0.713	0.081	0.501	0.326	0.614	0.914	0.528	0.159	0.577	0.079	0.631	0.511	0.049	0.467	0.536	0.694
2	0.556	0.446	0.094	0.417	0.387	0.564	0.402	0.798	0.424	0.637	0.566	0.574	0.574	0.713	0.67	0.387	0.484	0.409	0.505	0.76	0.584	0.411	0.713	0.46	0.575	0.592	0.648	0.033	0.46	0.717	0.463	0.017	0.671	0.694	0.075	0.582	0.329	0.602	0.917	0.56	0.136	0.76	0.529	0.626	0.397	0.021	0.497	0.579	0.6
2	0.569	0.755	0.313	0.392	0.36	0.49	0.249	0.957	0.512	0.803	0.684	0.859	0.538	0.859	0.733	0.444	0.577	0.577	0.674	0.812	0.897	0.485	0.564	0.123	0.497	0.486	0.794	0.071	0.503	0.716	0.547	0.03	0.555	0.73	0.092	0.558	0.372	0.609	0.89	0.625	0.221	0.586	0.088	0.627	0.521	0.054	0.579	0.623	0.692
2	0.477	0.43	0.063	0.583	0.534	0.42	0.384	0.476	0.474	0.3	0.393	0.49	0.42	0.49	0.462	0.456	0.456	0.456	0.525	0.729	0.655	0.374	0.646	0.397	0.577	0.624	0.536	0.027	0.75	0.867	0.584	0.065	0.597	0.562	0.043	0.361	0.276	0.532	0.908	0.552	0.175	0.663	0.321	0.658	0.616	0.182	0.42	0.471	0.553
2	0.573	0.455	0.156	0.532	0.368	0.512	0.351	0.815	0.412	0.655	0.508	0.662	0.52	0.662	0.598	0.495	0.547	0.495	0.595	0.783	0.663	0.435	0.711	0.413	0.589	0.581	0.168	0.002	0.537	0.746	0.749	0.137	0.66	0.594	0.034	0.497	0.303	0.607	0.858	0.586	0.149	0.715	0.317	0.644	0.695	0.203	0.559	0.592	0.642
2	0.621	0.499	0.313	0.437	0.318	0.58	0.291	0.496	0.526	0.46	0.554	0.343	0.343	0.92	0.803	0.379	0.492	0.53	0.596	0.826	0.791	0.399	0.696	0.284	0.541	0.582	0.413	0.007	0.537	0.746	0.262	0.001	0.808	0.549	0.019	0.467	0.237	0.668	0.982	0.54	0.061	0.71	0.232	0.622	0.699	0.164	0.434	0.519	0.706
2	0.392	0.372	0.156	0.235	0.349	0.295	0.2	0.427	0.419	0.321	0.43	0.644	0.399	0.644	0.606	0.39	0.474	0.398	0.504	0.72	0.933	0.38	0.407	0.081	0.369	0.488	0.648	0.078	0.416	0.701	0.876	0.904	0.514	0.562	0.067	0.432	0.346	0.263	0.202	0.411	0.185	0.437	0.05	0.563	0.271	0.018	0.497	0.579	0.535
2	0.6	0.716	0.25	0.429	0.395	0.529	0.306	0.674	0.721	0.516	0.746	0.457	0.336	0.575	0.483	0.623	0.779	0.679	0.814	0.832	0.933	0.501	0.602	0.146	0.699	0.589	0.413	0.007	0.537	0.746	0.987	0.712	0.624	0.192	0.001	0.516	0.353	0.529	0.421	0.672	0.192	0.564	0.056	0.744	0.62	0.1	0.618	0.543	0.721
2	0.841	0.365	0.219	0.38	0.461	0.813	0.527	0.666	0.465	0.499	0.598	0.842	0.588	0.842	0.745	0.409	0.531	0.512	0.574	0.923	0.635	0.408	0.886	0.442	0.527	0.566	0.23	0.001	0.537	0.746	0.516	0.004	0.624	0.712	0.02	0.408	0.284	0.859	0.979	0.555	0.16	0.908	0.466	0.6	0.815	0.131	0.467	0.567	0.868
2	0.362	0.478	0.063	0.349	0.424	0.377	0.287	0.743	0.542	0.579	0.596	0.731	0.731	0.735	0.733	0.388	0.504	0.398	0.51	0.667	0.659	0.408	0.543	0.308	0.603	0.61	0.701	0.121	0.455	0.715	0.798	0.591	0.571	0.582	0.091	0.531	0.356	0.328	0.435	0.479	0.17	0.506	0.13	0.678	0.497	0.131	0.482	0.503	0.484
2	0.572	0.314	0.063	0.432	0.449	0.59	0.463	0.507	0.465	0.332	0.379	0.693	0.489	0.693	0.646	0.41	0.51	0.41	0.521	0.755	0.509	0.329	0.74	0.528	0.445	0.585	0.687	0.038	0.306	0.64	0.752	0.141	0.539	0.663	0.056	0.485	0.354	0.601	0.833	0.406	0.167	0.754	0.459	0.546	0.736	0.282	0.428	0.592	0.599
2	0.618	0.928	0.438	0.508	0.379	0.492	0.239	0.857	0.747	0.699	0.887	0.668	0.326	0.668	0.51	0.661	0.736	0.776	0.901	0.84	0.907	0.512	0.623	0.156	0.689	0.576	0.648	0.025	0.607	0.76	0.684	0.066	0.693	0.578	0.024	0.659	0.345	0.657	0.924	0.701	0.161	0.677	0.17	0.711	0.43	0.021	0.497	0.579	0.728
2	0.529	0.577	0.031	0.525	0.595	0.529	0.494	0.695	0.604	0.529	0.681	0.862	0.862	0.862	0.862	0.381	0.495	0.381	0.495	0.765	0.702	0.412	0.668	0.365	0.445	0.512	0.456	0.013	0.537	0.746	0.31	0.004	0.195	0.68	0.079	0.287	0.514	0.579	0.923	0.552	0.538	0.715	0.399	0.557	0.505	0.059	0.218	0.383	0.599
2	0.494	0.36	0.188	0.452	0.394	0.442	0.26	0.762	0.403	0.599	0.37	0.645	0.645	0.864	0.755	0.358	0.395	0.368	0.443	0.738	0.654	0.442	0.662	0.414	0.545	0.549	0.37	0.009	0.537	0.746	0.397	0.012	0.427	0.541	0.035	0.734	0.497	0.555	0.958	0.577	0.299	0.685	0.364	0.604	0.62	0.172	0.595	0.656	0.561
2	0.756	0.637	0.375	0.373	0.303	0.691	0.377	0.805	0.519	0.644	0.63	0.916	0.493	0.916	0.758	0.396	0.514	0.502	0.575	0.894	0.75	0.448	0.795	0.322	0.553	0.548	0.595	0.009	0.44	0.692	0.578	0.014	0.705	0.507	0.007	0.568	0.311	0.786	0.983	0.596	0.127	0.795	0.253	0.598	0.83	0.226	0.552	0.633	0.823
2	0.487	0.309	0.094	0.351	0.447	0.491	0.345	0.791	0.398	0.629	0.543	0.654	0.617	0.765	0.706	0.404	0.447	0.404	0.488	0.729	0.618	0.414	0.664	0.438	0.519	0.557	0.497	0.021	0.537	0.746	0.772	0.255	0.542	0.697	0.111	0.698	0.424	0.5	0.689	0.506	0.196	0.699	0.432	0.6	0.491	0.064	0.677	0.717	0.552
2	0.56	0.427	0.156	0.326	0.426	0.537	0.34	0.738	0.514	0.574	0.587	0.41	0.358	0.582	0.509	0.69	0.483	0.69	0.656	0.758	0.56	0.488	0.72	0.475	0.523	0.5	0.697	0.044	0.425	0.669	0.887	0.413	0.533	0.673	0.063	0.568	0.387	0.545	0.605	0.64	0.24	0.765	0.539	0.591	0.549	0.069	0.543	0.633	0.595
2	0.681	0.868	0.156	0.472	0.443	0.674	0.441	0.712	0.713	0.549	0.822	0.566	0.404	0.649	0.56	0.641	0.813	0.708	0.855	0.845	0.689	0.494	0.728	0.271	0.571	0.524	1.012	0.13	0.629	0.776	0.31	0.001	0.748	0.355	0.004	0.516	0.353	0.723	0.997	0.657	0.123	0.71	0.166	0.601	0.756	0.187	0.579	0.65	0.772
2	0.691	0.249	0.063	0.493	0.494	0.7	0.562	0.479	0.405	0.379	0.453	0.637	0.637	0.839	0.791	0.435	0.508	0.435	0.536	0.839	0.618	0.404	0.793	0.443	0.465	0.533	0.653	0.018	0.501	0.744	0.31	0.001	0.251	0.192	0.001	0.516	0.353	0.732	0.999	0.516	0.452	0.823	0.469	0.551	0.715	0.131	0.528	0.664	0.727
2	0.9	0.261	2.75	0.471	0.349	0.409	0.184	0.563	0.272	0.39	0.268	0.631	0.341	0.814	0.637	0.38	0.221	0.404	0.408	1.008	1.048	0.423	0.631	0.036	0.443	0.501	0.642	0.006	0.581	0.778	1.276	1.307	0.55	0.689	0.013	0.218	0.226	0.386	-0.074	0.562	0.207	0.651	0.017	0.553	0.59	0.018	0.302	0.473	1.015
2	0.83	0.868	1.281	0.397	0.408	0.598	0.248	0.732	0.735	0.612	0.875	0.68	0.334	0.68	0.531	0.517	0.592	0.702	0.756	0.969	1.038	0.527	0.591	0.037	0.619	0.526	0.752	0.014	0.704	0.797	1.22	1.237	0.627	0.0	0.0	0.516	0.353	0.472	-0.006	0.674	0.191	0.568	0.007	0.598	0.645	0.038	0.646	0.698	0.949
2	0.328	0.621	0.156	0.371	0.318	0.248	0.147	0.724	0.623	0.559	0.64	0.519	0.434	0.602	0.525	0.699	0.679	0.704	0.8	0.655	0.696	0.231	0.545	0.373	0.455	0.687	0.255	0.012	0.537	0.746	0.668	0.265	0.623	0.319	0.014	0.516	0.353	0.379	0.772	0.231	0.055	0.573	0.305	0.505	0.565	0.262	0.605	0.772	0.409
2	0.495	0.845	0.031	0.635	0.585	0.494	0.464	0.662	0.875	0.516	0.852	0.404	0.404	0.404	0.404	0.644	0.836	0.644	0.836	0.711	0.504	0.478	0.663	0.418	0.553	0.526	0.88	0.165	0.619	0.777	0.707	0.151	0.53	0.598	0.051	0.396	0.322	0.533	0.83	0.657	0.246	0.691	0.383	0.622	0.573	0.121	0.392	0.483	0.563
2	0.56	0.282	0.125	0.629	0.4	0.484	0.37	0.326	0.431	0.329	0.349	0.567	0.347	0.614	0.58	0.409	0.452	0.427	0.521	0.754	0.538	0.444	0.728	0.51	0.479	0.508	0.622	0.028	0.517	0.738	0.567	0.036	0.563	0.616	0.042	0.317	0.271	0.608	0.931	0.564	0.199	0.747	0.456	0.573	0.726	0.277	0.423	0.559	0.589
2	0.658	0.307	0.656	0.334	0.328	0.381	0.21	0.705	0.344	0.54	0.303	0.781	0.381	0.781	0.655	0.392	0.364	0.442	0.471	0.879	1.079	0.39	0.269	0.002	0.541	0.55	0.526	0.011	0.566	0.782	0.673	0.05	0.597	0.096	0.0	0.516	0.353	0.697	0.961	0.499	0.16	0.0	0.237	0.609	0.598	0.156	0.497	0.579	0.64
2	0.68	0.286	0.344	0.533	0.417	0.594	0.326	0.637	0.346	0.468	0.256	0.584	0.362	0.814	0.651	0.344	0.294	0.348	0.395	0.727	0.217	0.404	0.862	0.83	0.443	0.518	0.658	0.019	0.768	0.864	0.346	0.003	0.733	0.894	0.172	0.586	0.306	0.695	0.838	0.457	0.073	0.838	0.57	0.531	0.949	0.836	0.451	0.628	0.549
2	0.657	0.434	0.656	0.421	0.326	0.363	0.209	0.442	0.391	0.433	0.46	0.826	0.472	0.826	0.661	0.406	0.445	0.469	0.525	0.867	0.964	0.438	0.604	0.109	0.581	0.573	0.584	0.014	0.514	0.738	0.54	0.018	0.575	0.304	0.002	0.516	0.353	0.7	0.984	0.586	0.198	0.65	0.103	0.627	0.528	0.036	0.526	0.585	0.773
2	0.635	0.342	0.719	0.261	0.303	0.206	0.176	0.564	0.337	0.392	0.349	0.541	0.35	0.733	0.611	0.545	0.218	0.545	0.487	0.79	0.514	0.288	0.783	0.544	0.429	0.613	0.595	0.017	0.36	0.698	0.487	0.012	0.608	0.451	0.008	0.516	0.353	0.68	0.983	0.397	0.121	0.79	0.463	0.545	0.782	0.29	0.349	0.526	0.655
2	0.534	0.247	0.031	0.249	0.36	0.58	0.497	0.387	0.434	0.207	0.298	0.683	0.683	0.683	0.683	0.363	0.471	0.363	0.471	0.763	0.675	0.387	0.676	0.378	0.463	0.545	0.591	0.027	0.454	0.722	0.879	0.445	0.541	0.596	0.042	0.274	0.26	0.521	0.6	0.489	0.191	0.68	0.278	0.588	0.731	0.328	0.348	0.478	0.599
2	0.541	0.612	0.156	0.403	0.392	0.506	0.323	0.678	0.616	0.511	0.658	0.675	0.384	0.675	0.565	0.574	0.745	0.653	0.809	0.762	0.648	0.448	0.687	0.402	0.467	0.497	0.609	0.029	0.438	0.691	0.884	0.446	0.525	0.675	0.072	0.505	0.368	0.519	0.57	0.579	0.229	0.672	0.249	0.552	0.676	0.21	0.451	0.606	0.623
2	0.299	0.695	0.094	0.453	0.413	0.241	0.188	0.596	0.685	0.478	0.677	0.339	0.339	0.535	0.475	0.561	0.612	0.561	0.671	0.636	0.681	0.487	0.492	0.279	0.559	0.522	0.656	0.131	0.555	0.743	0.397	0.037	0.643	0.821	0.715	0.541	0.327	0.226	0.298	0.582	0.156	0.307	0.015	0.795	0.488	0.167	0.356	0.296	0.441
2	0.529	0.351	0.063	0.285	0.391	0.538	0.427	0.594	0.472	0.423	0.513	0.633	0.546	0.633	0.601	0.478	0.608	0.478	0.614	0.766	0.715	0.408	0.668	0.363	0.519	0.561	0.075	0.001	0.537	0.746	0.879	0.457	0.557	0.461	0.016	0.516	0.353	0.52	0.614	0.533	0.194	0.689	0.315	0.613	0.684	0.236	0.41	0.507	0.597
2	0.44	0.543	0.313	0.358	0.347	0.298	0.141	0.467	0.573	0.401	0.561	0.428	0.334	0.503	0.418	0.455	0.456	0.489	0.573	0.744	0.923	0.499	0.499	0.141	0.273	0.324	0.471	0.022	0.537	0.746	0.937	1.115	0.592	0.596	0.067	0.306	0.252	0.178	0.03	0.572	0.183	0.326	0.001	0.648	0.601	0.195	0.274	0.349	0.572
2	0.233	0.393	0.156	0.23	0.345	0.068	0.069	0.264	0.349	0.392	0.36	0.526	0.427	0.663	0.595	0.373	0.438	0.504	0.5	0.611	0.751	0.402	0.32	0.09	0.158	0.308	0.72	0.261	0.553	0.771	0.691	0.514	0.541	0.659	0.308	0.438	0.334	0.168	0.294	0.423	0.171	0.0	0.237	0.609	0.598	0.156	0.497	0.579	0.64
2	0.368	1.141	0.0	0.594	0.655	0.437	0.473	0.836	1.106	0.677	1.141	0.0	0.0	0.0	0.0	0.0	0.0	0.0	0.0	0.698	0.857	0.552	0.085	0.001	0.541	0.55	0.836	0.248	0.597	0.743	0.0	0.348	0.564	0.568	0.074	0.516	0.353	0.515	0.648	0.562	0.203	0.0	0.237	0.609	0.598	0.156	0.497	0.579	0.64
2	0.533	0.406	0.469	0.332	0.331	0.359	0.158	0.473	0.341	0.332	0.413	0.678	0.38	0.719	0.619	0.436	0.409	0.468	0.552	0.799	0.961	0.368	0.533	0.114	0.617	0.652	0.432	0.012	0.537	0.746	0.988	1.008	0.502	0.653	0.063	0.625	0.421	0.337	0.121	0.54	0.232	0.528	0.058	0.614	0.618	0.138	0.634	0.674	0.656
2	0.363	0.222	0.031	0.432	0.516	0.373	0.354	0.266	0.351	0.152	0.196	0.513	0.513	0.513	0.513	0.479	0.622	0.479	0.622	0.701	0.911	0.408	0.446	0.135	0.451	0.519	0.509	0.041	0.211	0.515	0.758	0.436	0.54	0.375	0.019	0.516	0.353	0.379	0.628	0.479	0.189	0.0	0.237	0.609	0.598	0.156	0.497	0.579	0.64
2	0.499	0.693	0.156	0.458	0.262	0.469	0.289	0.749	0.562	0.585	0.667	0.646	0.106	0.646	0.553	0.515	0.432	0.578	0.643	0.752	0.73	0.414	0.617	0.278	0.647	0.629	0.749	0.079	0.636	0.806	0.879	0.533	0.588	0.745	0.149	0.614	0.376	0.445	0.428	0.518	0.171	0.652	0.26	0.664	0.569	0.113	0.634	0.627	0.592
2	0.314	0.744	0.156	0.17	0.293	0.215	0.135	0.579	0.676	0.54	0.688	0.455	0.455	0.571	0.518	0.537	0.634	0.564	0.682	0.659	0.784	0.401	0.44	0.165	0.447	0.523	0.687	0.144	0.497	0.743	0.687	0.327	0.567	0.564	0.102	0.227	0.222	0.339	0.639	0.506	0.179	0.0	0.237	0.609	0.598	0.156	0.497	0.579	0.64
2	0.568	0.758	0.063	0.336	0.435	0.561	0.459	0.61	0.791	0.523	0.783	0.572	0.542	0.572	0.558	0.54	0.695	0.54	0.697	0.808	0.875	0.46	0.621	0.201	0.601	0.567	0.403	0.008	0.537	0.746	0.449	0.014	0.424	0.517	0.019	0.737	0.5	0.62	0.972	0.623	0.315	0.668	0.206	0.627	0.403	0.021	0.497	0.579	0.674
2	0.446	0.788	0.281	0.387	0.376	0.274	0.162	0.783	0.595	0.621	0.76	0.468	0.335	0.468	0.407	0.835	0.834	0.835	0.912	0.56	0.142	0.405	0.701	0.731	0.557	0.586	0.877	0.208	0.573	0.78	0.659	0.134	0.552	0.851	0.416	0.554	0.372	0.42	0.501	0.538	0.198	0.744	0.81	0.617	0.563	0.141	0.533	0.6	0.391
2	0.665	0.642	0.0	0.785	0.817	0.701	0.72	0.554	0.732	0.381	0.642	0.0	0.0	0.0	0.0	0.0	0.0	0.0	0.0	0.836	0.687	0.427	0.757	0.376	0.647	0.618	0.615	0.017	0.527	0.749	1.017	0.637	0.622	0.588	0.02	0.404	0.283	0.599	0.463	0.54	0.157	0.787	0.382	0.687	0.661	0.097	0.475	0.49	0.726
2	0.686	0.286	0.719	0.477	0.357	0.544	0.219	0.819	0.291	0.659	0.33	0.68	0.35	0.765	0.66	0.374	0.296	0.43	0.443	0.873	0.878	0.438	0.693	0.197	0.607	0.588	0.559	0.011	0.585	0.775	0.262	0.0	0.833	0.737	0.054	0.632	0.287	0.72	0.95	0.589	0.065	0.688	0.129	0.603	0.717	0.136	0.675	0.711	0.788
2	0.523	0.249	0.344	0.423	0.357	0.309	0.196	0.381	0.291	0.296	0.245	0.682	0.472	0.703	0.616	0.339	0.319	0.375	0.417	0.764	0.723	0.378	0.653	0.332	0.557	0.61	0.58	0.027	0.474	0.737	0.31	0.006	0.6	0.661	0.071	0.452	0.312	0.575	0.93	0.523	0.165	0.673	0.278	0.606	0.592	0.118	0.495	0.583	0.61
2	0.378	0.628	0.0	0.6	0.66	0.445	0.48	0.546	0.721	0.373	0.628	0.0	0.0	0.0	0.0	0.0	0.0	0.0	0.0	0.621	0.385	0.411	0.632	0.591	0.497	0.546	0.687	0.104	0.584	0.783	0.736	0.341	0.572	0.434	0.028	0.516	0.353	0.407	0.698	0.516	0.18	0.662	0.542	0.568	0.581	0.231	0.528	0.645	0.403
2	0.442	0.783	0.156	0.355	0.405	0.335	0.241	0.852	0.668	0.693	0.76	0.816	0.442	0.816	0.704	0.464	0.603	0.614	0.66	0.715	0.686	0.448	0.536	0.19	0.681	0.621	0.884	0.222	0.657	0.803	0.262	0.006	0.682	0.851	0.425	0.614	0.335	0.44	0.596	0.572	0.133	0.581	0.175	0.706	0.425	0.049	0.497	0.579	0.559
2	0.463	0.194	0.125	0.351	0.447	0.422	0.288	0.304	0.268	0.211	0.203	0.64	0.466	0.691	0.649	0.327	0.331	0.393	0.426	0.735	0.747	0.386	0.615	0.33	0.507	0.573	0.127	0.002	0.537	0.746	0.525	0.044	0.452	0.096	0.001	0.516	0.353	0.528	0.964	0.521	0.263	0.6	0.189	0.609	0.642	0.238	0.433	0.53	0.56
2	0.639	0.801	0.406	0.45	0.279	0.568	0.267	0.755	0.782	0.592	0.834	0.798	0.374	0.798	0.666	0.505	0.56	0.638	0.684	0.825	0.71	0.499	0.729	0.341	0.565	0.517	0.705	0.031	0.439	0.675	0.691	0.064	0.62	0.748	0.074	0.573	0.348	0.667	0.879	0.645	0.188	0.76	0.341	0.628	0.633	0.09	0.53	0.586	0.71
2	0.451	0.873	0.094	0.351	0.448	0.398	0.315	0.853	0.853	0.695	0.942	0.762	0.519	0.762	0.689	0.502	0.652	0.559	0.692	0.742	0.852	0.54	0.354	0.037	0.762	0.592	0.887	0.213	0.568	0.733	0.636	0.111	0.683	0.446	0.02	0.516	0.353	0.506	0.892	0.693	0.166	0.356	0.005	0.784	0.271	0.013	0.497	0.579	0.596
2	0.738	0.677	0.531	0.613	0.293	0.631	0.309	0.685	0.45	0.521	0.617	0.966	0.524	0.967	0.855	0.405	0.497	0.525	0.566	0.892	0.804	0.374	0.762	0.269	0.545	0.606	0.588	0.009	0.385	0.683	0.608	0.019	0.598	0.471	0.006	0.516	0.353	0.769	0.98	0.504	0.16	0.793	0.274	0.603	0.675	0.074	0.546	0.623	0.816
2	0.538	0.739	0.344	0.286	0.342	0.436	0.209	0.635	0.552	0.548	0.718	0.475	0.386	0.693	0.558	0.72	0.642	0.72	0.714	0.796	0.903	0.448	0.536	0.113	0.519	0.529	0.774	0.073	0.606	0.78	0.262	0.003	0.307	0.319	0.005	0.516	0.353	0.598	0.994	0.599	0.414	0.513	0.047	0.596	0.551	0.079	0.4	0.516	0.667
2	0.647	0.351	0.094	0.319	0.309	0.672	0.479	0.517	0.426	0.342	0.372	0.581	0.581	0.74	0.684	0.406	0.512	0.411	0.525	0.806	0.563	0.39	0.783	0.511	0.511	0.571	0.168	0.001	0.537	0.746	0.789	0.127	0.511	0.152	0.001	0.516	0.353	0.677	0.897	0.54	0.227	0.801	0.481	0.603	0.778	0.264	0.418	0.524	0.666
2	0.835	0.293	0.031	0.541	0.609	0.842	0.749	0.473	0.462	0.296	0.39	0.622	0.622	0.622	0.622	0.369	0.479	0.369	0.479	0.918	0.624	0.414	0.885	0.449	0.567	0.585	0.464	0.002	0.537	0.746	0.921	0.13	0.589	0.547	0.006	0.435	0.31	0.839	0.89	0.574	0.186	0.905	0.471	0.623	0.817	0.136	0.521	0.586	0.86
2	0.227	0.418	0.063	0.329	0.429	0.163	0.176	0.533	0.438	0.359	0.432	0.549	0.533	0.549	0.542	0.474	0.616	0.551	0.666	0.593	0.652	0.353	0.444	0.27	0.479	0.583	0.637	0.17	0.449	0.732	0.746	0.794	0.562	0.555	0.147	0.255	0.24	0.128	0.216	0.263	0.103	0.38	0.074	0.524	0.439	0.164	0.497	0.579	0.365
2	0.601	0.476	0.625	0.345	0.27	0.228	0.169	0.475	0.344	0.612	0.45	0.674	0.468	0.692	0.614	0.462	0.5	0.488	0.57	0.846	1.06	0.392	0.418	0.027	0.561	0.6	0.23	0.002	0.537	0.746	1.071	1.325	0.529	0.507	0.016	0.579	0.392	0.053	-0.092	0.333	0.149	0.0	0.237	0.609	0.598	0.156	0.497	0.579	0.64
2	0.821	0.587	0.406	0.354	0.312	0.816	0.419	0.927	0.36	0.771	0.679	0.876	0.351	0.876	0.727	0.435	0.542	0.639	0.657	0.924	0.707	0.444	0.853	0.37	0.565	0.56	0.357	0.001	0.537	0.746	1.059	0.392	0.582	0.637	0.013	0.531	0.351	0.786	0.67	0.594	0.196	0.885	0.42	0.622	0.681	0.051	0.528	0.591	0.868
2	0.487	0.799	0.281	0.381	0.331	0.342	0.196	0.86	0.543	0.701	0.776	0.608	0.532	0.662	0.607	0.494	0.642	0.612	0.701	0.741	0.696	0.503	0.608	0.276	0.709	0.592	0.808	0.116	0.627	0.772	0.931	0.834	0.627	0.626	0.066	0.722	0.391	0.373	0.26	0.635	0.181	0.654	0.28	0.706	0.0	0.0	0.497	0.579	0.588
2	0.524	0.628	0.031	0.405	0.493	0.557	0.489	0.508	0.671	0.378	0.598	0.742	0.742	0.742	0.742	0.416	0.54	0.416	0.54	0.738	0.556	0.444	0.696	0.472	0.581	0.568	0.691	0.051	0.621	0.789	0.701	0.123	0.584	0.708	0.099	0.442	0.316	0.555	0.807	0.63	0.205	0.728	0.466	0.655	0.648	0.182	0.389	0.448	0.565
2	0.777	0.439	1.594	0.363	0.315	0.301	0.169	0.641	0.344	0.473	0.423	0.601	0.425	0.806	0.685	0.445	0.343	0.445	0.479	0.943	1.07	0.433	0.269	-0.001	0.541	0.55	0.78	0.022	0.582	0.775	0.711	0.036	0.497	0.633	0.016	0.561	0.403	0.8	0.957	0.577	0.247	0.0	0.237	0.609	0.598	0.156	0.497	0.579	0.64
2	0.616	0.771	0.719	0.274	0.368	0.266	0.161	0.734	0.614	0.57	0.758	0.576	0.331	0.766	0.568	0.556	0.573	0.756	0.781	0.852	1.038	0.448	0.438	0.03	0.551	0.548	0.634	0.022	0.688	0.816	1.079	1.291	0.562	0.0	0.0	0.516	0.353	0.208	-0.05	0.818	0.267	0.326	-0.009	0.842	0.21	0.003	0.497	0.579	0.754
2	0.35	0.665	0.125	0.484	0.404	0.284	0.195	0.527	0.683	0.618	0.721	0.669	0.345	0.669	0.573	0.506	0.657	0.697	0.818	0.64	0.539	0.512	0.58	0.444	0.425	0.421	0.653	0.099	0.587	0.751	0.374	0.024	0.48	0.596	0.107	0.351	0.328	0.417	0.882	0.616	0.269	0.632	0.471	0.525	0.456	0.1	0.431	0.619	0.411
2	0.639	0.49	0.0	0.768	0.803	0.678	0.698	0.467	0.618	0.29	0.49	0.0	0.0	0.0	0.0	0.0	0.0	0.0	0.0	0.796	0.532	0.395	0.785	0.541	0.481	0.55	0.168	0.001	0.537	0.746	0.434	0.008	0.611	0.672	0.042	0.225	0.201	0.68	0.955	0.533	0.161	0.819	0.59	0.585	0.679	0.128	0.28	0.419	0.648
2	0.418	0.76	0.063	0.298	0.403	0.433	0.335	0.637	0.78	0.59	0.831	0.436	0.436	0.614	0.568	0.672	0.668	0.672	0.77	0.715	0.775	0.475	0.537	0.217	0.659	0.587	0.711	0.097	0.362	0.63	0.89	0.878	0.612	0.636	0.101	0.544	0.341	0.28	0.192	0.411	0.124	0.531	0.12	0.698	0.384	0.038	0.497	0.579	0.546
2	0.431	0.473	0.25	0.386	0.4	0.257	0.166	0.503	0.4	0.358	0.443	0.711	0.47	0.711	0.649	0.399	0.453	0.419	0.516	0.741	0.934	0.435	0.349	0.039	0.421	0.478	0.767	0.123	0.612	0.788	0.516	0.048	0.489	0.72	0.175	0.533	0.397	0.473	0.797	0.569	0.25	0.0	0.237	0.609	0.598	0.156	0.497	0.579	0.64
2	0.434	0.778	0.188	0.45	0.36	0.242	0.21	0.812	0.694	0.651	0.751	0.503	0.391	0.535	0.484	0.678	0.631	0.678	0.725	0.708	0.669	0.479	0.586	0.302	0.499	0.491	0.761	0.117	0.528	0.732	0.397	0.018	0.437	0.698	0.146	0.501	0.414	0.484	0.849	0.601	0.298	0.598	0.218	0.571	0.601	0.203	0.474	0.603	0.531
2	0.501	0.758	0.219	0.512	0.333	0.364	0.244	0.677	0.721	0.533	0.753	0.524	0.408	0.559	0.488	0.57	0.703	0.763	0.779	0.777	0.922	0.451	0.536	0.139	0.657	0.605	0.55	0.026	0.42	0.679	0.966	1.011	0.578	0.304	0.006	0.516	0.353	0.341	0.174	0.579	0.194	0.548	0.09	0.69	0.584	0.126	0.595	0.575	0.621
2	0.561	0.381	0.344	0.434	0.403	0.406	0.228	0.452	0.413	0.351	0.439	0.62	0.344	0.712	0.603	0.386	0.501	0.474	0.561	0.803	0.859	0.427	0.626	0.216	0.499	0.532	0.44	0.011	0.537	0.746	0.374	0.007	0.453	0.664	0.06	0.519	0.411	0.61	0.939	0.557	0.273	0.648	0.175	0.577	0.617	0.118	0.5	0.617	0.665
2	0.822	0.363	0.563	0.503	0.398	0.774	0.37	0.745	0.458	0.581	0.464	0.727	0.342	0.727	0.566	0.441	0.435	0.456	0.525	0.931	0.755	0.43	0.837	0.323	0.545	0.558	0.432	0.002	0.537	0.746	1.061	0.395	0.572	0.814	0.047	0.481	0.337	0.779	0.636	0.572	0.196	0.852	0.305	0.617	0.828	0.159	0.459	0.543	0.881
2	0.495	0.82	0.25	0.455	0.387	0.398	0.22	0.825	0.734	0.664	0.781	0.708	0.351	0.708	0.582	0.543	0.694	0.729	0.795	0.742	0.676	0.506	0.653	0.381	0.675	0.572	0.52	0.022	0.593	0.755	0.487	0.028	0.937	0.761	0.169	0.631	0.253	0.532	0.82	0.684	0.046	0.626	0.203	0.784	0.518	0.077	0.539	0.455	0.602
2	0.612	0.4	0.531	0.371	0.353	0.48	0.204	0.809	0.365	0.648	0.457	0.776	0.348	0.816	0.718	0.413	0.308	0.414	0.479	0.827	0.832	0.445	0.67	0.241	0.499	0.518	0.491	0.011	0.537	0.746	1.026	0.895	0.57	0.682	0.053	0.427	0.316	0.465	0.224	0.555	0.193	0.639	0.119	0.611	0.724	0.208	0.413	0.512	0.714
2	0.644	0.508	0.5	0.392	0.39	0.52	0.24	0.781	0.528	0.619	0.561	0.809	0.448	0.809	0.643	0.426	0.508	0.495	0.569	0.852	0.891	0.417	0.663	0.192	0.591	0.596	0.202	0.001	0.537	0.746	1.043	0.857	0.559	0.53	0.014	0.705	0.418	0.521	0.29	0.543	0.196	0.689	0.166	0.613	0.653	0.103	0.685	0.709	0.745
2	0.342	0.321	0.219	0.157	0.283	0.125	0.111	0.661	0.334	0.493	0.363	0.612	0.478	0.664	0.607	0.367	0.445	0.388	0.473	0.698	0.984	0.355	0.159	0.009	0.541	0.55	0.653	0.104	0.632	0.827	0.475	0.057	0.492	0.598	0.113	0.538	0.397	0.404	0.849	0.44	0.209	0.0	0.237	0.609	0.598	0.156	0.497	0.579	0.64
2	0.309	0.356	0.094	0.23	0.345	0.307	0.196	0.637	0.42	0.489	0.527	0.561	0.41	0.561	0.519	0.504	0.439	0.504	0.582	0.558	0.3	0.362	0.617	0.747	0.511	0.596	0.344	0.021	0.537	0.746	0.374	0.03	0.399	0.656	0.204	0.587	0.468	0.364	0.785	0.489	0.296	0.638	0.625	0.576	0.607	0.403	0.589	0.682	0.282
2	0.6	0.637	0.438	0.514	0.378	0.395	0.224	0.539	0.614	0.564	0.658	0.611	0.352	0.705	0.566	0.519	0.531	0.619	0.655	0.822	0.844	0.467	0.657	0.23	0.357	0.408	0.456	0.009	0.537	0.746	0.682	0.072	0.238	0.612	0.034	0.407	0.525	0.639	0.911	0.623	0.499	0.679	0.193	0.52	0.649	0.123	0.152	0.352	0.698
2	0.422	0.256	0.031	0.491	0.567	0.412	0.403	0.41	0.393	0.23	0.289	0.568	0.568	0.568	0.568	0.42	0.545	0.42	0.545	0.684	0.571	0.417	0.635	0.484	0.419	0.49	0.456	0.022	0.537	0.746	0.567	0.076	0.435	0.248	0.005	0.516	0.353	0.488	0.935	0.518	0.276	0.661	0.427	0.539	0.643	0.297	0.359	0.542	0.464
2	0.586	0.494	0.031	0.431	0.516	0.614	0.541	0.465	0.614	0.293	0.49	0.769	0.769	0.769	0.769	0.348	0.452	0.348	0.452	0.805	0.77	0.445	0.681	0.303	0.437	0.48	0.432	0.008	0.537	0.746	0.567	0.032	0.561	0.733	0.087	0.435	0.323	0.623	0.893	0.56	0.2	0.675	0.201	0.541	0.746	0.282	0.416	0.588	0.668
2	0.536	0.538	0.219	0.439	0.445	0.423	0.272	0.406	0.536	0.481	0.626	0.612	0.551	0.681	0.619	0.538	0.583	0.613	0.679	0.787	0.844	0.444	0.598	0.198	0.551	0.552	0.682	0.045	0.591	0.775	0.475	0.021	0.313	0.421	0.011	0.516	0.353	0.593	0.974	0.606	0.41	0.516	0.05	0.521	0.583	0.105	0.295	0.502	0.662
2	0.628	0.624	0.313	0.41	0.345	0.52	0.298	0.446	0.59	0.514	0.624	0.597	0.411	0.665	0.56	0.328	0.426	0.581	0.616	0.817	0.695	0.445	0.718	0.33	0.623	0.59	0.813	0.058	0.56	0.76	0.497	0.014	0.721	0.415	0.007	0.516	0.353	0.675	0.983	0.62	0.126	0.759	0.359	0.672	0.604	0.077	0.387	0.431	0.698
2	0.662	0.349	0.313	0.628	0.359	0.557	0.326	0.52	0.389	0.345	0.367	0.864	0.521	0.864	0.737	0.365	0.445	0.417	0.495	0.826	0.634	0.436	0.773	0.436	0.501	0.528	0.478	0.007	0.537	0.746	0.262	0.0	0.704	0.688	0.042	0.52	0.294	0.701	0.961	0.564	0.119	0.78	0.364	0.555	0.799	0.287	0.564	0.688	0.705
2	0.671	0.684	0.0	0.789	0.82	0.707	0.725	0.577	0.763	0.405	0.684	0.0	0.0	0.0	0.0	0.0	0.0	0.0	0.0	0.825	0.597	0.45	0.788	0.472	0.625	0.588	0.478	0.007	0.537	0.746	0.696	0.055	0.673	0.496	0.01	0.537	0.313	0.706	0.947	0.637	0.156	0.824	0.526	0.659	0.586	0.054	0.577	0.591	0.704
[truncated: 49 more columns]
