# Supplementary material for: Identifying sequence features that drive ribosomal association for lncRNA
Source: BMC Genomics. 2018 Dec 31;19(Suppl 10):906. doi: 10.1186/s12864-018-5275-8 (PMC6311901; doi:10.1186/s12864-018-5275-8)
Supplement: Supplementary file 2 — Raw data for human. (ZIP 9950 kb) [file 12864_2018_5275_MOESM2_ESM.zip › raw_human/8_human_stemprob.txt]

## program: ParasoR(PMID:27153986)
## date: 2018-4-24
## contact: zengxchao[at]gmail.com
ENST00000602810.1_1_ZSCAN16-AS1-002	0.003	0.797	0.805	0.832	0.285	0.941	0.994	0.946	0.717	0.348	0.094	0.831	0.957	0.981	0.981	0.046	0.003	0.889	0.957	0.962	0.919	0.015	0.835	0.926	0.768	0.039	0.024	0.019	0.830	0.970	0.937	0.101	0.962	0.972	0.897	0.860	0.028	0.040	0.954	0.974	0.894	0.731	0.364	0.422	0.340	0.257	0.031	0.023	0.237	0.263	0.976	0.942	0.721	0.887	0.109	0.286	0.495	0.041	0.035	0.007	0.661	0.696	0.698	0.109	0.136	0.012	0.787	0.919	0.705	0.250	0.084	0.352	0.556	0.289	0.990	0.984	0.981	0.906	0.223	0.017	0.687	0.780	0.995	0.994	0.509	0.489	0.525	0.631	0.002	0.997	1.000	0.995	0.463	0.753	0.001	0.001	0.000	0.099	0.392	0.918	0.681	0.254	0.602	0.943	0.762	0.186	0.186	0.486	0.002	0.004	0.871	0.977	0.997	0.998	0.993	0.998	0.998	0.999	0.995	0.005	0.005	0.997	0.999	0.994	0.995	0.987	0.985	0.988	0.996	0.994	0.005	0.993	0.994	0.998	0.954	0.698	0.344	0.322	0.623	0.977	0.968	0.962	0.057	0.882	0.933	0.937	0.867	0.628	0.195	0.153	0.238	0.835	0.932	0.305	0.380	0.980	0.999	0.999	0.999	1.000	0.999	0.998	0.999	1.000	0.991	0.010	0.745	0.971	0.938	0.000	0.001	0.007	0.009	0.949	0.967	0.735	0.002	0.987	0.999	0.999	0.999	0.999	1.000	0.999	1.000	0.998	0.824	0.158	0.412	0.704	0.444	0.277	0.036	0.092	0.265	0.443	0.602	0.527	0.807	0.868	0.820	0.814	0.980	0.980	0.984	0.992	0.989	0.942	0.993	0.963	0.256	0.244	0.271	0.996	0.991	0.998	1.000	0.999	0.999	0.015	0.009	0.985	0.999	1.000	0.999	0.990	0.009	0.969	0.988	0.988	0.019	0.976	0.998	0.993	0.998	0.988	0.154	0.996	1.000	0.997	0.994	0.990	0.861	1.000	1.000	0.990	0.347	0.972	0.566	0.006	0.006	0.004	0.361	0.913	0.743	0.861	1.000	1.000	0.868	0.006	0.077	0.951	0.961	0.997	0.997	0.990	0.001	0.150	0.081	0.913	0.999	1.000	1.000	0.971	0.002	0.000	0.000	0.991	0.979	0.987	0.013	0.003	0.001	0.001	0.986	0.998	1.000	0.999	0.993	0.015	0.000	0.999	1.000	1.000	0.998	0.989	0.850	0.024	0.045	0.066	0.099	0.043	0.075	0.212	0.289	0.255	0.237	0.073	0.017	0.827	0.958	0.968	0.976	0.962	0.970	0.963	0.226	0.022	0.082	0.099	0.196	0.197	0.198	0.090	0.703	0.688	0.618	0.371	0.529	0.888	0.932	0.919	0.889	0.100	0.885	0.887	0.991	0.976	0.976	0.974	0.940	0.008	0.223	0.048	0.025	0.026	0.025	0.226	0.031	0.963	0.992	0.991	0.989	0.985	0.048	0.928	0.850	0.059	0.827	0.878	0.842	0.800	0.861	0.656	0.623	0.638	0.170	0.890	0.951	0.978	0.954	0.803	0.130	0.944	0.991	0.967	0.257	0.130	0.031	0.961	0.992	0.903	0.103	0.205	0.484	0.052	0.049	0.914	0.908	0.906	0.996	0.995	0.991	0.090	0.115	0.114	0.280	0.093	0.991	0.995	0.998	0.997	0.980	0.787	0.052	0.005	0.907	0.995	0.999	0.999	1.000	0.998	0.000	0.997	0.999	1.000	1.000	0.997	0.000	0.335	0.729	0.883	0.997	0.999	1.000	0.998	0.996	0.995	0.992	0.962	0.748	0.165	0.292	0.001	0.005	0.055	0.040	0.002	0.012	0.001	0.058	0.002	0.002	0.003	0.002	0.002	0.002	0.016	0.023	0.002	0.000	0.008	0.083	0.000	0.002	0.006	0.050	0.041	0.008	0.002	0.001	0.284	0.906	0.963	0.991	0.995	0.996	0.998	1.000	1.000	0.980	0.992	0.901	0.963	0.993	0.009	0.983	0.997	0.995	0.032	0.026	0.670	0.752	0.760	0.161	0.339	0.210	0.050	0.052	0.207	0.184	0.030	0.031	0.055	0.086	0.847	0.991	0.986	0.510	0.484	0.964	0.981	0.974	0.879	0.063	0.066	0.102	0.257	0.337	0.274	0.060	0.070	0.053	0.352	0.669	0.697	0.861	0.918	0.899	0.125	0.072	0.226	0.301	0.174	0.132	0.055	0.150	0.170	0.258	0.300	0.626	0.545	0.420	0.288	0.154	0.153	0.388	0.438	0.402	0.410	0.404	0.381	0.244	0.209	0.245	0.046	0.013	0.135	0.156	0.274	0.159	0.019	0.017	0.678	0.865	0.162	0.759	0.849	0.861	0.874	0.876	0.047	0.093	0.936	0.904	0.027	0.018	0.010	0.007	0.089	0.043	0.623	0.621	0.492	0.011	0.013	0.028	0.524	0.690	0.577	0.030	0.021	0.057	0.059	0.917	0.874	0.045	0.069	0.877	0.902	0.898	0.884	0.762	0.084	0.718	0.702	0.255	0.177	0.328	0.285	0.148	0.123	0.101	0.102	0.206	0.256	0.289	0.229	0.064	0.160	0.516	0.623	0.639	0.736	0.619	0.829	0.473	0.596	0.588	0.310	0.305	0.160	0.162	0.118	0.159	0.179	0.131	0.354	0.384	0.253	0.129	0.335	0.423	0.357	0.392	0.332	0.448	0.073	0.045	0.817	0.926	0.924	0.912	0.936	0.932	0.941	0.806	0.056	0.352	0.273	0.053	0.016	0.020	0.017	0.015	0.068	0.377	0.401	0.189	0.133	0.292	0.138	0.023	0.028	0.274	0.478	0.214	0.835	0.832	0.681	0.018	0.008	0.964	0.967	0.979	0.024	0.982	0.958	0.918	0.732	0.273	0.247	0.148	0.023	0.757	0.951	0.990	0.998	1.000	1.000	1.000	0.998	0.989	0.001	0.000	0.000	0.000	0.990	0.998	1.000	0.999	1.000	0.997	0.989	0.951	0.871	0.666	0.772	0.863	0.932	0.927	0.925	0.012	0.001	0.001	0.987	0.988	0.002	0.002	0.979	1.000	0.998	0.998	0.994	0.951	0.000	0.000	0.000	0.951	0.994	0.999	0.999	1.000	0.978	0.001	0.001	0.987	0.985	0.012	0.022	0.008	0.942	0.939	0.920	0.853	0.007	0.582	0.446	0.964	0.998	0.999	0.998	0.995	0.001	0.002	0.002	0.000	0.002	0.993	0.998	0.999	0.999	0.950	0.274	0.228	0.174	0.027	0.037	0.062	0.196	0.108	0.103	0.689	0.760	0.762	0.723	0.077	0.226	0.192	0.168	0.151	0.072	0.009	0.933	0.925	0.991	0.996	0.991	0.010	0.008	0.026	0.033	0.058	0.040	0.034	0.944	0.953	0.947	0.967	0.944	0.045	0.014	0.049	0.027	0.112	0.276	0.261	0.854	0.908	0.806	0.977	0.756	0.886	0.146	0.181	0.994	0.997	0.997	0.999	0.995	0.005	0.997	0.998	0.999	0.999	0.999	0.917	0.021	0.021	0.772	0.950	0.885	0.885	0.946	0.993	0.279	0.092	0.992	0.998	0.949	0.948	0.992	0.988	0.005	0.001	0.323	0.000	0.243	0.698	0.884	0.912	0.972	0.899	0.890	0.313	0.949	0.975	0.996	0.995	0.837	0.131	0.944	0.957	0.957	0.928	0.987	0.953	0.999	0.999	0.997	0.010	0.994	0.987	0.982	0.722	0.165	0.008	0.267	0.837	0.997	0.998	0.992	0.984	0.018	0.007	0.005	0.015	0.991	0.994	0.999	0.997	0.001	0.989	0.996	0.996	0.978	0.875	0.391	0.398	0.704	0.408	0.716	0.543	0.302	0.512	0.553	0.944	0.793	0.003	0.543	0.579	0.069	0.664	0.490	0.974	0.677	0.899	0.245	0.976	0.978	0.999	0.994	0.995	0.621	0.450	0.138	0.003	0.247	0.967	0.969	0.979	0.888	0.043	0.639	0.805	0.809	0.009	0.716	0.917	0.949	0.946	0.935	0.891	0.788	0.003	0.948	0.991	0.998	0.993	0.878	0.100	0.138	0.145	0.053	0.963	0.964	0.966	0.966	0.961	0.806	0.934	0.934	0.884	0.650	0.087	0.561	0.568	0.056	0.067	0.065	0.018	0.359	0.491	0.677	0.677	0.666	0.245	0.253	0.238	0.184	0.460	0.485	0.574	0.601	0.040	0.037	0.765	0.786	0.788	0.784	0.771	0.006	0.005	0.009	0.032	0.028	0.026	0.020	0.007	0.006	0.010	0.012	0.011	0.007	0.991	1.000	0.999	1.000	0.970	0.002	0.860	0.886	0.732	0.282	0.101	0.000	0.000	0.000	0.000	0.904	0.997	0.961	0.000	0.970	1.000	0.999	1.000	0.987	0.004	0.983	0.992	0.995	0.994	0.990	0.969	0.001	0.001	0.001	0.001	0.971	0.993	0.997	1.000	0.997	0.990	0.005	0.003	0.005	0.008	0.008	0.650	0.888	0.950	0.948	0.976	0.481	0.488	0.932	0.958	0.755	0.555	0.402	0.586	0.013	0.013	0.002	0.020	0.547	0.851	0.754	0.677	0.833	0.416	0.964	0.271	0.736	0.981	0.990	0.956	0.744	0.914	0.997	0.991	0.995	0.986	0.214	0.123	0.255	0.337	0.570	0.266	0.420	0.275	0.273	0.207	0.133	0.094	0.169	0.614	0.646	0.552	0.137	0.230	0.374	0.285	0.648	0.592	0.558	0.775	0.569	0.138	0.177	0.413	0.651	0.602	0.498	0.492	0.498	0.505	0.340	0.126	0.178	0.125	0.169	0.081	0.206	0.219	0.198	0.398	0.406	0.336	0.320	0.368	0.060	0.029	0.837	0.970	0.997	0.998	0.940	0.933	0.891	0.868	0.003	0.261	0.103	0.102	0.089	0.005	0.245	0.108	0.953	0.994	0.998	0.999	0.998	0.998	0.974	0.898	0.056	0.812	0.828	0.834	0.856	0.916	0.918	0.930	0.916	0.759	0.011	0.006	0.005	0.097	0.014	0.017	0.027	0.023	0.038	0.044	0.055	0.152	0.039	0.030	0.698	0.875	0.876	0.918	0.923	0.925	0.916	0.879	0.797	0.415	0.661	0.611	0.782	0.796	0.759	0.126	0.249	0.072	0.088	0.092	0.130	0.051	0.179	0.157	0.194	0.079	0.621	0.686	0.610	0.859	0.837	0.659	0.300	0.407	0.422	0.400	0.170	0.191	0.205	0.318	0.704	0.731	0.954	0.970	0.523	0.359	0.751	0.642	0.991	0.988	0.973	0.996	0.976	0.982	0.916	0.096	0.998	0.995	0.999	0.997	0.969	0.017	0.208	0.894	0.958	0.964	0.960	0.989	0.960	0.961	0.958	0.925	0.006	0.928	0.926	0.910	0.978	0.999	0.993	0.970	0.906	0.714	0.236	0.522	0.341	0.474	0.547	0.523	0.420	0.420	0.471	0.226	0.462	0.577	0.746	0.553	0.591	0.507	0.457	0.250	0.283	0.667	0.687	0.468	0.158	0.212	0.191	0.127	0.815	0.966	0.958	0.971	0.989	0.065	0.988	0.987	0.966	0.970	0.028	0.034	0.978	0.981	0.977	0.976	0.125	0.086	0.547	0.599	0.061	0.044	0.024	0.016	0.002	0.005	0.047	0.570	0.657	0.132	0.049	0.008	0.925	0.941	0.975	0.977	0.036	0.036	0.992	0.993	0.989	0.971	0.023	0.997	0.997	0.996	0.996	0.816	0.699	0.914	0.941	0.714	0.026	0.168	0.166	0.157	0.780	0.985	0.883	0.670	0.029	0.435	0.822	0.850	0.860	0.528	0.377	0.382	0.939	0.971	0.724	0.715	0.874	0.859	0.885	0.904	0.846	0.536	0.033	0.382	0.816	0.760	0.702	0.087	0.092	0.081	0.008	0.782	0.763	0.629	0.856	0.813	0.895	0.965	0.953	0.612	0.100	0.092	0.115	0.161	0.145	0.354	0.722	0.722	0.697	0.640	0.347	0.441	0.346	0.571	0.339	0.336	0.274	0.356	0.072	0.068	0.723	0.900	0.945	0.978	0.992	0.996	0.994	0.992	0.153	0.196	0.197	0.015	0.611	0.773	0.723	0.948	0.975	0.773	0.349	0.623	0.639	0.190	0.197	0.345	0.365	0.364	0.312	0.031	0.337	0.983	0.988	0.354	0.756	0.646	0.640	0.628	0.611	0.518	0.117	0.297	0.787	0.854	0.775	0.701	0.632	0.037	0.810	0.927	0.923	0.348	0.008	0.283	0.304	0.132	0.124	0.924	0.918	0.763	0.570	0.433	0.482	0.484	0.387	0.157	0.071	0.041	0.044	0.009	0.946	0.951	0.967	0.976	0.967	0.968	0.918	0.735	0.108	0.182	0.292	0.669	0.788	0.838	0.874	0.949	0.959	0.937	0.938	0.975	0.105	0.096	0.913	0.955	0.988	0.968	0.839	0.899	0.903	0.949	0.987	0.997	0.803	0.056	0.361	0.351	0.411	0.452	0.108	0.089	0.308	0.270	0.258	0.193	0.337	0.347	0.375	0.317	0.016	0.041	0.054	0.073	0.093	0.277	0.310	0.299	0.272	0.050	0.028	0.045	0.023
ENST00000476274.6_1_RP11-203J24.9-003	0.005	0.785	0.998	0.999	0.999	1.000	0.994	0.006	0.194	0.270	0.273	0.979	0.712	0.793	0.711	0.963	0.300	0.517	0.878	0.373	0.283	0.004	0.805	0.978	0.964	0.388	0.386	0.314	0.002	0.003	0.008	0.006	0.007	0.531	0.581	0.600	0.580	0.005	0.366	0.954	0.610	0.998	0.998	0.995	0.988	0.000	0.002	0.042	0.425	0.935	0.991	0.998	0.956	0.945	0.771	0.578	0.778	0.970	0.789	0.070	0.955	0.994	0.994	0.987	0.873	0.722	0.625	0.032	0.583	0.578	0.048	0.119	0.132	0.146	0.120	0.119	0.584	0.633	0.023	0.096	0.796	0.906	0.659	0.437	0.923	0.908	0.909	0.885	0.189	0.783	0.904	0.924	0.279	0.044	0.477	0.892	0.967	0.846	0.782	0.357	0.040	0.236	0.238	0.134	0.344	0.267	0.246	0.396	0.330	0.408	0.446	0.554	0.470	0.266	0.047	0.185	0.480	0.528	0.572	0.230	0.621	0.603	0.749	0.691	0.543	0.092	0.132	0.320	0.517	0.431	0.372	0.108	0.498	0.501	0.622	0.612	0.606	0.075	0.117	0.099	0.740	0.849	0.766	0.980	0.979	0.994	0.988	0.984	0.900	0.972	0.111	0.918	0.975	0.834	0.172	0.218	0.199	0.116	0.064	0.082	0.871	0.927	0.891	0.854	0.020	0.021	0.366	0.055	0.939	0.927	0.022	0.025	0.070	0.085	0.969	0.939	0.322	0.062	0.036	0.983	0.991	0.994	0.882	0.036	0.129	0.381	0.283	0.358	0.254	0.939	0.936	0.912	0.049	0.962	0.966	0.998	0.998	0.998	0.956	0.724	0.390	0.448	0.576	0.540	0.190	0.276	0.255	0.746	0.728	0.585	0.306	0.252	0.254	0.649	0.963	0.903	0.843	0.587	0.617	0.445	0.890	0.398	0.989	0.987	0.933	0.907	0.078	0.090	0.069	0.365	0.924	0.922	0.953	0.842	0.816	0.667	0.389	0.387	0.961	0.974	0.666	0.868	0.852	0.778	0.167	0.465	0.311	0.320	0.143	0.629	0.653	0.692	0.918	0.955	0.952	0.933	0.404	0.402	0.995	0.916	0.906	0.740	0.876	0.864	0.109	0.206	0.652	0.668	0.595	0.531	0.533	0.769	0.952	0.799	0.246	0.201	0.206	0.312	0.313	0.353	0.367	0.287	0.987	0.987	0.863	0.554	0.069	0.171	0.638	0.701	0.704	0.876	0.726	0.959	0.991	0.320	0.707	0.424	0.820	0.407	0.994	0.689	0.200	0.374	0.388	0.932	0.617	0.990	0.502	0.648	0.150	0.649	0.994	0.350	0.994	0.983	0.978	0.000	0.632	0.420	0.603	0.960	0.994	0.983	0.897	0.139	0.156	0.057	0.888	0.999	1.000	0.999	1.000	1.000	1.000	1.000	0.994	0.703	0.988	0.999	1.000	1.000	1.000	0.998	0.999	0.993	0.433	0.639	0.711	0.693	0.416	0.415	0.199	0.198	0.549	0.810	0.570	0.232	0.080	0.126	0.075	0.002	0.002	0.062	0.093	0.360	0.297	0.469	0.572	0.066	0.389	0.357	0.170	0.817	0.982	0.965	0.850	0.301	0.165	0.132	0.989	0.996	0.963	0.997	0.998	0.980	0.613	0.999	1.000	1.000	0.983	0.999	0.999	0.999	0.999	0.995	0.936	0.000	0.000	0.997	1.000	1.000	0.999	0.998	0.996	0.994	1.000	0.994	0.000	0.041	0.978	0.980	0.999	1.000	0.998	0.998	0.844	0.232	0.186	0.205	0.185	0.236	0.245	0.158	0.276	0.963	0.965	0.977	0.969	0.976	0.160	0.168	0.018	0.117	0.961	0.934	0.920	0.924	0.899	0.982	0.959	0.929	0.720	0.813	0.077	0.400	0.548	0.547	0.079	0.575	0.288	0.782	0.809	0.959	0.966	0.962	0.722	0.590	0.601	0.544	0.426	0.990	0.806	0.392	0.523	0.540	0.411	0.611	0.857	0.815	0.412	0.831	0.980	0.973	0.967	0.997	0.996	0.814	0.795	0.171	0.181	0.086	0.991	0.993	0.999	0.998	0.948	0.865	0.001	0.007	0.995	0.999	0.995	0.953	0.043	0.045	0.046	0.045	0.000	0.008	0.994	0.997	0.995	0.998	0.002	0.003	0.867	0.433	0.536	0.998	0.998	0.997	0.988	0.854	0.874	0.841	0.846	0.776	0.002	0.012	0.052	0.404	0.363	0.842	0.958	0.981	0.659	0.622	0.488	0.098	0.675	0.744	0.992	0.959	0.273	0.714	0.829	0.838	0.138	0.130	0.930	0.940	0.899	0.853	0.940	0.909	0.973	0.973	0.998	0.091	0.091	0.080	0.000	0.987	0.978	0.978	0.989	0.919	0.040	0.029	0.845	0.892	0.930	0.966	0.082	0.203	0.971	0.996	0.909	0.706	0.925	0.618	0.643	0.572	0.237	0.242	0.492	0.986	0.916	0.506	0.639	0.935	0.947	0.913	0.977	0.981	0.898	0.780	0.669	0.080	0.707	0.888	0.925	0.864	0.783	0.166	0.086	0.122	0.411	0.370	0.304	0.517	0.456	0.203	0.092	0.260	0.868	0.753	0.268	0.103	0.309	0.325	0.325	0.848	0.898	0.725	0.765	0.751	0.105	0.132	0.736	0.986	0.998	0.996	0.755	0.739	0.790	0.961	0.685	0.766	0.533	0.948	0.931	0.549	0.442	0.998	0.999	0.982	0.828	0.989	0.828	0.834	0.718	0.004	0.001	0.992	0.998	0.998	0.998	0.965	0.860	0.942	0.830	0.132	0.131	0.444	0.709	0.703	0.108	0.125	0.903	0.098	0.790	0.925	0.931	0.943	0.618	0.080	0.270	0.330	0.315	0.025	0.230	0.171	0.628	0.529	0.853	0.814	0.794	0.609	0.607	0.221	0.849	0.949	0.961	0.287	0.187	0.399	0.315	0.876	0.854	0.709	0.729	0.754	0.783	0.854	0.659	0.086	0.318	0.779	0.800	0.271	0.667	0.993	0.996	0.996	0.994	0.978	0.013	0.931	0.941	0.007	0.487	0.081	0.081	0.945	0.983	0.917	0.994	0.994	0.085	0.003	0.996	0.997	0.987	0.103	0.993	0.992	0.997	0.996	0.947	0.009	0.398	0.002	0.003	0.004	0.007	0.405	0.052	0.990	0.991	0.996	0.947	0.944	0.001	0.991	0.991	0.903	0.994	0.996	0.112	0.591	0.453	0.510	0.141	0.607	0.918	0.912	0.936	0.913	0.046	0.900	0.052	0.016	0.859	0.027	0.013	0.093	0.099	0.091	0.884	0.099	0.013	0.838	0.001	0.956	0.966	0.876	0.537	0.517	0.456	0.021	0.032	0.026	0.011	0.418	0.949	0.109	0.965	0.968	0.929	0.987	0.912	0.008	0.198	0.088	0.410	0.413	0.389	0.006	0.019	0.541	0.638	0.669	0.671	0.783	0.328	0.984	0.795	0.961	0.975	0.990	0.370	0.531	0.061	0.050	0.029	0.064	0.675	0.374	0.929	0.912	0.892	0.654	0.272	0.438	0.046	0.078	0.318	0.346	0.438	0.256	0.582	0.611	0.675	0.861	0.354	0.561	0.210	0.009	0.454	0.972	0.971	0.996	0.996	0.976	0.299	0.760	0.963	0.968	0.951	0.849	0.900	0.914	0.911	0.003	0.081	0.998	1.000	1.000	0.999	0.865	0.001	0.074	0.528	0.995	0.992	0.064	0.975	0.993	0.999	0.998	0.995	0.862	0.905	0.837	0.990	0.988	0.372	0.585	0.004	0.761	0.722	0.410	0.014	0.168	0.977	0.999	0.995	0.997	0.999	0.998	0.968	0.959	0.221	0.166	0.234	0.819	0.183	0.819	0.835	0.841	0.836	0.739	0.811	0.825	0.322	0.213	0.794	0.780	0.876	0.979	0.916	0.417	0.130	0.469	0.452	0.392	0.213	0.118	0.050	0.044	0.034	0.816	0.846	0.773	0.826	0.816	0.029	0.812	0.996	0.998	1.000	0.999	1.000	0.997	0.000	0.995	0.996	0.998	0.000	0.996	0.999	0.999	0.999	0.999	0.995	0.004	0.935	0.996	0.983	0.041	0.975	0.998	0.998	0.001	0.984	0.834	0.850	0.849	0.473	0.613	0.492	0.846	0.849	0.845	0.995	0.997	0.954	0.983	0.999	0.998	1.000	1.000	1.000	0.999	0.988	0.000	0.037	0.668	0.993	1.000	1.000	1.000	1.000	0.994	0.991	0.985	0.850	0.126	0.087	0.284	0.958	0.978	0.923	0.948	0.419	0.593	0.326	0.514	0.174	0.485	0.848	0.766	0.790	0.145	0.839	0.876	0.798	0.853	0.820	0.734	0.325	0.698	0.471	0.632	0.744	0.967	0.474	0.239	0.839	0.840	0.819	0.811	0.789	0.843	0.765	0.912	0.653	0.579	0.162	0.219	0.729	0.064	0.170	0.959	0.992	0.988	0.997	0.996	0.070	0.002	0.993	0.996	1.000	1.000	0.997	0.783	0.011	0.006	0.036	0.042	0.987	0.988	0.991	0.961	0.943	0.789	0.001	0.028	0.027	0.000	0.827	0.980	0.996	0.963	0.963	0.958	0.004	0.010	0.012
ENST00000426066.1_1_BMS1P20-001	0.068	0.987	0.996	0.991	0.996	0.872	0.309	0.667	0.581	0.053	0.037	0.523	0.992	0.995	0.993	0.886	0.597	0.834	0.811	0.765	0.257	0.128	0.333	0.501	0.213	0.854	0.939	0.918	0.914	0.460	0.139	0.004	0.135	0.725	0.583	0.862	0.704	0.552	0.613	0.111	0.406	0.740	0.776	0.632	0.652	0.187	0.502	0.306	0.373	0.646	0.606	0.503	0.141	0.241	0.212	0.289	0.409	0.433	0.906	0.960	0.916	0.944	0.946	0.990	0.137	0.930	0.929	0.930	0.778	0.947	0.240	0.935	0.756	0.746	0.735	0.717	0.605	0.849	0.883	0.934	0.963	0.973	0.972	0.977	0.976	0.951	0.950	0.935	0.745	0.023	0.028	0.032	0.153	0.179	0.181	0.960	0.973	0.821	0.806	0.938	0.759	0.109	0.122	0.310	0.370	0.382	0.312	0.251	0.204	0.898	0.925	0.772	0.767	0.791	0.734	0.164	0.150	0.844	0.829	0.781	0.136	0.074	0.251	0.919	0.968	0.969	0.967	0.946	0.860	0.123	0.508	0.630	0.624	0.645	0.594	0.500	0.090	0.195	0.134	0.288	0.469	0.938	0.957	0.885	0.892	0.513	0.550	0.058	0.070	0.097	0.085	0.119	0.479	0.179	0.611	0.532	0.181	0.167	0.173	0.632	0.706	0.656	0.401	0.485	0.893	0.969	0.888	0.869	0.878	0.891	0.804	0.755	0.614	0.637	0.438	0.524	0.633	0.325	0.606	0.800	0.829	0.760	0.493	0.602	0.506	0.597	0.759	0.308	0.724	0.562	0.106	0.304	0.411	0.426	0.420	0.042	0.016	0.023	0.046	0.050	0.697	0.513	0.616	0.897	0.887	0.779	0.857	0.827	0.513	0.711	0.572	0.522	0.529	0.440	0.060	0.928	0.967	0.939	0.793	0.020	0.012	0.018	0.109	0.814	0.864	0.790	0.751	0.015	0.038	0.821	0.891	0.982	0.108	0.107	0.101	0.083	0.008	0.033	0.027	0.025	0.914	0.911	0.802	0.913	0.907	0.942	0.918	0.868	0.004	0.057	0.142	0.111	0.961	0.959	0.930	0.928	0.854	0.952	0.941	0.981	0.989	0.952	0.828	0.065	0.587	0.469	0.721	0.938	0.622	0.202	0.919	0.832	0.810	0.671	0.427	0.177	0.158	0.158	0.073	0.761	0.879	0.964	0.814	0.743	0.623	0.917	0.543	0.431	0.827	0.791	0.875	0.486	0.383	0.329	0.756	0.895	0.919	0.888	0.439	0.307	0.060	0.092	0.207	0.647	0.729	0.549	0.498	0.506	0.456	0.652	0.320	0.329	0.852	0.639	0.266	0.174	0.285	0.289	0.469	0.439	0.403	0.375	0.824	0.920	0.859	0.915	0.630	0.826	0.856	0.939	0.989	0.969	0.805	0.722	0.999	0.998	0.499	0.157	0.144	0.166	0.095	0.823	0.971	0.955	0.950	0.939	0.982	0.065	0.110	0.094	0.872	0.860	0.945	0.960	0.890	0.919	0.962	0.959	0.941	0.936	0.123	0.111	0.156	0.423	0.426	0.495	0.906	0.916	0.951	0.953	0.385	0.474	0.427	0.386	0.429	0.402	0.371	0.360	0.035	0.407	0.651	0.119	0.081	0.072	0.086	0.921	0.928	0.951	0.946	0.751	0.628	0.433	0.306	0.790	0.803	0.269	0.442	0.183	0.195	0.162	0.640	0.937	0.935	0.914	0.742	0.747	0.438	0.441	0.416	0.310	0.411	0.859	0.938	0.950	0.969	0.965	0.789	0.054	0.827	0.926	0.983	0.998	0.999	0.979	0.974	0.980	0.025	0.972	0.934	0.058	0.963	0.965	0.978	0.805	0.038	0.039	0.039	0.807	0.985	0.999	0.996	0.036	0.951	0.988	0.998	0.997	0.990	0.962	0.960	0.960	0.910	0.776	0.813	0.918	0.931	0.936	0.935	0.937	0.051	0.985	0.986	0.983	0.983	0.984	0.985	0.983	0.790	0.025	0.019	0.049	0.869	0.955	0.964	0.955	0.950	0.966	0.055	0.587	0.005	0.002	0.005	0.134	0.539	0.987	0.992	0.990	0.975	0.896	0.808	0.027	0.024	0.904	0.911	0.058	0.979	0.989	0.976	0.924	0.074	0.060	0.059	0.993	0.999	0.997	0.992	0.947	0.950	0.999	0.996	0.052	0.050	0.002	0.003	0.002	0.009	0.010	0.002	0.991	0.996	0.997	0.995	0.997	0.998	0.957	0.982	0.004	0.048	0.926	0.979	0.977	0.932	0.058	0.990	0.993	0.075	0.099	0.057	0.056	0.040	0.384	0.340	0.866	0.879	0.770	0.742	0.446	0.034	0.058	0.070	0.501	0.882	0.873	0.791	0.847	0.151	0.105	0.219	0.170	0.076	0.088	0.180	0.162	0.115	0.037	0.062	0.095	0.089	0.128	0.067	0.057	0.060	0.834	0.973	0.991	0.987	0.990	0.988	0.987	0.964	0.041	0.928	0.968	0.949	0.942	0.924	0.821	0.114	0.148	0.234	0.260	0.320	0.246	0.218	0.179	0.134	0.438	0.096	0.082	0.856	0.852	0.874	0.920	0.966	0.898	0.098	0.277	0.283	0.246	0.015	0.157	0.774	0.779	0.926	0.937	0.948	0.939	0.790	0.761	0.798	0.114	0.107	0.204	0.174	0.138	0.859	0.922	0.928	0.912	0.074	0.092	0.948	0.948	0.943	0.925	0.908	0.884	0.869	0.871	0.912	0.914	0.941	0.264	0.511	0.627	0.411	0.405	0.383	0.428	0.484	0.486	0.326	0.273	0.251	0.907	0.983	0.966	0.885	0.915	0.889	0.156	0.299	0.168	0.169	0.875	0.816	0.800	0.091	0.022	0.041	0.145	0.617	0.933	0.940	0.945	0.891	0.789	0.934	0.994	0.995	0.993	0.986	0.760	0.004	0.026	0.986	0.994	0.989	0.989	0.998	0.998	0.969	0.970	0.904	0.931	0.929	0.919	0.965	0.976	0.171	0.316	0.386	0.886	0.866	0.070	0.671	0.657	0.536	0.107	0.953	0.989	0.999	0.999	0.998	0.999	0.997	0.001	0.002	0.002	0.001	0.997	0.998	0.998	0.999	0.998	0.958	0.859	0.033	0.120	0.125	0.759	0.730	0.970	0.422	0.012	0.009	0.912	0.915	0.372	0.331	0.914	0.996	0.996	0.996	0.998	0.998	0.996	0.988	0.957	0.036	0.025	0.816	0.985	0.988	0.965	0.001	0.006	0.006	0.005	0.980	0.999	0.998	0.791	0.031	0.031	0.000	0.956	0.988	0.993	0.999	1.000	0.997	0.998	0.997	0.820	0.072	0.615	0.609	0.004	0.002	0.006	0.984	0.985	0.993	0.996	0.968	0.848	0.038	0.080	0.060	0.959	0.991	0.995	0.992	0.984	0.987	0.991	0.980	0.765	0.968	0.971	0.987	0.988	0.905	0.380	0.451	0.449	0.525	0.540	0.812	0.716	0.636	0.199	0.081	0.335	0.436	0.453	0.789	0.791	0.482	0.602	0.613	0.692	0.722	0.667	0.288	0.320	0.151	0.138	0.715	0.742	0.770	0.737	0.681	0.265	0.015	0.216	0.257	0.311	0.410	0.318	0.906	0.981	0.996	0.646	0.921	0.701	0.798	0.769	0.146	0.119	0.463	0.661	0.190	0.570	0.513	0.881	0.566	0.606	0.994	0.992	0.902	0.530	0.030	0.878	0.521	0.384	0.045	0.111	0.365	0.487	0.447	0.888	0.892	0.886	0.909	0.582	0.415	0.767	0.818	0.844	0.890	0.870	0.021	0.039	0.081	0.102	0.159	0.121	0.906	0.927	0.953	0.897	0.935	0.985	0.808	0.829	0.285	0.243	0.835	0.984	0.975	0.944	0.336	0.401	0.450	0.303	0.277	0.683	0.761	0.553	0.536	0.145	0.393	0.992	0.990	0.963	0.519	0.300	0.211	0.290	0.222	0.330	0.839	0.694	0.387	0.186	0.225	0.407	0.625	0.577	0.625	0.458	0.393	0.079	0.093	0.062	0.436	0.940	0.959	0.538	0.722	0.690	0.551	0.484	0.282	0.083	0.424	0.463	0.463	0.234	0.325	0.892	0.877	0.747	0.450	0.646	0.527	0.871	0.974	0.914	0.582	0.271	0.624	0.578	0.787	0.791	0.538	0.765	0.698	0.593	0.856	0.947	0.948	0.957	0.950	0.873	0.058	0.033	0.776	0.969	0.964	0.969	0.971	0.980	0.977	0.984	0.970	0.957	0.975	0.985	0.218	0.208	0.905	0.881	0.885	0.549	0.194	0.409	0.375	0.121	0.214	0.130	0.328	0.339	0.828	0.376	0.616	0.855	0.873	0.030	0.942	0.986	0.986	0.987	0.953	0.960	0.778	0.986	0.994	0.987	0.990	0.983	0.972	0.972	0.791	0.636	0.886	0.956	0.986	0.087	0.958	0.967	0.939	0.950	0.957	0.360	0.975	0.727	0.733	0.997	0.742	0.999	0.987	0.601	0.563	0.416	0.687	0.944	0.905	0.943	0.891	0.234	0.101	0.003	0.005	0.986	1.000	0.999	0.999	1.000	0.999	0.989	0.807	0.110	0.163	0.063	0.064	0.090	0.013	0.077	0.035	0.960	0.998	0.997	0.001	0.999	1.000	0.999	0.864	0.002	0.001	0.001	0.000	0.864	0.987	0.998	0.997	0.013	0.998	0.999	0.943	0.000	0.093	0.022	0.061	0.001	0.001	0.225	0.981	0.934	0.874	0.874	0.989	0.998	1.000	0.994	0.181	0.149	0.546	0.548	0.518	0.734	0.724	0.519	0.818	0.887	0.887	0.538	0.063	0.066	0.060	0.572	0.982	0.995	0.998	0.996	0.032	0.030	0.004	0.025	0.995	0.987	0.980	0.984	0.917	0.906	0.948	0.952	0.967	0.916	0.887	0.737	0.951	0.926	0.904	0.951	0.796	0.469	0.356	0.521	0.201	0.088	0.356	0.074	0.765	0.883	0.988	0.922	0.908	0.072	0.985	0.978	0.576	0.358	0.622	0.046	0.031	0.809	0.949	0.945	0.012	0.978	0.989	0.991	0.996	0.947	0.089	0.042	0.750	0.986	0.995	1.000	0.998	0.996	0.964	0.273	0.810	0.692	0.949	0.990	0.989	0.987	0.120	0.865	0.867	0.748	0.906	0.931	0.228	0.258	0.206	0.987	0.986	0.995	0.969	0.873	0.737	0.787	0.894	0.996	0.983	0.983	0.977	0.216	0.269	0.126	0.193	0.050	0.370	0.190	0.932	0.993	0.841	0.972	0.969	0.834	0.203	0.164	0.173	0.163	0.272	0.135	0.015	0.843	0.847	0.988	0.985	0.990	0.169	0.373	0.012	0.062	0.015	0.116	0.357	0.171	0.988	0.977	0.980	0.838	0.854	0.179	0.152	0.145	0.394	0.686	0.654	0.506	0.228	0.615	0.804	0.414	0.427	0.859	0.837	0.812	0.785	0.089	0.396	0.665	0.866	0.330	0.927	0.784	0.903	0.778	0.771	0.272	0.272	0.161	0.791	0.858	0.806	0.132	0.607	0.731	0.691	0.972	0.924	0.088	0.105	0.201	0.066	0.003	0.016	0.050	0.728	0.755	0.838	0.925	0.925	0.278	0.644	0.457	0.323	0.994	0.994	0.988	0.891	0.374	0.951	0.975	0.576	0.501	0.916	0.988	1.000	0.993	0.421	0.421	0.422	0.418	0.846	0.995	0.725	0.580	0.320	0.158	0.575	0.944	0.427	0.986	0.997	0.755	0.575	0.003	0.453	0.653	0.995	0.996	0.991	0.983	0.590	0.017	0.278	0.981	0.843	0.936	0.970	0.270	0.014	0.044	0.165	0.203	0.163	0.451	0.957	0.956	0.967	0.584	0.037	0.881	0.957	0.734	0.927	0.813	0.910	0.517	0.679	0.517	0.625	0.863	0.993	0.992	0.259	0.260	0.045	0.016	0.990	0.984	0.990	0.990	0.627	0.961	0.895	0.618	0.563	0.609	0.761	0.774	0.423	0.298	0.455	0.447	0.326	0.426	0.489	0.123	0.478	0.566	0.728	0.339	0.318	0.270	0.828	0.878	0.997	0.994	0.765	0.714	0.497	0.129	0.137	0.156	0.076	0.040	0.173	0.236	0.224	0.292	0.058	0.160	0.106	0.114	0.058	0.019	0.120	0.035	0.027	0.224	0.674	0.629	0.762	0.810	0.746	0.238	0.620	0.809	0.446	0.721	0.561	0.498	0.490	0.198	0.039	0.916	0.993	0.992	0.865	0.978	0.927	0.447	0.448	0.751	0.130	0.603	0.795	0.792	0.162	0.772	0.971	0.224	0.230	0.219	0.201	0.959	0.790	0.782	0.771	0.735	0.261	0.727	0.872	0.930	0.992	0.767	0.992	0.997	0.797	0.127	0.014	0.056	0.017	0.987	0.997	0.997	0.991	0.986	0.990	0.956	0.003	0.011	0.821	0.846	0.003	0.067	0.963	0.963	0.995	0.995	0.004	0.050	0.990	0.994	0.993	0.567	0.018	0.019	0.002	0.003	0.954	0.992	0.979	0.001	0.005	0.002	0.020	0.020	0.951	0.953	0.907	0.003	0.056	0.599	0.043	0.973	0.985	0.995	0.024	0.059	0.995	0.996	0.999	0.996	0.006	0.827	0.827	0.029	0.023	0.966	0.999	1.000	0.997	0.981	0.998	0.989	0.038	0.683	0.705	0.665	0.062	0.663	0.603	0.217	0.741	0.734	0.751	0.657	0.160	0.448	0.399	0.245	0.686	0.999	0.999	0.840	0.993	0.993	0.987	0.168	0.979	0.834	0.977	0.005	0.162	0.164	0.161	0.819	0.828	0.818	0.004	0.987	0.995	1.000	0.845	0.994	0.998	0.832	0.813	0.987	0.988	0.832	0.342	0.324	0.024	0.712	0.278	0.984	0.931	0.797	0.916	0.895	0.166	0.162	0.221	0.058	0.941	0.938	0.940	0.930	0.980	0.535	0.334	0.777	0.945	0.767	0.810	0.420	0.327	0.085	0.402	0.942	0.990	0.785	0.834	0.824	0.975	0.418	0.908	0.722	0.874	0.198	0.932	0.979	0.926	0.970	0.812	0.069	0.639	0.576	0.607	0.450	0.894	0.990	0.950	0.833	0.434	0.430	0.481	0.479	0.419	0.548	0.656	0.859	0.394	0.971	0.698	0.691	0.183	0.545	0.616	0.638	0.924	0.907	0.280	0.334	0.776	0.538	0.621	0.781	0.570	0.666	0.636	0.606	0.214	0.061	0.134	0.165	0.641	0.843	0.888	0.986	0.930	0.164	0.079	0.127	0.077	0.015	0.091	0.093	0.076	0.796	0.820	0.766	0.146	0.975	0.995	0.997	0.992	0.979	0.774	0.094	0.411	0.300	0.487	0.344	0.352	0.086	0.030	0.403	0.349	0.519	0.266	0.981	0.969	0.867	0.992	0.963	0.802	0.615	0.659	0.672	0.165	0.101	0.127	0.702	0.687	0.642	0.578	0.471	0.007	0.155	0.332	0.344	0.341	0.793	0.720	0.078	0.749	0.864	0.877	0.889	0.903	0.043	0.033	0.012	0.004	0.143	0.151	0.153	0.865	0.780	0.745	0.822	0.817	0.023	0.777	0.666	0.331	0.882	0.847	0.548	0.544	0.549	0.927	0.966	0.903
ENST00000634676.1_1_LLNLR-245B6.1-001	0.011	0.924	0.949	0.957	0.943	0.985	0.991	0.000	0.058	0.058	0.060	0.999	0.999	1.000	0.937	0.927	0.994	0.787	0.979	0.983	0.996	0.999	1.000	1.000	1.000	0.998	0.001	0.042	0.000	0.957	0.948	0.000	0.036	0.004	0.060	0.070	0.012	0.068	0.534	0.882	0.361	0.998	0.999	0.999	0.999	0.998	0.995	0.983	0.995	0.806	0.980	0.936	0.952	0.389	0.062	0.063	0.991	0.990	0.941	0.991	0.988	0.972	0.789	0.115	0.949	0.968	0.964	0.046	0.038	0.990	0.998	0.999	0.961	0.988	0.038	0.733	0.980	0.997	1.000	0.999	1.000	1.000	0.998	0.992	0.998	0.999	0.076	0.000	0.145	0.013	0.885	0.712	0.161	0.910	0.679	0.824	0.846	0.789	0.793	0.996	0.998	1.000	0.999	0.958	0.008	0.861	0.986	0.999	0.995	0.006	0.957	0.959	0.020	0.021	0.021	0.021	0.022	0.956	0.995	0.995	0.996	0.847	0.131	0.406	0.321	0.165	0.964	0.949	0.872	0.034	0.465	0.516	0.020	0.943	1.000	1.000	1.000	0.980	0.999	0.999	0.982	0.960	0.910	0.968	0.364	0.066	0.903	0.889	0.145	0.953	0.997	0.998	0.997	0.994	0.064	0.087	0.004	0.003	0.000	0.050	0.062	0.036	0.994	0.997	0.997	1.000	0.949	0.012	0.721	0.847	0.001	0.515	0.406	0.005	0.066	0.001	0.007	0.853	0.908	0.004	0.964	0.984	0.998	0.512	0.506	0.994	1.000	0.999	0.999	0.925	0.485	0.477	0.004	0.847	0.912	0.879	0.760	0.996	1.000	0.985	0.985	1.000	0.989	0.895	0.062	0.000	0.869	0.999	0.999	0.999	1.000	1.000	0.988	0.687	0.055	0.984	0.960	0.002	0.000	0.000	0.002	0.886	0.926	0.073	0.749	0.395	0.647	1.000	1.000	0.999	0.999	0.999	0.869	0.956	0.961	0.999	0.998	0.999	0.997	0.996	0.820	0.126	0.450	0.827	0.794	0.822	0.019	0.899	0.887	0.004	0.993	0.998	0.999	0.988	0.986	0.010	0.987	0.997	0.998	0.993	0.010	0.248	0.009	0.010	0.011	0.010	0.073	0.175	0.984	0.997	1.000	0.997	0.009	0.996	0.998	0.998	0.990	0.994	0.014	0.914	0.895	0.079	0.003	0.845	0.844	0.746	0.658	0.440	0.975	0.993	0.966	0.976	0.965	0.954	0.953	0.011	0.995	0.999	0.982	0.853	0.001	0.003	0.960	1.000	1.000	0.996	0.996	1.000	0.991	0.975	0.962	0.803	0.000	0.821	0.864	0.021	0.207	0.029	0.059	0.089	0.011	0.998	0.998	0.992	0.998	1.000	1.000	1.000	1.000	0.998	0.980	0.698	0.037	0.992	0.998	0.999	0.960	0.961	0.017	0.056	0.977	0.998	0.977	0.989	0.998	0.999	1.000	0.998	0.998	0.999	1.000	0.995	0.987	0.923	0.005	0.006	0.001	0.182	0.755	0.235	0.610	0.518	0.002	0.949	0.999	0.999	0.999	0.999	0.999	0.973	0.005	0.015	0.020	0.878	0.926	0.922	0.917	0.817	0.832	0.884	0.882	0.032	0.730	0.716	0.945	0.993	0.997	0.999	0.956	0.005	0.991	0.998	0.998	1.000	0.999	0.998	1.000	0.998	0.992	0.015	0.019	0.227	0.615	0.775	0.834	0.873	0.932	0.956	0.896	0.830	0.112	0.203	0.143	0.149	0.143	0.017	0.047	0.079	0.153	0.024	0.092	0.874	0.845	0.833	0.861	0.907	0.908	0.867	0.698	0.794	0.906	0.046	0.944	0.995	0.993	0.995	0.996	0.991	0.977	0.057	0.024	0.005	0.989	0.999	0.996	0.963	0.967	1.000	1.000	0.999	1.000	0.998	1.000	0.999	0.905	0.001	0.000	0.000	0.001	0.905	0.999	1.000	0.998	1.000	0.995	1.000	1.000	0.971	0.000	0.963	0.996	0.999	0.990	0.003	0.021	0.857	0.889	0.664	0.039	0.132	0.131	0.114	0.089	0.670	0.754	0.750	0.049	0.169	0.182	0.089	0.076	0.831	0.993	0.988	0.973	0.976	0.997	0.906	0.044	0.034	0.006	0.005	0.003	0.000	0.001	0.897	0.996	0.996	0.998	0.954	0.952	0.797	0.933	0.958	0.966	0.946	0.947	0.998	0.976	0.059	0.914	0.792	0.106	0.007	0.005	0.994	0.997	1.000	0.999	0.999	0.999	0.997	0.998	0.994	0.004	0.952	0.998	0.999	0.773	0.935	0.280	0.126	0.188	0.081	0.073	0.562	0.562	0.552	0.491	0.091	0.992	1.000	0.993	0.999	0.999	0.998	0.978	0.013	0.865	0.982	0.991	0.990	0.979	0.008	0.720	0.007	0.007	0.008	0.006	0.723	0.011	0.971	0.989	0.987	0.987	0.868	0.007	0.976	0.992	0.997	0.999	1.000	1.000	0.951	0.258	0.769	0.391	0.982	0.989	0.994	0.025	0.307	0.684	0.701	0.058	0.855	0.988	0.987	0.993	0.705	0.675	0.999	0.988	0.320	0.004	0.001	0.008	0.013	0.641	0.874	0.333	0.994	0.692	0.666	0.319	0.995	0.993	0.961	0.244	0.279	0.253	0.001	0.001	0.703	0.998	0.998	0.327	0.990	0.999	0.998	0.316	0.551	0.673	0.684	0.677	0.671	0.673	0.888	0.950	0.947	0.613	0.123	0.107	0.139	0.453	0.777	0.836	0.151	0.416	0.821	0.803	0.848	0.872	0.885	0.770	0.968	0.998	0.998	0.999	0.999	0.999	0.999	0.999	0.978	0.998	0.999	0.999	0.999	0.996	0.001	0.996	0.999	0.012	0.994	0.988	0.974	0.120	0.119	0.038	0.340	0.337	0.355	0.885	0.945	0.502	0.138	0.137	0.683	0.693	0.121	0.834	0.853	0.854	0.864	0.144	0.073	0.855	0.914	0.954	0.936	0.830	0.025	0.004	0.010	0.053	0.231	0.935	0.968	0.967	0.978	0.986	0.965	0.008	0.017	0.009	0.798	0.890	0.937	0.911	0.797	0.834	0.711	0.972	0.976	0.977	0.976	0.988	0.938	0.965	0.936	0.945	0.965	0.979	0.944	0.900	0.524	0.628	0.883	0.890	0.894	0.024	0.707	0.648	0.989	0.995	0.894	0.235	0.039	0.006	0.035	0.132	0.191	0.174	0.047	0.022	0.096	0.426	0.377	0.371	0.367	0.124	0.054	0.056	0.037	0.518	0.815	0.853	0.988	0.996	0.996	0.993	0.954	0.764	0.538	0.866	0.947	0.948	0.910	0.006	0.192	0.154	0.020	0.020	0.022	0.140	0.183	0.062	0.930	0.993	0.994	0.872	0.038	0.091	0.112	0.141	0.807	0.816	0.759	0.887	0.260	0.702	0.660	0.745	0.208	0.057	0.056	0.037	0.269	0.598	0.429	0.672	0.613	0.722	0.919	0.852	0.867	0.867	0.199	0.258	0.778	0.725	0.089	0.184	0.287	0.352	0.486	0.427	0.345	0.759	0.658	0.307	0.667	0.950	0.975	0.966	0.930	0.992	0.990	0.980	0.989	0.228	0.248	0.429	0.451	0.760	0.744	0.715	0.627	0.531	0.556	0.559	0.030	0.438	0.448	0.456	0.463	0.457	0.556	0.557	0.439	0.089	0.813	0.855	0.929	0.960	0.968	0.973	0.948	0.872	0.283	0.440	0.515	0.420	0.273	0.439	0.457	0.520	0.240	0.177	0.321	0.335	0.322	0.191	0.194	0.434	0.352	0.387	0.207	0.065	0.120	0.309	0.307	0.485	0.306	0.373	0.216	0.298	0.867	0.957	0.984	0.979	0.969	0.939	0.967	0.933	0.228	0.338	0.785	0.985	0.977	0.777	0.806	0.345	0.115	0.502	0.944	0.976	0.764	0.617	0.579	0.622	0.434	0.209	0.232	0.129	0.160	0.113	0.392	0.615	0.548	0.595	0.283	0.318	0.447	0.306	0.632	0.666	0.599	0.534	0.502	0.530	0.542	0.700	0.826	0.806	0.829	0.871	0.678	0.416	0.677	0.673	0.879	0.968	0.972	0.970	0.575	0.825	0.939	0.898	0.883	0.110	0.069	0.211	0.304	0.071	0.039	0.072	0.155	0.219	0.172	0.128	0.850	0.968	0.965	0.846	0.435	0.396	0.883	0.917	0.630	0.955	0.970	0.919	0.877	0.263	0.669	0.616	0.427	0.330	0.072	0.068	0.038	0.988	0.997	1.000	1.000	0.923	0.997	0.991	0.970	0.075	0.070	0.017	0.040	0.052	0.040	0.902	0.918	0.981	0.988	0.994	0.994	0.969	0.956	0.801	0.942	0.980	0.992	0.995	0.986	0.986	0.985	0.989	0.989	0.990	0.005	0.016	0.015	0.015	0.014	0.014	0.015	0.014	0.994	0.996	0.997	0.998	0.989	0.976	0.983	0.978	0.966	0.934	0.857	0.251	0.285	0.208	0.509	0.976	0.987	0.987	0.874	0.615	0.691	0.877	0.861	0.720	0.258	0.770	0.676	0.643	0.472	0.102	0.189	0.555	0.255	0.236	0.172	0.209	0.703	0.282	0.354	0.551	0.832	0.807	0.790	0.509	0.135	0.536	0.639	0.649	0.285	0.788	0.783	0.803	0.864	0.675	0.221	0.203	0.193	0.617	0.798	0.862	0.873	0.913	0.272	0.263	0.634	0.562	0.876	0.970	0.995	0.943	0.921	0.622	0.953	0.904	0.695	0.018	0.070	0.071	0.098	0.815	0.972	0.986	0.911	0.902	0.691	0.648	0.707	0.946	0.899	0.323	0.413	0.342	0.275	0.623	0.880	0.919	0.940	0.939	0.948	0.902	0.006	0.198	0.070	0.985	0.990	0.987	0.918	0.048	0.059	0.063	0.067	0.929	0.956	0.934	0.943	0.074	0.214	0.942	0.995	0.994	0.995	0.958	0.864	0.644	0.299	0.268	0.302	0.268	0.696	0.970	0.961	0.980	0.991	1.000	0.999	1.000	0.983	0.016	0.948	0.995	0.987	0.989	0.612	0.989	0.997	0.998	0.973	0.571	0.568	0.337	0.701	0.959	0.984	0.964	0.954	0.707	0.588	0.147	0.304	0.273	0.057	0.034	0.238	0.348	0.273	0.809	0.728	0.723	0.714	0.695	0.626	0.672	0.695	0.886	0.918	0.881	0.897	0.701	0.020	0.721	0.808	0.867	0.926	0.904	0.326	0.316	0.251	0.268	0.622	0.637	0.493	0.514	0.737	0.798	0.776	0.791	0.030	0.133	0.154	0.778	0.810	0.998	0.967	0.960	0.962	0.939	0.305	0.320	0.010	0.302	0.301	0.955	0.976	0.986	0.990	0.879	0.058	0.371	0.385	0.386	0.384	0.985	0.990	0.988	0.925	0.022	0.981	0.994	0.999	0.989	0.995	0.986	0.964	0.760	0.472	0.612	0.673	0.645	0.655	0.656	0.673	0.818	0.903	0.847	0.941	0.174	0.703	0.682	0.674	0.804	0.406	0.610	0.702	0.684	0.027	0.921	0.997	0.992	0.994	0.997	0.998	0.999	0.999	0.981	0.556	0.989	0.449	0.418	0.003	0.001	0.002	0.002	0.001	0.419	0.997	0.999	0.983	0.999	0.998	0.997	0.996	0.996	0.004	0.986	0.985	0.931	0.547	0.984	0.917	0.345	0.113	0.076	0.866	0.997	0.998	0.998	0.998	0.994	0.981	0.012	0.044	0.971	0.994	0.999	0.999	0.999	0.945	0.996	0.998	1.000	1.000	1.000	0.997	0.995	0.982	0.002	0.121	0.001	0.008	0.004	0.001	0.000	0.003	0.005	0.136	0.980	0.996	0.999	1.000	1.000	0.996	0.994	0.989	0.180	0.893	0.891	0.878	0.879	0.167	0.167	0.207	0.987	0.956	0.845	0.799	0.201	0.299	0.288	0.123	0.111	0.094	0.261	0.222	0.178	0.654	0.801	0.790	0.631	0.426	0.107	0.078	0.365	0.808	0.883	0.753	0.994	0.976	0.978	0.979	0.942	0.347	0.011	0.552	0.971	0.999	0.992	0.004	0.989	0.999	1.000	0.997	0.000	0.000	0.000	0.000	0.000	0.000	0.998	0.999	0.998	0.991	0.016	0.994	0.999	0.968	0.858	0.953	0.988	0.975	0.972	0.956	0.036	0.972	0.993	0.988	0.989	0.986	0.836	0.163	0.220	0.008	0.010	0.011	0.819	0.919	0.936	0.934	0.929	0.105	0.065	0.079	0.042	0.949	0.968	0.972	0.961	0.093	0.595	0.633	0.094	0.137	0.559	0.509	0.843	0.738	0.800	0.928	0.983	0.990	0.992	0.970	0.057	0.015	0.013	0.039	0.042	0.031	0.028	0.007	0.911	0.940	0.988	0.985	0.990	0.069	0.094	0.055	0.993	0.986	0.994	0.015	0.998	0.996	0.999	1.000	0.999	0.999	0.995	0.001	0.001	0.005	0.007	0.974	0.999	0.999	0.999	0.999	0.999	0.997	0.997	0.922	0.734	0.745	0.042	0.037	0.987	0.990	0.923	0.028	0.788	0.903	0.991	0.973	0.974	0.086	0.005	0.009	0.215	0.220	0.253	0.058	0.034	0.009	0.005	0.078	0.960	0.993	0.999	0.996	0.961	0.054	0.060	0.956	0.812	0.043	0.870	0.978	0.989	0.994	0.975	0.955	0.070	0.050	0.057	0.071	0.046	0.990	0.992	0.986	0.974	0.949	0.848	0.846	0.959	0.086	0.044	0.946	0.924	0.925	0.932	0.940	0.084	0.087	0.079	0.063	0.205	0.233	0.198	0.923	0.945	0.932	0.903	0.822	0.059	0.462	0.110	0.052	0.655	0.769	0.635	0.990	0.935	0.980	0.971	0.977	0.946	0.102	0.094	0.075	0.193	0.942	0.952	0.202	0.857	0.992	0.987	0.982	0.959	0.964	0.363	0.953	0.046	0.794	0.667	0.879	0.873	0.966	0.352	0.169	0.316	0.004	0.004	0.808	0.817	0.815	0.011	0.043	0.652	0.645	0.039	0.963	0.822	0.997	0.993	0.979	0.977	0.773	0.739	0.029	0.957	0.953	0.786	0.762	0.999	0.999	0.998	0.427	0.244	0.916	0.964	0.977	0.996	0.968	0.911	0.216	0.860	0.753	0.968	0.979	0.886	0.985	0.983	0.973	0.924	0.852	0.774	0.034	0.075	0.885	0.954	0.738	0.787	0.662	0.591	0.587	0.101	0.025	0.003	0.033	0.332	0.313	0.360	0.135	0.046	0.012	0.270	0.316	0.021	0.059	0.427	0.422	0.528	0.581	0.530	0.957	0.882	0.728	0.732	0.741	0.713	0.540	0.137	0.215	0.605	0.512	0.242	0.480	0.500	0.481	0.445	0.157	0.943	0.981	0.929	0.837	0.842	0.896	0.035	0.908	0.954	0.967	0.995	0.995	0.992	0.983	0.974	0.884	0.729	0.100	0.747	0.875	0.906	0.779	0.081	0.485	0.457	0.307	0.376	0.397	0.340	0.538	0.553	0.147	0.639	0.739	0.740	0.577	0.198	0.238	0.280	0.251	0.246	0.340	0.464	0.220	0.737	0.806	0.699	0.705	0.659	0.256	0.259	0.284	0.114	0.131	0.127	0.114	0.241	0.369	0.475	0.391	0.199	0.042	0.039	0.062	0.134	0.145	0.236	0.184	0.185	0.205	0.152	0.368	0.370	0.322	0.367	0.332	0.295	0.168	0.167	0.703	0.731	0.877	0.777	0.635	0.143	0.787	0.864	0.879	0.821	0.824	0.826	0.827	0.911	0.895	0.971	0.181	0.124	0.829	0.828	0.985	0.993	0.994	0.937	0.005	0.003	0.013	0.007	0.964	0.989	0.989	0.998	0.996	0.030	0.028	0.027	0.904	0.994	1.000	0.999	0.999	0.000	0.999	0.998	0.979	0.000	0.999	1.000	0.999	0.998	0.998	0.840	0.991	0.995	0.999	0.985	0.997	0.996	0.995	0.989	0.000	0.983	0.997	0.998	0.000	0.931	0.838	0.609	0.559	0.944	1.000	0.999	0.987	1.000	1.000	1.000	0.861	0.961	0.969	0.986	0.984	0.796	0.964	0.913	0.944	0.992	0.985	0.952	0.092	0.614	0.045	0.985	0.997	1.000	1.000	1.000	0.998	0.999	1.000	0.998	0.994	0.073	0.070	0.000	0.062	0.997	1.000	1.000	0.999	0.000	0.000	0.000	0.000	0.000	0.998	1.000	1.000	0.966	0.032	0.204	0.038	0.957	0.999	1.000	0.999	0.998	1.000	1.000	1.000	0.997	0.983	0.191	0.052	0.598	0.940	0.963	0.966	0.963	0.897	0.027	0.076	0.547	0.157	0.362	0.120	0.760	0.841	0.874	0.874	0.177	0.165	0.156	0.058	0.822	0.833	0.830	0.792	0.343	0.096	0.442	0.067	0.022	0.877	0.950	0.973	0.991	0.980	0.608	0.105	0.990	0.999	0.999	0.997	0.984	0.001	0.982	0.977	0.857	0.998	0.999	0.999	1.000	1.000	0.984	0.000	0.000	0.000	0.000	0.433	0.975	0.962	0.889	0.081	0.001	0.000	0.013	0.083	0.043	0.528	0.623	0.567	0.363	0.421	0.360	0.359	0.006	0.983	0.999	1.000	0.999	0.999	0.998	0.850	0.009	0.001	0.976	0.981	0.986	1.000	1.000	1.000	0.988	0.969	0.969	0.978	0.957	0.951	0.965	0.993	0.992	0.979	0.037	0.804	0.907	0.628	0.171	0.096	0.049	0.045	0.031	0.033	0.845	0.962	0.627	0.997	0.997	0.999	0.990	0.977	0.967	0.986	0.985	0.895	0.759	0.959	0.992	0.990	0.999	1.000	0.984	0.924	0.190	0.083	0.694	0.942	0.986	0.983	0.968	0.015	0.001	0.010	0.010	0.963	0.976	0.996	0.967	0.789	0.907	0.902	1.000	1.000	0.984	1.000	0.998	0.785	0.521	0.946	0.929	0.882	0.921	0.970	0.989	0.849	0.984	0.991	0.002	0.977	0.998	1.000	1.000	1.000	1.000	1.000	0.999	0.995	0.000	0.000	0.000	0.000	0.995	0.999	1.000	1.000	1.000	1.000	1.000	0.994	0.977	0.000	0.846	0.980	0.990	0.996	0.996	0.982	0.954	0.435	0.514	0.846	0.853	0.387	0.268	0.992	1.000	0.999	0.996	0.998	0.989	0.004	0.002	0.001	0.004	0.004	0.006	0.996	0.998	0.999	0.993	0.987	0.978	0.044	0.037	0.817	0.569	0.892	0.883	0.542	0.145	0.913	0.974	0.933	0.935	0.858	0.968	0.971	0.971	0.979	0.018	0.017	0.848	0.995	1.000	1.000	1.000	0.999	1.000	0.940	0.996	0.994	0.931	0.998	0.997	0.983	0.989	0.995	0.989	0.942	0.000	0.944	0.982	0.618	0.620	0.868	0.840	0.000	0.998	0.999	0.999	1.000	0.999	0.979	0.998	0.999	0.999	0.999	1.000	0.995	0.904	0.000	0.001	0.967	0.971	0.998	0.999	0.997	0.614	0.651	0.949	0.967	0.977	0.882	0.155	0.248	0.235	0.066	0.070	0.081	0.120	0.276	0.094	0.213	0.901	0.967	0.962	0.964	0.053	0.635	0.795	0.232	0.224	0.092	0.767	0.900	0.952	0.962	0.969	0.820	0.797	0.227	0.024	0.021	0.171	0.764	0.841	0.849	0.836	0.828	0.902	0.834	0.214	0.295	0.416	0.447	0.247	0.507	0.624	0.699	0.237	0.380	0.233	0.322	0.475	0.454	0.796	0.928	0.820	0.754	0.697	0.020	0.051	0.784	0.840	0.943	0.993	0.990	0.079	0.046	0.056	0.046	0.964	0.969	0.970	0.923	0.889	0.077	0.528	0.790	0.793	0.654	0.569	0.309	0.550	0.955	0.958	0.991	0.933	0.129	0.938	0.984	0.908	0.911	0.897	0.761	0.371	0.375	0.676	0.992	0.999	0.990	0.691	0.989	0.998	0.996	0.380	0.977	0.623	0.978	0.894	0.594	0.031	0.622	0.969	0.900	0.373	0.984	0.987	0.995	0.995	0.391	0.992	0.390	0.795	0.795	0.988	0.986	0.986	0.763	0.590	0.663	0.405	0.227	0.245	0.896	0.909	0.927	0.939	0.909	0.797	0.068	0.364	0.657	0.619	0.619	0.007	0.401	0.053	0.865	0.934	0.931	0.904	0.928	0.042	0.049	0.989	0.999	0.999	1.000	0.999	0.999	0.998	0.225	0.234	0.697	0.548	0.527	0.940	0.992	0.996	0.999	0.999	0.997	0.998	1.000	1.000	0.998	0.987	0.001	0.008	0.075	0.004	0.274	0.521	0.941	0.902	0.969	0.073	0.972	0.953	0.970	0.027	0.029	0.332	0.005	0.914	0.946	0.863	0.036	0.048	0.044	0.024
ENST00000602920.5_1_JPX-007	0.479	0.480	0.534	0.260	0.886	0.893	0.875	0.160	0.163	0.024	0.247	0.989	0.991	0.979	0.827	0.850	0.956	0.770	0.877	0.838	0.555	0.061	0.256	0.470	0.915	0.904	0.897	0.803	0.420	0.800	0.903	0.841	0.331	0.650	0.992	0.995	0.994	0.172	0.948	0.174	0.873	0.992	0.996	0.993	0.973	0.972	0.165	0.004	0.165	0.974	0.995	0.994	0.838	0.834	0.716	0.004	0.936	0.165	0.991	0.990	0.831	0.995	0.871	0.868	0.904	0.831	0.762	0.362	0.053	0.818	0.867	0.958	0.975	0.511	0.929	0.829	0.865	0.544	0.541	0.462	0.329	0.830	0.927	0.961	0.523	0.577	0.781	0.767	0.780	0.479	0.554	0.778	0.424	0.023	0.600	0.774	0.775	0.730	0.900	0.780	0.652	0.753	0.833	0.805	0.415	0.188	0.247	0.071	0.043	0.066	0.334	0.580	0.659	0.395	0.606	0.549	0.622	0.338	0.185	0.453	0.695	0.730	0.588	0.539	0.247	0.605	0.726	0.761	0.720	0.330	0.060	0.168	0.212	0.301	0.479	0.477	0.484	0.544	0.578	0.602	0.838	0.877	0.615	0.571	0.394	0.398	0.239	0.202	0.445	0.294	0.092	0.212	0.263	0.274	0.511	0.527	0.408	0.549	0.969	0.966	0.998	0.983	0.864	0.059	0.089	0.092	0.083	0.131	0.149	0.187	0.171	0.854	0.853	0.851	0.853	0.757	0.328	0.481	0.373	0.757	0.663	0.369	0.394	0.758	0.831	0.676	0.299	0.345	0.818	0.975	0.970	0.853	0.497	0.436	0.830	0.809	0.811	0.558	0.010	0.159	0.583	0.538	0.397	0.800	0.471	0.174	0.474	0.935	0.964	0.827	0.424	0.881	0.915	0.793	0.871	0.813	0.780	0.781	0.412	0.487	0.600	0.394	0.392	0.672	0.845	0.643	0.627	0.248	0.252	0.381	0.381	0.605	0.700	0.728	0.726	0.593	0.522	0.569	0.589	0.901	0.861	0.759	0.443	0.706	0.819	0.911	0.488	0.321	0.656	0.408	0.063	0.702	0.811	0.963	0.943	0.150	0.058	0.096	0.281	0.985	0.986	0.861	0.736	0.198	0.191	0.722	0.721	0.595	0.435	0.800	0.911	0.702	0.276	0.262	0.228	0.472	0.864	0.928	0.997	0.972	0.841	0.860	0.435	0.894	0.884	0.843	0.986	0.632	0.565	0.864	0.794	0.441	0.450	0.851	0.819	0.625	0.639	0.386	0.317	0.560	0.469	0.964	0.895	0.972	0.965	0.650	0.341	0.342	0.403	0.228	0.256	0.776	0.898	0.709	0.983	0.992	0.996	0.963	0.991	0.976	0.033	0.177	0.377	0.660	0.556	0.010	0.025	0.927	0.638	0.009	0.998	0.999	0.986	0.877	0.989	0.991	0.701	0.712	0.713	0.708	0.854	0.509	0.692	0.494	0.362	0.351	0.595	0.462	0.468	0.456	0.394	0.015	0.011	0.015	0.011	0.117	0.035	0.389	0.464	0.448	0.362	0.029	0.008	0.009	0.007	0.087	0.759	0.890	0.902	0.891	0.850	0.496	0.439	0.330	0.306	0.280	0.355	0.730	0.685	0.821	0.508	0.324	0.098	0.214	0.293	0.145	0.110	0.076	0.155	0.121	0.015	0.011	0.015	0.029	0.047	0.051	0.255	0.225	0.097	0.102	0.069	0.798	0.730	0.688	0.700	0.816	0.948	0.944	0.902	0.336	0.714	0.839	0.839	0.152	0.776	0.913	0.259	0.280	0.969	0.954	0.328	0.186	0.180	0.292	0.313	0.983	0.872	0.953	0.684	0.700	0.773	0.985	0.866	0.850	0.749	0.397	0.349	0.061	0.779	0.779	0.942	0.934	0.326	0.838	0.754	0.951	0.341	0.843	0.933	0.935	0.936	0.982	0.988	0.885	0.079	0.039	0.065	0.897	0.928	0.920	0.881	0.703	0.085	0.858	0.937	0.931	0.887	0.872	0.842	0.701	0.017	0.613	0.794	0.851	0.685	0.498	0.197	0.236	0.040	0.121	0.451	0.499	0.418	0.284	0.267	0.269	0.227	0.033	0.021	0.018	0.205	0.772	0.775	0.796	0.029	0.213	0.231	0.231	0.225	0.850	0.826	0.669	0.113	0.116	0.650	0.832	0.767	0.977	0.997	0.993	0.966	0.008	0.053	0.034	0.996	0.999	0.991	0.954	0.949	0.075	0.032	0.028	0.010	0.109	0.836	0.647	0.004	0.003	0.002	0.002	0.003	0.101	0.742	0.736	0.004	0.015	0.001	0.049	0.005	0.927	0.961	0.968	0.980	0.978	0.031	0.828	0.869	0.849	0.546	0.292	0.607	0.617	0.689	0.048	0.765	0.861	0.885	0.893	0.905	0.882	0.813	0.039	0.113	0.090	0.065	0.613	0.870	0.974	0.986	0.964	0.042	0.058	0.128	0.908	0.945	0.918	0.980	0.905	0.858	0.974	0.377	0.996	0.999	0.992	0.986	0.995	0.927	0.989	0.854	0.835	0.722	0.381	0.319	0.301	0.193	0.220	0.303	0.293	0.331	0.166	0.111	0.088	0.125	0.052	0.168	0.351	0.548	0.726	0.776	0.602	0.742	0.672	0.777	0.927	0.787	0.832	0.232	0.392	0.193	0.694	0.623	0.609	0.477	0.130	0.039
ENST00000520348.5_1_SNHG6-005	0.135	0.160	0.174	0.651	0.717	0.762	0.817	0.147	0.917	0.854	0.858	0.001	0.001	0.009	0.062	0.081	0.995	0.932	0.981	0.265	0.989	1.000	0.999	0.649	0.957	0.933	0.793	0.752	0.294	0.223	0.401	0.625	0.523	0.645	0.655	0.722	0.434	0.423	0.713	0.464	0.735	0.959	0.963	0.764	0.425	0.522	0.929	0.997	0.999	0.995	0.001	0.966	0.999	1.000	1.000	0.999	0.001	0.990	0.997	0.975	0.002	0.002	0.002	0.001	0.974	0.999	0.990	0.003	1.000	1.000	0.999	0.999	0.950	0.021	0.003	0.992	0.996	0.997	0.935	0.986	0.840	0.828	0.982	0.835	0.866	0.842	0.953	0.606	0.253	0.021	0.341	0.345	0.560	0.794	0.998	0.999	0.975	0.715	0.983	0.951	0.964	0.621	0.851	0.849	0.985	0.892	0.773	0.869	0.816	0.789	0.490	0.446	0.155	0.093	0.215	0.885	0.914	0.935	0.916	0.607	0.580	0.306	0.432	0.515	0.562	0.549	0.578	0.548	0.542	0.596	0.575	0.871	0.538	0.691	0.734	0.741	0.877	0.828	0.430	0.501	0.495	0.192	0.657	0.626	0.958	0.988	0.505	0.479	0.261	0.103	0.332	0.266	0.771	0.804	0.828	0.902	0.903	0.964	0.980	0.985	0.959	0.455	0.199	0.161	0.136	0.191	0.147	0.716	0.889	0.909	0.625	0.639	0.771	0.582	0.640	0.508	0.596	0.680	0.842	0.759	0.584	0.498	0.584	0.505	0.064	0.050	0.058	0.377	0.479	0.796	0.685	0.496	0.758	0.648	0.442	0.759	0.793	0.392	0.547	0.613	0.637	0.443	0.980	0.985	0.134	0.733	0.990	0.973	0.610	0.452	0.589	0.218	0.334	0.377	0.386	0.276	0.136	0.675	0.628	0.879	0.850	0.493	0.843	0.790	0.575	0.679	0.907	0.765	0.601	0.925	0.892	0.456	0.579	0.892	0.931	0.915	0.755	0.741	0.640	0.596	0.712	0.495	0.214	0.129	0.172	0.166	0.494	0.522	0.681	0.424	0.398	0.271	0.238	0.351	0.357	0.937	0.971	0.994	0.984	0.929	0.902	0.204	0.391	0.166	0.025	0.084	0.093	0.323	0.103	0.911	0.932	0.855	0.762	0.810	0.812	0.270	0.051	0.125	0.229	0.447	0.274	0.241	0.170	0.786	0.842	0.880	0.832	0.917	0.276	0.103	0.160	0.708	0.796	0.310	0.939	0.976	0.924	0.799	0.809	0.879	0.258	0.167	0.148	0.024	0.043	0.291	0.975	0.993	0.962	0.995	0.982	0.880	0.049	0.618	0.548	0.215	0.311	0.944	0.955	0.961	0.958	0.844	0.089	0.091	0.044	0.145	0.181	0.186	0.352	0.331	0.424	0.593	0.638	0.662	0.700	0.801	0.811	0.586	0.536	0.240	0.232	0.231	0.292	0.272	0.520	0.183	0.807	0.808	0.869	0.956	0.951	0.931	0.861	0.349	0.089	0.064	0.067	0.120	0.095	0.593	0.620	0.585	0.574	0.592	0.128	0.136	0.869	0.349	0.355	0.822	0.778	0.728	0.695	0.624	0.218	0.232	0.196	0.113	0.105	0.386	0.846	0.956	0.976	0.970	0.947	0.428	0.847	0.345	0.332	0.797	0.705	0.644	0.643	0.607	0.209	0.195	0.094	0.108	0.169	0.281	0.813	0.864	0.901	0.913	0.908	0.681	0.598	0.572	0.611	0.605	0.307	0.398	0.451	0.783	0.616	0.648	0.706	0.765	0.616	0.567	0.515	0.892	0.909	0.702	0.396	0.591	0.586	0.517	0.269	0.697	0.643	0.674	0.489	0.414	0.384	0.137	0.307	0.265	0.668	0.700	0.795	0.846	0.894	0.889	0.569	0.272	0.243	0.423	0.265	0.720	0.911	0.690	0.829	0.781	0.813	0.846	0.682	0.765	0.729	0.249	0.266	0.258	0.209	0.690	0.815	0.853	0.778	0.685	0.169	0.533	0.503	0.555	0.540	0.456	0.428	0.198	0.532	0.559	0.629	0.677	0.585	0.599	0.575	0.285	0.272	0.250	0.138	0.513	0.842	0.951	0.919	0.633	0.546	0.507	0.545	0.570	0.566	0.566	0.565	0.366	0.564	0.640	0.592	0.587	0.534	0.100	0.616	0.956	0.985	0.986	0.967	0.913	0.973	0.919	0.642	0.683	0.697	0.734	0.797	0.800	0.980	0.951	0.993	0.338	0.431	0.969	0.953	0.927	0.297	0.262	0.096	0.330	0.331	0.966	0.943	0.970	0.324	0.476	0.987	0.952	0.974	0.730	0.811	0.982	0.363	0.219	0.170	0.165	0.234	0.782	0.706	0.777	0.743	0.724	0.172	0.838	0.959	0.873	0.835	0.766	0.744	0.257	0.606	0.662	0.695	0.691	0.870	0.767	0.866	0.779	0.863	0.608	0.557	0.898	0.886	0.872	0.929	0.876	0.891	0.732	0.783	0.644	0.493	0.478	0.494	0.307	0.728	0.882	0.590	0.886	0.883	0.853	0.812	0.187	0.184	0.153	0.278	0.279	0.114	0.224	0.220	0.211	0.423	0.404	0.806	0.741	0.590	0.824	0.794	0.645	0.139	0.123	0.434	0.464	0.456	0.173	0.070	0.343	0.454	0.480	0.482	0.850	0.838	0.371	0.053	0.205	0.252	0.019	0.008	0.009	0.748	0.814	0.818	0.754	0.327	0.358	0.375	0.315	0.099	0.019	0.033	0.047	0.075	0.031	0.024	0.016	0.007	0.001
ENST00000414209.5_1_JPX-001	0.290	0.418	0.244	0.176	0.702	0.633	0.641	0.626	0.607	0.490	0.051	0.754	0.903	0.904	0.579	0.659	0.990	0.994	0.987	0.216	0.967	0.590	0.872	0.859	0.945	0.936	0.942	0.701	0.529	0.285	0.530	0.980	0.715	0.716	0.472	0.713	0.676	0.341	0.954	0.588	0.990	0.985	0.421	0.662	0.686	0.553	0.563	0.540	0.477	0.659	0.412	0.765	0.858	0.943	0.971	0.608	0.926	0.728	0.814	0.613	0.388	0.337	0.424	0.865	0.934	0.821	0.572	0.367	0.706	0.702	0.953	0.657	0.658	0.887	0.606	0.012	0.903	0.970	0.977	0.980	0.979	0.952	0.458	0.410	0.451	0.415	0.129	0.197	0.120	0.008	0.005	0.007	0.527	0.803	0.766	0.562	0.556	0.613	0.630	0.057	0.086	0.153	0.452	0.881	0.873	0.887	0.051	0.890	0.952	0.966	0.878	0.116	0.135	0.073	0.021	0.774	0.900	0.836	0.221	0.262	0.236	0.828	0.879	0.885	0.280	0.244	0.211	0.214	0.102	0.081	0.279	0.194	0.048	0.104	0.139	0.143	0.485	0.487	0.428	0.473	0.981	0.966	0.998	0.991	0.926	0.041	0.055	0.047	0.038	0.045	0.054	0.080	0.090	0.906	0.905	0.883	0.877	0.808	0.225	0.413	0.330	0.811	0.753	0.420	0.727	0.865	0.820	0.045	0.053	0.050	0.710	0.902	0.890	0.227	0.147	0.168	0.826	0.847	0.847	0.851	0.032	0.847	0.949	0.750	0.429	0.641	0.083	0.132	0.870	0.998	0.999	0.966	0.014	0.989	0.993	0.994	0.993	0.992	0.989	0.994	0.005	0.022	0.995	0.995	0.985	0.963	0.983	0.941	0.822	0.770	0.928	0.997	0.997	0.018	0.000	0.011	0.018	0.753	0.755	0.975	0.986	0.192	0.007	0.802	0.865	0.094	0.968	0.973	0.993	1.000	0.994	0.008	0.003	0.978	0.998	1.000	1.000	0.995	0.980	0.975	0.023	0.912	0.933	0.929	0.802	0.037	0.159	0.182	0.097	0.554	0.900	0.997	0.981	0.991	0.981	0.856	0.513	0.428	0.468	0.972	0.960	0.418	0.550	0.638	0.786	0.788	0.520	0.169	0.183	0.853	0.988	0.881	0.410	0.344	0.792	0.841	0.950	0.812	0.224	0.817	0.936	0.877	0.067	0.821	0.827	0.984	0.235	0.941	0.973	0.967	0.954	0.889	0.941	0.942	0.800	0.804	0.265	0.035	0.257	0.224	0.265	0.255	0.054	0.036	0.792	0.993	0.993	1.000	1.000	0.999	0.994	0.992	0.001	0.994	0.995	0.995	0.999	0.999	1.000	0.999	1.000	0.998	0.950	0.026	0.409	0.440	0.418	0.400	0.324	0.100	0.558	0.541	0.504	0.588	0.560	0.568	0.590	0.562	0.671	0.862	0.691	0.328	0.643	0.805	0.459	0.567	0.918	0.952	0.993	0.981	0.846	0.072	0.003	0.431	0.955	0.548	0.991	0.988	0.547	0.941	0.465	0.417	0.320	0.974	1.000	0.999	0.999	0.999	1.000	0.995	0.004	0.013	0.882	0.540	0.506	0.008	0.001	0.002	0.010	0.009	0.499	0.950	0.454	0.990	0.993	0.992	1.000	0.998	0.998	0.989	0.038	0.503	0.580	0.991	0.996	0.557	0.986	0.463	0.004	0.007	0.299	0.160	0.524	0.497	0.911	0.806	0.515	0.658	0.941	0.988	0.898	0.926	0.489	0.539	0.972	0.959	0.976	0.047	0.037	0.007	0.897	0.943	0.001	0.993	0.995	0.998	1.000	1.000	0.994	0.027	0.034	0.872	0.939	0.948	0.891	0.998	0.996	0.975	0.986	0.971	0.971	0.014	0.069	0.028	0.012	0.010	0.048	0.965	0.987	0.978	0.971	0.676	0.481	0.031	0.790	0.994	0.990	0.989	0.991	0.993	0.039	0.185	0.285	0.594	0.741	0.848	0.877	0.968	0.908	0.796	0.514	0.486	0.267	0.248	0.047	0.860	0.932	0.974	0.997	0.993	0.264	0.249	0.142	0.007	0.008	0.002	0.150	0.245	0.980	0.997	0.989	0.960	0.903	0.283	0.400	0.446	0.432	0.436	0.494	0.507	0.470	0.443	0.143	0.041	0.458	0.788	0.778	0.588	0.356	0.723	0.723	0.377	0.380	0.385	0.599	0.431	0.415	0.007	0.195	0.187	0.201	0.046	0.220	0.649	0.689	0.516	0.168	0.265	0.254	0.221	0.073	0.044	0.099	0.297	0.439	0.493	0.450	0.687	0.677	0.309	0.902	0.893	0.594	0.647	0.671	0.845	0.904	0.930	0.960	0.594	0.138	0.418	0.546	0.564	0.341	0.626	0.631	0.623	0.098	0.079	0.314	0.399	0.465	0.467	0.417	0.391	0.899	0.668	0.607	0.238	0.510	0.720	0.490	0.443	0.824	0.868	0.631	0.927	0.920	0.976	0.941	0.260	0.982	0.991	0.993	0.998	0.989	0.749	0.361	0.536	0.899	0.955	0.947	0.893	0.025	0.013	0.024	0.982	0.994	0.995	0.996	0.999	0.997	0.012	0.945	0.932	0.997	0.999	0.974	0.997	0.891	0.898	0.891	0.724	0.023	0.057	0.942	0.902	0.945	0.969	0.933	0.944	0.026	0.063	0.064	0.054	0.010	0.009	0.044	0.048	0.055	0.996	0.995	0.981	0.129	0.944	0.951	0.905	0.317	0.338	0.193	0.268	0.243	0.348	0.058	0.464	0.535	0.508	0.674	0.902	0.971	0.964	0.954	0.821	0.419	0.958	0.992	0.995	0.999	1.000	1.000	0.005	0.999	0.999	1.000	0.998	0.005	0.998	0.994	1.000	1.000	0.999	0.995	0.996	0.962	0.726	0.749	0.767	0.906	0.917	0.988	0.997	0.977	0.828	0.973	0.976	0.844	0.274	0.995	0.994	0.907	0.278	0.204	0.268	0.327	0.309	0.375	0.160	0.178	0.326	0.659	0.948	0.953	0.979	0.882	0.893	0.862	0.491	0.237	0.303	0.018	0.598	0.981	0.987	0.989	0.865	0.697	0.686	0.908	0.961	0.929	0.628	0.632	0.648	0.416	0.233	0.777	0.800	0.751	0.956	0.388	0.301	0.312	0.287	0.641	0.518	0.687	0.594	0.042	0.136	0.138	0.404	0.554	0.603	0.967	0.959	0.934	0.623	0.565	0.431	0.519	0.572	0.106	0.427	0.616	0.604	0.530	0.920	0.965	0.443	0.508	0.475	0.471	0.502	0.405	0.130	0.654	0.691	0.059	0.984	0.995	0.993	0.998	0.997	0.995	0.950	0.008	0.016	0.217	0.059	0.041	0.732	0.923	0.133	0.010	0.006	0.009	0.013	0.015	0.766	0.855	0.142	0.016	0.238	0.062	0.967	0.999	0.997	0.999	0.996	0.995	0.993	0.694	0.596	0.168	0.195	0.200	0.221	0.116	0.558	0.481	0.754	0.789	0.875	0.745	0.902	0.969	0.557	0.694	0.493	0.876	0.914	0.385	0.856	0.958	0.902	0.698	0.243	0.285	0.311	0.779	0.454	0.470	0.517	0.481	0.543	0.540	0.728	0.664	0.652	0.559	0.327	0.436	0.469	0.427	0.969	0.983	0.943	0.926	0.104	0.156	0.162	0.443	0.552	0.554	0.522	0.476	0.711	0.605	0.856	0.860	0.710	0.769	0.940	0.915	0.913	0.948	0.726	0.907	0.803	0.721	0.187	0.049	0.098	0.375	0.428	0.398	0.899	0.989	0.992	0.972	0.422	0.053	0.018	0.040	0.051	0.281	0.992	0.993	0.980	0.037	0.567	0.592	0.582	0.962	0.657	0.917	0.549	0.568	0.571	0.461	0.452	0.532	0.386	0.977	0.964	0.964	0.924	0.574	0.544	0.523	0.667	0.642	0.505	0.360	0.515	0.989	0.999	0.999	0.999	0.982	0.937	0.192	0.250	0.261	0.257	0.036	0.668	0.694	0.694	0.696	0.921	0.490	0.711	0.652	0.272	0.025	0.190	0.177	0.455	0.690	0.696	0.232	0.292	0.722	0.853	0.859	0.698	0.678	0.929	0.980	0.981	0.977	0.978	0.983	0.888	0.536	0.550	0.729	0.737	0.542	0.126	0.055	0.347	0.833	0.929	0.874	0.773	0.660	0.412	0.993	0.990	0.990	0.991	0.993	1.000	0.998	0.982	0.007	0.006	0.003	0.982	0.998	1.000	0.999	0.995	0.992	0.990	0.978	0.088	0.146	0.283	0.242	0.514	0.537	0.614	0.532	0.391	0.460	0.406	0.416	0.211	0.135	0.043	0.302	0.367	0.406	0.429	0.447	0.150	0.163	0.078	0.177	0.359	0.665	0.845	0.877	0.797	0.988	0.975	0.997	0.980	0.957	0.957	0.494	0.403	0.026	0.013	0.349	0.726	0.782	0.649	0.395	0.388	0.083	0.502	0.577	0.549	0.817	0.561	0.496	0.356	0.047	0.523	0.658	0.622	0.111	0.084	0.986	0.988	0.954	0.987	0.986	0.979	0.982	0.917	0.256	0.700	0.909	0.941	0.961	0.960	0.712	0.404	0.005	0.001	0.313	0.498	0.860	0.747	0.795	0.675	0.536	0.581	0.466	0.993	0.972	0.782	0.026	0.995	0.999	1.000	0.996	0.968	0.742	0.010	0.015	0.009	0.010	0.005	0.031	0.055	0.048	0.015	0.010	0.006	0.008	0.013	0.004	0.076	0.047	0.004	0.006	0.018	0.020	0.751	0.974	0.982	0.993	0.993	0.992	0.017	0.786	0.793	0.772	0.009	0.134	0.104	0.011	0.907	0.979	0.977	0.995	0.996	0.980	0.971	0.940	0.055	0.662	0.733	0.601	0.107	0.673	0.656	0.750	0.413	0.431	0.432	0.304	0.302	0.142	0.733	0.950	0.960	0.142	0.125	0.025	0.099	0.433	0.583	0.606	0.786	0.832	0.847	0.756	0.708	0.604	0.399	0.342	0.466	0.474	0.410	0.305	0.260	0.384	0.672	0.727	0.648	0.627	0.230	0.288	0.072	0.302	0.398	0.281	0.660	0.906	0.780	0.794	0.801	0.611	0.485	0.550	0.518	0.357	0.042	0.056	0.104	0.129	0.791	0.903	0.959	0.965	0.909	0.819	0.710	0.630	0.668	0.235	0.492	0.580	0.459	0.590	0.483	0.187	0.226	0.036	0.302	0.663	0.881	0.847	0.730	0.703	0.671	0.384	0.796	0.871	0.874	0.709	0.783	0.147	0.330	0.345	0.343	0.306	0.305	0.145	0.184	0.795	0.885	0.937	0.960	0.850	0.865	0.667	0.640	0.713	0.777	0.785	0.981	0.990	0.920	0.958	0.813	0.609	0.535	0.048	0.117	0.039	0.469	0.885	0.937	0.928	0.980	0.915	0.692	0.045	0.405	0.361	0.099	0.104	0.108	0.091	0.929	0.999	1.000	0.999	1.000	0.998	0.968	0.735	0.001	0.001	0.000	0.004	0.737	0.972	0.997	0.999	0.999	1.000	0.999	0.924	0.119	0.227	0.716	0.897	0.957	0.944	0.966	0.919	0.735	0.284	0.114	0.608	0.678	0.656	0.346	0.128	0.637	0.662	0.587	0.217	0.291	0.455	0.507	0.463	0.232	0.100	0.175	0.561	0.462	0.085	0.029	0.617	0.637	0.585	0.363	0.054	0.046	0.134	0.134	0.521	0.893	0.908	0.871	0.326	0.690	0.501	0.241	0.197	0.409	0.378	0.182	0.035	0.063	0.067	0.620	0.707	0.581	0.369	0.352	0.385	0.373	0.405	0.503	0.506	0.168	0.038	0.018	0.044	0.016	0.494	0.672	0.669	0.633	0.459	0.450	0.451	0.452	0.423	0.235	0.022	0.086	0.902	0.897	0.914	0.949	0.768	0.115	0.121	0.114	0.147	0.797	0.972	0.967	0.944	0.942	0.188	0.226	0.182	0.054	0.106	0.118	0.085	0.026	0.018	0.941	0.949	0.948	0.866	0.010	0.006	0.924	0.938	0.028	0.023	0.018	0.962	0.984	0.987	0.989	0.990	0.983	0.934	0.007	0.941	0.978	0.979	0.044	0.040	0.936	0.957	0.932	0.933	0.990	0.993	0.944	0.050	0.049	0.051	0.121	0.157	0.149	0.048	0.588	0.688	0.765	0.760	0.659	0.024	0.142	0.495	0.382	0.102	0.158	0.154	0.069	0.012	0.011	0.145	0.146	0.059	0.069	0.012	0.012	0.013	0.947	0.941	0.943	0.942	0.940	0.963	0.947	0.062	0.521	0.508	0.964	0.695	0.406	0.654	0.924	0.860	0.010	0.916	0.962	0.973	0.964	0.970	0.951	0.893	0.011	0.183	0.117	0.083	0.068	0.497	0.655	0.492	0.234	0.200	0.092	0.158	0.365	0.677	0.831	0.902	0.776	0.329	0.108	0.028	0.018	0.044	0.496	0.481	0.434	0.381	0.165	0.038	0.019	0.022	0.160	0.192	0.098	0.212	0.174	0.234	0.298	0.026	0.024	0.016	0.024	0.058	0.373	0.409	0.226	0.251	0.036	0.010	0.114	0.589	0.665	0.683	0.562	0.136	0.145	0.201	0.169	0.188	0.227	0.229	0.464	0.192	0.212	0.342	0.212	0.213	0.275	0.889	0.986	0.980	0.980	0.969	0.035	0.822	0.706	0.033	0.022	0.012	0.019	0.035	0.053	0.071	0.003	0.003	0.732	0.833	0.045	0.957	0.966	0.960	0.953	0.763	0.043	0.257	0.207	0.282	0.152	0.061	0.145	0.077	0.034	0.521	0.600	0.111	0.128	0.359	0.334	0.162	0.108	0.205	0.343	0.269	0.305	0.136	0.048	0.215	0.252	0.180	0.068	0.922	0.997	0.070	0.999	0.998	0.997	0.998	0.996	0.044	0.058	0.003	0.001	0.002	0.005	0.002	0.101	0.001	0.995	0.998	0.997	0.981	0.972	0.045	0.999	0.991	0.041	0.330	0.379	0.252	0.202	0.087	0.030	0.058	0.942	0.980	0.975	0.993	0.987	0.985	0.907	0.046	0.934	0.944	0.915	0.463	0.458	0.459	0.479	0.470	0.126	0.080	0.005	0.136	0.140	0.153	0.228	0.340	0.214	0.187	0.126	0.033	0.026	0.228	0.318	0.318	0.836	0.858	0.727	0.561	0.543	0.113	0.122	0.269	0.312	0.422	0.884	0.915	0.791	0.492	0.455	0.041	0.056	0.053	0.045	0.769	0.951	0.974	0.986	0.975	0.609	0.612	0.613	0.015	0.039	0.005	0.399	0.405	0.992	0.999	0.995	0.829	0.600	0.599	0.623	0.630	0.140	0.131	0.105	0.018	0.060	0.039	0.322	0.766	0.849	0.858	0.834	0.833	0.012	0.874	0.855	0.488	0.551	0.891	0.971	0.963	0.023	0.938	0.944	0.942	0.947	0.327	0.356	0.799	0.578	0.434	0.605	0.628	0.631	0.121	0.900	0.909	0.877	0.917	0.036	0.042	0.018	0.013	0.007	0.011	0.870	0.863	0.901	0.840	0.035	0.030	0.038	0.015	0.014	0.123	0.077	0.365	0.366	0.419	0.427	0.476	0.090	0.007	0.070	0.036	0.370	0.383	0.386	0.399	0.279	0.011	0.955	0.999	0.999	0.993	0.132	0.133	0.130	0.106	0.002	0.001	0.867	0.867	0.866	0.856	0.043	0.136	0.090	0.021	0.848	0.969	0.985	0.962	0.218	0.164	0.155	0.140	0.393	0.728	0.737	0.706	0.302	0.042	0.796	0.810	0.807	0.765	0.052	0.038	0.101	0.130	0.125	0.077	0.035	0.064	0.867	0.874	0.857	0.716	0.046	0.061	0.044	0.498	0.948	0.964	0.967	0.809	0.021	0.025	0.007	0.991	0.992	0.999	0.992	0.096	0.893	0.897	0.873	0.862	0.868	0.915	0.938	0.957	0.957	0.798	0.721	0.942	0.984	0.981	0.422	0.043	0.055	0.945	0.928	0.934	0.924	0.960	0.960	0.935	0.019	0.035	0.032	0.027	0.109	0.090	0.122	0.076	0.095	0.139	0.006	0.252	0.104	0.741	0.789	0.200	0.729	0.702	0.704	0.709	0.614	0.012	0.107	0.157	0.228	0.152	0.056	0.881	0.998	0.999	0.996	0.978	0.924	0.896	0.045	0.068	0.994	0.997	0.900	0.950	0.997	1.000	0.999	0.999	0.999	0.984	0.056	0.004	0.005	0.904	0.882	0.011	0.017	0.028	0.856	0.955	0.961	0.953	0.026	0.208	0.268	0.270	0.825	0.899	0.802	0.898	0.872	0.892	0.761	0.593	0.552	0.406	0.088	0.331	0.287	0.346	0.087	0.182	0.078	0.039	0.052	0.718	0.858	0.891	0.690	0.716	0.688	0.668	0.659	0.556	0.293	0.782	0.718	0.724	0.785	0.458	0.969	0.962	0.958	0.408	0.298	0.184	0.262	0.811	0.722	0.800	0.167	0.619	0.746	0.841	0.817	0.100	0.193	0.049	0.068	0.668	0.592	0.408	0.061	0.072	0.393	0.395	0.510	0.666	0.657	0.177	0.187	0.531	0.487	0.457	0.011	0.541	0.520	0.215	0.975	0.974	0.787	0.689	0.805	0.857	0.496	0.946	0.959	0.595	0.554	0.358	0.012	0.104	0.032	0.336	0.280	0.606	0.539	0.009	0.011	0.159	0.026	0.575	0.597	0.853	0.868	0.518	0.065	0.143	0.255	0.310	0.219	0.372	0.481	0.866	0.903	0.532	0.945	0.794	0.823	0.793	0.772	0.389	0.729	0.732	0.267	0.290	0.972	0.951	0.846	0.104	0.125	0.110	0.070	0.066	0.042	0.100	0.085	0.658	0.622	0.633	0.033	0.061	0.129	0.196	0.106	0.449	0.421	0.747	0.677	0.955	0.927	0.969	0.958	0.915	0.909	0.839	0.337	0.032	0.031	0.243	0.258	0.284	0.267	0.172	0.124	0.208	0.988	0.990	0.987	0.964	0.883	0.041	0.123	0.012	0.016	0.018	0.020	0.084	0.080	0.890	0.967	0.969	0.971	0.952	0.028	0.026	0.077	0.127	0.084	0.011	0.018	0.098	0.439	0.344	0.179	0.898	0.934	0.987	0.991	0.579	0.576	0.581	0.499	0.493	0.503	0.160	0.590	0.566	0.792	0.691	0.846	0.782	0.915	0.860	0.060	0.611	0.590	0.469	0.755	0.405	0.908	0.913	0.893	0.918	0.638	0.668	0.994	0.881	0.486	0.891	0.380	0.653	0.658	0.702	0.407	0.680	0.467	0.052	0.269	0.430	0.833	0.902	0.354	0.657	0.652	0.506	0.451	0.724	0.779	0.730	0.569	0.123	0.101	0.861	0.625	0.925	0.915	0.478	0.481	0.981	0.689	0.614	0.003	0.020	0.522	0.535	0.847	0.857	0.919	0.973	0.776	0.758	0.342	0.266	0.401	0.454	0.214	0.553	0.343	0.340	0.341	0.351	0.319	0.166	0.047
ENST00000590513.2_1_RP11-400F19.6-001	0.003	0.020	0.095	0.095	0.103	0.976	0.991	0.993	0.106	0.909	0.988	0.999	0.998	0.997	0.980	0.092	0.990	0.963	0.953	0.930	0.971	0.045	0.953	0.989	0.788	0.692	0.932	0.986	0.347	0.921	0.989	0.956	0.971	0.488	0.225	0.399	0.200	0.531	0.960	0.982	0.982	0.971	0.076	0.940	0.963	0.890	0.889	0.075	0.934	0.964	0.918	0.939	0.947	0.969	0.992	0.987	0.993	0.995	0.994	0.950	0.948	0.974	0.903	0.378	0.054	0.427	0.982	0.980	0.988	0.988	0.976	0.917	0.681	0.864	0.830	0.003	0.003	0.009	0.032	0.920	0.933	0.706	0.883	0.943	0.196	0.931	0.926	0.930	0.982	0.909	0.230	0.232	0.109	0.101	0.172	0.163	0.097	0.046	0.014	0.912	0.975	0.929	0.927	0.939	0.105	0.973	0.990	0.982	0.828	0.961	0.907	0.952	0.988	0.932	0.992	0.903	0.932	0.998	0.996	0.957	0.562	0.966	0.938	0.094	0.965	0.945	0.075	0.719	0.601	0.156	0.069	0.213	0.743	0.792	0.656	0.788	0.388	0.739	0.602	0.032	0.054	0.055	0.567	0.892	0.904	0.956	0.987	0.922	0.992	0.403	0.893	0.720	0.014	0.895	0.900	0.966	0.986	0.172	0.993	0.902	1.000	0.994	0.822	0.665	0.788	0.815	0.836	0.328	0.771	0.951	0.981	0.902	0.872	0.903	0.975	0.963	0.757	0.825	0.814	0.101	0.609	0.621	0.698	0.457	0.741	0.864	0.833	0.850	0.889	0.499	0.973	0.706	0.755	0.214	0.973	0.981	0.824	0.970	0.969	0.952	0.977	0.477	0.176	0.144	0.726	0.758	0.541	0.899	0.489	0.470	0.688	0.643	0.557	0.607	0.761	0.762	0.732	0.528	0.544	0.684	0.725	0.992	0.987	0.994	0.805	0.988	0.839	0.796	0.279	0.138	0.251	0.581	0.978	0.871	0.389	0.917	0.818	0.664	0.681	0.541	0.789	0.872	0.405	0.969	0.990	0.879	0.250	0.292	0.999	0.998	0.999	0.993	0.992	0.991	0.786	0.777	0.786	0.685	0.113	0.037	0.748	0.669	0.999	0.998	0.998	0.999	0.997	0.997	0.999	0.961	0.994	0.502	0.435	0.632	0.456	0.127	0.219	0.190	0.074	0.375	0.700	0.977	0.995	0.899	0.386	0.539	0.590	0.931	0.635	0.791	0.571	0.207	0.553	0.273	0.884	0.900	0.876	0.886	0.898	0.149	0.069	0.303	0.299	0.262	0.980	0.956	0.973	0.998	0.988	0.005	0.909	0.755	0.670	0.971	0.584	0.834	0.527	0.201	0.438	0.912	0.998	0.998	0.998	0.750	0.929	0.974	0.913	0.728	0.740	0.101	0.093	0.138	0.082	0.028	0.773	0.790	0.889	0.876	0.811	0.390	0.085	0.125	0.168	0.390	0.586	0.836	0.907	0.391	0.920	0.993	0.998	1.000	0.999	0.999	0.999	0.001	0.999	0.999	0.999	0.998	0.000	0.000	0.001	0.015	0.014	0.997	0.999	1.000	1.000	0.988	0.993	0.994	0.998	0.997	0.997	0.997	0.933	0.954	0.998	0.990	0.989	0.969	0.970	0.969	0.064	0.091	0.028	0.001	0.000	0.968	0.996	0.991	0.064	0.068	0.067	0.003	0.965	0.970	0.924	0.912	0.046	0.065	0.989	0.994	0.993	0.914	0.505	0.016	0.010	0.985	0.987	0.987	0.987	0.985	0.986	0.978	0.874	0.991	0.970	0.013	0.026	0.807	0.862	0.966	0.913	0.001	0.000	0.168	0.980	0.982	0.982	0.006	0.892	0.994	0.986	0.999	0.997	0.998	0.974	0.026	0.027	0.021	0.349	0.337	0.001	0.017	0.017	0.123	0.379	0.364	0.040	0.967	0.968	0.925	0.947	0.933	0.000	0.002	0.026	0.982	0.980	0.971	0.993	0.967	0.993	0.999	0.998	1.000	1.000	1.000	0.891	0.001	0.990	0.997	0.994	0.013	0.953	0.803	0.006	0.988	0.979	0.001	0.000	0.011	0.868	0.999	0.992	0.012	0.972	0.997	0.999	1.000	1.000	0.987	0.985	0.003	0.035	0.005	0.010	0.055	0.210	0.202	0.233	0.183	0.011	0.052	0.113	0.353	0.803	0.909	0.934	0.704	0.595	0.078	0.022	0.849	0.799	0.898	0.909	0.992	0.946	0.949	0.939	0.973	0.355	0.607	0.567	0.211	0.819	0.820	0.521	0.843	0.492	0.326	0.515	0.491	0.382	0.798	0.778	0.750	0.564	0.497	0.266	0.304	0.341	0.361	0.469	0.417	0.063	0.245	0.297	0.511	0.710	0.449	0.682	0.911	0.570	0.536	0.144	0.111	0.016	0.447	0.931	0.951	0.715	0.487	0.601	0.414	0.721	0.864	0.927	0.968	0.646	0.692	0.189	0.527	0.720	0.517	0.820	0.859	0.501	0.496	0.240	0.102	0.140	0.082	0.230	0.415	0.474	0.381	0.145	0.747	0.910	0.982	0.996	0.971	0.927	0.395	0.666	0.858	0.986	0.981	0.977	0.990	0.992	0.965	0.924	0.951	0.924	0.903	0.917	0.943	0.349	0.245	0.193	0.794	0.844	0.833	0.777	0.939	0.820	0.842	0.912	0.855	0.059	0.842	0.920	0.955	0.190	0.948	0.923	0.821	0.241	0.605	0.953	0.986	0.909	0.511	0.517	0.509	0.590	0.970	0.961	0.952	0.999	0.992	0.974	0.733	0.329	0.739	0.625	0.299	0.113	0.156	0.089	0.100	0.074	0.070	0.075	0.016	0.009	0.016	0.006	0.024	0.045	0.235	0.280	0.279	0.018	0.049	0.103	0.122	0.360	0.351	0.263	0.171	0.220	0.358	0.270	0.280	0.518	0.519	0.489	0.173	0.522	0.690	0.589	0.232	0.343	0.849	0.836	0.351	0.300	0.718	0.956	0.990	0.958	0.894	0.835	0.990	0.161	0.161	0.165	0.168	0.167	0.993	0.994	0.839	0.838	0.834	0.743	0.798	0.697	0.692	0.930	0.934	0.939	0.701	0.571	0.994	0.999	0.972	0.969	0.454	0.102	0.123	0.944	0.993	1.000	1.000	0.998	1.000	1.000	0.998	0.000	0.994	0.999	1.000	0.967	0.000	0.000	0.000	0.000	0.000	0.968	1.000	0.999	0.994	0.000	0.998	1.000	1.000	0.998	1.000	1.000	1.000	0.961	0.369	0.374	0.495	0.541	0.984	0.998	0.878	0.899	0.313	0.133	0.669	0.960	0.958	0.931	0.919	0.387	0.598	0.892	0.979	0.987	0.487	0.092	0.073	0.085	0.457	0.430	0.989	0.986	0.901	0.647	0.772	0.760	0.959	0.983	0.801	0.432	0.418	0.394	0.548	0.579	0.181	0.070	0.049	0.638	0.706	0.852	0.940	0.968	0.992	0.919	0.866	0.887	0.924	0.667	0.896	0.406	0.919	0.912	0.688	0.596	0.434	0.523	0.917	0.914	0.273	0.779	0.862	0.853	0.874	0.815	0.737	0.004	0.006	0.693	0.104	0.244	0.956	0.949	0.888	0.851	0.796	0.987	0.991	0.996	0.993	0.009	0.003	0.923	0.953	0.990	0.981	0.995	0.992	0.979	0.059	0.055	0.043	0.048	0.903	0.933	0.950	0.948	0.025	0.953	0.967	0.980	0.046	0.041	0.973	0.975	0.994	0.979	0.033	0.136	0.176	0.208	0.253	0.945	0.941	0.010	0.200	0.194	0.013	0.741	0.787	0.059	0.811	0.782	0.783	0.819	0.949	0.218	0.543	0.492	0.173	0.938	0.802	0.841	0.835	0.837	0.920	0.226	0.795	0.694	0.006	0.160	0.133	0.245	0.915	0.671	0.763	0.521	0.640	0.678	0.828	0.808	0.661	0.631	0.979	0.956	0.573	0.271	0.064	0.439	0.730	0.783	0.820	0.946	0.444	0.627	0.665	0.666	0.855	0.782	0.681	0.461	0.183	0.013	0.012	0.160	0.611	0.671	0.501	0.311	0.402	0.744	0.794	0.821	0.277	0.334	0.362	0.571	0.698	0.885	0.336	0.763	0.846	0.883	0.841	0.529	0.417	0.667	0.898	0.916	0.905	0.552	0.908	0.956	0.699	0.036	0.787	0.730	0.964	0.249	0.136	0.953	0.947	0.496	0.425	0.708	0.627	0.475	0.789	0.786	0.811	0.993	0.866	0.990	0.994	0.980	0.865	0.989	0.984	0.998	0.998	0.997	0.835	0.953	0.998	0.998	0.973	0.766	0.080	0.038	0.003	0.066	0.755	0.841	0.722	0.529	0.731	0.985	0.973	0.184	0.325	0.709	0.366	0.161	0.959	0.851	0.998	1.000	0.982	0.859	0.184	0.304	0.577	0.580	0.066	0.051	0.098	0.146	0.127	0.174	0.692	0.458	0.147	0.992	0.887	0.923	0.883	0.979	0.975	0.179	0.164	0.110	0.439	0.767	0.568	0.241	0.097	0.693	0.742	0.713	0.222	0.781	0.856	0.909	0.785	0.969	0.957	0.875	0.979	0.962	0.732	0.787	0.778	0.761	0.985	0.983	0.282	0.850	0.767	0.707	0.678	0.752	0.954	0.853	0.709	0.224	0.593	0.856	0.942	0.901	0.991	0.995	0.988	0.670	0.125	0.048	0.060	0.014	0.053	0.002	0.002	0.003	0.161	0.028	0.084	0.160	0.130	0.662	0.997	0.999	0.998	0.998	0.891	0.939	0.990	0.557	0.544	0.696	0.756	0.890	0.494	0.393	0.352	0.148	0.544	0.552	0.598	0.307	0.248	0.204	0.008	0.054	0.050	0.024	0.153	0.156	0.174	0.108	0.164	0.148	0.135	0.003	0.038	0.032	0.025	0.019	0.032	0.495	0.981	0.986	0.987	0.987	0.987	0.986	0.985	0.998	1.000	1.000	0.999	1.000	1.000	1.000	0.999	0.959	0.953	0.783	0.044	0.377	0.320	0.041	0.103	0.046	0.678	0.989	0.989	0.979	0.145	0.326	0.329	0.326	0.284	0.070	0.088	0.090	0.929	0.995	0.993	0.988	0.449	0.338	0.314	0.560	0.535	0.489	0.402	0.393	0.388	0.547	0.290	0.391	0.432	0.540	0.864	0.819	0.864	0.886	0.606	0.223	0.249	0.662	0.688	0.995	0.998	0.996	0.996	0.310	0.061	0.910	0.993	0.991	0.982	0.990	0.986	0.757	0.885	0.836	0.724	0.124	0.176	0.745	0.711	0.661	0.447	0.408	0.238	0.519	0.438	0.132	0.184	0.035	0.088	0.136	0.140	0.275	0.345	0.777	0.609	0.859	0.469	0.927	0.954	0.938	0.354	0.835	0.830	0.632	0.585	0.653	0.454	0.950	0.639	0.197	0.755	0.764	0.730	0.842	0.058	0.963	0.706	0.704	0.769	0.987	0.991	0.996	0.965	0.971	0.893	0.905	0.480	0.671	0.514	0.972	0.924	0.670	0.607	0.045	0.973	0.982	0.991	0.981	0.436	0.427	0.149	0.135	0.020	0.972	0.948	0.993	1.000	1.000	0.998	0.051	0.005	0.004	0.035	0.961	0.999	0.999	0.998	0.998	0.993	0.277	0.264	0.062	0.063	0.386	0.339	0.072	0.405	0.983	0.985	0.993	0.989	0.940	0.996	0.617	0.618	0.104	0.312	0.052	0.019	0.568	0.827	0.970	0.996	0.991	0.444	0.594	0.572	0.015	0.006	0.007	0.410	0.601	0.522	0.512	0.447	0.990	0.997	0.993	0.992	0.989	0.005	0.095	0.427	0.007	0.380	0.463	0.437	0.444	0.020	0.987	0.996	0.997	0.996	0.003	0.997	0.988	0.003	0.997	0.999	0.999	0.999	0.998	0.999	0.941	0.071	0.965	0.957	0.031	0.334	0.001	0.994	0.999	1.000	0.999	0.994	0.981	0.006	0.026	0.026	0.983	0.999	1.000	0.999	0.998	0.887	0.916	0.989	0.987	0.522	0.462	0.904	0.001	0.968	0.999	0.998	0.996	0.999	0.990	0.276	0.530	0.901	0.931	0.005	0.004	0.990	0.911	0.898	0.001	0.005	0.016	0.973	0.907	0.909	0.207	0.198	0.951	0.893	0.871	0.980	0.088	0.999	0.999	1.000	0.995	0.962	0.000	0.989	0.998	0.999	0.999	0.990	0.008	0.000	0.000	0.001	0.000	0.000	0.993	0.995	0.916	0.915	0.993	0.171	0.962	0.995	1.000	0.991	0.963	0.052	0.971	0.623	0.034	0.081	0.065	0.969	0.973	0.992	0.998	0.999	0.967	0.001	0.904	0.991	0.981	0.989	0.015	0.910	0.873	0.005	0.999	1.000	0.998	0.998	0.977	0.011	0.020	0.036	0.893	0.989	0.995	0.989	0.976	0.955	0.952	0.986	0.997	0.999	1.000	1.000	0.999	1.000	1.000	1.000	1.000	0.880	0.053	0.980	1.000	1.000	1.000	0.941	0.023	0.011	0.803	0.484	0.826	0.711	0.666	0.503	0.522	0.642	0.235	0.949	0.786	0.876	0.462	0.119	0.078	0.653	0.930	0.935	0.682	0.995	0.994	0.375	0.317	0.991	0.678	0.846	0.402	0.823	0.395	0.353	0.427	0.462	0.443	0.119	0.113	0.050	0.648	0.962	0.998	0.997	0.982	0.971	0.672	0.391	0.207	0.047	0.659	0.997	0.998	0.995	0.994	0.986	0.356	0.716	0.503	0.580	0.486	0.782	0.967	0.868	0.995	0.871	0.740	0.822	0.369	0.718	0.980	0.924	0.918	0.622	0.667	0.144	0.349	0.334	0.052	0.052	0.184	0.166	0.298	0.449	0.916	0.470	0.790	0.833	0.836	0.851	0.871	0.967	0.583	0.766	0.707	0.741	0.504	0.361	0.391	0.485	0.665	0.321	0.825	0.991	0.751	0.826	0.831	0.587	0.434	0.023	0.016	0.470	0.636	0.383	0.856	0.677	0.934	0.804	0.838	0.398	0.162	0.202	0.200	0.473	0.751	0.983	0.995	0.957	0.686	0.986	0.881	0.492	0.013	0.087	0.802	0.831	0.832	0.940	0.929	0.661	0.985	0.844	0.639	0.985	0.963	0.418	0.507	0.589	0.082	0.136	0.175	0.214	0.251	0.233	0.670	0.670	0.673	0.939	0.937	0.933	0.766	0.561	0.479	0.649	0.868	0.959	0.691	0.690	0.681	0.870	0.870	0.803	0.698	0.988	0.997	0.977	0.235	0.317	0.417	0.368	0.419	0.550	0.810	0.861	0.768	0.469	0.390	0.357	0.363	0.363	0.983	0.998	0.987	0.766	0.778	0.820	0.231	0.188	0.922	0.986	0.972	0.974	0.971	0.658	0.900	0.273	0.123	0.108	0.542	0.908	0.923	0.634	0.672	0.521	0.003	0.625	0.632	0.455	0.036	0.035	0.595	0.492	0.093	0.288	0.229	0.214	0.298	0.016	0.979	0.998	0.837	0.884	0.955	0.984	0.968	0.740	0.851	0.347	0.724	0.818	0.019	0.499	0.629	0.618	0.327	0.366	0.993	0.974	0.689	0.990	0.981	0.909	0.368	0.685	0.690	0.662	0.633	0.612	0.605	0.905	0.770	0.320	0.839	0.001	0.994	1.000	1.000	1.000	0.980	0.000	0.880	1.000	1.000	1.000	1.000	0.999	0.000	1.000	1.000	0.999	0.995	0.981	0.000	0.948	0.904	0.055	0.058	0.931	0.995	0.999	0.990	0.871	0.989	0.997	1.000	0.999	0.998	0.994	0.002	0.332	0.001	0.994	0.996	0.002	0.976	0.999	0.998	1.000	1.000	1.000	0.998	0.000	0.987	0.996	0.004	0.996	1.000	0.996	0.991	0.002	0.510	0.523	0.995	0.482	0.996	0.921	0.920	0.590	0.564	0.998	0.977	0.487	1.000	0.992	0.522	0.595	0.969	0.989	0.489	0.993	0.930	0.529	0.901	0.991	0.495	0.982	0.998	0.894	0.309	0.546	0.499	0.476	0.080	0.564	0.741	0.834	0.782	0.589	0.479	0.710	0.677	0.672	0.930	0.833	0.897	0.874	0.798	0.768	0.327	0.821	0.928	0.834	0.652	0.833	0.826	0.792	0.758	0.728	0.937	0.889	0.862	0.950	0.886	0.422	0.324	0.391	0.371	0.453	0.359	0.611	0.621	0.889	0.735	0.678	0.535	0.936	0.941	0.937	0.959	0.957	0.993	0.898	0.051	0.052	0.052	0.056	0.071	0.876	0.945	0.955	0.954	0.935	0.887	0.474	0.028	0.013	0.407	0.497	0.878	0.989	0.976	0.477	0.022	0.238	0.336	0.417	0.485	0.472	0.438	0.828	0.792	0.778	0.426	0.948	0.928	0.996	0.999	1.000	0.979	0.857	0.002	0.003	0.003	0.931	0.996	0.999	0.999	0.999	0.998	0.976	0.224	0.819	0.855	0.864	0.860	0.861	0.555	0.060	0.551	0.508	0.527	0.817	0.830	0.819	0.908	0.964	0.967	0.971	0.897	0.836	0.892	0.225	0.226	0.022	0.107	0.139	0.511	0.382	0.306	0.142	0.172	0.126	0.348	0.408	0.162	0.316	0.210	0.141	0.097	0.081	0.126	0.144	0.930	0.931	0.927	0.886	0.970	0.911	0.810	0.802	0.882	0.672	0.011	0.055	0.038	0.016	0.005	0.797	0.965	0.983	0.298	0.912	0.877	0.180	0.398	0.262	0.270	0.226	0.143	0.350	0.160	0.977	0.958	0.257	0.959	0.967	0.955	0.456	0.997	1.000	0.991	0.409	0.809	0.998	0.999	0.999	0.902	0.997	0.934	0.762	0.672	0.460	0.028	0.068	0.129	0.287	0.370	0.891	0.820	0.809	0.993	0.994	0.846	0.898	0.284	0.910	0.899	0.977	0.729	0.460	0.679	0.659	0.326	0.088	0.349	0.496	0.918	0.788	0.854	0.854	0.999	0.999	0.999	0.998	0.998	0.945	0.466	0.065	0.661	0.840	0.828	0.212	0.972	0.879	0.785	0.025	0.995	1.000	0.986	0.000	0.039	0.007	0.001	0.001	0.044	0.312	0.961	0.990	0.690	0.031	0.995	1.000	0.998	0.122	0.002	0.052	0.769	0.826	0.962	0.948	0.999	0.999	1.000	1.000	0.999	0.995	0.988	0.437	0.914	0.455	0.664	0.947	0.404	0.759	0.694	0.433	0.355	0.130	0.175	0.445	0.503	0.533	0.899	0.908	0.660	0.588	0.489	0.469	0.984	0.943	0.985	0.992	0.853	0.501	0.814	0.349	0.146	0.572	0.833	0.821	0.011	0.761	0.514	0.886	0.996	0.998	0.493	0.987	0.976	0.594	0.114	0.006	0.406	0.639	0.147	0.062	0.015	0.383	0.841	0.955	0.904	0.490	0.971	0.967	0.978	0.916	0.995	0.643	0.990	0.895	0.645	0.960	0.994	0.604	0.425	0.407	0.111	0.434	0.446	0.266	0.120	0.100	0.590	0.572	0.048	0.484	0.499	0.818	0.841	0.421	0.842	0.996	0.973	0.986	0.983	0.013	0.171	0.421	0.763	0.287	0.265	0.188	0.179	0.260	0.655	0.756	0.835	0.327	0.234	0.317	0.626	0.471	0.725	0.777	0.833	0.336	0.830	0.573	0.626	0.586	0.359	0.549	0.425	0.517	0.679	0.994	0.995	0.997	0.998	0.998	0.986	0.012	0.953	0.952	0.947	0.061	0.054	0.011	0.025	0.006	0.005	0.004	0.004	0.010	0.016	0.017	0.064	0.983	0.950	0.938	0.018	0.995	0.998	0.999	0.998	0.998	0.997	0.838	0.694	0.811	0.987	0.995	0.951	0.783	0.485	0.504	0.233	0.034	0.374	0.377	0.426	0.989	0.996	0.974	0.925	0.652	0.495	0.344	0.005	0.002	0.006	0.016	0.011	0.767	0.987	0.981	0.987	0.990	0.989	0.996	0.990	0.893	0.994	0.997	0.996	0.998	0.989	0.994	0.987	0.984	0.083
ENST00000609803.2_1_RP11-352M15.2-001	0.895	0.882	0.995	0.984	0.004	0.996	0.902	0.001	0.952	0.387	0.561	0.999	1.000	0.988	0.991	0.002	0.000	1.000	1.000	1.000	0.999	0.997	0.756	0.208	0.152	0.803	0.966	0.974	0.898	0.969	0.999	0.998	0.999	0.999	0.999	0.994	0.994	0.994	0.991	0.025	0.207	0.047	0.000	0.580	0.515	0.000	0.000	0.006	0.071	0.582	0.433	0.207	0.048	0.997	1.000	1.000	1.000	0.999	0.999	0.999	0.000	0.999	0.999	0.968	0.004	0.077	0.017	0.076	0.104	0.991	1.000	1.000	1.000	0.997	0.003	0.993	0.992	0.001	0.003	0.003	0.003	0.001	0.004	0.992	0.993	0.003	0.998	1.000	1.000	1.000	0.989	0.983	1.000	1.000	1.000	0.999	1.000	0.999	1.000	0.998	0.996	0.016	0.724	0.004	0.008	0.012	0.031	0.264	0.004	0.002	0.002	0.001	0.003	0.019	0.004	0.006	0.294	0.010	0.008	0.001	0.007	0.725	0.012	0.996	0.999	0.999	0.999	1.000	0.999	1.000	0.999	0.998	0.942	0.070	0.062	0.002	0.760	0.900	0.849	0.005	0.001	0.001	0.002	0.843	0.896	0.757	0.899	0.965	0.972	0.889	0.948	1.000	1.000	1.000	1.000	1.000	0.004	0.000	0.991	0.990	0.807	0.814	0.399	0.926	0.404	0.552	0.318	0.863	0.715	0.196	0.953	0.850	0.924	0.855	0.007	0.008	0.004	0.004	0.013	0.015	0.014	0.005	0.003	0.004	0.006	0.008	0.007	0.006	0.025	0.025	0.037	0.019	0.011	0.005	0.098	0.296	0.001	0.997	1.000	1.000	1.000	0.998	1.000	1.000	1.000	1.000	0.999	0.951	0.335	0.303	0.714	0.680	0.972	0.982	0.723	0.958	0.953	0.767	0.416	0.593	0.448	0.462	0.919	0.978	0.951	0.951	0.878	0.770	0.770	0.022	0.002	0.002	0.004	0.002	0.007	0.003	0.015	0.136	0.999	1.000	1.000	1.000	1.000	1.000	0.972	0.535	0.626	0.375	0.001	0.002	0.001	0.150	0.001	0.952	0.940	0.000	0.345	0.000	0.224	0.717	0.998	0.998	0.999	0.999	0.986	0.957	0.999	0.998	0.996	0.997	0.993	0.986	0.986	0.827	0.752	0.662	0.112	0.012	0.012	0.014	0.011	0.012	0.012	0.534	0.757	0.918	0.112	0.999	1.000	1.000	0.988	1.000	0.992	0.998	0.976	0.087	0.315	0.214	0.069	0.036	0.390	0.483	0.476	0.226	0.450	0.365	0.585	0.710	0.742	0.132	0.881	0.953	0.955	0.903	0.005	0.134	0.242	0.987	0.997	0.993	0.991	0.014	0.013	0.006	0.010	0.991	0.991	0.993	0.993	0.012	0.398	0.031	0.075	0.073	0.942	0.984	0.982	0.878	0.065	0.797	0.737	0.553	0.500	0.886	0.871	0.402	0.012	0.025	0.195	0.624	0.918	0.719	0.311	0.075	0.070	0.053	0.001	0.001	0.880	0.996	0.654	0.370	0.071	0.990	1.000	1.000	1.000	1.000	1.000	0.998	0.998	0.999	0.999	0.997	0.326	0.013	0.132	0.032	0.018	0.446	0.434	0.440	0.444	0.026	0.043	0.034	0.131	0.349	0.326	0.072	0.048	0.422	0.435	0.456	0.501	0.403	0.393	0.043	0.018	0.536	0.089	0.028	0.914	0.926	0.919	0.927	0.921	0.842	0.171	0.132	0.654	0.563	0.968	0.980	0.980	0.960	0.949	0.949	0.945	0.036	0.978	0.981	0.976	0.972	0.967	0.847	0.023	0.963	0.960	0.183	0.884	0.972	0.977	0.964	0.005	0.613	0.776	0.676	0.242	0.037	0.035	0.027	0.709	0.831	0.702	0.381	0.951	0.941	0.923	0.856	0.114	0.877	0.907	0.034	0.864	0.959	0.965	0.950	0.961	0.955	0.046	0.907	0.965	0.992	0.994	0.997	0.969	0.980	0.051	0.013	0.006	0.057	0.115	0.805	0.643	0.081	0.038	0.056	0.773	0.894	0.945	0.946	0.971	0.957	0.472	0.470	0.921	0.458	0.466	0.663	0.425	0.662	0.486	0.373	0.201	0.871	0.985	0.943	0.951	0.577	0.954	0.955	0.930	0.762	0.183	0.969	0.965	0.977	0.964	0.046	0.636	0.604	0.522	0.530	0.046	0.454	0.455	0.468	0.530	0.699	1.000	0.999	0.469	0.999	1.000	0.992	0.967	0.937	0.573	0.666	0.623	0.528	0.506	0.808	0.804	0.809	0.699	0.710	0.731	0.903	0.841	0.528	0.513	0.975	0.535	0.513	0.503	0.917	0.763	0.885	0.689	0.799	0.939	0.917	0.358	0.255	0.832	0.706	0.746	0.591	0.625	0.579	0.863	0.773	0.577	0.128	0.258	0.341	0.563	0.805	0.570	0.859	0.847	0.133	0.725	0.492	0.038	0.098	0.074	0.589	0.716	0.634	0.886	0.987	0.992	0.984	0.992	0.926	0.984	0.963	0.560	0.549	0.988	0.989	0.424	0.788	0.666	0.995	0.981	0.673	0.741	0.714	0.548	0.117	0.019	0.696	0.992	0.984	0.631	0.612	0.663	0.983	0.968	0.799	0.576	0.781	0.709	0.452	0.635	0.774	0.643	0.973	0.857	0.834	0.526	0.923	0.946	0.971	0.980	0.986	0.906	0.020	0.287	0.029	0.457	0.459	0.957	0.986	0.985	0.953	0.932	0.873	0.438	0.178	0.116	0.019	0.568	0.423	0.975	0.924	0.580	0.435	0.946	0.985	0.958	0.713	0.721	0.582	0.763	0.731	0.934	0.473	0.560	0.752	0.539	0.988	0.763	0.691	0.984	0.978	0.944	0.027	0.452	0.466	0.929	0.629	0.721	0.612	0.919	0.746	0.648	0.367	0.569	0.017	0.387	0.864	0.981	0.639	0.931	0.592	0.973	0.947	0.984	0.888	0.342	0.764	0.802	0.977	0.380	0.472	0.006	0.364	0.515	0.576	0.581	0.635	0.937	0.947	0.837	0.691	0.842	0.541	0.431	0.431	0.009	0.569	0.993	0.994	0.995	0.996	0.978	0.960	0.929	0.516	0.091	0.177	0.749	0.854	0.328	0.448	0.981	0.956	0.901	0.926	0.625	0.914	0.997	0.992	0.966	0.894	0.977	0.684	0.958	0.881	0.577	0.663	0.494	0.949	0.924	0.878	0.894	0.657	0.700	0.858	0.942	0.930	0.860	0.830	0.793	0.870	0.816	0.484	0.323	0.300	0.503	0.546	0.594	0.366	0.251	0.333	0.944	0.945	0.647	0.569	0.615	0.375	0.509	0.722	0.679	0.931	0.748	0.657	0.244	0.908	0.947	0.920	0.910	0.641	0.683	0.846	0.739	0.697	0.657	0.996	0.992	0.829	0.856	0.858	0.863	0.332	0.911	0.564	0.584	0.610	0.361	0.914	0.421	0.757	0.633	0.644	0.814	0.634	0.798	0.290	0.604	0.944	0.925	0.606	0.532	0.897	0.991	0.997	0.634	0.814	0.654	0.948	0.524	0.737	0.406	0.223	0.763	0.774	0.546	0.449	0.954	0.927	0.535	0.684	0.504	0.631	0.612	0.683	0.433	0.942	0.981	0.741	0.724	0.907	0.918	0.315	0.759	0.753	0.981	0.975	0.126	0.732	0.998	0.994	0.001	0.996	1.000	1.000	0.999	0.956	0.411	0.760	0.465	0.794	0.892	0.902	0.866	0.528	0.874	0.460	0.571	0.731	0.707	0.529	0.019	0.987	0.989	0.983	0.005	0.009	0.589	0.907	0.973	0.986	0.991	0.998	1.000	0.993	0.940	0.001	0.103	0.960	0.905	0.590	0.000	0.003	0.007	0.597	0.966	0.952	0.987	0.995	1.000	0.992	0.985	0.820	0.804	0.764	0.469	0.605	0.007	0.005	0.977	0.977	0.975	0.517	0.450	0.266	0.261	0.056	0.174	0.133	0.090	0.505	0.951	0.962	0.965	0.961	0.992	0.444	0.540	0.494	0.030	0.954	0.976	0.978	0.978	0.965	0.049	0.116	0.130	0.108	0.064	0.370	0.415	0.954	0.950	0.700	0.700	0.743	0.301	0.872	0.937	0.843	0.560	0.417	0.376	0.004	0.957	1.000	1.000	1.000	0.996	0.001	0.994	0.999	0.856	0.897	0.982	0.737	0.903	0.922	0.781	0.983	0.585	0.258	0.067	0.046	0.023	0.539	0.940	0.932	0.935	0.977	0.958	0.861	0.762	0.155	0.112	0.853	0.965	0.986	0.977	0.976	0.972	0.981	0.978	0.982	0.664	0.706	0.910	0.893	0.017	0.018	0.059	0.060	0.062	0.018	0.032	0.719	0.948	0.952	0.719	0.428	0.699	0.924	0.983	0.958	0.937	0.944	0.937	0.912	0.804	0.985	0.987	0.987	0.981	0.977	0.976	0.955	0.870	0.053	0.216	0.044	0.836	0.940	0.919	0.836	0.004	0.855	0.975	0.991	0.946	0.999	0.999	0.996	0.026	0.026	0.685	0.673	0.705	0.095	0.927	0.905	0.971	0.799	0.050	0.012	0.006	0.062	0.092	0.080	0.055	0.993	0.998	1.000	0.999	0.999	0.999	0.998	1.000	0.999	0.999	0.999	0.999	0.935	0.064	0.918	0.987	0.998	0.998	0.967	0.667	0.011	0.000	0.004	0.057	0.717	0.976	1.000	0.999	0.998	0.891	0.002	0.906	0.997	0.998	0.999	0.999	1.000	0.998	0.999	0.999	0.999	1.000	0.998	0.993	0.842	0.910	0.921	0.886	0.714	0.027	0.027	0.043	0.726	0.885	0.942	0.943	0.857	0.787	0.962	0.965	0.964	0.962	0.962	0.962	0.124	0.136	0.137	0.046	0.898	0.879	0.847	0.651	0.036	0.013	0.039	0.138	0.752	0.920	0.887	0.852	0.009	0.009	0.949	0.963	0.963	0.966	0.966	0.996	0.795	0.745	0.933	0.963	0.923	0.119	0.145	0.624	0.688	0.693	0.045	0.054	0.993	0.994	0.987	0.981	0.980	0.959	0.829	0.033	0.486	0.611	0.861	0.823	0.399	0.279	0.045	0.158	0.038	0.878	0.962	0.980	0.987	0.988	0.989	0.991	0.983	0.019	0.303	0.318	0.363	0.125	0.088	0.139	0.663	0.854	0.294	0.939	0.803	0.968	0.978	0.966	0.941	0.768	0.773	0.923	0.858	0.130	0.152	0.276	0.238	0.164	0.135	0.068	0.091	0.206	0.238	0.188	0.217	0.690	0.814	0.664	0.655	0.859	0.826	0.677	0.314	0.119	0.367	0.390	0.970	0.823	0.863	0.875	0.809	0.755	0.641	0.233	0.227	0.078	0.402	0.959	0.808	0.756	0.745	0.388	0.017	0.018	0.130	0.508	0.941	0.915	0.919	0.851	0.277	0.415	0.367	0.268	0.068	0.585	0.773	0.949	0.931	0.862	0.154	0.870	0.963	0.911	0.878	0.909	0.823	0.910	0.813	0.381	0.220	0.095	0.832	0.958	0.938	0.888	0.757	0.032	0.029	0.020	0.013	0.754	0.904	0.965	0.967	0.821	0.071	0.078	0.074	0.686	0.637	0.513	0.097	0.402	0.144	0.168	0.189	0.192	0.203	0.539	0.580	0.362	0.150	0.088	0.582	0.602	0.919	0.517	0.463	0.156	0.066	0.028	0.318	0.591	0.849	0.992	0.994	0.998	0.998	0.992	0.945	0.000	0.499	0.405	0.000	0.000	0.000	0.405	0.498	0.945	0.993	0.999	0.998	0.997	0.999	0.974	0.889	0.883	0.766	0.887	0.887	0.888	0.922	0.909	0.862	0.892	0.965	0.992	0.906	0.684	0.065	0.264	0.368	0.275	0.267	0.913	0.744	0.950	0.993	0.995	0.996	0.995	0.961	0.746	0.989	0.269	0.821	0.554	0.207	0.246	0.559	0.753	0.589	0.347	0.097	0.287	0.294	0.352	0.409	0.412	0.400	0.196	0.516	0.553	0.560	0.493	0.428	0.127	0.288	0.284	0.280	0.925	0.950	0.965	0.972	0.988	0.952	0.017	0.890	0.979	0.981	0.983	0.983	0.986	0.026	0.327	0.524	0.528	0.929	0.969	0.486	0.492	0.473	0.459	0.016	0.018	0.018	0.027	0.965	0.990	0.992	0.989	0.751	0.438	0.981	0.984	0.985	0.983	0.980	0.876	0.034	0.957	0.983	0.960	0.903	0.847	0.790	0.142	0.859	0.882	0.857	0.648	0.750	0.913	0.578	0.143	0.103	0.391	0.957	0.968	0.963	0.980	0.942	0.881	0.867	0.519	0.559	0.726	0.726	0.545	0.869	0.857	0.847	0.076	0.191	0.562	0.456	0.450	0.469	0.520	0.525	0.955	0.948	0.610	0.581	0.529	0.677	0.704	0.311	0.242	0.015	0.142	0.528	0.556	0.556	0.568	0.572	0.542	0.755	0.875	0.603	0.603	0.601	0.937	0.386	0.388	0.382	0.392	0.395	0.049	0.297	0.278	0.127	0.768	0.698	0.662	0.750	0.884	0.866	0.698	0.442	0.098	0.494	0.546	0.865	0.940	0.885	0.923	0.760	0.662	0.175	0.122	0.404	0.502	0.374	0.293	0.754	0.814	0.748	0.585	0.687	0.783	0.421	0.347	0.329	0.279	0.220	0.813	0.902	0.966	0.946	0.937	0.843	0.139	0.413	0.742	0.686	0.474	0.498	0.534	0.536	0.542	0.555	0.581	0.917	0.931	0.907	0.903	0.615	0.569	0.969	0.995	0.995	0.843	0.766	0.713	0.267	0.341	0.268	0.106	0.187	0.231	0.206	0.175	0.196	0.153	0.421	0.445	0.195	0.912	0.968	0.993	0.992	0.970	0.010	0.048	0.932	0.903	0.013	0.994	0.998	0.998	0.998	0.998	0.999	0.995	0.977	0.770	0.005	0.006	0.005	0.006	0.006	0.776	0.979	0.995	1.000	0.999	0.999	0.999	0.999	0.991	0.011	0.913	0.921	0.001	0.002	0.038	0.958	0.984	0.985	0.967	0.834	0.515	0.700	0.367	0.405	0.387	0.442	0.255	0.239	0.181	0.102	0.237	0.326	0.358	0.832	0.819	0.693	0.791	0.135	0.704	0.850	0.989	0.884	0.790	0.723	0.108	0.476	0.213	0.117	0.116	0.119	0.105	0.185	0.215	0.730	0.940	0.996	0.855	0.843	0.108	0.924	0.316	0.994	0.997	0.878	0.595	0.072	0.701	0.858	0.879	0.532	0.453	0.935	0.918	0.101	0.080	0.068	0.066	0.075	0.136	0.254	0.887	0.776	0.912	0.986	0.991	0.824	0.481	0.686	0.389	0.400	0.795	0.937	0.897	0.911	0.899	0.882	0.877	0.799	0.269	0.392	0.339	0.683	0.783	0.222	0.894	0.885	0.838	0.585	0.534	0.015	0.289	0.394	0.483	0.706	0.852	0.875	0.756	0.763	0.880	0.852	0.268	0.166	0.126	0.034	0.025	0.772	0.914	0.988	0.975	0.987	0.935	0.896	0.257	0.279	0.308	0.338	0.559	0.583	0.423	0.427	0.392	0.530	0.385	0.862	0.887	0.986	0.993	0.118	0.120	0.899	0.919	0.896	0.876	0.879	0.973	0.979	0.605	0.136	0.415	0.472	0.429	0.041	0.029	0.024	0.088	0.087	0.087	0.088	0.087	0.525	0.504	0.450	0.007	0.649	0.603	0.420	0.069	0.043	0.411	0.528	0.943	0.963	0.117	0.973	0.996	0.888	0.139	0.103	0.992	0.995	0.996	0.961	0.809	0.783	0.902	0.827	0.839	0.171	0.052	0.042	0.050	0.044	0.108	0.782	0.739	0.993	0.996	0.997	0.972	0.074	0.882	0.984	0.926	0.902	0.097	0.644	0.601	0.674	0.792	0.845	0.065	0.066	0.070	0.056	0.748	0.828	0.784	0.131	0.697	0.674	0.109	0.939	0.982	0.924	0.902	0.198	0.230	0.891	0.933	0.796	0.869	0.925	0.783	0.115	0.253	0.122	0.578	0.679	0.671	0.745	0.667	0.339	0.423	0.449	0.294	0.340	0.253	0.142	0.189	0.399	0.291	0.084	0.617	0.687	0.614	0.366	0.978	0.982	0.916	0.790	0.763	0.174	0.701	0.734	0.313	0.886	0.954	0.948	0.958	0.992	0.916	0.979	0.919	0.479	0.889	0.634	0.815	0.925	0.964	0.984	0.983	0.980	0.944	0.957	0.795	0.008	0.008	0.037	0.052	0.048	0.048	0.840	0.993	0.967	0.964	0.977	0.998	0.056	0.973	0.967	0.863	0.555	0.937	0.953	0.936	0.746	0.603	0.587	0.094	0.527	0.861	0.855	0.733	0.454	0.472	0.466	0.456	0.376	0.327	0.422	0.343	0.386	0.656	0.579	0.562	0.511	0.631	0.349	0.487	0.241	0.299	0.457	0.400	0.337	0.373	0.343	0.465	0.553	0.763	0.776	0.367	0.166	0.065	0.076	0.502	0.568	0.581	0.518	0.289	0.310	0.118	0.040	0.072	0.095	0.173	0.121	0.209	0.501	0.603	0.744	0.631	0.850	0.505	0.704	0.616	0.505	0.063	0.620	0.599	0.876	0.865	0.897	0.788	0.285	0.824	0.657	0.428	0.431	0.638	0.565	0.565	0.761	0.534	0.529	0.682	0.821	0.871	0.864	0.559	0.367	0.174	0.291	0.311	0.255	0.782	0.892	0.853	0.928	0.615	0.922	0.941	0.910	0.808	0.337	0.293	0.273	0.223	0.226	0.484	0.507	0.465	0.357	0.689	0.699	0.514	0.062	0.657	0.833	0.860	0.862	0.883	0.955	0.735	0.497	0.536	0.544	0.715	0.818	0.898	0.826	0.425	0.569	0.967	0.981	0.979	0.923	0.008	0.006	0.013	0.013	0.013	0.013	0.933	0.990	0.989	0.972	0.969	0.798	0.825	0.848	0.953	0.905	0.881	0.822	0.858	0.936	0.999	0.984	0.856	0.712	0.829	0.852	0.129	0.459	0.487	0.347	0.370	0.440	0.481	0.588	0.612	0.613	0.437	0.373	0.415	0.274	0.164	0.645	0.659	0.846	0.895	0.870	0.896	0.801	0.583	0.488	0.029	0.018	0.024	0.887	0.984	0.969	0.964	0.997	0.994	0.992	0.983	0.950	0.989	0.989	0.017	0.065	0.084	0.044	0.054	0.049	0.038	0.071	0.012	0.011	0.990	0.993	0.672	0.664	0.672	0.957	0.996	0.997	0.961	0.989	0.992	0.901	0.231	0.191	0.710	0.572	0.624	0.584	0.097	0.167	0.476	0.415	0.213	0.789	0.888	0.959	0.991	0.991	0.980	0.973	0.869	0.077	0.966	0.948	0.796	0.096	0.073	0.049	0.035	0.034	0.044	0.030	0.010	0.030	0.984	0.991	0.991	0.986	0.981	0.981	0.973	0.873	0.018	0.736	0.723	0.467	0.008	0.423	0.778	0.690	0.042	0.868	0.846	0.047	0.942	0.991	0.995	0.996	0.994	0.992	0.991	0.987	0.044	0.067	0.031	0.006	0.006	0.005	0.049	0.070	0.002	0.024	0.984	0.996	0.994	0.994	0.993	0.993	0.989	0.992	0.866	0.913	0.120	0.675	0.684	0.827	0.726	0.690	0.041	0.850	0.952	0.961	0.963	0.960	0.988	0.994	0.987	0.047	0.042	0.054	0.042	0.110	0.053	0.042	0.022	0.751	0.886	0.896	0.870	0.908	0.912	0.935	0.954	0.959	0.919	0.715	0.148	0.356	0.275	0.567	0.692	0.815	0.879	0.820	0.926	0.171	0.108	0.156	0.192	0.943	0.978	0.921	0.945	0.912	0.804	0.286	0.104	0.542	0.776	0.943	0.947	0.924	0.261	0.711	0.733	0.661	0.690	0.549	0.036	0.383	0.395	0.397	0.816	0.586	0.992	0.995	0.969	0.019	0.849	0.869	0.592	0.575	0.462	0.054	0.339	0.303	0.402	0.442	0.393	0.023	0.992	0.995	0.994	0.972	0.661	0.686	0.660	0.051	0.072	0.080	0.878	0.977	0.990	0.993	0.987	0.936	0.921	0.788	0.449	0.797	0.828	0.549	0.255	0.295	0.197	0.066	0.475	0.468	0.839	0.834	0.932	0.946	0.944	0.593	0.597	0.596	0.556	0.897	0.387	0.381	0.039	0.034	0.089	0.720	0.797	0.876	0.838	0.274	0.690	0.860	0.878	0.951	0.953	0.952	0.948	0.956	0.968	0.570	0.090	0.056	0.010	0.094	0.544	0.955	0.957	0.957	0.952	0.994	0.996	0.990	0.959	0.708	0.287	0.673	0.722	0.739	0.512	0.283	0.233	0.490	0.406	0.978	0.987	0.985	0.983	0.881	0.705	0.371	0.362	0.292	0.277	0.426	0.757	0.761	0.575	0.555	0.575	0.084	0.194	0.182	0.198	0.671	0.887	0.874	0.684	0.901	0.856	0.526	0.522	0.760	0.873	0.776	0.355	0.333	0.391	0.426	0.452	0.404	0.120	0.428	0.408	0.182	0.807	0.936	0.935	0.860	0.919	0.900	0.850	0.749	0.153	0.085	0.062	0.242	0.205	0.754	0.852	0.896	0.876	0.782	0.786	0.805	0.125	0.241	0.135	0.115	0.101	0.021	0.036	0.864	0.984	0.994	0.993	0.992	0.991	0.978	0.040	0.949	0.968	0.961	0.990	0.990	0.929	0.732	0.093	0.309	0.612	0.748	0.549	0.563	0.138	0.757	0.696	0.389	0.307	0.072	0.358	0.310	0.040	0.517	0.977	0.978	0.500	0.544	0.517	0.414	0.468	0.471	0.441	0.899	0.536	0.719	0.333	0.880	0.589	0.753	0.702	0.143	0.066	0.135	0.128	0.097	0.331	0.271	0.108	0.167	0.222	0.142	0.160	0.177	0.656	0.851	0.905	0.887	0.814	0.830	0.050	0.557	0.567	0.971	0.998	0.990	0.992	0.001	0.004	0.004	0.004	0.004	0.005	0.991	0.997	0.992	0.682	0.293	0.562	0.514	0.019	0.778	0.924	0.931	0.909	0.843	0.679	0.725	0.863	0.920	0.929	0.885	0.853	0.009	0.009	0.044	0.042	0.023	0.117	0.959	0.995	0.997	0.984	0.844	0.723	0.952	0.966	0.964	0.974	0.966	0.979	0.962	0.010	0.034	0.026	0.026	0.988	0.999	0.999	0.981	0.954	0.003	0.015	0.018	0.026	0.019	0.019	0.019	0.020	0.024	0.955	0.998	1.000	0.999	0.992	0.000	0.005	0.028	0.959	0.992	0.981	0.502	0.512	0.996	0.991	0.896	0.593	0.598	0.514	0.484	0.145	0.467	0.140	0.535	0.549	0.492	0.682	0.082	0.739	0.941	0.981	0.985	0.980	0.957	0.029	0.024	0.012	0.013	0.016	0.024	0.949	0.046	0.988	0.974	0.981	0.987	0.984	0.960	0.836	0.009	0.857	0.941	0.977	0.804	0.781	0.396	0.556	0.533	0.557	0.133	0.833	0.986	0.994	0.994	0.995	0.992	0.164	0.190	0.333	0.945	0.990	0.994	0.986	0.981	0.968	0.940	0.021	0.587	0.894	0.954	0.373	0.100	0.044	0.296	0.315	0.019	0.645	0.932	0.971	0.800	0.007	0.316	0.334	0.824	0.979	0.984	0.975	0.683	0.508	0.665	0.670	0.585	0.013	0.620	0.635	0.775	0.864	0.832	0.666	0.601	0.996	0.993	0.998	0.999	0.988	0.866	0.009	0.015	0.581	0.612	0.527	0.925	0.955	0.949	0.953	0.893	0.091	0.136	0.179	0.459	0.450	0.609	0.757	0.788	0.801	0.808	0.518	0.496	0.799	0.619	0.104	0.141	0.825	0.850	0.802	0.786	0.720	0.759	0.127	0.792	0.779	0.767	0.770	0.760	0.790	0.193	0.238	0.208	0.193	0.113	0.758	0.968	0.992	0.989	0.991	0.995	0.995	0.992	0.992	1.000	1.000	1.000	0.994	0.885	0.027	0.065	0.003	0.002	0.003	0.030	0.038	0.904	0.990	0.998	1.000	0.998	0.680	0.168	0.005	0.003	0.004	0.003	0.311	0.821	0.992	0.992	0.999	0.998	0.996	0.974	0.829	0.227	0.229	0.222	0.132	0.146	0.134	0.747	0.732	0.921	0.976	0.973	0.906	0.240	0.248	0.902	0.929	0.928	0.947	0.770	0.909	0.283	0.269	0.695	0.424	0.202	0.228	0.400	0.401	0.379	0.347	0.254	0.975	0.978	0.981	0.953	0.058	0.067	0.068	0.024	0.028	0.915	0.973	0.969	0.941	0.938	0.842	0.025	0.043	0.041	0.925	0.967	0.965	0.921	0.971	0.989	0.993	0.981	0.972	0.929	0.076	0.083	0.049	0.047	0.022	0.018	0.065	0.089	0.088	0.090	0.088	0.077	0.058	0.020	0.095	0.919	0.972	0.974	0.660	0.991	0.723	0.594	0.844	0.886	0.977	0.996	0.107	0.107	0.090	0.091	0.891	0.935	0.943	0.990	0.996	0.955	0.065	0.055	0.133	0.025	0.930	0.979	0.991	0.986	0.174	0.215	0.512	0.585	0.503	0.618	0.652	0.641	0.643	0.495	0.662	0.602	0.393	0.591	0.723	0.758	0.818	0.816	0.733	0.240	0.104	0.087	0.737	0.889	0.857	0.260	0.264	0.254	0.191	0.875	0.957	0.992	0.998	0.997	0.996	0.989	0.988	0.978	0.921	0.932	0.910	0.701	0.752	0.865	0.834	0.255	0.324	0.010	0.199	0.020	0.864	0.956	0.960	0.981	0.978	0.949	0.833	0.102	0.081	0.078	0.768	0.888	0.915	0.919	0.935	0.921	0.883	0.157	0.223	0.127	0.339	0.932	0.969	0.899	0.759	0.205	0.856	0.914	0.918	0.919	0.921	0.920	0.919	0.993	0.994	0.982	0.904	0.884	0.173	0.195	0.154	0.154	0.144	0.699	0.704	0.641	0.162	0.111	0.115	0.112	0.481	0.479	0.429	0.503	0.595	0.840	0.778	0.914	0.939	0.959	0.809	0.907	0.799	0.623	0.098	0.776	0.820	0.837	0.829	0.809	0.765	0.638	0.317	0.886	0.880	0.815	0.571	0.221	0.835	0.794	0.734	0.731	0.553	0.160	0.370	0.408	0.514	0.528	0.192	0.186	0.243	0.253	0.114	0.218	0.100	0.116	0.394	0.749	0.861	0.893	0.922	0.797	0.423	0.578	0.884	0.775	0.579	0.579	0.569	0.468	0.420	0.760	0.759	0.741	0.757	0.777	0.769	0.702	0.719	0.652	0.881	0.571	0.581	0.240	0.619	0.963	0.961	0.944	0.803	0.225	0.459	0.551	0.619	0.607	0.190	0.634	0.799	0.785	0.645	0.685	0.676	0.859	0.364	0.360	0.565	0.639	0.984	0.987	0.971	0.727	0.968	0.963	0.938	0.944	0.947	0.983	0.545	0.199	0.893	0.827	0.819	0.766	0.534	0.357	0.452	0.902	0.891	0.911	0.912	0.639	0.729	0.697	0.408	0.180	0.219	0.373	0.401	0.376	0.313	0.397	0.426	0.422	0.534	0.728	0.551	0.318	0.334	0.621	0.837	0.966	0.879	0.814	0.704	0.508	0.550	0.556	0.396	0.254	0.373	0.412	0.409	0.317	0.321	0.148	0.090	0.056	0.242	0.372	0.677	0.611	0.328	0.129	0.164	0.507	0.622	0.705	0.697	0.688	0.679	0.283	0.299	0.303	0.292	0.608	0.596	0.669	0.778	0.832	0.223	0.287	0.109	0.437	0.509	0.441	0.326	0.308	0.820	0.828	0.561	0.078	0.689	0.715	0.885	0.350	0.319	0.323	0.295	0.896	0.917	0.731	0.267	0.713	0.620	0.903	0.531	0.599	0.216	0.824	0.944	0.987	1.000	0.999	1.000	0.999	0.993	0.000	0.064	0.000	0.003	0.001	0.000	0.005	0.003	0.060	0.993	0.999	1.000	0.999	1.000	0.988	0.920	0.696	0.013	0.574	0.821	0.872	0.624	0.461	0.328	0.405	0.337	0.176	0.756	0.916	0.835	0.892	0.966	0.938	0.067	0.084	0.061	0.063	0.069	0.062	0.150	0.149	0.975	0.991	0.981	0.827	0.894	0.801	0.222	0.628	0.708	0.384	0.528	0.714	0.607	0.492	0.330	0.239	0.818	0.822	0.733	0.709	0.572	0.104	0.076	0.155	0.176	0.715	0.652	0.720	0.848	0.860	0.817	0.457	0.562	0.543	0.589	0.089	0.104	0.626	0.621	0.574	0.398	0.248	0.084	0.951	0.952	0.981	0.990	0.990	0.989	0.943	0.002	0.966	0.991	0.994	0.993	0.994	0.991	0.980	0.864	0.046	0.152	0.884	0.989	1.000	0.999	0.998	0.998	0.999	1.000	0.999	0.999	0.999	0.998	0.998	0.997	0.998	0.999	1.000	0.994	0.973	0.785	0.144	0.166	0.113	0.106	0.558	0.594	0.572	0.561	0.626	0.660	0.666	0.700	0.481	0.516	0.435	0.447	0.447	0.716	0.789	0.779	0.210	0.516	0.547	0.550	0.551	0.998	0.996	0.955	0.450	0.469	0.493	0.910	0.966	0.994	1.000	0.999	0.998	0.997	0.998	0.998	0.999	0.999	0.999	1.000	0.999	0.998	0.998	0.997	0.995	0.956	0.838	0.006	0.013	0.044	0.050	0.039	0.005	0.185	0.050	0.873	0.970	0.994	0.995	0.987	0.987	0.987	0.962	0.893	0.989	0.997	0.999	0.995	0.978	0.945	0.011	0.016	0.054	0.018	0.778	0.892	0.922	0.933	0.144	0.030	0.032	0.814	0.959	0.984	0.981	0.982	0.962	0.981	0.979	0.996	0.994	0.990	0.090	0.945	0.954	0.990	0.989	0.979	0.055	0.355	0.733	0.346	0.011	0.000	0.000	0.100	0.694	0.822	0.009	0.003	0.988	0.991	0.999	0.998	0.993	0.058	0.033	0.103	0.001	0.000	0.001	0.771	0.804	0.683	0.002	0.001	0.976	0.985	0.985	0.979	0.034	0.829	0.997	0.998	0.974	0.676	0.001	0.000	0.000	0.675	0.974	0.998	0.998	0.828	0.024	0.025	0.006	0.003	0.001	0.013	0.019	0.017	0.808	0.999	1.000	0.999	1.000	1.000	1.000	0.807	0.985	0.997	0.984	0.978	0.899	0.984	0.037	0.021	0.000	0.001	0.001	0.916	0.919	0.535	0.546	0.981	0.988	0.979	0.000	0.816	0.039	0.990	0.990	0.990	0.999	1.000	0.999	0.812	0.006	0.983	0.998	0.999	0.998	0.996	0.005	0.005	0.003	0.005	0.996	0.997	0.999	0.996	0.993	0.979	0.983	0.979	0.986	0.193	0.627	0.837	0.644	0.040	0.114	0.116	0.985	0.996	0.985	0.964	0.995	0.980	0.981	0.951	0.142	0.027	0.038	0.066	0.116	0.013	0.960	0.963	0.973	0.981	0.937	0.940	0.980	0.973	0.989	0.991	0.997	0.955	0.978	0.991	0.990	0.986	0.980	0.966	0.821	0.026	0.019	0.017	0.019	0.811	0.790	0.766	0.674	0.311	0.549	0.632	0.701	0.777	0.776	0.757	0.668	0.063	0.051	0.320	0.327	0.159	0.134	0.178	0.072	0.745	0.766	0.746	0.436	0.202	0.221	0.227	0.498	0.658	0.841	0.813	0.423	0.317	0.363	0.597	0.643	0.301	0.297	0.788	0.707	0.715	0.838	0.916	0.905	0.779	0.720	0.478	0.558	0.600	0.643	0.677	0.636	0.181	0.638	0.767	0.719	0.062	0.171	0.441	0.805	0.679	0.564	0.286	0.298	0.414	0.431	0.590	0.870	0.864	0.854	0.967	0.956	0.787	0.911	0.991	0.993	0.973	0.222	0.215	0.214	0.213	0.210	0.204	0.114	0.011	0.754	0.982	0.990	0.994	0.998	0.972	0.788	0.537	0.125	0.162	0.345	0.424	0.431	0.315	0.675	0.579	0.395	0.510	0.449	0.340	0.307	0.380	0.213	0.369	0.512	0.508	0.479	0.381	0.367	0.407	0.348	0.505	0.833	0.806	0.759	0.202	0.164	0.127	0.049	0.146	0.347	0.335	0.358	0.760	0.754	0.703	0.471	0.353	0.344	0.888	0.888	0.775	0.354	0.831	0.920	0.966	0.946	0.628	0.775	0.749	0.565	0.581	0.392	0.561	0.642	0.593	0.614	0.814	0.318	0.564	0.841	0.780	0.345	0.375	0.666	0.903	0.889	0.391	0.988	0.992	0.970	0.599	0.833	0.370	0.343	0.677	0.729	0.955	0.953	0.942	0.731	0.009	0.154	0.160	0.134	0.156	0.294	0.271	0.854	0.932	0.954	0.948	0.725	0.737	0.111	0.101	0.511	0.503	0.077	0.634	0.683	0.684	0.091	0.605	0.857	0.929	0.392	0.403	0.855	0.860	0.629	0.124	0.064	0.602	0.639	0.789	0.786	0.742	0.590	0.631	0.846	0.877	0.463	0.180	0.273	0.234	0.130	0.131	0.133	0.042	0.042	0.055	0.048	0.092	0.327	0.298	0.840	0.980	1.000	0.996	0.358	0.672	0.974	0.982	0.985	0.987	0.987	0.960	0.633	0.010	0.012	0.013	0.014	0.640	0.966	0.984	0.984	0.984	0.981	0.972	0.837	0.351	0.857	0.812	0.758	0.768	0.782	0.902	0.957	0.970	0.962	0.915	0.009	0.060	0.380	0.002	0.002	0.939	0.998	0.997	0.997	0.998	0.999	1.000	0.984	0.891	0.022	0.442	0.771	0.927	0.918	0.421	0.007	0.015	0.003	0.002	0.002	0.006	0.466	0.811	0.805	0.879	0.413	0.314	0.717	0.984	1.000	0.998	1.000	0.999	0.997	0.998	0.939	0.018	0.017	0.458	0.019	0.013	0.005	0.921	0.981	0.992	0.977	0.887	0.768	0.446	0.029	0.054	0.078	0.072	0.033	0.035	0.142	0.475	0.731	0.828	0.854	0.771	0.554	0.745	0.802	0.814	0.995	0.996	0.998	0.998	0.995	0.992	0.985	0.870	0.071	0.404	0.139	0.879	0.977	0.992	0.995	0.992	0.010	0.882	0.945	0.835	0.831	0.053	0.040	0.990	0.960	0.976	0.952	0.969	0.961	0.940	0.959	0.957	0.945	0.911	0.756	0.569	0.736	0.875	0.514	0.924	0.960	0.674	0.461	0.463	0.455	0.701	0.983	0.536	0.525	0.468	0.861	0.870	0.885	0.889	0.924	0.835	0.046	0.037	0.004	0.005	0.006	0.005	0.789	0.882	0.919	0.922	0.897	0.711	0.016	0.013	0.007	0.020	0.530	0.511	0.637	0.730	0.794	0.223	0.298	0.286	0.656	0.944	0.987	0.994	0.993	0.876	0.001	0.960	1.000	1.000	1.000	0.998	0.963	0.758	0.000	0.000	0.000	0.758	0.963	0.998	1.000	1.000	1.000	0.961	0.001	0.876	0.994	0.996	0.991	0.951	0.738	0.345	0.485	0.524	0.397	0.031	0.120	0.210	0.408	0.729	0.645	0.507	0.476	0.429	0.008	0.518	0.594	0.972	0.410	0.941	0.905	0.925	0.951	0.965	0.976	0.979	0.969	0.035	0.031	0.086	0.089	0.044	0.972	0.991	0.973	0.955	0.008	0.802	0.852	0.473	0.502	0.883	0.009	0.993	0.990	0.987	0.974	0.877	0.005	0.401	0.140	0.939	0.985	0.994	0.994	0.996	0.996	0.997	0.998	0.987	0.978	0.910	0.725	0.758	0.839	0.841	0.746	0.394	0.849	0.946	0.874	0.630	0.649	0.642	0.372	0.600	0.369	0.644	0.645	0.775	0.839	0.877	0.876	0.836	0.624	0.601	0.558	0.396	0.475	0.381	0.291	0.808	0.877	0.849	0.499	0.437	0.428	0.400	0.354	0.417	0.374	0.546	0.592	0.560	0.474	0.088	0.170	0.390	0.329	0.765	0.840	0.845	0.817	0.849	0.910	0.941	0.937	0.897	0.658	0.144	0.193	0.219	0.173	0.491	0.656	0.657	0.643	0.845	0.943	0.922	0.526	0.374	0.101	0.606	0.666	0.606	0.607	0.599	0.667	0.643	0.777	0.428	0.404	0.413	0.375	0.216	0.542	0.886	0.975	0.990	0.990	0.987	0.964	0.819	0.066	0.109	0.043	0.044	0.417	0.439	0.847	0.938	0.913	0.871	0.777	0.725	0.651	0.311	0.782	0.970	0.901	0.309	0.236	0.085	0.298	0.923	0.877	0.772	0.367	0.435	0.388	0.384	0.060	0.050	0.347	0.723	0.692	0.564	0.309	0.341	0.307	0.339	0.283	0.110	0.363	0.356	0.360	0.144	0.166	0.202	0.306	0.192	0.414	0.446	0.472	0.622	0.427	0.391	0.529	0.557	0.545	0.670	0.605	0.650	0.735	0.579	0.543	0.226	0.173	0.122	0.146	0.128	0.294	0.706	0.642	0.536	0.265	0.438	0.406	0.523	0.283	0.709	0.871	0.689	0.827	0.841	0.828	0.758	0.113	0.235	0.804	0.845	0.843	0.922	0.599	0.324	0.653	0.777	0.764	0.806	0.956	0.927	0.856	0.510	0.202	0.556	0.704	0.749	0.431	0.328	0.415	0.384	0.553	0.829	0.736	0.685	0.175	0.275	0.281	0.333	0.384	0.228	0.362	0.317	0.546	0.639	0.775	0.847	0.704	0.155	0.180	0.127	0.179	0.296	0.342	0.107	0.591	0.521	0.770	0.350	0.494	0.680	0.703	0.636	0.653	0.418	0.437	0.676	0.783	0.868	0.695	0.497	0.345	0.481	0.548	0.443	0.417	0.454	0.480	0.467	0.442	0.243	0.272	0.249	0.173	0.045	0.277	0.170	0.859	0.972	0.991	0.997	0.993	0.907	0.983	0.966	0.908	0.089	0.904	0.939	0.094	0.019	0.013	0.009	0.091	0.094	0.105	0.123	0.970	0.863	0.048	0.832	0.886	0.902	0.903	0.891	0.886	0.941	0.945	0.914	0.140	0.893	0.783	0.851	0.822	0.765	0.213	0.269	0.264	0.216	0.190	0.363	0.299	0.165	0.685	0.737	0.738	0.801	0.657	0.422	0.527	0.381	0.286	0.143	0.171	0.897	0.914	0.929	0.781	0.788	0.883	0.809	0.891	0.930	0.237	0.111	0.150	0.099	0.893	0.969	0.981	0.978	0.824	0.284	0.874	0.926	0.904	0.737	0.057	0.113	0.143	0.185	0.229	0.259	0.191	0.161	0.145	0.205	0.191	0.631	0.750	0.764	0.791	0.615	0.063	0.089	0.578	0.777	0.793	0.863	0.959	0.809	0.785	0.545	0.348	0.165	0.708	0.805	0.833	0.843	0.901	0.920	0.809	0.060	0.095	0.219	0.231	0.117	0.171	0.173	0.134	0.113	0.157	0.778	0.834	0.832	0.846	0.840	0.890	0.935	0.227	0.285	0.198	0.148	0.104	0.474	0.690	0.734	0.844	0.846	0.842	0.906	0.910	0.882	0.234	0.235	0.094	0.118	0.036	0.017	0.307	0.589	0.679	0.623	0.738	0.754	0.768	0.548	0.719	0.636	0.381	0.055	0.310	0.321	0.326	0.379	0.647	0.632	0.703	0.816	0.650	0.695	0.712	0.643	0.330	0.487	0.551	0.471	0.491	0.978	0.985	0.993	0.991	0.987	0.973	0.817	0.815	0.785	0.128	0.090	0.155	0.553	0.590	0.659	0.349	0.316	0.347	0.243	0.206	0.282	0.256	0.253	0.130	0.135	0.143	0.443	0.423	0.397	0.311	0.227	0.214	0.203	0.023	0.057	0.224	0.218	0.285	0.555	0.414	0.510	0.207	0.201	0.861	0.714	0.872	0.898	0.919	0.912	0.948	0.938	0.783	0.095	0.331	0.421	0.371	0.163	0.603	0.695	0.726	0.560	0.480	0.522	0.498	0.313	0.726	0.774	0.758	0.554	0.103	0.505	0.524	0.211	0.451	0.452	0.244	0.269	0.710	0.952	0.953	0.882	0.365	0.850	0.954	0.793	0.577	0.315	0.342	0.308	0.264	0.038	0.071	0.500	0.929	0.998	0.972	0.993	0.980	0.734	0.943	0.822	0.591	0.478	0.597	0.229	0.923	0.857	0.591	0.554	0.455	0.470	0.824	0.930	0.960	0.886	0.967	0.980	0.916	0.104	0.823	0.848	0.887	0.834	0.175	0.246	0.151	0.133	0.049	0.046	0.010	0.005	0.003	0.004	0.175	0.066	0.752	0.773	0.796	0.740	0.871	0.972	0.939	0.907	0.905	0.815	0.572	0.049	0.047	0.037	0.047	0.410	0.449	0.218	0.251	0.226	0.205	0.191	0.303	0.302	0.354	0.362	0.379	0.313	0.117	0.475	0.782	0.899	0.580	0.376	0.703	0.773	0.874	0.824	0.934	0.945	0.693	0.785	0.889	0.425	0.395	0.321	0.054	0.227	0.574	0.394	0.390	0.364	0.075	0.526	0.711	0.740	0.530	0.521	0.062	0.016	0.499	0.888	0.946	0.942	0.533	0.937	0.996	0.980	0.913	0.502	0.022	0.750	0.848	0.890	0.966	0.584	0.653	0.588	0.510	0.081	0.889	0.869	0.871	0.937	0.978	0.991	0.989	0.987	0.932	0.557	0.440	0.446	0.448	0.445	0.999	0.978	0.592	0.759	0.884	0.805	0.496	0.328	0.206	0.473	0.751	0.861	0.548	0.580	0.387	0.928	0.574	0.766	0.983	0.994	0.985	0.497	0.387	0.447	0.441	0.451	0.450	0.522	0.729	0.740	0.727	0.544	0.460	0.206	0.579	0.945	0.981	0.986	0.491	0.966	0.482	0.867	0.708	0.589	0.930	0.966	0.922	0.553	0.996	0.997	0.996	0.990	0.992	0.548	0.379	0.404	0.430	0.381	0.005	0.900	0.991	0.991	0.996	0.996	0.993	0.981	0.973	0.961	0.957	0.357	0.006	0.108	0.004	0.004	0.992	0.993	0.993	0.996	0.984	0.792	0.508	0.519	0.143	0.329	0.268	0.252	0.230	0.022	0.030	0.181	0.277	0.115	0.032	0.005	0.179	0.222	0.010	0.046	0.340	0.409	0.741	0.562	0.797	0.968	0.999	0.998	1.000	0.993	0.006	0.005	0.107	0.013	0.342	0.301	0.198	0.727	0.772	0.889	0.982	0.992	1.000	0.999	0.997	0.999	0.909	0.019	0.019	0.055	0.060	0.009	0.008	0.009	0.021	0.042	0.056	0.045	0.053	0.023	0.097	0.089	0.086	0.023	0.015	0.097	0.019	0.011	0.384	0.979	0.991	0.993	0.991	0.980	0.566	0.561	0.571	0.543	0.511	0.426	0.675	0.488	0.559	0.499	0.917	0.857	0.581	0.629	0.752	0.085	0.080	0.362	0.389	0.360	0.366	0.388	0.095	0.426	0.514	0.394	0.965	0.946	0.914	0.914	0.893	0.895	0.912	0.159	0.134	0.066	0.062	0.732	0.963	0.981	0.979	0.854	0.005	0.007	0.756	0.008	0.990	0.993	0.997	0.991	0.926	0.917	0.985	0.984	0.876	0.772	0.281	0.371	0.219	0.413	0.675	0.343	0.556	0.941	0.986	0.988	0.978	0.674	0.020	0.928	0.980	0.971	0.967	0.815	0.016	0.945	0.987	0.988	0.955	0.009	0.023	0.020	0.014	0.015	0.014	0.013	0.026	0.950	0.976	0.972	0.945	0.086	0.788	0.899	0.936	0.069	0.994	0.992	0.016	0.010	0.286	0.911	0.930	0.942	0.864	0.839	0.859	0.250	0.369	0.581	0.341	0.906	0.985	0.984	0.974	0.926	0.010	0.929	0.990	0.999	0.993	0.995	0.760	0.856	0.980	0.976	0.959	0.712	0.978	0.977	0.977	0.967	0.923	0.010	0.936	0.927	0.690	0.261	0.010	0.291	0.722	0.927	0.953	0.919	0.982	0.966	0.558	0.082	0.021	0.020	0.026	0.110	0.457	0.974	0.982	0.983	0.952	0.908	0.969	0.964	0.978	0.960	0.914	0.972	0.980	0.981	0.985	0.457	0.555	0.424	0.118	0.157	0.277	0.595	0.645	0.587	0.972	0.765	0.974	0.989	0.992	0.990	0.984	0.241	0.039	0.024	0.991	1.000	1.000	0.993	0.991	0.998	0.997	0.016	0.159	0.171	0.023	0.161	0.162	0.010	0.004	0.008	0.159	0.355	0.179	0.015	0.998	0.991	0.995	0.998	0.998	0.997	0.986	0.046	0.067	0.049	0.588	0.789	0.783	0.757	0.557	0.031	0.046	0.045	0.870	0.969	0.923	0.243	0.954	0.985	0.986	0.994	0.996	0.999	0.969	0.787	0.533	0.253	0.585	0.601	0.426	0.422	0.409	0.411	0.416	0.499	0.263	0.280	0.312	0.195	0.508	0.803	0.906	0.902	0.941	0.970	0.752	0.263	0.874	0.534	0.515	0.739	0.750	0.541	0.969	0.927	0.605	0.958	0.937	0.908	0.862	0.717	0.032	0.981	0.991	0.996	0.999	0.977	0.050	0.838	0.930	0.902	0.878	0.761	0.011	0.010	0.013	0.770	0.888	0.943	0.931	0.856	0.047	0.975	0.990	0.995	0.974	0.962	0.915	0.992	0.999	0.998	0.994	0.212	0.660	0.945	0.701	0.409	0.506	0.348	0.055	0.043	0.251	0.382	0.347	0.202	0.431	0.460	0.507	0.479	0.404	0.429	0.500	0.468	0.690	0.744	0.288	0.482	0.603	0.646	0.127	0.211	0.267	0.831	0.568	0.048	0.043	0.065	0.071	0.641	0.555	0.520	0.735	0.701	0.245	0.978	0.978	0.980	0.979	0.861	0.683	0.160	0.809	0.930	0.938	0.926	0.857	0.685	0.620	0.302	0.209	0.152	0.154	0.152	0.184	0.199	0.614	0.567	0.564	0.809	0.830	0.979	0.965	0.934	0.827	0.852	0.855	0.775	0.745	0.948	0.962	0.195	0.036	0.037	0.784	0.941	0.960	0.954	0.852	0.346	0.724	0.790	0.794	0.777	0.720	0.023	0.753	0.884	0.914	0.899	0.704	0.018	0.257	0.243	0.022	0.154	0.153	0.053	0.018	0.018	0.086	0.174	0.092	0.243	0.219	0.708	0.896	0.916	0.900	0.759	0.020	0.070	0.793	0.946	0.953	0.933	0.859	0.202	0.179	0.022	0.023	0.713	0.778	0.874	0.873	0.574	0.681	0.675	0.752	0.778	0.954	0.983	0.973	0.804	0.907	0.242	0.781	0.784	0.790	0.812	0.821	0.877	0.179	0.220	0.201	0.188	0.198	0.180	0.803	0.919	0.980	0.979	0.978	0.931	0.269	0.821	0.860	0.941	0.954	0.244	0.792	0.868	0.888	0.854	0.234	0.534	0.275	0.251	0.260	0.551	0.300	0.979	0.987	0.988	0.990	0.304	0.981	0.994	0.976	0.944	0.234	0.713	0.767	0.782	0.722	0.937	0.889	0.306	0.429	0.285	0.884	0.687	0.703	0.697	0.693	0.851	0.974	0.995	0.980	0.987	0.965	0.895	0.948	0.919	0.879	0.670	0.772	0.742	0.687	0.351	0.374	0.437	0.593	0.671	0.688	0.671	0.472	0.384	0.981	0.974	0.979	0.994	0.053	0.961	0.969	0.969	0.992	0.105	0.040	0.045	0.142	0.060	0.044	0.033	0.033	0.909	0.999	0.998	0.998	1.000	0.993	0.003	0.000	0.852	0.991	0.070	1.000	0.998	0.995	1.000	1.000	1.000	1.000	1.000	1.000	0.998	0.998	0.115	0.152	0.963	0.775	0.997	0.224	0.981	0.993	0.890	0.008	0.000	0.000	0.002	0.898	0.990	0.982	0.775	0.998	0.987	0.011	0.104	0.121	0.138	0.152	0.938	0.997	1.000	1.000	1.000	1.000	1.000	1.000	0.995	0.990	0.968	0.039	0.995	0.916	0.001	0.000	0.000	0.996	1.000	0.998	0.996	0.995	0.923	0.070	0.080	0.072	0.186	0.087	0.058	0.113	0.973	0.987	0.952	0.913	0.061	0.963	0.979	0.923	0.963	0.330	0.343	0.575	0.383	0.222	0.908	0.949	0.969	0.947	0.968	0.946	0.949	0.990	0.099	0.085	0.137	0.087	0.025	0.095	0.994	0.999	0.982	0.986	0.077	0.062	0.061	0.076	0.962	0.920	0.921	0.924	0.032	0.117	0.057	0.077	0.078	0.087	0.048	0.033	0.962	0.948	0.986	0.998	0.959	0.947	0.889	0.786	0.012	0.855	0.935	0.973	0.981	0.985	0.981	0.990	0.962	0.021	0.012	0.012	0.007	0.004	0.002	0.947	0.981	0.981	0.987	0.979	0.984	0.941	0.853	0.688	0.740	0.847	0.988	0.982	0.986	0.831	0.122	0.270	0.318	0.938	0.939	0.752	0.690	0.320	0.970	0.902	0.911	0.325	0.309	0.067	0.343	0.337	0.946	0.980	0.678	0.620	0.928	0.830	0.692	0.169	0.061	0.067	0.228	0.083	0.759	0.929	0.778	0.949	0.948	0.967	0.989	0.351	0.908	0.948	0.318	0.772	0.742	0.624	0.979	0.973	0.598	0.051	0.288	0.687	0.726	0.902	0.339	0.732	0.136	0.309	0.984	0.979	0.917	0.402	0.391	0.954	0.796	0.644	0.369	0.552	0.543	0.990	0.994	0.965	0.761	0.037	0.217	0.236	0.239	0.239	0.252	0.993	0.997	0.991	0.978	0.234	0.166	0.013	0.016	0.119	0.362	0.635	0.837	0.375	0.970	0.936	0.988	0.988	0.995	0.969	0.257	0.222	0.469	0.145	0.851	0.869	0.955	0.914	0.878	0.649	0.949	0.968	0.505	0.525	0.359	0.335	0.299	0.277	0.572	0.598	0.703	0.795	0.478	0.354	0.274	0.799	0.925	0.803	0.768	0.160	0.422	0.580	0.262	0.540	0.514	0.232	0.042	0.046	0.045	0.258	0.288	0.491	0.496	0.799	0.805	0.456	0.952	0.959	0.968	0.567	0.090	0.439	0.362	0.264	0.624	0.529	0.517	0.505	0.087	0.585	0.624	0.921	0.953	0.918	0.910	0.892	0.897	0.896	0.058	0.489	0.679	0.086	0.866	0.967	0.976	0.131	0.342	0.911	0.903	0.979	0.971	0.121	0.362	0.150	0.163	0.353	0.093	0.208	0.157	0.110	0.083	0.088	0.167	0.152	0.381	0.116	0.097	0.309	0.112	0.960	0.918	0.905	0.915	0.291	0.057	0.938	0.957	0.871	0.093	0.658	0.450	0.039	0.951	0.958	0.970	0.940	0.920	0.914	0.867	0.987	0.971	0.477	0.919	0.942	0.947	0.914	0.430	0.450	0.945	0.935	0.909	0.866	0.946	0.119	0.942	0.909	0.850	0.826	0.754	0.579	0.483	0.820	0.530	0.699	0.831	0.979	0.995	0.925	0.725	0.735	0.923	0.191	0.154	0.078	0.076	0.795	0.778	0.852	0.853	0.804	0.433	0.259	0.267	0.282	0.434	0.242	0.122	0.477	0.464	0.961	0.924	0.922	0.549	0.903	0.976	0.967	0.448	0.451	0.448	0.987	0.959	0.891	0.993	0.996	0.991	0.989	0.894	0.817	0.942	0.612	0.623	0.592	0.571	0.371	0.097	0.268	0.236	0.305	0.389	0.237	0.072	0.242	0.048	0.791	0.780	0.897	0.212	0.593	0.963	0.757	0.988	0.956	0.243	0.280	0.908	0.997	0.983	0.931	0.889	0.918	0.824	0.573	0.576	0.740	0.602	0.412	0.605	0.922	0.915	0.595	0.233	0.224	0.232	0.540	0.558	0.599	0.969	0.776	0.782	0.774	0.048	0.048	0.030	0.084	0.191	0.956	0.998	0.990	0.983	0.996	0.998	0.908	0.967	0.927	0.935	0.747	0.601	0.243	0.985	0.992	0.968	0.320	0.756	0.626	0.572	0.990	0.999	0.995	0.995	0.998	0.936	0.025	0.217	0.051	0.262	0.595	0.759	0.892	0.921	0.028	0.012	0.011	0.010	0.940	0.928	0.898	0.704	0.655	0.985	0.974	0.925	0.007	0.905	0.995	0.997	0.998	0.995	0.963	0.009	0.103	0.003	0.984	0.995	0.937	0.005	0.902	0.956	0.949	0.848	0.003	0.003	0.002	0.003	0.007	0.851	0.954	0.962	0.902	0.004	0.934	0.991	0.972	0.011	0.063	0.041	0.015	0.971	0.989	0.998	0.993	0.985	0.893	0.006	0.918	0.978	0.977	0.838	0.011	0.943	0.994	0.999	0.999	0.807	0.796	0.428	0.649	0.602	0.516	0.242	0.088	0.096	0.092	0.079	0.082	0.078	0.642	0.868	0.964	0.955	0.957	0.946	0.021	0.042	0.081	0.031	0.076	0.971	0.951	0.943	0.319	0.301	0.041	0.131	0.084	0.211	0.083	0.030	0.904	0.927	0.941	0.906	0.033	0.206	0.992	0.971	0.974	0.776	0.045	0.169	0.952	0.977	0.998	0.994	0.981	0.897	0.028	0.010	0.004	0.004	0.420	0.476	0.391	0.011	0.004	0.007	0.105	0.294	0.353	0.273	0.143	0.098	0.064	0.889	0.969	0.982	0.981	0.968	0.932	0.028	0.152	0.033	0.751	0.957	0.968	0.953	0.016	0.029	0.030	0.168	0.047	0.860	0.901	0.911	0.981	0.119	0.324	0.099	0.135	0.363	0.353	0.321	0.887	0.908	0.686	0.090	0.149	0.066	0.064	0.949	0.930	0.907	0.922	0.902	0.716	0.071	0.979	0.991	0.997	0.986	0.941	0.888	0.009	0.922	0.997	0.996	0.995	0.987	0.908	0.017	0.018	0.019	0.019	0.019	0.019	0.906	0.973	0.979	0.988	0.988	0.918	0.023	0.062	0.064	0.895	0.982	0.998	0.999	0.998	0.964	0.020	0.077	0.083	0.199	0.411	0.648	0.932	0.631	0.931	0.925	0.690	0.952	0.994	0.988	0.855	0.695	0.066	0.031	0.037	0.111	0.033	0.859	0.976	0.983	0.990	0.993	0.993	0.980	0.944	0.005	0.003	0.003	0.005	0.946	0.980	0.994	0.994	0.991	0.980	0.943	0.822	0.032	0.084	0.075	0.210	0.209	0.214	0.285	0.205	0.806	0.867	0.793	0.722	0.683	0.150	0.284	0.570	0.727	0.702	0.585	0.482	0.471	0.479	0.236	0.148	0.053	0.763	0.848	0.994	0.993	0.997	1.000	0.998	0.858	0.948	0.912	0.148	0.148	0.147	0.003	0.002	0.002	0.819	0.848	0.853	0.996	0.997	0.995	0.849	0.937	0.938	0.819	0.398	0.481	0.301	0.063	0.044	0.035	0.380	0.437	0.374	0.578	0.740	0.801	0.811	0.872	0.924	0.881	0.749	0.191	0.222	0.971	0.221	0.921	0.777	0.775	0.795	0.821	0.772	0.885	0.223	0.246	0.223	0.221	0.203	0.181	0.171	0.015	0.058	0.049	0.057	0.998	0.998	0.998	0.997	0.000	0.000	0.985	1.000	1.000	1.000	0.970	0.001	0.911	0.006	0.001	0.000	0.000	0.000	0.002	0.912	0.007	0.968	1.000	1.000	1.000	0.985	0.002	0.002	0.999	1.000	1.000	0.997	0.048	0.054	0.801	0.771	0.774	0.777	0.982	0.955	0.953	0.059	0.970	0.223	0.217	0.918	0.921	0.853	0.807	0.820	0.961	0.920	0.894	0.522	0.498	0.327	0.267	0.374	0.366	0.196	0.373	0.346	0.757	0.776	0.688	0.492	0.129	0.145	0.213	0.153	0.026	0.030	0.027	0.088	0.055	0.074	0.577	0.702	0.677	0.614	0.398	0.471	0.021	0.985	0.994	0.993	0.982	0.508	0.508	0.997	0.996	0.985	0.917	0.631	0.012	0.842	0.992	0.992	0.988	0.963	0.020	0.021	0.021	0.011	0.022	0.024	0.965	0.986	0.987	0.973	0.835	0.004	0.012	0.006	0.006	0.253	0.513	0.917	0.960	0.984	0.992	0.997	0.989	0.024	0.662	0.020	0.014	0.014	0.005	0.009	0.634	0.015	0.971	0.981	0.980	0.974	0.950	0.908	0.927	0.998	0.969	0.969	0.001	0.002	0.002	0.017	0.992	0.992	0.756	0.432	0.003	0.020	0.020	0.638	0.915	0.982	0.994	0.995	0.990	0.994	0.991	0.995	0.983	0.090	0.405	0.331	0.063	0.540	0.920	0.951	0.923	0.956	0.942	0.073	0.056	0.083	0.028	0.862	0.948	0.965	0.960	0.935	0.397	0.505	0.054	0.836	0.906	0.896	0.020	0.855	0.977	0.990	0.984	0.890	0.027	0.083	0.024	0.054	0.025	0.025	0.042	0.805	0.828	0.864	0.760	0.605	0.740	0.743	0.766	0.783	0.315	0.284	0.216	0.823	0.710	0.719	0.728	0.760	0.664	0.525	0.560	0.378	0.211	0.440	0.546	0.821	0.582	0.566	0.433	0.421	0.124	0.741	0.779	0.610	0.158	0.040	0.154	0.144	0.545	0.931	0.855	0.241	0.290	0.268	0.070	0.497	0.484	0.541	0.135	0.482	0.574	0.642	0.620	0.461	0.621	0.612	0.496	0.165	0.534	0.506	0.778	0.833	0.800	0.884	0.863	0.866	0.757	0.361	0.431	0.435	0.446	0.803	0.534	0.552	0.554	0.544	0.522	0.343	0.471	0.662	0.879	0.836	0.670	0.711	0.511	0.838	0.789	0.497	0.400	0.145	0.234	0.170	0.152	0.061	0.025	0.813	0.916	0.924	0.928	0.934	0.023	0.046	0.051	0.038	0.952	0.951	0.948	0.928	0.857	0.214	0.154	0.783	0.878	0.751	0.691	0.814	0.800	0.161	0.196	0.189	0.212	0.639	0.691	0.804	0.766	0.801	0.334	0.283	0.893	0.878	0.910	0.811	0.044	0.036	0.072	0.197	0.050	0.907	0.967	0.969	0.959	0.834	0.004	0.845	0.856	0.772	0.039	0.314	0.332	0.226	0.016	0.850	0.973	0.971	0.952	0.869	0.164	0.084	0.098	0.935	0.947	0.964	0.973	0.987	0.798	0.444	0.384	0.090	0.007	0.010	0.152	0.191	0.880	0.994	0.990	0.986	0.963	0.020	0.012	0.013	0.012	0.012	0.958	0.991	0.990	0.960	0.717	0.064	0.049	0.898	0.925	0.941	0.938	0.017	0.011	0.003	0.008	0.920	0.930	0.934	0.885	0.115	0.189	0.147	0.137	0.070	0.003	0.011	0.019	0.011	0.105	0.102	0.110	0.995	0.999	1.000	1.000	0.993	0.000	0.999	0.998	0.999	1.000	0.997	0.996	0.996	0.799	0.657	0.776	0.971	0.978	0.937	0.175	0.164	0.617	0.735	0.308	0.718	0.915	0.790	0.696	0.338	0.339	0.298	0.501	0.703	0.594	0.542	0.121	0.596	0.681	0.156	0.060	0.673	0.739	0.912	0.900	0.878	0.172	0.011	0.147	0.182	0.197	0.803	0.955	0.944	0.305	0.312	0.358	0.408	0.276	0.977	0.997	0.997	0.995	0.604	0.384	0.001	0.990	0.997	0.976	0.001	0.921	0.999	1.000	1.000	0.980	0.001	0.007	0.000	0.000	0.990	1.000	1.000	1.000	0.936	0.507	0.001	0.001	0.000	0.002	0.507	0.935	0.998	0.998	1.000	0.989	0.005	0.005	0.001	0.001	0.007	0.978	0.999	1.000	0.999	0.920	0.005	0.974	0.993	0.992	0.002	0.982	0.702	0.998	0.999	0.990	0.247	0.150	0.030	0.020	0.021	0.910	0.950	0.942	0.772	0.981	0.987	0.999	1.000	0.999	0.998	0.999	0.000	0.993	1.000	1.000	1.000	0.995	0.237	0.764	0.919	0.912	0.928	0.646	0.728	0.883	0.434	0.034	0.033	0.113	0.140	0.627	0.577	0.868	0.782	0.719	0.858	0.921	0.826	0.613	0.032	0.110	0.210	0.202	0.215	0.060	0.835	0.946	0.956	0.897	0.076	0.826	0.952	0.950	0.936	0.873	0.036	0.040	0.019	0.016	0.007	0.052	0.883	0.949	0.914	0.911	0.809	0.020	0.875	0.976	0.975	0.834	0.088	0.086	0.108	0.102	0.117	0.115	0.129	0.128	0.658	0.901	0.977	0.962	0.928	0.896	0.105	0.581	0.886	0.721	0.715	0.240	0.932	0.715	0.130	0.205	0.015	0.035	0.617	0.692	0.082	0.720	0.928	0.444	0.679	0.662	0.165	0.019	0.028	0.815	0.850	0.864	0.861	0.895	0.727	0.150	0.166	0.168	0.194	0.167	0.743	0.818	0.792	0.827	0.863	0.864	0.145	0.650	0.081	0.877	0.964	0.956	0.971	0.962	0.098	0.608	0.032	0.037	0.877	0.952	0.960	0.949	0.862	0.029	0.018	0.020	0.014	0.010	0.004	0.043	0.878	0.969	0.990	0.983	0.883	0.039	0.597	0.907	0.918	0.949	0.986	0.883	0.130	0.717	0.761	0.779	0.794	0.865	0.895	0.851	0.931	0.927	0.916	0.891	0.687	0.209	0.218	0.193	0.457	0.534	0.955	0.950	0.831	0.461	0.173	0.152	0.266	0.806	0.518	0.868	0.877	0.937	0.973	0.781	0.115	0.105	0.063	0.116	0.352	0.346	0.365	0.332	0.336	0.291	0.574	0.554	0.584	0.089	0.023	0.871	0.961	0.970	0.972	0.975	0.972	0.057	0.350	0.304	0.005	0.022	0.086	0.074	0.070	0.061	0.158	0.157	0.018	0.187	0.198	0.914	0.922	0.988	0.984	0.970	0.822	0.087	0.142	0.561	0.571	0.500	0.324	0.313	0.835	0.925	0.957	0.919	0.676	0.631	0.192	0.110	0.248	0.175	0.605	0.533	0.479	0.108	0.124	0.114	0.673	0.574	0.711	0.700	0.397	0.406	0.267	0.307	0.283	0.100	0.241	0.292	0.230	0.224	0.215	0.197	0.132	0.021	0.437	0.776	0.463	0.402	0.305	0.777	0.830	0.847	0.946	0.482	0.434	0.363	0.799	0.504	0.533	0.212	0.519	0.303	0.862	0.998	0.996	0.935	0.785	0.578	0.118	0.053	0.027	0.307	0.388	0.384	0.529	0.557	0.483	0.831	0.767	0.452	0.333	0.257	0.228	0.028	0.027	0.026	0.022	0.021	0.019	0.018	0.018	0.017	0.016	0.016	0.015	0.014	0.013	0.012	0.008	0.008	0.701	0.948	0.999	1.000	0.999	0.997	0.997	0.991	0.716	0.280	0.547	0.008	0.006	0.002	0.961	0.969	0.971	0.037	0.051	0.096	0.488	0.939	0.983	0.995	0.997	1.000	0.993	0.980	0.964	0.837	0.910	0.852	0.617	0.566	0.611	0.640	0.626	0.359	0.068	0.337	0.328	0.580	0.605	0.311	0.295	0.357	0.550	0.576	0.357	0.047	0.337	0.359	0.511	0.943	0.991	0.997	0.996	0.047	0.919	0.882	0.016	0.017	0.003	0.783	0.979	0.999	0.999	0.998	0.997	0.985	0.866	0.002	0.005	0.023	0.047	0.039	0.133	0.150	0.919	0.933	0.854	0.844	0.003	0.003	0.082	0.113	0.121	0.147	0.882	0.921	0.851	0.802	0.001	0.884	0.987	0.997	0.998	0.998	0.998	0.981	0.791	0.029	0.033	0.021	0.867	0.895	0.014	0.965	0.957	0.977	0.995	0.988	0.952	0.972	0.977	0.998	0.998	0.997	0.991	0.943	0.472	0.095	0.968	0.980	0.944	0.004	0.018	0.005	0.545	0.985	0.991	1.000	1.000	0.997	1.000	0.999	0.957	0.735	0.044	0.734	0.927	0.975	0.966	0.977	0.052	0.980	0.996	0.998	0.976	0.966	0.042	0.039	0.039	0.853	0.872	0.833	0.678	0.081	0.090	0.499	0.379	0.614	0.844	0.786	0.774	0.792	0.721	0.285	0.247	0.798	0.754	0.795	0.247	0.233	0.087	0.401	0.183	0.448	0.544	0.250	0.209	0.263	0.330	0.348	0.690	0.595	0.143	0.224	0.148	0.435	0.478	0.852	0.767	0.795	0.386	0.372	0.496	0.525	0.522	0.547	0.552	0.353	0.064	0.263	0.106	0.150	0.140	0.120	0.141	0.799	0.878	0.902	0.936	0.872	0.161	0.789	0.974	0.990	0.993	0.993	0.993	0.995	0.994	0.994	0.977	0.974	0.841	0.310	0.458	0.474	0.109	0.957	0.950	0.960	0.956	0.958	0.945	0.046	0.560	0.564	0.057	0.233	0.207	0.017	0.020	0.020	0.029	0.034	0.239	0.799	0.547	0.039	0.012	0.963	0.966	0.967	0.967	0.984	0.984	0.470	0.618	0.130	0.140	0.144	0.557	0.822	0.842	0.845	0.036	0.008	0.001	0.103	0.103	0.971	0.881	0.824	0.840	0.942	0.966	0.980	0.980	0.981	0.989	0.986	0.986	0.986	0.986	0.970	0.884	0.231	0.728	0.885	0.911	0.879	0.640	0.202	0.083	0.062	0.055	0.059	0.682	0.832	0.872	0.881	0.014	0.011	0.053	0.986	0.993	0.993	0.992	0.944	0.938	0.975	0.974	0.940	0.785	0.087	0.160	0.106	0.305	0.320	0.047	0.493	0.501	0.497	0.278	0.023	0.460	0.343	0.657	0.624	0.494	0.713	0.743	0.964	0.983	0.979	0.974	0.861	0.327	0.252	0.322	0.176	0.397	0.391	0.187	0.143	0.117	0.424	0.701	0.864	0.886	0.895	0.790	0.202	0.107	0.061	0.066	0.027	0.248	0.304	0.640	0.591	0.434	0.782	0.775	0.663	0.529	0.637	0.554	0.671	0.678	0.431	0.353	0.285	0.260	0.196	0.128	0.092	0.051	0.044	0.043	0.040	0.619	0.619	0.608	0.907	0.993	0.985	0.970	0.966	0.962	0.916	0.743	0.692	0.710	0.830	0.838	0.935	0.945	0.738	0.279	0.703	0.671	0.971	0.487	0.500	0.313	0.078	0.097	0.510	0.721	0.968	0.968	0.963	0.741	0.961	0.701	0.798	0.735	0.426	0.631	0.950	0.888	0.938	0.843	0.864	0.944	0.865	0.431	0.600	0.451	0.015	0.153	0.177	0.185	0.434	0.959	0.989	0.868	0.308	0.730	0.777	0.797	0.770	0.763	0.417	0.611	0.812	0.754	0.901	0.838	0.850	0.974	0.848	0.815	0.632	0.546	0.125	0.120	0.383	0.328	0.828	0.994	0.979	0.376	0.881	0.688	0.558	0.559	0.828	0.473	0.460	0.129	0.275	0.552	0.621	0.580	0.547	0.714	0.679	0.591	0.415	0.803	0.904	0.882	0.975	0.959	0.263	0.173	0.101	0.021	0.696	0.794	0.813	0.837	0.831	0.267	0.156	0.982	0.941	0.964	0.992	0.911	0.983	0.100	0.652	0.709	0.321	0.752	0.522	0.746	0.923	0.674	0.117	0.208	0.238	0.378	0.426	0.945	0.801	0.687	0.880	0.887	0.941	0.971	0.905	0.162	0.156	0.027	0.321	0.352	0.227	0.229	0.662	0.686	0.310	0.044	0.083	0.008	0.010	0.042	0.043	0.427	0.313	0.345	0.198	0.281	0.202	0.375	0.249	0.242	0.102	0.014	0.769	0.896	0.895	0.900	0.948	0.774	0.927	0.899	0.901	0.040	0.054	0.028	0.875	0.895	0.892	0.778	0.140	0.841	0.998	0.990	0.990	0.967	0.064	0.346	0.145	0.144	0.999	1.000	0.999	0.998	1.000	1.000	1.000	1.000	1.000	0.999	0.006	0.953	0.886	0.145	0.718	0.792	0.590	0.692	0.688	0.961	0.968	0.940	0.934	0.054	0.979	0.952	0.372	0.619	0.220	0.621	0.745	0.779	0.818	0.954	0.887	0.848	0.849	0.748	0.820	0.820	0.863	0.846	0.054	0.904	0.987	0.994	0.998	0.095	0.005	0.004	0.884	0.919	0.992	0.994	0.878	0.076	0.000	0.006	0.074	0.081	0.007	0.813	0.994	0.996	0.993	0.958	0.071	0.062	0.007	0.915	0.904	0.906	0.950	0.008	0.008	0.936	0.999	0.996	0.989	0.225	0.224	0.809	0.990	0.997	0.981	0.867	0.336	0.356	0.333	0.924	0.990	0.963	0.818	0.122	0.070	0.047	0.463	0.704	0.277	0.781	0.928	0.952	0.955	0.681	0.132	0.146	0.821	0.679	0.148	0.110	0.147	0.671	0.753	0.162	0.088	0.683	0.813	0.783	0.816	0.702	0.206	0.503	0.440	0.096	0.090	0.283	0.948	0.977	0.940	0.942	0.105	0.796	0.282	0.125	0.074	0.076	0.171	0.099	0.713	0.898	0.825	0.902	0.950	0.179	0.176	0.100	0.222	0.245	0.267	0.351	0.786	0.375	0.881	0.887	0.923	0.916	0.922	0.922	0.197	0.622	0.899	0.292	0.106	0.549	0.801	0.685	0.177	0.930	0.975	0.005	0.999	1.000	0.999	0.999	0.999	0.999	0.998	0.997	0.996	0.994	0.014	0.124	0.343	0.131	0.969	0.993	0.990	0.976	0.920	0.322	0.360	0.113	0.549	0.532	0.623	0.541	0.158	0.128	0.023	0.103	0.541	0.621	0.618	0.588	0.060	0.892	0.841	0.788	0.886	0.887	0.860	0.867	0.878	0.950	0.831	0.047	0.786	0.957	0.927	0.936	0.994	0.998	0.989	0.562	0.702	0.320	0.346	0.920	0.928	0.857	0.937	0.961	0.960	0.319	0.134	0.060	0.063	0.063	0.214	0.469	0.261	0.174	0.130	0.046	0.040	0.119	0.554	0.906	0.958	0.962	0.962	0.949	0.014	0.027	0.026	0.026	0.837	0.831	0.929	0.929	0.880	0.588	0.527	0.437	0.107	0.546	0.495	0.464	0.162	0.216	0.204	0.226	0.228	0.143	0.158	0.119	0.681	0.712	0.863	0.367	0.647	0.556	0.265	0.143	0.098	0.184	0.902	0.899	0.916	0.875	0.964	0.982	0.153	0.153	0.777	0.875	0.474	0.994	0.976	0.871	0.859	0.857	0.833	0.715	0.847	0.847	0.836	0.833	0.833	0.833	0.971	0.977	0.999	0.979	0.979	0.975	0.971	0.976	0.982	0.990	0.994	0.346	0.821	0.821	0.950	0.990	0.248	0.977	0.981	0.891	0.783	0.471	0.220	0.337	0.430	0.493	0.297	0.493	0.491	0.403	0.345	0.526	0.435	0.441	0.482	0.696	0.465	0.441	0.104	0.150	0.195	0.522	0.545	0.398	0.660	0.653	0.492	0.519	0.514	0.915	0.932	0.933	0.758	0.967	0.974	0.966	0.980	0.160	0.339	0.179	0.987	0.974	0.960	0.971	0.973	0.978	0.976	0.987	0.116	0.030	0.023	0.154	0.169	0.895	0.976	0.903	0.856	0.848	0.843	0.863	0.954	0.950	0.957	0.990	0.867	0.867	0.875	0.866	0.555	0.291	0.594	0.617	0.750	0.162	0.171	0.131	0.537	0.662	0.635	0.047	0.036	0.905	0.939	0.941	0.905	0.066	0.061	0.041	0.065	0.078	0.066	0.028	0.946	0.976	0.984	0.903	0.023	0.658	0.894	0.790	0.006	0.862	0.984	0.999	0.998	0.996	0.995	0.993	0.991	0.991	0.012	0.137	0.027	0.033	0.060	0.899	0.959	0.982	0.996	0.962	0.995	0.985	0.941	0.029	0.004	0.002	0.915	0.951	0.978	0.982	0.984	0.979	0.039	0.828	0.908	0.880	0.768	0.156	0.287	0.927	0.948	0.979	0.993	0.994	0.504	0.992	0.987	0.976	0.922	0.005	0.952	0.991	0.987	0.967	0.492	0.433	0.032	0.474	0.921	0.926	0.708	0.464	0.012	0.012	0.441	0.707	0.960	0.978	0.964	0.509	0.891	0.954	0.967	0.935	0.638	0.768	0.231	0.253	0.252	0.628	0.529	0.517	0.556	0.084	0.679	0.746	0.754	0.692	0.655	0.959	0.967	0.888	0.044	0.962	0.995	0.992	0.040	0.005	0.007	0.043	0.040	0.010	0.991	0.978	0.940	0.015	0.853	0.934	0.928	0.142	0.390	0.749	0.892	0.892	0.827	0.027	0.039	0.996	0.999	0.997	0.980	0.967	0.930	0.924	0.978	0.978	0.978	0.958	0.984	0.978	0.911	0.046	0.169	0.993	0.994	0.992	0.988	0.988	0.991	0.993	0.975	0.858	0.122	0.439	0.487	0.102	0.077	0.049	0.054	0.073	0.115	0.328	0.223	0.176	0.895	0.869	0.956	0.968	0.934	0.093	0.951	0.961	0.972	0.970	0.948	0.973	0.984	0.046	0.984	0.944	0.949	0.900	0.051	0.977	0.985	0.734	0.302	0.996	0.998	0.939	0.949	0.775	0.092	0.138	0.111	0.282	0.401	0.488	0.450	0.333	0.216	0.060	0.068	0.728	0.837	0.837	0.880	0.772	0.626	0.516	0.483	0.024	0.130	0.166	0.135	0.295	0.638	0.545	0.201	0.229	0.730	0.835	0.853	0.930	0.927	0.761	0.040	0.045	0.467	0.642	0.668	0.464	0.112	0.208	0.352	0.706	0.712	0.704	0.499	0.043	0.608	0.752	0.998	0.998	0.236	0.274	0.965	0.979	0.985	0.982	0.878	0.006	0.991	1.000	0.995	0.807	0.001	0.880	0.999	1.000	0.992	0.001	0.001	0.000	0.000	0.001	0.993	1.000	0.998	0.882	0.002	0.806	0.995	0.999	0.986	0.004	0.881	0.984	0.986	0.978	0.981	0.226	0.491	0.977	0.832	0.868	0.722	0.132	0.276	0.206	0.076	0.062	0.285	0.335	0.857	0.972	0.738	0.885	0.878	0.279	0.961	0.980	0.720	0.263	0.266	0.010	0.838	0.995	0.995	0.995	0.055	0.943	0.941	0.946	0.947	0.934	0.932	0.974	0.127	0.974	0.938	0.943	0.982	0.965	0.380	0.439	0.563	0.862	0.991	0.949	0.940	0.948	0.983	0.997	0.417	0.463	0.051	0.099	0.100	0.504	0.514	0.114	0.061	0.085	0.100	0.121	0.410	0.431	0.439	0.376	0.102	0.339	0.311	0.242	0.255	0.209	0.047	0.225	0.906	0.923	0.666	0.722	0.956	0.714	0.802	0.765	0.928	0.419	0.478	0.103	0.147	0.084	0.064	0.083	0.838	0.871	0.927	0.820	0.067	0.070	0.040	0.052	0.047	0.024	0.020	0.808	0.910	0.921	0.967	0.105	0.009	0.029	0.047	0.031	0.382	0.596	0.525	0.487	0.036	0.027	0.009	0.228	0.257	0.297	0.247	0.162	0.524	0.036	0.650	0.664	0.647	0.663	0.610	0.099	0.220	0.295	0.249	0.154	0.163	0.917	0.925	0.931	0.850	0.800	0.820	0.871	0.958	0.986	0.036	0.856	0.882	0.897	0.019	0.899	0.963	0.992	0.994	0.993	0.993	0.989	0.923	0.641	0.002	0.002	0.001	0.642	0.923	0.990	0.995	0.995	0.995	0.992	0.963	0.865	0.036	0.069	0.836	0.846	0.025	0.710	0.105	0.865	0.900	0.943	0.900	0.102	0.876	0.881	0.933	0.950	0.980	0.181	0.038	0.838	0.928	0.968	0.985	0.993	0.979	0.958	0.883	0.887	0.038	0.041	0.039	0.785	0.876	0.092	0.093	0.033	0.021	0.008	0.026	0.822	0.792	0.053	0.058	0.134	0.980	0.961	0.923	0.960	0.969	0.963	0.893	0.860	0.880	0.305	0.739	0.712	0.343	0.367	0.035	0.834	0.808	0.770	0.640	0.658	0.662	0.724	0.778	0.584	0.871	0.704	0.387	0.857	0.948	0.863	0.361	0.176	0.023	0.038	0.140	0.784	0.350	0.674	0.493	0.213	0.877	0.783	0.864	0.974	0.899	0.892	0.937	0.937	0.920	0.854	0.907	0.910	0.899	0.117	0.381	0.297	0.724	0.956	0.953	0.768	0.509	0.199	0.082	0.074	0.105	0.111	0.202	0.465	0.915	0.881	0.729	0.839	0.200	0.845	0.692	0.770	0.875	0.924	0.925	0.377	0.413	0.322	0.264	0.128	0.087	0.058	0.047	0.921	0.919	0.922	0.947	0.978	0.910	0.327	0.279	0.112	0.134	0.662	0.915	0.899	0.804	0.241	0.132	0.142	0.133	0.728	0.981	0.956	0.747	0.164	0.128	0.227	0.139	0.239	0.216	0.199	0.251	0.178	0.197	0.149	0.078	0.894	0.903	0.907	0.853	0.991	0.993	0.959	0.962	0.988	0.971	0.743	0.502	0.634	0.485	0.278	0.913	0.925	0.195	0.177	0.151	0.955	0.930	0.941	0.907	0.958	0.959	0.939	0.943	0.976	0.911	0.476	0.465	0.366	0.308	0.158	0.102	0.103	0.121	0.335	0.327	0.308	0.287	0.347	0.463	0.623	0.358	0.169	0.161	0.668	0.759	0.783	0.814	0.798	0.870	0.848	0.778	0.782	0.834	0.387	0.280	0.284	0.678	0.609	0.313	0.597	0.547	0.246	0.182	0.280	0.619	0.649	0.556	0.532	0.512	0.994	0.986	0.995	0.965	0.580	0.598	0.264	0.367	0.345	0.353	0.841	0.586	0.951	0.987	0.990	0.563	0.852	0.867	0.837	0.715	0.708	0.584	0.490	0.304	0.311	0.483	0.486	0.610	0.750	0.831	0.861	0.974	0.965	0.909	0.840	0.723	0.855	0.887	0.955	0.932	0.877	0.045	0.051	0.052	0.809	0.960	0.965	0.947	0.920	0.843	0.622	0.238	0.251	0.927	0.994	0.997	0.993	0.025	0.010	0.029	0.033	0.998	0.994	0.993	0.893	0.028	0.396	0.390	0.422	0.523	0.204	0.409	0.323	0.657	0.737	0.737	0.279	0.214	0.252	0.194	0.109	0.121	0.518	0.530	0.413	0.050	0.035	0.082	0.107	0.170	0.153	0.359	0.699	0.760	0.787	0.964	0.931	0.895	0.922	0.954	0.944	0.701	0.670	0.744	0.981	0.983	0.531	0.898	0.784	0.748	0.395	0.037	0.051	0.161	0.346	0.424	0.481	0.579	0.551	0.285	0.515	0.528	0.444	0.448	0.546	0.391	0.154	0.056	0.792	0.800	0.778	0.856	0.867	0.144	0.082	0.102	0.877	0.985	0.996	0.999	0.993	0.995	0.998	0.060	0.065	0.063	0.063	0.064	0.064	0.060	0.052	0.938	0.938	0.940	0.940	0.937	0.915	0.814	0.151	0.207	0.125	0.145	0.266	0.195	0.997	0.993	0.933	0.910	0.953	0.718	0.781	0.596	0.168	0.194	0.223	0.102	0.097	0.084	0.059	0.696	0.877	0.950	0.470	0.340	0.408	0.530	0.520	0.807	0.941	0.935	0.891	0.814	0.694	0.503	0.501	0.468	0.145	0.296	0.373	0.409	0.431	0.264	0.850	0.998	1.000	0.998	0.997	0.997	0.821	0.107	0.870	0.971	0.933	0.875	0.003	0.000	0.062	0.112	0.986	0.985	0.944	0.816	0.866	0.995	0.990	0.959	0.980	0.963	0.775	0.032	0.031	0.906	0.995	0.995	0.992	0.987	0.057	0.074	0.831	0.961	0.926	0.073	0.138	0.166	0.631	0.610	0.974	0.998	0.994	0.980	0.003	0.966	0.985	0.996	0.999	0.979	0.858	0.037	0.158	0.896	0.963	0.792	0.118	0.048	0.968	0.988	0.817	0.990	0.991	0.982	0.816	0.124	0.260	0.564	0.669	0.777	0.815	0.810	0.820	0.148	0.250	0.813	0.187	0.560	0.452	0.697	0.276	0.006	0.057	0.046	0.840	0.832	0.511	0.262	0.692	0.646	0.461	0.223	0.700	0.797	0.752	0.942	0.791	0.550	0.775	0.807	0.806	0.806	0.997	1.000	0.991	0.040	0.206	0.979	0.992	0.953	0.192	0.920	0.974	0.996	0.996	0.994	0.972	0.987	0.993	0.982	0.382	0.623	0.801	0.757	0.064	0.878	0.903	0.886	0.033	0.956	0.971	0.983	0.988	0.925	0.699	0.899	0.920	0.838	0.138	0.156	0.133	0.113	0.124	0.127	0.104	0.804	0.919	0.895	0.744	0.102	0.133	0.143	0.088	0.893	0.972	0.997	0.997	0.996	0.998	0.999	0.995	0.918	0.987	0.991	0.983	0.009	0.008	0.970	0.992	0.977	0.000	0.009	0.580	0.583	0.246	0.212	0.133	0.033	0.690	0.889	0.995	0.997	0.998	0.990	0.005	0.803	0.980	0.978	0.939	0.249	0.002	0.005	0.005	0.122	0.208	0.206	0.893	0.944	0.806	0.776	0.004	0.991	0.996	0.995	0.992	0.997	0.960	0.574	0.792	0.963	0.972	0.991	0.026	0.006	0.988	0.996	0.987	0.453	0.013	0.453	0.988	0.993	0.992	0.992	0.993	0.994	0.949	0.851	0.014	0.824	0.866	0.847	0.864	0.827	0.600	0.641	0.817	0.893	0.420	0.698	0.744	0.549	0.522	0.057	0.583	0.635	0.691	0.138	0.699	0.707	0.811	0.758	0.425	0.572	0.564	0.504	0.254	0.115	0.461	0.754	0.780	0.772	0.392	0.234	0.008	0.397	0.507	0.612	0.590	0.167	0.419	0.924	0.815	0.779	0.664	0.486	0.789	0.819	0.874	0.894	0.939	0.937	0.969	0.940	0.977	0.064	0.016	0.559	0.862	0.866	0.392	0.386	0.855	0.823	0.505	0.899	0.572	0.678	0.475	0.432	0.042	0.052	0.213	0.538	0.536	0.496	0.531	0.467	0.473	0.946	0.958	0.957	0.019	0.063	0.066	0.084	0.942	0.919	0.925	0.911	0.844	0.757	0.646	0.095	0.282	0.370	0.796	0.667	0.673	0.049	0.147	0.119	0.383	0.389	0.388	0.996	0.998	0.988	0.391	0.385	0.386	0.949	0.606	0.610	0.612	0.971	0.995	0.989	0.983	0.615	0.617	0.616	0.989	0.991	0.995	0.943	0.381	0.015	0.037	0.412	0.472	0.521	0.556	0.396	0.312	0.389	0.079	0.253	0.389	0.461	0.561	0.575	0.534	0.122	0.042	0.015	0.022	0.139	0.208	0.216	0.263	0.485	0.623	0.530	0.447	0.569	0.974	0.978	0.974	0.894	0.807	0.629	0.505	0.651	0.746	0.554	0.904	0.675	0.909	0.941	0.957	0.947	0.621	0.595	0.540	0.022	0.362	0.349	0.328	0.288	0.084	0.040	0.700	0.779	0.173	0.099	0.717	0.852	0.898	0.261	0.206	0.040	0.013	0.020	0.639	0.772	0.797	0.188	0.166	0.819	0.788	0.519	0.620	0.555	0.776	0.782	0.717	0.313	0.975	0.988	0.988	0.993	0.988	0.976	0.962	0.078	0.072	0.057	0.070	0.054	0.010	0.010	0.177	0.196	0.019	0.802	0.940	0.998	0.998	0.050	0.738	0.721	0.048	0.057	0.489	0.481	0.011	0.827	0.936	0.982	0.990	0.988	0.988	0.951	0.955	0.930	0.832	0.505	0.618	0.653	0.217	0.689	0.708	0.766	0.825	0.329	0.472	0.502	0.582	0.469	0.857	0.842	0.903	0.926	0.917	0.878	0.685	0.017	0.016	0.013	0.656	0.857	0.912	0.924	0.915	0.762	0.607	0.116	0.369	0.232	0.027	0.058	0.299	0.503	0.568	0.571	0.503	0.311	0.129	0.908	0.958	0.961	0.934	0.786	0.262	0.282	0.233	0.156	0.110	0.561	0.574	0.382	0.698	0.739	0.726	0.711	0.629	0.512	0.820	0.820	0.665	0.038	0.041	0.036	0.318	0.433	0.813	0.839	0.440	0.086	0.120	0.121	0.645	0.654	0.792	0.807	0.892	0.801	0.698	0.774	0.786	0.846	0.863	0.866	0.531	0.818	0.822	0.727	0.140	0.139	0.447	0.421	0.418	0.336	0.156	0.041	0.599	0.919	0.948	0.979	0.998	0.998	0.998	0.992	0.942	0.833	0.069	0.539	0.535	0.056	0.084	0.737	0.715	0.046	0.978	0.979	0.955	0.795	0.186	0.201	0.044	0.043	0.032	0.016	0.007	0.008	0.008	0.941	0.962	0.965	0.986	0.990	0.974	0.956	0.043	0.097	0.344	0.336	0.494	0.202	0.165	0.134	0.008	0.003	0.001
ENST00000413987.1_1_SNHG3-004	0.019	0.970	0.981	0.984	0.979	0.900	0.008	0.002	0.024	0.027	0.997	1.000	0.999	0.998	0.945	0.005	0.006	0.011	0.998	1.000	0.998	0.984	0.882	0.496	0.499	0.786	0.898	0.005	0.813	0.509	0.843	0.900	0.573	0.467	0.436	0.202	0.344	0.275	0.494	0.464	0.483	0.494	0.982	0.990	0.962	0.519	0.969	0.782	0.062	0.086	0.971	0.953	0.967	0.036	0.033	0.147	0.830	0.977	0.939	0.029	0.977	1.000	0.999	1.000	0.999	0.026	0.026	0.026	0.026	0.025	0.998	0.982	0.982	0.986	0.959	0.006	0.920	0.989	0.939	0.019	0.021	0.811	0.989	0.976	0.332	0.512	0.302	0.827	0.967	0.991	0.991	0.994	0.947	0.948	0.990	0.998	0.897	0.599	0.165	0.907	0.989	0.996	0.987	0.985	0.963	0.717	0.061	0.011	0.044	0.045	0.008	0.679	0.922	0.942	0.946	0.957	0.987	0.876	0.322	0.942	0.998	0.999	0.994	0.989	0.973	0.957	0.936	0.546	0.014	0.012	0.014	0.554	0.932	0.953	0.953	0.949	0.950	0.992	0.999	0.954	0.921	0.913	0.994	0.993	0.992	0.993	0.051	0.993	0.997	0.993	0.905	0.823	0.618	0.774	0.904	0.185	0.216	0.147	0.029	0.186	0.842	0.839	0.388	0.018	0.020	0.025	0.069	0.513	0.810	0.777	0.668	0.667	0.675	0.234	0.164	0.073	0.045	0.247	0.378	0.329	0.641	0.661	0.625	0.501	0.518	0.529	0.882	0.513	0.513	0.827	0.909	0.961	0.936	0.920	0.854	0.711	0.011	0.098	0.083	0.495	0.555	0.681	0.955	0.984	0.985	0.990	0.974	0.928	0.742	0.822	0.716	0.835	0.639	0.864	0.227	0.038	0.026	0.027	0.135	0.955	0.884	0.221	0.610	0.765	0.845	0.898	0.948	0.970	0.970	0.972	0.970	0.949	0.872	0.672	0.582	0.104	0.956	0.978	0.996	0.993	0.985	0.876	0.285	0.139	0.717	0.906	0.966	0.982	0.991	0.927	0.779	0.882	0.954	0.986	0.988	0.986	0.976	0.638	0.060	0.963	0.982	0.014	0.006	0.005	0.048	0.040	0.045	0.022	0.046	0.041	0.969	0.979	0.052	0.594	0.940	0.950	0.979	0.978	0.967	0.899	0.995	0.893	0.999	1.000	0.999	0.998	0.999	0.946	0.977	0.977	0.982	0.973	0.815	0.979	1.000	1.000	0.999	0.935	0.000	0.000	0.846	0.973	0.990	0.994	0.876	0.875	0.998	0.956	0.129	0.230	0.500	0.544	0.470	0.985	1.000	1.000	1.000	1.000	1.000	1.000	1.000	0.993	0.664	0.670	0.666	0.996	1.000	1.000	1.000	0.999	0.996	0.000	0.956	1.000	0.999	1.000	1.000	1.000	1.000	1.000	1.000	1.000	0.992	0.749	0.022	0.059	0.057	0.535	0.568	0.539	0.447	0.982	0.997	0.992	0.993	0.979	0.059	0.021	0.002	0.002	0.004	0.022	0.924	0.943	0.948	0.946	0.912	0.793	0.879	0.885	0.894	0.793	0.073	0.152	0.089	0.083	0.096	0.145	0.859	0.989	1.000	0.999	0.906	0.141	0.119	0.031	0.021	0.009	0.049	0.058	0.011	0.291	0.367	0.310	0.688	0.918	0.992	0.992	0.991	0.991	0.991	0.970	0.694	0.944	0.940	0.038	0.317	0.375	0.897	0.566	0.551	0.039	0.367	0.354	0.033	0.046	0.033	0.336	0.147	0.113	0.422	0.488	0.425	0.142	0.142	0.100	0.243	0.482	0.762	0.844	0.449	0.214	0.492	0.248	0.325	0.677	0.701	0.648	0.568	0.132	0.039	0.198	0.929	0.970	0.969	0.982	0.714	0.493	0.521	0.442	0.705	0.765	0.644	0.478	0.338	0.171	0.651	0.846	0.567	0.586	0.581	0.564	0.604	0.532	0.756	0.345	0.082	0.261	0.198	0.865	0.963	0.984	0.399	0.380	0.315	0.318	0.806	0.926	0.897	0.814	0.496	0.048	0.512	0.546	0.917	0.994	0.918	0.941	0.946	0.901	0.059	0.080	0.048	0.046	0.067	0.053	0.945	0.972	0.969	0.948	0.960	0.962	0.206	0.422	0.812	0.747	0.799	0.820	0.811	0.223	0.221	0.222	0.141	0.495	0.464	0.460	0.078	0.036	0.244	0.314	0.169	0.030	0.326	0.472	0.496	0.257	0.229	0.305	0.469	0.618	0.786	0.735	0.480	0.503	0.374	0.461	0.855	0.767	0.838	0.632	0.115	0.373	0.422	0.422	0.209	0.215	0.856	0.818	0.846	0.797	0.327	0.113	0.406	0.684	0.891	0.540	0.534	0.180	0.495	0.400	0.070	0.984	0.968	0.951	0.056	0.248	0.182	0.337	0.346	0.988	0.717	0.983	0.603	0.631	0.994	0.997	0.999	0.998	0.999	0.971	0.731	0.177	0.406	0.281	0.315	0.091	0.202	0.254	0.443	0.536	0.733	0.589	0.399	0.204	0.096	0.347	0.724	0.784	0.745	0.495	0.398	0.049	0.058	0.062	0.381	0.688	0.683	0.659	0.563	0.432	0.462	0.337	0.450	0.108	0.662	0.327	0.616	0.761	0.751	0.618	0.992	1.000	0.999	1.000	0.979	0.000	0.939	0.999	1.000	0.999	0.999	1.000	0.998	0.999	1.000	1.000	0.930	0.002	0.996	1.000	1.000	1.000	0.998	0.000	0.999	1.000	0.999	0.999	0.976	0.005	0.858	0.998	1.000	0.998	0.999	0.993	0.971	0.744	0.379	0.007	0.248	0.622	1.000	1.000	1.000	1.000	1.000	1.000	1.000	1.000	1.000	1.000	1.000	0.999	0.996	0.830	0.146	0.469	0.783	0.654	0.703	0.073	0.281	0.325	0.329	0.188	0.150	0.817	0.792	0.742	0.977	0.767	0.677	0.694	0.029	0.686	0.953	0.773	0.863	0.828	0.407	0.995	0.997	0.997	0.977	0.939	0.549	0.061	0.906	0.521	0.932	0.946	0.480	0.562	0.793	0.650	0.057	0.129	0.889	0.962	0.979	0.984	1.000	0.999	0.999	0.998	0.997	0.997	0.997	0.998	0.999	1.000	0.999	0.994	0.000	0.992	1.000	0.999	0.975	0.666	0.016	0.999	1.000	0.999	0.997	0.999	1.000	1.000	1.000	0.999	0.000	0.602	0.000	0.904	0.994	1.000	1.000	1.000	1.000	0.999	1.000	0.995	0.002	0.424	0.466	0.092	0.154	0.160	0.168	0.538	0.433	0.067	0.815	0.822	0.811	0.021	0.068	0.959	0.884	0.001	0.003	0.291	0.006	0.993	0.999	1.000	0.999	0.999	1.000	1.000	1.000	1.000	0.999	0.001	0.000	0.999	1.000	0.969	0.000	0.941	1.000	0.998	0.996	0.973	0.002	0.004	0.012	0.016	0.957	0.989	1.000	1.000	1.000	1.000	1.000	1.000	1.000	1.000	0.999	0.998	0.999	0.999	0.995	0.000	0.835	0.000	0.973	1.000	1.000	1.000	1.000	1.000	1.000	1.000	0.999	1.000	0.998	0.003	0.002	0.989	0.999	0.998	0.092	0.949	0.970	0.993	0.425	0.514	0.746	0.507	0.505	0.489	0.299	0.435	0.489	0.449	0.528	0.568	0.417	0.422	0.491	0.457	0.545	0.269	0.261	0.314	0.306	0.383	0.327	0.478	0.478	0.543	0.508	0.698	0.650	0.401	0.347	0.336	0.325	0.312	0.223	0.463	0.441	0.477	0.175	0.637	0.686	0.839	0.781	0.756	0.518	0.439	0.752	0.880	0.705	0.454	0.480	0.499	0.487	0.602	0.540	0.622	0.650	0.364	0.662	0.638	0.557	0.685	0.287	0.252	0.188	0.730	0.997	0.999	0.998	0.997	0.997	0.998	0.998	0.996	0.001	0.001	0.001	0.001	0.001	0.000	0.001	0.001	0.994	0.998	0.998	0.997	0.998	0.998	0.998	0.993	0.787	0.400	0.651	0.613	0.983	0.998	0.953	0.332	0.367	0.187	0.069	0.654	0.792	0.769	0.954	0.953	0.907	0.651	0.706	0.708	0.631	0.082	0.257	0.227	0.276	0.850	0.839	0.693	0.628	0.723	0.336	0.323	0.938	0.998	1.000	1.000	0.997	0.994	0.886	0.943	0.048	0.065	0.052	0.049	0.955	0.883	0.095	0.945	0.975	0.991	0.994	0.973	0.826	0.721	0.892	0.874	0.834	0.105	0.950	0.937	0.943	0.939	0.843	0.104	0.884	0.145	0.895	0.792	0.623	0.902	0.921	0.920	0.853	0.639	0.026	0.262	0.363	0.043	0.027	0.065	0.073	0.428	0.915	0.886	0.950	0.935	0.871	0.059	0.588	0.090	0.890	0.853	0.150	0.913	0.898	0.985	0.991	0.911	0.972	0.898	0.973	0.981	0.802	0.037	0.044	0.067	0.158	0.167	0.981	0.979	0.982	0.928	0.078	0.896	0.873	0.958	0.991	0.982	0.960	0.011	0.902	0.926	0.923	0.927	0.884	0.719	0.940	0.952	0.920	0.655	0.724	0.707	0.937	0.994	0.994	0.994	0.944	0.897	0.875	0.848	0.108	0.957	0.955	0.898	0.891	0.907	0.172	0.319	0.695	0.846	0.861	0.884	0.814	0.047	0.865	0.947	0.981	0.991	0.993	0.991	0.986	0.916	0.822	0.081	0.099	0.156	0.416	0.908	0.940	0.906	0.028	0.043	0.053	0.043	0.174	0.754	0.973	0.967	0.885	0.014	0.535	0.202	0.186	0.992	0.999	0.999	1.000	1.000	0.984	0.768	0.008	0.009	0.009	0.007	0.007	0.779	0.986	0.998	0.997	0.999	0.999	0.994	0.014	0.197	0.550	0.198	0.888	0.977	0.979	0.780	0.863	0.894	0.858	0.831	0.780	0.931	0.944	0.881	0.163	0.983	0.986	0.933	0.893	0.933	0.096	0.196	0.393	0.704	0.777	0.855	0.832	0.392	0.438	0.364	0.095	0.609	0.599	0.615	0.373	0.459	0.702	0.942	0.882	0.874	0.916	0.970	0.553	0.401	0.362	0.182	0.107	0.165	0.298	0.934	0.917	0.867	0.058	0.997	0.999	0.999	1.000	0.999	0.999	1.000	1.000	1.000	0.999	0.000	0.000	0.002	0.082	0.260	0.251	0.987	0.991	0.990	0.980	0.013	0.065	0.963	0.988	0.998	0.996	0.016	0.371	0.003	0.994	0.997	0.997	0.968	0.020	0.019	0.011	0.003	0.003	0.019	0.008	0.979	0.998	0.999	0.994	0.393	0.002	0.996	0.998	0.990	0.899	0.064	0.074	0.002	0.018	0.964	0.991	0.993	0.988	0.006	0.251	0.338	0.000	0.001	0.001	0.999	1.000	1.000	1.000	0.999	0.999	1.000	0.999	0.999	0.998	0.952	0.917	0.963	0.854	0.942	0.831	0.171	0.152	0.133	0.144	0.182	0.162	0.812	0.820	0.906	0.865	0.806	0.899	0.643	0.652	0.697	0.602	0.587	0.752	0.723	0.265	0.399	0.421	0.411	0.490	0.477	0.557	0.478	0.331	0.964	0.967	0.974	0.979	0.946	0.925	0.906	0.868	0.569	0.748	0.919	0.918	0.917	0.384	0.081	0.454	0.492	0.954	0.936	0.603	0.492	0.671	0.448	0.407	0.082	0.434	0.380	0.083	0.027	0.378	0.774	0.467	0.802	0.783	0.913	0.678	0.564	0.516	0.261	0.751	0.918	0.910	0.966	0.936	0.946	0.620	0.383	0.112	0.129	0.007	0.043	0.814	0.916	0.904	0.955	0.965	0.982	0.915	0.914	0.864	0.078	0.838	0.861	0.839	0.796	0.626	0.505	0.253	0.911	0.967	0.983	0.980	0.964	0.149	0.001	0.164	0.167	0.976	0.833	0.833	0.825	0.748	0.025	0.460	0.039	0.054	0.263	0.971	0.987	0.993	1.000	0.995	0.149	0.977	0.983	0.998	1.000	0.999	1.000	0.997	0.881	0.916	0.923	0.824	0.853	0.883	0.686	0.115	0.214	0.075	0.310	0.376	0.557	0.573	0.301	0.503	0.667	0.710	0.710	0.884	0.286	0.929	0.929	0.273	0.125	0.245	0.934	0.980	0.985	0.978	0.115	0.934	0.958	0.940	0.134	0.973	0.952	0.119	0.175	0.931	0.789	0.134	0.028	0.117	0.657	0.924	0.059	0.083	0.980	0.989	0.063	0.956	0.965	0.931	0.111	0.980	0.994	0.994	0.780	0.099	0.213	0.120	0.742	0.763	0.697	0.708	0.823	0.785	0.608	0.159	0.300	0.331	0.118	0.909	0.888	0.906	0.901	0.977	0.965	0.993	0.992	0.988	0.986	0.957	0.060	0.963	0.920	0.964	0.904	0.027	0.963	0.990	0.989	0.958	0.993	0.990	0.986	0.962	0.980	0.976	0.020	0.712	0.849	0.846	0.023	0.985	0.993	0.987	0.954	0.528	0.019	0.009	0.015	0.523	0.959	0.987	0.994	0.984	0.006	0.849	0.750	0.657	0.139	0.044	0.982	0.989	0.981	0.985	0.991	0.981	0.958	0.977	0.993	0.977	0.150	0.311	0.382	0.414	0.471	0.538	0.509	0.496	0.542	0.563	0.584	0.876	0.888	0.750	0.786	0.464	0.726	0.768	0.742	0.718	0.799	0.785	0.803	0.536	0.539	0.112	0.835	0.393	0.616	0.630	0.640	0.088	0.581	0.125	0.644	0.689	0.964	0.951	0.680	0.434	0.061	0.060	0.355	0.760	0.963	0.971	0.981	0.985	0.861	0.103	0.817	0.433	0.911	0.835	0.741	0.220	0.702	0.288	0.666	0.413	0.317	0.762	0.930	0.972	1.000	0.997	0.992	0.013	0.997	1.000	0.998	0.983	0.003	0.996	0.997	0.997	0.996	0.991	0.997	0.998	0.996	0.988	0.910	0.002	0.001	0.002	0.002	0.002	0.909	0.987	0.997	0.999	0.997	0.991	0.996	0.997	0.996	0.994	0.000	0.983	0.998	1.000	0.997	0.003	0.988	0.996	0.994	0.981	0.903	0.738	0.066	0.222	0.259	0.288	0.283	0.286	0.843	0.976	0.859	0.968	0.222	0.170	0.082	0.150	0.152	0.834	0.749	0.958	0.861	0.157	0.940	0.997	0.995	0.023	0.988	0.979	0.998	0.018	0.007	0.998	1.000	0.999	1.000	1.000	1.000	1.000	1.000	1.000	1.000	0.973	0.022	0.802	0.011	0.995	0.999	0.999	0.998	0.999	1.000	1.000	1.000	1.000	1.000	1.000	1.000	1.000	0.996	0.965	0.984	1.000	1.000	1.000	0.941	0.001	0.968	1.000	0.999	0.000	0.000	0.999	1.000	1.000	1.000	1.000	0.999	0.999	1.000	0.999	0.993	0.014	0.274	0.022	0.028	0.875	0.903	0.030	0.050	0.983	0.974	0.977	0.276	0.176	0.996	1.000	0.999	1.000	1.000	1.000	1.000	0.994	0.904	0.000	0.602	0.000	0.999	1.000	1.000	1.000	0.999	0.997	0.999	0.994	0.993	0.082	0.612	0.975	0.999	1.000	0.992	0.000	0.994	0.999	1.000	0.999	0.998	0.997	0.997	0.997	0.998	0.999	0.999	1.000	0.997	0.992	0.976	0.868	0.246	0.257	0.090	0.434	0.893	0.946	0.997	0.483	0.561	0.498	0.405	0.884	0.992	0.995	0.998	0.587	0.959	0.952	0.753	0.969	0.997	0.516	0.747	0.943	0.894	0.657	0.933	0.999	1.000	1.000	1.000	1.000	1.000	1.000	1.000	1.000	1.000	1.000	1.000	1.000	0.989	0.999	0.981	0.994	0.999	0.998	1.000	1.000	0.860	0.003	0.974	0.998	0.998	0.999	0.999	0.001	0.998	1.000	1.000	1.000	0.998	0.000	0.930	1.000	1.000	0.999	0.998	1.000	0.999	0.999	1.000	0.999	0.939	0.000	0.979	1.000	1.000	1.000	0.985	0.016	0.818	0.967	0.977	0.911	0.056	0.068	0.021	0.734	0.998	1.000	1.000	1.000	1.000	1.000	1.000	1.000	0.999	1.000	0.956	0.002	0.994	0.999	1.000	1.000	1.000	0.996	1.000	1.000	0.993	1.000	1.000	1.000	1.000	1.000	1.000	1.000	0.750	0.235	0.511	0.727	0.507	0.836	0.999	1.000	0.999	0.851	0.919	0.942	0.831	0.213	0.042	0.028	0.912	1.000	1.000	1.000	0.978	0.817	0.435	0.429	0.327	0.017	0.013	0.023	0.058	0.387	0.462	0.585	0.231	0.081	0.081	0.032	0.027	0.180	0.132	0.026	0.393	0.421	0.163	0.989	0.994	1.000	1.000	0.999	0.998	0.999	1.000	1.000	0.987	0.951	0.424	0.703	0.497	0.486	0.518	0.498	0.421	0.426	0.424	0.892	0.518	0.567	0.108	0.140	0.082	0.509	0.987	1.000	1.000	0.999	0.999	0.999	1.000	1.000	0.976	0.926	0.029	0.346	0.401	0.986	0.993	0.991	0.985	0.999	1.000	0.954	0.701	0.031	0.027	0.033	0.041	0.035	0.006	0.023	0.033	0.010	0.009	0.044	0.029	0.821	0.976	0.988	0.981	0.000	0.001	0.855	0.996	0.998	0.993	0.005	0.001	0.001	0.002	0.992	0.998	0.998	0.854	0.983	0.990	0.974	0.804	0.009	0.007	0.008	0.007	0.002	0.002	0.979	0.974	0.983	0.014	0.002	0.003	0.011	0.022	0.993	0.988	0.968	0.006	0.688	0.948	0.993	0.992	0.990	0.987	0.984	0.973	0.002	0.010	0.011	0.023	0.015	0.982	0.987	0.987	0.989	0.948	0.478	0.527	0.998	0.999	1.000	0.999	0.889	0.270	0.817	0.970	0.966	0.001	0.007	0.004	0.003	0.002	0.013	0.011	0.014	0.978	0.969	0.807	0.893	0.950	0.941	0.943	0.901	0.894	0.929	0.958	0.954	0.952	0.985	0.982	0.441	0.573	0.081	0.658	0.451	0.879	0.855	0.799	0.851	0.436	0.399	0.349	0.117	0.933	0.978	0.996	0.996	0.964	0.951	0.977	0.972	0.924	0.044	0.044	0.083	0.054	0.075	0.049	0.036	0.873	0.931	0.979	0.982	0.923	0.958	0.968	0.959	0.949	0.066	0.012	0.871	0.996	0.997	0.987	0.984	0.954	0.987	0.989	0.984	0.980	0.020	0.008	0.016	0.016	0.011	0.915	0.969	0.998	0.996	0.979	0.226	0.246	0.243	0.239	0.491	0.492	0.442	0.010	0.039	0.056	0.077	0.285	0.496	0.638	0.626	0.710	0.783	0.378	0.058	0.330	0.826	0.865	0.571	0.445	0.178	0.465	0.383	0.362	0.390	0.072	0.095	0.232	0.362	0.802	0.718	0.760	0.605	0.065	0.101	0.331	0.283	0.243	0.096	0.163	0.161	0.184	0.205	0.063	0.021
ENST00000579700.1_1_DTX2P1-UPK3BP1-PMS2P11-002	0.287	0.322	0.081	0.004	0.950	0.956	0.971	0.987	0.982	0.969	0.996	1.000	0.998	0.994	0.048	0.028	0.028	0.970	0.975	0.013	0.982	0.997	1.000	1.000	0.999	1.000	1.000	1.000	1.000	1.000	1.000	0.993	0.227	0.257	0.000	0.000	0.111	0.000	0.002	0.102	0.101	0.042	0.151	0.007	0.076	0.111	0.998	1.000	1.000	1.000	1.000	1.000	1.000	0.000	0.999	1.000	1.000	0.997	0.996	0.079	0.097	0.876	0.889	0.049	0.090	0.074	0.003	0.009	0.942	0.946	0.946	0.944	0.999	1.000	0.999	0.999	0.997	0.995	0.244	0.221	0.193	0.457	0.102	0.898	0.903	0.876	0.866	0.843	0.558	0.102	0.409	0.411	0.782	0.770	0.434	0.963	0.960	0.925	0.966	0.760	0.326	0.572	0.359	0.460	0.264	0.248	0.033	0.015	0.952	0.958	0.958	1.000	1.000	0.999	0.043	0.032	0.032	0.994	0.993	0.957	0.953	0.044	0.044	0.044	0.953	0.993	1.000	0.998	0.034	0.995	0.967	0.958	0.994	1.000	0.997	0.469	0.579	0.576	0.195	0.753	0.596	0.281	0.267	0.631	0.244	0.787	0.777	0.778	0.995	0.996	0.951	0.998	0.842	0.802	0.283	0.908	0.935	0.937	0.989	0.980	0.989	0.832	0.775	0.131	0.228	0.893	0.725	0.756	0.118	0.814	0.804	0.784	0.786	0.985	0.380	0.943	0.855	0.652	0.882	0.905	0.478	0.428	0.281	0.009	0.185	0.634	0.731	0.739	0.866	0.122	0.150	0.725	0.856	0.988	0.995	0.999	0.731	0.266	0.279	0.261	0.700	0.782	0.807	0.817	0.845	0.923	0.387	0.222	0.104	0.623	0.705	0.557	0.943	0.978	0.973	0.835	0.015	0.010	0.834	0.988	0.986	0.864	0.885	0.029	0.834	0.876	0.745	0.152	0.251	0.014	0.008	0.897	0.602	0.628	0.609	0.832	0.977	0.161	0.781	0.864	0.254	0.975	0.809	0.199	0.872	0.869	0.990	0.945	0.932	0.999	0.997	0.981	0.998	0.994	0.981	0.976	0.031	0.035	0.023	0.029	0.993	0.972	0.998	0.991	0.977	0.008	0.079	0.107	0.127	0.139	0.221	0.121	0.563	0.823	0.870	0.924	0.899	0.634	0.245	0.974	0.972	0.935	0.378	0.868	0.602	0.964	0.847	0.947	0.161	0.230	0.333	0.376	0.769	0.638	0.892	0.519	0.955	0.749	0.269	0.252	0.197	0.002	0.002	0.001	0.002	0.023	0.100	0.100	0.016	0.057	0.039	0.380	0.498	0.495	0.351	0.227	0.577	0.723	0.384	0.942	0.907	0.603	0.103	0.001	0.029	0.341	0.701	0.702	0.797	0.638	0.409	0.227	0.784	0.992	0.998	0.997	0.998	0.998	0.975	0.172	0.120	0.005	0.006	0.001	0.006	0.286	0.002	0.981	0.998	0.993	0.999	0.999	0.990	0.985	0.277	0.265	0.274	0.528	0.516	0.023	0.114	0.032	0.291	0.994	0.999	0.991	0.704	0.990	0.991	0.939	0.979	0.711	0.664	0.113	0.953	0.973	0.097	0.978	0.984	0.991	0.028	0.021	0.013	0.013	0.974	0.974	0.952	0.919	0.928	0.053	0.870	0.976	0.950	0.908	0.241	0.289	0.274	0.784	0.752	0.811	0.719	0.839	0.880	0.027	0.002	0.957	0.975	0.974	0.315	0.002	0.734	0.776	0.162	0.932	0.991	0.935	0.247	0.091	0.805	0.853	0.989	0.995	0.988	0.726	0.751	0.974	0.951	0.973	0.974	0.999	0.999	0.999	0.995	0.887	0.839	0.048	0.009	0.009	0.000	0.002	0.822	0.953	0.009	0.999	0.999	0.999	0.999	0.991	0.853	0.103	0.745	0.754	0.720	0.240	0.249	0.251	0.255	0.168	0.134	0.953	0.957	0.989	0.992	0.961	0.959	0.866	0.170	0.972	0.703	0.957	0.957	0.267	0.870	0.939	1.000	0.999	0.851	0.131	0.006	0.376	0.938	0.849	0.807	0.859	0.904	0.979	0.954	0.835	0.054	0.124	0.959	0.997	0.930	0.633	0.069	0.156	0.121	0.144	0.437	0.993	0.984	0.855	0.690	0.657	0.755	0.891	0.249	0.904	0.841	0.093	0.237	0.174	0.258	0.229	0.101	0.017	0.264	0.300	0.150	0.349	0.932	0.935	0.396	0.375	0.236	0.520	0.484	0.458	0.687	0.435	0.198	0.734	0.723	0.912	0.878	0.930	0.374	0.215	0.050	0.722	0.323	0.972	0.999	0.928	0.120	0.079	0.073	0.387	0.690	0.865	0.797	0.542	0.395	0.845	0.849	0.925	0.933	0.962	0.402	0.354	0.464	0.534	0.553	0.688	0.703	0.706	0.705	0.361	0.676	0.473	0.180	0.177	0.148	0.077	0.731	0.656	0.423	0.986	0.992	0.999	1.000	0.999	0.995	0.969	0.370	0.146	0.249	0.374	0.841	0.715	0.688	0.299	0.053	0.082	0.607	0.691	0.951	0.987	0.969	0.968	0.665	0.583	0.113	0.715	0.632	0.653	0.579	0.449	0.012	0.990	0.995	1.000	1.000	1.000	1.000	1.000	1.000	0.999	0.996	0.001	0.998	1.000	0.996	0.295	0.761	0.004	0.916	0.905	0.818	0.047	0.009	0.002	0.996	1.000	1.000	0.999	0.411	0.418	0.239	0.006	0.032	0.026	0.940	0.928	0.890	0.004	0.003	0.019	0.888	0.952	0.959	0.002	0.001	0.001	0.663	0.409	0.001	0.999	0.999	0.999	0.995	0.003	0.007	0.000	0.043	0.003	0.806	0.909	0.924	0.013	0.435	0.302	0.324	0.002	0.996	0.998	0.996	0.001	0.997	0.999	1.000	1.000	1.000	1.000	1.000	1.000	1.000	0.995	0.000	0.716	0.712	0.001	0.992	0.996	0.993	0.999	0.977	0.975	0.975	0.149	0.970	0.960	0.236	0.621	0.017	0.402	0.004	0.012	0.014	0.017	0.609	0.225	0.840	0.102	0.782	0.755	0.980	0.998	0.997	0.997	0.996	1.000	0.991	0.956	0.972	0.223	0.986	0.995	0.841	0.331	0.960	0.543	0.693	0.675	0.759	0.937	0.774	0.342	0.271	0.362	0.916	0.990	0.780	0.989	0.993	0.332	0.996	0.840	0.876	0.878	0.857	0.003	0.042	0.046	0.009	0.136	0.133	0.140	0.129	0.985	0.999	0.997	0.803	0.791	0.975	0.213	0.208	0.208	0.210	0.004	0.996	1.000	0.996	0.999	0.995	0.793	0.044	0.480	0.609	0.716	0.719	0.867	0.249	0.426	0.407	0.171	0.450	0.297	0.968	0.939	0.763	0.785	0.858	0.866	0.386	0.367	0.281	0.489	0.986	0.984	0.912	0.472	0.656	0.679	0.993	0.940	0.572	0.628	0.451	0.086	0.073	0.006	0.507	0.549	0.169	0.137	0.059	0.153	0.166	0.686	0.503	0.044	0.800	0.940	0.942	0.211	0.176	0.158	0.029	0.862	0.982	0.987	0.779	0.720	0.732	0.756	0.798	0.770	0.651	0.040	0.056	0.071	0.054	0.013	0.772	0.961	0.992	0.986	0.962	0.015	0.975	0.956	0.304	0.551	0.691	0.650	0.157	0.555	0.666	0.840	0.853	0.279	0.252	0.252	0.303	0.235	0.922	0.736	0.763	0.794	0.315	0.875	0.710	0.778	0.940	0.968	0.996	0.997	0.975	0.025	0.904	0.999	0.999	0.245	0.999	1.000	0.999	0.999	1.000	0.999	0.997	0.910	0.224	0.749	0.328	0.305	0.185	0.213	0.998	0.999	0.787	0.787	0.989	0.999	0.993	0.954	0.310	0.576	0.227	0.268	0.662	0.734	0.168	0.739	0.724	0.820	0.219	0.441	0.506	0.246	0.477	0.264	0.009	0.023	0.211	0.425	0.339	0.567	0.605	0.727	0.631	0.733	0.769	0.747	0.005	0.978	0.984	0.772	0.990	0.778	0.409	0.752	0.876	0.444	0.626	0.661	0.589	0.546	0.411	0.614	0.687	0.508	0.472	0.686	0.694	0.935	0.952	0.929	0.619	0.218	0.276	0.551	0.884	0.632	0.613	0.333	0.144	0.435	0.542	0.496	0.521	0.610	0.376	0.317	0.624	0.396	0.200	0.236	0.709	0.949	0.928	0.572	0.718	0.719	0.263	0.729	0.641	0.830	0.791	0.501	0.485	0.630	0.803	0.770	0.434	0.410	0.167	0.425	0.890	0.890	0.899	0.528	0.233	0.584	0.936	0.925	0.217	0.557	0.957	0.430	0.998	0.993	0.999	0.999	0.988	0.986	0.982	0.158	0.155	0.574	0.465	0.532	0.562	0.020	0.005	0.001	0.004	0.594	0.591	0.947	0.987	0.687	0.689	0.692	0.168	0.868	0.863	0.700	0.014	0.010	0.011	0.682	0.834	0.808	0.027	0.969	0.963	0.967	0.016	0.841	0.877	0.842	0.049	0.156	0.275	0.299	0.275	0.836	0.856	0.854	0.837	0.975	0.985	0.984	0.017	0.029	0.029	0.019	0.008	0.022	0.019	0.986	0.992	0.982	0.390	0.021	0.596	0.990	0.981	0.787	0.882	0.995	0.990	0.976	0.843	0.820	0.796	0.813	0.711	0.032	0.083	0.108	0.955	0.988	0.807	0.273	0.914	0.929	0.882	0.578	0.487	0.616	0.621	0.067	0.051	0.758	0.759	0.798	0.929	0.905	0.201	0.057	0.032	0.049	0.057	0.777	0.897	0.793	0.796	0.857	0.138	0.127	0.733	0.600	0.152	0.175	0.197	0.267	0.328	0.362	0.208	0.900	0.859	0.898	0.847	0.865	0.890	0.888	0.826	0.867	0.539	0.594	0.651	0.299	0.695	0.847	0.844	0.956	0.990	0.984	0.002	0.548	0.991	0.998	1.000	0.999	0.997	0.053	0.000	0.973	1.000	1.000	1.000	0.965	0.981	0.912	0.917	0.716	0.000	0.124	0.017	0.001	0.001	0.000	0.138	0.702	0.911	0.929	0.877	0.108	0.965	1.000	1.000	1.000	0.973	0.053	0.027	0.970	0.999	1.000	0.998	0.994	0.025	0.374	0.756	0.747	0.028	0.049	0.015	0.028	0.774	0.795	0.192	0.329	0.362	0.425	0.463	0.459	0.126	0.108	0.083	0.575	0.706	0.425	0.287	0.177	0.041	0.077	0.059	0.015	0.026	0.034
ENST00000445430.5_1_LINC00969-038	0.155	0.759	0.871	0.971	0.451	0.450	0.457	0.245	0.841	0.958	0.918	0.282	0.400	0.148	0.584	0.784	0.634	0.723	0.100	0.210	0.875	0.885	0.773	0.930	0.942	0.466	0.668	0.670	0.267	0.411	0.558	0.824	0.740	0.604	0.575	0.668	0.976	0.984	0.941	0.170	0.849	0.408	0.697	0.703	0.852	0.551	0.827	0.316	0.677	0.994	0.999	0.991	0.957	0.963	0.991	0.999	1.000	0.985	0.009	0.046	0.046	0.986	0.999	0.999	0.999	0.953	0.953	0.954	0.995	0.998	0.933	0.655	0.862	0.533	0.724	0.750	0.733	0.949	0.374	0.991	0.999	0.992	0.987	0.224	0.022	0.992	0.998	0.997	0.994	0.995	0.995	0.994	1.000	0.999	0.893	0.278	0.487	0.014	0.974	0.981	0.983	0.974	0.978	0.983	0.975	0.655	0.646	0.620	0.966	0.955	0.911	0.213	0.015	0.003	0.989	0.998	0.995	0.002	0.002	0.004	0.004	0.948	0.999	0.998	0.998	0.994	0.000	0.996	0.995	0.996	0.999	0.726	0.004	0.004	0.004	0.004	0.724	0.996	0.996	0.995	0.996	0.997	0.999	0.999	0.999	0.940	0.005	0.002	0.002	0.990	0.998	0.996	0.666	0.636	0.116	0.950	0.979	0.988	0.929	0.065	0.034	0.277	0.721	0.677	0.243	0.828	0.869	0.904	0.893	0.656	0.645	0.360	0.684	0.989	0.968	0.968	0.778	0.533	0.053	0.953	0.981	0.986	0.285	0.276	0.075	0.063	0.038	0.015	0.064	0.065	0.074	0.766	0.967	0.923	0.210	0.716	0.929	0.984	0.998	0.995	0.990	0.623	0.584	0.015	0.880	0.973	0.970	0.915	0.314	0.689	0.748	0.069	0.080	0.041	0.986	0.997	0.978	0.971	0.732	0.801	0.569	0.924	0.912	0.717	0.675	0.456	0.967	0.985	0.686	0.194	0.811	0.926	0.959	0.933	0.770	0.920	0.978	0.870	0.924	0.819	0.587	0.563	0.631	0.695	0.654	0.436	0.589	0.654	0.657	0.570	0.375	0.472	0.509	0.648	0.863	0.814	0.606	0.351	0.422	0.376	0.308	0.943	0.893	0.855	0.844	0.710	0.483	0.592	0.569	0.642	0.654	0.794	0.942	0.954	0.509	0.561	0.489	0.517	0.524	0.336	0.565	0.701	0.500	0.460	0.840	0.938	0.856	0.558	0.557	0.007	0.746	0.889	0.588	0.527	0.485	0.341	0.275	0.098	0.610	0.726	0.343	0.781	0.990	0.928	0.780	0.768	0.351	0.571	0.947	0.952	0.943	0.464	0.990	0.987	0.958	0.624	0.570	0.605	0.584	0.314	0.548	0.321	0.675	0.158	0.992	0.978	0.966	0.982	0.986	0.995	1.000	0.994	0.976	0.977	0.995	0.993	0.030	0.228	0.876	0.889	0.836	0.815	0.143	0.030	0.045	0.090	0.757	0.688	0.613	0.542	0.980	1.000	0.999	1.000	1.000	1.000	1.000	0.999	0.999	0.999	0.992	0.908	0.003	0.015	0.001	0.020	0.216	0.904	0.811	0.242	0.792	0.913	0.049	0.490	0.767	0.018	0.893	0.870	0.012	0.983	0.995	0.987	0.012	0.980	0.993	1.000	0.994	0.993	0.975	0.458	0.201	0.793	0.714	0.776	0.776	0.719	0.856	0.787	0.326	0.110	0.141	0.053	0.835	0.976	0.186	0.191	0.187	0.150	0.070	0.500	0.854	0.658	0.825	0.908	0.441	0.689	0.962	0.959	0.958	0.896	0.992	0.998	0.986	0.851	0.998	1.000	0.998	0.999	0.998	0.000	0.992	0.988	0.001	0.175	0.075	0.017	0.763	0.702	0.956	0.539	0.023	0.668	0.645	0.848	0.418	0.496	0.013	0.001	0.013	0.505	0.431	0.641	0.261	0.017	0.712	0.936	0.421	0.731	0.911	0.681	0.991	0.991	0.991	0.998	0.998	0.998	0.998	0.847	0.036	0.030	0.966	0.971	0.995	0.488	0.036	0.486	0.975	0.992	0.961	0.971	0.560	0.815	0.828	0.843	0.685	0.717	0.699	0.644	0.559	0.595	0.709	0.717	0.801	0.977	1.000	1.000	1.000	0.000	0.977	1.000	1.000	1.000	0.999	0.973	0.814	0.035	0.028	0.869	0.850	0.322	0.109	0.002	0.001	0.956	0.973	0.976	0.938	0.804	0.966	0.975	0.936	0.060	0.047	0.018	0.001	0.003	0.002	0.876	0.905	0.958	0.889	0.056	0.975	0.995	0.941	0.973	0.061	0.647	0.978	0.987	0.947	0.005	0.073	0.083	0.173	0.995	1.000	0.999	0.997	0.999	0.998	0.996	0.000	0.994	0.996	0.999	0.503	0.500	0.995	0.999	0.998	0.998	0.999	0.834	0.009	0.013	0.281	0.478	0.192	0.030	0.142	0.956	0.822	0.987	0.987	0.171	0.247	0.349	0.348	0.343	0.334	0.887	0.927	0.994	0.743	0.029	0.289	0.278	0.923	0.965	0.854	0.681	0.971	0.402	0.760	0.943	0.845	0.779	0.222	0.990	0.997	0.999	0.996	0.975	0.962	0.989	0.038	0.051	0.001	0.041	0.041	0.054	0.042	0.987	0.974	0.998	0.990	0.975	0.957	0.941	0.333	0.866	0.571	0.704	0.976	0.989	0.990	0.991	0.999	0.999	0.975	0.010	0.976	0.998	0.998	0.994	0.943	0.004	0.005	0.005	0.005	0.006	0.011	0.942	0.994	0.998	0.996	0.971	0.004	0.011	0.007	0.970	0.996	0.999	0.994	0.997	0.990	0.979	0.894	0.474	0.454	0.132	0.131	0.689	0.688	0.194	0.589	0.367	0.124	0.637	0.637	0.608	0.696	0.739	0.964	0.982	0.877	0.954	0.770	0.961	0.924	0.909	0.890	0.841	0.825	0.885	0.945	0.985	0.922	0.843	0.817	0.724	0.410	0.116	0.410	0.992	0.993	0.999	0.999	0.680	0.104	0.672	0.672	0.417	0.315	0.414	0.314	0.387	0.591	0.817	0.258	0.818	0.929	0.817	0.710	0.922	0.635	0.716	0.975	0.414	0.811	0.795	0.881	0.961	0.857	0.877	0.247	0.431	0.780	0.842	0.744	0.884	0.428	0.153	0.849	0.960	0.860	0.905	0.211	0.372	0.169	0.158	0.551	0.730	0.735	0.953	0.360	0.312	0.683	0.794	0.814	0.701	0.222	0.232	0.743	0.605	0.220	0.767	0.779	0.667	0.701	0.198	0.765	0.764	0.636	0.637	0.604	0.684	0.817	0.081	0.964	0.968	0.688	0.568	0.487	0.638	0.626	0.752	0.924	0.937	0.955	0.912	0.174	0.235	0.226	0.294	0.264	0.028	0.306	0.996	0.994	0.709	0.718	0.707	0.682	0.977	0.985	0.982	0.089	0.396	0.756	0.786	0.937	0.764	0.711	0.785	0.935	0.587	0.991	0.976	0.155	0.882	0.998	0.998	0.998	1.000	0.995	0.999	0.997	0.997	0.997	0.003	0.001	0.001	0.998	0.999	1.000	0.998	1.000	0.946	0.936	0.130	0.231	0.041	0.111	0.020	0.014	0.019	0.953	0.948	0.619	0.610	0.098	0.001	0.871	0.865	0.808	0.969	0.999	1.000	1.000	1.000	0.976	0.000	0.007	0.993	1.000	1.000	0.977	0.977	0.996	0.987	0.919	0.344	0.022	0.559	0.983	0.978	0.986	0.986	0.998	0.996	0.207	0.916	0.874	0.999	0.999	0.947	0.967	0.998	0.999	0.995	0.984	0.671	0.691	0.131	0.000	0.993	1.000	0.968	0.004	0.994	0.999	0.996	0.033	0.990	0.991	0.027	0.022	0.007	0.679	0.390	0.619	0.811	0.763	0.080	0.067	0.908	0.998	0.999	0.999	0.997	0.980	0.284	0.309	0.667	0.708	0.109	0.788	0.962	1.000	0.998	0.996	0.006	0.005	0.002	0.003	0.008	0.993	0.998	0.998	0.993	0.889	0.234	0.757	0.501	0.189	0.298	0.810	0.996	0.996	0.996	0.024	0.882	0.940	0.994	0.998	0.972	0.721	0.060	0.036	0.002	0.002	0.001	0.087	0.031	0.766	0.967	0.991	0.990	0.955	0.960	0.116	0.994	0.994	0.883	0.737	0.983	0.994	0.999	0.991	0.996	0.981	0.757	0.690	0.404	0.029	0.900	0.891	0.884	0.840	0.005	0.085	0.098	0.086	0.008	0.972	0.977	0.001	0.960	0.999	0.999	1.000	0.999	0.000	0.000	0.997	1.000	1.000	0.992	0.964	0.677	0.046	0.310	0.053	0.055	0.000	0.996	0.999	0.993	0.944	0.920	0.000	0.045	0.066	0.050	0.005	0.010	0.054	0.055	0.967	0.990	0.948	0.948	0.947	0.002	0.039	0.194	0.698	0.968	0.997	1.000	1.000	0.997	0.000	0.000	0.999	1.000	0.999	0.999	0.961	0.002	0.974	0.966	0.861	0.868	0.956	0.983	0.130	0.921	0.979	0.980	0.993	0.991	0.991	0.989	0.980	0.982	0.999	0.999	1.000	1.000	0.933	0.774	0.937	0.976	0.728	0.086	0.990	0.956	0.004	0.998	0.996	0.994	0.000	0.968	1.000	0.993	0.782	0.671	0.406	0.799	0.813	1.000	0.998	0.796	0.319	0.343	0.629	0.953	0.871	0.998	0.913	0.040	0.103	0.064	0.919	0.997	1.000	0.999	0.996	0.980	0.029	0.642	0.089	0.020	0.055	0.359	0.343	0.465	0.460	0.297	0.128	0.398	0.167	0.991	0.901	0.993	0.993	0.993	0.991	0.016	0.993	0.980	0.977	0.043	0.936	0.893	0.567	0.006	0.867	0.936	0.051	0.802	0.941	0.460	0.165	0.389	0.992	0.836	0.999	0.999	0.999	1.000	1.000	1.000	1.000	0.999	0.999	0.986	0.788	0.921	0.945	1.000	1.000	0.999	0.995	0.990	0.992	0.986	0.764	0.774	0.767	0.020	0.994	0.999	0.990	0.987	0.966	0.964	0.748	0.766	0.816	0.826	0.552	0.566	0.922	0.428	0.968	0.960	0.976	0.403	0.566	0.568	0.563	0.018	0.417	0.436	0.013	0.836	0.962	0.639	0.673	0.170	0.988	0.997	0.990	0.992	0.992	0.992	0.999	0.011	0.998	0.997	0.925	0.243	0.390	0.140	0.086	0.020	0.249	0.311	0.016	0.085	0.991	0.996	0.964	0.849	0.056	0.082	0.785	0.684	0.618	0.058	0.065	0.062	0.100	0.725	0.783	0.780	0.911	0.926	0.865	0.856	0.024	0.024	0.004	0.981	0.990	0.993	0.989	0.123	0.870	0.863	0.755	0.004	0.000	0.000	0.000	0.008	0.126	0.882	0.984	0.998	0.129	0.887	0.929	0.994	0.955	0.117	0.052	0.086	0.915	0.989	0.968	0.992	0.991	0.999	0.999	0.998	0.999	0.965	0.008	0.127	0.036	0.944	0.950	0.649	0.666	0.986	0.984	0.982	0.035	0.427	0.995	0.998	0.998	0.998	0.986	0.913	0.502	0.891	0.666	0.972	0.574	0.653	0.635	0.540	0.265	0.017	0.021	0.845	0.976	0.550	0.713	0.702	0.672	0.673	0.504	0.473	0.715	0.944	0.516	0.230	0.010	0.816	0.934	0.946	0.973	0.589	0.620	0.997	0.691	0.642	0.980	0.995	0.995	0.997	0.998	0.990	0.995	0.999	0.998	0.870	0.973	0.990	0.980	0.994	0.985	0.830	0.936	0.531	0.174	0.612	0.970	0.419	0.718	0.859	0.829	0.827	0.839	0.966	0.880	1.000	0.991	0.122	0.121	0.121	0.113	0.879	0.973	0.964	0.961	0.903	0.077	0.994	0.997	0.981	0.858	0.557	0.846	0.004	0.079	0.900	0.884	0.529	0.295	0.770	0.997	0.999	0.998	1.000	1.000	1.000	0.995	0.850	0.011	0.092	0.114	0.034	0.409	0.531	0.575	0.944	0.874	0.836	0.702	0.417	0.971	0.980	0.978	0.600	0.021	0.402	0.313	0.019	0.019	0.403	0.492	0.809	0.584	0.965	0.941	0.614	0.972	0.407	0.755	0.738	0.676	0.501	0.354	0.495	0.955	0.998	0.998	0.983	0.998	0.997	0.996	0.978	0.976	0.468	0.003	0.376	0.886	0.909	0.953	0.944	0.932	0.031	0.890	0.058	0.956	0.993	0.994	0.995	0.996	0.979	0.999	0.999	0.695	0.255	0.897	0.975	0.975	0.559	0.579	0.416	0.415	0.394	0.338	0.012	0.430	0.481	0.470	0.463	0.977	0.987	0.958	0.563	0.487	0.035	0.059	0.054	0.002	0.001	0.001	0.146	0.147	0.444	0.694	0.828	0.849	0.828	0.826	0.933	0.900	0.920	0.829	0.068	0.768	0.759	0.752	0.009	0.005	0.953	0.997	0.989	0.989	0.998	0.998	0.987	0.996	0.998	0.998	0.998	0.999	1.000	0.999	0.987	0.795	0.610	0.001	0.001	0.000	0.000	0.608	0.797	0.987	0.999	1.000	0.999	0.998	0.998	0.998	0.996	0.003	0.989	0.999	0.999	0.991	0.988	0.993	0.946	0.015	0.013	0.033	0.145	0.197	0.290	0.095	0.150	0.019	0.010	0.054	0.007	0.547	0.879	0.851	0.286	0.960	0.995	0.994	0.970	0.925	0.979	0.092	0.865	0.992	0.991	0.070	0.070	0.006	0.956	0.931	0.959	0.962	0.947	0.987	0.982	0.058	0.133	0.034	0.002	0.031	0.801	0.697	0.040	0.001	0.002	0.039	0.698	0.773	0.035	0.001	0.001	0.001	0.133	0.910	0.920	0.958	0.999	1.000	0.997	0.997	0.073	0.986	0.992	0.928	0.990	0.992	0.991	0.997	0.995	0.925	0.655	0.873	0.824	0.275	0.285	0.268	0.255	0.083	0.162	0.993	0.987	0.989	0.993	0.994	0.982	0.987	0.989	0.986	0.990	0.987	0.972	0.867	0.585	0.934	0.968	0.970	0.988	0.984	0.984	0.986	0.973	0.021	0.008	0.007	0.013	0.330	0.347	0.327	0.330	0.684	0.719	0.681	0.787	0.983	0.987	0.925	0.719	0.044	0.498	0.749	0.953	0.892	0.365	0.021	0.414	0.326	0.295	0.301	0.250	0.102	0.632	0.453	0.198	0.918	0.793	0.931	0.752	0.250	0.792	0.746	0.753	0.096	0.728	0.798	0.789	0.760	0.767	0.078	0.997	0.999	0.998	0.999	0.997	0.988	0.018	0.045	0.300	0.989	0.998	0.999	1.000	0.998	0.997	0.001	0.000	0.000	0.000	0.000	0.998	0.998	0.999	0.999	0.999	0.998	0.028	0.019	0.039	0.063	0.033	0.014	0.216	0.014	0.013	0.995	0.999	0.998	0.995	0.998	0.995	0.001	0.990	1.000	0.999	1.000	1.000	0.999	0.995	0.017	0.017	0.001	0.003	0.535	0.967	0.970	0.959	0.005	0.995	0.999	0.999	0.992	0.992	0.999	1.000	1.000	1.000	0.998	0.001	0.942	0.998	0.982	0.999	0.971	0.927	0.057	0.982	0.923	0.001	0.789	0.936	0.990	0.990	0.887	0.076	0.997	0.999	0.998	0.998	0.976	0.150	0.145	0.817	0.923	0.969	0.587	0.658	0.545	0.217	0.866	0.926	0.866	0.673	0.514	0.067	0.880	0.957	0.936	0.940	0.940	0.925	0.855	0.965	0.923	0.990	0.990	0.989	0.996	0.986	0.927	0.148	0.839	0.976	0.992	0.990	0.991	0.973	0.928	0.147	0.002	0.068	0.028	0.003	0.021	0.895	0.999	1.000	0.990	0.995	0.996	0.921	0.015	0.060	0.088	0.047	0.801	0.972	0.995	1.000	0.999	1.000	0.999	0.998	0.998	0.995	0.041	0.796	0.754	0.004	0.986	0.997	0.997	0.997	0.903	0.040	0.983	0.909	0.891	0.984	0.091	0.973	0.974	0.093	0.921	0.994	1.000	1.000	1.000	0.998	0.000	0.000	0.343	0.000	0.000	0.000	0.000	0.343	0.000	0.000	0.998	0.999	0.999	0.999	0.964	0.890	0.064	0.979	0.881	0.978	0.990	0.093	0.995	0.904	0.001	0.079	0.944	0.998	0.999	0.996	0.994	0.778	0.716	0.182	0.328	0.355	0.089	0.225	0.215	0.441	0.458	0.302	0.618	0.907	0.983	0.993	0.993	0.083	0.073	0.048	0.090	0.093	0.957	0.954	0.906	0.907	0.569	0.781	0.739	0.439	0.950	0.769	0.976	0.947	0.982	0.995	0.951	0.270	0.148	0.069	0.497	0.499	0.863	0.702	0.672	0.979	0.967	0.989	0.800	0.331	0.739	0.463	0.552	0.944	0.927	0.313	0.941	0.814	0.797	0.753	0.320	0.769	0.769	0.775	0.773	0.783	0.776	0.914	0.812	0.369	0.272	0.317	0.778	0.801	0.826	0.555	0.755	0.982	0.928	0.439	0.465	0.425	0.918	0.786	0.930	0.853	0.264	0.061	0.043	0.989	0.995	0.995	0.994	0.990	0.990	0.997	0.999	0.999	0.999	0.999	0.995	1.000	1.000	0.998	0.980	0.997	1.000	1.000	0.990	0.990	0.504	0.500	0.992	1.000	0.982	0.008	0.000	0.498	0.188	0.657	0.689	0.106	0.004	0.000	0.038	0.592	0.909	0.272	0.262	0.062	0.016	0.017	0.964	0.994	0.992	0.989	0.996	1.000	1.000	0.999	0.994	0.993	0.040	0.052	0.026	0.017	0.005	0.012	0.041	0.041	0.020	0.025	0.027	0.001	0.014	0.994	0.996	0.996	0.995	0.000	0.996	0.996	1.000	0.999	0.997	0.990	0.993	0.998	0.013	0.987	0.986	0.981	0.269	0.377	0.379	0.954	0.959	0.958	0.541	0.013	0.005	0.004	0.398	0.858	0.992	0.990	0.974	0.329	0.876	0.948	0.992	0.992	0.982	0.597	0.449	0.232	0.309	0.922	0.436	0.698	0.479	0.967	0.620	0.853	0.620	0.605	0.071	0.083	0.299	0.217	0.596	0.911	0.993	0.985	0.990	0.422	0.380	0.002	0.001	0.574	0.576	0.574	0.249	0.002	0.593	0.703	0.700	0.663	0.884	0.836	0.996	1.000	0.998	0.866	0.650	0.379	0.023	0.640	0.764	0.965	0.668	0.684	0.561	0.487	0.911	0.974	0.996	0.995	0.998	0.007	0.444	0.996	1.000	1.000	0.970	0.790	0.001	0.005	0.033	0.038	0.013	0.399	0.982	0.997	0.995	0.739	0.736	0.547	0.960	0.946	0.974	0.974	0.991	0.887	0.818	0.990	0.967	0.768	0.487	0.988	0.990	0.994	0.967	0.236	0.420	0.587	0.059	0.494	0.770	0.851	0.435	0.427	0.954	0.970	0.985	0.969	0.997	0.995	0.992	0.997	0.999	0.996	0.016	0.955	0.974	0.499	0.470	0.580	0.010	0.003	0.393	0.423	0.536	0.899	0.586	0.740	0.171	0.026	0.030	0.980	0.998	0.997	0.960	0.953	0.551	0.602	0.598	0.584	0.582	0.032	0.817	0.933	0.937	0.867	0.777	0.809	0.795	0.192	0.268	0.459	0.283	0.852	0.696	0.785	0.758	0.343	0.385	0.240	0.786	0.879	0.772	0.829	0.704	0.191	0.685	0.671	0.615	0.808	0.878	0.355	0.387	0.084	0.086	0.015	0.131	0.272	0.609	0.576	0.235	0.193	0.356	0.234	0.965	0.998	0.965	0.802	0.228	0.998	0.999	0.999	1.000	1.000	0.999	0.999	0.243	0.241	0.240	0.237	0.021	0.240	0.219	0.219	0.999	0.983	0.981	0.995	0.971	0.976	0.980	0.972	0.761	0.781	0.747	0.011	0.014	0.766	0.718	0.711	0.725	0.968	0.507	0.991	0.991	0.311	0.595	0.443	0.539	0.546	0.266	0.146	0.969	0.988	0.983	0.809	0.668	0.407	0.297	0.301	0.726	0.932	0.722	0.528	0.981	0.962	0.979	0.439	0.006	0.006	0.014	0.415	0.431	0.430	0.022	0.036	0.273	0.901	0.788	0.785	0.605	0.928	0.979	0.989	0.554	0.534	0.015	0.612	0.511	0.943	0.894	0.956	0.967	0.716	0.986	0.987	0.405	0.133	0.241	0.705	0.728	0.961	0.989	0.983	0.161	0.233	0.390	0.527	0.134	0.728	0.854	0.860	0.929	0.730	0.311	0.634	0.658	0.661	0.660	0.624	0.979	0.919	0.447	0.577	0.944	0.817	0.981	0.991	0.805	0.513	0.873	0.905	0.805	0.551	0.556	0.383	0.496	0.534	0.376	0.271	0.722	0.813	0.541	0.422	0.360	0.005	0.970	0.978	0.569	0.959	0.970	0.892	0.996	0.997	0.959	0.936	0.685	0.787	0.824	0.737	0.776	0.088	0.803	0.951	0.991	0.994	0.960	0.016	0.977	0.998	0.995	0.992	0.990	0.966	0.876	0.016	0.845	0.973	0.100	0.999	0.990	0.990	0.016	0.017	0.986	0.996	0.983	0.980	0.018	0.995	0.983	0.997	0.942	0.247	0.494	0.938	0.977	0.975	0.181	0.951	0.897	0.847	0.099	0.019	0.006	0.081	0.208	0.127	0.324	0.632	0.426	0.088	0.084	0.944	0.991	0.975	0.759	0.028	0.018	0.050	0.241	0.205	0.193	0.823	0.825	0.787	0.954	0.295	0.494	0.617	0.824	0.966	0.976	0.040	0.995	0.989	0.048	0.979	0.970	0.933	0.003	0.992	0.996	0.987	0.999	0.985	0.998	0.991	0.986	0.987	0.975	0.015	0.980	0.967	0.517	0.523	0.987	0.997	0.989	0.991	0.988	0.017	0.299	0.287	0.550	0.554	0.590	0.972	0.634	0.222	0.223	0.002	0.375	0.381	0.485	0.303	0.563	0.579	0.810	0.829	0.995	0.984	0.983	0.978	0.981	0.975	0.978	0.965	0.037	0.782	0.992	0.996	0.997	0.999	0.994	0.994	0.996	0.999	0.012	0.957	0.012	0.997	1.000	0.967	0.011	0.038	0.978	0.992	0.994	0.992	0.998	0.998	1.000	1.000	0.995	0.990	0.733	0.829	0.855	0.856	0.702	0.009	0.234	0.237	0.240	0.240	0.830	0.922	0.876	0.769	0.926	0.886	0.866	0.868	0.871	0.875	0.024	0.024	0.011	0.009	0.047	0.868	0.971	0.980	0.988	0.984	0.340	0.154	0.888	0.979	0.981	0.983	0.982	0.984	0.987	0.058	0.015	0.998	0.999	1.000	1.000	1.000	1.000	0.926	0.002	0.027	0.982	0.989	0.990	0.957	0.532	0.185	0.960	0.973	0.972	0.958	0.924	0.799	0.652	0.235	0.247	0.044	0.094	0.873	0.965	0.984	0.997	0.998	0.996	0.997	0.998	0.997	0.995	0.999	1.000	0.993	0.913	0.001	0.000	0.991	1.000	1.000	0.998	0.000	0.000	0.935	0.981	0.995	0.995	0.196	0.576	0.427	0.008	0.002	0.703	0.750	0.759	0.964	0.997	0.996	0.996	0.996	0.967	0.789	0.866	0.943	0.143	0.962	0.881	0.971	0.286	0.317	0.340	0.212	0.068	0.529	0.594	0.591	0.566	0.022	0.052	0.878	0.943	0.974	0.242	0.231	0.193	0.274	0.131	0.113	0.886	0.833	0.884	0.069	0.050	0.604	0.926	0.904	0.802	0.858	0.708	0.883	0.932	0.842	0.283	0.482	0.579	0.612	0.535	0.448	0.191	0.192	0.552	0.543	0.629	0.527	0.504	0.363	0.931	0.923	0.967	0.734	0.682	0.128	0.320	0.310	0.142	0.180	0.726	0.943	0.959	0.874	0.970	0.250	0.646	0.945	0.985	0.930	0.939	0.919	0.744	0.174	0.277	0.889	0.995	0.990	0.879	0.876	0.029	0.772	0.838	0.936	0.830	0.874	0.420	0.705	0.533	0.139	0.358	0.303	0.838	0.913	0.921	0.901	0.675	0.622	0.034	0.008	0.015	0.017	0.027	0.665	0.688	0.039	0.917	0.972	0.965	0.926	0.941	0.744	0.961	0.962	0.935	0.952	0.872	0.058	0.884	0.870	0.968	0.977	0.922	0.169	0.275	0.178	0.763	0.803	0.818	0.864	0.915	0.914	0.822	0.899	0.894	0.830	0.769	0.153	0.166	0.129	0.849	0.951	0.925	0.842	0.840	0.121	0.907	0.893	0.910	0.059	0.968	0.915	0.894	0.307	0.071	0.062	0.690	0.982	0.986	0.997	0.999	0.963	0.000	0.734	0.751	0.691	0.017	0.021	0.003	0.002	0.629	0.576	0.001	0.994	0.996	0.982	0.934	0.001	0.001	0.999	1.000	1.000	0.991	0.000	0.000	0.914	0.993	1.000	0.999	0.995	0.995	0.994	0.992	0.987	0.987	0.988	0.982	0.940	0.904	0.756	0.777	0.803	0.807	0.796	0.903	0.896	0.044	0.062	0.046	0.174	0.218	0.220	0.588	0.985	0.980	0.895	0.833	0.717	0.021	0.036	0.035	0.747	0.854	0.870	0.846	0.830	0.858	0.899	0.939	0.964	0.961	0.044	0.033	0.108	0.820	1.000	1.000	1.000	1.000	0.998	0.995	0.049	0.001	0.017	0.993	0.996	0.982	0.994	0.998	0.999	0.780	0.795	0.967	0.927	0.895	0.710	0.022	0.021	0.087	0.138	0.156	0.084	0.150	0.504	0.782	0.797	0.767	0.726	0.049	0.081	0.054	0.986	0.996	1.000	1.000	0.986	0.997	1.000	1.000	0.998	0.997	0.013	0.979	0.999	0.997	0.027	0.938	0.999	1.000	0.990	0.987	0.988	1.000	1.000	0.999	0.788	0.002	0.032	0.063	0.989	0.986	0.979	0.950	0.901	0.961	0.962	0.869	0.963	0.962	0.194	0.966	0.997	0.996	0.038	0.964	0.972	0.051	0.990	0.987	0.860	0.967	0.886	0.895	0.096	0.930	0.887	0.914	0.018	0.564	0.012	0.944	0.998	0.998	0.995	0.002	0.993	0.998	0.996	0.975	0.006	0.022	0.994	0.993	0.954	0.046	0.995	0.934	0.000	0.015	0.891	0.968	0.991	0.994	0.996	0.997	0.978	0.000	0.952	0.978	0.988	0.970	0.793	0.097	0.790	0.598	0.062	0.132	0.028	0.504	0.718	0.975	0.964	0.637	0.933	0.561	0.513	0.190	0.162	0.053	0.314	0.989	0.981	0.242	0.738	0.987	0.951	0.893	0.982	0.993	0.983	0.934	0.891	0.589	0.923	0.716	0.654	0.621	0.674	0.069	0.990	0.994	0.998	0.999	0.999	0.999	0.999	0.856	0.001	0.001	0.001	0.001	0.854	0.999	1.000	1.000	1.000	0.998	0.994	0.984	0.041	0.187	0.067	0.770	0.849	0.870	0.836	0.967	0.193	0.575	0.796	0.922	0.904	0.248	0.371	0.134	0.232	0.866	0.913	0.990	0.990	0.991	0.996	0.992	0.053	0.031	0.799	0.778	0.767	0.691	0.537	0.061	0.550	0.515	0.012	0.077	0.563	0.526	0.486	0.338	0.597	0.345	0.268	0.979	0.977	0.978	0.913	0.455	0.897	0.946	0.883	0.242	0.063	0.395	0.525	0.569	0.985	0.966	0.915	0.527	0.528	0.475	0.485	0.483	0.484	0.850	0.750	0.608	0.454	0.414	0.330	0.093	0.083	0.097	0.096	0.004	0.994	0.997	0.998	0.999	0.999	0.999	0.999	0.995	0.962	0.787	0.034	0.039	0.040	0.039	0.019	0.017	0.012	0.785	0.974	0.994	1.000	0.999	0.997	0.999	1.000	0.999	0.997	0.995	0.983	0.890	0.196	0.296	0.242	0.288	0.295	0.247	0.276	0.093	0.047	0.244	0.167	0.455	0.469	0.278	0.322	0.308	0.458	0.543	0.565	0.565	0.564	0.178	0.404	0.917	0.539	0.825	0.875	0.364	0.131	0.317	0.598	0.565	0.791	0.755	0.225	0.790	0.709	0.762	0.841	0.826	0.296	0.130	0.816	0.933	0.995	0.997	0.999	1.000	0.999	0.997	0.999	1.000	0.994	0.978	0.796	0.029	0.928	0.965	0.995	0.995	0.998	0.967	0.904	0.095	0.034	0.695	0.943	0.983	0.990	0.990	0.998	0.999	0.336	0.954	0.865	1.000	0.999	1.000	0.997	0.987	0.946	0.017	0.056	0.041	0.045	0.026	0.030	0.024	0.083	0.084	0.084	0.067	0.096	0.106	0.108	0.734	0.709	0.188	0.247	0.799	0.929	0.988	0.990	0.998	0.997	0.999	1.000	0.998	0.011	0.011	0.011	0.961	0.999	0.999	1.000	0.983	0.910	0.196	0.032	0.134	0.992	0.928	0.927	0.995	0.991	0.988	0.982	0.998	0.994	0.990	0.983	0.955	0.556	0.009	0.007	0.005	0.562	0.958	0.983	0.991	1.000	0.997	0.009	0.982	0.992	0.992	0.998	0.997	0.996	0.991	0.005	0.017	0.172	0.032	0.912	0.991	0.997	0.994	0.995	0.956	0.003	0.004	0.004	0.006	0.993	0.998	0.996	0.991	0.988	0.985	0.981	0.929	0.783	0.662	0.895	0.398	0.069	0.029	0.832	0.928	0.933	0.911	0.888	0.868	0.281	0.379	0.807	0.885	0.778	0.085	0.094	0.983	0.993	0.998	1.000	0.999	0.999	1.000	1.000	0.998	0.998	0.998	0.998	0.999	1.000	0.000	0.987	0.998	0.987	0.000	0.986	0.999	1.000	0.999	1.000	0.985	0.970	0.970	0.983	0.987	0.057	0.209	0.333	0.424	0.184	0.819	0.906	0.885	0.715	0.754	0.733	0.582	0.045	0.049	0.048	0.059	0.933	0.957	0.925	0.895	0.935	0.757	0.294	0.273	0.232	0.268	0.938	0.932	0.925	0.844	0.064	0.898	0.907	0.864	0.110	0.073	0.121	0.107	0.084	0.828	0.889	0.847	0.056	0.805	0.860	0.823	0.846	0.104	0.223	0.296	0.200	0.191	0.967	0.992	0.979	0.984	0.011	0.004	0.003	0.006	0.981	1.000	0.999	1.000	0.999	0.986	0.000	0.987	0.998	0.987	0.000	1.000	0.999	0.998	0.998	0.998	0.998	1.000	1.000	0.999	0.999	1.000	0.998	0.991	0.979	0.014	0.172	0.156	0.027	0.022	0.022	0.069	0.041	0.657	0.733	0.730	0.620	0.968	0.976	0.993	0.992	0.996	0.999	1.000	0.997	0.987	0.939	0.000	0.294	0.669	0.964	0.917	0.008	0.008	0.002	0.000	0.002	0.006	0.906	0.970	0.968	0.008	0.938	0.988	0.996	0.998	0.997	0.996	0.996	0.996	0.982	0.663	0.333	0.682	0.750	0.734	0.691	0.018	0.549	0.635	0.603	0.122	0.171	0.639	0.918	0.982	0.994	0.996	0.845	0.246	0.515	0.797	0.676	0.369	0.545	0.044	0.130	0.052	0.051	0.910	0.998	0.995	0.983	0.984	0.974	0.976	0.955	0.005	0.995	0.998	1.000	1.000	1.000	0.957	0.516	0.291	0.214	0.045	0.004	0.001	0.011	0.001	0.847	0.211	0.958	1.000	1.000	1.000	0.998	0.996	0.004	0.955	0.969	0.964	0.975	0.981	0.993	0.996	0.924	0.034	0.175	0.385	0.544	0.848	0.387	0.477	0.265	0.943	0.985	0.983	0.978	0.943	0.699	0.342	0.231	0.153	0.066	0.077	0.096	0.144	0.274	0.312	0.558	0.263	0.706	0.943	0.984	0.947	0.950	0.754	0.112	0.099	0.161	0.208	0.260	0.301	0.357	0.372	0.339	0.169	0.983	0.999	0.994	0.991	0.972	0.839	0.931	0.592	0.654	0.616	0.388	0.489	0.796	0.758	0.608	0.025	0.936	0.965	0.814	0.001	0.981	0.999	0.999	0.999	0.771	0.260	0.003	0.793	0.930	0.928	0.924	0.779	0.005	0.954	0.983	0.065	0.985	0.909	0.567	0.003	0.002	0.427	0.981	0.998	0.931	0.001	0.997	1.000	1.000	1.000	0.999	0.992	0.992	0.999	0.999	0.995	0.957	0.971	0.970	0.888	0.855	0.951	0.976	0.982	0.973	0.018	0.966	0.958	0.934	0.009	0.007	0.002	0.004	0.009	0.939	0.977	0.972	0.020	0.974	0.984	0.977	0.958	0.845	0.385	0.008	0.995	0.999	1.000	1.000	0.999	1.000	0.992	0.005	0.010	0.011	0.039	0.014	0.723	0.717	0.780	0.749	0.637	0.736	0.736	0.771	0.715	0.634	0.191	0.198	0.017	0.192	0.212	0.922	0.932	0.017	0.848	0.898	0.890	0.867	0.818	0.024	0.027	0.050	0.080	0.080	0.082	0.871	0.919	0.916	0.902	0.826	0.130	0.883	0.835	0.141	0.135	0.115	0.459	0.533	0.535	0.606	0.767	0.808	0.340	0.172	0.030	0.038	0.710	0.771	0.907	0.918	0.257	0.199	0.968	0.971	0.974	0.811	0.805	0.825	0.894	0.817	0.713	0.861	0.851	0.686	0.765	0.037	0.026	0.026	0.016	0.011	0.789	0.707	0.031	0.869	0.875	0.937	0.958	0.949	0.955	0.987	0.997	0.994	0.990	0.108	0.236	0.174	0.136	0.110	0.170	0.226	0.152	0.024	0.976	0.979	0.978	0.969	0.837	0.985	0.972	0.985	0.949	0.803	0.048	0.049	0.032	0.030	0.035	0.035	0.079	0.828	0.976	0.991	0.993	0.979	0.836	0.014	0.042	0.987	0.997	0.984	0.993	0.110	0.098	0.042	0.043	0.076	0.147	0.170	0.041	0.952	0.972	0.976	0.987	0.984	0.976	0.940	0.928	0.605	0.060	0.045	0.531	0.503	0.374	0.012	0.026	0.065	0.065	0.430	0.681	0.724	0.225	0.234	0.378	0.312	0.304	0.965	0.990	0.737	0.710	0.405	0.752	0.805	0.593	0.991	0.957	1.000	1.000	1.000	0.926	0.259	0.003	0.688	0.987	0.973	0.976	0.990	0.990	0.760	0.123	0.061	0.301	0.360	0.478	0.596	0.415	0.235	0.046	0.901	0.998	0.999	0.999	0.998	0.833	0.002	0.248	0.259	0.174	0.287	0.363	0.807	0.977	0.997	0.934	0.869	0.476	0.513	0.901	0.139	0.804	0.992	0.988	0.965	0.871	0.531	0.581	0.240	0.833	0.940	0.986	0.996	0.987	0.195	0.386	0.527	0.535	0.175	0.933	0.996	0.997	0.906	0.002	0.878	0.990	0.996	0.986	0.888	0.015	0.014	0.009	0.012	0.015	0.022	0.904	0.995	0.996	0.981	0.870	0.001	0.905	0.989	0.988	0.847	0.003	0.573	0.673	0.302	0.184	0.141	0.597	0.091	0.869	0.864	0.863	0.877	0.825	0.141	0.511	0.453	0.824	0.930	0.930	0.913	0.797	0.018	0.912	0.984	0.996	0.999	0.996	0.752	0.767	0.333	0.417	0.390	0.022	0.280	0.316	0.987	0.859	0.990	0.998	0.988	0.012	0.856	0.561	0.060	0.134	0.136	0.642	0.857	0.079	0.872	0.870	0.859	0.979	0.979	0.006	0.826	0.995	0.995	0.994	0.995	0.888	0.028	0.022	0.168	0.173	0.292	0.421	0.038	0.038	0.806	0.990	0.999	0.978	0.769	0.744	0.663	0.673	0.747	0.747	0.784	0.699	0.692	0.262	0.593	0.788	0.934	0.965	0.914	0.993	0.983	0.685	0.347	0.445	0.984	0.994	0.969	0.695	0.705	0.867	0.261	0.997	0.996	0.298	0.900	0.880	0.041	0.050	0.053	0.099	0.133	0.063	0.076	0.101	0.906	0.930	0.376	0.931	0.862	0.267	0.780	0.935	0.739	0.891	0.861	0.861	0.159	0.864	0.984	0.995	0.994	0.996	0.998	0.980	0.974	0.977	0.993	0.965	0.916	0.894	0.030	0.047	0.008	0.056	0.006	0.013	0.857	0.953	0.511	0.921	0.926	0.931	0.737	0.900	0.307	0.477	0.834	0.880	0.891	0.672	0.104	0.028	0.006	0.021	0.037	0.022	0.005	0.019	0.024	0.039	0.036	0.036	0.021	0.012	0.012	0.038	0.026	0.044	0.052	0.067	0.039	0.003	0.001
ENST00000493536.5_1_SNHG16-002	0.614	0.861	0.930	0.982	0.992	0.517	0.982	0.917	0.585	0.819	0.807	0.940	0.950	0.881	0.546	0.481	0.150	0.467	0.564	0.933	0.929	0.933	0.919	0.821	0.377	0.127	0.026	0.450	0.441	0.581	0.043	0.683	0.811	0.848	0.486	0.476	0.432	0.471	0.149	0.693	0.662	0.602	0.981	0.967	0.865	0.943	0.898	0.798	0.460	0.833	0.948	0.952	0.912	0.941	0.995	0.998	1.000	1.000	1.000	0.999	0.075	0.001	0.987	1.000	0.999	1.000	0.998	0.998	0.964	0.000	0.920	0.957	0.865	0.067	0.929	0.993	0.998	0.999	0.999	1.000	0.999	0.996	0.003	0.978	0.987	0.005	0.010	0.978	0.992	0.007	0.997	1.000	0.999	0.999	0.125	0.898	0.944	0.977	0.971	0.150	0.441	0.430	0.100	0.151	0.880	0.939	0.937	0.949	0.935	0.054	0.056	0.066	0.083	0.081	0.038	0.945	0.977	0.974	0.944	0.875	0.335	0.504	0.879	0.738	0.300	0.334	0.332	0.342	0.375	0.377	0.392	0.474	0.695	0.671	0.779	0.749	0.957	0.958	0.296	0.969	0.970	0.749	0.924	0.771	0.997	0.989	0.301	0.902	0.971	0.968	0.919	0.962	0.771	0.447	0.940	0.944	0.952	0.505	0.053	0.980	0.986	0.983	0.998	0.981	0.954	0.632	0.153	0.965	0.992	0.993	0.978	0.974	0.973	0.985	0.988	0.985	0.047	0.579	0.912	0.898	0.908	0.892	0.937	0.965	0.084	0.883	0.918	0.920	0.922	0.910	0.936	0.083	0.511	0.433	0.100	0.075	0.059	0.046	0.205	0.321	0.100	0.117	0.465	0.501	0.053	0.138	0.164	0.150	0.263	0.254	0.889	0.957	0.926	0.912	0.913	0.777	0.840	0.103	0.807	0.868	0.807	0.062	0.983	0.996	0.943	0.947	0.792	0.708	0.923	0.968	0.943	0.905	0.348	0.820	0.939	0.293	0.011	0.007	0.037	0.282	0.213	0.438	0.474	0.319	0.896	0.992	0.698	0.976	0.997	0.386	0.335	0.060	0.075	0.075	0.091	0.863	0.843	0.904	0.903	0.901	0.839	0.935	0.929	0.153	0.132	0.131	0.923	0.770	0.442	0.539	0.853	0.955	0.965	0.961	0.876	0.881	0.866	0.975	0.115	0.969	0.875	0.053	0.975	0.975	0.974	0.989	0.991	0.991	0.997	0.985	0.983	0.984	0.981	0.970	0.967	0.940	0.932	0.541	0.020	0.010	0.008	0.547	0.934	0.963	0.489	0.520	0.988	0.999	0.998	0.997	0.997	0.474	0.090	0.113	0.234	0.768	0.742	0.902	0.950	0.920	0.596	0.604	0.586	0.564	0.816	0.932	0.861	0.753	0.828	0.269	0.247	0.248	0.074	0.683	0.710	0.277	0.302	0.308	0.477	0.847	0.925	0.411	0.417	0.640	0.620	0.527	0.569	0.639	0.895	0.598	0.447	0.391	0.422	0.373	0.377	0.468	0.508	0.466	0.443	0.514	0.456	0.255	0.203	0.441	0.669	0.798	0.689	0.735	0.520	0.414	0.105	0.589	0.596	0.739	0.874	0.746	0.426	0.898	0.888	0.872	0.332	0.301	0.189	0.333	0.459	0.467	0.382	0.503	0.504	0.540	0.246	0.851	0.946	0.699	0.571	0.621	0.107	0.504	0.756	0.619	0.580	0.700	0.820	0.361	0.749	0.632	0.632	0.644	0.895	0.959	0.937	0.922	0.798	0.220	0.113	0.407	0.539	0.646	0.656	0.221	0.093	0.876	0.894	0.422	0.443	0.434	0.151	0.381	0.388	0.867	0.660	0.356	0.418	0.912	0.667	0.624	0.464	0.861	0.936	0.939	0.911	0.837	0.027	0.915	0.965	0.968	0.958	0.962	0.967	0.971	0.970	0.936	0.930	0.927	0.009	0.718	0.837	0.041	0.900	0.951	0.944	0.880	0.071	0.080	0.081	0.894	0.934	0.925	0.906	0.924	0.950	0.954	0.986	0.990	0.981	0.920	0.154	0.011	0.011	0.911	0.972	0.994	0.998	1.000	1.000	0.997	0.904	0.006	0.996	0.999	0.999	0.993	0.987	0.998	0.999	0.988	0.002	0.913	0.978	0.791	0.941	0.861	0.548	0.091	0.271	0.307	0.288	0.209	0.584	0.231	0.918	0.845	0.753	0.462	0.421	0.521	0.562	0.530	0.073	0.659	0.772	0.761	0.008	0.005	0.011	0.298	0.756	0.043	0.029	0.973	1.000	0.999	1.000	0.998	0.998	1.000	0.982	0.841	0.000	0.000	0.000	0.841	0.982	1.000	0.998	0.998	1.000	0.999	1.000	0.947	0.022	0.011	0.452	0.277	0.295	0.148	0.158	0.094	0.801	0.754	0.607	0.051	0.547	0.928	0.879	0.694	0.769	0.717	0.264	0.617	0.643	0.737	0.607	0.380	0.412	0.352	0.590	0.730	0.611	0.756	0.954	0.957	0.931	0.909	0.177	0.956	0.988	0.954	0.659	0.934	0.463	0.951	0.867	0.858	0.803	0.096	0.818	0.922	0.990	0.982	0.843	0.117	0.139	0.027	0.010	0.720	0.855	0.849	0.850	0.763	0.141	0.622	0.794	0.807	0.837	0.752	0.725	0.840	0.893	0.279	0.191	0.235	0.245	0.270	0.702	0.426	0.810	0.710	0.697	0.688	0.713	0.698	0.647	0.475	0.471	0.794	0.769	0.659	0.332	0.273	0.546	0.580	0.213	0.198	0.532	0.438	0.428	0.435	0.615	0.474	0.499	0.625	0.643	0.634	0.586	0.748	0.733	0.795	0.883	0.945	0.958	0.629	0.198	0.505	0.885	0.842	0.973	0.981	0.994	0.996	0.196	0.824	0.745	0.940	0.940	0.766	0.022	0.223	0.223	0.208	0.947	0.952	0.967	0.069	0.624	0.767	0.128	0.142	0.087	0.879	0.805	0.867	0.885	0.961	0.740	0.091	0.219	0.273	0.425	0.290	0.495	0.746	0.658	0.343	0.416	0.425	0.417	0.154	0.236	0.768	0.842	0.719	0.278	0.345	0.268	0.252	0.929	0.915	0.971	0.857	0.974	0.964	0.735	0.499	0.032	0.052	0.131	0.143	0.187	0.195	0.340	0.398	0.425	0.439	0.049	0.058	0.137	0.386	0.358	0.346	0.287	0.802	0.857	0.825	0.915	0.980	0.984	0.843	0.871	0.903	0.105	0.829	0.845	0.870	0.855	0.840	0.440	0.475	0.155	0.441	0.740	0.478	0.949	0.943	0.471	0.297	0.787	0.870	0.938	0.910	0.873	0.875	0.212	0.230	0.239	0.020	0.996	1.000	0.996	0.497	0.493	0.992	0.999	0.998	0.995	0.002	0.903	0.994	0.995	0.995	0.990	0.979	0.942	0.872	0.009	0.012	0.014	0.505	0.485	0.454	0.351	0.293	0.260	0.101	0.091	0.278	0.242	0.212	0.122	0.307	0.408	0.448	0.548	0.616	0.657	0.813	0.975	0.980	0.987	0.920	0.007	0.018	0.020	0.865	0.931	0.935	0.899	0.033	0.800	0.669	0.033	0.941	0.953	0.040	0.931	0.954	0.957	0.960	0.963	0.966	0.965	0.958	0.899	0.050	0.833	0.891	0.881	0.873	0.716	0.047	0.055	0.105	0.158	0.182	0.164	0.149	0.178	0.195	0.203	0.204	0.185	0.270	0.324	0.219	0.210	0.163	0.282	0.349	0.262	0.230	0.215	0.236	0.302	0.231	0.212	0.220	0.246	0.284	0.182	0.139	0.020	0.035	0.102	0.268	0.607	0.134	0.993	0.999	0.999	0.998	1.000	1.000	0.998	0.810	0.000	0.000	0.000	0.810	0.998	0.999	1.000	0.998	1.000	0.997	0.989	0.038	0.307	0.175	0.790	0.992	0.993	0.003	0.983	0.999	0.961	0.998	0.989	0.791	0.717	0.031	0.830	0.998	0.998	0.963	0.934	0.253	0.014	0.871	0.709	0.010	0.010	0.013	0.013	0.747	0.865	0.283	0.306	0.673	0.982	0.990	0.991	0.850	0.012	0.710	0.590	0.198	0.164	0.864	0.982	0.959	0.959	0.943	0.913	0.928	0.679	0.056	0.982	0.986	0.998	1.000	0.999	0.981	0.973	0.969	0.873	0.077	0.791	0.054	0.052	0.048	0.050	0.049	0.051	0.955	0.990	0.990	0.989	0.994	0.995	0.450	0.925	0.957	0.974	0.980	0.322	0.240	0.391	0.397	0.643	0.660	0.871	0.918	0.969	0.704	0.992	0.991	0.954	0.970	0.959	0.868	0.020	0.677	0.635	0.020	0.158	0.178	0.996	0.994	0.981	0.243	0.819	0.794	0.735	0.839	0.867	0.840	0.710	0.603	0.659	0.426	0.400	0.247	0.220	0.682	0.674	0.836	0.927	0.812	0.479	0.791	0.717	0.348	0.869	0.977	0.845	0.795	0.458	0.266	0.262	0.297	0.512	0.368	0.471	0.321	0.547	0.243	0.323	0.964	0.970	0.440	0.887	0.796	0.602	0.666	0.636	0.339	0.975	0.931	0.769	0.438	0.041	0.157	0.291	0.627	0.644	0.526	0.546	0.505	0.568	0.565	0.963	0.572	0.912	0.851	0.469	0.157	0.716	0.750	0.416	0.263	0.626	0.650	0.668	0.935	0.947	0.522	0.468	0.454	0.223	0.968	0.968	0.996	0.994	0.996	0.992	0.074	0.115	0.093	0.025	0.015	0.015	0.013	0.086	0.182	0.016	0.997	0.999	0.997	0.998	0.993	0.979	0.078	0.167	0.541	0.396	0.288	0.859	0.999	0.991	0.904	0.816	0.761	0.927	0.256	0.892	0.870	0.829	0.089	0.189	0.241	0.859	0.859	0.248	0.906	0.904	0.978	0.980	0.982	0.882	0.823	0.570	0.561	0.460	0.296	0.299	0.297	0.297	0.301	0.330	0.339	0.448	0.701	0.761	0.641	0.532	0.576	0.781	0.414	0.421	0.290	0.057	0.282	0.674	0.719	0.701	0.295	0.213	0.044	0.437	0.574	0.637	0.640	0.726	0.733	0.760	0.059	0.060	0.041	0.020	0.026	0.027	0.726	0.957	0.969	0.990	0.991	0.955	0.865	0.391	0.351	0.282	0.263	0.362	0.367	0.197	0.182	0.439	0.374	0.425	0.401	0.198	0.390	0.284	0.296	0.306	0.277	0.361	0.188	0.192	0.279	0.178	0.150	0.256	0.192	0.186	0.241	0.132	0.140	0.231	0.224	0.327	0.334	0.327	0.343	0.279	0.137	0.115	0.213	0.185	0.270	0.339	0.360	0.895	0.899	0.895	0.832	0.843	0.070	0.245	0.162	0.292	0.443	0.459	0.326	0.921	0.912	0.925	0.937	0.743	0.154	0.909	0.895	0.917	0.916	0.976	0.870	0.933	0.990	0.998	1.000	1.000	0.994	0.963	0.124	0.995	0.993	0.127	0.756	0.013	0.981	0.956	0.882	0.880	0.862	0.789	0.737	0.091	0.111	0.043	0.171	0.938	0.967	0.934	0.813	0.779	0.797	0.871	0.804	0.111	0.111	0.214	0.208	0.116	0.103	0.013	0.015	0.007	0.811	0.999	0.999	0.983	0.724	0.151	0.149	0.169	0.989	0.829	0.780	0.031	0.022	0.060	0.161	0.789	0.854	0.980	0.878	0.995	0.999	0.995	0.125	0.745	0.122	0.987	0.983	0.894	0.989	1.000	1.000	0.999	0.573	0.401	0.805	0.735	0.000	0.000	0.857	0.982	1.000	1.000	0.997	0.162	0.061	0.043	0.236	0.932	0.967	0.982	0.902	0.262	0.990	0.787	0.765	0.014	0.766	0.722	0.671	0.087	0.784	0.793	0.783	0.887	0.989	0.991	0.985	0.982	0.999	0.976	0.941	0.872	0.815	0.589	0.402	0.352	0.331	0.326	0.347	0.350	0.387	0.637	0.534	0.629	0.675	0.763	0.737	0.365	0.418	0.413	0.328	0.739	0.817	0.930	0.793	0.753	0.659	0.890	0.980	0.953	0.798	0.214	0.255	0.762	0.674	0.474	0.513	0.381	0.036	0.550	0.846	0.271	0.244	0.670	0.580	0.603	0.807	0.490	0.832	0.825	0.842	0.817	0.950	0.856	0.445	0.693	0.696	0.711	0.501	0.181	0.327	0.343	0.246	0.557	0.540	0.894	0.795	0.625	0.696	0.329	0.128	0.343	0.702	0.799	0.949	0.712	0.363	0.431	0.442	0.435	0.434	0.240	0.158	0.238	0.360	0.878	0.880	0.576	0.740	0.357	0.986	0.990	0.659	0.621	0.625	0.602	0.351	0.894	0.888	0.777	0.046	0.901	0.869	0.961	0.214	0.155	0.139	0.995	0.995	0.869	0.301	0.194	0.095	0.127	0.682	0.987	0.997	0.989	0.897	0.389	0.933	0.702	0.707	0.700	0.693	0.600	0.693	0.555	0.400	0.650	0.377	0.987	0.991	0.726	0.762	0.802	0.791	0.691	0.086	0.158	0.126	0.073	0.063	0.049	0.039	0.059	0.069	0.084	0.064	0.008	0.114	0.117	0.111	0.068	0.087	0.093	0.085	0.203	0.158	0.091	0.030	0.032	0.068	0.291	0.248	0.858	0.948	0.827	0.856	0.994	0.998	0.996	0.648	0.692	0.903	0.972	0.982	0.962	0.875	0.469	0.343	0.802	0.506	0.149	0.179	0.147	0.480	0.758	0.148	0.060	0.676	0.690	0.689	0.651	0.573	0.506	0.912	0.880	0.794	0.914	0.972	0.847	0.609	0.184	0.610	0.715	0.148	0.196	0.201	0.197	0.178	0.221	0.592	0.906	0.956	0.874	0.860	0.676	0.266	0.194	0.542	0.727	0.618	0.393	0.369	0.448	0.512	0.350	0.274	0.370	0.392	0.932	0.996	0.956	0.804	0.025	0.022	0.136	0.740	0.947	0.856	0.862	0.265	0.333	0.379	0.190	0.297	0.366	0.566	0.547	0.712	0.597	0.453	0.198	0.371	0.659	0.911	0.925	0.788	0.096	0.473	0.520	0.500	0.483	0.406	0.080	0.055	0.066	0.387	0.822	0.890	0.964	0.978	0.565	0.035	0.028	0.087	0.126	0.087	0.221	0.256	0.622	0.589	0.422	0.416	0.370	0.065	0.064	0.197	0.206	0.528	0.569	0.457	0.560	0.798	0.770	0.345	0.679	0.715	0.273	0.167	0.314	0.156	0.484	0.564	0.306	0.795	0.781	0.867	0.730	0.804	0.733	0.245	0.816	0.791	0.995	0.989	0.969	0.740	0.671	0.164	0.822	0.827	0.826	0.596	0.588	0.807	0.809	0.601	0.271	0.216	0.696	0.727	0.696	0.359	0.294	0.571	0.629	0.967	0.406	0.983	0.844	0.994	0.981	0.922	0.836	0.209	0.289	0.240	0.411	0.638	0.834	0.867	0.832	0.734	0.419	0.385	0.655	0.365	0.429	0.728	0.567	0.403	0.574	0.362	0.338	0.401	0.465	0.700	0.733	0.565	0.452	0.466	0.295	0.372	0.243	0.456	0.494	0.474	0.609	0.633	0.657	0.618	0.649	0.653	0.351	0.323	0.405	0.664	0.615	0.352	0.483	0.726	0.776	0.783	0.803	0.759	0.527	0.559	0.540	0.528	0.524	0.513	0.508	0.472	0.326	0.383	0.395	0.223	0.270	0.317	0.250	0.430	0.439	0.322	0.369	0.479	0.442	0.358	0.588	0.556	0.612	0.427	0.478	0.873	0.940	0.577	0.596	0.985	0.976	0.757	0.540	0.748	0.856	0.784	0.321	0.288	0.530	0.555	0.479	0.568	0.589	0.595	0.671	0.982	0.963	0.954	0.812	0.760	0.567	0.489	0.490	0.426	0.096	0.129	0.119	0.099	0.101	0.291	0.284	0.231	0.227	0.084	0.174	0.184	0.150	0.158	0.439	0.550	0.162	0.087	0.086	0.193	0.411	0.409	0.176	0.225	0.231	0.227	0.180	0.304	0.298	0.315	0.275	0.229	0.173	0.192	0.217	0.407	0.806	0.930	0.945	0.881	0.831	0.940	0.904	0.898	0.156	0.496	0.486	0.294	0.172	0.217	0.477	0.812	0.719	0.669	0.667	0.379	0.675	0.591	0.631	0.714	0.704	0.502	0.567	0.557	0.250	0.470	0.475	0.333	0.542	0.558	0.937	0.881	0.899	0.798	0.804	0.787	0.257	0.734	0.966	0.993	0.957	0.999	0.999	0.994	0.455	0.016	0.054	0.061	0.408	0.434	0.425	0.382	0.054	0.976	0.992	0.995	0.986	0.450	0.472	0.495	0.416	0.544	0.981	0.986	0.423	0.640	0.523	0.570	0.964	0.958	0.452	0.425	0.972	0.772	0.223	0.629	0.730	0.650	0.676	0.815	0.806	0.839	0.775	0.461	0.372	0.234	0.681	0.642	0.676	0.792	0.357	0.748	0.731	0.909	0.916	0.941	0.551	0.976	0.868	0.455	0.699	0.709	0.447	0.114	0.578	0.877	0.745	0.702	0.352	0.724	0.721	0.464	0.461	0.472	0.467	0.438	0.296	0.024	0.372	0.416	0.421	0.684	0.799	0.996	0.999	0.996	0.988	0.592	0.464	0.479	0.477	0.473	0.485	0.952	0.999	0.978	0.520	0.519	0.515	0.517	0.398	0.398	0.882	0.593	0.579	0.541	0.053	0.682	0.993	0.993	0.434	0.415	0.363	0.352	0.065	0.184	0.210	0.164	0.593	0.667	0.726	0.671	0.956	0.928	0.902	0.919	0.958	0.994	0.992	0.985	0.993	0.046	0.040	0.037	0.040	0.986	0.991	0.989	0.991	0.971	0.911	0.726	0.036	0.068	0.361	0.396	0.287	0.133	0.068	0.008	0.058	0.068	0.569	0.973	0.987	0.970	0.987	0.544	0.971	0.981	0.557	0.559	0.494	0.031	0.763	0.461	0.523	0.993	0.996	0.995	0.918	0.545	0.568	0.559	0.437	0.835	0.889	0.885	0.879	0.417	0.114	0.187	0.237	0.267	0.206	0.878	0.951	0.954	0.892	0.887	0.434	0.988	0.994	0.935	0.946	0.348	0.675	0.824	0.756	0.123	0.734	0.790	0.941	0.950	0.965	0.953	0.442	0.478	0.153	0.131	0.421	0.363	0.399	0.794	0.872	0.802	0.258	0.083	0.340	0.367	0.203	0.978	0.992	0.996	0.998	0.999	1.000	0.991	0.784	0.018	0.018	0.018	0.000	0.018	0.018	0.783	0.990	0.993	0.990	0.989	0.984	0.990	0.986	0.136	0.604	0.463	0.545	0.562	0.536	0.085	0.148	0.676	0.678	0.992	0.977	0.966	0.910	0.864	0.499	0.560	0.025	0.077	0.592	0.614	0.616	0.946	0.821	0.899	0.908	0.896	0.473	0.100	0.398	0.487	0.643	0.317	0.594	0.977	0.951	0.900	0.616	0.861	0.638	0.690	0.956	0.941	0.905	0.632	0.568	0.666	0.662	0.571	0.343	0.255	0.370	0.179	0.128	0.033	0.045	0.123	0.190	0.481	0.227	0.213	0.401	0.324	0.438	0.519	0.794	0.519	0.079	0.490	0.667	0.621	0.657	0.319	0.282	0.765	0.739	0.766	0.733	0.250	0.389	0.424	0.895	0.902	0.952	0.849	0.643	0.855	0.714	0.648	0.720	0.713	0.670	0.582	0.817	0.745	0.430	0.440	0.995	0.903	0.883	0.342	0.701	0.658	0.753	0.890	0.832	0.368	0.762	0.831	0.132	0.185	0.799	0.933	0.871	0.686	0.213	0.667	0.682	0.676	0.827	0.833	0.807	0.605	0.243	0.303	0.215	0.196	0.214	0.190	0.163	0.156	0.990	0.999	0.976	0.985	0.999	0.995	0.999	0.998	0.982	0.972	0.014	0.011	0.988	0.978	0.999	0.999	1.000	0.999	0.999	0.998	0.993	0.990	0.123	0.000	0.730	0.953	0.928	0.003	0.966	1.000	0.997	0.997	0.995	0.992	0.982	0.011	0.086	0.003	0.002	0.000	0.999	1.000	1.000	1.000	0.998	0.996	0.234	0.158	0.222	0.961	0.986	0.925	0.963	0.956	0.035	0.637	0.974	0.994	0.996	0.967	0.888	0.478	0.016	0.017	0.828	0.966	0.978	0.816	0.998	0.998	0.920	0.109	0.958	0.961	0.892	0.726	0.030	0.030	0.022	0.029	0.711	0.912	0.938	0.921	0.096	0.970	0.973	0.914	0.108	0.866	0.031	0.954	0.959	0.867	0.008	0.453	0.483	0.637	0.726	0.978	0.977	0.965	0.661	0.032	0.935	0.948	0.967	0.902	0.859	0.134	0.161	0.455	0.419	0.286	0.284	0.276	0.749	0.510	0.528	0.514	0.380	0.016	0.537	0.595	0.618	0.210	0.187	0.181	0.082	0.072	0.054	0.044	0.036	0.050	0.061	0.037	0.337	0.944	0.955	0.972	0.517	0.981	0.955	0.931	0.780	0.288	0.030	0.029	0.014	0.005
ENST00000437681.1_1_SNHG3-002	0.019	0.024	0.013	0.015	0.167	0.193	0.453	0.474	0.416	0.209	0.232	0.257	0.029	0.339	0.371	0.987	0.983	0.986	0.996	0.922	0.092	0.592	0.683	0.814	0.994	0.986	0.939	0.823	0.464	0.340	0.392	0.576	0.452	0.193	0.259	0.225	0.676	0.550	0.587	0.994	0.945	0.409	0.847	0.966	0.993	0.537	0.605	0.856	0.967	0.998	0.932	0.960	0.916	0.921	0.978	0.968	0.832	0.076	0.251	0.483	0.323	0.958	1.000	0.997	0.997	0.997	0.999	1.000	1.000	1.000	1.000	0.906	0.301	0.215	0.233	0.234	0.238	0.051	0.027	0.164	0.142	0.202	0.254	0.749	0.550	0.824	0.977	0.989	0.916	0.883	0.880	0.614	0.076	0.072	0.018	0.603	0.874	0.977	0.076	0.989	0.915	0.948	0.961	0.990	0.982	0.217	0.221	0.198	0.082	0.993	0.996	1.000	1.000	1.000	1.000	0.999	0.988	0.000	0.037	0.000	0.000	0.000	0.038	0.987	0.999	1.000	1.000	1.000	1.000	0.998	0.992	0.767	0.969	0.983	1.000	1.000	0.999	0.997	0.997	0.997	0.985	0.944	0.032	0.764	0.053	0.274	0.009	0.771	0.915	0.923	0.924	0.918	0.902	0.844	0.631	0.389	0.318	0.074	0.089	0.088	0.119	0.818	0.809	0.988	0.985	0.832	0.819	0.721	0.291	0.132	0.152	0.160	0.875	0.884	0.677	0.973	0.992	0.928	0.427	0.493	0.672	0.818	0.939	0.586	0.956	0.951	0.870	0.051	0.096	0.194	0.898	0.872	0.840	0.763	0.601	0.073	0.362	0.084	0.010	0.250	0.056	0.513	0.256	0.807	0.709	0.712	0.759	0.887	0.306	0.938	0.741	0.934	0.661	0.885	0.771	0.843	0.895	0.545	0.977	0.947	0.493	0.076	0.044	0.087	0.444	0.873	0.907	0.985	0.542	0.901	0.890	0.415	0.263	0.931	0.924	0.187	0.291	0.180	0.363	0.518	0.501	0.327	0.738	0.989	0.901	0.539	0.808	0.853	0.588	0.666	0.557	0.274	0.686	0.927	0.927	0.818	0.613	0.548	0.549	0.628	0.951	0.905	0.790	0.583	0.444	0.466	0.853	0.545	0.673	0.807	0.920	0.787	0.897	0.766	0.964	0.440	0.551	0.437	0.896	0.826	0.874	0.446	0.468	0.992	0.991	0.968	0.902	0.769	0.609	0.304	0.335	0.674	0.656	0.765	0.823	0.397	0.395	0.295	0.303	0.341	0.371	0.602	0.576	0.583	0.540	0.177	0.045	0.061	0.074	0.316	0.118	0.292	0.397	0.458	0.599	0.768	0.248	0.216	0.174	0.043	0.284	0.649	0.721	0.772	0.625	0.877	0.997	0.998	0.949	0.879	0.029	0.388	0.188	0.527	0.672	0.044	0.018	0.866	0.671	0.935	0.949	0.239	0.062	0.896	0.955	0.962	0.924	0.032	0.731	0.982	0.979	0.976	0.974	0.026	0.033	0.037	0.037	0.978	0.988	0.995	0.985	0.701	0.011	0.903	0.944	0.965	0.872	0.041	0.075	0.970	0.985	0.927	0.457	0.413	0.034	0.122	0.691	0.768	0.346	0.278	0.888	0.956	0.935	0.921	0.602	0.055	0.066	0.533	0.840	0.937	0.907	0.680	0.198	0.179	0.027	0.205	0.204	0.204	0.042	0.207	0.404	0.357	0.365	0.368	0.812	0.801	0.682	0.664	0.546	0.194	0.191	0.189	0.198	0.160	0.023	0.145	0.891	0.874	0.729	0.005	0.975	0.972	0.135	0.815	0.816	0.804	0.806	0.925	0.992	0.985	0.507	0.299	0.588	0.113	0.157	0.792	0.106	0.902	0.829	0.807	0.591	0.459	0.354	0.573	0.838	0.967	0.970	0.937	0.246	0.657	0.619	0.720	0.895	0.832	0.692	0.554	0.398	0.456	0.731	0.660	0.676	0.196	0.521	0.884	0.904	0.781	0.505	0.784	0.952	0.951	0.514	0.265	0.791	0.877	0.770	0.769	0.451	0.151	0.344	0.182	0.163	0.305	0.250	0.677	0.911	0.888	0.899	0.627	0.108	0.076	0.055	0.982	0.986	1.000	1.000	1.000	1.000	0.998	0.972	0.013	0.000	0.000	0.000	0.013	0.009	0.964	0.998	0.999	1.000	1.000	1.000	0.987	0.985	0.720	0.746	0.345	0.233	0.410	0.385	0.456	0.444	0.426	0.274	0.514	0.317	0.493	0.381	0.416	0.513	0.156	0.126	0.695	0.750	0.632	0.878	0.982	0.986	0.473	0.987	0.995	0.930	0.813	0.753	0.883	0.781	0.793	0.720	0.617	0.004	0.996	0.999	0.978	0.001	0.875	0.997	0.998	1.000	1.000	1.000	1.000	0.999	1.000	1.000	0.999	0.964	0.996	0.998	0.150	0.917	0.933	0.906	0.060	0.051	0.840	0.999	1.000	1.000	0.999	0.975	0.977	0.122	0.722	0.730	0.564	0.566	0.873	0.894	0.998	0.926	0.136	0.086	0.035	0.115	0.895	0.900	0.792	0.857	0.645	0.108	0.037	0.505	0.979	0.986	0.836	0.892	0.505	0.808	0.809	0.641	0.327	0.155	0.118	0.052	0.547	0.794	0.822	0.775	0.838	0.824	0.516	0.229	0.104	0.802	0.995	0.992	0.996	0.998	0.997	0.798	0.788	0.768	0.791	0.793	0.884	0.203	0.202	0.195	0.883	0.794	0.786	0.956	0.592	0.321	0.196	0.595	0.874	0.998	0.808	0.789	0.784	0.926	0.940	0.223	0.237	0.427	0.196	0.241	0.191	0.131	0.050	0.399	0.594	0.835	0.781	0.886	0.856	0.874	0.705	0.722	0.323	0.765	0.740	0.654	0.639	0.242	0.228	0.058	0.060	0.056	0.348	0.479	0.168	0.515	0.554	0.562	0.543	0.604	0.074	0.123	0.051	0.024	0.024	0.027	0.576	0.740	0.786	0.842	0.673	0.189	0.338	0.301	0.971	0.990	1.000	1.000	1.000	0.999	0.891	0.943	0.933	0.979	0.872	0.873	0.960	0.123	0.126	0.113	0.000	0.999	1.000	1.000	1.000	1.000	1.000	1.000	1.000	0.998	0.997	0.875	0.001	0.979	0.986	0.988	0.351	0.555	0.449	0.137	0.131	0.140	0.140	0.122	0.057	0.183	0.286	0.385	0.569	0.990	0.997	0.999	0.997	0.435	0.540	0.857	0.983	0.146	0.658	0.968	0.890	0.418	0.302	0.303	0.242	0.109	0.527	0.538	0.528	0.360	0.038	0.413	0.542	0.885	0.962	0.956	0.488	0.642	0.866	0.850	0.508	0.967	0.977	0.965	0.984	0.561	0.566	0.643	0.703	0.704	0.795	0.594	0.351	0.912	0.988	0.982	0.994	0.451	0.452	0.991	0.996	0.995	0.788	0.022	0.453	0.711	0.992	0.991	0.994	0.955	0.784	0.560	0.553	0.477	0.495	0.461	0.516	0.454	0.340	0.455	0.460	0.453	0.110	0.762	0.648	0.552	0.150	0.245	0.204	0.297	0.445	0.579	0.795	0.453	0.804	0.931	0.929	0.902	0.897	0.122	0.941	0.903	0.753	0.134	0.152	0.114	0.092	0.075	0.782	0.891	0.894	0.091	0.869	0.915	0.938	0.900	0.946	0.466	0.473	0.627	0.190	0.189	0.311	0.420	0.619	0.665	0.679	0.508	0.710	0.847	0.751	0.501	0.455	0.160	0.758	0.870	0.907	0.802	0.156	0.111	0.134	0.921	0.960	0.938	0.920	0.993	0.995	0.044	0.094	0.033	0.035	0.873	0.962	0.980	0.984	0.985	0.984	0.984	0.984	0.984	0.981	0.578	0.730	0.063	0.994	0.993	0.993	0.995	0.971	0.003	0.854	0.994	0.995	0.994	0.996	0.996	0.999	0.997	0.993	0.108	0.677	0.821	0.857	0.846	0.784	0.759	0.146	0.170	0.181	0.157	0.163	0.144	0.684	0.150	0.675	0.798	0.818	0.868	0.503	0.188	0.272	0.261	0.206	0.067	0.080	0.092	0.479	0.797	0.820	0.815	0.023	0.815	0.826	0.035	0.852	0.844	0.954	0.931	0.952	0.308	0.266	0.462	0.319	0.881	0.868	0.818	0.783	0.914	0.899	0.292	0.264	0.172	0.296	0.288	0.030	0.816	0.140	0.132	0.985	0.992	0.989	0.007	0.030	0.091	0.107	0.964	0.969	0.941	0.177	0.167	0.821	0.150	0.484	0.532	0.129	0.100	0.815	0.876	0.863	0.861	0.856	0.794	0.171	0.211	0.817	0.927	0.956	0.936	0.950	0.908	0.822	0.046	0.919	0.903	0.784	0.815	0.907	0.979	0.979	0.979	0.687	0.089	0.028	0.057	0.654	0.976	0.921	0.913	0.838	0.453	0.097	0.086	0.983	0.999	0.968	1.000	1.000	1.000	0.860	0.989	0.587	0.000	0.000	0.000	0.029	0.463	0.951	0.961	0.681	0.791	0.795	0.764	0.999	0.999	0.992	0.982	0.987	0.991	0.999	1.000	1.000	1.000	1.000	0.857	0.967	0.999	0.999	0.999	0.997	0.026	0.803	0.598	0.284	0.802	0.983	0.992	0.974	0.695	0.563	0.965	0.897	0.828	0.083	0.915	0.920	0.992	0.933	0.074	0.059	0.026	0.865	0.933	0.978	0.968	0.105	0.474	0.578	0.572	0.362	0.522	0.434	0.433	0.004	0.037	0.011	0.040	0.083	0.933	0.946	0.913	0.912	0.890	0.880	0.971	0.996	0.996	0.812	0.018	0.003	0.003	0.009	0.020	0.019	0.809	0.998	0.998	0.978	0.752	0.294	0.002	0.005	0.006	0.108	0.317	0.045	0.036	0.989	1.000	0.999	0.997	0.997	0.999	1.000	0.996	0.997	0.999	0.248	0.775	0.788	0.792	0.833	0.835	0.994	0.997	0.995	0.988	0.211	0.190	0.173	0.005	0.648	0.745	0.743	0.741	0.708	0.003	0.669	0.633	0.579	0.993	0.998	0.994	1.000	1.000	0.998	0.997	0.991	0.417	0.917	0.901	0.669	0.020	0.195	0.131	0.004	0.004	0.684	0.742	0.786	0.118	0.230	0.267	0.415	0.007	0.990	0.998	0.996	1.000	1.000	0.998	0.998	0.992	0.001	0.456	0.021	0.009	0.012	0.048	0.139	0.166	0.828	0.883	0.196	0.913	0.991	0.989	0.753	0.654	0.239	0.550	0.359	0.508	0.658	0.256	0.201	0.730	0.810	0.878	0.961	0.993	0.989	0.240	0.246	0.236	0.240	0.234	0.013	0.007	0.188	0.986	0.993	0.986	0.844	0.878	0.846	0.063	0.059	0.764	0.422	0.475	0.734	0.327	0.153	0.153	0.108	0.152	0.129	0.201	0.204	0.206	0.163	0.131	0.086	0.070	0.071	0.107	0.135	0.168	0.170	0.133	0.094	0.102	0.128	0.398	0.788	0.814	0.363	0.870	0.939	0.836	0.713	0.738	0.960	0.919	0.267	0.054	0.304	0.903	0.899	0.978	0.972	0.956	0.835	0.753	0.314	0.496	0.799	0.366	0.473	0.992	0.991	0.190	0.963	0.999	1.000	1.000	1.000	0.995	0.999	1.000	0.998	0.998	0.998	0.998	0.998	0.983	0.985	0.983	0.069	0.190	0.097	0.099	0.140	0.260	0.239	0.294	0.747	0.631	0.113	0.144	0.123	0.119	0.658	0.727	0.878	0.844	0.641	0.645	0.047	0.917	0.994	0.960	0.952	0.659	0.699	0.038	0.564	0.926	0.887	0.346	0.261	0.227	0.076	0.080	0.188	0.756	0.745	0.578	0.012	0.650	0.985	0.987	0.993	0.992	0.987	0.990	0.996	0.989	0.947	0.994	0.795	0.066	0.974	0.963	0.966	0.908	0.671	0.990	0.904	0.043	0.044	0.959	0.989	0.950	0.907	0.074	0.574	0.586	0.175	0.909	0.876	0.435	0.788	0.928	0.900	0.442	0.467	0.470	0.440	0.497	0.385	0.576	0.601	0.616	0.491	0.432	0.354	0.096	0.928	0.899	0.453	0.113	0.662	0.697	0.550	0.054	0.718	0.757	0.637	0.483	0.909	0.974	0.815	0.712	0.650	0.537	0.149	0.163	0.192	0.222	0.232	0.242	0.233	0.173	0.179	0.208	0.176	0.586	0.622	0.643	0.608	0.190	0.235	0.213	0.188	0.776	0.933	0.953	0.911	0.584	0.981	0.499	0.349	0.022	0.096	0.111	0.429	0.935	0.926	0.065	0.868	0.914	0.872	0.705	0.953	0.997	0.997	0.995	0.984	0.992	0.992	0.092	0.115	0.898	0.575	0.540	0.017	0.034	0.059	0.052	0.017	0.497	0.904	0.408	0.899	0.904	0.908	0.922	0.916	0.911	0.899	0.134	0.634	0.796	0.838	0.866	0.730	0.657	0.648	0.514	0.709	0.878	0.949	0.934	0.969	0.460	0.277	0.290	0.737	0.764	0.839	0.904	0.817	0.238	0.792	0.881	0.939	0.963	0.920	0.618	0.003	0.002	0.002	0.034	0.649	0.922	0.963	0.999	0.999	0.893	0.202	0.217	0.216	0.563	0.624	0.983	0.981	0.586	0.450	0.476	0.561	0.131	0.606	0.554	0.511	0.120	0.121	0.610	0.594	0.503	0.111	0.860	0.907	0.958	0.995	0.852	0.834	0.800	0.828	0.795	0.350	0.348	0.340	0.164	0.098	0.137	0.157	0.833	0.854	0.888	0.882	0.880	0.847	0.105	0.010	0.178	0.173	0.173	0.196	0.195	0.834	0.794	0.786	0.790	0.786	0.739	0.022	0.024	0.118	0.121	0.614	0.868	0.932	0.974	0.982	0.945	0.864	0.077	0.106	0.105	0.071	0.014	0.922	0.994	1.000	1.000	0.999	0.878	0.881	0.635	0.621	0.305	0.424	0.411	0.468	0.595	0.130	0.110	0.920	0.912	0.936	0.991	0.002	0.089	0.966	0.959	0.704	0.366	0.691	0.911	0.999	0.992	0.010	0.742	0.999	0.996	0.999	0.999	0.945	0.935	0.936	0.970	0.991	0.972	0.858	0.323	0.936	0.991	0.995	0.686	0.628	0.624	0.236	0.983	0.999	0.771	0.766	0.680	0.770	0.478	0.014	0.002	0.203	0.221	0.266	0.259	0.046	0.456	0.480	0.438	0.013	0.014	0.244	0.253	0.461	0.229	0.313	0.324	0.392	0.429	0.426	0.457	0.232	0.970	0.970	0.999	0.998	0.996	0.997	0.998	0.997	0.999	0.999	0.997	1.000	0.999	0.996	0.928	0.860	0.006	0.687	0.779	0.117	0.805	0.810	0.999	1.000	1.000	0.997	0.182	0.802	0.788	0.988	0.996	0.997	0.997	0.998	0.999	1.000	1.000	0.999	0.999	0.989	0.121	0.111	0.159	0.985	0.993	0.991	0.994	0.995	0.993	0.991	0.989	0.973	0.890	0.030	0.043	0.063	0.007	0.084	0.991	0.925	0.952	0.983	0.967	0.895	0.766	0.937	0.932	0.926	0.366	0.345	0.171	0.316	0.495	0.531	0.541	0.763	0.696	0.552	0.720	0.287	0.288	0.288	0.259	0.874	0.950	0.957	0.787	0.574	0.689	0.653	0.159	0.013	0.470	0.938	0.996	0.982	0.956	0.833	0.590	0.414	0.495	0.698	0.894	0.897	0.798	0.404	0.395	0.201	0.193	0.171	0.789	0.973	0.997	0.972	0.972	0.971	0.971	0.967	0.943	0.548	0.035	0.035	0.035	0.582	0.966	0.963	0.962	0.961	0.965	0.974	0.995	0.969	0.753	0.164	0.250	0.235	0.231	0.614	0.538	0.880	0.869	0.843	0.480	0.552	0.763	0.779	0.773	0.420	0.096	0.096	0.352	0.502	0.911	0.789	0.655	0.267	0.239	0.453	0.425	0.795	0.796	0.768	0.680	0.176	0.187	0.841	0.818	0.771	0.606	0.174	0.269	0.692	0.717	0.624	0.602	0.517	0.206	0.349	0.380	0.817	0.750	0.831	0.907	0.912	0.778	0.285	0.339	0.263	0.220	0.118	0.241	0.771	0.843	0.931	0.958	0.961	0.978	0.984	0.975	0.969	0.946	0.940	0.877	0.914	0.709	0.945	0.412	0.225	0.192	0.160	0.148	0.777	0.838	0.273	0.763	0.765	0.764	0.754	0.744	0.738	0.711	0.738	0.742	0.744	0.731	0.675	0.787	0.303	0.463	0.475	0.672	0.959	0.984	0.787	0.921	0.862	0.827	0.607	0.173	0.198	0.212	0.188	0.836	0.806	0.810	0.867	0.883	0.869	0.840	0.585	0.244	0.943	0.972	0.071	0.243	0.217	0.225	0.025	0.029	0.179	0.205	0.196	0.929	0.979	0.205	0.561	0.829	0.943	0.989	0.936	0.935	0.923	0.991	0.673	0.940	0.942	0.253	0.905	0.874	0.837	0.563	0.025	0.062	0.059	0.575	0.703	0.796	0.809	0.175	0.158	0.925	0.912	0.834	0.411	0.204	0.110	0.506	0.572	0.810	0.898	0.939	0.432	0.376	0.702	0.913	0.991	0.995	0.967	0.240	0.711	0.913	0.391	0.392	0.959	0.827	0.801	0.813	0.890	0.997	0.991	0.983	0.176	0.913	0.012	0.122	0.823	0.979	0.997	0.969	0.967	0.998	0.997	0.873	0.975	0.048	0.864	0.830	0.045	0.750	0.761	0.778	0.022	0.522	0.867	0.996	0.981	0.929	0.989	0.610	0.320	0.285	0.567	0.474	0.482	0.977	0.985	0.985	0.535	0.897	0.692	0.696	0.506	0.507	0.464	0.212	0.261	0.221	0.180	0.709	0.720	0.963	0.998	0.999	0.996	0.263	0.095	0.098	0.048	0.026	0.017	0.018	0.024	0.128	0.034	0.159	0.166	0.181	0.735	0.531	0.539	0.172	0.311	0.291	0.599	0.626	0.669	0.942	0.862	0.913	0.893	0.580	0.419	0.677	0.602	0.654	0.651	0.624	0.505	0.027	0.114	0.611	0.641	0.749	0.748	0.122	0.504	0.629	0.631	0.655	0.744	0.878	0.899	0.720	0.717	0.770	0.274	0.765	0.905	0.908	0.880	0.839	0.023	0.626	0.715	0.971	0.988	0.984	0.987	0.645	0.730	0.791	0.759	0.878	0.907	0.865	0.222	0.160	0.079	0.846	0.897	0.244	0.257	0.254	0.247	0.262	0.238	0.857	0.698	0.054	0.137	0.109	0.941	0.976	0.992	0.751	0.726	0.663	0.543	0.754	0.946	0.937	0.858	0.526	0.025	0.488	0.508	0.908	0.996	0.957	0.970	0.974	0.926	0.026	0.044	0.023	0.038	0.041	0.027	0.945	0.989	0.990	0.974	0.980	0.974	0.197	0.393	0.842	0.779	0.831	0.847	0.747	0.160	0.421	0.442	0.415	0.564	0.274	0.537	0.369	0.099	0.270	0.313	0.183	0.026	0.397	0.425	0.474	0.347	0.242	0.288	0.241	0.344	0.528	0.427	0.335	0.174	0.203	0.335	0.467	0.304	0.769	0.651	0.297	0.810	0.836	0.810	0.428	0.159	0.240	0.856	0.935	0.944	0.891	0.901	0.946	0.965	0.978	0.430	0.572	0.391	0.450	0.224	0.321	0.803	0.864	0.810	0.454	0.604	0.151	0.432	0.441	0.834	0.576	0.850	0.543	0.458	0.838	0.879	0.939	0.967	0.897	0.427	0.176	0.143	0.178	0.164	0.149	0.090	0.209	0.245	0.391	0.582	0.766	0.676	0.393	0.222	0.153	0.406	0.758	0.812	0.792	0.647	0.546	0.062	0.066	0.061	0.380	0.631	0.673	0.584	0.497	0.298	0.294	0.201	0.285	0.109	0.750	0.643	0.210	0.074	0.629	0.921	0.984	0.981	0.280	0.320	0.311	0.136	0.126	0.872	0.779	0.726	0.738	0.226	0.206	0.493	0.789	0.609	0.840	0.784	0.745	0.357	0.237	0.313	0.260	0.829	0.988	0.966	0.937	0.802	0.078	0.916	0.996	0.992	0.976	0.802	0.044	0.014	0.005	0.018	0.026	0.054	0.132	0.694	0.995	0.978	0.978	0.906	0.141	0.836	0.994	0.982	0.956	0.753	0.158	0.788	0.838	0.836	0.766	0.927	0.928	0.888	0.940	0.835	0.756	0.834	0.785	0.758	0.714	0.222	0.167	0.783	0.917	0.876	0.874	0.876	0.507	0.746	0.423	0.416	0.655	0.656	0.722	0.573	0.215	0.407	0.391	0.556	0.455	0.382	0.492	0.439	0.593	0.723	0.894	0.814	0.774	0.746	0.417	0.363	0.077	0.120	0.297	0.464	0.504	0.210	0.708	0.762	0.888	0.881	0.872	0.824	0.844	0.615	0.147	0.759	0.720	0.759	0.803	0.682	0.912	0.909	0.855	0.930	0.925	0.267	0.115	0.068	0.214	0.271	0.664	0.646	0.412	0.048	0.312	0.361	0.743	0.952	0.976	0.723	0.840	0.904	0.980	0.531	0.563	0.830	0.914	0.353	0.139	0.291	0.374	0.530	0.592	0.615	0.645	0.084	0.503	0.566	0.525	0.975	0.975	0.995	0.994	0.638	0.793	0.991	0.957	0.378	0.278	0.645	0.664	0.735	0.877	0.946	0.348	0.344	0.101	0.400	0.902	0.613	0.969	0.952	0.967	0.906	0.839	0.799	0.050	0.046	0.010	0.074	0.096	0.850	0.948	0.100	0.996	0.994	0.994	0.997	0.996	0.991	0.097	0.106	0.737	0.853	0.945	0.931	0.872	0.060	0.048	0.950	0.943	0.949	0.052	0.944	0.933	0.929	0.067	0.075	0.018	0.067	0.068	0.086	0.107	0.111	0.106	0.985	0.984	0.952	0.943	0.993	0.991	0.109	0.092	0.821	0.862	0.950	0.905	0.789	0.127	0.237	0.246	0.221	0.127	0.027	0.086	0.080	0.107	0.134	0.129	0.454	0.375	0.611	0.581	0.595	0.518	0.939	0.915	0.603	0.616	0.452	0.452	0.524	0.155	0.144	0.004	0.241	0.205	0.524	0.551	0.915	0.783	0.787	0.664	0.574	0.859	0.846	0.066	0.073	0.232	0.210	0.449	0.433	0.417	0.666	0.641	0.371	0.384	0.243	0.594	0.403	0.344	0.301	0.051	0.592	0.949	0.955	0.954	0.849	0.961	0.975	0.971	0.963	0.132	0.132	0.139	0.124	0.039	0.039	0.044	0.022	0.869	0.868	0.864	0.965	0.992	0.997	0.998	0.996	0.831	0.324	0.153	0.218	0.327	0.231
ENST00000602520.5_1_SNHG8-002	0.055	0.837	0.832	0.775	0.741	0.867	0.963	0.966	0.889	0.812	0.191	0.199	0.175	0.091	0.048	0.982	0.986	0.985	0.990	0.948	0.016	0.016	0.016	0.005	0.021	0.945	0.996	0.994	0.995	0.992	0.412	0.841	0.979	0.963	0.959	0.021	0.017	0.829	0.980	0.991	0.996	0.996	0.996	0.003	0.005	0.006	0.006	1.000	1.000	0.998	0.991	0.976	0.824	0.875	0.874	0.896	0.812	0.932	0.869	0.968	0.972	0.970	0.963	0.942	0.205	0.104	0.036	0.108	0.977	0.982	0.975	0.992	0.859	0.514	0.220	0.041	0.038	0.218	0.033	0.912	0.936	0.918	0.872	0.029	0.046	0.893	0.946	0.948	0.989	0.990	0.049	0.048	0.989	0.995	0.936	0.013	0.082	0.022	0.093	0.017	0.915	0.973	0.984	0.992	0.972	0.973	0.015	0.715	0.938	0.984	0.987	0.982	0.992	0.984	0.985	0.989	0.987	0.981	0.008	0.001	0.001	0.164	0.003	0.004	0.001	0.000	0.162	0.000	0.976	0.983	0.983	0.992	0.994	0.680	0.005	0.001	0.001	0.001	0.321	0.995	0.999	0.984	0.641	0.032	0.388	0.816	0.109	0.985	0.980	0.887	0.886	0.956	0.885	0.949	0.958	0.952	0.004	0.003	0.976	0.985	0.982	0.964	0.933	0.035	0.913	0.973	0.972	0.914	0.504	0.989	0.942	0.987	1.000	1.000	0.994	0.032	0.054	0.001	0.025	0.853	0.027	0.976	0.973	0.972	0.938	0.005	0.005	0.016	0.027	0.028	0.029	0.939	0.997	0.996	0.988	0.028	0.840	0.038	0.026	0.003	0.002	0.004	0.978	0.976	0.976	0.965	0.943	0.965	0.949	0.863	0.967	0.968	0.968	0.912	0.064	0.094	0.023	0.016	0.247	0.021	0.950	0.988	0.987	0.988	0.986	0.880	0.606	0.634	0.964	0.990	0.995	0.996	0.999	1.000	0.921	0.981	0.998	0.958	0.891	0.624	0.832	0.894	0.786	0.376	0.376	0.224	0.374	0.817	0.827	0.822	0.828	0.826	0.979	0.945	0.187	0.200	0.787	0.722	0.349	0.541	0.160	0.205	0.206	0.183	0.032	0.125	0.150	0.205	0.157	0.046	0.172	0.225	0.716	0.762	0.131	0.885	0.826	0.953	0.966	0.967	0.956	0.881	0.920	0.995	0.994	0.814	0.519	0.689	0.979	0.983	0.995	0.002	0.920	0.999	0.999	0.997	0.995	0.989	0.964	0.633	0.004	0.006	0.015	0.022	0.020	0.009	0.017	0.830	0.906	0.930	0.930	0.826	0.090	0.058	0.672	0.857	0.883	0.863	0.059	0.097	0.112	0.077	0.077	0.119	0.103	0.080	0.063
ENST00000602414.5_1_SNHG8-001	0.044	0.310	0.295	0.271	0.514	0.589	0.798	0.832	0.584	0.409	0.646	0.635	0.516	0.216	0.143	0.957	0.969	0.978	0.980	0.936	0.008	0.008	0.008	0.014	0.036	0.921	0.965	0.956	0.975	0.986	0.608	0.785	0.897	0.836	0.916	0.370	0.334	0.741	0.836	0.823	0.904	0.902	0.892	0.205	0.228	0.291	0.292	0.966	0.962	0.992	0.974	0.915	0.813	0.867	0.685	0.793	0.661	0.647	0.327	0.610	0.636	0.685	0.312	0.366	0.360	0.447	0.331	0.535	0.744	0.709	0.656	0.765	0.798	0.711	0.771	0.720	0.668	0.528	0.808	0.887	0.827	0.606	0.596	0.598	0.621	0.217	0.676	0.950	0.428	0.452	0.495	0.507	0.465	0.741	0.833	0.854	0.917	0.709	0.730	0.728	0.694	0.449	0.303	0.229	0.444	0.535	0.561	0.550	0.315	0.110	0.143	0.334	0.421	0.606	0.609	0.494	0.446	0.638	0.724	0.767	0.567	0.401	0.599	0.500	0.304	0.271	0.237	0.255	0.427	0.560	0.531	0.353	0.211	0.980	0.995	0.999	0.999	0.993	0.993	0.881	0.001	0.016	0.015	0.013	0.002	0.004	0.874	0.990	0.999	0.999	0.986	0.992	0.972	0.065	0.169	0.094	0.283	0.282	0.759	0.993	0.995	0.999	0.999	0.997	0.996	0.991	0.938	0.917	0.963	0.104	0.820	0.787	0.991	0.990	0.303	0.986	0.985	0.996	1.000	0.999	0.999	0.999	1.000	0.999	0.997	0.001	0.002	0.624	0.947	0.903	0.831	0.010	0.023	0.007	0.005	0.986	0.996	0.996	0.995	0.996	0.995	0.009	0.077	0.017	0.001	0.191	0.015	0.006	0.971	0.999	0.999	0.997	0.999	0.998	0.999	1.000	0.998	1.000	0.998	0.992	0.035	0.057	0.103	0.055	0.800	0.016	0.948	0.942	0.893	0.005	0.366	0.006	0.922	0.984	0.991	0.988	0.956	0.973	0.997	1.000	1.000	0.997	0.997	0.967	0.001	0.993	0.998	0.998	0.990	0.007	0.352	0.992	0.970	0.993	0.986	0.935	0.309	0.127	0.629	0.628	0.897	0.353	0.353	0.343	0.672	0.996	0.991	0.985	0.663	0.650	0.000	0.985	0.991	0.999	0.995	0.986	0.977	0.692	0.015	0.162	0.035	0.036	0.032	0.005	0.452	0.317	0.977	0.978	0.994	0.685	0.035	0.675	0.973	0.999	0.336	0.333	0.315	0.941	0.978	0.998	1.000	1.000	0.988	0.000	0.008	0.927	0.982	0.980	0.065	0.369	0.371	0.531	0.374	0.952	0.999	0.999	0.970	0.875	0.008	0.123	0.280	0.091	0.985	0.993	0.993	0.996	0.958	0.999	0.998	0.999	1.000	0.999	0.973	0.428	0.023	0.524	0.996	0.990	0.986	0.932	0.058	0.409	0.062	0.944	0.971	0.936	0.791	0.995	0.999	1.000	0.998	1.000	0.999	0.998	0.039	0.960	0.997	0.999	0.999	0.988	0.040	0.153	0.002	0.001	0.098	0.001	0.994	0.997	0.996	0.998	0.997	0.995	0.704	0.707	0.720	0.622	0.091	0.186	0.168	0.136	0.998	0.999	1.000	0.999	1.000	0.998	0.999	0.995	0.974	0.966	0.059	0.418	0.354	0.917	0.813	0.791	0.753	0.083	0.734	0.432	0.997	0.999	0.999	0.992	0.989	0.984	0.002	0.003	0.907	0.890	0.084	0.741	0.689	0.008	0.885	0.953	0.940	0.921	0.855	0.628	0.065	0.986	0.997	0.983	0.067	0.294	0.289	0.367	0.971	0.760	0.741	0.050	0.771	0.752	0.966	0.985	0.983	0.985	0.795	0.978	0.208	0.203	0.199	0.467	0.002	0.992	0.997	0.998	0.998	0.999	0.999	0.003	0.789	0.936	0.996	0.999	0.994	0.993	0.984	0.985	0.988	0.987	0.981	0.008	0.001	0.001	0.164	0.003	0.004	0.001	0.000	0.162	0.000	0.976	0.983	0.983	0.992	0.994	0.677	0.005	0.001	0.001	0.001	0.313	0.995	0.999	0.996	0.617	0.010	0.314	0.794	0.005	0.997	0.998	0.995	0.994	0.997	0.990	0.185	0.122	0.020	0.005	0.002	0.779	0.977	0.944	0.516	0.456	0.412	0.286	0.746	0.784	0.739	0.742	0.997	0.288	0.980	0.999	0.709	0.994	0.929	0.931	0.003	0.005	0.646	0.871	0.987	0.939	0.998	0.937	0.061	0.734	0.634	0.111	0.951	0.907	0.001	0.005	0.985	0.995	0.998	1.000	0.991	0.987	0.003	0.004	0.006	0.875	0.978	0.989	0.487	0.095	0.060	0.020	0.375	0.987	0.989	0.869	0.008	0.004	0.341	0.499	0.935	0.991	0.995	0.999	1.000	1.000	0.997	0.981	0.571	0.035	0.613	0.962	0.984	0.982	0.984	0.998	0.999	0.921	0.981	0.998	0.946	0.880	0.616	0.834	0.896	0.788	0.384	0.384	0.221	0.369	0.806	0.817	0.812	0.818	0.816	0.980	0.946	0.198	0.210	0.790	0.726	0.358	0.547	0.171	0.214	0.206	0.185	0.035	0.127	0.151	0.205	0.159	0.049	0.174	0.227	0.709	0.754	0.130	0.875	0.817	0.943	0.958	0.959	0.953	0.880	0.918	0.993	0.985	0.814	0.525	0.692	0.979	0.984	0.995	0.008	0.909	0.993	0.993	0.992	0.988	0.975	0.943	0.627	0.012	0.007	0.010	0.022	0.016	0.006	0.009	0.325	0.456	0.878	0.969	0.933	0.687	0.608	0.804	0.855	0.867	0.843	0.423	0.525	0.446	0.435	0.414	0.648	0.663	0.506	0.277
ENST00000602483.5_1_SNHG8-003	0.289	0.303	0.304	0.294	0.304	0.306	0.703	0.990	0.693	0.843	0.687	0.617	0.022	0.025	0.320	0.371	0.360	0.953	0.971	0.975	0.679	0.924	0.939	0.967	0.694	0.991	0.994	0.986	0.942	0.613	0.623	0.338	0.447	0.836	0.685	0.038	0.544	0.635	0.668	0.659	0.951	0.953	0.949	0.495	0.538	0.348	0.003	0.002	0.321	0.950	0.672	0.710	0.296	0.196	0.429	0.452	0.376	0.361	0.900	0.854	0.659	0.988	0.996	0.988	0.648	0.142	0.107	0.735	0.987	0.912	0.883	0.020	0.917	0.911	0.987	0.993	0.989	0.982	0.750	0.977	0.254	0.249	0.243	0.496	0.001	0.992	0.997	0.998	0.998	0.999	0.999	0.003	0.789	0.936	0.996	0.999	0.994	0.993	0.984	0.985	0.988	0.987	0.981	0.008	0.001	0.001	0.164	0.003	0.004	0.001	0.000	0.162	0.000	0.976	0.983	0.983	0.992	0.994	0.677	0.005	0.001	0.001	0.001	0.313	0.995	0.999	0.996	0.617	0.009	0.313	0.794	0.005	0.997	0.998	0.995	0.995	0.997	0.990	0.173	0.115	0.016	0.007	0.004	0.733	0.970	0.930	0.413	0.345	0.319	0.312	0.851	0.914	0.902	0.908	0.998	0.104	0.973	0.998	0.895	0.959	0.338	0.370	0.002	0.008	0.861	0.951	0.993	0.338	0.992	0.967	0.647	0.850	0.232	0.115	0.363	0.395	0.033	0.172	0.399	0.845	0.920	0.980	0.470	0.393	0.003	0.004	0.018	0.409	0.970	0.975	0.948	0.916	0.942	0.939	0.821	0.155	0.601	0.525	0.033	0.090	0.408	0.503	0.405	0.312	0.748	0.829	0.966	0.957	0.809	0.840	0.167	0.044	0.636	0.963	0.991	0.996	0.997	0.999	0.998	0.918	0.981	0.999	0.959	0.893	0.626	0.833	0.895	0.786	0.374	0.376	0.226	0.375	0.816	0.826	0.821	0.827	0.825	0.977	0.942	0.187	0.201	0.787	0.723	0.350	0.541	0.161	0.206	0.208	0.185	0.034	0.125	0.149	0.207	0.158	0.047	0.173	0.225	0.716	0.762	0.132	0.884	0.827	0.954	0.966	0.967	0.956	0.882	0.921	0.994	0.994	0.813	0.517	0.688	0.977	0.982	0.992	0.001	0.918	0.998	0.998	0.997	0.994	0.989	0.967	0.636	0.004	0.004	0.005	0.013	0.009	0.004	0.007	0.507	0.786	0.958	0.981	0.977	0.937	0.308	0.311	0.450	0.368	0.355	0.607	0.692	0.698	0.693	0.691	0.401
ENST00000521399.5_1_SNHG6-006	0.624	0.855	0.897	0.943	0.985	0.988	0.915	0.294	0.989	0.955	0.953	0.040	0.002	0.168	0.178	0.020	0.790	0.904	0.789	0.005	0.726	0.746	0.846	0.752	0.706	0.580	0.246	0.242	0.602	0.510	0.520	0.748	0.803	0.730	0.348	0.667	0.530	0.556	0.572	0.129	0.151	0.993	0.994	0.993	0.518	0.478	0.953	0.998	0.999	0.995	0.000	0.967	0.999	1.000	1.000	0.999	0.000	0.991	0.999	0.975	0.001	0.001	0.000	0.001	0.975	0.999	0.990	0.001	1.000	1.000	0.999	1.000	0.951	0.019	0.003	0.993	0.997	0.998	0.955	0.992	0.993	0.992	0.972	0.993	0.999	0.997	0.997	0.502	0.003	0.003	0.004	0.008	0.499	0.997	0.998	0.999	0.994	0.810	0.994	0.992	0.995	0.986	0.255	0.750	0.994	0.998	0.964	0.044	0.018	0.014	0.014	0.018	0.031	0.024	0.943	0.984	0.997	0.985	0.991	0.990	0.990	0.979	0.887	0.379	0.605	0.626	0.305	0.409	0.760	0.856	0.697	0.524	0.276	0.243	0.279	0.511	0.777	0.368	0.510	0.843	0.843	0.834	0.692	0.598	0.593	0.546	0.400	0.117	0.041	0.010	0.298	0.356	0.375	0.354	0.965	0.739	0.925	0.941	0.808	0.669	0.756	0.906	0.937	0.937	0.240	0.598	0.621	0.020	0.968	0.971	0.641	0.622	0.734	0.830	0.881	0.885	0.959	0.947	0.298	0.205	0.066	0.026	0.066	0.087	0.375	0.153	0.783	0.972	0.908	0.860	0.801	0.736	0.271	0.654	0.696	0.497	0.655	0.581	0.814	0.332	0.380	0.151	0.130	0.281	0.455	0.665	0.364	0.520	0.527	0.196	0.333	0.467	0.922	0.962	0.987	0.903	0.522	0.502	0.029	0.155	0.020	0.216	0.438	0.484	0.644	0.501	0.975	0.988	0.638	0.632	0.947	0.914	0.540	0.284	0.320	0.366	0.365	0.289	0.183	0.138	0.829	0.904	0.901	0.911	0.819	0.022	0.016	0.046	0.618	0.668	0.269	0.953	0.982	0.995	0.990	0.985	0.943	0.217	0.039	0.034	0.035	0.034	0.251	0.974	0.995	0.996	0.999	0.988	0.892	0.006	0.646	0.574	0.192	0.277	0.984	0.991	0.995	0.995	0.869	0.143	0.128	0.067	0.111	0.078	0.051	0.047	0.051	0.102	0.098	0.216	0.422	0.516	0.478	0.527	0.219	0.037	0.027	0.009	0.035	0.038	0.029	0.007
ENST00000398039.2_1_RP11-78J21.7-001	0.173	0.226	0.133	0.673	0.684	0.921	0.801	0.780	0.846	0.867	0.972	0.966	0.970	0.791	0.102	0.735	0.839	0.938	0.749	0.300	0.605	0.871	0.995	0.679	0.868	0.823	0.000	0.000	0.124	0.423	0.949	0.993	0.999	0.996	0.489	0.902	0.992	0.975	0.737	0.191	0.095	0.104	0.084	0.200	0.237	0.190	0.212	0.183	0.053	0.902	0.865	0.976	0.993	0.990	0.737	0.800	0.963	0.207	0.299	0.167	0.036	0.647	0.363	0.218	0.308	0.354	0.156	0.403	0.206	0.206	0.707	0.206	0.458	0.736	0.612	0.992	0.843	0.972	0.215	0.883	0.765	0.771	0.857	0.804	0.027	0.182	0.086	0.078	0.048	0.029	0.019	0.040	0.023	0.308	0.491	0.545	0.544	0.555	0.987	0.456	0.451	0.447	0.416	0.725	0.540	0.541	0.537	0.713	0.859	0.738	0.849	0.858	0.858	0.422	0.065	0.339	0.294	0.126	0.030	0.079	0.840	0.936	0.855	0.969	0.974	0.961	0.858	0.880	0.913	0.265	0.436	0.411	0.078	0.404	0.339	0.031	0.151	0.637	0.390	0.577	0.693	0.892	0.961	0.883	0.099	0.683	0.894	0.890	0.873	0.995	0.967	0.195	0.035	0.204	0.206	0.982	0.998	0.999	1.000	0.976	0.894	0.210	0.243	0.667	0.638	0.947	0.973	0.915	0.600	0.297	0.129	0.182	0.939	0.784	0.780	0.781	0.782	0.952	0.306	0.331	0.272	0.013	0.609	0.581	0.769	0.034	0.034	0.395	0.469	0.294	0.383	0.444	0.247	0.494	0.149	0.357	0.694	0.761	0.701	0.037	0.087	0.093	0.411	0.398	0.046	0.030	0.047	0.410	0.491	0.418	0.342	0.314	0.517	0.197	0.008	0.010	0.005	0.017	0.425	0.418	0.672	0.713	0.532	0.367	0.605	0.804	0.787	0.892	0.928	0.942	0.919	0.830	0.112	0.314	0.329	0.138	0.086	0.363	0.185	0.915	0.943	0.909	0.462	0.235	0.184	0.210	0.134	0.152	0.828	0.838	0.812	0.657	0.004	0.020	0.798	0.919	0.911	0.202	0.719	0.547	0.652	0.397	0.372	0.110	0.137	0.087	0.078	0.080	0.870	0.946	0.923	0.033	0.725	0.604	0.612	0.173	0.790	0.781	0.729	0.668	0.042	0.017	0.012	0.950	0.951	0.945	0.003	0.119	0.967	0.966	0.858	0.007	0.047	0.035	0.509	0.037	0.915	0.989	0.981	0.900	0.014	0.004	0.045	0.043	0.027	0.003	0.004	0.005	0.867	0.975	0.969	0.922	0.049	0.504	0.044	0.016	0.069	0.935	0.984	0.953	0.029	0.139	0.975	0.986	0.947	0.663	0.702	0.652	0.194	0.139	0.009	0.712	0.835	0.853	0.969	0.539	0.555	0.487	0.014	0.481	0.451	0.388	0.088	0.105	0.120	0.500	0.584	0.950	0.985	0.446	0.298	0.310	0.323	0.425	0.102	0.090	0.304	0.198	0.214	0.006	0.002	0.056	0.718	0.758	0.022	0.996	1.000	1.000	1.000	1.000	0.999	0.999	0.925	0.002	0.894	0.998	0.986	0.983	0.046	0.865	0.916	0.913	0.877	0.756	0.110	0.271	0.984	0.992	0.035	0.990	0.999	0.995	0.969	0.969	0.961	0.002	0.074	0.252	0.258	0.986	0.753	0.049	0.775	0.276	0.785	0.786	0.808	0.992	0.253	0.860	0.957	0.945	0.945	0.006	0.025	0.010	0.014	0.181	0.218	0.066	0.051	0.044	0.746	0.751	0.752	0.854	0.208	0.966	0.989	0.980	0.943	0.190	0.695	0.019	0.974	0.973	0.026	0.265	0.330	0.272	0.992	0.984	0.981	0.984	0.984	0.987	0.984	0.981	0.245	0.807	0.851	0.894	0.905	0.027	0.886	0.020	0.929	0.984	0.843	0.444	0.013	0.194	0.455	0.002	0.925	0.999	0.999	1.000	1.000	1.000	1.000	0.986	0.021	0.711	0.637	0.169	0.176	0.490	0.565	0.760	0.001	0.958	0.997	0.997	0.999	0.998	0.998	0.997	0.997	0.997	0.994	0.990	0.098	0.639	0.692	0.796	0.827	0.797	0.145	0.149	0.109	0.182	0.267	0.182	0.130	0.098	0.665	0.631	0.694	0.101	0.860	0.991	0.999	0.972	0.988	0.995	0.998	0.967	0.988	0.056	0.059	0.837	0.767	0.895	0.922	0.937	0.183	0.371	0.045	0.069	0.058	0.238	0.077	0.805	0.820	0.898	0.943	0.884	0.196	0.219	0.177	0.588	0.574	0.477	0.768	0.776	0.768	0.821	0.098	0.113	0.284	0.260	0.175	0.436	0.401	0.243	0.259	0.261	0.342	0.208	0.231	0.848	0.675	0.036	0.450	0.944	0.959	0.783	0.765	0.186	0.305	0.301	0.307	0.281	0.437	0.468	0.385	0.704	0.913	0.718	0.180	0.877	0.916	0.407	0.221	0.184	0.018	0.184	0.251	0.264	0.267	0.946	0.971	0.741	0.584	0.532	0.282	0.870	0.856	0.226	0.067	0.109	0.450	0.695	0.768	0.580	0.275	0.325	0.096	0.058	0.659	0.794	0.339	0.389	0.305	0.156	0.148	0.788	0.893	0.487	0.453	0.489	0.480	0.151	0.118	0.057	0.079	0.063	0.476	0.469	0.051	0.027	0.041	0.007	0.006	0.972	0.999	1.000	1.000	0.987	0.970	0.981	0.922	0.819	0.053	0.678	0.727	0.576	0.190	0.154	0.131	0.533	0.562	0.020	0.005	0.040	0.055	0.784	0.771	0.882	0.876	0.711	0.173	0.735	0.963	0.964	0.956	0.093	0.981	0.996	0.994	0.048	0.826	0.763	0.330	0.767	0.876	0.898	0.907	0.910	0.917	0.470	0.407	0.305	0.301	0.725	0.868	0.755	0.094	0.507	0.566	0.797	0.836	0.435	0.900	0.912	0.442	0.435	0.014	0.023	0.421	0.432	0.392	0.222	0.260	0.146	0.748	0.981	0.995	0.993	0.969	0.945	0.020	0.002	0.003	0.946	0.990	0.998	0.999	0.982	0.886	0.325	0.467	0.271	0.592	0.547	0.487	0.693	0.547	0.190	0.693	0.708	0.814	0.707	0.631	0.704	0.790	0.349	0.332	0.251	0.926	0.928	0.895	0.893	0.883	0.842	0.108	0.858	0.884	0.994	0.957	0.906	0.029	0.916	0.920	0.970	0.930	0.886	0.892	0.040	0.017	0.981	0.984	0.981	0.029	0.027	0.027	0.026	0.010	0.961	0.990	0.988	0.006	0.033	0.892	0.910	0.410	0.104	0.026	0.018	0.013	0.970	0.998	1.000	1.000	1.000	0.999	0.999	0.999	0.996	0.995	0.954	0.302	0.914	0.838	0.904	0.812	0.863	0.816	0.308	0.630	0.142	0.822	0.946	0.997	0.989	0.988	0.928	0.794	0.734	0.972	0.973	0.968	0.086	0.335	0.078	0.799	0.993	0.995	0.975	0.973	0.765	0.003	0.001	0.000
ENST00000521127.1_1_SNHG6-007	0.842	0.870	0.888	0.957	0.985	0.986	0.988	0.025	0.991	0.975	0.978	0.000	0.000	0.000	0.003	0.007	0.999	0.997	0.993	0.002	0.985	0.986	0.996	0.991	0.988	0.967	0.478	0.415	0.996	0.998	0.999	1.000	1.000	0.961	0.001	0.998	0.998	0.997	0.994	0.021	0.802	0.999	0.999	0.370	0.193	0.776	0.981	0.999	0.999	0.996	0.000	0.968	0.999	1.000	1.000	1.000	0.000	0.991	0.999	0.976	0.001	0.001	0.000	0.000	0.975	0.999	0.990	0.001	1.000	1.000	0.999	0.999	0.951	0.018	0.002	0.994	0.998	0.999	0.981	0.968	0.370	0.313	0.942	0.807	0.851	0.983	0.972	0.005	0.957	0.987	0.990	0.990	0.995	1.000	1.000	0.997	0.190	0.359	0.382	0.289	0.300	0.724	0.943	0.958	0.963	0.901	0.514	0.628	0.629	0.199	0.027	0.068	0.061	0.048	0.041	0.979	0.989	0.954	0.934	0.755	0.507	0.618	0.314	0.930	0.942	0.898	0.781	0.807	0.772	0.794	0.766	0.756	0.897	0.406	0.775	0.641	0.199	0.209	0.881	0.953	0.955	0.794	0.995	0.978	0.998	0.999	0.780	0.674	0.037	0.130	0.223	0.188	0.466	0.371	0.352	0.561	0.881	0.918	0.900	0.875	0.558	0.391	0.372	0.236	0.086	0.409	0.467	0.855	0.921	0.950	0.408	0.290	0.348	0.367	0.439	0.716	0.742	0.743	0.815	0.752	0.499	0.506	0.633	0.429	0.337	0.450	0.429	0.258	0.375	0.473	0.218	0.187	0.276	0.663	0.637	0.683	0.714	0.453	0.622	0.564	0.349	0.563	0.507	0.662	0.537	0.422	0.399	0.318	0.131	0.315	0.277	0.209	0.312	0.515	0.642	0.282	0.766	0.810	0.778	0.301	0.639	0.598	0.631	0.548	0.099	0.093	0.136	0.157	0.123	0.094	0.209	0.243	0.217	0.188	0.033	0.908	0.998	0.998	0.994	0.997	0.999	0.998	0.995	0.994	0.969	0.005	0.008	0.957	0.993	0.986	0.002	0.978	0.958	0.679	0.692	0.592	0.498	0.004	0.001	0.001	0.001	0.500	0.970	0.989	0.960	0.978	0.003	0.985	0.990	0.955	0.009	0.008	0.968	0.995	0.996	0.997	1.000	0.998	0.993	0.990	0.990	0.893	0.019	0.042	0.671	0.927	0.936	0.933	0.931	0.836	0.842	0.809	0.874	0.821	0.098	0.070	0.514	0.470	0.847	0.935	0.956	0.798	0.820	0.784	0.664	0.785	0.930	0.964	0.891	0.283	0.283	0.027	0.020	0.028	0.995	0.998	0.999	0.997	0.997	0.997	0.994	0.967	0.009	0.994	0.986	0.195	0.121	0.967	0.992	0.991	0.865	0.799	0.258	0.795	0.907	0.901	0.255	0.072	0.030	0.014	0.007	0.004	0.009	0.728	0.944	0.862	0.441	0.919	0.978	0.986	0.984	0.973	0.056	0.352	0.378	0.058	0.275	0.934	0.993	0.750	0.995	0.251	0.277	0.917	0.735	0.723	0.055	0.790	0.749	0.944	0.991	0.971	0.696	0.556	0.521	0.300	0.755	0.706	0.467	0.084	0.133	0.179	0.189	0.146	0.603	0.776	0.796	0.742	0.731	0.894	0.991	0.994	0.989	0.901	0.953	0.933	0.836	0.239	0.986	0.992	0.988	0.921	0.217	0.122	0.107	0.196	0.414	0.398	0.394	0.375	0.339	0.226	0.293	0.359	0.535	0.408	0.622	0.639	0.699	0.759	0.765	0.741	0.741	0.834	0.832	0.857	0.828	0.240	0.423	0.453	0.873	0.847	0.839	0.818	0.282	0.707	0.764	0.974	0.950	0.975	0.350	0.304	0.299	0.206	0.079	0.311	0.260	0.856	0.843	0.761	0.777	0.893	0.249	0.766	0.952	0.957	0.738	0.665	0.900	0.899	0.894	0.904	0.881	0.702	0.817	0.120	0.130	0.196	0.765	0.903	0.710	0.282	0.366	0.393	0.433	0.568	0.412	0.561	0.693	0.431	0.458	0.412	0.324	0.161	0.174	0.196	0.126	0.993	0.997	0.998	0.998	0.962	1.000	1.000	0.999	0.999	0.996	0.020	0.467	0.525	0.051	0.925	0.877	0.905	0.897	0.101	0.007	0.129	0.132	0.130	0.032	0.025	0.911	0.966	0.964	0.023	0.798	0.991	1.000	1.000	0.997	0.496	0.498	0.999	1.000	0.967	0.146	0.146	0.000	0.000	0.001	0.147	0.145	0.001	0.968	0.998	0.998	0.994	0.997	1.000	1.000	0.993	0.801	0.006	0.987	0.997	0.945	0.842	0.842	0.785	0.787	0.782	0.101	0.100	0.154	0.071	0.160	0.160	0.142	0.001
ENST00000520944.5_1_SNHG6-003	0.973	0.990	0.989	0.984	0.982	0.946	0.890	0.791	0.978	0.958	0.095	0.693	0.941	0.934	0.581	0.590	0.692	0.727	0.051	0.049	0.042	0.046	0.957	0.765	0.963	0.896	0.987	0.713	0.052	0.015	0.069	0.053	0.952	0.923	0.782	0.051	0.887	0.998	0.997	0.998	0.990	0.952	0.950	0.060	0.426	0.489	0.175	0.971	0.995	0.995	0.972	0.999	0.999	0.999	0.998	0.970	0.459	0.201	0.632	0.985	0.884	0.986	0.158	0.994	0.845	0.867	0.000	0.000	0.000	0.004	0.028	0.997	1.000	0.994	0.000	0.995	0.999	0.997	0.952	0.993	0.993	0.981	0.977	0.999	0.545	0.476	0.930	0.908	0.982	0.604	0.549	0.377	0.280	0.518	0.576	0.468	0.988	0.976	0.915	0.501	0.471	0.935	0.997	0.989	0.992	0.010	0.965	0.989	1.000	1.000	0.999	0.010	0.990	0.998	0.974	0.010	0.010	0.010	0.010	0.975	0.999	0.982	0.007	0.995	0.997	0.998	0.993	0.946	0.028	0.010	0.987	0.986	0.992	0.943	0.988	0.986	0.989	0.989	0.987	1.000	0.999	0.999	0.515	0.028	0.027	0.024	0.005	0.509	0.998	0.999	0.999	0.995	0.682	0.832	0.865	0.535	0.974	0.940	0.924	0.952	0.824	0.898	0.866	0.865	0.365	0.020	0.244	0.106	0.185	0.094	0.970	0.984	0.907	0.858	0.639	0.661	0.638	0.827	0.907	0.949	0.953	0.651	0.616	0.361	0.575	0.570	0.871	0.385	0.409	0.359	0.434	0.912	0.897	0.892	0.893	0.832	0.068	0.979	0.949	0.995	0.996	0.072	0.075	0.013	0.012	0.073	0.074	0.974	0.975	0.917	0.988	0.886	0.967	0.983	0.981	0.903	0.092	0.128	0.032	0.026	0.033	0.474	0.935	0.897	0.733	0.950	0.964	0.968	0.967	0.940	0.771	0.899	0.586	0.637	0.789	0.226	0.644	0.663	0.708	0.473	0.137	0.056	0.143	0.679	0.745	0.149	0.099	0.967	0.958	0.966	0.974	0.968	0.942	0.619	0.792	0.824	0.390	0.777	0.788	0.798	0.702	0.987	0.925	0.876	0.203	0.927	0.906	0.848	0.065	0.072	0.309	0.357	0.359	0.444	0.199	0.636	0.646	0.631	0.054	0.540	0.313	0.718	0.966	0.978	0.909	0.932	0.896	0.325	0.327	0.347	0.842	0.855	0.558	0.043	0.339	0.393	0.203	0.951	0.979	0.941	0.939	0.940	0.945	0.410	0.411	0.937	0.913	0.422	0.432	0.500	0.444	0.911	0.914	0.834	0.377	0.043	0.050	0.504	0.708	0.510	0.377	0.966	0.640	0.899	0.920	0.875	0.655	0.793	0.350	0.388	0.423	0.150	0.863	0.895	0.568	0.988	0.985	0.739	0.724	0.906	0.901	0.858	0.446	0.521	0.494	0.655	0.590	0.517	0.059	0.246	0.108	0.332	0.171	0.896	0.974	0.896	0.886	0.912	0.899	0.645	0.857	0.431	0.500	0.516	0.517	0.710	0.430	0.332	0.136	0.124	0.354	0.453	0.685	0.470	0.667	0.519	0.377	0.235	0.629	0.906	0.951	0.982	0.904	0.571	0.556	0.215	0.287	0.193	0.322	0.442	0.466	0.587	0.484	0.929	0.937	0.665	0.572	0.836	0.875	0.612	0.078	0.127	0.224	0.271	0.161	0.129	0.139	0.803	0.873	0.913	0.860	0.930	0.250	0.106	0.125	0.690	0.767	0.278	0.948	0.977	0.960	0.838	0.845	0.910	0.241	0.153	0.138	0.022	0.034	0.252	0.974	0.992	0.963	0.995	0.984	0.893	0.047	0.656	0.582	0.187	0.270	0.942	0.953	0.962	0.960	0.847	0.091	0.088	0.042	0.101	0.114	0.110	0.280	0.313	0.402	0.562	0.603	0.660	0.766	0.860	0.872	0.605	0.561	0.278	0.270	0.266	0.332	0.323	0.526	0.131	0.792	0.785	0.878	0.964	0.959	0.957	0.893	0.362	0.070	0.071	0.045	0.079	0.048	0.555	0.586	0.572	0.566	0.569	0.091	0.084	0.869	0.361	0.374	0.860	0.811	0.738	0.661	0.611	0.221	0.240	0.198	0.090	0.076	0.410	0.868	0.963	0.982	0.974	0.957	0.409	0.833	0.382	0.368	0.793	0.695	0.654	0.642	0.614	0.153	0.125	0.092	0.070	0.237	0.268	0.809	0.832	0.738	0.751	0.754	0.747	0.672	0.554	0.621	0.612	0.384	0.456	0.490	0.695	0.607	0.637	0.711	0.729	0.548	0.550	0.543	0.903	0.890	0.716	0.432	0.563	0.560	0.411	0.125	0.602	0.595	0.569	0.444	0.446	0.446	0.256	0.403	0.234	0.723	0.753	0.840	0.881	0.893	0.831	0.544	0.282	0.272	0.450	0.266	0.717	0.896	0.680	0.816	0.743	0.834	0.877	0.665	0.748	0.649	0.172	0.184	0.180	0.149	0.637	0.827	0.906	0.832	0.625	0.129	0.388	0.457	0.383	0.399	0.392	0.362	0.102	0.631	0.738	0.785	0.802	0.710	0.711	0.661	0.173	0.150	0.152	0.085	0.630	0.950	0.986	0.970	0.652	0.401	0.414	0.377	0.385	0.381	0.390	0.424	0.283	0.765	0.754	0.733	0.645	0.674	0.278	0.391	0.663	0.858	0.869	0.849	0.838	0.726	0.460
ENST00000453618.1_SEC22B-001	0.716	0.812	0.623	0.687	1.000	1.000	1.000	1.000	0.999	0.998	0.868	0.005	0.458	0.605	0.968	0.929	0.610	0.569	0.633	0.592	0.509	0.000	0.001	0.054	0.598	0.977	0.964	0.935	0.990	0.974	1.000	1.000	1.000	0.993	0.914	0.000	0.001	0.000	0.001	0.007	0.912	0.990	0.999	1.000	0.999	0.976	0.849	0.003	0.003	0.003	0.089	0.103	0.091	0.009	0.208	0.124	0.079	0.077	0.064	0.104	0.301	0.298	0.060	0.659	0.862	0.861	0.580	0.039	0.254	0.354	0.392	0.439	0.457	0.632	0.636	0.548	0.546	0.552	0.422	0.396	0.020	0.021	0.046	0.373	0.826	0.968	0.981	0.978	0.843	0.225	0.015	0.144	0.903	0.883	0.907	0.715	0.644	0.479	0.233	0.264	0.298	0.831	0.669	0.700	0.642	0.609	0.595	0.061	0.194	0.438	0.437	0.983	0.792	0.970	0.765	0.756	0.963	0.021	0.035	0.487	0.726	0.826	0.976	0.999	0.999	1.000	0.999	0.981	0.004	0.003	0.003	0.003	0.000	0.997	0.998	1.000	1.000	0.998	0.998	0.995	0.996	0.971	0.034	0.743	0.806	0.729	0.059	0.094	0.603	0.958	0.984	0.873	0.854	0.947	0.986	0.989	0.993	0.985	0.012	0.733	0.914	0.194	0.104	0.051	0.034	0.007	0.968	0.994	0.996	0.988	0.998	0.998	0.999	0.999	1.000	0.991	0.992	0.987	0.997	0.998	0.995	0.999	1.000	0.999	0.004	0.995	0.981	0.013	0.000	0.004	0.004	0.002	0.001	0.001	0.993	0.994	0.004	0.999	0.998	0.996	0.993	0.996	0.998	0.947	0.931	0.047	0.068	0.004	0.992	0.999	1.000	0.999	0.998	0.999	0.002	0.986	0.998	1.000	0.984	0.017	0.017	0.177	0.248	0.788	0.769	0.998	0.999	0.995	0.990	0.391	0.423	0.556	0.875	0.852	0.837	0.064	0.991	0.996	0.986	0.989	0.118	0.137	0.978	0.886	0.046	0.016	0.008	0.000	0.026	0.045	0.998	0.997	0.137	0.097	0.911	0.972	0.969	0.959	0.094	0.242	0.985	0.988	0.031	0.924	1.000	0.999	1.000	0.998	0.998	0.998	0.999	0.999	0.998	0.994	0.998	1.000	0.972	0.002	0.989	0.986	0.004	0.972	0.999	0.999	0.975	0.005	0.998	0.999	0.999	0.999	0.999	0.966	0.961	0.898	0.919	0.754	0.975	0.997	0.997	0.999	0.997	0.986	0.952	0.936	0.290	0.279	0.711	0.959	0.677	0.387	0.937	0.913	0.907	0.448	0.472	0.444	0.395	0.726	0.732	0.668	0.665	0.753	0.707	0.247	0.631	0.200	0.271	0.356	0.356	0.791	0.924	0.954	0.784	0.461	0.607	0.375	0.244	0.163	0.112	0.206	0.498	0.381	0.414	0.287	0.255	0.298	0.305	0.908	0.926	0.919	0.810	0.352	0.337	0.309	0.234	0.558	0.441	0.989	0.996	0.896	0.960	0.530	0.967	0.735	0.995	0.821	0.278	0.562	0.575	0.742	0.681	0.989	0.907	0.978	0.627	0.900	0.936	0.995	0.699	0.819	0.627	0.641	0.677	0.355	0.066	0.365	0.613	0.568	0.529	0.677	0.949	0.654	0.945	0.923	0.433	0.805	0.372	0.528	0.623	0.773	0.628	0.527	0.711	0.981	0.962	0.994	0.992	0.272	0.317	0.952	0.998	0.986	0.984	0.948	0.565	0.791	0.875	0.891	0.825	0.859	0.942	0.193	0.189	0.350	0.030	0.225	0.230	0.876	0.922	0.957	0.936	0.858	0.129	0.318	0.186	0.419	0.408	0.092	0.087	0.088	0.397	0.536	0.041	0.812	0.882	0.947	0.962	0.788	0.183	0.194	0.170	0.292	0.412	0.018	0.044	0.796	0.912	0.955	0.972	0.929	0.809	0.084	0.668	0.186	0.177	0.146	0.154	0.805	0.951	0.966	0.963	0.927	0.262	0.214	0.009	0.961	0.974	0.961	0.958	0.811	0.723	0.527	0.535	0.246	0.196	0.393	0.522	0.619	0.660	0.547	0.303	0.463	0.888	0.919	0.895	0.804	0.644	0.260	0.788	0.782	0.742	0.630	0.510	0.790	0.653	0.845	0.425	0.396	0.375	0.747	0.797	0.803	0.700	0.659	0.639	0.576	0.524	0.431	0.379	0.180	0.267	0.510	0.406	0.363	0.770	0.621	0.798	0.871	0.901	0.884	0.960	0.908	0.413	0.873	0.891	0.753	0.812	0.772	0.841	0.660	0.578	0.297	0.667	0.949	0.698	0.665	0.616	0.568	0.545	0.113	0.454	0.101	0.922	0.909	0.875	0.931	0.634	0.333	0.623	0.577	0.914	0.948	0.959	0.958	0.798	0.646	0.382	0.656	0.787	0.911	0.789	0.782	0.771	0.688	0.112	0.968	0.979	0.993	0.138	0.134	0.118	0.122	0.990	0.959	0.900	0.092	0.660	0.785	0.183	0.214	0.189	0.336	0.275	0.324	0.378	0.204	0.219	0.228	0.254	0.598	0.528	0.422	0.429	0.688	0.529	0.411	0.432	0.436	0.396	0.774	0.834	0.855	0.482	0.804	0.896	0.915	0.474	0.394	0.091	0.139	0.264	0.567	0.609	0.563	0.516	0.890	0.745	0.657	0.183	0.329	0.190	0.224	0.905	0.949	0.718	0.644	0.677	0.199	0.279	0.342	0.440	0.292	0.569	0.460	0.671	0.643	0.492	0.579	0.471	0.328	0.446	0.532	0.447	0.379	0.410	0.287	0.579	0.547	0.635	0.557	0.600	0.515	0.604	0.503	0.710	0.769	0.891	0.856	0.764	0.609	0.473	0.720	0.843	0.814	0.164	0.096	0.123	0.118	0.171	0.632	0.599	0.477	0.618	0.803	0.870	0.884	0.891	0.728	0.653	0.298	0.231	0.137	0.131	0.215	0.253	0.296	0.249	0.561	0.933	0.917	0.434	0.542	0.528	0.657	0.622	0.585	0.867	0.966	0.978	0.982	0.957	0.865	0.945	0.710	0.704	0.852	0.319	0.594	0.957	0.962	0.931	0.768	0.291	0.380	0.760	0.479	0.103	0.084	0.025	0.146	0.261	0.023	0.993	1.000	1.000	0.998	0.998	1.000	0.999	0.999	0.998	0.864	0.008	0.010	0.006	0.012	0.024	0.084	0.074	0.050	0.658	0.949	0.996	0.996	0.994	0.995	0.992	0.007	0.733	0.059	0.824	0.053	0.055	0.958	0.995	0.996	1.000	0.993	0.033	0.937	0.979	0.940	0.982	0.990	0.998	0.988	0.055	0.982	0.953	0.951	0.930	0.012	0.019	0.937	0.953	0.961	0.931	0.021	0.705	0.846	0.432	0.549	0.991	0.992	0.975	0.974	0.882	0.007	0.805	0.003	0.015	0.033	0.013	0.010	0.028	0.071	0.025	0.781	0.014	0.871	0.969	0.976	0.975	0.991	0.975	0.847	0.740	0.936	0.919	0.941	0.025	0.925	0.987	0.996	1.000	0.999	0.964	0.659	0.007	0.319	0.396	0.424	0.435	0.457	0.175	0.071	0.064	0.003	0.059	0.506	0.040	0.001	0.410	0.430	0.433	0.971	0.956	0.933	0.930	0.986	0.988	0.982	0.987	0.986	0.979	0.168	0.124	0.852	0.893	0.893	0.863	0.036	0.091	0.237	0.584	0.319	0.399	0.948	0.947	0.938	0.095	0.094	0.075	0.108	0.071	0.101	0.935	0.960	0.903	0.022	0.046	0.623	0.703	0.339	0.883	0.901	0.897	0.917	0.121	0.833	0.997	0.994	0.996	0.999	0.998	0.996	0.979	0.768	0.004	0.004	0.034	0.031	0.008	0.905	0.975	0.985	0.979	0.002	0.000	0.622	0.754	0.747	0.000	0.001	0.976	0.999	1.000	0.999	1.000	0.997	0.000	0.000	0.000	0.000	0.997	1.000	0.999	1.000	0.998	0.976	0.006	0.033	0.737	0.741	0.606	0.027	0.027	0.025	0.954	0.972	0.957	0.933	0.031	0.007	0.001	0.002	0.003	0.769	0.978	0.993	0.999	0.995	0.995	0.997	0.991	0.880	0.091	0.962	0.953	0.958	0.953	0.025	0.062	0.980	1.000	1.000	0.998	0.063	0.998	0.994	0.989	0.989	0.995	0.985	0.910	0.024	0.028	0.032	0.106	0.126	0.119	0.127	0.070	0.771	0.970	0.995	0.999	0.987	0.042	0.866	0.135	0.972	1.000	0.997	0.999	0.997	0.518	0.022	0.765	0.947	0.996	0.184	0.033	0.003	0.004	0.034	0.988	0.997	0.955	0.066	0.070	0.076	0.351	0.248	0.838	0.838	0.958	0.960	0.969	0.042	0.879	0.128	0.989	0.961	0.957	0.928	0.821	0.136	0.209	0.170	0.672	0.965	0.993	0.991	0.994	0.042	0.023	0.001	0.016	0.997	0.998	0.981	0.954	0.655	0.035	0.045	0.980	0.980	0.984	0.917	0.028	0.019	0.022	0.010	0.898	0.971	0.976	0.970	0.022	0.023	0.052	0.741	0.882	0.934	0.895	0.714	0.936	0.991	0.990	0.012	0.015	0.023	0.031	0.982	0.979	0.910	0.033	0.075	0.783	0.961	0.963	0.911	0.769	0.995	0.966	0.956	0.960	0.918	0.004	0.009	0.778	0.014	0.766	0.040	0.986	0.993	0.996	0.998	0.998	0.952	0.892	0.792	0.760	0.562	0.235	0.170	0.986	0.980	0.985	0.980	0.963	0.998	0.996	0.999	0.999	0.842	0.408	0.018	0.655	0.867	0.921	0.942	0.939	0.552	0.027	0.359	0.982	0.971	0.789	0.012	0.016	0.020	0.789	0.982	0.966	0.934	0.950	0.953	0.948	0.883	0.677	0.025	0.269	0.315	0.313	0.030	0.012	0.985	0.989	0.973	0.804	0.004	0.726	0.951	0.994	0.992	0.262	0.324	0.001	0.654	0.001	0.960	1.000	0.999	0.991	0.993	0.994	0.990	0.991	0.996	0.999	0.946	0.067	0.466	0.667	0.053	0.010	0.014	0.483	0.705	0.053	0.949	0.993	0.999	1.000	0.998	0.997	0.996	0.994	0.997	0.994	0.958	0.636	0.349	0.995	1.000	0.999	0.739	0.221	0.016	0.001	0.797	0.974	0.991	0.987	0.233	0.228	0.258	0.072	0.068	0.016	0.017	0.014	0.014	0.021	0.811	0.999	1.000	1.000	0.996	0.918	0.002	0.326	0.340	0.005	0.060	0.982	0.976	0.046	0.011	0.015	0.002	0.003	0.046	0.047	0.050	0.958	0.945	0.015	0.036	0.324	0.313	0.025	0.916	0.995	1.000	1.000	0.998	0.800	0.009	0.992	0.996	0.999	1.000	1.000	1.000	0.998	0.000	0.088	0.239	0.180	0.012	0.000	0.001	0.058	0.216	0.225	0.000	0.019	0.998	1.000	1.000	1.000	0.999	1.000	0.996	0.087	0.329	0.839	0.999	1.000	0.997	0.997	0.963	0.503	0.536	0.977	0.983	0.951	0.024	0.766	0.825	0.634	0.465	0.228	0.881	0.998	0.999	0.999	1.000	0.998	0.998	0.998	0.998	0.994	0.142	0.452	0.438	0.216	0.286	0.814	0.968	0.966	0.988	0.304	0.326	0.036	0.535	0.654	0.674	0.828	0.820	0.311	0.305	0.979	0.986	0.979	0.953	0.806	0.016	0.058	0.402	0.902	0.650	0.925	0.744	0.688	0.464	0.492	0.547	0.501	0.485	0.252	0.328	0.456	0.520	0.527	0.528	0.946	0.930	0.829	0.504	0.478	0.048	0.942	0.943	0.981	0.992	0.985	0.055	0.053	0.036	0.961	0.975	0.986	0.995	0.982	0.038	0.084	0.478	0.477	0.742	0.699	0.863	0.751	0.490	0.521	0.530	0.997	0.996	0.968	0.993	0.996	0.498	0.826	0.674	0.672	0.664	0.608	0.058	0.057	0.045	0.099	0.060	0.229	0.400	0.451	0.400	0.223	0.085	0.103	0.099	0.103	0.126	0.288	0.189	0.228	0.205	0.206	0.201	0.190	0.117	0.759	0.666	0.656	0.353	0.340	0.134	0.141	0.106	0.300	0.822	0.826	0.550	0.212	0.390	0.249	0.524	0.874	0.918	0.939	0.710	0.743	0.883	0.921	0.573	0.121	0.614	0.567	0.553	0.529	0.527	0.860	0.989	0.968	0.925	0.905	0.965	0.787	0.675	0.692	0.549	0.502	0.238	0.129	0.099	0.294	0.841	0.875	0.848	0.816	0.784	0.844	0.921	0.981	0.951	0.304	0.278	0.285	0.179	0.165	0.791	0.828	0.993	0.985	0.907	0.843	0.834	0.812	0.763	0.583	0.646	0.350	0.323	0.361	0.273	0.134	0.153	0.075	0.084	0.434	0.512	0.454	0.296	0.294	0.435	0.714	0.830	0.977	0.958	0.865	0.893	0.602	0.449	0.798	0.837	0.312	0.293	0.257	0.247	0.889	0.947	0.920	0.869	0.889	0.847	0.904	0.839	0.765	0.140	0.155	0.383	0.490	0.918	0.913	0.878	0.848	0.872	0.193	0.168	0.103	0.859	0.873	0.797	0.855	0.978	0.298	0.364	0.413	0.388	0.250	0.635	0.799	0.706	0.378	0.485	0.371	0.544	0.853	0.771	0.808	0.320	0.624	0.568	0.531	0.705	0.638	0.333	0.643	0.684	0.818	0.830	0.658	0.140	0.492	0.581	0.516	0.507	0.161	0.154	0.189	0.345	0.677	0.836	0.798	0.822	0.520	0.725	0.699	0.755	0.739	0.442	0.623	0.554	0.585	0.865	0.919	0.927	0.623	0.654	0.963	0.981	0.990	0.995	0.999	0.973	0.819	0.291	0.913	0.946	0.966	0.972	0.894	0.687	0.161	0.168	0.516	0.751	0.851	0.324	0.514	0.484	0.326	0.628	0.715	0.975	0.992	0.948	0.956	0.984	0.994	0.996	0.991	0.946	0.333	0.373	0.377	0.376	0.314	0.816	0.889	0.918	0.957	0.959	0.981	0.197	0.671	0.694	0.675	0.286	0.301	0.789	0.712	0.265	0.044	0.050	0.049	0.486	0.563	0.266	0.322	0.965	0.969	0.953	0.308	0.202	0.117	0.596	0.917	0.966	0.972	0.938	0.841	0.374	0.377	0.873	0.998	0.963	0.983	0.995	0.995	0.002	0.002	0.002	0.002	0.003	0.003	0.997	0.994	0.983	0.963	0.865	0.829	0.275	0.898	0.945	0.971	0.965	0.895	0.712	0.715	0.670	0.156	0.703	0.640	0.524	0.243	0.494	0.526	0.322	0.565	0.552	0.537	0.213	0.125	0.984	0.992	0.994	0.991	0.970	0.968	0.903	0.563	0.003	0.003	0.018	0.024	0.583	0.925	0.988	0.985	0.991	0.996	0.986	0.968	0.025	0.194	0.153	0.052	0.036	0.045	0.056	0.069	0.072	0.095	0.106	0.133	0.080	0.275	0.310	0.330	0.338	0.575	0.324	0.783	0.893	0.812	0.617	0.284	0.043	0.062	0.091	0.276	0.195	0.465	0.765	0.858	0.784	0.391	0.269	0.187	0.255	0.199	0.967	0.985	0.995	0.992	0.842	0.791	0.824	0.981	0.986	0.979	0.753	0.794	0.851	0.805	0.810	0.751	0.831	0.907	0.851	0.589	0.112	0.112	0.644	0.981	0.990	0.701	0.558	0.735	1.000	1.000	0.998	0.997	0.994	0.006	0.978	1.000	1.000	0.980	0.452	0.588	0.585	0.001	0.081	0.087	0.014	0.576	0.562	0.444	0.074	0.070	0.007	0.010	0.994	1.000	0.999	0.999	0.999	0.997	0.002	0.001	0.002	0.800	0.983	0.994	0.989	0.927	0.034	0.040	0.000	0.000	0.000	0.034	0.064	0.001	0.906	0.986	0.996	0.980	0.793	0.003	0.003	0.003	0.996	1.000	0.999	1.000	0.999	0.993	0.959	0.966	0.012	0.972	0.998	0.996	0.996	0.995	0.995	0.996	0.992	0.986	0.983	0.979	0.976	0.975	0.896	0.024	0.839	0.807	0.110	0.761	0.703	0.725	0.698	0.454	0.020	0.573	0.861	0.884	0.910	0.908	0.691	0.142	0.145	0.877	0.877	0.742	0.059	0.996	0.997	0.995	0.998	0.998	1.000	1.000	0.998	0.998	0.002	0.001	0.987	0.999	0.999	0.998	0.998	0.976	0.967	0.964	0.850	0.542	0.570	0.851	0.607	0.231	0.236	0.869	0.867	0.859	0.787	0.471	0.028	0.035	0.031	0.017	0.334	0.398	0.409	0.588	0.636	0.621	0.701	0.424	0.874	0.999	1.000	0.999	0.999	1.000	0.999	0.963	0.714	0.503	0.268	0.372	0.307	0.088	0.078	0.007	0.208	0.218	0.018	0.908	0.954	0.955	0.980	0.913	0.002	0.922	0.974	0.832	0.006	0.001	0.043	0.047	0.102	0.884	0.875	0.833	0.878	0.986	0.999	0.999	0.946	0.001	0.224	0.213	0.049	0.052	0.053	0.038	0.091	0.086	0.103	0.123	0.089	0.029	0.005	0.004	0.007	0.082	0.102	0.103	0.094	0.019	0.024	0.024	0.020	0.017	0.097	0.092	0.100	0.083	0.001	0.005	0.006	0.001	0.001
ENST00000602294.5_1_JPX-009	0.438	0.441	0.528	0.477	0.567	0.559	0.427	0.344	0.348	0.013	0.485	0.988	0.990	0.972	0.878	0.908	0.965	0.981	0.959	0.853	0.565	0.011	0.268	0.635	0.911	0.894	0.870	0.716	0.106	0.696	0.871	0.825	0.309	0.464	0.986	0.994	0.992	0.270	0.947	0.273	0.881	0.990	0.993	0.987	0.958	0.969	0.260	0.008	0.260	0.972	0.994	0.990	0.745	0.740	0.633	0.007	0.930	0.261	0.986	0.986	0.731	0.996	0.824	0.813	0.866	0.763	0.728	0.547	0.069	0.734	0.801	0.934	0.960	0.223	0.890	0.733	0.788	0.275	0.270	0.222	0.211	0.773	0.900	0.998	0.275	0.732	0.995	0.981	0.974	0.520	0.595	0.853	0.446	0.019	0.656	0.705	0.713	0.718	0.968	0.973	0.836	0.849	0.946	0.927	0.572	0.084	0.134	0.013	0.003	0.019	0.449	0.773	0.770	0.623	0.597	0.334	0.330	0.031	0.385	0.629	0.714	0.632	0.106	0.202	0.171	0.179	0.552	0.673	0.574	0.411	0.032	0.323	0.379	0.396	0.563	0.208	0.209	0.202	0.746	0.961	0.979	0.978	0.945	0.931	0.392	0.528	0.530	0.400	0.126	0.050	0.017	0.025	0.046	0.059	0.474	0.563	0.573	0.595	0.980	0.954	0.998	0.983	0.897	0.014	0.032	0.046	0.042	0.097	0.106	0.118	0.129	0.931	0.916	0.913	0.909	0.811	0.309	0.554	0.379	0.650	0.605	0.550	0.085	0.362	0.391	0.153	0.621	0.843	0.931	0.992	0.992	0.984	0.982	0.875	0.713	0.646	0.654	0.140	0.006	0.026	0.125	0.121	0.739	0.756	0.128	0.095	0.752	0.987	0.993	0.892	0.883	0.989	0.976	0.899	0.817	0.905	0.752	0.828	0.130	0.116	0.890	0.957	0.985	0.995	0.996	0.997	0.994	0.032	0.002	0.002	0.993	0.997	0.996	0.998	0.994	0.963	0.006	0.053	0.011	0.980	0.991	0.995	0.995	0.996	0.998	0.999	0.998	0.994	0.998	0.995	0.034	0.754	0.897	0.915	0.861	0.721	0.039	0.065	0.905	0.989	0.980	0.719	0.082	0.819	0.825	0.203	0.227	0.628	0.582	0.590	0.582	0.631	0.058	0.115	0.143	0.087	0.151	0.645	0.892	0.690	0.619	0.168	0.152	0.609	0.847	0.904	0.849	0.736	0.673	0.056	0.037	0.017	0.581	0.715	0.771	0.785	0.566	0.113	0.515	0.064	0.243	0.875	0.746	0.944	0.928	0.535	0.393	0.507	0.436	0.534	0.469	0.430	0.728	0.513	0.817	0.975	0.986	0.556	0.608	0.549	0.052	0.044	0.435	0.053	0.015	0.439	0.472	0.917	0.297	0.313	0.976	0.706	0.560	0.993	0.967	0.954	0.547	0.491	0.711	0.771	0.877	0.481	0.527	0.913	0.179	0.471	0.666	0.525	0.522	0.703	0.200	0.190	0.290	0.289	0.917	0.992	0.980	0.950	0.735	0.076	0.030	0.016	0.970	0.996	0.998	1.000	0.988	0.032	0.986	0.996	1.000	1.000	0.007	0.992	0.976	0.009	0.053	0.012	0.960	0.991	0.998	0.998	0.998	0.996	0.006	0.963	0.962	0.961	0.963	0.975	0.930	0.856	0.097	0.735	0.801	0.820	0.146	0.954	0.984	0.968	0.970	0.055	0.046	0.916	0.980	0.965	0.910	0.927	0.924	0.877	0.118	0.408	0.858	0.921	0.916	0.082	0.046	0.867	0.964	0.974	0.941	0.805	0.066	0.345	0.017	0.017	0.017	0.014	0.001	0.002	0.015	0.006	0.241	0.057	0.812	0.949	0.959	0.952	0.842	0.012	0.002	0.001	0.842	0.908	0.866	0.524	0.146	0.097	0.835	0.948	0.936	0.027	0.034	0.036	0.932	0.945	0.960	0.941	0.035	0.007	0.932	0.962	0.956	0.946	0.058	0.196	0.132	0.095	0.025	0.032	0.082	0.044	0.025	0.693	0.709	0.547	0.558	0.375	0.566	0.079	0.032	0.084	0.123	0.667	0.863	0.921	0.856	0.761	0.255	0.179	0.152	0.111	0.191	0.411	0.538	0.929	0.982	0.962	0.974	0.895	0.883	0.665
ENST00000550231.1_1_RP11-478C19.2-001	0.246	0.418	0.480	0.439	0.836	0.963	0.958	0.945	0.025	0.914	0.960	0.955	0.953	0.960	0.972	0.142	0.921	0.989	0.831	0.025	0.704	0.686	0.943	0.605	0.934	0.919	0.574	0.161	0.072	0.078	0.022	0.041	0.063	0.073	0.407	0.361	0.737	0.537	0.526	0.918	0.927	0.671	0.028	0.033	0.202	0.281	0.282	0.959	0.965	0.927	0.674	0.111	0.129	0.202	0.111	0.620	0.789	0.863	0.845	0.224	0.226	0.266	0.609	0.598	0.860	0.302	0.291	0.604	0.586	0.583	0.078	0.016	0.294	0.283	0.286	0.024	0.041	0.143	0.481	0.960	0.577	0.548	0.386	0.515	0.526	0.255	0.436	0.269	0.831	0.798	0.785	0.972	0.972	0.989	0.986	0.990	0.932	0.024	0.967	0.974	0.968	0.624	0.294	0.338	0.412	0.433	0.453	0.341	0.177	0.196	0.269	0.789	0.811	0.802	0.602	0.406	0.508	0.554	0.968	0.969	0.960	0.967	0.912	0.500	0.511	0.041	0.030	0.956	0.989	0.986	0.978	0.935	0.862	0.995	0.978	0.372	0.953	0.928	0.896	0.405	0.402	0.922	0.990	0.995	0.602	0.964	0.991	0.912	0.202	0.401	0.275	0.508	0.370	0.562	0.439	0.457	0.483	0.539	0.852	0.399	0.827	0.959	0.956	0.939	0.887	0.047	0.332	0.375	0.339	0.260	0.766	0.772	0.798	0.808	0.513	0.528	0.492	0.369	0.869	0.993	1.000	0.998	0.994	0.981	0.980	0.791	0.649	0.524	0.199	0.500	0.533	0.501	0.040	0.109	0.092	0.109	0.118	0.218	0.404	0.121	0.880	0.913	0.755	0.786	0.767	0.900	0.981	0.972	0.995	0.936	0.881	0.641	0.615	0.622	0.878	0.266	0.030	0.031	0.459	0.956	0.879	0.881	0.612	0.528	0.791	0.918	0.727	0.034	0.215	0.251	0.696	0.897	0.882	0.861	0.280	0.138	0.109	0.061	0.805	0.887	0.860	0.653	0.409	0.386	0.342	0.134	0.730	0.781	0.825	0.822	0.267	0.160	0.223	0.296	0.847	0.948	0.798	0.364	0.243	0.195	0.682	0.828	0.858	0.852	0.780	0.760	0.688	0.212	0.723	0.839	0.858	0.327	0.603	0.696	0.664	0.102	0.568	0.572	0.663	0.858	0.921	0.433	0.445	0.974	0.685	0.763	0.244	0.701	0.810	0.775	0.766	0.529	0.480	0.302	0.517	0.543	0.394	0.367	0.095	0.081	0.370	0.580	0.635	0.494	0.455	0.728	0.565	0.513	0.151	0.074	0.105	0.255	0.255	0.326	0.206	0.057	0.205	0.465	0.771	0.928	0.965	0.876	0.151	0.200	0.180	0.194	0.391	0.603	0.620	0.524	0.434	0.531	0.359	0.471	0.414	0.111	0.287	0.690	0.621	0.571	0.495	0.224	0.239	0.168	0.508	0.484	0.446	0.542	0.435	0.563	0.538	0.241	0.190	0.567	0.507	0.487	0.576	0.702	0.678	0.778	0.805	0.743	0.365	0.195	0.396	0.370	0.447	0.188	0.676	0.642	0.758	0.817	0.586	0.638	0.990	0.988	0.481	0.646	0.276	0.354	0.453	0.685	0.595	0.893	0.756	0.583	0.620	0.569	0.244	0.259	0.140	0.323	0.410	0.569	0.333	0.252	0.144	0.483	0.527	0.533	0.532	0.479	0.019	0.015	0.053	0.070	0.032	0.035	0.407	0.557	0.546	0.589	0.705	0.617	0.732	0.775	0.774	0.436	0.919	0.950	0.566	0.353	0.052	0.029	0.458	0.484	0.162	0.575	0.565	0.376	0.897	0.892	0.858	0.879	0.058	0.160	0.974	0.994	0.989	0.977	0.985	0.974	0.842	0.019	0.017	0.986	0.980	0.068	0.960	0.994	0.993	0.987	0.149	0.948	0.915	0.929	0.994	0.991	0.999	0.075	0.960	0.993	0.985	0.985	0.010	0.014	0.916	0.750	0.005	0.002	0.002	0.693	0.924	0.095	0.032	0.999	0.999	0.964	0.999	0.999	0.999	0.999	0.987	0.990	0.987	0.048	0.011	0.954	0.953	0.984	0.990	0.952	0.924	0.740	0.888	0.899	0.951	0.970	0.947	0.929	0.775	0.821	0.764	0.918	0.367	0.457	0.841	0.890	0.820	0.395	0.122	0.188	0.189	0.381	0.434	0.852	0.875	0.859	0.227	0.342	0.317	0.563	0.913	0.995	0.994	0.999	0.999	1.000	0.996	0.980	0.859	0.000	0.001	0.000	0.000	0.005	0.857	0.978	0.995	1.000	1.000	1.000	0.999	0.999	0.917	0.695	0.310	0.930	0.949	0.973	0.444	0.994	0.843	0.948	0.929	0.335	0.881	0.907	0.904	0.103	0.113	0.114	0.080	0.706	0.737	0.757	0.067	0.785	0.843	0.896	0.769	0.327	0.845	0.878	0.883	0.467	0.271	0.095	0.305	0.426	0.448	0.546	0.243	0.764	0.780	0.755	0.552	0.406	0.175	0.301	0.289	0.366	0.694	0.776	0.619	0.591	0.808	0.974	0.996	0.947	0.739	0.765	0.657	0.737	0.324	0.953	0.971	0.888	0.989	0.996	0.114	0.981	0.920	0.146	0.890	0.931	0.955	0.967	0.972	0.025	0.021	0.002	0.045	0.996	0.999	0.985	0.969	0.868	0.126	0.948	0.963	0.066	0.997	0.995	0.990	0.895	0.884	0.189	0.674	0.770	0.712	0.393	0.271	0.177	0.141	0.440	0.617	0.580	0.518	0.478	0.512	0.581	0.597	0.617	0.309	0.252	0.220	0.279	0.823	0.869	0.874	0.652	0.693	0.705	0.618	0.496	0.086	0.431	0.817	0.943	0.959	0.909	0.319	0.323	0.322	0.316	0.926	0.940	0.900	0.804	0.464	0.387	0.439	0.654	0.849	0.519	0.414	0.421	0.085	0.383	0.799	0.781	0.742	0.456	0.284	0.305	0.894	0.895	0.924	0.914	0.608	0.506	0.626	0.682	0.796	0.725	0.075	0.333	0.428	0.453	0.502	0.836	0.798	0.748	0.598	0.430	0.594	0.525	0.313	0.754	0.805	0.735	0.655	0.359	0.189	0.738	0.631	0.703	0.710	0.372	0.298	0.493	0.438	0.360	0.619	0.638	0.434	0.337	0.464	0.579	0.605	0.681	0.857	0.775	0.471	0.280	0.229	0.323	0.512	0.539	0.443	0.364	0.037	0.041	0.064	0.389	0.538	0.628	0.557	0.340	0.489	0.539	0.598	0.679	0.727	0.763	0.913	0.648	0.499	0.656	0.382	0.572	0.710	0.677	0.714	0.824	0.832	0.668	0.906	0.419	0.719	0.960	0.903	0.758	0.786	0.944	0.907	0.762	0.671	0.337	0.884	0.997	0.999	0.996	0.982	0.850	0.088	0.121	0.032	0.935	0.944	0.869	0.992	0.915	0.131	0.184	0.055	0.024	0.019	0.060	0.017	0.789	0.856	0.951	0.973	0.959	0.130	0.019	0.149	0.986	0.996	0.997	0.997	0.997	0.870	0.028	0.192	0.253	0.523	0.295	0.179	0.311	0.524	0.703	0.818	0.815	0.707	0.517	0.107	0.068	0.110	0.252	0.273	0.342	0.881	0.932	0.898	0.139	0.854	0.869	0.882	0.967	0.991	0.963	0.265	0.138	0.049	0.947	0.950	0.936	0.861	0.012	0.003	0.002	0.007	0.862	0.934	0.949	0.955	0.040	0.027	0.002	0.945	0.989	0.981	0.756	0.989	0.973	0.251	0.972	0.981	0.984	0.532	0.565	0.740	0.563	0.928	0.927	0.405	0.361	0.625	0.891	0.910	0.897	0.649	0.132	0.478	0.675	0.832	0.718	0.365	0.572	0.986	0.992	0.915	0.602	0.605	0.448	0.037	0.331	0.378	0.615	0.294	0.583	0.907	0.980	0.977	0.333	0.053	0.057	0.765	0.769	0.583	0.380	0.151	0.757	0.588	0.572	0.605	0.989	0.956	0.867	0.864	0.662	0.674	0.545	0.403	0.768	0.924	0.881	0.803	0.365	0.342	0.217	0.095	0.043
ENST00000429210.1_RP11-312O7.2-001	0.021	0.109	0.996	1.000	1.000	0.008	0.988	1.000	1.000	0.998	0.998	1.000	0.999	0.995	0.991	0.998	1.000	1.000	1.000	1.000	0.000	0.989	0.997	0.974	1.000	1.000	0.961	0.987	0.999	0.951	0.993	0.999	0.996	0.864	0.217	0.234	0.104	0.023	0.050	0.129	0.478	0.985	0.727	0.157	0.888	0.989	0.999	0.999	0.993	0.975	0.139	0.008	0.106	0.105	0.032	0.180	0.980	0.985	0.807	0.972	0.874	0.852	0.657	0.144	0.084	0.061	0.607	0.933	0.960	0.957	0.904	0.329	0.272	0.983	0.926	0.754	0.998	0.997	0.999	0.995	0.621	0.206	0.466	0.039	0.266	0.172	0.261	0.986	0.980	0.992	0.913	0.995	0.901	0.118	0.216	0.130	0.181	0.139	0.103	0.163	0.218	0.972	0.877	0.993	0.998	0.999	0.892	0.890	0.001	0.000	0.342	0.949	0.996	0.993	0.000	0.997	1.000	1.000	0.999	1.000	0.999	0.998	0.994	0.013	0.784	0.881	0.998	1.000	0.998	0.187	0.103	0.015	0.199	0.340	0.969	0.984	0.995	0.996	0.904	0.495	0.713	0.750	0.715	0.676	0.980	0.487	0.729	0.836	0.847	0.994	0.986	0.176	0.175	0.473	0.440	0.784	0.524	0.220	0.130	0.899	0.974	0.914	0.945	0.889	0.273	0.091	0.041	0.041	0.067	0.272	0.096	0.261	0.802	0.817	0.923	0.893	0.910	0.028	0.542	0.492	0.624	0.427	0.917	0.937	0.906	0.884	0.917	0.368	0.688	0.879	0.894	0.801	0.621	0.478	0.606	0.918	0.968	0.918	0.469	0.937	0.950	0.884	0.887	0.224	0.087	0.217	0.269	0.966	0.939	0.970	0.711	0.118	0.460	0.659	0.639	0.132	0.364	0.531	0.573	0.892	0.949	0.521	0.736	0.543	0.126	0.128	0.438	0.628	0.712	0.731	0.800	0.478	0.388	0.229	0.200	0.173	0.219	0.147	0.032	0.237	0.321	0.207	0.387	0.288	0.274	0.238	0.026	0.033	0.021	0.133	0.648	0.988	0.990	0.987	0.926	0.214	0.208	0.230	0.191	0.032	0.197	0.995	0.992	0.992	0.984	0.937	0.066	0.048	0.025	0.004	0.968	0.983	0.993	0.998	0.999	1.000	1.000	0.995	0.000	0.251	0.284	0.750	0.744	0.657	0.001	0.000	0.000	0.000	0.299	0.412	0.106	0.992	0.897	0.988	0.986	0.997	0.996	0.994	0.928	0.943	0.930	0.919	0.975	0.943	0.722	0.749	0.803	0.822	0.196	0.646	0.136	0.273	0.115	0.850	0.885	0.172	0.831	0.832	0.938	0.268	0.861	0.219	0.673	0.338	0.242	0.233	0.014	0.372	0.103	0.719	0.715	0.752	0.784	0.582	0.886	0.921	0.137	0.617	0.902	0.847	0.840	0.775	0.247	0.718	0.668	0.544	0.110	0.034	0.152	0.354	0.333	0.359	0.817	0.907	0.892	0.294	0.934	0.937	0.683	0.517	0.317	0.303	0.019	0.232	0.750	0.918	0.937	0.820	0.090	0.462	0.920	0.987	0.978	0.997	0.915	0.998	0.999	0.999	0.328	0.279	0.251	0.153	0.810	0.941	0.849	0.859	0.620	0.204	0.718	0.848	0.703	0.068	0.739	0.739	0.939	0.792	0.979	0.907	0.907	0.984	0.985	0.979	0.114	0.700	0.626	0.082	0.219	0.318	0.287	0.204	0.096	0.960	0.999	1.000	1.000	1.000	0.999	0.999	0.956	1.000	1.000	0.999	0.996	0.010	0.015	0.138	0.009	0.002	0.002	0.102	0.958	0.999	0.875	0.052	0.000	0.000	0.104	0.999	1.000	0.999	0.997	0.000	0.999	1.000	0.926	0.990	1.000	0.999	1.000	1.000	0.999	0.000	0.001	0.994	1.000	1.000	1.000	0.940	0.005	0.017	0.000	0.986	0.984	0.000	0.000	0.001	0.007	0.988	0.985	0.012	0.002	0.000	0.939	1.000	1.000	1.000	0.994	0.001	0.001	0.999	1.000	1.000	1.000	0.960	0.513	0.072	0.073	0.111	0.552	0.997	0.998	0.924	0.004	0.923	0.974	0.979	0.976	0.929	0.850	0.840	0.007	0.009	0.105	0.106	0.265	0.001	0.996	0.999	1.000	1.000	0.956	0.000	0.999	0.999	1.000	1.000	1.000	0.974	0.934	0.047	0.024	0.349	0.101	0.766	0.982	0.935	0.925	0.006	0.882	0.977	0.976	0.992	0.689	0.696	0.672	0.983	0.988	0.989	1.000	1.000	1.000	1.000	0.998	0.991	0.883	0.995	0.113	0.999	1.000	1.000	1.000	1.000	0.998	0.000	0.000	0.000	0.000	0.998	0.999	1.000	1.000	1.000	0.994	0.005	0.996	0.995	0.000	0.995	0.999	1.000	0.998	0.000	0.998	1.000	1.000	0.996	0.016	1.000	1.000	0.992	0.975	0.969	0.961	0.953	0.954	0.976	0.972	0.968	0.961	0.852	0.609	0.701	0.932	0.276	0.856	0.981	0.740	0.910	0.952	0.953	0.107	0.093	0.022	0.029	0.138	0.165	0.160	0.835	0.845	0.951	0.953	0.844	0.787	0.248	0.936	0.920	0.607	0.660	0.817	0.896	0.949	0.917	0.376	0.052	0.510	0.892	0.933	0.927	0.944	0.095	0.092	0.104	0.910	0.974	0.986	0.965	0.063	0.052	0.089	0.095	0.098	0.973	0.993	0.992	0.867	0.052	0.048	0.049	0.916	0.984	0.956	0.914	0.821	0.895	0.934	0.923	0.901	0.864	0.651	0.652	0.064	0.584	0.544	0.522	0.273	0.422	0.415	0.300	0.152	0.139	0.246	0.625	0.707	0.601	0.834	0.719	0.470	0.319	0.156	0.074	0.671	0.924	0.925	0.896	0.988	0.962	0.071	0.074	0.063	0.057	0.239	0.595	0.742	0.750	0.495	0.057	0.405	0.906	0.939	0.991	0.967	0.971	0.085	0.094	0.863	0.864	0.086	0.040	0.116	0.149	0.170	0.153	0.031	0.036	0.017	0.029	0.022	0.895	0.922	0.133	0.156	0.006	0.011	0.934	0.966	0.965	0.962	0.938	0.917	0.756	0.675	0.622	0.046	0.264	0.079	0.037	0.960	0.967	0.970	0.976	0.764	0.012	0.040	0.040	0.781	0.955	0.996	0.993	0.983	0.010	0.951	0.984	0.968	0.905	0.028	0.005	0.001	0.001
ENST00000524003.1_1_OTUD6B-AS1-001	0.065	0.243	0.365	0.016	0.997	1.000	1.000	0.998	1.000	1.000	1.000	0.001	0.001	0.000	0.000	0.001	0.002	0.999	0.999	1.000	0.998	1.000	1.000	0.998	0.270	0.798	0.998	1.000	0.999	0.998	0.998	0.998	0.987	0.920	0.219	0.810	0.799	0.707	0.010	0.054	0.578	0.737	0.465	0.993	0.990	0.960	0.992	0.970	0.956	0.982	0.988	0.038	0.017	0.001	0.130	0.000	0.000	0.037	0.230	0.042	0.005	0.040	0.980	0.990	0.996	0.997	0.999	0.961	0.951	0.940	0.169	0.955	0.993	0.992	0.996	0.994	0.000	0.000	0.843	0.983	0.999	0.999	0.997	0.008	0.002	0.003	0.002	0.009	0.004	0.997	0.997	0.999	0.986	0.846	0.006	0.011	0.999	0.999	0.997	0.991	0.981	0.073	0.071	0.432	0.974	0.974	0.429	0.413	0.404	0.008	0.006	0.016	0.575	0.972	0.819	0.051	0.477	0.907	0.984	0.985	0.984	0.951	0.550	0.081	0.444	0.990	0.974	0.924	0.527	0.065	0.146	0.620	0.618	0.615	0.592	0.579	0.385	0.359	0.030	0.392	0.393	0.040	0.560	0.976	0.991	0.457	0.978	0.991	0.442	0.086	0.934	0.966	0.571	0.569	0.421	0.969	0.986	0.998	0.996	0.640	0.526	0.063	0.346	0.628	0.634	0.390	0.935	0.933	0.882	0.173	0.173	0.201	0.057	0.249	0.752	0.774	0.764	0.004	0.030	0.620	0.687	0.752	0.740	0.740	0.211	0.364	0.918	0.977	0.963	0.000	0.913	0.983	0.996	0.999	1.000	0.999	1.000	0.997	0.713	0.041	0.826	0.827	0.961	0.962	0.979	0.983	0.800	0.973	0.982	0.990	0.992	0.987	0.982	0.984	0.960	0.039	0.967	0.990	0.979	0.957	0.889	0.902	0.974	0.983	0.953	0.789	0.114	0.966	0.957	0.945	0.803	0.642	0.993	0.995	0.994	0.941	0.438	0.601	0.698	0.547	0.455	0.505	0.584	0.506	0.440	0.144	0.265	0.429	0.378	0.049	0.192	0.523	0.515	0.340	0.158	0.090	0.056	0.083	0.941	0.922	0.800	0.151	0.282	0.177	0.014	0.011	0.029	0.561	0.660	0.735	0.851	0.974	0.746	0.978	0.947	0.943	0.586	0.042	0.074	0.032	0.023	0.050	0.053	0.015	0.835	0.974	0.974	0.702	0.971	0.854	0.603	0.279	0.234	0.318	0.704	0.586	0.011	0.018	0.048	0.038	0.014	0.039	0.231	0.194	0.173	0.569	0.597	0.119	0.005	0.007	0.015	0.646	0.743	0.527	0.530	0.776	0.730	0.858	0.910	0.748	0.801	0.681	0.512	0.270	0.092	0.075	0.723	0.673	0.657	0.644	0.779	0.721	0.689	0.207	0.232	0.773	0.786	0.678	0.780	0.926	0.197	0.080	0.010	0.009	0.329	0.270	0.126	0.148	0.150	0.266	0.162	0.236	0.152	0.059	0.241	0.241	0.431	0.532	0.709	0.239	0.812	0.827	0.680	0.583	0.565	0.148	0.278	0.818	0.848	0.121	0.197	0.061	0.072	0.038	0.026	0.091	0.074	0.229	0.342	0.504	0.727	0.433	0.391	0.848	0.817	0.732	0.586	0.528	0.057	0.135	0.027	0.812	0.919	0.798	0.505	0.454	0.715	0.679	0.855	0.866	0.012	0.106	0.764	0.757	0.720	0.728	0.492	0.028	0.122	0.253	0.279	0.433	0.312	0.303	0.341	0.282	0.544	0.916	0.861	0.896	0.838	0.807	0.167	0.162	0.986	0.986	0.783	0.994	0.784	0.920	0.991	0.983	0.007	0.001	0.002	0.001	0.016	0.002	0.968	0.984	0.910	0.852	0.667	0.011	0.014	0.867	0.963	0.955	0.925	0.897	0.120	0.122	0.123	0.124	0.112	0.855	0.893	0.870	0.871	0.895	0.104	0.137	0.102	0.042	0.220	0.596	0.576	0.527	0.448	0.460	0.169	0.430	0.044	0.992	0.994	0.991	0.996	0.993	0.986	0.974	0.981	0.895	0.995	0.991	0.114	0.349	0.021	0.027	0.011	0.054	0.322	0.354	0.181	0.007	0.019	0.320	0.629	0.584	0.918	0.748	0.345	0.050	0.066	0.228	0.337	0.206	0.575	0.879	0.895	0.727	0.298	0.284	0.232	0.014	0.158	0.252	0.660	0.652	0.551	0.351	0.001	0.004	0.355	0.779	0.924	0.705	0.886	0.324	0.403	0.026	0.049	0.118	0.023	0.153	0.099	0.448	0.325	0.393	0.080	0.088	0.103	0.045	0.013	0.023	0.151	0.182	0.104	0.081	0.062	0.016	0.025	0.127	0.137	0.114	0.077	0.036	0.215	0.198	0.012	0.091	0.126	0.215	0.154	0.190	0.206	0.146	0.138	0.075	0.052	0.029	0.475	0.582	0.576	0.081	0.077	0.134	0.147	0.900	0.908	0.764	0.009	0.210	0.148	0.244	0.995	0.896	0.895	0.995	0.989	0.995	0.988	0.996	0.922	0.901	0.899	0.295	0.393	0.503	0.392	0.352	0.043	0.167	0.016	0.308	0.845	0.914	0.778	0.349	0.585	0.296	0.293	0.036	0.195	0.165	0.504	0.890	0.937	0.968	0.743	0.015	0.014	0.160	0.246	0.918	0.929	0.908	0.562	0.108	0.177	0.219	0.742	0.791	0.468	0.220	0.451	0.511	0.094	0.749	0.687	0.742	0.330	0.357	0.938	0.844	0.861	0.914	0.970	0.971	0.987	0.889	0.128	0.874	0.902	0.103	0.103	0.146	0.138	0.134	0.001	0.001	0.182	0.155	0.157	0.510	0.921	0.577	0.149	0.920	0.998	0.975	0.852	0.852	0.854	0.981	0.987	0.143	0.003	0.002	0.001	0.000	0.001	0.863	0.965	0.990	0.998	1.000	1.000	0.975	0.001	0.002	0.001	0.764	0.967	0.978	0.003	0.968	0.998	0.973	0.001	0.951	0.000	0.000	0.000	0.001	0.001	0.000	0.951	0.000	0.975	0.998	0.969	0.001	0.977	0.965	0.761	0.003	0.979	1.000	1.000	0.997	0.989	0.965	0.880	0.329	0.737	0.750	0.688	0.957	0.784	0.503	0.651	0.805	0.651	0.279	0.421	0.154	0.804	0.871	0.910	0.825	0.717	0.359	0.140	0.104	0.706	0.807	0.791	0.670	0.040	0.038	0.458	0.202	0.105	0.093	0.079	0.297	0.113	0.125	0.460	0.478	0.517	0.540	0.080	0.069	0.972	0.942	0.990	0.981	0.968	0.073	0.364	0.313	0.066	0.556	0.640	0.621	0.882	0.944	0.648	0.942	0.489	0.904	0.937	0.565	0.028	0.959	1.000	0.999	0.997	0.995	0.997	0.997	0.964	0.730	0.000	0.027	0.034	0.764	0.998	0.994	0.962	0.979	0.987	0.989	0.988	0.956	0.012	0.053	0.444	0.763	0.413	0.461	0.451	0.354	0.331	0.259	0.450	0.375	0.417	0.576	0.237	0.047	0.797	0.898	0.834	0.638	0.578	0.748	0.515	0.123	0.171	0.179	0.233	0.131	0.101	0.051	0.751	0.858	0.755	0.366	0.379	0.440	0.272	0.217	0.285	0.282	0.205	0.069	0.101	0.018	0.035	0.782	0.895	0.882	0.961	0.964	0.217	0.751	0.755	0.758	0.773	0.922	0.948	0.902	0.660	0.912	0.931	0.196	0.203	0.209	0.086	0.934	0.942	0.863	0.235	0.186	0.950	0.901	0.915	0.914	0.929	0.945	0.944	0.958	0.937	0.952	0.981	0.935	0.267	0.235	0.150	0.091	0.289	0.315	0.314	0.468	0.304	0.190	0.049	0.772	0.711	0.891	0.323	0.185	0.097	0.153	0.143	0.381	0.450	0.500	0.186	0.152	0.897	0.986	0.980	0.722	0.056	0.108	0.102	0.523	0.616	0.650	0.827	0.806	0.960	0.967	0.898	0.793	0.967	0.969	0.868	0.921	0.664	0.203	0.729	0.949	0.960	0.864	0.091	0.254	0.033	0.770	0.866	0.794	0.776	0.875	0.852	0.785	0.956	0.261	0.227	0.242	0.240	0.245	0.019	0.741	0.766	0.760	0.754	0.761	0.755	0.748	0.681	0.013	0.241	0.022	0.938	0.976	0.977	0.852	0.403	0.849	0.840	0.272	0.493	0.809	0.806	0.582	0.054	0.392	0.429	0.231	0.596	0.869	0.927	0.858	0.846	0.729	0.348	0.018	0.093	0.160	0.675	0.798	0.807	0.866	0.815	0.842	0.787	0.668	0.881	0.880	0.848	0.112	0.075	0.498	0.597	0.629	0.578	0.937	0.993	0.994	0.731	0.716	0.982	0.997	0.977	0.545	0.557	0.463	0.426	0.988	0.989	0.996	0.995	0.989	0.705	0.709	0.398	0.401	0.994	0.996	0.992	0.994	0.996	0.997	0.967	0.000	0.062	0.000	0.673	0.660	0.000	0.001	0.001	0.001	0.007	0.046	0.684	0.658	0.966	0.998	0.997	0.994	0.996	0.872	0.871	0.355	0.481	0.480	0.342	0.021	0.010	0.011	0.091	0.230	0.222	0.134	0.984	0.996	0.994	0.982	0.012	0.741	0.956	0.057	0.042	0.044	0.044	0.043	0.040	0.993	0.796	0.012	0.946	0.967	0.996	0.979	0.052	0.515	0.654	0.724	0.735	0.746	0.051	0.563	0.199	0.558	0.885	0.984	0.139	0.823	0.852	0.913	0.937	0.949	0.930	0.565	0.211	0.094	0.118	0.485	0.867	0.991	0.970	0.050	0.965	0.990	0.990	0.997	0.998	0.992	0.993	0.986	0.021	0.053	0.418	0.819	0.943	0.968	0.965	0.959	0.961	0.945	0.043	0.014	0.288	0.922	0.940	0.946	0.949	0.868	0.890	0.025	0.938	0.998	0.976	0.977	0.974	0.977	0.976	0.995	0.075	0.307	0.327	0.170	0.081	0.027	0.028	0.692	0.737	0.623	0.627	0.686	0.528	0.140	0.172	0.145	0.300	0.357	0.692	0.749	0.530	0.562	0.452	0.119	0.514	0.846	0.875	0.852	0.800	0.383	0.159	0.204	0.472	0.723	0.654	0.803	0.725	0.137	0.774	0.799	0.802	0.717	0.671	0.336	0.499	0.578	0.470	0.232	0.219	0.153	0.131	0.028	0.158	0.178	0.177	0.912	0.869	0.221	0.115	0.570	0.806	0.748	0.781	0.660	0.045	0.078	0.360	0.408	0.514	0.455	0.364	0.441	0.632	0.684	0.649	0.075	0.915	0.937	0.951	0.969	0.975	0.971	0.599	0.797	0.884	0.441	0.388	0.327	0.032	0.024	0.006	0.056	0.438	0.945	0.970	0.999	0.999	1.000	0.999	0.994	0.981	0.898	0.011	0.519	0.530	0.505	0.767	0.462	0.826	0.945	0.985	0.983	0.970	0.958	0.483	0.487	0.108	0.066	0.977	0.981	0.993	0.997	0.994	1.000	0.999	0.923	0.432	0.404	0.457	0.989	0.997	0.996	0.991	0.496	0.333	0.064	0.198	0.188	0.184	0.407	0.818	0.973	0.994	0.994	0.962	0.917	0.444	0.381	0.753	0.575	0.621	0.954	0.881	0.862	0.699	0.584	0.625	0.423	0.528	0.532	0.520	0.477	0.360	0.445	0.842	0.998	0.996	0.997	0.998	0.875	0.002	0.987	0.989	0.981	0.983	0.986	0.801	0.704	0.001	0.001	0.001	0.001	0.702	0.801	0.539	0.717	0.713	0.982	0.988	0.986	0.874	0.997	0.998	0.997	0.987	0.943	0.750	0.441	0.440	0.287	0.185	0.275	0.850	0.833	0.665	0.530	0.053	0.532	0.828	0.336	0.787	0.525	0.560	0.541	0.122	0.191	0.065	0.477	0.746	0.854	0.964	0.922	0.374	0.466	0.573	0.631	0.693	0.648	0.612	0.631	0.288	0.456	0.471	0.467	0.613	0.788	0.795	0.788	0.794	0.954	0.980	0.976	0.976	0.901	0.180	0.132	0.429	0.407	0.007	0.009	0.010	0.150	0.217	0.218	0.631	0.630	0.205	0.004	0.926	1.000	1.000	1.000	0.958	0.780	0.780	0.781	0.781	0.869	0.721	0.639	0.734	0.689	0.374	0.442	0.530	0.639	0.362	0.564	0.639	0.613	0.667	0.922	0.747	0.741	0.754	0.640	0.768	0.771	0.951	0.902	0.646	0.566	0.453	0.108	0.422	0.485	0.498	0.985	0.986	0.553	0.937	0.908	0.513	0.648	0.523	0.900	0.946	0.955	0.918	0.424	0.895	0.779	0.293	0.873	0.888	0.911	0.974	0.725	0.875	0.887	0.756	0.221	0.415	0.596	0.711	0.622	0.544	0.640	0.530	0.535	0.478	0.443	0.114	0.588	0.803	0.808	0.795	0.454	0.961	0.990	0.991	0.532	0.758	0.882	0.883	0.656	0.783	0.336	0.695	0.691	0.867	0.767	0.613	0.091	0.281	0.380	0.710	0.742	0.481	0.452	0.257	0.049	0.418	0.460	0.123	0.075	0.075	0.887	0.980	0.990	1.000	1.000	0.998	0.996	0.996	0.988	0.926	0.000	0.000	0.001	0.922	0.994	0.997	0.997	0.999	0.999	0.999	0.985	0.967	0.994	0.883	0.998	0.999	0.998	0.997	0.997	0.002	0.001	0.002	0.002	0.997	0.995	0.965	0.999	0.999	0.831	0.247	0.048	0.315	0.389	0.408	0.675	0.964	0.942	0.633	0.712	0.564	0.592	0.680	0.899	0.927	0.713	0.739	0.670	0.856	0.855	0.562	0.708	0.215	0.460	0.462	0.417	0.380	0.254	0.235	0.070	0.544	0.470	0.418	0.422	0.273	0.335	0.417	0.199	0.344	0.554	0.725	0.801	0.665	0.640	0.655	0.633	0.589	0.778	0.578	0.684	0.662	0.619	0.664	0.674	0.648	0.659	0.539	0.183	0.530	0.514	0.222	0.265	0.381	0.322	0.405	0.336	0.653	0.400	0.642	0.450	0.221	0.667	0.649	0.650	0.718	0.662	0.131	0.849	0.837	0.332	0.021	0.116	0.132	0.214	0.363	0.305	0.863	0.959	0.236	0.979	0.942	0.942	0.925	0.649	0.061	0.357	0.348	0.143	0.402	0.957	0.949	0.831	0.760	0.639	0.652	0.822	0.836	0.703	0.536	0.043	0.042	0.047	0.048	0.186	0.398	0.409	0.308	0.138	0.141	0.161	0.130	0.253	0.214	0.241	0.073	0.096	0.069	0.837	0.967	0.978	0.942	0.882	0.551	0.109	0.108	0.122	0.590	0.943	0.975	0.959	0.944	0.818	0.025	0.024	0.057	0.036	0.654	0.871	0.941	0.929	0.099	0.153	0.075	0.020	0.004	0.008	0.016	0.119	0.018	0.015	0.013	0.012	0.011	0.073	0.059	0.052	0.194	0.048	0.005	0.004	0.003	0.007	0.033	0.033	0.812	0.817	0.934	0.785	0.110	0.006	0.094	0.145	0.267	0.355	0.182	0.313	0.278	0.080	0.078	0.049	0.047	0.205	0.820	0.662	0.729	0.865	0.423	0.900	0.880	0.741	0.838	0.686	0.653	0.548	0.653	0.542	0.517	0.532	0.533	0.292	0.882	0.970	0.990	0.995	0.996	0.018	0.017	0.007	0.006	0.006	0.004	0.005	0.010	0.996	0.994	0.988	0.951	0.847	0.012	0.015	0.080	0.026	0.916	0.991	0.993	0.978	0.042	0.648	0.829	0.795	0.050	0.369	0.023	0.009	0.018	0.031	0.369	0.036	0.747	0.788	0.640	0.046	0.981	0.984	0.979	0.887	0.055	0.068	0.022	0.010	0.009	0.025	0.292	0.304	0.292	0.850	0.955	0.961	0.936	0.744	0.230	0.304	0.366	0.408	0.435	0.436	0.601	0.559	0.976	0.989	0.903	0.024	0.992	0.995	0.996	0.997	0.998	0.999	0.955	0.005	0.004	0.000	0.000	0.003	0.949	0.995	0.994	0.992	0.995	0.996	0.992	0.487	0.540	0.535	0.056	0.059	0.490	0.515	0.191	0.489	0.601	0.722	0.632	0.603	0.546	0.722	0.745	0.733	0.651	0.507	0.511	0.449	0.912	0.851	0.716	0.688	0.610	0.637	0.643	0.602	0.591	0.320	0.025	0.052	0.085	0.094	0.268	0.274	0.690	0.919	0.887	0.918	0.957	0.962	0.961	0.065	0.032	0.027	0.026	0.974	0.979	0.943	0.921	0.855	0.717	0.549	0.165	0.218	0.152	0.132	0.081	0.062	0.050	0.110	0.103	0.146	0.075	0.051	0.811	0.970	0.971	0.983	0.980	0.923	0.619	0.027	0.011	0.015	0.018	0.607	0.911	0.978	0.986	0.988	0.991	0.826	0.013	0.006	0.011	0.013	0.906	0.910	0.948	0.950	0.946	0.890	0.865	0.917	0.900	0.983	0.989	0.989	0.956	0.959	0.999	1.000	0.999	0.959	0.960	0.958	0.945	0.772	0.880	0.882	0.814	0.690	0.047	0.146	0.139	0.053	0.083	0.836	0.900	0.915	0.916	0.918	0.833	0.125	0.307	0.332	0.300	0.315	0.321	0.607	0.496	0.535	0.659	0.405	0.637	0.391	0.205	0.156	0.161	0.082	0.632	0.882	0.934	0.942	0.942	0.866	0.855	0.644	0.034	0.041	0.135	0.782	0.941	0.922	0.976	0.980	0.963	0.939	0.683	0.097	0.098	0.166	0.205	0.446	0.457	0.082	0.702	0.813	0.906	0.976	0.989	0.919	0.994	0.981	0.256	0.987	0.986	0.917	0.773	0.216	0.356	0.281	0.224	0.045	0.245	0.402	0.612	0.496	0.869	0.786	0.858	0.863	0.135	0.942	0.947	0.980	0.985	0.955	0.876	0.882	0.794	0.119	0.261	0.326	0.161	0.389	0.431	0.611	0.339	0.661	0.665	0.681	0.663	0.329	0.207	0.013	0.019	0.039	0.057	0.806	0.946	0.967	0.979	0.971	0.888	0.101	0.108	0.246	0.737	0.839	0.855	0.902	0.853	0.395	0.598	0.998	0.994	0.993	0.998	0.999	0.980	0.990	0.986	0.980	0.980	0.973	0.893	0.548	0.926	0.949	0.962	0.964	0.964	0.955	0.750	0.011	0.010	0.014	0.017	0.019	0.014	0.759	0.957	0.970	0.966	0.961	0.944	0.846	0.010	0.799	0.843	0.961	0.654	0.642	0.964	0.983	0.952	0.273	0.240	0.889	0.803	0.805	0.265	0.378	0.809	0.536	0.647	0.561	0.018	0.021	0.057	0.186	0.223	0.083	0.658	0.926	0.935	0.918	0.431	0.405	0.705	0.661	0.556	0.009	0.026	0.004	0.003	0.002	0.001
ENST00000416970.5_1_SNHG7-003	0.015	0.020	0.022	0.676	0.869	0.869	0.818	0.832	0.142	0.138	0.169	0.082	0.047	0.966	0.984	0.970	0.996	0.993	0.990	0.644	0.883	0.510	0.957	0.039	0.948	0.995	0.970	0.967	0.733	0.736	0.556	0.804	0.689	0.889	0.414	0.997	0.982	0.057	0.934	0.901	0.841	0.684	0.406	0.107	0.100	0.137	0.892	0.900	0.983	0.989	0.920	0.976	0.496	0.886	0.999	1.000	1.000	0.997	0.944	0.973	0.070	0.072	0.143	0.140	0.075	0.679	0.432	0.556	0.923	0.994	0.999	0.994	0.925	0.988	0.966	0.076	0.969	0.999	1.000	1.000	1.000	1.000	0.987	0.005	0.990	0.997	0.998	0.998	0.853	0.001	0.405	0.276	0.689	0.999	1.000	0.959	0.998	1.000	0.997	0.001	0.995	0.995	0.998	0.993	0.002	0.002	0.994	0.995	0.926	0.073	0.563	0.082	0.124	0.024	0.989	0.990	0.995	1.000	1.000	1.000	0.999	0.999	0.998	0.000	0.000	0.000	0.000	0.998	0.999	0.999	1.000	1.000	1.000	0.997	1.000	0.997	0.116	0.585	0.998	1.000	0.986	0.059	0.013	0.995	0.999	0.998	0.996	0.001	0.997	1.000	1.000	0.999	1.000	0.958	0.964	0.404	0.861	0.999	0.997	0.992	0.989	0.986	0.999	1.000	0.986	0.049	0.990	0.972	0.980	0.001	0.081	0.082	0.977	0.999	0.997	0.999	1.000	1.000	0.906	0.950	0.706	0.972	0.971	0.959	0.965	0.996	0.881	0.930	0.643	0.943	0.862	0.947	0.091	0.967	0.967	0.973	0.144	0.986	0.989	0.995	0.967	0.011	0.222	0.135	0.145	0.112	0.109	0.266	0.992	0.951	0.949	0.847	0.903	0.905	0.999	0.999	0.998	0.946	0.901	0.930	0.915	0.997	0.997	0.957	0.852	0.992	0.987	0.994	0.986	0.166	0.833	0.840	0.838	0.967	0.997	0.911	0.996	0.993	0.866	0.772	0.971	0.972	0.931	0.943	0.910	0.071	0.165	0.095	0.165	0.735	0.662	0.891	0.304	0.985	0.999	0.966	0.948	0.890	0.935	0.064	0.840	0.986	0.988	0.917	0.910	0.979	0.172	0.155	0.055	0.877	0.922	0.983	0.959	0.802	0.977	0.976	0.973	0.972	0.932	0.974	0.052	0.150	0.156	0.154	0.158	0.983	0.959	0.945	0.854	0.972	0.954	0.779	0.659	0.821	0.765	0.739	0.731	0.115	0.089	0.086	0.995	0.999	0.997	0.997	0.995	0.029	0.978	0.035	0.988	0.983	0.991	0.965	0.992	0.052	0.029	0.018	0.940	0.971	0.998	0.976	0.962	0.075	0.094	0.118	0.326	0.124	0.763	0.687	0.661	0.230	0.212	0.261	0.231	0.708	0.776	0.768	0.294	0.840	0.903	0.907	0.912	0.948	0.957	0.965	0.993	0.988	0.977	0.180	0.831	0.959	0.893	0.079	0.921	0.857	0.850	0.842	0.901	0.829	0.611	0.098	0.008	0.993	0.998	0.999	0.996	0.999	0.993	0.011	0.012	0.977	0.985	0.989	0.988	0.016	0.003	0.002	0.001	0.995	0.995	0.991	0.985	0.003	0.991	0.998	0.993	0.998	0.996	0.991	0.005	0.759	0.811	0.806	0.109	0.062	0.055	0.041	0.990	0.997	0.996	0.999	0.997	0.984	0.008	0.003	0.004	0.005	0.984	0.995	0.997	0.998	0.995	0.995	0.739	0.701	0.762	0.709	0.899	0.981	0.987	0.960	0.809	0.970	0.203	0.945	0.952	0.860	0.171	0.915	0.886	0.001	0.916	0.915	0.904	0.916	0.917	0.905	0.905	0.869	0.100	0.264	0.327	0.310	0.316	0.113	0.090	0.042	0.958	0.986	0.988	0.955	0.952	0.040	0.027	0.982	0.995	0.970	0.972	0.955	0.022	0.985	0.993	0.976	0.967	0.990	0.985	0.048	0.163	0.114	0.275	0.276	0.334	0.978	0.993	0.930	0.920	0.827	0.169	0.907	0.918	0.968	0.926	0.210	0.120	0.832	0.971	0.977	0.840	0.949	0.138	0.113	0.173	0.176	0.858	0.843	0.863	0.864	0.996	0.261	0.313	0.317	0.079	0.142	0.141	0.105	0.019	0.915	0.979	0.954	0.983	0.160	0.860	0.955	0.866	0.968	0.993	0.179	0.806	0.964	0.962	0.898	0.965	0.968	0.964	0.847	0.014	0.909	0.971	0.935	0.723	0.927	0.938	0.930	0.955	0.807	0.022	0.758	0.947	0.212	0.890	0.933	0.992	0.988	0.349	0.186	0.184	0.189	0.188	0.061	0.862	0.912	0.914	0.754	0.856	0.826	0.073	0.842	0.992	0.903	0.915	0.914	0.054	0.340	0.172	0.688	0.791	0.979	0.942	0.874	0.922	0.989	0.978	0.990	0.988	0.971	0.991	0.452	0.532	0.911	0.988	0.511	0.993	0.977	0.773	0.954	0.941	0.984	0.981	0.978	0.939	0.502	0.948	0.019	0.271	0.622	0.655	0.033	0.986	0.991	0.981	0.981	0.985	0.968	0.055	0.663	0.826	0.882	0.894	0.902	0.882	0.881	0.856	0.844	0.147	0.155	0.093	0.585	0.426	0.334	0.816	0.857	0.849	0.820	0.762	0.121	0.940	0.955	0.952	0.973	0.728	0.574	0.396	0.369	0.360	0.242	0.544	0.874	0.843	0.975	0.973	0.749	0.019	0.344	0.901	0.946	0.858	0.185	0.191	0.577	0.191	0.173	0.150	0.144	0.123	0.193	0.460	0.129	0.170	0.862	0.775	0.822	0.816	0.969	0.957	0.884	0.873	0.651	0.341	0.953	0.997	0.885	0.097	0.609	0.700	0.560	0.159	0.156	0.149	0.043	0.445	0.568	0.720	0.170	0.682	0.702	0.685	0.207	0.866	0.977	0.946	0.934	0.909	0.133	0.794	0.847	0.905	0.876	0.769	0.036	0.115	0.196	0.077	0.307	0.180	0.157	0.151	0.161	0.071	0.546	0.846	0.959	0.991	0.992	0.995	0.995	0.988	0.026	0.009	0.005	0.005	0.005	0.996	1.000	1.000	0.998	0.978	0.949	0.881	0.777	0.436	0.439	0.058	0.733	0.820	0.867	0.883	0.970	0.916	0.859	0.789	0.638	0.069	0.430	0.495	0.875	0.872	0.898	0.784	0.784	0.856	0.813	0.745	0.244	0.032	0.056	0.066	0.091	0.056	0.091	0.442	0.674	0.717	0.690	0.820	0.815	0.822	0.786	0.603	0.917	0.922	0.745	0.744	0.797	0.614	0.167	0.165	0.112	0.045	0.495	0.513	0.590	0.632	0.600	0.520	0.125	0.744	0.898	0.972	0.959	0.746
ENST00000636308.1_1_DTX2P1-UPK3BP1-PMS2P11-003	0.984	0.996	0.997	0.979	0.177	0.219	0.163	0.426	0.986	0.987	0.966	0.550	0.186	0.271	0.217	0.205	0.201	0.205	0.216	0.519	0.985	0.988	0.389	0.973	0.617	0.006	0.534	0.824	0.839	0.914	0.340	0.012	0.036	0.980	0.973	0.975	0.999	0.999	0.999	0.993	1.000	0.998	0.991	0.443	0.607	0.803	0.946	0.988	0.538	0.540	0.112	0.987	0.977	0.905	0.985	0.973	0.329	0.996	0.897	0.470	0.559	0.261	0.451	0.916	0.508	0.449	0.576	0.978	0.551	0.988	0.440	0.552	0.992	0.999	0.998	0.347	0.991	0.988	0.986	0.486	0.436	0.426	0.344	0.005	0.150	0.419	0.957	0.887	0.876	0.891	0.885	0.991	0.959	0.457	0.864	0.766	0.728	0.560	0.610	0.928	0.741	0.581	0.727	0.791	0.427	0.517	0.425	0.600	0.766	0.955	0.894	0.446	0.390	0.715	0.974	0.928	0.815	0.857	0.650	0.668	0.538	0.525	0.653	0.809	0.465	0.339	0.357	0.347	0.355	0.451	0.298	0.349	0.239	0.224	0.766	0.776	0.776	0.855	0.646	0.664	0.561	0.734	0.728	0.810	0.465	0.466	0.648	0.860	0.759	0.510	0.138	0.158	0.160	0.701	0.689	0.482	0.356	0.403	0.407	0.612	0.516	0.364	0.531	0.532	0.878	0.880	0.673	0.323	0.240	0.082	0.122	0.130	0.886	0.982	0.999	0.998	0.996	0.997	0.993	0.003	0.892	0.996	0.998	0.998	0.994	0.003	0.985	0.952	0.799	0.005	0.002	0.001	0.003	0.796	0.954	0.987	0.005	0.994	0.998	0.997	0.998	0.886	0.994	0.996	0.994	0.997	0.997	0.982	0.888	0.729	0.786	0.818	0.476	0.779	0.786	0.621	0.948	0.963	0.856	0.769	0.377	0.334	0.456	0.967	0.998	0.986	0.988	0.979	0.663	0.933	0.935	0.890	0.666	0.528	0.750	0.700	0.637	0.687	0.043	0.249	0.299	0.295	0.088	0.621	0.573	0.531	0.725	0.945	0.674	0.662	0.642	0.550	0.566	0.435	0.399	0.393	0.403	0.641	0.720	0.991	0.992	0.971	0.992	0.995	0.962	0.991	0.966	0.530	0.541	0.380	0.863	0.441	0.759	0.839	0.665	0.335	0.306	0.219	0.034	0.378	0.377	0.888	0.669	0.659	0.420	0.704	0.582	0.898	0.927	0.900	0.994	0.873	0.422	0.876	0.998	0.966	0.913	0.917	0.759	0.762	0.442	0.212	0.391	0.799	0.767	0.567	0.557	0.683	0.606	0.627	0.944	0.855	0.322	0.623	0.335	0.316	0.448	0.362	0.617	0.589	0.873	0.811	0.184	0.405	0.476	0.899	0.912	0.992	0.993	0.992	0.979	0.658	0.254	0.104	0.089	0.995	0.999	0.999	1.000	0.993	0.451	0.704	0.534	0.543	0.543	0.361	0.790	0.808	0.998	0.999	0.928	0.972	0.954	0.542	0.938	0.985	0.959	0.485	0.902	0.997	0.998	0.980	0.907	0.740	0.984	0.884	0.662	0.560	0.670	0.122	0.413	0.680	0.995	0.998	0.975	0.956	0.688	0.994	0.996	0.975	0.941	0.534	0.782	0.641	0.791	0.958	0.959	0.571	0.596	0.190	0.185	0.361	0.208	0.749	0.832	0.906	0.934	0.875	0.902	0.544	0.480	0.574	0.573	0.551	0.560	0.569	0.014	0.456	0.447	0.978	0.980	0.972	0.993	0.574	0.551	0.567	0.063	0.143	0.356	0.034	0.744	0.971	0.969	0.793	0.478	0.467	0.558	0.451	0.450	0.665	0.790	0.766	0.995	0.949	0.581	0.738	0.745	0.457	0.465	0.995	0.998	1.000	0.995	0.949	0.998	0.998	0.986	0.984	0.981	0.968	0.958	0.896	0.890	0.897	0.996	0.994	0.979	0.205	0.085	0.088	0.081	0.001	0.042	0.020	0.842	0.970	0.963	0.944	0.755	0.742	0.236	0.534	0.572	0.413	0.966	0.989	0.999	0.997	0.416	0.996	0.997	0.944	0.782	0.416	0.410	0.396	0.015	0.897	0.989	1.000	0.996	0.275	0.723	0.988	0.987	0.984	0.136	0.189	0.245	0.923	0.842	0.664	0.662	0.608	0.914	0.825	0.317	0.432	0.264	0.383	0.967	0.953	0.904	0.643	0.617	0.616	0.166	0.366	0.519	0.150	0.033	0.117	0.246	0.952	0.976	0.934	0.837	0.822	0.496	0.716	0.667	0.675	0.056	0.955	0.999	0.999	0.985	1.000	1.000	0.997	0.987	0.909	0.854	0.282	0.758	0.846	0.288	0.283	0.289	0.290	0.293	0.080	0.536	0.525	0.807	0.998	1.000	1.000	1.000	1.000	0.991	0.975	0.754	0.744	0.570	0.622	0.096	0.506	0.513	0.542	0.479	0.485	0.536	0.629	0.589	0.867	0.987	0.999	0.894	0.881	0.873	0.728	0.467	0.435	0.413	0.236	0.152	0.251	0.311	0.356	0.440	0.844	0.928	0.726	0.687	0.287	0.473	0.397	0.410	0.227	0.289	0.180	0.928	0.984	0.897	0.994	0.918	0.558	0.624	0.176	0.417	0.383	0.469	0.393	0.478	0.509	0.503	0.446	0.681	0.740	0.669	0.973	0.749	0.595	0.701	0.643	0.824	0.740	0.846	0.865	0.388	0.348	0.338	0.343	0.185	0.215	0.762	0.809	0.976	0.890	0.317	0.428	0.908	0.979	0.732	0.970	0.797	0.979	0.983	0.427	0.845	0.669	0.699	0.464	0.444	0.673	0.667	0.578	0.311	0.283	0.344	0.406	0.193	0.397	0.513	0.552	0.907	0.590	0.400	0.545	0.548	0.549	0.491	0.882	0.569	0.603	0.346	0.631	0.664	0.990	0.991	0.612	0.510	0.656	0.985	0.997	0.996	0.988	0.454	0.445	0.390	0.982	0.994	0.983	0.012	0.012	0.998	0.998	0.999	1.000	0.991	1.000	1.000	0.986	0.013	0.899	0.989	1.000	1.000	0.955	0.473	0.056	0.539	0.496	0.537	0.528	0.990	0.892	0.990	0.997	0.998	0.999	1.000	0.999	0.002	0.984	0.993	0.997	0.930	0.988	0.910	0.001	0.430	0.245	0.004	0.064	0.088	0.909	0.966	0.987	0.973	0.863	0.993	0.987	0.979	0.022	0.023	0.022	0.877	0.885	0.896	0.947	0.096	0.140	0.958	0.941	0.993	0.896	0.077	0.093	0.311	0.305	0.285	0.032	0.934	0.999	0.931	0.999	0.997	0.999	0.998	0.999	0.998	0.917	1.000	0.998	0.997	0.775	0.038	0.039	0.403	0.524	0.485	0.446	0.347	0.269	0.246	0.531	0.936	0.948	0.853	0.061	0.090	0.508	0.814	0.839	0.907	0.962	0.969	0.985	0.958	0.026	0.030	0.037	0.973	0.998	0.989	0.986	0.690	0.092	0.568	0.559	0.480	0.346	0.259	0.237	0.497	0.282	0.601	0.684	0.935	0.574	0.117	0.026	0.018	0.049	0.041	0.067	0.094	0.076	0.224	0.226	0.218	0.058	0.210	0.204	0.155	0.500	0.414	0.419	0.828	0.730	0.399	0.624	0.122	0.162	0.067	0.034	0.025	0.078	0.083	0.108	0.253	0.025	0.112	0.099	0.081	0.626	0.935	0.952	0.894	0.484	0.586	0.544	0.601	0.608	0.984	0.985	0.974	0.904	0.651	0.156	0.858	0.772	0.453	0.781	0.981	0.404	0.995	0.999	0.961	0.628	0.961	0.712	0.278	0.412	0.514	0.493	0.486	0.862	0.912	0.891	0.532	0.908	0.962	0.802	0.608	0.480	0.096	0.070	0.466	0.495	0.694	0.542	0.944	0.847	0.943	0.439	0.083	0.064	0.045	0.360	0.485	0.470	0.536	0.535	0.070	0.709	0.679	0.793	0.732	0.741	0.536	0.267	0.489	0.429	0.118	0.600	0.966	0.929	0.587	0.482	0.098	0.020	0.412	0.512	0.889	0.997	0.997	0.581	0.895	0.462	0.763	0.565	0.566	0.954	0.981	0.978	0.933	0.630	0.071	0.165	0.596	0.870	0.559	0.523	0.515	0.528	0.063	0.140	0.630	0.500	0.511	0.463	0.545	0.110	0.557	0.454	0.920	0.908	0.543	0.995	0.993	0.984	0.985	0.936	0.988	0.990	0.504	0.481	0.508	0.907	0.996	0.998	0.519	0.974	0.962	0.945	0.947	0.455	0.010	0.061	0.483	0.489	0.968	0.969	0.505	0.942	0.735	0.687	0.497	0.012	0.437	0.036	0.979	0.993	0.980	0.987	0.994	0.995	0.996	0.995	0.020	0.015	0.996	0.994	0.980	0.029	0.040	0.561	0.584	0.611	0.648	0.641	0.102	0.416	0.552	0.816	0.785	0.473	0.468	0.442	0.011	0.020	0.474	0.476	0.755	0.740	0.029	0.031	0.187	0.260	0.303	0.334	0.709	0.451	0.207	0.247	0.538	0.650	0.611	0.347	0.233	0.048	0.946	0.956	0.966	0.967	0.998	0.926	0.726	0.030	0.007	0.040	0.040	0.731	0.913	0.986	0.986	0.997	0.970	0.967	0.018	0.024	0.086	0.995	1.000	0.927	0.045	0.051	0.069	0.051	0.053	0.114	0.117	0.110	0.987	0.998	0.969	0.955	0.956	0.649	0.054	0.966	0.941	0.804	0.027	0.017	0.004	0.018	0.006	0.016	0.010	0.009	0.016	0.016	0.018	0.013	0.012	0.020	0.342	0.340	0.014	0.003	0.901	0.905	0.905	0.905	0.907	0.907	0.995	1.000	0.999	0.995	0.088	0.012	0.003	0.962	0.964	0.015	0.977	0.997	1.000	1.000	0.999	1.000	1.000	1.000	0.999	1.000	1.000	0.993	0.227	0.257	0.000	0.000	0.111	0.000	0.002	0.102	0.101	0.042	0.151	0.007	0.076	0.112	0.998	1.000	1.000	0.999	1.000	1.000	1.000	0.000	0.998	0.999	0.999	0.995	0.996	0.117	0.136	0.884	0.899	0.057	0.134	0.112	0.004	0.007	0.901	0.904	0.906	0.899	0.999	1.000	0.999	1.000	0.997	0.996	0.097	0.079	0.406	0.541	0.160	0.094	0.090	0.098	0.614	0.652	0.604	0.015	0.037	0.014	0.921	0.981	0.963	0.488	0.514	0.959	0.979	0.971	0.925	0.780	0.753	0.747	0.916	0.410	0.318	0.346	0.965	0.969	0.968	1.000	1.000	0.999	0.914	0.940	0.950	0.999	0.999	0.980	0.998	0.957	0.955	0.952	0.983	0.996	0.999	0.984	0.733	0.957	0.250	0.067	0.889	0.999	0.997	0.060	0.015	0.005	0.011	0.017	0.010	0.031	0.032	0.907	0.909	0.904	0.059	0.064	0.990	0.998	0.044	0.999	0.975	0.989	0.975	0.025	0.028	0.027	0.987	0.991	0.999	0.994	0.964	0.963	0.953	0.953	0.853	0.826	0.579	0.867	0.880	0.852	0.503	0.681	0.408	0.987	0.971	0.943	0.957	0.151	0.330	0.363	0.800	0.724	0.043	0.920	0.947	0.943	0.961	0.869	0.017	0.935	0.960	0.987	0.999	0.999	0.760	0.039	0.042	0.048	0.752	0.964	0.971	0.976	0.979	0.980	0.154	0.136	0.039	0.332	0.388	0.275	0.926	0.996	0.995	0.978	0.019	0.016	0.924	0.997	0.997	0.980	0.982	0.025	0.934	0.947	0.807	0.160	0.283	0.013	0.006	0.907	0.571	0.715	0.685	0.940	0.980	0.049	0.768	0.963	0.197	0.978	0.788	0.179	0.955	0.951	0.983	0.977	0.966	0.999	0.998	0.982	0.998	0.994	0.990	0.985	0.022	0.023	0.014	0.017	0.992	0.988	0.999	0.990	0.976	0.007	0.041	0.063	0.067	0.080	0.187	0.135	0.643	0.836	0.879	0.942	0.917	0.676	0.256	0.975	0.976	0.963	0.317	0.874	0.578	0.966	0.930	0.943	0.075	0.252	0.230	0.284	0.735	0.585	0.876	0.448	0.958	0.847	0.314	0.289	0.223	0.002	0.003	0.001	0.002	0.025	0.108	0.110	0.020	0.065	0.045	0.394	0.431	0.427	0.279	0.149	0.561	0.791	0.368	0.943	0.921	0.611	0.046	0.001	0.029	0.352	0.676	0.671	0.781	0.625	0.411	0.211	0.778	0.992	0.998	0.997	0.997	0.998	0.975	0.172	0.120	0.005	0.005	0.002	0.006	0.286	0.002	0.981	0.998	0.993	0.998	0.999	0.990	0.986	0.285	0.274	0.283	0.537	0.527	0.026	0.126	0.037	0.302	0.994	0.999	0.990	0.695	0.987	0.988	0.938	0.979	0.710	0.667	0.101	0.965	0.977	0.075	0.978	0.984	0.991	0.006	0.001	0.007	0.007	0.980	0.976	0.959	0.935	0.942	0.043	0.878	0.984	0.964	0.914	0.265	0.304	0.292	0.765	0.736	0.805	0.690	0.820	0.866	0.004	0.002	0.960	0.976	0.975	0.269	0.002	0.767	0.802	0.072	0.939	0.993	0.927	0.142	0.057	0.880	0.934	0.996	0.998	0.991	0.813	0.722	0.977	0.961	0.979	0.980	0.999	0.999	1.000	0.995	0.887	0.839	0.048	0.009	0.009	0.000	0.002	0.822	0.953	0.009	0.999	0.999	0.999	1.000	0.989	0.830	0.062	0.723	0.724	0.703	0.164	0.153	0.152	0.156	0.054	0.053	0.989	0.995	0.999	1.000	0.998	0.994	0.952	0.051	0.969	0.784	0.972	0.955	0.213	0.947	0.976	1.000	0.999	0.829	0.096	0.004	0.331	0.979	0.937	0.911	0.970	0.976	0.993	0.988	0.930	0.019	0.036	0.995	0.999	0.981	0.824	0.058	0.114	0.081	0.146	0.438	0.994	0.997	0.975	0.940	0.949	0.973	0.984	0.041	0.969	0.950	0.033	0.077	0.057	0.074	0.069	0.014	0.004	0.353	0.349	0.117	0.268	0.976	0.977	0.510	0.488	0.301	0.531	0.346	0.316	0.635	0.374	0.063	0.886	0.919	0.959	0.957	0.963	0.135	0.252	0.009	0.607	0.071	0.986	0.998	0.916	0.066	0.031	0.030	0.518	0.947	0.919	0.823	0.382	0.209	0.860	0.917	0.974	0.949	0.973	0.151	0.107	0.333	0.438	0.428	0.648	0.660	0.659	0.652	0.115	0.563	0.341	0.022	0.038	0.026	0.054	0.956	0.935	0.073	0.990	0.981	0.999	1.000	1.000	0.997	0.909	0.374	0.157	0.713	0.909	0.969	0.959	0.956	0.800	0.022	0.028	0.047	0.067	0.865	0.995	0.996	0.996	0.951	0.746	0.116	0.332	0.087	0.163	0.022	0.016	0.013	0.988	0.992	1.000	1.000	1.000	1.000	0.997	0.998	0.997	0.994	0.001	0.998	1.000	0.996	0.296	0.761	0.005	0.913	0.903	0.816	0.047	0.009	0.004	0.996	1.000	1.000	0.998	0.411	0.418	0.239	0.006	0.032	0.026	0.938	0.925	0.890	0.006	0.005	0.022	0.889	0.952	0.959	0.005	0.003	0.003	0.664	0.408	0.003	0.999	0.999	0.997	0.993	0.003	0.008	0.001	0.043	0.003	0.804	0.907	0.923	0.014	0.435	0.304	0.326	0.004	0.995	0.997	0.996	0.003	0.996	0.999	1.000	1.000	1.000	0.998	0.999	0.998	0.999	0.995	0.004	0.083	0.054	0.002	0.991	0.996	0.981	0.998	0.957	0.168	0.152	0.515	0.628	0.403	0.601	0.375	0.017	0.913	0.849	0.849	0.848	0.036	0.341	0.032	0.600	0.535	0.834	0.378	0.907	0.989	0.804	0.131	0.850	0.956	0.135	0.996	0.998	0.963	0.999	0.999	0.990	0.960	0.991	0.037	0.041	0.035	0.038	0.975	0.979	0.970	0.966	0.970	0.996	0.986	0.987	0.996	0.835	0.619	0.997	0.985	0.425	0.416	0.280	0.043	0.265	0.305	0.037	0.619	0.607	0.644	0.574	0.988	1.000	0.999	0.981	0.987	0.990	0.019	0.013	0.014	0.013	0.002	0.997	1.000	0.999	0.999	0.986	0.965	0.040	0.083	0.081	0.107	0.159	0.498	0.630	0.287	0.076	0.065	0.459	0.259	0.907	0.855	0.546	0.448	0.271	0.128	0.198	0.691	0.753	0.822	0.957	0.943	0.680	0.741	0.702	0.867	0.757	0.292	0.430	0.712	0.457	0.547	0.076	0.181	0.193	0.271	0.995	0.995	0.995	0.889	0.441	0.035	0.266	0.326	0.124	0.177	0.172	0.487	0.528	0.555	0.779	0.811	0.488	0.777	0.570	0.513	0.200	0.185	0.353	0.063	0.029	0.064	0.526	0.171	0.156	0.853	0.849	0.998	0.993	0.846	0.938	0.945	0.999	0.997	0.209	0.826	0.873	0.679	0.937	0.852	0.846	0.156	0.138	0.094	0.068	0.077	0.806	0.739	0.537	0.433	0.713	0.787	0.564	0.046	0.002	0.889	0.943	0.982	0.997	0.999	0.999	0.994	0.001	0.039	0.066	0.026	0.304	0.987	0.998	0.998	0.987	0.999	0.999	0.974	0.979	0.988	0.914	0.963	0.878	0.011	0.049	0.633	0.717	0.615	0.037	0.062	0.080	0.847	0.961	0.953	0.039	0.620	0.966	0.998	0.998	0.987	0.960	0.704	0.839	0.870	0.854	0.717	0.027	0.029	0.044	0.021	0.025	0.769	0.928	0.961	0.943	0.811	0.417	0.911	0.909	0.644	0.451	0.779	0.594	0.420	0.757	0.826	0.657	0.604	0.501	0.410	0.407	0.518	0.511	0.935	0.854	0.462	0.421	0.129	0.812	0.761	0.560	0.881	0.935	0.955	0.996	0.992	0.985	0.986	0.980	0.989	0.485	0.986	0.965	0.235	0.208	0.938	0.987	0.997	0.979	0.855	0.816	0.362	0.306	0.127	0.022	0.205	0.421	0.542	0.505	0.357	0.405	0.685	0.562	0.840	0.702	0.780	0.444	0.405	0.963	0.868	0.952	0.857	0.862	0.737	0.731	0.856	0.943	0.763	0.654	0.299	0.011	0.056	0.172	0.500	0.482	0.579	0.564	0.551	0.612	0.887	0.750	0.726	0.748	0.946	0.867	0.743	0.664	0.576	0.551	0.654	0.894	0.765	0.702	0.789	0.161	0.134	0.028	0.679	0.825	0.874	0.882	0.858	0.100	0.885	0.888	0.836	0.154	0.630	0.773	0.945	0.939	0.907	0.726	0.379	0.541	0.847	0.932	0.867	0.741	0.901	0.859	0.787	0.308	0.300	0.064	0.529	0.707	0.911	0.931	0.239	0.824	0.903	0.804	0.477	0.288	0.354	0.398	0.525	0.831	0.871	0.991	0.984	0.950	0.675	0.071	0.721	0.982	0.963	0.982	0.952	0.917	0.925	0.765	0.236	0.262	0.329	0.983	0.943	0.998	0.995	0.958	0.984	0.970	0.963	0.972	0.874	0.725	0.938	0.833	0.848	0.885	0.042	0.027	0.002	0.019	0.872	0.876	0.953	0.958	0.273	0.144	0.164	0.795	0.911	0.850	0.138	0.058	0.046	0.053	0.179	0.259	0.241	0.071	0.937	0.901	0.849	0.026	0.185	0.336	0.210	0.134	0.679	0.815	0.836	0.826	0.920	0.932	0.939	0.353	0.455	0.754	0.853	0.679	0.490	0.704	0.644	0.311	0.285	0.640	0.978	0.996	0.968	0.876	0.704	0.803	0.995	0.989	0.692	0.460	0.979	0.932	0.884	0.276	0.370	0.415	0.379	0.575	0.384	0.488	0.527	0.851	0.831	0.600	0.808	0.636	0.625	0.600	0.258	0.228	0.611	0.649	0.355	0.344	0.730	0.616	0.760	0.903	0.914	0.247	0.122	0.066	0.100	0.109	0.616	0.841	0.750	0.725	0.845	0.325	0.330	0.701	0.510	0.279	0.319	0.343	0.420	0.404	0.562	0.337	0.421	0.308	0.236	0.427	0.401	0.657	0.473	0.598	0.243	0.321	0.343	0.351	0.144	0.203	0.499	0.238	0.938	0.995	0.991	0.158	0.426	0.768	0.755	0.923	0.934	0.982	0.355	0.316	0.852	0.930	0.691	0.790	0.680	0.983	0.940	0.944	0.815	0.346	0.427	0.357	0.025	0.286	0.298	0.388	0.765	0.933	0.950	0.916	0.351	0.633	0.974	0.962	0.964	0.646	0.046	0.059	0.666	0.688	0.690	0.700	0.984	0.353	0.599	0.821	0.831	0.056	0.037	0.028	0.048	0.852	0.888	0.161	0.428	0.502	0.629	0.680	0.688	0.058	0.070	0.135	0.585	0.832	0.674	0.598	0.357	0.094	0.169	0.142	0.067	0.152	0.551	0.425	0.709	0.836	0.455	0.417	0.334	0.116	0.398	0.390	0.363	0.128	0.544	0.623	0.499	0.758	0.858	0.883	0.844	0.490	0.746	0.760	0.488	0.503	0.508	0.852	0.885	0.852	0.581	0.582	0.582	0.280	0.881	0.786	0.838	0.824	0.658	0.557	0.495	0.351	0.380	0.767	0.707	0.769	0.757	0.485	0.858	0.914	0.894	0.832	0.672	0.921	0.960	0.854	0.956	0.930	0.716	0.211	0.867	0.734	0.759	0.624	0.255	0.240	0.742	0.823	0.315	0.263	0.765	0.824	0.675	0.602	0.761	0.778	0.897	0.872	0.489	0.135	0.647	0.663	0.928	0.958	0.824	0.268	0.327	0.364	0.493	0.343	0.323	0.315	0.520	0.945	0.962	0.968	0.670	0.748	0.812	0.815	0.685	0.478	0.202	0.453	0.354	0.281	0.409	0.250	0.235	0.233	0.196	0.291	0.452	0.499	0.301	0.063	0.055	0.588	0.618	0.708	0.604	0.353	0.345	0.269	0.646	0.780	0.649	0.415	0.433	0.419	0.352	0.925	0.759	0.836	0.998	0.960	0.655	0.312	0.279	0.177	0.038	0.652	0.691	0.697	0.381	0.635	0.333	0.322	0.914	0.919	0.936	0.396	0.659	0.652	0.653	0.914	0.964	0.984	0.590	0.462	0.815	0.914	0.684	0.904	0.603	0.588	0.576	0.570	0.522	0.579	0.928	0.974	0.984	0.856	0.822	0.362	0.794	0.987	0.973	0.938	0.560	0.666	0.158	0.503	0.454	0.483	0.164	0.696	0.867	0.921	0.876	0.547	0.379	0.423	0.880	0.972	0.634	0.717	0.706	0.026	0.027	0.052	0.407	0.906	0.911	0.711	0.603	0.499	0.460	0.177	0.191	0.161	0.188	0.300	0.177	0.334	0.492	0.482	0.476	0.472	0.462	0.278	0.965	0.749	0.773	0.860	0.725	0.170	0.233	0.296	0.252	0.176	0.041	0.909	0.980	0.992	0.999	0.995	0.854	0.002	0.003	0.993	1.000	0.995	0.955	0.818	0.000	0.000	0.002	0.820	0.958	0.994	0.997	0.989	0.854	0.999	0.999	0.994	0.973	0.885	0.003	0.001	0.040	0.128	0.139	0.202	0.791	0.888	0.855	0.805	0.736	0.169	0.262	0.269	0.093	0.281	0.688	0.811	0.991	0.888	0.602	0.836	0.491	0.909	0.977	0.575	0.889	0.930	0.931	0.944	0.614	0.710	0.986	0.865	0.933	0.955	0.936	0.826	0.189	0.805	0.692	0.371	0.920	0.361	0.325	0.337	0.005	0.006	0.836	0.359	0.981	0.980	0.300	0.661	0.631	0.651	0.658	0.595	0.426	0.036	0.555	0.944	0.970	0.935	0.955	0.898	0.318	0.664	0.758	0.675	0.725	0.406	0.333	0.726	0.672	0.183	0.782	0.756	0.935	0.805	0.874	0.974	0.626	0.540	0.645	0.597	0.429	0.128	0.008	0.125	0.131	0.046	0.546	0.871	0.312	0.821	0.616	0.674	0.373	0.009	0.842	0.884	0.931	0.768	0.062	0.684	0.934	0.261	0.422	0.429	0.904	0.973	0.874	0.631	0.399	0.774	0.612	0.994	0.978	0.631	0.965	0.974	0.993	0.985	0.997	0.992	0.922	0.263	0.151	0.662	0.898	0.915	0.895	0.864	0.763	0.882	0.020	0.969	0.957	0.860	0.019	0.007	0.004	0.005	0.010	0.007	0.023	0.020	0.024	0.018	0.003	0.867	0.979	0.972	0.781	0.845	0.639	0.566	0.662	0.563	0.292	0.523	0.420	0.253	0.114	0.135	0.043	0.008	0.005	0.123	0.727	0.887	0.762	0.464	0.464	0.746	0.956	0.997	0.897	0.959	0.937	0.116	0.030	0.300	0.300	0.291	0.260	0.616	0.581	0.559	0.423	0.335	0.302	0.225	0.797	0.937	0.980	0.993	0.753	0.045	0.008	0.013	0.694	0.956	0.959	0.963	0.773	0.358	0.414	0.335	0.271	0.986	0.997	0.995	0.998	0.006	0.995	0.994	0.991	0.953	0.477	0.514	0.992	0.991	0.992	0.990	0.004	0.004	0.002	0.002	0.005	0.006	0.002	0.006	0.163	0.099	0.001	0.804	0.840	0.994	0.994	0.997	0.997	0.991	0.998	0.999	0.997	0.992	0.007	0.440	0.368	0.087	0.065	0.102	0.041	0.883	0.951	0.942	0.911	0.008	0.040	0.043	0.062	0.052	0.056	0.912	0.938	0.931	0.848	0.043	0.605	0.378	0.097	0.035	0.035	0.993	0.991	1.000	0.998	0.996	0.999	1.000	1.000	0.999	0.982	0.997	0.308	0.400	0.174	0.009	0.014	0.010	0.272	0.302	0.220	0.149	0.006	0.995	0.997	0.996	0.994	0.986	0.951	0.999	1.000	1.000	0.995	0.988	0.985	0.916	0.036	0.042	0.244	0.597	0.755	0.713	0.866	0.435	0.576	0.779	0.390	0.118	0.992	0.997	0.968	0.951	0.932	0.946	0.994	0.989	0.882	0.972	0.926	0.782	0.135	0.028	0.036	0.094	0.093	0.091	0.136	0.563	0.128	0.876	0.955	0.941	0.154	0.176	0.866	0.147	0.248	0.029	0.061	0.838	0.912	0.944	0.955	0.930	0.929	0.901	0.897	0.456	0.542	0.994	0.999	1.000	0.999	0.999	1.000	0.994	0.928	0.002	0.850	0.876	0.002	0.036	0.100	0.055	0.043	0.001	0.004	0.041	0.892	0.893	0.075	0.056	0.929	0.994	1.000	0.999	0.999	1.000	0.998	0.995	0.005	0.006	0.006	0.006	0.005	0.426	0.536	0.138	0.996	0.999	1.000	0.982	0.849	0.450	0.395	0.790	0.769	0.144	0.159	0.383	0.163	0.939	0.078	0.081	0.832	0.852	0.840	0.506	0.917	0.954	0.973	0.963	0.870	0.966	0.831	0.761	0.730	0.743	0.998	0.983	0.881	0.084	0.112	0.428	0.461	0.181	0.125	0.096	0.100	0.051	0.028	0.116	0.302	0.443	0.495	0.332	0.675	0.470	0.537	0.520	0.474	0.455	0.409	0.380	0.659	0.782	0.732	0.322	0.607	0.174	0.091	0.442	0.612	0.797	0.954	0.969	0.641	0.807	0.836	0.620	0.607	0.965	0.950	0.962	0.618	0.886	0.900	0.773	0.799	0.053	0.129	0.130	0.450	0.834	0.871	0.829	0.514	0.482	0.690	0.853	0.809	0.766	0.736	0.668	0.659	0.361	0.300	0.257	0.832	0.808	0.747	0.957	0.529	0.171	0.289	0.305	0.239	0.235	0.194	0.116	0.151	0.341	0.435	0.451	0.439	0.825	0.456	0.807	0.603	0.904	0.819	0.490	0.484	0.388	0.383	0.434	0.448	0.834	0.866	0.506	0.507	0.383	0.332	0.007	0.016	0.395	0.461	0.958	0.901	0.158	0.343	0.384	0.399	0.590	0.569	0.386	0.262	0.983	0.974	0.978	0.577	0.610	0.268	0.246	0.428	0.847	0.965	0.966	0.735	0.743	0.490	0.475	0.224	0.765	0.763	0.574	0.598	0.572	0.530	0.078	0.023	0.058	0.072	0.216	0.113	0.083	0.097	0.237	0.290	0.263	0.235	0.158	0.051	0.063	0.446	0.464	0.463	0.483	0.945	0.950	0.925	0.831	0.576	0.555	0.531	0.573	0.816	0.923	0.938	0.535	0.979	0.997	0.998	0.998	1.000	1.000	1.000	0.072	0.958	0.972	0.939	0.006	0.286	0.273	0.565	0.970	0.999	0.984	0.447	0.536	0.862	0.354	0.979	0.988	0.997	1.000	1.000	1.000	1.000	1.000	0.999	0.998	0.999	0.997	0.000	0.939	0.982	0.000	0.998	1.000	0.998	0.000	0.001	0.969	0.996	0.999	0.998	0.000	0.000	1.000	1.000	1.000	1.000	0.992	0.005	0.993	0.999	1.000	1.000	0.998	0.999	1.000	1.000	0.999	1.000	0.999	0.000	1.000	1.000	1.000	0.999	0.998	0.001	0.000	0.997	0.996	0.000	0.937	0.959	0.185	0.126	0.878	0.996	0.997	0.994	0.916	0.028	0.890	0.857	0.011	0.000	0.001	0.994	0.993	0.003	0.973	1.000	1.000	1.000	1.000	1.000	1.000	1.000	1.000	1.000	1.000	1.000	1.000	0.999	0.999	1.000	0.999	0.996	0.999	1.000	1.000	0.994	0.003	0.966	0.923	0.844	0.149	0.715	0.046	0.569	0.640	0.446	0.573	0.188	0.430	0.954	0.708	0.583	0.679	0.091	0.087	0.939	0.972	0.916	0.917	0.015	0.995	1.000	1.000	0.941	0.005	0.933	0.994	0.996	0.997	0.997	0.999	1.000	0.999	0.999	0.998	0.996	0.993	0.981	0.928	0.992	0.968	0.871	0.397	0.961	0.637	0.604	0.989	1.000	1.000	0.671	0.000	0.972	0.997	0.997	0.979	0.301	0.200	0.026	0.106	0.027	0.991	0.996	0.998	1.000	1.000	1.000	1.000	1.000	1.000	1.000	0.988	0.971	0.936	0.891	0.011	0.013	0.016	0.995	0.999	0.998	0.999	0.998	0.994	0.981	0.071	0.085	0.885	0.877	0.865	0.926	0.967	0.973	1.000	1.000	0.998	0.237	0.912	0.714	0.014	0.889	0.975	0.975	0.986	0.000	0.000	0.000	0.000	0.968	0.992	0.918	0.856	0.063	0.020	0.001	0.022	0.938	0.924	0.181	0.946	0.948	0.924	0.975	0.969	0.939	0.033	0.034	0.070	0.082	0.939	0.941	0.912	0.104	0.146	0.115	0.057	0.002	0.008	0.005	0.002	0.001	0.824	0.974	0.979	0.997	0.989	0.146	0.869	0.972	0.955	0.072	0.074	0.068	0.014	0.925	0.921	0.858	0.639	0.798	0.893	0.902	0.873	0.294	0.144	0.118	0.989	0.997	1.000	1.000	0.998	0.001	0.001	0.986	0.996	0.998	0.979	0.973	0.935	0.639	0.315	0.340	0.987	0.991	0.922	0.956	0.098	0.081	0.076	0.068	0.005	0.948	0.917	0.627	0.700	0.359	0.340	0.433	0.834	0.997	0.943	0.943	0.900	0.048	0.959	0.949	0.114	0.994	0.990	0.003	0.001	0.000	0.093	0.992	0.999	1.000	1.000	1.000	1.000	1.000	1.000	0.973	0.000	0.000	0.000	0.000	0.973	1.000	1.000	1.000	1.000	1.000	1.000	0.998	0.996	0.033	0.334	0.978	0.805	0.949	0.971	0.004	0.913	0.911	0.880	0.993	0.654	0.865	0.999	1.000	0.995	0.997	0.996	0.986	0.000	0.000	0.999	0.999	0.999	0.997	0.990	0.996	0.997	0.997	0.999	0.999	1.000	0.992	0.004	0.012	0.019	0.019	0.008	0.096	0.038	0.039	0.126	0.189	0.491	0.528	0.688	0.014	0.050	0.054	0.046	0.991	0.988	0.996	0.502	0.497	0.987	0.979	0.001	0.999	1.000	1.000	0.990	0.029	0.002	0.979	0.995	0.980	0.000	0.000	0.001	0.983	0.998	0.977	0.028	0.000	0.997	0.999	1.000	0.991	0.983	0.989	0.994	0.989	0.985	0.966	0.006	0.018	0.182	0.076	0.748	0.854	0.885	0.640	0.910	0.935	0.833	0.045	0.970	0.997	0.993	0.975	0.014	0.992	0.984	0.982	0.929	0.872	0.003	0.002	0.004	0.884	0.862	0.432	0.563	0.993	0.991	0.997	0.996	0.987	0.420	0.447	0.426	0.749	0.355	0.440	0.509	0.843	0.757	0.853	0.116	0.143	0.164	0.926	0.888	0.903	0.135	0.879	0.790	0.945	0.996	0.985	0.994	0.991	0.988	0.535	0.021	0.084	0.979	0.984	0.988	0.983	0.007	0.960	0.982	0.990	0.995	0.996	0.995	0.919	0.006	0.034	0.091	0.198	0.931	0.895	0.003	0.995	0.998	1.000	1.000	0.995	0.000	0.000	0.000	0.013	0.003	0.001	0.000	0.000	0.015	0.995	1.000	0.999	0.999	0.997	0.001	0.894	0.934	0.000	0.302	0.001	0.011	0.925	0.999	0.999	0.865	0.220	0.000	0.002	0.002	0.132	0.772	0.996	0.963	0.012	0.995	0.998	0.999	0.985	0.005	0.017	0.546	0.911	0.935	0.504	0.038	0.034	0.387	0.388	0.512	0.515	0.917	0.721	0.880	0.796	0.916	0.984	0.955	0.973	0.984	0.985	0.967	0.021	0.878	0.951	0.952	0.798	0.828	0.842	0.871	0.870	0.025	0.816	0.017	0.862	0.883	0.869	0.989	0.964	0.899	0.182	0.142	0.169	0.160	0.947	0.976	0.974	0.967	0.870	0.184	0.013	0.990	0.996	0.996	0.988	0.813	0.379	0.383	0.966	0.932	0.070	0.035	0.016	0.022	0.378	0.382	0.379	0.469	0.220	0.703	0.776	0.210	0.029	0.984	0.928	0.828	0.840	0.837	0.001	0.001	0.005	0.987	0.999	0.997	0.977	0.004	0.004	0.005	0.981	0.997	0.999	0.992	0.001	0.735	0.965	0.999	0.999	0.966	0.006	0.114	0.129	0.110	0.906	0.968	0.975	0.945	0.962	0.876	0.039	0.820	0.037	0.866	0.953	0.949	0.912	0.222	0.670	0.630	0.154	0.654	0.650	0.703	0.176	0.228	0.366	0.309	0.179	0.752	0.594	0.567	0.368	0.327	0.801	0.952	0.946	0.881	0.967	0.973	0.968	0.973	0.977	0.977	0.960	0.853	0.473	0.422	0.995	0.995	0.992	0.976	0.581	0.438	0.675	0.450	0.480	0.609	0.609	0.965	0.970	0.962	0.952	0.973	0.937	0.143	0.115	0.243	0.215	0.107	0.818	0.870	0.863	0.862	0.002	0.054	0.153	0.189	0.196	0.092	0.035	0.071	0.852	0.808	0.804	0.792	0.325	0.109	0.104	0.984	0.979	0.939	0.990	0.983	0.941	0.070	0.644	0.595	0.005	0.786	0.900	0.910	0.957	0.993	0.997	0.987	0.747	0.113	0.976	0.995	0.982	0.144	0.151	0.117	0.007	0.815	0.944	0.188	0.054	0.128	0.111	0.937	0.932	0.081	0.988	0.999	0.989	0.994	0.010	0.993	1.000	0.990	0.926	0.004	0.982	1.000	1.000	1.000	0.988	0.085	0.112	0.992	0.995	0.999	0.894	0.894	0.766	0.003	0.108	0.106	0.106	0.109	0.086	0.770	0.899	0.894	0.892	0.890	0.892	0.006	0.984	0.996	1.000	1.000	0.996	0.995	0.999	0.999	0.857	0.005	0.745	0.991	0.998	0.962	0.705	0.052	0.052	0.053	0.761	0.986	0.986	0.947	0.776	0.008	0.745	0.897	0.889	0.937	0.786	0.867	0.868	0.062	0.135	0.810	0.938	0.906	0.074	0.059	0.050	0.809	0.805	0.735	0.048	0.846	0.840	0.882	0.535	0.152	0.215	0.231	0.027	0.548	0.765	0.812	0.791	0.028	0.009	0.011	0.847	0.999	1.000	0.998	0.995	0.996	0.996	0.993	0.986	0.004	0.992	0.998	0.990	0.997	0.984	0.015	0.932	0.998	1.000	0.991	0.001	0.998	0.998	0.999	0.993	0.023	0.940	0.945	0.942	0.004	0.660	0.899	0.924	0.997	0.997	0.973	0.893	0.801	0.022	0.002	0.027	0.975	0.986	0.933	0.512	0.992	0.997	0.997	0.997	0.919	0.917	0.160	0.234	0.024	0.982	0.979	0.971	0.001	0.001	0.001	0.007	0.988	0.989	0.960	0.234	0.999	1.000	0.997	0.999	0.992	0.970	0.000	0.000	0.000	0.000	0.015	0.455	0.461	0.401	0.001	0.001	0.582	0.780	0.986	0.994	0.139	0.932	0.882	0.976	0.139	0.036	0.009	0.855	0.848	0.954	0.263	0.722	0.991	0.860	0.956	0.913	0.406	0.310	0.243	0.004	0.660	0.932	0.926	0.209	0.764	0.853	0.854	0.000	0.000	0.943	0.999	1.000	1.000	0.997	0.981	0.002	0.001	0.000	0.000	0.980	0.996	1.000	1.000	1.000	0.998	0.146	0.147	0.996	0.854	0.652	0.260	0.207	0.910	0.902	0.656	0.995	1.000	1.000	1.000	1.000	0.992	0.864	0.874	0.003	0.018	0.014	0.873	0.947	0.020	1.000	1.000	0.974	0.025	0.007	0.995	0.998	0.989	0.988	0.058	0.821	0.938	0.966	0.058	0.642	0.480	0.994	0.951	0.990	1.000	1.000	1.000	1.000	1.000	1.000	1.000	1.000	0.993	0.985	0.974	0.038	0.128	0.057	0.970	0.934	0.749	0.179	0.976	0.952	0.244	0.847	0.818	0.079	0.780	0.987	0.998	0.998	0.889	0.333	0.408	0.422	0.430	0.375	0.067	0.009	0.008	0.024	0.032	0.058	0.063	0.068	0.050	0.029	0.013	0.013	0.297	0.348	0.405	0.424	0.076	0.394	0.118	0.115	0.790	0.796	0.791	0.868	0.874	0.183	0.996	0.996	0.233	0.758	0.773	0.029	0.760	0.869	0.905	0.183	0.023	0.979	0.985	0.986	0.988	0.987	0.724	0.731	0.605	0.802	0.019	0.823	0.986	0.995	0.994	0.993	0.983	0.975	0.967	0.004	0.007	0.008	0.009	0.976	0.975	0.988	0.994	0.994	0.998	0.991	0.008	0.815	0.083	0.812	0.994	0.996	0.987	0.991	0.991	0.991	0.984	0.021	0.112	0.324	0.094	0.985	0.992	0.997	0.926	0.997	0.998	0.995	0.000	0.613	0.601	0.714	0.296	0.266	0.002	0.495	0.593	0.596	0.348	0.303	0.226	0.922	0.926	0.974	1.000	1.000	0.998	0.988	0.009	0.015	0.089	0.074	0.110	0.016	0.988	0.992	0.992	0.939	0.024	0.002	0.982	0.990	0.992	0.691	0.003	0.988	0.996	0.953	0.362	0.772	0.755	0.586	0.115	0.770	0.975	0.985	0.988	0.990	0.993	0.994	0.994	0.993	0.991	0.991	0.991	0.989	0.937	0.004	0.940	0.999	0.998	0.993	0.071	0.985	0.999	0.987	0.983	0.011	0.434	0.996	0.580	0.999	0.991	0.449	0.460	0.130	0.107	0.112	0.102	0.458	0.053	0.719	0.947	0.963	0.003	0.994	1.000	1.000	0.999	0.996	0.999	1.000	0.999	0.999	1.000	1.000	1.000	1.000	1.000	1.000	1.000	1.000	1.000	1.000	1.000	1.000	0.970	0.002	0.995	0.994	0.001	0.001	0.004	0.844	0.928	0.026	0.900	0.995	0.996	0.996	0.993	0.175	0.012	0.969	0.932	0.005	0.985	0.997	0.012	0.000	0.999	1.000	1.000	1.000	1.000	0.999	0.999	1.000	0.000	1.000	1.000	0.999	0.998	1.000	1.000	0.999	0.996	0.000	0.994	1.000	1.000	1.000	1.000	0.000	0.000	0.998	0.999	0.996	0.970	0.000	0.001	0.998	0.997	0.995	0.011	0.976	0.940	0.002	0.996	0.999	0.998	0.999	1.000	1.000	1.000	1.000	1.000	0.995	0.745	0.868	0.181	0.837	0.443	0.862	0.707	0.443	0.416	0.705	0.959	0.974	0.702	0.002	0.000	0.000
ENST00000625445.1_1_EBLN3-001	0.178	0.148	0.253	0.768	0.890	0.938	0.959	0.279	0.505	0.993	0.998	0.996	0.021	0.995	0.997	0.958	0.008	0.013	0.003	0.961	0.996	0.992	0.995	0.999	0.999	0.991	0.705	0.259	0.395	0.011	0.630	0.964	0.336	0.008	0.997	0.999	0.999	0.997	0.011	0.010	0.005	0.002	0.005	0.003	0.997	0.934	0.999	0.997	0.068	0.947	0.966	0.008	0.010	0.404	0.958	0.994	0.992	0.990	0.991	0.991	0.998	0.969	0.009	0.944	0.955	0.954	0.028	0.945	0.971	0.935	0.854	0.901	0.935	0.362	0.967	0.732	0.958	0.945	0.924	0.102	0.118	0.138	0.134	0.919	0.920	0.957	0.984	0.975	0.837	0.871	0.484	0.159	0.120	0.058	0.039	0.075	0.142	0.300	0.252	0.190	0.260	0.310	0.380	0.310	0.561	0.931	0.953	0.876	0.783	0.055	0.953	0.933	0.966	0.966	0.109	0.011	0.024	0.029	0.050	0.972	0.998	0.978	0.986	0.992	0.023	0.021	0.976	0.970	0.971	0.985	0.034	0.991	0.997	0.983	0.953	0.934	0.820	0.928	0.863	0.870	0.701	0.827	0.708	0.087	0.300	0.062	0.477	0.604	0.921	0.975	0.179	0.941	0.985	0.828	0.667	0.610	0.777	0.671	0.412	0.860	0.870	0.828	0.915	0.946	0.939	0.927	0.942	0.914	0.024	0.938	0.981	0.994	0.991	0.076	0.989	0.913	0.985	0.990	0.970	0.073	0.353	0.349	0.487	0.261	0.240	0.011	0.933	0.906	0.819	0.561	0.661	0.646	0.692	0.101	0.156	0.496	0.638	0.626	0.451	0.034	0.889	0.905	0.910	0.570	0.572	0.091	0.109	0.477	0.504	0.990	0.993	0.587	0.162	0.480	0.985	0.997	0.891	0.100	0.173	0.333	0.365	0.185	0.221	0.436	0.451	0.275	0.467	0.475	0.657	0.343	0.338	0.072	0.450	0.640	0.798	0.701	0.976	0.948	0.982	0.978	0.928	0.054	0.037	0.968	0.968	0.943	0.952	0.977	0.998	0.959	0.957	0.960	0.875	0.796	0.839	0.809	0.338	0.416	0.151	0.284	0.717	0.396	0.915	0.759	0.934	0.282	0.658	0.535	0.458	0.206	0.098	0.196	0.035	0.861	0.955	0.897	0.662	0.663	0.071	0.139	0.579	0.588	0.966	0.972	1.000	0.999	0.993	0.630	0.141	0.603	0.666	0.691	0.933	0.874	0.301	0.641	0.969	0.980	0.983	0.577	0.751	0.726	0.443	0.646	0.571	0.585	0.266	0.190	0.282	0.190	0.877	0.914	0.366	0.991	0.989	0.946	0.982	0.741	0.809	0.554	0.347	0.323	0.982	0.924	0.912	0.960	0.965	0.981	0.913	0.051	0.930	0.960	0.966	0.033	0.972	0.976	0.999	0.991	0.830	0.074	0.925	0.984	0.084	0.959	0.999	0.999	0.996	0.993	0.036	0.008	0.029	0.028	0.014	0.995	0.991	0.999	0.998	0.996	0.977	0.952	0.831	0.999	0.999	0.998	0.996	0.082	0.998	1.000	0.998	0.077	0.933	0.931	0.908	0.921	0.997	0.995	0.993	0.341	0.715	0.656	0.770	0.778	0.769	0.121	0.595	0.787	0.486	0.742	0.414	0.963	0.981	0.989	0.988	0.839	0.825	0.802	0.736	0.754	0.728	0.101	0.737	0.726	0.971	0.977	0.935	0.522	0.078	0.116	0.529	0.870	0.496	0.555	0.335	0.406	0.327	0.285	0.298	0.358	0.497	0.519	0.464	0.541	0.768	0.920	0.826	0.918	0.584	0.638	0.401	0.560	0.609	0.473	0.726	0.562	0.521	0.674	0.660	0.093	0.809	0.841	0.992	0.994	0.980	0.870	0.295	0.381	0.993	0.805	0.996	0.991	0.997	0.998	0.934	0.423	0.994	0.991	0.942	0.519	0.146	0.173	0.131	0.097	0.512	0.988	0.968	0.948	0.340	0.082	0.026	0.021	0.020	0.016	0.368	0.383	0.450	0.705	0.962	0.962	0.799	0.958	0.950	0.759	0.038	0.707	0.992	0.999	0.996	0.841	0.957	0.565	0.437	0.768	0.918	0.667	0.674	0.619	0.606	0.445	0.468	0.094	0.983	0.990	0.992	0.731	0.718	0.976	0.962	0.963	0.712	0.719	0.056	0.066	0.137	0.607	0.109	0.689	0.610	0.051	0.484	0.408	0.953	0.792	0.875	0.992	0.931	0.875	0.916	0.295	0.719	0.721	0.984	0.974	0.941	0.420	0.957	0.925	0.887	0.939	0.768	0.745	0.780	0.814	0.766	0.928	0.932	0.874	0.781	0.676	0.604	0.637	0.670	0.618	0.498	0.346	0.551	0.364	0.338	0.274	0.475	0.408	0.993	0.986	0.981	0.965	0.540	0.470	0.408	0.338	0.060	0.158	0.701	0.498	0.518	0.471	0.421	0.782	0.900	0.980	0.603	0.604	0.592	0.534	0.604	0.450	0.653	0.652	0.646	0.964	0.591	0.514	0.282	0.956	0.983	0.999	0.996	0.987	0.718	0.634	0.087	0.032	0.028	0.028	0.289	0.963	0.973	0.967	0.994	0.979	0.981	0.992	0.549	0.474	0.507	0.886	0.680	0.636	0.291	0.277	0.236	0.876	0.941	0.947	0.321	0.322	0.309	0.633	0.470	0.383	0.024	0.021	0.081	0.098	0.071	0.194	0.916	0.988	0.993	0.694	0.969	0.961	0.563	0.635	0.975	0.703	0.897	0.315	0.778	0.683	0.680	0.265	0.133	0.153	0.358	0.516	0.432	0.557	0.337	0.098	0.231	0.275	0.549	0.745	0.910	0.981	0.996	0.988	0.032	0.964	0.970	0.965	0.995	0.032	0.033	0.030	0.030	0.993	0.993	0.972	0.973	0.963	0.019	0.016	0.029	0.034	0.993	0.994	0.990	0.923	0.016	0.025	0.889	0.975	0.972	0.751	0.288	0.528	0.435	0.525	0.422	0.737	0.671	0.739	0.767	0.602	0.589	0.679	0.751	0.717	0.743	0.776	0.103	0.853	0.879	0.752	0.737	0.104	0.191	0.204	0.161	0.048	0.065	0.218	0.057	0.697	0.753	0.923	0.233	0.851	0.199	0.839	0.882	0.931	0.987	0.915	0.787	0.242	0.191	0.792	0.956	0.934	0.954	0.969	0.985	0.255	0.285	0.258	0.101	0.079	0.247	0.954	0.759	0.758	0.746	0.945	0.846	0.074	0.192	0.013	0.245	0.257	0.729	0.887	0.760	0.747	0.567	0.531	0.343	0.833	0.891	0.876	0.874	0.872	0.875	0.977	0.997	0.999	0.991	0.332	0.346	0.274	0.811	0.872	0.872	0.862	0.019	0.869	0.874	0.992	1.000	0.999	0.998	0.998	0.130	0.992	0.127	0.998	0.999	0.968	0.133	0.154	0.123	0.136	0.111	0.783	0.973	0.990	0.988	0.992	0.989	0.974	0.959	0.961	0.992	0.987	0.929	0.890	0.924	0.788	0.194	0.289	0.400	0.478	0.743	0.804	0.787	0.695	0.176	0.145	0.570	0.558	0.417	0.647	0.565	0.642	0.622	0.527	0.539	0.447	0.363	0.532	0.541	0.507	0.046	0.902	0.902	0.933	0.923	0.049	0.078	0.101	0.059	0.117	0.512	0.436	0.755	0.978	0.625	0.609	0.748	0.546	0.477	0.464	0.794	0.690	0.909	0.862	0.992	0.999	0.999	0.999	1.000	1.000	1.000	0.000	0.000	0.999	0.999	0.953	0.148	0.110	0.060	0.021	0.869	0.965	0.977	0.979	0.718	0.256	0.706	0.654	0.008	0.002	0.002	0.002	0.007	0.651	0.722	0.976	0.972	0.980	0.976	0.971	0.166	0.045	0.966	0.999	0.999	0.000	0.000	0.999	0.999	1.000	0.999	0.999	0.999	0.983	0.053	0.349	0.483	0.509	0.278	0.252	0.133	0.161	0.320	0.628	0.736	0.630	0.289	0.409	0.679	0.754	0.644	0.449	0.429	0.725	0.507	0.545	0.535	0.525	0.616	0.859	0.869	0.697	0.533	0.445	0.433	0.485	0.434	0.390	0.225	0.151	0.113	0.080	0.887	0.945	0.982	0.988	0.989	0.997	0.996	0.012	0.011	0.004	0.004	0.000	0.998	0.998	0.998	1.000	0.993	0.966	0.892	0.039	0.647	0.721	0.705	0.118	0.819	0.858	0.861	0.862	0.848	0.832	0.765	0.509	0.635	0.789	0.960	0.850	0.515	0.468	0.390	0.476	0.591	0.640	0.633	0.457	0.038	0.993	0.990	0.990	0.973	0.022	0.021	0.019	0.001	0.957	0.978	0.978	0.967	0.055	0.239	0.491	0.465	0.510	0.412	0.405	0.891	0.886	0.957	0.952	0.928	0.923	0.773	0.119	0.925	0.953	0.930	0.391	0.439	0.386	0.315	0.207	0.302	0.270	0.260	0.253	0.262	0.443	0.320	0.063	0.047	0.050	0.120	0.558	0.691	0.685	0.762	0.680	0.518	0.134	0.683	0.705	0.928	0.993	0.362	0.366	0.338	0.018	0.988	0.997	0.985	0.893	0.132	0.255	0.223	0.429	0.726	0.783	0.635	0.575	0.422	0.700	0.733	0.725	0.769	0.587	0.469	0.477	0.523	0.608	0.619	0.565	0.213	0.452	0.360	0.510	0.490	0.131	0.219	0.298	0.298	0.493	0.880	0.986	0.973	0.664	0.645	0.642	0.637	0.671	0.688	0.647	0.947	0.934	0.370	0.630	0.536	0.408	0.461	0.837	0.879	0.674	0.421	0.416	0.595	0.849	0.711	0.964	0.729	0.908	0.818	0.936	0.914	0.975	0.638	0.214	0.564	0.561	0.600	0.440	0.545	0.763	0.646	0.814	0.918	0.360	0.450	0.678	0.842	0.972	0.663	0.734	0.780	0.660	0.553	0.715	0.712	0.635	0.663	0.604	0.299	0.669	0.643	0.893	0.949	0.926	0.105	0.048	0.066	0.163	0.559	0.543	0.468	0.129	0.532	0.244	0.254	0.571	0.870	0.713	0.593	0.881	0.950	0.927	0.609	0.601	0.699	0.641	0.283	0.610	0.640	0.545	0.060	0.048	0.450	0.606	0.989	0.980	0.572	0.801	0.548	0.193	0.755	0.828	0.765	0.181	0.271	0.204	0.019	0.663	0.739	0.906	0.207	0.070	0.825	0.935	0.618	0.732	0.554	0.489	0.986	0.649	0.638	0.997	0.995	0.927	0.638	0.991	0.993	0.911	0.694	0.533	0.472	0.786	0.827	0.761	0.456	0.343	0.716	0.889	0.923	0.810	0.039	0.056	0.049	0.047	0.035	0.826	0.942	0.952	0.851	0.437	0.283	0.524	0.591	0.431	0.900	0.984	0.912	0.902	0.460	0.455	0.892	0.890	0.979	0.977	0.130	0.130	0.992	0.999	0.999	0.998	0.990	0.909	0.121	0.005	0.085	0.126	0.143	0.129	0.985	0.999	0.999	0.126	0.131	0.982	0.131	0.999	0.998	0.998	0.997	0.992	1.000	0.962	0.126	0.976	1.000	0.999	0.805	0.274	0.294	0.288	0.389	0.338	0.451	0.308	0.281	0.837	0.981	0.989	0.988	0.833	0.937	0.189	0.488	0.589	0.256	0.173	0.690	0.641	0.496	0.572	0.538	0.324	0.293	0.338	0.377	0.394	0.597	0.595	0.925	0.844	0.546	0.975	0.948	0.767	0.914	0.944	0.832	0.203	0.076	0.316	0.254	0.251	0.546	0.797	0.820	0.833	0.834	0.832	0.146	0.684	0.654	0.989	0.372	0.919	0.992	0.988	0.630	0.628	0.366	0.368	0.779	0.838	0.810	0.404	0.005	0.374	0.829	0.870	0.352	0.057	0.056	0.218	0.514	0.685	0.452	0.280	0.130	0.315	0.437	0.354	0.109	0.908	0.896	0.627	0.715	0.635	0.045	0.990	0.997	0.997	0.998	0.997	0.990	0.988	0.976	0.885	0.006	0.006	0.394	0.597	0.746	0.780	0.630	0.263	0.115	0.927	0.925	0.925	0.961	0.917	0.986	0.986	0.994	0.992	0.985	0.530	0.409	0.783	0.805	0.700	0.698	0.808	0.874	0.343	0.248	0.590	0.604	0.345	0.340	0.294	0.304	0.421	0.422	0.347	0.094	0.709	0.890	0.899	0.900	0.915	0.902	0.931	0.884	0.047	0.107	0.184	0.097	0.869	0.943	0.931	0.885	0.603	0.866	0.998	0.999	1.000	1.000	0.999	0.996	0.000	0.584	0.031	0.177	0.132	0.998	1.000	0.999	0.999	1.000	1.000	0.907	0.000	0.005	0.981	0.990	0.987	0.978	0.984	0.085	0.612	0.685	0.192	0.291	0.635	0.538	0.497	0.206	0.225	0.811	0.992	0.972	0.844	0.855	0.828	0.822	0.949	0.984	0.986	0.984	0.929	0.007	0.932	0.927	0.827	0.940	0.138	0.183	0.296	0.244	0.029	0.751	0.965	0.999	1.000	1.000	1.000	0.992	0.979	0.985	0.992	0.204	0.277	0.285	0.932	0.935	0.956	0.783	0.252	0.127	0.541	0.836	0.869	0.954	0.963	0.850	0.730	0.726	0.714	0.708	0.032	0.125	0.280	0.193	0.168	0.196	0.182	0.288	0.308	0.990	0.988	0.981	0.987	0.965	0.898	0.761	0.742	0.739	0.665	0.454	0.865	0.771	0.727	0.956	0.957	0.948	0.685	0.733	0.747	0.462	0.180	0.180	0.179	0.468	0.468	0.446	0.330	0.726	0.600	0.860	0.943	0.927	0.858	0.592	0.456	0.205	0.232	0.224	0.678	0.852	0.710	0.750	0.134	0.098	0.023	0.988	0.996	0.996	0.998	0.999	0.983	0.983	0.983	0.947	0.735	0.011	0.214	0.211	0.683	0.918	0.935	0.928	0.960	0.968	0.959	0.782	0.617	0.428	0.938	0.919	0.858	0.450	0.987	0.990	0.982	0.326	0.809	0.773	0.834	0.251	0.893	0.221	0.062	0.078	0.011	0.120	0.127	0.878	0.920	0.858	0.837	0.988	0.983	0.994	0.401	0.378	0.010	0.004	0.004	0.443	0.873	0.477	0.905	0.799	0.464	0.296	0.273	0.642	0.961	0.965	0.975	0.883	0.001	0.002	0.004	0.004	0.007	0.885	0.974	0.985	0.905	0.893	0.636	0.713	0.709	0.071	0.377	0.463	0.824	0.463	0.780	0.615	0.939	0.828	0.745	0.891	0.899	0.885	0.799	0.058	0.016	0.022	0.192	0.152	0.815	0.837	0.801	0.985	0.326	0.990	0.994	0.978	0.316	0.142	0.012	0.309	0.306	0.302	0.282	0.021	0.018	0.028	0.011	0.275	0.381	0.441	0.443	0.440	0.686	0.668	0.292	0.286	0.275	0.237	0.007	0.016	0.900	0.911	0.992	0.997	0.103	0.761	0.881	0.916	0.864	0.640	0.274	0.210	0.274	0.624	0.906	0.672	0.705	0.954	0.884	0.338	0.646	0.623	0.829	0.887	0.313	0.723	0.798	0.790	0.738	0.865	0.822	0.812	0.761	0.163	0.984	0.998	0.979	0.898	0.874	0.851	0.799	0.005	0.996	1.000	1.000	0.999	0.999	1.000	0.966	0.003	0.996	0.999	0.999	1.000	0.993	0.940	0.055	0.862	0.911	0.923	0.932	0.820	0.661	0.597	0.696	0.324	0.742	0.537	0.464	0.312	0.490	0.317	0.422	0.768	0.773	0.629	0.982	0.986	0.420	0.614	0.656	0.903	0.983	0.999	0.997	0.990	0.994	0.970	0.972	0.975	0.974	0.972	0.990	0.994	0.015	0.991	0.986	0.905	0.188	0.039	0.653	0.668	0.651	0.560	0.047	0.357	0.559	0.266	0.229	0.200	0.047	0.217	0.188	0.041	0.052	0.066	0.132	0.127	0.051	0.024	0.019	0.023	0.029	0.036	0.036	0.032	0.029	0.025	0.028	0.042	0.047	0.987	0.993	0.980	0.983	0.942	0.665	0.720	0.652	0.929	0.920	0.076	0.029	0.082	0.345	0.040	0.912	0.977	0.974	0.995	0.121	0.159	0.139	0.055	0.034	0.085	0.027	0.663	0.852	0.873	0.874	0.858	0.752	0.053	0.051	0.116	0.113	0.860	0.930	0.940	0.883	0.823	0.630	0.149	0.300	0.334	0.368	0.363	0.847	0.934	0.658	0.663	0.660	0.679	0.979	0.977	0.846	0.338	0.301	0.300	0.265	0.668	0.661	0.664	0.868	0.915	0.855	0.681	0.652	0.550	0.205	0.241	0.224	0.058	0.085	0.212	0.182	0.117	0.990	0.976	0.996	0.997	0.998	0.998	0.999	0.907	0.009	0.867	0.984	0.999	0.998	0.997	0.995	0.006	0.704	0.675	0.005	0.004	0.006	0.073	0.692	0.620	0.994	0.997	0.998	0.998	0.983	0.880	0.023	0.098	0.824	0.993	0.988	0.971	0.918	0.029	0.038	0.011	0.003	0.056	0.081	0.123	0.118	0.995	0.917	0.926	0.926	0.760	0.038	0.028	0.026	0.024	0.024	0.024	0.916	0.926	0.698	0.777	0.777	0.775	0.978	0.999	0.999	0.999	0.993	0.002	0.976	0.990	0.988	0.126	0.177	0.085	0.018	0.094	0.085	0.068	0.004	0.004	0.006	0.858	0.944	0.950	0.941	0.141	0.004	0.996	0.997	0.998	0.998	0.997	0.997	0.995	0.001	0.000	0.000	0.000	0.001	0.001	0.001	0.994	0.995	0.997	0.999	0.998	0.998	0.997	0.004	0.160	0.954	0.966	0.936	0.848	0.254	0.230	0.200	0.174	0.071	0.005	0.007	0.396	0.383	0.321	0.307	0.021	0.065	0.022	0.004	0.015	0.345	0.758	0.612	0.926	0.987	0.973	0.014	0.977	1.000	0.999	0.999	0.997	1.000	1.000	0.999	0.907	0.895	0.027	0.030	0.027	0.025	0.025	0.009	0.025	0.022	0.028	0.008	0.909	0.977	0.976	0.995	0.997	0.998	0.999	0.982	0.027	0.122	0.143	0.141	0.128	0.069	0.078	0.105	0.173	0.174	0.173	0.171	0.113	0.110	0.089	0.087	0.939	0.930	0.942	0.110	0.110	0.127	0.047	0.062	0.853	0.888	0.924	0.922	0.912	0.758	0.004	0.005	0.019	0.096	0.097	0.120	0.786	0.907	0.932	0.885	0.917	0.898	0.113	0.196	0.090	0.010	0.797	0.804	0.793	0.020	0.038	0.056	0.038	0.977	0.993	0.988	0.961	0.095	0.353	0.013	0.073	0.081	0.893	0.930	0.997	0.994	0.929	0.974	0.971	0.962	0.955	0.768	0.962	0.973	0.975	0.971	0.954	0.956	0.930	0.711	0.236	0.024	0.042	0.737	0.947	0.994	0.989	0.976	0.976	0.974	0.999	0.996	0.038	0.038	0.035	0.081	0.000	0.840	0.955	0.963	0.998	0.081	0.972	0.997	0.997	0.995	0.995	0.894	0.008	0.935	0.975	0.977	0.032	0.313	0.201	0.961	0.995	0.997	0.973	0.973	0.963	0.113	0.217	0.352	0.141	0.222	0.201	0.091	0.887	0.854	0.987	0.960	0.968	0.924	0.137	0.204	0.152	0.576	0.844	0.837	0.915	0.878	0.869	0.398	0.391	0.484	0.626	0.387	0.343	0.193	0.717	0.644	0.655	0.648	0.630	0.414	0.602	0.469	0.572	0.659	0.277	0.380	0.583	0.939	0.888	0.545	0.305	0.891	0.659	0.721	0.694	0.971	0.979	0.979	0.977	0.951	0.990	0.909	0.933	0.920	0.668	0.779	0.763	0.154	0.704	0.793	0.708	0.724	0.622	0.632	0.153	0.572	0.667	0.708	0.656	0.585	0.968	0.655	0.653	0.639	0.760	0.746	0.028	0.500	0.508	0.312	0.335	0.338	0.082	0.224	0.650	0.891	0.705	0.694	0.323	0.307	0.554	0.309	0.669	0.580	0.583	0.583	0.549	0.480	0.443	0.860	0.531	0.457	0.721	0.779	0.929	0.959	0.680	0.471	0.436	0.341	0.165	0.237	0.428	0.391	0.109	0.675	0.776	0.789	0.864	0.896	0.902	0.208	0.705	0.602	0.628	0.515	0.833	0.999	0.992	0.999	0.999	0.999	1.000	1.000	1.000	1.000	0.967	0.002	0.000	0.000	0.000	0.001	0.000	0.968	1.000	1.000	1.000	1.000	0.999	0.998	0.999	0.996	0.986	0.782	0.725	0.909	0.908	0.980	0.950	0.980	0.965	0.191	0.017	0.022	0.185	0.372	0.968	0.631	0.901	0.989	0.991	0.978	0.762	0.088	0.037	0.775	0.958	0.965	0.965	0.869	0.871	0.842	0.776	0.713	0.186	0.108	0.255	0.648	0.452	0.415	0.539	0.268	0.508	0.973	0.808	0.877	0.174	0.176	0.177	0.561	0.650	0.622	0.037	0.017	0.686	0.971	0.894	0.569	0.985	0.997	0.996	0.979	0.977	0.976	0.971	0.817	0.933	0.745	0.802	0.946	0.838	0.601	0.590	0.542	0.457	0.754	0.889	0.626	0.536	0.431	0.464	0.363	0.313	0.809	0.802	0.622	0.240	0.113	0.219	0.568	0.669	0.660	0.532	0.405	0.323	0.038	0.297	0.293	0.275	0.435	0.959	0.994	0.998	0.989	0.904	0.620	0.691	0.709	0.956	0.981	0.967	0.307	0.941	0.743	0.856	0.807	0.048	0.171	0.430	0.457	0.561	0.893	0.767	0.197	0.189	0.307	0.299	0.233	0.278	0.648	0.592	0.590	0.749	0.299	0.286	0.219	0.840	0.884	0.877	0.715	0.027	0.794	0.835	0.816	0.802	0.779	0.689	0.078	0.071	0.792	0.855	0.873	0.921	0.826	0.856	0.851	0.801	0.765	0.670	0.475	0.111	0.142	0.188	0.194	0.191	0.707	0.874	0.845	0.846	0.782	0.009	0.916	0.989	0.995	0.993	0.990	0.988	0.892	0.019	0.021	0.017	0.017	0.016	0.015	0.899	0.988	0.994	0.991	0.988	0.987	0.916	0.020	0.877	0.989	0.994	0.992	0.809	0.465	0.413	0.139	0.120	0.136	0.385	0.355	0.692	0.675	0.819	0.908	0.904	0.783	0.293	0.278	0.317	0.289	0.442	0.339	0.342	0.300	0.069	0.218	0.389	0.455	0.551	0.619	0.528	0.324	0.655	0.887	0.972	0.993	0.996	0.997	0.990	0.990	0.915	0.032	0.384	0.007	0.007	0.007	0.002	0.008	0.034	0.308	0.056	0.939	0.990	0.998	0.999	0.997	0.993	0.965	0.880	0.888	0.686	0.945	0.971	0.968	0.989	0.989	0.909	0.984	0.985	0.977	0.567	0.325	0.479	0.330	0.132	0.166	0.252	0.245	0.188	0.257	0.270	0.582	0.709	0.477	0.648	0.396	0.904	0.659	0.422	0.305	0.083	0.301	0.577	0.397	0.639	0.935	0.868	0.875	0.574	0.544	0.674	0.720	0.720	0.699	0.567	0.161	0.351	0.385	0.405	0.331	0.138	0.328	0.304	0.282	0.322	0.198	0.142	0.498	0.606	0.924	0.952	0.970	0.978	0.989	0.991	0.986	0.929	0.637	0.939	0.879	0.076	0.533	0.622	0.572	0.189	0.296	0.253	0.445	0.541	0.444	0.509	0.431	0.328	0.515	0.491	0.926	0.578	0.549	0.557	0.519	0.052	0.152	0.329	0.571	0.743	0.391	0.600	0.425	0.945	0.987	0.931	0.743	0.650	0.826	0.385	0.117	0.290	0.795	0.808	0.838	0.849	0.837	0.964	0.435	0.166	0.268	0.295	0.234	0.277	0.166	0.184	0.196	0.214	0.215	0.366	0.303	0.317	0.236	0.229	0.576	0.655	0.918	0.952	0.983	0.994	0.912	0.256	0.263	0.082	0.063	0.048	0.072	0.151	0.196	0.169	0.219	0.215	0.103	0.093	0.081	0.109	0.151	0.274	0.083	0.070	0.154	0.239	0.278	0.925	0.930	0.701	0.734	0.573	0.611	0.536	0.121	0.681	0.773	0.729	0.564	0.539	0.382	0.348	0.645	0.640	0.566	0.351	0.138	0.096	0.146	0.170	0.294	0.554	0.430	0.385	0.372	0.443	0.458	0.661	0.663	0.829	0.780	0.677	0.485	0.462	0.825	0.880	0.985	0.968	0.550	0.673	0.949	0.798	0.457	0.363	0.375	0.444	0.506	0.807	0.822	0.738	0.568	0.499	0.598	0.346	0.386	0.432	0.501	0.971	0.927	0.852	0.882	0.764	0.097	0.129	0.153	0.173	0.907	0.920	0.952	0.297	0.758	0.770	0.318	0.620	0.699	0.720	0.603	0.776	0.841	0.931	0.771	0.289	0.197	0.880	0.875	0.896	0.899	0.086	0.082	0.057	0.912	0.962	0.964	0.997	0.913	0.893	0.027	0.930	0.991	0.977	0.972	0.556	0.567	0.956	0.721	0.584	0.270	0.154	0.421	0.421	0.127	0.882	0.882	0.893	0.863	0.772	0.202	0.042	0.150	0.244	0.783	0.906	0.743	0.902	0.927	0.514	0.384	0.649	0.915	0.135	0.985	0.980	0.919	0.957	0.797	0.120	0.941	0.886	0.852	0.840	0.230	0.153	0.713	0.916	0.915	0.867	0.854	0.836	0.736	0.879	0.893	0.250	0.225	0.961	0.884	0.808	0.753	0.033	0.066	0.015	0.008	0.859	0.980	0.992	0.999	1.000	0.999	0.008	0.007	0.001	0.001	0.004	0.018	0.004	0.996	0.996	0.996	0.993	0.982	0.862	0.052	0.057	0.052	0.107	0.218	0.124	0.808	0.915	0.985	0.866	0.232	0.204	0.140	0.345	0.416	0.542	0.727	0.931	0.969	0.958	0.973	0.812	0.824	0.037	0.036	0.040	0.045	0.995	0.975	0.999	0.997	0.996	0.781	0.215	0.741	0.496	0.284	0.367	0.993	0.995	0.985	0.937	0.737	0.732	0.762	0.705	0.629	0.014	0.114	0.046	0.296	0.968	0.999	0.996	0.825	0.155	0.015	0.700	0.739	0.975	0.998	0.992	0.315	0.866	0.443	0.091	0.202	0.215	0.208	0.173	0.078	0.035	0.058	0.385	0.388	0.352	0.251	0.328	0.258	0.158	0.026	0.131	0.132	0.954	0.958	0.969	0.967	0.973	0.958	0.961	0.976	0.971	0.735	0.730	0.509	0.935	0.721	0.429	0.579	0.927	0.936	0.935	0.943	0.951	0.959	0.949	0.833	0.023	0.022	0.019	0.953	0.952	0.954	0.891	0.970	0.984	0.962	0.867	0.275	0.276	0.401	0.377	0.765	0.579	0.596	0.980	0.990	0.969	0.861	0.820	0.951	0.953	0.923	0.813	0.112	0.809	0.875	0.865	0.955	0.926	0.157	0.959	0.973	0.976	0.976	0.955	0.934	0.913	0.943	0.153	0.155	0.448	0.461	0.909	0.922	0.889	0.757	0.682	0.465	0.482	0.232	0.270	0.237	0.276	0.303	0.225	0.775	0.782	0.511	0.359	0.915	0.975	0.961	0.967	0.983	0.986	0.987	0.779	0.068	0.077	0.770	0.814	0.836	0.834	0.103	0.118	0.029	0.030	0.050	0.155	0.134	0.158	0.855	0.880	0.869	0.730	0.045	0.949	0.965	0.049	0.066	0.979	0.959	0.966	0.986	0.962	0.056	0.856	0.912	0.057	0.050	0.054	0.038	0.055	0.030	0.803	0.838	0.118	0.036	0.033	0.937	0.975	0.974	0.990	0.988	0.039	0.036	0.909	0.939	0.079	0.025	0.026	0.748	0.992	0.980	0.963	0.968	0.954	0.953	0.874	0.110	0.226	0.063	0.215	0.192	0.090	0.088	0.323	0.339	0.679	0.781	0.801	0.795	0.495	0.033	0.041	0.062	0.067	0.937	0.962	0.978	0.996	0.998	0.998	0.997	0.963	0.174	0.161	0.856	0.868	0.914	0.876	0.759	0.015	0.081	0.045	0.928	0.986	0.963	0.878	0.563	0.942	0.962	0.020	0.954	0.992	0.999	0.997	0.937	0.013	0.014	0.005	0.006	0.003	0.005	0.927	0.982	0.987	0.981	0.949	0.912	0.936	0.025	0.040	0.282	0.318	0.338	0.073	0.056	0.320	0.416	0.704	0.699	0.283	0.149	0.658	0.936	0.962	0.732	0.733	0.675	0.658	0.502	0.158	0.786	0.977	0.996	0.961	0.091	0.913	0.947	0.949	0.949	0.006	0.022	0.050	0.862	0.978	0.988	0.989	0.941	0.944	0.947	0.945	0.899	0.894	0.768	0.779	0.800	0.751	0.095	0.102	0.095	0.091	0.061	0.060	0.159	0.119	0.764	0.757	0.754	0.711	0.483	0.307	0.085	0.083	0.059	0.039	0.970	0.778	0.986	0.967	0.988	0.999	1.000	0.998	0.998	0.998	0.989	0.977	0.994	0.497	0.656	0.639	0.063	0.527	0.576	0.017	0.045	0.749	0.678	0.138	0.916	0.994	0.994	0.988	0.997	0.995	0.995	0.996	0.980	0.035	0.036	0.009	0.006	0.005	0.004	0.053	0.021	0.960	0.985	0.995	0.999	1.000	0.999	0.999	0.999	0.953	0.073	0.578	0.649	0.091	0.087	0.626	0.625	0.147	0.633	0.692	0.658	0.428	0.847	0.785	0.660	0.224	0.765	0.778	0.778	0.576	0.053	0.080	0.371	0.754	0.793	0.710	0.602	0.480	0.695	0.839	0.755	0.825	0.295	0.095	0.066	0.041	0.222	0.221	0.191	0.065	0.081	0.633	0.631	0.841	0.778	0.745	0.740	0.598	0.437	0.088	0.627	0.830	0.952	0.916	0.398	0.617	0.676	0.629	0.166	0.711	0.775	0.933	0.901	0.781	0.710	0.202	0.265	0.345	0.175	0.173	0.139	0.097	0.782	0.843	0.853	0.816	0.532	0.289	0.300	0.224	0.551	0.880	0.889	0.938	0.934	0.799	0.127	0.126	0.025	0.093	0.791	0.929	0.946	0.954	0.932	0.824	0.915	0.888	0.715	0.716	0.049	0.052	0.088	0.079	0.110	0.097	0.154	0.246	0.479	0.512	0.552	0.525	0.474	0.360	0.874	0.978	0.999	0.999	0.999	0.997	0.993	0.971	0.922	0.988	0.990	0.992	0.997	0.992	0.018	0.976	0.985	0.949	0.023	0.021	0.023	0.949	0.991	0.992	0.023	0.997	0.998	0.997	0.977	0.975	0.625	0.181	0.857	0.997	0.998	0.970	0.841	0.075	0.052	0.051	0.022	0.823	0.941	0.946	0.945	0.806	0.248	0.601	0.775	0.912	0.976	0.992	0.993	0.981	0.847	0.049	0.062	0.061	0.059	0.043	0.017	0.860	0.964	0.967	0.958	0.955	0.944	0.921	0.720	0.844	0.979	0.995	0.979	0.017	0.004	0.111	0.934	0.999	1.000	0.999	0.998	0.695	0.894	0.351	0.347	0.411	0.016	0.014	0.001	0.002	0.053	0.358	0.708	0.674	0.932	0.005	0.995	0.999	0.998	0.999	0.936	0.009	0.113	0.018	0.026	0.986	0.985	0.968	0.833	0.019	0.019	0.014	0.299	0.957	0.971	0.991	0.994	0.998	0.998	0.927	0.741	0.120	0.130	0.479	0.404	0.403	0.963	0.999	0.999	0.998	0.997	0.996	0.988	0.914	0.005	0.037	0.068	0.061	0.658	0.762	0.736	0.201	0.219	0.209	0.001	0.000	0.014	0.012	0.946	0.943	0.844	0.000	0.033	0.001	0.070	0.062	0.948	0.987	0.995	0.996	0.998	0.998	0.998	0.966	0.742	0.781	0.822	0.938	0.939	0.944	0.885	0.048	0.821	0.952	0.908	0.835	0.763	0.066	0.075	0.622	0.162	0.181	0.665	0.702	0.283	0.203	0.109	0.008	0.512	0.556	0.080	0.155	0.630	0.243	0.285	0.894	0.924	0.921	0.919	0.761	0.198	0.971	0.876	0.876	0.874	0.868	0.844	0.745	0.129	0.595	0.552	0.480	0.197	0.211	0.190	0.396	0.592	0.379	0.492	0.774	0.830	0.842	0.873	0.873	0.869	0.867	0.858	0.773	0.971	0.922	0.897	0.114	0.139	0.006	0.865	0.883	0.863	0.082	0.077	0.060	0.174	0.179	0.959	0.981	0.952	0.100	0.120	0.138	0.846	0.861	0.536	0.520	0.839	0.863	0.867	0.868	0.867	0.857	0.934	0.971	0.997	0.966	0.751	0.821	0.523	0.940	0.992	0.989	0.987	0.963	0.849	0.019	0.016	0.019	0.042	0.058	0.056	0.870	0.953	0.954	0.958	0.926	0.767	0.033	0.884	0.900	0.882	0.884	0.723	0.832	0.835	0.833	0.928	0.138	0.156	0.170	0.182	0.103	0.334	0.429	0.961	0.860	0.862	0.944	0.861	0.724	0.637	0.980	0.991	0.852	0.869	0.873	0.861	0.813	0.852	0.851	0.995	0.997	0.995	0.981	0.480	0.463	0.903	0.884	0.779	0.938	0.700	0.882	0.908	0.900	0.947	0.923	0.954	0.951	0.979	0.975	0.954	0.991	0.877	0.994	0.542	0.995	0.676	0.996	0.940	0.953	0.851	0.798	0.365	0.052	0.021	0.056	0.583	0.940	0.971	0.983	0.994	0.999	0.996	0.000	0.992	1.000	1.000	1.000	0.999	0.998	0.971	0.899	0.795	0.670	0.314	0.359	0.237	0.125	0.528	0.476	0.457	0.269	0.359	0.699	0.316	0.369	0.261	0.393	0.454	0.439	0.296	0.276	0.494	0.252	0.249	0.355	0.410	0.366	0.106	0.159	0.335	0.280	0.216	0.182	0.193	0.219	0.218	0.288	0.353	0.334	0.336	0.315	0.458	0.702	0.742	0.830	0.853	0.458	0.771	0.485	0.542	0.462	0.437	0.327	0.142	0.317	0.343	0.254	0.397	0.234	0.094	0.970	0.970	0.984	0.993	0.989	0.874	0.112	0.308	0.188	0.945	0.968	0.935	0.032	0.888	0.988	0.971	0.970	0.970	0.945	0.923	0.970	0.963	0.866	0.069	0.141	0.008	0.005	0.006	0.975	0.985	0.975	0.982	0.995	0.996	0.997	0.960	0.800	0.110	0.044	0.013	0.017	0.063	0.077	0.050	0.636	0.941	0.959	0.955	0.955	0.962	0.919	0.015	0.016	0.014	0.904	0.946	0.953	0.937	0.928	0.890	0.590	0.013	0.011	0.188	0.664	0.849	0.986	0.993	0.974	0.220	0.237	0.664	0.733	0.628	0.149	0.889	0.906	0.988	0.978	0.923	0.100	0.249	0.247	0.129	0.154	0.161	0.311	0.311	0.858	0.753	0.786	0.773	0.787	0.070	0.779	0.842	0.647	0.893	0.930	0.913	0.864	0.903	0.908	0.935	0.981	0.992	0.992	0.972	0.973	0.961	0.781	0.082	0.151	0.155	0.096	0.099	0.340	0.487	0.581	0.110	0.141	0.099	0.154	0.371	0.395	0.256	0.079	0.102	0.050	0.793	0.998	0.998	0.893	0.039	0.066	0.060	0.060	0.062	0.050	0.009	0.010	0.804	0.802	0.800	0.656	0.016	0.050	0.020	0.112	0.140	0.075	0.045	0.534	0.609	0.614	0.617	0.043	0.035	0.770	0.838	0.836	0.955	0.964	0.970	0.992	0.996	0.997	0.998	0.996	0.989	0.995	0.998	0.987	0.912	0.894	0.922	0.370	0.912	0.902	0.852	0.494	0.586	0.593	0.629	0.704	0.569	0.533	0.455	0.399	0.341	0.603	0.496	0.422	0.586	0.465	0.604	0.700	0.446	0.112	0.125	0.114	0.120	0.120	0.371	0.486	0.599	0.568	0.753	0.732	0.511	0.522	0.393	0.477	0.428	0.541	0.638	0.691	0.456	0.424	0.106	0.623	0.722	0.721	0.391	0.460	0.356	0.797	0.958	0.923	0.951	0.906	0.047	0.105	0.010	0.939	0.994	1.000	0.999	0.999	0.994	0.002	0.968	1.000	0.999	1.000	1.000	0.999	0.993	0.022	0.120	0.126	0.901	0.964	0.952	0.880	0.881	0.886	0.878	0.055	0.768	0.611	0.713	0.832	0.858	0.880	0.975	0.997	0.999	0.993	0.929	0.927	0.908	0.683	0.024	0.977	0.983	0.974	0.974	0.969	0.875	0.892	0.857	0.692	0.765	0.076	0.424	0.548	0.956	0.941	0.257	0.177	0.308	0.293	0.288	0.207	0.411	0.411	0.549	0.610	0.427	0.448	0.546	0.467	0.398	0.394	0.420	0.380	0.278	0.348	0.666	0.651	0.764	0.880	0.919	0.914	0.902	0.876	0.257	0.222	0.925	0.924	0.923	0.931	0.188	0.965	0.969	0.970	0.996	0.198	0.990	0.994	0.830	0.119	0.829	0.864	0.869	0.854	0.796	0.846	0.957	0.983	0.548	0.354	0.052	0.204	0.768	0.907	0.931	0.951	0.925	0.651	0.023	0.157	0.157	0.839	0.945	0.965	0.971	0.998	0.993	0.673	0.537	0.609	0.835	0.918	0.876	0.295	0.190	0.327	0.370	0.382	0.349	0.562	0.297	0.415	0.472	0.443	0.572	0.457	0.861	0.955	0.908	0.443	0.430	0.360	0.112	0.045	0.016	0.544	0.563	0.471	0.106	0.441	0.508	0.773	0.737	0.501	0.520	0.532	0.527	0.687	0.648	0.219	0.212	0.272	0.548	0.619	0.268	0.727	0.823	0.917	0.969	0.948	0.902	0.780	0.146	0.938	0.934	0.827	0.199	0.199	0.198	0.198	0.198	0.975	0.983	0.942	0.009	0.696	0.811	0.941	0.950	0.967	0.935	0.835	0.279	0.423	0.464	0.194	0.476	0.628	0.596	0.333	0.253	0.704	0.789	0.837	0.802	0.792	0.247	0.211	0.782	0.896	0.878	0.873	0.831	0.810	0.710	0.028	0.075	0.069	0.733	0.824	0.789	0.775	0.724	0.620	0.308	0.506	0.513	0.497	0.295	0.090	0.085	0.098	0.496	0.289	0.880	0.987	0.989	0.991	1.000	0.987	0.006	0.005	0.000	0.000	0.982	0.994	0.992	0.992	0.993	0.716	0.533	0.753	0.022	0.971	0.984	0.993	0.993	0.981	0.907	1.000	1.000	0.999	0.999	0.999	0.997	0.036	0.163	0.153	0.113	0.464	0.993	0.999	1.000	1.000	0.998	0.992	0.571	0.071	0.095	0.536	0.539	0.638	0.198	0.186	0.419	0.445	0.993	0.999	0.540	0.036	0.113	0.127	0.553	0.554	0.537	0.416	0.527	0.782	0.854	0.873	0.842	0.831	0.281	0.323	0.011	0.016	0.925	0.959	0.997	0.996	0.965	1.000	0.999	0.905	0.752	0.861	0.929	0.914	0.472	0.612	0.614	0.211	0.093	0.541	0.558	0.547	0.525	0.519	0.461	0.107	0.058	0.020	0.035	0.052	0.039	0.042	0.026	0.036	0.029	0.047	0.034	0.047	0.051	0.062	0.061	0.038	0.034	0.021	0.032	0.033	0.710	0.773	0.786	0.642	0.032
ENST00000590435.5_1_SNHG16-003	0.061	0.045	0.768	0.941	0.978	0.996	0.997	0.998	0.993	0.997	0.999	0.999	0.519	0.495	0.958	0.963	0.919	0.197	0.198	0.178	0.812	0.957	0.973	0.889	0.979	0.239	0.799	0.806	0.759	0.224	0.917	0.940	0.752	0.639	0.206	0.963	0.971	0.846	0.246	0.406	0.828	0.993	0.993	0.997	0.938	0.789	0.096	0.423	0.048	0.032	0.946	0.996	1.000	0.981	0.979	0.993	0.995	0.994	0.990	0.009	0.256	0.025	0.006	0.022	0.258	0.004	0.969	0.971	0.973	0.973	0.975	0.977	0.979	0.996	0.961	0.060	0.617	0.255	0.974	0.999	1.000	0.999	0.997	0.959	0.031	0.769	0.774	0.759	0.036	0.585	0.624	0.105	0.029	0.050	0.536	0.678	0.652	0.405	0.510	0.506	0.437	0.622	0.741	0.688	0.593	0.495	0.135	0.071	0.366	0.478	0.818	0.503	0.570	0.426	0.935	0.979	0.926	0.924	0.189	0.184	0.204	0.162	0.833	0.815	0.840	0.777	0.171	0.290	0.163	0.567	0.607	0.507	0.215	0.177	0.101	0.770	0.911	0.881	0.849	0.774	0.753	0.842	0.687	0.351	0.274	0.456	0.452	0.482	0.568	0.747	0.552	0.124	0.019	0.207	0.248	0.243	0.910	0.816	0.833	0.776	0.560	0.013	0.017	0.327	0.377	0.374	0.810	0.676	0.951	0.911	0.915	0.111	0.389	0.496	0.394	0.497	0.105	0.689	0.722	0.487	0.085	0.889	0.968	0.986	0.995	0.993	0.007	0.002	0.003	0.006	0.008	0.009	0.994	0.995	0.989	0.963	0.873	0.501	0.714	0.945	0.883	0.694	0.697	0.714	0.641	0.089	0.258	0.334	0.422	0.404	0.039	0.989	0.998	0.991	0.986	0.968	0.011	0.010	0.010	0.966	0.987	0.993	0.994	0.968	0.060	0.889	0.939	0.957	0.949	0.514	0.606	0.930	0.502	0.543	0.022	0.420	0.761	0.899	0.505	0.440	0.453	0.365	0.270	0.873	0.972	0.275	0.974	0.863	0.758	0.693	0.781	0.510	0.590	0.533	0.596	0.037	0.022	0.011	0.007	0.798	0.979	0.961	0.998	0.998	0.998	0.998	0.997	0.997	0.996	0.996	0.986	0.939	0.761	0.032	0.026	0.147	0.168	0.219	0.211	0.083	0.631	0.283	0.844	0.725	0.727	0.725	0.805	0.316	0.746	0.332	0.291	0.273	0.089	0.358	0.362	0.013	0.445	0.010	0.658	0.994	0.999	0.732	0.943	0.325	0.628	0.202	0.949	0.979	0.829	0.747	0.738	0.979	0.967	0.953	0.444	0.451	0.972	0.541	0.574	0.254	0.670	0.694	0.928	0.919	0.955	0.972	0.957	0.943	0.906	0.888	0.123	0.134	0.765	0.624	0.690	0.480	0.465	0.412	0.944	0.971	0.941	0.594	0.950	0.993	0.403	0.671	0.668	0.403	0.947	0.628	0.953	0.372	0.337	0.007	0.629	0.611	0.611	0.281	0.311	0.619	0.613	0.607	0.898	0.926	0.925	0.991	0.994	0.969	0.970	0.970	0.959	0.956	0.951	0.943	0.557	0.038	0.026	0.003	0.556	0.938	0.964	0.495	0.525	0.987	0.996	0.992	0.993	0.999	0.990	0.035	0.011	0.099	0.137	0.158	0.515	0.939	0.894	0.448	0.453	0.449	0.457	0.863	0.541	0.802	0.927	0.970	0.822	0.412	0.157	0.240	0.218	0.573	0.041	0.061	0.834	0.871	0.970	0.991	0.947	0.946	0.968	0.624	0.394	0.678	0.747	0.779	0.697	0.494	0.481	0.510	0.690	0.707	0.703	0.712	0.525	0.485	0.141	0.368	0.388	0.148	0.338	0.590	0.481	0.764	0.788	0.560	0.505	0.376	0.468	0.487	0.463	0.574	0.511	0.354	0.604	0.812	0.813	0.358	0.395	0.413	0.484	0.504	0.476	0.439	0.456	0.458	0.525	0.517	0.714	0.980	0.924	0.572	0.800	0.531	0.709	0.759	0.776	0.929	0.938	0.961	0.737	0.676	0.414	0.390	0.429	0.837	0.939	0.795	0.693	0.695	0.231	0.414	0.432	0.453	0.418	0.672	0.452	0.397	0.674	0.618	0.491	0.780	0.693	0.437	0.360	0.723	0.750	0.672	0.510	0.354	0.826	0.796	0.828	0.563	0.396	0.403	0.555	0.374	0.655	0.830	0.537	0.739	0.442	0.377	0.358	0.663	0.766	0.695	0.339	0.303	0.316	0.395	0.831	0.824	0.762	0.734	0.766	0.715	0.688	0.833	0.535	0.553	0.355	0.476	0.491	0.476	0.517	0.693	0.627	0.842	0.866	0.869	0.797	0.687	0.212	0.234	0.849	0.951	0.950	0.959	0.966	0.994	0.975	0.936	0.786	0.826	0.834	0.820	0.385	0.530	0.849	0.848	0.586	0.072	0.682	0.610	0.708	0.978	0.764	0.489	0.779	0.971	0.929	0.961	0.112	0.801	0.851	0.867	0.697	0.112	0.150	0.195	0.584	0.551	0.598	0.445	0.556	0.615	0.632	0.307	0.042	0.055	0.137	0.717	0.250	0.183	0.859	0.998	0.998	0.999	0.998	0.998	1.000	0.982	0.840	0.002	0.002	0.002	0.841	0.982	0.999	0.997	0.996	0.998	0.996	0.996	0.896	0.278	0.314	0.745	0.423	0.607	0.603	0.585	0.278	0.508	0.290	0.315	0.220	0.595	0.718	0.675	0.365	0.817	0.982	0.607	0.784	0.459	0.622	0.507	0.459	0.395	0.364	0.315	0.105	0.145	0.078	0.746	0.798	0.744	0.507	0.328	0.548	0.618	0.403	0.735	0.773	0.846	0.830	0.296	0.798	0.728	0.491	0.442	0.475	0.185	0.910	0.960	0.984	0.981	0.993	0.983	0.049	0.084	0.052	0.020	0.004	0.015	0.031	0.063	0.159	0.027	0.997	0.998	0.988	0.992	0.978	0.972	0.194	0.482	0.600	0.396	0.731	0.727	0.997	0.972	0.687	0.555	0.794	0.955	0.912	0.590	0.460	0.253	0.221	0.845	0.896	0.900	0.604	0.871	0.550	0.380	0.677	0.763	0.812	0.882	0.856	0.262	0.232	0.062	0.110	0.131	0.119	0.118	0.114	0.109	0.075	0.413	0.744	0.810	0.598	0.334	0.447	0.782	0.554	0.535	0.351	0.069	0.371	0.827	0.858	0.829	0.355	0.256	0.038	0.582	0.771	0.883	0.901	0.960	0.970	0.930	0.034	0.035	0.032	0.010	0.012	0.010	0.922	0.977	0.966	0.984	0.977	0.914	0.809	0.254	0.282	0.190	0.380	0.549	0.705	0.418	0.388	0.776	0.690	0.806	0.796	0.391	0.513	0.380	0.426	0.486	0.271	0.685	0.596	0.604	0.469	0.401	0.381	0.406	0.426	0.283	0.487	0.442	0.465	0.443	0.454	0.755	0.853	0.764	0.779	0.814	0.353	0.423	0.702	0.515	0.762	0.786	0.798	0.690	0.648	0.393	0.430	0.676	0.226	0.382	0.285	0.507	0.758	0.781	0.690	0.989	0.991	0.991	0.956	0.715	0.278	0.988	0.989	0.995	0.993	0.980	0.854	0.916	0.986	0.998	1.000	1.000	0.998	0.999	0.013	0.997	0.994	0.013	0.728	0.004	0.996	0.997	0.992	0.990	0.969	0.894	0.836	0.034	0.012	0.025	0.059	0.931	0.964	0.936	0.817	0.865	0.871	0.872	0.798	0.010	0.010	0.115	0.116	0.120	0.103	0.011	0.011	0.008	0.887	0.999	0.998	0.985	0.817	0.036	0.033	0.055	0.991	0.934	0.880	0.035	0.026	0.070	0.059	0.771	0.837	0.978	0.991	0.999	0.999	0.995	0.014	0.723	0.011	0.993	0.994	0.987	0.999	1.000	1.000	0.998	0.537	0.455	0.910	0.837	0.008	0.002	0.970	0.996	1.000	1.000	0.997	0.023	0.035	0.020	0.235	0.903	0.941	0.987	0.963	0.737	0.970	0.259	0.237	0.013	0.306	0.238	0.194	0.048	0.105	0.255	0.235	0.875	0.954	0.945	0.906	0.968	0.994	0.764	0.747	0.562	0.843	0.798	0.301	0.278	0.086	0.080	0.143	0.160	0.220	0.246	0.525	0.463	0.410	0.597	0.605	0.520	0.728	0.657	0.385	0.667	0.612	0.881	0.952	0.977	0.726	0.845	0.981	0.945	0.757	0.105	0.160	0.613	0.551	0.459	0.593	0.391	0.111	0.555	0.768	0.378	0.492	0.746	0.728	0.709	0.909	0.685	0.989	0.991	0.957	0.665	0.957	0.925	0.671	0.708	0.381	0.398	0.480	0.323	0.632	0.606	0.603	0.910	0.911	0.981	0.994	0.660	0.668	0.636	0.649	0.966	0.970	0.967	0.980	0.610	0.784	0.879	0.956	0.960	0.948	0.050	0.036	0.020	0.877	0.960	0.972	0.104	0.915	0.969	0.997	0.977	0.062	0.053	0.046	0.018	0.926	0.953	0.936	0.869	0.069	0.980	0.915	0.961	0.095	0.067	0.045	0.990	0.993	0.942	0.871	0.340	0.025	0.067	0.028	0.994	1.000	0.999	0.990	0.989	0.995	0.025	0.062	0.026	0.026	0.016	0.062	0.988	0.975	0.984	0.975	0.998	0.994	0.442	0.456	0.479	0.118	0.044	0.034	0.533	0.573	0.595	0.584	0.852	0.922	0.923	0.920	0.890	0.042	0.005	0.857	0.922	0.636	0.871	0.935	0.924	0.881	0.719	0.729	0.676	0.402	0.396	0.395	0.373	0.022	0.755	0.992	0.982	0.983	1.000	1.000	1.000	0.991	0.992	0.998	0.994	0.991	0.997	0.973	0.764	0.754	0.942	0.209	0.154	0.253	0.187	0.451	0.610	0.204	0.223	0.564	0.589	0.520	0.223	0.423	0.555	0.631	0.583	0.774	0.983	0.994	0.729	0.510	0.337	0.664	0.619	0.276	0.343	0.230	0.243	0.236	0.228	0.337	0.805	0.940	0.807	0.807	0.537	0.412	0.287	0.337	0.672	0.480	0.509	0.411	0.578	0.622	0.326	0.246	0.404	0.493	0.937	0.998	0.964	0.774	0.015	0.014	0.219	0.728	0.947	0.847	0.858	0.353	0.447	0.513	0.286	0.241	0.281	0.533	0.575	0.733	0.629	0.490	0.303	0.456	0.674	0.908	0.944	0.794	0.201	0.458	0.497	0.478	0.459	0.375	0.086	0.050	0.056	0.420	0.821	0.886	0.957	0.982	0.528	0.044	0.037	0.071	0.109	0.074	0.159	0.175	0.582	0.578	0.484	0.476	0.413	0.087	0.081	0.195	0.219	0.455	0.536	0.450	0.573	0.764	0.766	0.379	0.668	0.695	0.351	0.203	0.375	0.205	0.494	0.576	0.337	0.776	0.720	0.789	0.718	0.865	0.785	0.327	0.573	0.402	0.983	0.982	0.942	0.466	0.449	0.442	0.643	0.656	0.651	0.025	0.030	0.649	0.635	0.054	0.370	0.345	0.346	0.344	0.257	0.898	0.798	0.205	0.203	0.960	0.965	0.938	0.758	0.983	0.920	0.829	0.729	0.267	0.351	0.274	0.359	0.523	0.835	0.861	0.848	0.888	0.741	0.406	0.890	0.505	0.631	0.830	0.455	0.205	0.394	0.421	0.415	0.497	0.480	0.864	0.969	0.883	0.735	0.684	0.389	0.495	0.489	0.203	0.198	0.098	0.552	0.542	0.617	0.611	0.717	0.731	0.278	0.251	0.809	0.749	0.679	0.047	0.054	0.686	0.728	0.717	0.729	0.628	0.131	0.120	0.053	0.049	0.047	0.041	0.044	0.046	0.088	0.116	0.089	0.031	0.086	0.178	0.139	0.637	0.731	0.720	0.713	0.709	0.206	0.184	0.747	0.737	0.733	0.164	0.609	0.825	0.965	0.838	0.326	0.961	0.941	0.618	0.644	0.858	0.951	0.610	0.526	0.500	0.701	0.670	0.371	0.439	0.474	0.593	0.545	0.959	0.916	0.905	0.736	0.675	0.543	0.577	0.559	0.494	0.161	0.177	0.169	0.086	0.098	0.351	0.329	0.328	0.337	0.158	0.270	0.266	0.185	0.188	0.443	0.513	0.113	0.164	0.161	0.212	0.439	0.429	0.150	0.111	0.106	0.106	0.064	0.145	0.135	0.235	0.229	0.174	0.139	0.102	0.195	0.425	0.839	0.977	0.976	0.938	0.916	0.942	0.943	0.937	0.054	0.388	0.394	0.227	0.166	0.121	0.326	0.949	0.717	0.677	0.536	0.344	0.554	0.486	0.519	0.538	0.529	0.284	0.280	0.281	0.228	0.243	0.298	0.217	0.226	0.115	0.987	0.988	0.995	0.992	0.990	0.980	0.200	0.835	0.993	0.996	0.999	1.000	1.000	0.997	0.059	0.015	0.033	0.064	0.063	0.066	0.062	0.049	0.031	0.984	0.989	0.995	0.990	0.065	0.101	0.805	0.685	0.891	0.996	0.997	0.051	0.761	0.663	0.920	0.992	0.993	0.107	0.057	0.991	0.952	0.050	0.830	0.962	0.957	0.960	0.977	0.976	0.980	0.956	0.360	0.229	0.037	0.737	0.766	0.774	0.763	0.055	0.872	0.804	0.925	0.913	0.952	0.921	0.966	0.785	0.079	0.498	0.514	0.154	0.129	0.326	0.843	0.599	0.551	0.522	0.579	0.545	0.091	0.089	0.108	0.102	0.093	0.082	0.040	0.543	0.589	0.591	0.613	0.719	0.995	0.999	0.997	0.991	0.721	0.602	0.327	0.324	0.321	0.331	0.937	0.999	0.985	0.675	0.673	0.668	0.672	0.558	0.561	0.895	0.456	0.415	0.387	0.079	0.503	0.993	0.994	0.619	0.592	0.513	0.485	0.083	0.199	0.236	0.160	0.502	0.500	0.604	0.522	0.941	0.927	0.915	0.932	0.975	0.996	0.993	0.999	0.993	0.024	0.020	0.012	0.013	0.984	0.989	0.987	0.989	0.985	0.935	0.705	0.019	0.051	0.471	0.495	0.318	0.143	0.069	0.012	0.085	0.097	0.869	0.987	0.992	0.967	0.994	0.861	0.988	0.979	0.872	0.874	0.785	0.045	0.640	0.190	0.831	0.994	0.995	0.994	0.896	0.305	0.311	0.297	0.101	0.739	0.825	0.824	0.844	0.653	0.176	0.283	0.363	0.369	0.232	0.903	0.985	0.972	0.844	0.822	0.146	0.996	0.998	0.907	0.928	0.069	0.738	0.921	0.780	0.029	0.841	0.947	0.986	0.988	0.982	0.935	0.117	0.229	0.140	0.113	0.159	0.092	0.082	0.736	0.840	0.796	0.139	0.108	0.428	0.439	0.147	0.976	0.994	0.997	0.998	0.999	1.000	0.991	0.781	0.002	0.002	0.002	0.000	0.002	0.002	0.780	0.991	0.999	0.999	0.997	0.995	0.995	0.992	0.072	0.562	0.470	0.750	0.781	0.756	0.089	0.076	0.880	0.932	0.997	0.994	0.977	0.872	0.808	0.753	0.861	0.021	0.104	0.926	0.943	0.941	0.929	0.729	0.853	0.863	0.849	0.702	0.108	0.246	0.241	0.488	0.062	0.778	0.997	0.997	0.989	0.937	0.943	0.528	0.535	0.947	0.992	0.982	0.908	0.449	0.568	0.588	0.523	0.282	0.181	0.421	0.205	0.158	0.036	0.055	0.162	0.191	0.514	0.219	0.142	0.395	0.325	0.344	0.401	0.819	0.523	0.082	0.751	0.896	0.869	0.879	0.127	0.095	0.840	0.821	0.892	0.878	0.029	0.110	0.125	0.900	0.844	0.975	0.957	0.952	0.982	0.981	0.962	0.980	0.978	0.964	0.823	0.976	0.965	0.115	0.059	0.998	0.982	0.958	0.038	0.693	0.726	0.933	0.962	0.931	0.064	0.717	0.857	0.037	0.047	0.989	0.991	0.979	0.950	0.114	0.964	0.964	0.960	0.963	0.966	0.971	0.818	0.843	0.961	0.960	0.965	0.973	0.975	0.982	0.981	0.994	0.995	0.818	0.554	0.621	0.132	0.902	0.894	0.044	0.916	0.993	0.997	0.999	0.998	0.999	0.858	0.984	0.999	0.999	0.898	0.031	0.053	0.001	0.000	0.005	0.053	0.923	0.995	0.998	0.984	0.004	0.004	0.858	1.000	0.999	0.996	0.996	0.984	0.906	0.096	0.968	0.962	0.043	0.841	0.775	0.541	0.511	0.469	0.958	0.962	0.951	0.558	0.573	0.545	0.350	0.033	0.408	0.544	0.954	0.612	0.652	0.518	0.079	0.177	0.234	0.271	0.440	0.414	0.862	0.882	0.954	0.983	0.985	0.994	0.380	0.127	0.703	0.713	0.685	0.454	0.085	0.095	0.708	0.692	0.703	0.687
ENST00000500741.2_1_NRAV-002	0.027	0.041	0.118	0.063	0.081	0.254	0.619	0.718	0.610	0.921	0.929	0.955	0.716	0.678	0.650	0.005	0.160	0.950	0.971	0.845	0.849	0.129	0.071	0.079	0.158	0.180	0.844	0.977	0.918	0.920	0.205	0.972	0.975	0.971	0.780	0.124	0.003	0.897	0.998	0.999	0.999	1.000	0.988	0.017	0.411	0.016	0.122	0.111	0.017	0.016	0.001	0.103	0.522	0.013	0.994	0.991	0.989	0.987	0.982	0.883	0.012	0.011	0.180	0.237	0.688	0.897	0.411	0.006	0.044	0.001	0.002	0.756	0.745	0.946	0.999	0.996	0.995	0.999	0.998	0.998	0.996	0.006	0.864	0.885	0.005	0.005	0.943	0.991	0.995	0.991	0.948	0.982	0.893	0.724	0.944	0.972	0.979	0.991	1.000	1.000	0.999	0.993	0.024	0.032	0.032	0.984	0.963	0.812	0.884	0.848	0.022	0.922	0.969	0.988	0.994	0.999	0.999	0.998	0.011	0.974	0.982	0.947	0.017	0.025	0.043	0.017	0.006	0.001	0.982	1.000	1.000	1.000	1.000	0.895	0.763	0.254	0.171	0.704	0.927	1.000	0.999	1.000	0.982	0.841	0.000	0.000	0.000	0.841	0.982	1.000	0.999	1.000	0.960	0.757	0.775	0.991	0.992	0.983	0.933	0.005	0.138	0.379	0.229	0.162	0.855	0.843	0.844	0.038	0.886	0.899	0.872	0.875	0.806	0.005	0.005	0.918	0.990	0.998	0.999	0.999	0.000	0.998	0.999	1.000	1.000	0.999	1.000	0.993	0.992	0.978	0.005	0.991	0.995	0.995	0.930	0.044	0.809	0.672	0.280	0.351	0.651	0.806	0.473	0.918	0.803	0.966	0.513	0.457	0.408	0.032	0.034	0.033	0.479	0.867	0.965	0.485	0.893	0.452	0.874	0.886	0.908	0.898	0.898	0.950	0.970	0.899	0.067	0.145	0.135	0.116	0.927	0.979	0.893	0.866	0.869	0.862	0.147	0.219	0.478	0.625	0.684	0.688	0.972	0.976	0.981	0.985	0.979	0.967	0.014	0.432	0.408	0.010	0.009	0.001	0.035	0.012	0.064	0.035	0.997	1.000	0.995	1.000	0.996	0.936	0.015	0.011	0.982	0.999	0.997	0.996	0.015	0.985	0.993	0.992	0.805	0.175	0.336	0.059	0.689	0.275	0.298	0.828	0.575	0.019	0.956	0.996	0.996	0.983	0.009	0.008	0.018	0.018	0.018	0.013	0.993	0.982	0.981	0.945	0.011	0.602	0.551	0.013	0.286	0.700	0.012	0.350	0.287	0.333	0.978	0.992	0.988	0.989	0.013	0.010	0.001	0.005	0.006	0.996	0.999	0.999	0.970	0.006	0.010	0.932	0.995	0.998	0.998	0.986	0.983	0.024	0.141	0.001	0.000	0.001	0.417	0.428	0.020	0.986	0.998	0.998	0.997	0.994	0.989	0.393	0.012	0.825	0.998	0.999	0.968	0.002	0.999	1.000	0.999	0.987	0.007	0.006	0.984	0.997	0.996	0.990	0.005	0.836	0.923	0.897	0.644	0.369	0.722	0.519	0.652	0.018	0.051	0.005	0.007	0.153	0.070	0.386	0.861	0.516	0.933	0.896	0.972	0.811	0.024	0.988	0.995	0.994	0.985	0.004	0.003	0.983	0.994	0.995	0.994	0.938	0.964	0.960	0.796	0.434	0.058	0.054	0.955	0.963	0.957	0.029	0.031	0.027	0.027	0.934	0.946	0.948	0.006	0.009	0.008	0.353	0.372	0.388	0.492	0.156	0.075	0.122	0.321	0.279	0.021	0.187	0.028	0.013	0.030	0.993	0.998	0.946	0.963	0.967	0.907	0.125	0.125	0.958	0.952	0.955	0.954	0.913	0.062	0.906	0.940	0.922	0.059	0.432	0.485	0.427	0.060	0.099	0.074	0.082	0.123	0.796	0.896	0.816	0.561	0.385	0.931	0.753	0.077	0.973	0.999	0.999	0.993	0.002	0.973	0.988	0.989	1.000	0.999	1.000	1.000	0.999	0.993	0.006	0.007	0.992	0.998	0.998	0.987	0.918	0.986	0.990	0.994	0.994	0.967	0.524	0.365	0.356	0.598	0.601	0.424	0.889	0.996	0.998	0.771	0.995	1.000	1.000	0.999	1.000	0.996	0.991	0.000	0.000	0.003	0.970	0.907	0.930	0.164	0.213	0.109	0.003	0.002	0.994	0.996	0.997	0.945	0.001	0.001	0.001	0.001	0.946	0.999	0.998	0.991	0.066	0.001	0.246	0.997	0.999	0.963	0.002	0.009	0.009	0.998	0.999	1.000	1.000	1.000	1.000	0.995	0.001	0.031	0.517	0.997	0.997	0.958	0.155	0.001	0.001	0.894	0.969	0.978	0.998	0.999	0.999	0.998	0.992	0.002	0.022	0.988	0.997	0.997	0.990	0.942	0.942	0.953	0.087	0.055	0.000	0.991	0.958	0.995	1.000	0.999	0.999	0.998	0.000	0.000	0.998	0.999	0.999	1.000	0.999	0.999	0.999	0.999	0.000	0.989	0.988	0.071	0.303	0.166	0.871	1.000	0.999	0.985	0.925	0.658	0.447	0.413	0.402	0.348	0.034	0.050	0.177	0.171	0.080	0.261	0.117	0.986	0.999	1.000	1.000	1.000	0.999	1.000	0.999	0.002	0.002	0.002	0.001	0.010	0.010	0.971	0.981	0.987	0.029	0.329	0.004	0.995	0.998	0.999	1.000	1.000	1.000	0.988	0.027	0.408	0.923	0.983	0.610	0.514	0.945	0.944	0.941	0.930	0.910	0.906	0.003	0.693	0.623	0.840	0.966	0.923	0.977	0.927	0.003	0.003	0.993	0.997	0.997	0.999	1.000	0.999	1.000	1.000	0.969	0.008	0.004	0.003	0.057	0.443	0.866	0.009	0.936	0.723	0.001	0.965	0.973	0.975	0.955	0.052	0.011	0.915	0.009	0.970	0.986	0.985	0.086	0.002	0.978	0.987	0.004	0.939	0.011	0.994	0.989	0.990	0.990	0.979	0.951	0.899	0.013	0.853	0.850	0.803	0.802	0.255	0.230	0.042	0.746	0.860	0.769	0.129	0.359	0.592	0.483	0.320	0.015	0.180	0.212	0.222	0.536	0.653	0.144	0.532	0.668	0.533	0.479	0.001	0.007	0.007	0.007	0.277	0.078	0.473	0.693	0.982	0.989	0.370	0.563	0.699	0.830	0.859	0.829	0.272	0.342	0.998	0.892	0.953	0.980	0.007	0.033	0.041	0.903	0.920	0.984	0.991	0.996	1.000	0.998	0.015	0.915	0.032	0.979	0.983	0.097	0.012	0.995	0.996	0.976	0.013	0.909	0.005	0.005	0.964	0.983	0.985	0.981	0.721	0.713	0.410	0.229	0.432	0.487	0.974	1.000	1.000	0.999	1.000	0.999	0.997	0.997	0.992	0.001	0.835	0.988	0.992	0.933	0.795	0.895	0.907	0.885	0.019	0.079	0.079	0.959	0.975	0.977	0.660	0.763	0.002	0.960	0.964	0.981	0.982	0.933	0.954	0.027	0.339	0.970	0.974	0.817	0.068	0.067	0.156	0.304	0.525	0.921	0.925	0.868	0.595	0.057	0.067	0.067	0.123	0.624	0.893	0.892	0.715	0.083	0.121	0.427	0.536	0.796	0.834	0.809	0.409	0.153	0.119	0.056	0.036	0.014	0.860	0.995	0.995	0.950	0.273	0.013	0.006	0.992	1.000	1.000	1.000	0.999	1.000	0.997	0.006	0.362	0.020	0.961	0.983	0.984	0.999	1.000	0.999	1.000	1.000	1.000	1.000	0.983	0.561	0.885	0.892	0.730	0.237	0.737	0.972	1.000	1.000	1.000	1.000	0.998	0.942	0.996	0.964	1.000	0.999	0.953	0.856	0.094	0.997	0.997	0.753	0.488	0.683	0.432	0.391	0.472	0.708	0.612	0.231	0.979	0.975	0.984	0.964	0.832	0.842	0.021	0.150	0.168	0.151	0.972	0.972	0.876	0.982	0.868	0.934	0.955	0.988	0.995	1.000	0.999	0.999	0.998	0.995	0.007	0.658	0.995	1.000	1.000	0.996	0.997	0.846	0.794	0.301	0.968	0.958	0.953	0.989	0.999	0.997	0.981	0.000	0.000	0.000	0.001	0.981	0.997	0.999	0.993	0.996	0.879	0.872	0.041	0.001	0.034	0.073	0.023	0.000	0.000	0.000	0.841	0.879	0.140	0.589	0.985	0.461	0.946	0.993	0.997	0.999	1.000	1.000	0.991	0.649	0.000	0.001	0.880	0.919	0.028	0.991	0.997	0.950	0.009	0.964	0.955	0.013	0.003	0.002	0.936	0.946	0.013	0.963	0.987	0.964	0.011	0.936	0.878	0.030	0.029	0.042	0.012	0.004	0.000	0.995	0.998	0.999	0.999	1.000	0.998	0.997	0.994	0.592	0.861	0.869	0.823	0.611	0.244	0.256	0.353	0.457	0.993	0.997	0.939	0.809	0.692	0.861	0.935	0.957	0.981	0.993	0.993	0.978	0.006	0.003	0.022	0.094	0.992	0.989	0.987	0.554	0.211	0.985	0.987	0.375	0.072	0.014	0.578	0.921	0.997	0.998	0.002	0.981	0.971	0.000	0.002	0.951	0.003	0.996	0.999	0.993	0.987	0.012	0.015	0.984	0.993	0.983	0.000	0.996	0.999	0.997	0.993	0.993	0.989	0.007	0.008	0.008	0.002	0.005	0.997	0.994	0.999	0.999	1.000	0.995	0.007	0.987	0.992	0.986	0.073	0.004	0.004	0.070	0.006	0.074	0.002	0.084	0.002	0.002	0.007	0.001	0.135	0.000	0.023	0.004	0.910	0.966	0.978	0.989	0.994	0.996	0.008	0.000	0.000	0.001	0.001	0.001	0.001	0.996	0.996	0.993	0.986	0.977	0.908	0.991	0.997	1.000	0.995	0.005	0.948	0.012	0.001	0.967	0.979	0.994	0.999	0.989	0.950	0.569	0.983	0.523	0.868	0.994	0.990	0.897	0.992	0.987	0.995	1.000	0.998	0.999	0.879	0.325	0.369	0.389	0.319	0.037	0.218	0.210	0.038	0.085	0.550	0.503	0.436	0.376	0.953	0.995	0.989	0.975	0.637	0.827	0.673	0.664	0.631	0.028	0.016	0.036	0.653	0.600	0.783	0.898	0.948	0.366	0.601	0.850	0.835	0.892	0.966	0.883	0.373	0.548	0.953	0.971	0.464	0.948	0.911	0.527	0.291	0.237	0.914	0.979	0.961	0.961	0.963	0.049	0.907	0.868	0.887	0.418	0.417	0.805	0.804	0.318	0.777	0.684	0.798	0.767	0.070	0.004	0.684	0.719	0.901	0.984	0.971	0.994	0.997	0.993	0.930	0.700	0.616	0.067	0.074	0.073	0.084	0.106	0.634	0.913	0.917	0.922	0.998	0.995	0.956	0.990	0.777	0.773	0.773	0.083	0.085	0.998	0.995	0.925	0.821	0.811	0.832	0.293	0.624	0.838	0.863	0.093	0.989	0.994	0.991	0.974	0.983	0.111	0.312	0.306	0.147	0.454	0.815	0.396	0.956	0.666	0.656	0.129	0.181	0.324	0.129	0.121	0.278	0.730	0.678	0.818	0.229	0.730	0.617	0.674	0.487	0.629	0.548	0.206	0.155	0.980	0.983	0.985	0.933	0.691	0.846	0.841	0.389	0.479	0.793	0.794	0.812	0.843	0.642	0.552	0.438	0.819	0.625	0.709	0.606	0.695	0.586	0.766	0.649	0.042	0.055	0.184	0.409	0.235	0.518	0.511	0.726	0.821	0.919	0.700	0.327	0.666	0.746	0.551	0.509	0.399	0.624	0.236	0.341	0.580	0.534	0.768	0.771	0.901	0.635	0.260	0.418	0.586	0.671	0.239	0.497	0.481	0.617	0.684	0.915	0.924	0.542	0.854	0.910	0.985	0.992	0.994	0.428	0.190	0.418	0.400	0.418	0.584	0.683	0.810	0.837	0.723	0.384	0.372	0.334	0.172	0.570	0.496	0.381	0.381	0.787	0.427	0.820	0.948	0.997	0.997	0.989	0.444	0.622	0.619	0.616	0.438	0.399	0.117	0.025	0.726	0.729	0.132	0.056	0.068	0.221	0.951	0.975	0.819	0.377	0.796	0.984	0.973	0.886	0.110	0.127	0.725	0.739	0.747	0.852	0.917	0.899	0.410	0.395	0.196	0.992	0.953	0.954	0.999	0.973	0.972	0.979	0.150	0.170	0.222	0.725	0.997	1.000	1.000	0.994	0.002	0.990	0.986	0.988	0.991	0.917	0.016	0.016	0.555	0.612	0.015	0.930	0.976	0.957	0.939	0.807	0.009	0.008	0.016	0.042	0.836	0.957	0.984	0.985	0.936	0.020	0.595	0.535	0.899	0.977	0.988	0.997	0.984	0.019	0.169	0.178	0.170	0.151	0.874	0.999	1.000	0.997	0.001	0.976	0.999	0.995	0.915	0.000	0.000	0.000	0.000	0.000	0.915	0.995	1.000	0.976	0.000	0.998	1.000	0.999	0.872	0.002	0.004	0.005	0.010	0.010	0.008	0.008	0.006	0.030	0.035	0.028	0.158	0.829	0.834	0.835	0.839	0.830	0.150	0.088	0.002	0.001	0.995	0.998	0.999	1.000	0.998	0.994	0.905	0.105	0.917	0.973	0.975	0.957	0.878	0.599	0.183	0.952	0.976	0.973	0.970	0.547	0.193	0.771	0.438	0.952	0.997	0.998	0.999	1.000	0.995	0.456	0.430	0.388	0.011	0.077	0.099	0.046	0.587	0.560	0.013	0.989	0.998	1.000	0.989	0.000	0.993	0.999	1.000	0.989	0.993	0.009	0.000	0.000	0.000	0.983	0.989	0.988	0.837	0.992	0.178	0.997	0.998	0.989	0.985	0.052	0.615	0.948	0.396	0.389	0.414	0.343	0.011	0.178	0.195	0.986	0.875	0.872	0.872	0.871	0.826	0.403	0.208	0.158	0.127	0.090	0.066	0.061	0.024	0.011	0.163	0.398	0.408	0.909	0.996	0.998	0.983	0.997	0.648	0.014	0.221	0.385	0.552	0.572	0.582	0.570	0.579	0.661	0.624	0.996	0.989	0.983	0.608	0.982	0.943	0.613	0.363	0.903	0.882	0.987	0.130	0.901	0.995	1.000	1.000	0.964	0.749	0.347	0.247	0.595	0.998	1.000	0.999	1.000	0.982	0.932	0.805	0.240	0.215	0.012	0.010	0.197	0.251	0.828	0.695	0.675	0.571	0.112	0.037	0.216	0.802	0.945	0.956	0.908	0.920	0.952	0.954	0.233	0.986	0.992	1.000	1.000	0.999	0.999	1.000	0.999	0.999	0.998	0.000	0.000	0.999	0.999	0.999	1.000	0.517	0.479	0.995	0.974	0.017	0.025	0.000	0.985	0.985	0.546	0.015	0.396	0.994	0.998	0.999	0.992	0.029	0.004	0.041	0.006	0.057	0.107	0.106	0.075	0.145	0.112	0.208	0.155	0.079	0.050	0.018	0.039	0.198	0.152	0.848	0.901	0.881	0.984	0.989	0.996	0.990	0.994	0.986	0.976	0.651	0.828	0.005	0.978	0.975	0.986	0.995	0.983	0.998	0.988	0.785	0.834	0.821	0.934	0.159	0.141	0.042	0.016	0.016	0.027	0.027	0.911	0.994	0.974	0.043	0.858	0.990	1.000	0.999	0.973	0.998	0.999	0.998	0.034	0.846	0.664	0.001	0.982	0.999	0.997	1.000	0.999	0.987	0.430	0.002	0.050	0.001	0.011	0.539	0.948	0.957	0.843	0.898	0.997	0.989	0.967	0.984	0.161	0.987	0.965	0.891	0.232	0.073	0.017	0.963	0.992	0.996	0.992	0.798	0.869	0.980	1.000	1.000	1.000	1.000	0.982	0.000	0.056	0.000	0.983	0.998	0.973	0.988	0.999	1.000	0.996	0.975	0.955	0.894	0.009	0.006	0.019	0.858	0.860	0.797	0.012	0.972	0.961	0.001	0.001	0.001	0.994	0.999	1.000	1.000	1.000	1.000	0.974	0.925	0.082	0.712	0.851	0.427	0.471	0.888	0.961	0.985	0.968	0.962	0.023	0.035	0.040	0.045	0.038	0.033	0.004	0.011	0.039	0.882	0.839	0.006	0.996	0.998	0.996	0.996	0.995	0.994	0.848	0.713	0.002	0.014	0.056	0.004	0.009	0.021	0.006	0.003	0.002	0.003	0.019	0.003	0.756	0.823	0.744	0.122	0.509	0.337
ENST00000428008.5_1_ZFAS1-006	0.016	0.625	0.820	0.880	0.882	0.766	0.052	0.954	0.941	0.953	0.925	0.973	0.994	0.986	0.992	0.965	0.933	0.610	0.324	0.291	0.926	0.962	0.983	0.981	0.900	0.959	0.092	0.985	0.974	0.294	0.391	0.448	0.260	0.083	0.127	0.117	0.130	0.117	0.110	0.218	0.838	0.843	0.709	0.116	0.949	0.967	0.930	0.927	0.959	0.957	0.995	0.982	0.982	0.932	0.899	0.914	0.885	0.759	0.225	0.218	0.185	0.952	0.941	0.920	0.913	0.881	0.154	0.859	0.939	0.951	0.343	0.941	0.956	0.967	0.970	0.970	0.916	0.703	0.156	0.365	0.389	0.406	0.379	0.852	0.883	0.987	0.994	0.977	0.967	0.975	0.982	0.870	0.809	0.638	0.658	0.901	0.934	0.944	0.939	0.820	0.098	0.105	0.098	0.123	0.124	0.756	0.953	0.967	0.950	0.720	0.375	0.799	0.624	0.135	0.121	0.738	0.916	0.959	0.899	0.927	0.892	0.886	0.893	0.972	0.972	0.281	0.177	0.218	0.249	0.507	0.293	0.900	0.759	0.689	0.846	0.141	0.542	0.956	0.941	0.758	0.985	0.973	0.944	0.053	0.058	0.987	0.988	0.992	0.937	0.948	0.945	0.021	0.897	0.436	0.900	0.612	0.059	0.008	0.311	0.435	0.985	0.531	0.014	0.560	0.971	0.984	0.958	0.038	0.946	0.961	0.994	0.062	0.059	0.987	0.990	0.988	0.010	0.886	0.891	0.804	0.043	0.200	0.020	0.041	0.335	0.855	0.855	0.833	0.862	0.221	0.436	0.636	0.652	0.921	0.959	0.970	0.907	0.913	0.049	0.084	0.058	0.061	0.944	0.934	0.897	0.885	0.835	0.156	0.465	0.174	0.139	0.129	0.961	0.988	0.978	0.916	0.023	0.021	0.017	0.025	0.042	0.043	0.034	0.914	0.988	0.992	0.937	0.092	0.143	0.195	0.508	0.169	0.889	0.915	0.894	0.961	0.962	0.956	0.973	0.988	0.995	0.938	0.110	0.873	0.829	0.315	0.882	0.969	0.958	0.989	0.995	0.998	0.970	0.313	0.042	0.062	0.987	0.985	0.851	0.792	0.905	0.910	0.890	0.868	0.067	0.091	0.458	0.431	0.669	0.656	0.679	0.400	0.402	0.152	0.157	0.165	0.228	0.721	0.828	0.790	0.785	0.669	0.020	0.073	0.127	0.158	0.788	0.880	0.894	0.849	0.547	0.155	0.192	0.151	0.506	0.819	0.961	0.955	0.781	0.513	0.544	0.557	0.337	0.312	0.182	0.925	0.941	0.941	0.977	0.948	0.108	0.621	0.105	0.974	0.987	0.972	0.883	0.751	0.101	0.084	0.523	0.050	0.048	0.952	0.981	0.990	0.111	0.092	0.775	0.777	0.721	0.104	0.114	0.077	0.688	0.815	0.815	0.028	0.957	0.984	0.982	0.043	0.047	0.549	0.811	0.861	0.884	0.930	0.925	0.047	0.530	0.012	0.877	0.955	0.925	0.986	0.986	0.392	0.330	0.418	0.457	0.436	0.354	0.078	0.163	0.259	0.195	0.528	0.265	0.831	0.940	0.882	0.938	0.957	0.069	0.095	0.149	0.961	0.927	0.968	0.982	0.788	0.060	0.867	0.569	0.579	0.586	0.708	0.123	0.290	0.335	0.918	0.978	0.566	0.429	0.440	0.437	0.420	0.023	0.022	0.579	0.954	0.983	0.437	0.458	0.024	0.977	0.972	0.973	0.947	0.817	0.129	0.235	0.243	0.097	0.040	0.050	0.746	0.932	0.952	0.941	0.923	0.948	0.102	0.875	0.961	0.970	0.980	0.981	0.911	0.906	0.853	0.656	0.684	0.758	0.967	0.982	0.986	0.888	0.116	0.921	0.906	0.074	0.080	0.052	0.038	0.940	0.919	0.050	0.028	0.837	0.916	0.943	0.934	0.107	0.044	0.046	0.020	0.809	0.823	0.834	0.964	1.000	1.000	1.000	0.989	0.044	0.042	0.004	0.035	0.003	0.028	0.029	0.026	0.011	0.974	0.999	0.999	0.955	0.923	0.997	0.997	0.996	0.877	0.895	0.931	0.933	0.924	0.941	0.952	0.942	0.093	0.076	0.467	0.041	0.036	0.027	0.670	0.116	0.959	0.921	0.892	0.885	0.932	0.498	0.446	0.872	0.968	0.986	0.966	0.079	0.131	0.777	0.951	0.935	0.841	0.638	0.750	0.883	0.934	0.936	0.882	0.061	0.072	0.087	0.879	0.920	0.947	0.068	0.053	0.077	0.080	0.086	0.082	0.984	0.985	0.915	0.066	0.098	0.126	0.924	0.989	0.966	0.824	0.724	0.018	0.108	0.107	0.110	0.090	0.014	0.124	0.124	0.151	0.229	0.230	0.142	0.110	0.016	0.016	0.019	0.019	0.031	0.037	0.033	0.013
ENST00000442116.1_1_AP006222.2-003	0.009	0.065	0.994	0.998	1.000	1.000	0.999	0.999	1.000	0.999	0.001	0.000	0.000	0.001	0.999	1.000	1.000	1.000	1.000	1.000	0.999	0.995	0.441	0.879	0.920	0.884	0.105	0.969	0.973	0.973	0.081	0.052	0.170	0.171	0.168	0.170	0.208	0.195	0.855	0.867	0.970	0.944	0.981	0.967	0.845	0.727	0.753	0.946	0.300	0.311	0.299	0.967	0.796	0.799	0.793	0.774	0.780	0.970	0.268	0.723	0.938	0.941	0.821	0.945	0.825	0.616	0.595	0.686	0.630	0.771	0.253	0.255	0.253	0.013	0.670	0.837	0.865	0.873	0.875	0.861	0.741	0.842	0.988	0.863	0.366	0.302	0.284	0.269	0.238	0.228	0.294	0.183	0.193	0.498	0.742	0.717	0.897	0.285	0.968	0.968	0.319	0.991	0.980	0.758	0.284	0.046	0.893	0.962	0.981	0.993	0.996	1.000	0.996	0.916	0.704	0.034	0.802	0.825	0.840	0.901	0.159	0.647	0.665	0.542	0.548	0.799	0.670	0.140	0.094	0.118	0.107	0.702	0.833	0.931	0.921	0.344	0.360	0.504	0.240	0.017	0.009	0.545	0.805	0.521	0.582	0.193	0.681	0.962	0.963	0.573	0.548	0.972	0.972	0.065	0.045	0.047	0.054	0.964	0.977	0.968	0.756	0.754	0.935	0.678	0.639	0.631	0.106	0.120	0.032	0.920	0.956	0.928	0.487	0.006	0.060	0.806	0.970	0.524	0.046	0.002	0.005	0.485	0.620	0.036	0.017	0.005	0.832	0.855	0.984	0.697	0.774	0.594	0.549	0.440	0.181	0.706	0.996	0.993	0.982	0.013	0.009	0.075	0.011	0.012	0.866	0.975	0.965	0.518	0.245	0.764	0.372	0.499	0.478	0.121	0.042	0.049	0.051	0.862	0.548	0.900	0.941	0.567	0.923	0.467	0.878	0.977	0.941	0.971	0.948	0.906	0.937	0.939	0.836	0.314	0.134	0.202	0.040	0.001	0.005	0.002	0.003	0.024	0.223	0.060	0.088	0.150	0.081	0.747	0.809	0.864	0.269	0.914	0.736	0.235	0.930	0.824	0.738	0.706	0.701	0.801	0.804	0.672	0.086	0.108	0.527	0.540	0.152	0.836	0.825	0.972	0.189	0.954	0.946	0.855	0.875	0.856	0.782	0.757	0.119	0.108	0.116	0.110	0.103	0.885	0.982	0.989	0.861	0.782	0.891	0.208	0.195	0.937	0.870	0.908	0.938	0.964	0.986	0.822	0.814	0.097	0.239	0.210	0.208	0.270	0.282	0.215	0.232	0.214	0.208	0.316	0.689	0.904	0.803	0.515	0.574	0.150	0.039	0.776	0.703	0.789	0.450	0.359	0.111	0.234	0.242	0.236	0.930	0.988	0.999	0.957	0.733	0.471	0.372	0.363	0.312	0.548	0.534	0.654	0.475	0.947	0.977	0.996	0.999	0.990	0.990	0.989	0.987	0.982	0.047	0.112	0.354	0.959	0.997	0.955	0.023	0.977	0.999	0.974	0.977	0.021	0.004	0.964	0.976	0.984	0.992	0.990	0.990	0.171	0.987	1.000	0.998	1.000	0.998	0.992	0.083	0.000	0.000	0.000	0.080	0.000	0.994	0.999	0.999	0.998	1.000	0.904	0.224	0.248	0.132	0.053	0.029	0.024	0.076	0.033	0.011	0.099	0.047	0.065	0.026	0.044	0.004	0.006	0.029	0.005	0.005	0.003	0.057	0.156	0.053	0.112	0.987	0.988	0.841	0.986	0.988	0.987	0.986	0.999	0.988	0.022	0.574	0.073	0.059	0.029	0.890	0.902	0.980	0.989	0.997	0.036	0.013	0.984	0.993	0.989	0.847	0.002	0.002	0.003	0.006	0.005	0.003	0.830	0.966	0.972	0.954	0.018	0.030	0.993	0.986	0.555	0.475	0.908	0.928	0.067	0.031	0.017	0.563	0.023	0.971	0.984	0.992	0.997	0.999	0.961	0.194	0.992	0.979	0.899	0.015	0.014	0.980	0.975	0.974	0.982	0.999	0.985	0.019	0.022	0.975	0.993	0.982	0.956	0.006	0.937	0.996	0.966	0.273	0.123	0.107	0.995	0.999	0.999	0.999	0.998	0.979	0.975	0.967	0.974	0.507	0.743	0.476	0.418	0.119	0.112	0.171	0.179	0.217	0.260	0.696	0.709	0.593	0.874	0.581	0.804	0.490	0.718	0.839	0.816	0.874	0.532	0.260	0.322	0.128	0.118	0.212	0.306	0.294	0.566	0.468	0.785	0.771	0.811	0.597	0.502	0.298	0.280	0.346	0.375	0.341	0.530	0.472	0.271	0.074	0.597	0.577	0.704	0.670	0.758	0.791	0.748	0.692	0.775	0.868	0.524	0.182	0.421	0.376	0.539	0.453	0.127	0.955	0.998	0.999	0.975	0.974	0.975	0.975	0.778	0.031	0.136	0.894	0.920	0.873	0.869	0.816	0.690	0.109	0.151	0.139	0.072	0.077	0.049	0.910	0.950	0.991	0.998	0.991	0.049	0.777	0.800	0.051	0.920	0.907	0.849	0.455	0.571	0.139	0.212	0.884	0.772	0.934	0.923	0.550	0.435	0.431	0.781	0.937	0.908	0.878	0.922	0.296	0.133	0.129	0.578	0.457	0.907	0.918	0.922	0.898	0.795	0.018	0.017	0.066	0.036	0.196	0.094	0.934	0.999	0.999	0.991	0.959	0.915	0.992	0.994	0.855	0.176	0.407	0.347	0.139	0.371	0.445	0.383	0.373	0.378	0.270	0.272	0.244	0.065	0.053	0.071	0.071	0.067	0.105	0.151	0.223	0.905	0.980	0.976	0.801	0.133	0.861	0.943	0.887	0.103	0.182	0.104	0.106	0.877	0.781	0.836	0.168	0.802	0.925	0.832	0.778	0.384	0.881	0.889	0.864	0.598	0.261	0.491	0.877	0.951	0.961	0.882	0.452	0.124	0.291	0.474	0.522	0.521	0.896	0.940	0.911	0.477	0.550	0.620	0.550	0.460	0.400	0.416	0.485	0.600	0.565	0.819	0.901	0.919	0.909	0.829	0.541	0.212	0.140	0.204	0.541	0.260	0.772	0.858	0.914	0.905	0.901	0.948	0.972	0.890	0.933	0.947	0.829	0.433	0.133	0.157	0.142	0.127	0.145	0.185	0.228	0.264	0.249	0.475	0.444	0.814	0.866	0.853	0.847	0.798	0.491	0.425	0.726	0.919	0.702	0.741	0.649	0.553	0.243	0.167	0.782	0.699	0.938	0.945	0.764	0.748	0.597	0.759	0.832	0.676	0.330	0.281	0.269	0.054	0.417	0.678	0.830	0.680	0.319	0.953	0.956	0.958	0.896	0.824	0.866	0.131	0.166	0.220	0.204	0.155	0.192	0.115	0.519	0.724	0.731	0.708	0.593	0.083	0.490	0.609	0.667	0.345	0.253	0.096	0.340	0.763	0.774	0.681	0.853	0.930	0.937	0.902	0.830	0.793	0.926	0.990	0.996	0.996	0.997	0.998	0.791	0.220	0.417	0.966	0.956	0.947	0.891	0.003	0.017	0.009	0.021	0.025	0.026	0.004	0.004	0.554	0.912	0.949	0.941	0.408	0.394	0.984	0.996	0.995	0.994	0.993	0.986	0.927	0.473	0.046	0.053	0.788	0.872	0.869	0.862	0.842	0.033	0.769	0.826	0.823	0.814	0.813	0.090	0.100	0.178	0.725	0.690	0.759	0.658	0.197	0.124	0.018	0.013	0.115	0.640	0.732	0.723	0.599	0.060	0.079	0.130	0.973	0.966	0.959	0.936	0.818	0.140	0.153	0.901	0.911	0.878	0.940	0.896	0.207	0.222	0.223	0.339	0.364	0.292	0.774	0.757	0.903	0.838	0.260	0.294	0.263	0.767	0.941	0.883	0.406	0.570	0.443	0.408	0.467	0.099	0.571	0.675	0.701	0.932	0.944	0.962	0.981	0.960	0.893	0.829	0.300	0.392	0.337	0.949	0.879	0.804	0.896	0.770	0.192	0.766	0.792	0.851	0.909	0.899	0.863	0.763	0.821	0.797	0.766	0.487	0.502	0.493	0.815	0.932	0.732	0.737	0.875	0.481	0.487	0.829	0.845	0.839	0.632	0.302	0.244	0.537	0.202	0.221	0.234	0.243	0.300	0.154	0.114	0.108	0.532	0.135	0.138	0.678	0.760	0.730	0.649	0.251	0.398	0.879	0.925	0.977	0.962	0.876	0.261	0.481	0.469	0.199	0.125	0.122	0.491	0.580	0.600	0.506	0.430	0.457	0.599	0.330	0.132	0.599	0.656	0.668	0.670	0.669	0.696	0.972	0.970	0.959	0.890	0.847	0.958	0.957	0.693	0.658	0.192	0.223	0.299	0.984	0.995	0.981	0.992	0.349	0.842	0.916	0.953	0.967	0.838	0.734	0.246	0.650	0.714	0.292	0.888	0.822	0.801	0.256	0.245	0.281	0.781	0.717	0.784	0.649	0.032	0.168	0.307	0.213	0.214	0.134	0.021	0.113	0.195	0.201	0.161	0.048	0.095	0.103	0.080	0.061	0.059	0.120	0.114	0.322	0.312	0.053	0.774	0.935	0.933	0.939	0.931	0.914	0.904	0.916	0.843	0.037	0.102	0.039	0.065	0.019	0.035	0.005	0.024	0.826	0.900	0.977	0.972	0.956	0.081	0.634	0.511	0.123	0.200	0.075	0.840	0.889	0.917	0.932	0.714	0.153	0.156	0.150	0.138	0.168	0.211	0.906	0.972	0.998	0.992	0.874	0.875	0.861	0.821	0.194	0.159	0.712	0.883	0.881	0.880	0.644	0.295	0.170	0.172	0.346	0.809	0.912	0.928	0.943	0.738	0.050	0.227	0.198	0.030	0.026	0.027	0.051	0.228	0.270	0.750	0.965	0.939	0.940	0.976	0.860	0.877	0.859	0.853	0.635	0.703	0.838	0.874	0.860	0.982	0.987	0.984	0.965	0.208	0.114	0.273	0.474	0.480	0.278	0.055	0.652	0.667	0.730	0.931	0.842	0.827	0.605	0.458	0.762	0.385	0.874	0.871	0.770	0.894	0.915	0.637	0.750	0.663	0.157	0.159	0.110	0.092	0.813	0.768	0.748	0.093	0.913	0.990	0.991	0.983	0.901	0.822	0.836	0.086	0.076	0.039	0.072	0.071	0.074	0.761	0.740	0.484	0.093	0.417	0.859	0.899	0.946	0.940	0.120	0.778	0.860	0.847	0.113	0.736	0.868	0.949	0.948	0.972	0.795	0.135	0.365	0.336	0.209	0.204	0.194	0.185	0.224	0.271	0.656	0.846	0.831	0.925	0.833	0.811	0.400	0.629	0.692	0.674	0.376	0.292	0.162	0.185	0.217	0.450	0.487	0.718	0.367	0.570	0.309	0.579	0.754	0.651	0.220	0.547	0.705	0.869	0.893	0.703	0.514	0.827	0.490	0.784	0.741	0.835	0.807	0.790	0.792	0.775	0.207	0.917	0.910	0.809	0.823	0.781	0.767	0.812	0.126	0.218	0.215	0.843	0.939	0.845	0.756	0.903	0.834	0.841	0.598	0.055	0.031	0.130	0.134	0.669	0.840	0.732	0.704	0.278	0.042	0.034
ENST00000598846.1_1_RP1-283E3.8-001	0.083	0.160	0.193	0.193	0.470	0.508	0.405	0.068	0.022	0.047	0.545	0.660	0.706	0.722	0.820	0.710	0.123	0.236	0.574	0.300	0.305	0.290	0.277	0.276	0.548	0.038	0.654	0.709	0.707	0.666	0.646	0.529	0.994	0.999	0.998	0.986	0.856	0.867	0.990	0.996	0.835	0.135	0.001	0.992	0.999	1.000	0.984	0.000	0.086	0.983	0.996	0.998	0.991	0.000	0.998	0.999	0.940	0.925	0.878	0.951	0.999	0.999	0.999	0.999	1.000	0.987	0.410	0.885	0.524	0.998	1.000	0.998	0.998	1.000	1.000	0.988	0.450	0.001	0.994	1.000	1.000	1.000	0.999	0.996	0.996	0.994	0.980	0.048	0.941	0.970	0.451	0.875	0.813	0.748	0.214	0.571	0.565	0.557	0.000	0.006	0.002	0.427	0.713	0.995	0.997	0.715	0.900	0.378	0.038	0.509	0.004	0.559	0.536	0.980	0.981	0.989	0.995	0.000	1.000	1.000	1.000	1.000	0.994	0.004	0.469	0.031	0.281	0.258	0.894	0.686	0.844	0.005	0.070	0.088	0.092	0.090	0.249	0.994	0.994	0.981	0.095	0.091	0.078	0.083	0.009	0.632	0.853	0.907	0.905	0.903	0.966	0.939	0.084	0.080	0.849	0.880	0.898	0.967	0.999	0.998	0.092	0.103	0.218	0.071	0.240	0.320	0.057	0.003	0.003	0.002	0.227	0.347	0.191	0.207	0.911	0.912	0.990	0.985	0.967	0.894	0.091	0.930	0.983	0.991	0.991	0.986	0.963	0.768	0.202	0.276	0.213	0.509	0.871	0.980	0.997	0.912	0.981	0.960	0.911	0.095	0.720	0.860	0.918	0.960	0.958	0.941	0.875	0.766	0.757	0.834	0.201	0.917	0.895	0.748	0.171	0.118	0.122	0.073	0.991	0.994	0.998	0.980	0.948	0.947	0.996	0.879	0.052	0.049	0.049	0.879	0.999	0.997	1.000	0.999	1.000	0.993	0.947	0.677	0.931	0.983	0.125	0.968	0.991	0.992	0.019	0.977	0.999	0.987	0.989	0.994	0.997	0.996	0.025	0.532	0.999	0.996	0.494	0.983	0.481	0.393	0.001	0.005	0.467	0.472	0.853	0.471	0.985	0.025	0.510	0.532	0.524	0.990	0.998	1.000	0.999	0.999	0.999	0.972	0.004	0.990	0.991	0.961	0.014	0.991	0.996	0.986	0.555	0.618	0.594	0.465	0.917	0.977	0.985	0.993	0.971	0.914	0.014	0.948	0.994	0.990	0.018	0.007	0.002	0.011	0.043	0.046	0.039	0.079	0.081	0.079	0.009	0.984	0.988	0.962	0.078	0.889	0.950	0.997	0.996	0.882	0.768	0.081	0.192	0.912	0.980	0.891	0.918	0.955	0.960	1.000	0.999	1.000	0.999	0.997	0.070	0.142	0.045	0.055	0.047	0.004	0.993	0.999	0.996	0.067	0.051	0.069	0.020	0.931	0.950	0.947	0.018	0.022	0.065	0.073	0.071	0.151	0.996	0.983	0.946	0.944	0.987	0.991	0.959	0.904	0.088	0.085	0.012	0.013	0.014	0.051	0.101	0.089	0.798	0.927	0.950	0.954	0.916	0.936	0.937	0.063	0.972	0.973	0.924	0.045	0.842	0.949	0.948	0.947	0.953	0.963	0.960	0.954	0.939	0.920	0.835	0.736	0.619	0.098	0.738	0.704	0.900	0.917	0.917	0.906	0.152	0.820	0.818	0.462	0.163	0.423	0.279	0.284	0.777	0.824	0.424	0.654	0.612	0.521	0.295	0.116	0.468	0.581	0.606	0.645	0.169	0.159	0.168	0.114	0.111	0.086	0.074	0.102	0.220	0.741	0.725	0.594	0.456	0.545	0.617	0.560	0.630	0.623	0.810	0.756	0.470	0.662	0.936	0.735	0.727	0.700	0.417	0.420	0.376	0.461	0.426	0.577	0.923	0.930	0.833	0.405	0.454	0.455	0.019	0.626	0.996	0.995	0.995	0.918	0.226	0.226	0.234	0.234	0.954	0.982	0.972	0.977	0.658	0.517	0.626	0.690	0.518	0.920	0.957	0.965	0.841	0.383	0.302	0.420	0.813	0.536	0.179	0.172	0.016	0.965	0.963	0.960	0.950	0.850	0.017	0.008	0.012	0.026	0.053	0.854	0.941	0.971	0.939	0.987	0.125	0.760	0.885	0.553	0.131	0.928	0.736	0.968	0.959	0.964	0.991	0.993	0.763	0.790	0.141	0.690	0.823	0.239	0.947	0.973	0.975	0.949	0.969	0.755	0.975	0.267	0.267	0.994	0.997	0.920	0.735	0.742	0.065	0.978	0.993	0.995	0.939	0.236	0.256	0.316	0.641	0.535	0.548	0.164	0.054	0.631	0.637	0.621	0.824	0.251	0.263	0.852	0.999	0.999	0.771	0.793	0.765	0.340	0.635	0.901	0.997	0.999	0.999	0.992	0.766	0.006	0.942	0.987	0.983	0.225	0.992	0.994	0.226	0.992	0.999	0.998	0.993	0.992	0.991	0.108	0.091	0.725	0.637	0.004	0.987	0.995	0.997	0.828	0.009	0.009	0.001	0.004	0.002	0.002	0.003	0.005	0.002	0.003	0.834	0.997	0.999	0.993	0.038	0.592	0.814	0.104	0.003	0.001	0.990	0.994	0.997	0.999	0.999	0.993	0.169	0.991	0.987	0.219	0.770	0.963	0.745	0.207	0.966	0.988	0.227	0.994	0.775	0.772	0.558	0.258	0.463	0.378	0.995	0.996	0.995	0.980	0.806	0.816	0.747	0.985	0.993	0.993	0.937	0.774	0.234	0.999	0.999	0.984	0.790	0.676	0.625	0.612	0.179	0.648	0.786	0.786	0.992	0.988	0.988	0.991	0.681	0.627	0.542	0.647	0.712	0.682	0.975	0.995	0.987	0.987	0.982	0.934	0.734	0.758	0.771	0.766	0.758	0.173	0.700	0.020	0.787	0.811	0.934	0.857	0.864	0.868	0.823	0.793	0.720	0.543	0.551	0.487	0.555	0.560	0.522	0.321	0.849	0.945	0.909	0.881	0.896	0.595	0.909	0.629	0.562	0.613	0.522	0.048	0.218	0.240	0.278	0.476	0.493	0.322	0.824	0.887	0.822	0.403	0.370	0.852	0.885	0.119	0.121	0.441	0.408	0.435	0.417	0.507	0.245	0.353	0.476	0.255	0.606	0.719	0.714	0.675	0.337	0.225	0.105	0.071	0.336	0.566	0.743	0.674	0.024	0.017	0.982	0.987	0.988	0.983	0.988	0.995	0.996	0.986	0.981	0.983	0.859	0.160	0.248	0.245	0.109	0.183	0.069	0.601	0.623	0.496	0.084	0.095	0.048	0.079	0.910	0.884	0.913	0.934	0.930	0.835	0.076	0.130	0.137	0.134	0.109	0.111	0.887	0.473	0.496	0.983	0.991	0.995	0.995	0.145	0.102	0.022	0.485	0.518	0.557	0.159	0.227	0.151	0.304	0.322	0.929	0.978	0.993	0.053	0.976	0.988	0.986	0.984	0.990	0.988	0.987	0.985	0.028	0.082	0.377	0.312	0.081	0.089	0.154	0.079	0.061	0.141	0.133	0.204	0.224	0.033	0.065	0.043	0.040	0.854	0.907	0.953	0.927	0.871	0.906	0.926	0.838	0.918	0.937	0.887	0.878	0.921	0.903	0.797	0.880	0.917	0.932	0.955	0.993	0.846	0.943	0.977	0.948	0.936	0.931	0.891	0.978	0.978	0.953	0.876	0.993	0.991	0.980	0.804	0.874	0.892	0.861	0.300	0.390	0.808	0.800	0.782	0.772	0.711	0.545	0.173	0.716	0.801	0.815	0.969	0.949	0.988	0.047	0.987	0.978	0.985	0.946	0.984	0.034	0.900	0.954	0.823	0.965	0.170	0.023	0.742	0.949	0.974	0.070	0.842	0.946	0.954	0.941	0.024	0.818	0.877	0.995	0.983	0.137	0.843	0.918	0.775	0.995	0.928	0.864	0.870	0.869	0.870	0.869	0.938	0.990	0.921	0.447	0.731	0.636	0.131	0.127	0.000	0.037	0.514	0.978	0.993	0.916	0.096	0.963	0.988	0.880	0.869	0.998	0.130	0.797	0.931	0.635	0.564	0.959	0.936	0.714	0.995	0.859	0.991	0.918	0.142	0.012	0.026	0.005	0.994	0.999	0.993	0.998	0.989	0.798	0.699	0.005	0.971	0.815	0.814	0.935	0.183	0.992	0.990	0.595	0.592	0.986	0.805	0.188	0.993	0.999	0.999	0.803	0.754	0.658	0.303	0.296	0.174	0.180	0.090	0.039	0.352	0.433	0.831	0.932	0.981	0.992	0.994	0.995	0.293	0.202	0.004	0.035	0.019	0.019	0.723	0.858	0.993	0.991	0.866	0.798	0.592	0.678	0.859	0.966	0.752	0.136	0.138	0.014	0.012	0.141	0.308	0.379	0.074	0.103	0.882	0.897	0.936	0.759	0.275	0.121	0.033	0.163	0.310	0.519	0.520	0.926	0.707	0.831	0.885	0.183	0.020	0.059	0.035	0.046	0.376	0.345	0.868	0.879	0.887	0.892	0.842	0.770	0.908	0.999	0.999	1.000	1.000	0.999	0.811	0.001	0.000	0.000	0.809	0.997	0.998	0.999	0.999	0.999	0.953	0.781	0.513	0.767	0.572	0.463	0.524	0.894	0.907	0.570	0.981	0.999	0.982	0.974	0.920	0.924	0.640	0.285	0.243	0.009	0.698	0.730	0.977	0.990	0.879	0.035	0.018	0.956	0.971	0.976	0.976	0.349	0.276	0.425	0.602	0.162	0.132	0.599	0.932	0.846	0.314	0.831	0.945	0.691	0.269	0.950	0.976	0.982	0.967	0.196	0.193	0.799	0.580	0.784	0.813	0.833	0.941	0.458	0.403	0.185	0.472	0.315	0.466	0.493	0.178	0.805	0.971	0.843	0.478	0.430	0.461	0.415	0.953	0.556	0.653	0.665	0.698	0.320	0.992	0.991	0.963	0.690	0.964	0.961	0.629	0.698	0.666	0.320	0.984	0.987	0.672	0.335	0.822	0.872	0.823	0.970	0.739	0.926	0.963	0.978	0.985	0.988	0.991	0.858	0.875	0.944	0.962	0.977	0.992	0.998	1.000	0.998	0.997	0.996	0.992	0.988	0.969	0.906	0.644	0.386	0.150	0.278	0.494	0.382	0.390	0.350	0.567	0.795	0.825	0.759	0.650	0.518	0.985	0.981	0.824	0.989	0.980	0.900	0.565	0.848	0.994	1.000	1.000	1.000	1.000	0.999	0.000	0.976	1.000	1.000	0.999	0.994	0.946	0.996	1.000	0.999	1.000	0.999	0.997	0.909	0.053	0.705	0.991	0.340	0.000	0.000	0.000	0.000	0.341	0.318	0.726	0.762	0.850	0.998	0.999	1.000	1.000	1.000	0.996	0.324	0.011	0.612	0.994	0.999	1.000	1.000	0.976	0.000	0.001	0.000	0.998	1.000	1.000	1.000	1.000	0.999	0.629	0.206	0.259	0.248	0.378	0.328	0.519	0.504	0.244	0.877	0.937	0.752	0.485	0.995	0.994	0.995	0.718	0.995	0.283	0.283	0.283	0.004	0.730	0.996	0.996	0.995	0.996	0.999	0.946	0.759	0.008	0.301	0.299	0.141	0.914	0.823	0.786	0.864	0.866	0.859	0.750	0.899	0.209	0.159	0.161	0.020	0.761	0.758	0.041	0.389	0.315	0.359	0.298	0.235	0.492	0.567	0.189	0.463	0.343	0.050	0.869	0.940	0.996	0.999	0.998	0.991	1.000	0.993	0.991	0.978	0.976	0.953	0.012	0.202	0.013	0.014	0.876	0.900	0.016	0.175	0.028	0.038	0.829	0.913	0.964	0.989	0.989	0.896	0.010	0.017	0.021	0.026	0.891	0.996	0.990	0.981	0.946	0.869	0.051	0.049	0.120	0.897	0.880	0.016	0.009	0.220	0.022	0.970	0.978	0.981	0.978	0.999	1.000	0.988	0.001	0.979	0.992	0.974	0.977	0.994	0.865	0.898	0.880	0.879	0.878	0.685	0.621	0.586	0.989	0.995	1.000	0.999	0.992	0.195	0.010	0.725	0.140	0.803	0.995	0.999	0.996	0.939	0.010	0.009	0.989	1.000	1.000	1.000	1.000	1.000	1.000	1.000	1.000	0.998	0.167	0.725	0.004	0.995	0.994	0.993	0.998	0.995	0.986	0.015	0.038	0.043	0.175	0.592	0.012	0.986	0.993	0.995	0.993	0.991	0.039	0.012	0.035	0.053	0.008	0.019	0.008	0.990	0.996	0.984	0.629	0.004	0.003	0.005	0.356	0.369	0.986	0.633	0.643	0.643	0.035	0.026	0.048	0.052	0.987	0.971	0.981	0.993	0.988	0.406	0.694	0.879	0.881	0.516	0.524	0.147	0.114	0.083	0.026	0.004	0.004	0.004	0.883	0.897	0.892	0.443	0.005	0.493	0.991	0.967	0.984	0.034	0.033	0.982	0.980	1.000	0.994	0.751	0.714	0.506	0.765	0.021	0.020	0.981	1.000	0.999	0.993	0.950	0.998	0.999	0.980	0.034	0.892	0.971	0.815	0.827	0.889	0.999	0.983	0.995	0.996	0.994	0.987	0.990	0.808	0.145	0.767	0.522	0.003	0.000	0.003	0.005	0.531	0.632	0.953	0.950	0.217	0.979	0.998	0.999	0.999	0.983	0.999	0.860	0.050	0.107	0.931	0.929	0.866	0.721	0.996	0.992	0.991	0.966	0.028	0.029	0.023	0.999	0.979	0.995	0.976	0.031	0.739	0.939	0.969	0.999	0.999	0.998	0.965	0.019	0.023	0.992	0.988	0.961	0.992	0.944	0.983	0.991	0.990	0.973	0.972	0.051	0.991	0.988	0.275	0.707	0.938	0.854	0.683	0.733	0.167	0.125	0.932	0.985	1.000	1.000	1.000	1.000	1.000	0.997	0.000	0.017	0.044	0.000	0.000	0.000	0.996	1.000	0.997	0.000	0.000	0.000	0.000	0.997	1.000	0.996	0.000	0.000	0.000	0.046	0.000	0.015	0.997	1.000	1.000	0.999	1.000	1.000	0.985	0.878	0.065	0.359	0.349	0.703	0.743	0.745	0.232	0.771	0.712	0.647	0.440	0.134	0.102	0.208	0.506	0.607	0.741	0.853	0.383	0.880	0.816	0.737	0.739	0.919	0.944	0.945	0.952	0.527	0.667	0.708	0.737	0.030	0.252	0.395	0.008	0.936	0.958	0.956	0.954	0.978	0.063	0.902	0.951	0.014	0.975	0.983	0.975	0.045	0.061	0.820	0.992	0.997	0.978	0.977	0.956	0.005	0.975	0.982	0.979	0.977	0.981	0.979	0.991	0.024	0.175	0.937	0.953	0.955	0.866	0.650	0.110	0.007	0.352	0.790	0.922	0.918	0.796	0.639	0.541	0.594	0.606	0.534	0.498	0.525	0.512	0.631	0.531	0.604	0.480	0.660	0.582	0.717	0.875	0.317	0.021	0.316	0.291	0.056	0.405	0.982	0.994	0.994	0.595	0.180	0.023	0.054	0.449	0.425	0.838	0.871	0.794	0.831	0.817	0.332	0.722	0.646	0.782	0.720	0.686	0.712	0.605	0.716	0.478	0.467	0.460	0.109	0.792	0.804	0.940	0.948	0.889	0.880	0.785	0.255	0.738	0.001	0.525	0.000	0.001	0.971	0.996	0.996	0.999	0.999	0.999	0.992	0.000	0.963	0.949	0.003	0.040	0.039	0.017	0.067	0.072	0.024	0.001	0.778	0.780	0.749	0.577	0.050	0.813	0.979	0.994	0.999	1.000	1.000	0.999	0.990	0.965	0.001	0.928	0.738	0.001	0.987	0.999	0.999	0.981	0.000	0.000	0.055	0.000	0.000	0.801	0.835	0.429	0.533	0.902	0.994	0.999	0.999	0.990	0.647	0.993	0.981	0.999	0.998	0.805	0.955	0.977	0.967	0.932	0.986	0.397	0.396	0.393	0.390	0.983	0.989	0.961	0.608	0.601	0.959	0.964	0.995	0.996	0.997	0.997	0.911	0.028	0.033	0.032	0.989	0.970	0.972	0.997	0.986	0.288	0.274	0.050	0.628	0.753	0.625	0.012	0.061	0.038	0.001	0.664	0.795	0.627	0.003	0.012	0.255	0.212	0.005	0.989	0.994	0.974	0.861	0.521	0.010	0.286	0.647	0.854	0.820	0.543	0.147	0.763	0.997	0.987	0.979	0.001	0.018	0.018	0.018	0.957	0.960	0.948	0.741	0.055	0.055	0.984	0.983	0.995	0.912	0.085	0.135	0.085	0.079	0.000	0.002	0.042	0.013	0.993	0.998	0.997	0.989	0.021	0.032	0.068	0.045	0.204	0.937	0.999	1.000	0.998	0.999	0.999	0.998	0.997	0.997	0.997	0.995	0.996	0.989	0.898	0.001	0.000	0.000	0.000	0.102	0.796	0.989	0.997	0.995	0.997	0.997	0.998	0.998	0.999	1.000	0.999	1.000	0.996	0.710	0.236	0.205	0.074	0.332	0.090	0.399	0.900	0.927	0.526	0.950	0.986	0.994	0.994	0.989	0.041	0.026	0.044	0.982	0.999	0.999	0.998	0.997	0.006	0.006	0.006	0.912	0.971	0.964	0.964	0.970	0.968	0.945	0.021	0.479	0.586	0.952	0.991	0.997	0.993	0.990	0.389	0.388	0.747	0.511	0.324	0.017	0.889	0.911	0.945	0.836	0.825	0.838	0.892	0.917	0.752	0.726	0.248	0.240	0.729	0.879	0.581	0.668	0.929	0.897	0.847	0.103	0.020	0.181	0.250	0.271	0.219	0.951	0.979	0.990	0.998	0.865	0.860	0.013	0.182	0.029	0.009	0.143	0.142	0.982	0.972	0.880	0.033	0.858	0.947	0.969	0.962	0.103	0.097	0.984	0.965	0.962	0.955	0.949	0.954	0.183	0.476	0.246	0.415	0.994	0.969	0.934	0.709	0.006	0.009	0.007	0.002	0.614	0.907	0.942	0.909	0.111	0.104	0.959	0.998	0.998	0.978	0.000	0.000	0.000	0.000	0.000	0.950	0.994	0.974	0.950	0.000	0.000	0.000	0.001	0.001	0.001	0.006	0.942	0.974	0.994	0.950	0.002	0.001	0.001	0.001	0.002	0.978	0.998	0.998	0.934	0.002	0.868	0.875	0.867	0.769	0.077	0.949	0.923	0.997	0.995	0.204	0.107	0.012	0.031	0.002	0.197	0.205	0.205	0.197	0.108	0.071	0.077	0.868	0.845	0.831	0.805	0.045	0.033	0.736	0.873	0.947	0.919	0.032	0.002	0.983	0.991	0.994	0.990	0.964	0.019	0.015	0.977	0.993	0.998	0.999	0.997	0.987	0.990	0.985	0.010	0.006	0.714	0.859	0.844	0.748	0.019	0.011	0.817	0.964	0.989	0.985	0.983	0.982	0.006	0.014	0.019	0.948	0.981	0.995	0.984	0.998	0.997	0.033	0.023	0.023	0.005	0.000	0.021	0.021	0.033	0.025	0.999	1.000	0.980	0.995	0.972	0.947	0.011	0.026	0.021	0.998	0.997	0.979	0.999	0.986	0.850	0.030	0.063	0.274	0.679	0.739	0.642	0.720	0.058	0.044	0.052	0.864	0.954	0.944	0.959	0.847	0.967	0.968	0.993	0.992	0.251	0.980	0.965	0.739	0.005	0.004	0.077	0.055	0.049	0.929	0.964	0.969	0.954	0.721	0.002	0.004	0.003	0.749	0.980	0.979	0.982	0.959	0.026	0.096	0.018	0.065	0.076	0.017	0.395	0.662	0.651	0.267	0.337	0.307	0.262	0.281	0.191	0.224	0.295	0.524	0.291	0.147	0.924	0.913	0.909	0.173	0.786	0.835	0.790	0.848	0.819	0.873	0.837	0.947	0.959	0.226	0.191	0.973	0.976	0.991	0.999	0.998	0.993	0.986	0.969	0.022	0.026	0.960	0.986	0.998	0.998	0.994	0.013	0.024	0.383	0.233	0.582	0.166	0.927	0.939	0.849	0.928	0.946	0.935	0.922	0.895	0.991	0.983	0.996	1.000	0.996	0.230	0.761	0.913	0.913	0.938	0.990	0.750	0.287	0.308	0.310	0.309	0.990	0.984	0.681	0.884	0.556	0.968	0.549	0.416	0.447	0.998	0.992	0.682	0.679	0.687	0.082	0.367	0.849	0.866	0.871	0.860	0.858	0.011	0.006	0.287	0.177	0.990	0.995	0.998	0.987	0.944	0.485	0.958	0.836	0.836	0.861	0.455	0.441	0.938	0.988	0.968	0.955	0.840	0.972	0.999	0.995	0.057	0.993	0.998	1.000	0.997	0.943	0.007	0.920	0.919	0.954	0.979	0.252	0.881	0.280	0.824	0.758	0.059	0.035	0.048	0.050	0.048	0.105	0.072	0.918	0.955	0.823	0.037	0.911	0.973	0.971	0.950	0.050	0.039	0.863	0.978	0.989	0.932	0.989	0.095	0.967	0.995	0.990	0.844	0.034	0.026	0.948	0.984	0.988	0.879	0.055	0.826	0.827	0.818	0.596	0.095	0.067	0.054	0.618	0.675	0.641	0.964	0.992	0.994	0.942	0.743	0.871	0.509	0.584	0.142	0.007	0.131	0.918	0.999	1.000	1.000	1.000	0.998	1.000	0.987	0.005	0.022	0.008	0.985	1.000	1.000	1.000	1.000	1.000	0.997	0.938	0.026	0.000	0.998	0.999	1.000	1.000	0.999	0.586	0.000	0.000	0.000	0.001	0.001	0.001	0.000	0.004	0.008	0.000	0.572	0.999	1.000	1.000	0.999	0.996	0.005	0.025	0.000	0.937	0.997	1.000	1.000	1.000	1.000	1.000	0.992	0.007	0.016	0.992	1.000	0.998	1.000	1.000	1.000	0.999	0.997	0.304	0.723	0.763	0.781	0.882	0.780	0.604	0.259	0.583	0.675	0.955	0.934	0.256	0.176	0.851	0.753	0.869	0.878	0.132	0.061	0.202	0.074	0.665	0.887	0.849	0.661	0.250	0.256	0.254	0.248	0.303	0.952	0.816	0.846	0.960	0.912	0.794	0.798	0.994	0.451	0.458	0.924	0.777	0.752	0.744	0.619	0.613	0.566	0.459	0.572	0.501	0.495	0.391	0.465	0.853	0.980	0.975	0.969	0.783	0.944	0.766	0.934	0.314	0.805	0.977	0.963	0.964	0.683	0.980	0.985	0.832	0.324	0.331	0.064	0.894	0.827	0.901	0.157	0.931	0.928	0.875	0.787	0.814	0.760	0.788	0.853	0.182	0.139	0.120	0.235	0.991	0.987	0.873	0.150	0.211	0.221	0.199	0.821	0.970	1.000	1.000	0.999	0.912	0.003	0.000	0.000	0.001	0.002	0.916	0.973	0.999	0.998	0.996	0.738	0.854	0.969	0.948	0.949	0.818	0.158	0.748	0.801	0.739	0.597	0.807	0.798	0.151	0.209	0.201	0.192	0.143	0.049	0.743	0.861	0.769	0.335	0.145	0.083	0.073	0.032	0.798	0.934	0.946	0.972	0.823	0.145	0.167	0.829	0.733	0.585	0.114	0.770	0.844	0.815	0.931	0.950	0.870	0.917	0.705	0.305	0.258	0.181	0.717	0.888	0.946	0.967	0.933	0.014	0.043	0.014	0.012	0.872	0.978	0.964	0.911	0.706	0.149	0.212	0.211	0.202	0.247	0.200	0.127	0.011	0.524	0.793	0.810	0.900	0.856	0.656	0.343	0.329	0.255	0.184	0.092	0.284	0.366	0.397	0.268	0.231	0.042	0.370	0.564	0.525	0.789	0.871	0.959	0.355	0.389	0.784	0.769	0.539	0.438	0.650	0.563	0.265	0.727	0.784	0.781	0.831	0.868	0.308	0.166	0.218	0.206	0.670	0.725	0.319	0.954	0.799	0.813	0.794	0.737	0.617	0.490	0.016	0.019	0.069	0.856	0.994	0.992	0.977	0.954	0.946	0.944	0.942	0.939	0.944	0.744	0.846	0.790	0.107	0.016	0.013	0.046	0.076	0.727	0.840	0.785	0.717	0.839	0.887	0.884	0.884	0.878	0.858	0.931	0.941	0.946	0.816	0.022	0.019	0.963	0.967	0.965	0.980	0.980	0.955	0.808	0.047	0.047	0.079	0.034	0.020	0.029	0.045	0.905	0.985	0.995	0.982	0.934	0.025	0.926	0.941	0.918	0.014	0.864	0.969	0.997	0.999	0.995	0.990	0.970	0.020	0.055	0.976	0.982	0.994	0.991	0.001	0.025	0.960	0.980	0.991	0.996	0.997	0.996	0.981	0.973	0.917	0.248	0.758	0.476	0.012	0.177	0.001	0.001	0.402	0.021	0.992	0.996	0.990	0.991	0.918	0.122	0.965	0.985	0.985	0.011	0.964	0.277	0.706	0.991	0.995	0.993	0.998	0.977	0.839	0.862	0.859	0.906	0.791	0.217	0.206	0.387	0.590	0.613	0.508	0.390	0.037	0.060	0.105	0.631	0.844	0.745	0.282	0.833	0.194	0.923	0.885	0.844	0.099	0.147	0.095	0.156	0.877	0.873	0.947	0.182	0.835	0.307	0.894	0.900	0.888	0.896	0.921	0.904	0.533	0.039	0.635	0.650	0.852	0.952	0.819	0.729	0.908	0.956	0.997	0.998	0.989	0.966	0.895	0.020	0.018	0.028	0.100	0.695	0.957	0.983	0.980	0.965	0.779	0.665	0.338	0.352	0.457	0.453	0.329	0.153	0.063	0.212	0.444	0.896	0.914	0.376	0.817	0.792	0.878	0.895	0.087	0.924	0.996	0.994	0.940	0.721	0.216	0.282	0.170	0.703	0.803	0.738	0.423	0.024	0.456	0.817	0.965	0.990	0.990	0.966	0.991	0.974	0.538	0.456	0.980	0.978	0.976	0.016	0.118	0.006	0.906	0.976	0.972	0.968	0.987	0.029	0.419	0.014	0.013	0.184	0.002	0.265	0.740	0.504	0.916	0.976	0.995	0.997	0.989	0.982	0.978	0.975	0.950	0.014	0.025	0.990	0.987	0.993	0.995	0.013	0.964	0.982	0.989	0.993	0.989	0.978	0.863	0.022	0.930	0.942	0.917	0.041	0.956	0.997	0.994	0.981	0.916	0.060	0.055	0.034	0.033	0.077	0.052	0.050	0.808	0.908	0.938	0.944	0.954	0.993	0.991	0.272	0.682	0.786	0.771	0.448	0.438	0.304	0.001	0.139	0.279	0.267	0.911	0.947	0.962	0.772	0.319	0.302	0.006	0.004	0.031	0.055	0.043	0.001	0.002	0.001	0.003	0.004	0.922	0.994	1.000	0.997	0.998	0.998	0.002	0.002	0.000	0.001	0.001	0.001	0.000	0.000	0.997	0.997	0.997	0.997	0.990	0.915	0.002	0.005	0.597	0.598	0.598	0.575	0.026	0.046	0.083	0.058	0.049	0.036	0.032	0.007	0.146	0.625	0.715	0.617	0.204	0.132	0.290	0.595	0.282	0.865	0.806	0.862	0.825	0.033	0.112	0.081	0.189	0.744	0.165	0.055	0.050	0.062	0.068	0.119	0.372	0.147	0.158	0.121	0.136	0.793	0.849	0.878	0.662	0.690	0.741	0.621	0.036	0.017	0.993	0.999	0.999	0.994	0.001	0.001	0.000	0.005	0.994	0.999	0.992	0.989	0.044	0.856	0.933	0.812	0.215	0.278	0.166	0.032	0.176	0.139	0.052	0.447	0.391	0.466	0.522	0.429	0.208	0.135	0.119	0.783	0.993	0.998	0.998	0.996	0.663	0.020	0.013	0.994	1.000	0.999	0.994	0.897	0.960	0.610	0.749	0.210	0.075	0.041	0.012	0.003	0.982	1.000	0.999	0.987	0.002	0.734	0.928	0.003	0.967	0.486	0.504	1.000	1.000	1.000	0.999	0.993	0.974	0.896	0.149	0.635	0.012	0.690	0.755	0.822	0.958	0.939	0.801	0.035	0.009	0.001	0.038	0.811	0.921	0.914	0.003	0.969	0.966	0.003	0.993	0.999	0.999	0.995	0.992	0.992	0.996	0.069	0.062	0.524	0.046	0.385	0.388	0.461	0.014	0.883	0.987	0.874	0.191	0.998	0.996	0.995	0.991	0.282	0.647	0.567	0.406	0.167	0.121	0.290	0.933	0.915	0.708	0.520	0.988	0.990	0.974	0.915	0.997	0.142	0.282	0.992	0.997	0.998	0.998	0.994	0.994	0.978	0.038	0.987	0.963	0.957	0.995	0.983	0.835	0.963	0.998	0.991	0.893	0.958	0.049	0.074	0.980	0.948	0.969	0.974	0.954	0.223	0.028	0.072	0.746	0.951	0.724	0.694	0.436	0.101	0.987	0.974	0.091	0.983	0.987	0.980	0.992	0.965	0.911	0.657	0.033	0.016	0.995	1.000	0.998	0.999	0.004	0.995	0.996	0.128	0.119	0.678	0.009	0.967	0.997	1.000	1.000	1.000	1.000	1.000	1.000	1.000	0.987	0.003	0.004	0.929	0.996	0.999	0.996	0.914	0.010	0.757	0.195	0.092	0.891	0.990	0.990	0.989	0.993	0.788	0.814	0.816	0.987	0.967	0.977	0.983	0.993	0.163	0.098	0.981	0.983	0.966	0.984	0.959	0.692	0.480	0.588	0.641	0.648	0.706	0.506	0.469	0.435	0.451	0.562	0.152	0.672	0.586	0.665	0.689	0.103	0.114	0.078	0.091	0.064	0.006	0.301	0.886	0.831	0.617	0.987	0.545	0.630	0.606	0.907	0.857	0.916	0.761	0.773	0.749	0.528	0.072	0.462	0.002	0.990	0.997	0.993	0.992	0.981	0.006	0.001	0.960	0.986	0.987	0.980	0.010	0.007	0.008	0.014	0.028	0.028	0.026	0.026	0.024	0.966	0.976	0.998	0.985	0.028	0.028	0.008	0.984	0.993	0.994	0.997	0.989	0.033	0.257	0.942	0.997	0.989	0.934	0.011	0.988	0.996	0.997	0.996	0.870	0.468	0.466	0.972	0.996	0.948	0.536	0.536	0.003	0.003	0.414	0.000	0.999	1.000	1.000	1.000	0.744	0.642	0.987	0.997	0.997	0.997	0.011	0.927	0.997	0.996	0.996	0.221	0.251	0.339	0.480	0.894	0.921	0.981	0.353	0.530	0.338	0.224	0.054	0.516	0.919	0.851	0.187	0.320	0.566	0.409	0.459	0.676	0.704	0.717	0.718	0.719	0.721	0.720	0.718	0.715	0.698	0.659	0.487	0.195	0.688	0.865	0.665	0.674	0.680	0.653	0.556	0.434	0.701	0.770	0.614	0.285	0.549	0.908	0.912	0.947	0.081	0.955	0.994	0.999	0.997	0.991	0.037	0.013	0.024	0.025	0.007	0.015	0.028	0.017	0.976	0.977	0.974	0.965	0.906	0.071	0.934	0.884	0.974	0.419	0.468	0.065	0.188	0.107	0.467	0.783	0.604	0.450	0.804	0.367	0.699	0.771	0.254	0.015	0.148	0.054	0.584	0.736	0.042	0.345	0.761	0.718	0.718	0.751	0.656	0.532	0.510	0.604	0.381	0.715	0.959	0.958	0.938	0.889	0.690	0.551	0.927	0.932	0.623	0.702	0.982	0.943	0.260	0.882	0.875	0.809	0.306	0.059	0.753	0.748	0.763	0.725	0.739	0.716	0.275	0.932	0.666	0.659	0.902	0.963	0.906	0.307	0.450	0.600	0.267	0.059	0.345	0.077	0.067	0.610	0.670	0.690	0.757	0.408	0.933	0.893	0.412	0.935	0.615	0.683	0.653	0.679	0.313	0.409	0.512	0.508	0.501	0.989	0.907	0.914	0.908	0.898	0.960	0.980	0.780	0.871	0.388	0.305	0.237	0.873	0.928	0.818	0.815	0.997	0.973	0.922	0.605	0.613	0.201	0.330	0.211	0.570	0.668	0.680	0.849	0.696	0.672	0.286	0.293	0.919	0.971	0.978	0.989	0.995	0.984	0.991	0.996	0.990	0.970	0.971	0.925	0.764	0.771	0.934	0.997	0.994	0.967	0.984	0.987	0.989	0.983	0.990	0.726	0.764	0.781	0.725	0.964	0.973	0.957	0.982	0.992	0.745	0.750	0.993	0.855	0.931	0.947	0.162	0.251	0.024	0.097	0.685	0.990	1.000	1.000	0.998	0.996	0.639	0.017	0.259	0.990	0.981	0.727	0.991	0.999	0.987	0.543	0.304	0.228	0.279	0.276	0.289	0.013	0.960	0.981	0.995	1.000	1.000	0.998	0.280	0.280	0.906	0.299	0.986	0.997	1.000	0.997	0.996	0.926	0.658	0.768	0.844	0.856	0.856	0.867	0.065	0.283	0.301	0.942	0.717	0.965	0.317	0.820	0.323	0.975	0.987	0.992	0.991	0.981	0.957	0.724	0.962	0.971	0.927	0.714	0.946	0.961	0.928	0.791	0.282	0.084	0.277	0.297	0.308	0.319	0.244	0.182	0.424	0.537	0.514	0.519	0.387	0.070	0.047	0.043	0.253	0.348	0.043	0.027	0.211	0.368	0.463	0.638	0.618	0.193	0.196	0.491	0.519	0.514	0.808	0.887	0.793	0.703	0.713	0.864	0.905	0.911	0.995	0.990	0.764	0.927	0.397	0.587	0.800	0.927	0.750	0.930	0.999	0.235	0.894	0.764	0.836	0.836	0.967	0.992	0.831	0.858	0.702	0.883	0.437	0.817	0.884	0.762	0.665	0.863	0.986	0.954	0.215	0.898	0.831	0.912	0.940	0.874	0.131	0.173	0.178	0.187	0.111	0.765	0.960	0.941	0.957	0.991	0.985	0.957	0.263	0.856	0.730	0.284	0.251	0.035	0.736	0.966	0.981	0.995	0.964	0.976	0.971	0.272	0.717	0.964	0.272	0.785	0.833	0.221	0.321	0.434	0.630	0.449	0.571	0.779	0.608	0.935	0.732	0.904	0.970	0.980	0.990	0.993	0.797	0.616	0.758	0.903	0.751	0.969	0.987	0.948	0.271	0.315	0.298	0.671	0.267	0.351	0.320	0.013	0.356	0.480	0.556	0.526	0.847	0.533	0.385	0.953	0.972	0.807	0.657	0.666	0.722	0.430	0.318	0.318	0.445	0.560	0.579	0.314	0.666	0.679	0.912	0.304	0.837	0.910	0.512	0.785	0.949	0.958	0.965	0.332	0.839	0.295	0.913	0.924	0.927	0.973	0.993	0.996	0.997	0.983	0.986	0.994	0.995	0.885	0.085	0.967	0.999	0.996	0.083	0.990	0.906	0.985	0.993	0.981	0.936	0.758	0.017	0.930	0.937	0.018	0.968	0.983	0.855	0.038	0.001	0.023	0.035	0.845	0.984	0.982	0.051	0.955	0.951	0.074	0.779	0.938	0.967	0.270	0.969	0.902	0.919	0.918	0.965	0.990	0.991	0.985	0.960	0.575	0.658	0.898	0.909	0.910	0.979	0.964	0.927	0.674	0.994	0.999	1.000	0.998	0.998	0.981	0.980	0.051	0.000	0.000	0.902	0.903	0.000	0.987	1.000	1.000	1.000	1.000	1.000	0.949	0.976	0.996	0.999	1.000	0.770	0.991	0.999	0.996	0.898	0.085	0.086	0.984	1.000	0.999	0.986	0.007	0.000	0.831	0.997	1.000	0.958	0.891	0.000	0.000	0.985	1.000	0.999	0.982	0.017	0.345	0.681	0.653	0.049	0.060	0.957	0.947	0.947	0.696	0.049	0.943	0.937	0.887	0.086	0.885	0.983	0.975	0.018	0.508	0.626	0.035	0.038	0.035	0.011	0.525	0.026	0.672	0.086	0.904	0.944	0.884	0.063	0.930	0.958	0.946	0.074	0.748	0.993	0.991	0.987	0.291	0.154	0.797	0.973	0.760	0.811	0.804	0.878	0.137	0.902	0.906	0.792	0.072	0.561	0.661	0.790	0.738	0.947	0.944	0.947	0.954	0.961	0.935	0.016	0.018	0.077	0.168	0.074	0.922	0.935	0.957	0.963	0.953	0.924	0.889	0.967	0.996	0.998	0.999	1.000	0.997	0.997	1.000	1.000	0.997	0.999	0.968	0.890	0.135	0.114	0.312	0.190	0.761	0.700	0.751	0.702	0.098	0.111	0.098	0.745	0.846	0.880	0.114	0.946	0.990	0.804	0.810	0.010	0.117	0.295	0.264	0.262	0.217	0.068	0.013	0.005	0.627	0.551	0.546	0.635	0.851	0.871	0.898	0.835	0.762	0.807	0.775	0.084	0.013	0.099	0.226	0.942	0.996	0.988	0.890	0.777	0.908	0.909	0.274	0.409	0.048	0.035	0.125	0.166	0.273	0.248	0.258	0.357	0.363	0.098	0.015	0.990	0.998	0.999	1.000	1.000	0.999	0.996	0.000	0.954	0.962	0.729	0.941	0.944	0.966	0.969	0.976	0.907	0.279	0.577	0.149	0.140	0.085	0.000	0.000	0.052	0.807	0.088	0.995	1.000	0.997	0.911	0.998	0.897	0.088	0.814	0.021	0.963	0.943	0.005	0.996	0.999	1.000	1.000	0.999	0.998	0.986	0.211	0.296	0.227	0.156	0.134	0.679	0.844	0.879	0.237	0.541	0.135	0.146	0.824	0.848	0.838	0.683	0.062	0.164	0.106	0.748	0.864	0.880	0.352	0.278	0.240	0.002	0.776	0.775	0.007	0.995	1.000	0.995	0.998	0.992	0.003	0.745	0.978	1.000	1.000	1.000	1.000	1.000	1.000	1.000	0.993	0.948	0.980	0.965	0.002	0.024	0.006	0.028	0.028	0.026	0.037	0.007	0.976	0.967	0.940	0.913	0.994	0.998	0.996	0.005	0.995	0.996	0.995	0.994	0.997	0.995	0.992	0.116	0.115	0.981	0.990	0.885	0.999	0.989	0.992	0.846	0.649	0.864	0.738	0.734	0.899	0.410	0.427	0.983	0.998	0.997	0.782	0.397	0.991	0.590	0.994	0.409	0.201	0.005	0.571	0.589	0.588	0.505	0.987	0.992	0.578	0.731	0.713	0.023	0.408	0.435	0.481	0.992	0.922	0.849	0.331	0.011	0.017	0.196	0.846	0.884	0.883	0.712	0.692	0.276	0.517	0.670	0.674	0.885	0.353	0.932	0.926	0.863	0.009	0.339	0.247	0.841	0.883	0.984	0.412	0.794	0.990	0.702	0.766	0.172	0.708	0.907	0.851	0.989	0.854	0.476	0.333	0.313	0.732	0.558	0.529	0.673	0.985	0.999	0.999	1.000	0.999	0.997	0.998	0.991	0.017	0.931	0.949	0.947	0.061	0.002	0.037	0.028	0.033	0.036	0.040	0.006	0.957	0.971	0.920	0.038	0.008	0.032	0.008	0.975	0.977	0.996	0.998	0.998	0.999	0.999	0.993	0.934	0.875	0.586	0.128	0.137	0.518	0.638	0.639	0.388	0.082	0.006	0.300	0.578	0.876	0.553	0.510	0.178	0.154	0.039	0.463	0.472	0.408	0.125	0.076	0.061	0.166	0.055	0.011	0.669	0.892	0.951	0.978	0.945	0.952	0.905	0.004	0.003	0.991	0.996	0.997	0.999	1.000	0.999	0.996	0.998	1.000	0.993	0.913	0.017	0.013	0.023	0.693	0.694	0.690	0.720	0.234	0.109	0.111	0.088	0.040	0.007	0.008	0.186	0.146	0.787	0.955	0.997	0.996	0.997	0.999	0.999	1.000	1.000	1.000	0.761	0.001	0.000	0.463	0.553	0.664	0.480	0.406	0.400	0.967	0.977	0.999	0.997	0.988	0.077	0.120	0.140	0.008	0.541	0.879	0.902	0.409	0.001	0.001	0.000	0.001	0.409	0.408	0.779	0.492	0.496	0.997	0.994	0.995	0.995	0.996	0.993	0.978	0.881	0.919	0.005	0.760	0.994	0.990	0.989	0.988	0.959	0.082	0.063	0.003	0.022	0.003	0.003	0.014	0.004	0.004	0.510	0.530	0.573	0.726	0.732	0.290	0.507	0.179	0.458	0.851	0.956	0.979	0.937	0.706	0.858	0.938	0.934	0.828	0.868	0.998	0.998	0.995	0.997	0.926	0.996	0.224	0.907	0.886	0.096	0.069	0.025	0.760	0.696	0.013	0.803	0.873	0.998	0.999	0.999	0.874	0.874	0.917	0.978	0.977	0.834	0.047	0.308	0.738	0.776	0.746	0.274	0.833	0.558	0.351	0.031	0.036	0.115	0.256	0.571	0.560	0.604	0.401	0.921	0.964	0.892	0.889	0.900	0.879	0.009	0.900	0.903	0.912	0.909	0.859	0.004	0.017	0.101	0.979	0.993	0.991	0.996	0.965	0.885	0.997	0.996	0.004	0.537	0.542	0.817	0.953	0.651	0.937	0.929	0.930	0.723	0.498	0.996	0.992	0.492	0.099	0.580	0.581	0.412	0.872	0.893	0.891	0.587	0.143	0.300	0.489	0.368	0.756	0.931	0.896	0.889	0.046	0.003	0.045	0.075	0.151	0.249	0.193	0.586	0.283	0.912	0.868	0.883	0.115	0.050	0.122	0.107	0.021	0.120	0.815	0.855	0.848	0.227	0.243	0.086	0.051	0.253	0.246	0.395	0.244	0.058	0.108	0.118	0.198	0.211	0.859	0.876	0.950	0.970	0.983	0.881	0.122	0.036	0.013	0.015	0.054	0.788	0.906	0.989	0.934	0.947	0.918	0.645	0.671	0.869	0.835	0.835	0.066	0.049	0.075	0.130	0.107	0.947	0.901	0.902	0.208	0.852	0.763	0.168	0.248	0.146	0.288	0.941	0.979	0.297	0.908	0.605	0.729	0.294	0.150	0.229	0.992	0.986	0.889	0.768	0.996	0.891	0.944	0.078	0.083	0.004	0.914	0.999	0.999	0.998	0.997	0.240	0.751	1.000	1.000	1.000	1.000	0.976	1.000	0.985	0.001	0.000	0.000	0.962	1.000	0.999	0.001	0.999	1.000	1.000	1.000	0.990	0.993	1.000	1.000	0.999	0.915	0.000	0.023	0.029	0.915	0.882	0.569	0.061	0.239	0.169	0.132	0.989	1.000	0.999	0.997	0.993	0.002	0.774	0.033	0.002	0.890	0.854	0.003	0.094	0.898	0.994	0.997	0.994	0.994	0.996	0.830	0.014	0.990	0.998	1.000	1.000	1.000	0.997	0.000	0.037	0.927	0.999	1.000	0.999	0.997	0.979	0.942	0.016	0.972	0.999	0.997	0.000	0.002	0.973	0.962	0.002	0.996	0.996	0.994	0.983	0.011	0.004	0.133	0.991	0.996	0.997	0.932	0.992	0.806	0.578	0.317	0.021	0.203	0.195	0.194	0.394	0.009	0.918	0.808	0.744	0.806	0.821	0.939	0.991	0.976	0.997	0.991	0.003	0.003	0.003	0.005	0.986	0.995	0.977	0.200	0.246	0.001	0.000	0.991	0.995	0.996	0.997	0.965	0.978	0.002	0.002	0.999	1.000	0.973	0.000	0.939	0.991	0.004	0.999	0.999	1.000	1.000	0.963	0.004	0.995	0.998	0.998	1.000	0.999	0.991	0.111	0.214	0.085	0.985	0.990	0.987	0.954	0.942	0.001	0.461	0.962	0.872	0.463	0.963	1.000	1.000	1.000	0.999	0.999	0.997	0.001	0.316	0.314	0.252	0.019	0.017	0.993	1.000	1.000	1.000	1.000	1.000	1.000	1.000	0.979	0.002	0.743	0.001	0.996	1.000	0.998	1.000	0.993	0.169	0.987	0.989	0.201	0.231	0.181	0.287	0.784	0.784	0.765	0.160	0.857	0.936	0.926	0.931	0.224	0.530	0.068	0.719	0.948	0.892	0.038	0.001	0.752	0.757	0.972	0.941	0.670	0.725	0.925	0.952	0.980	0.956	0.827	0.285	0.031	0.031	0.895	0.969	0.999	0.999	1.000	1.000	1.000	1.000	1.000	0.999	0.994	0.996	0.753	0.060	0.070	0.077	0.115	0.110	0.087	0.038	0.006	0.074	0.083	0.071	0.074	0.050	0.043	0.050	0.296	0.961	0.967	0.965	0.961	0.966	0.926	0.889	0.023	0.100	0.087	0.090	0.033	0.921	0.939	0.923	0.926	0.953	0.781	0.074	0.149	0.159	0.066	0.071	0.193	0.737	0.743	0.149	0.654	0.520	0.096	0.773	0.764	0.985	0.253	0.974	0.999	0.997	0.989	0.993	0.886	0.218	0.060
[truncated: 9,395,035 more chars]
