# Supplementary material for: Identifying sequence features that drive ribosomal association for lncRNA
Source: BMC Genomics. 2018 Dec 31;19(Suppl 10):906. doi: 10.1186/s12864-018-5275-8 (PMC6311901; doi:10.1186/s12864-018-5275-8)
Supplement: Supplementary file 2 — Raw data for human. (ZIP 9950 kb) [file 12864_2018_5275_MOESM2_ESM.zip › raw_human/9_human_prelncrna.txt]

#lncRNA_ID	chr	strand	exon	seq
ENST00000602810.1_1_ZSCAN16-AS1-002	chr6	-	28104523:28104644,28089576:28090989,	AGTTCTCTCGCGACCTCTAGCCACTTCCGGTTGCTAACGGTTCCCAAACAGCCCCCGAAAACGCTACGTGAGCTGGGCCCTGGGCCAGAGGCAGAAAACGGACGGAAGAAAAGGTCTGGCCGgtgagtgtcagagtgagggcgagattgggtggtgttctctgccggtggataggctcgaccgtccggtttgggattggggttaggtattagggagcggttcaaaattatgctaattgttaagattacgagtattatttaaaaagatacacaacagcaacaatacaatgagcccacgaagatcaaatgccagttaactgatttaagcagctttgataggaagaaaatgctgaatttaatgctaacaaaaagatctaagtgcgctgttaggggctaagac…
ENST00000476274.6_1_RP11-203J24.9-003	chr9	-	130648915:130649066,130647465:130647622,130636890:130636928,130635305:130635340,130634969:130635132,130634102:130634218,130630600:130630791,130630143:130630355,	CAGCGGCCCCGCCTCCAGCGCATGCCCTACCACTACTACGAGCCCAAGGGGCCGGACGAATGTGTCACCTACATCCAGAATGAGCACAGTCGCAAGGGCAACCACCACCGCTTCATCACCGAGAAAAGGGTCTTCTCATCGTGGGCCCAGCTgtatggcatcaccttctcccacccctcctggacctaggccacccagcctgtgggacctcaggagggtcagaggagaagcagcctccgcccagccgctaggccagggaccatcttctggccaatcaaggcttgctggagtgtctcccagccaatcagggccttgaggaggatgtatcctccagccaatcagggcctggggaatctgttggcgaatcagggatttgggagtctatgcggttaatcaggg…
ENST00000426066.1_1_BMS1P20-001	chr22	+	22657589:22657662,22658308:22658479,22661155:22661172,22661182:22661268,22661471:22661610,22663062:22663184,22664101:22664248,22664591:22664766,22673254:22673606,22675937:22676227,22677019:22677203,	AGGAGCTCTACGGTGACTTTGAAGACTTGGAAACAGGGGACGTGCACAAGGGAAAATCGGGCCCCGATACTCAGgtatgactttgtcgtagctggctgttcttggtcattgtgttctgagagaggcccgcattgagaaatgcaaatcttacttgtgatgtgtgaagattgcagactggatggatagattccttcctaaagtgtggggatgtggggaccaaagagaagctttcttatttacttgttaagttttggactacagttactaccgtttcttgccatagtcatttgccaagtccactgtgatttttcactcacagaagtcttagcttctcagacttacattcaaccattgccatcattctcctctttttaaatttaagtgtcatttaaaagaatg…
ENST00000634676.1_1_LLNLR-245B6.1-001	chr19	-	58838189:58838299,58836641:58836727,58826172:58826402,58824336:58824479,58821815:58823654,	AGTTGACGTTGGTCAGCACGGAGGCCACAGGATCCCAGCCCGGCCTTTGTGGGACTGAGGTGGCGCTGAGTGGGAGAGCAGCAGGCGATGCGCGAAAGGCGGGACTTGGAGgtgagggaaatgtgaaggctgagggtgagagtgcctgtgtgaggctgagggtgcctgtgtgagggtgagggtgagggcggctgtgtgagggctgagggctgagggtgcctgtgtgagagctgagggtgcctgtgtgaggctgagggtgcctgtgtgaggctgagggtgagggcggctgtgtgagggctgagggtgcctgtgtgagagctgagggtgcctgtgtgaggctgagggtgagggcggctgtgtgaggctgagggtggctttgggagggctgagggtgtttgt…
ENST00000602920.5_1_JPX-007	chrX	+	73164159:73164300,73164419:73164497,73214675:73214796,73224105:73224386,	CTATGCCCTAGGGCTAGTGGAAGACTTAAGATGGCGGCGTTTGCACGGAGTGCAATCACTGCGTCCTTACGGGGGTTGCAAGGCGTCCGAAGTATGAGTCCACTAACAAAAGTCCAGAAACTCGCCAGTTAATAGTATTGTGgtgagtgatgagcctcacgttggctagagaagtggccgttagcgaggctacacactttgggatcgcgtggcctgagtcgggggagtaaccggcctgtattccatttttctctctccagTCTCTTCAAAATATCGGAGAATAATTTCTTTCTCGCTGATCGCCTAACTTCTACTGACGAAGCTTGGAAGTTGCAGAAGgtagctcctaggagggatatatgggtcgttctttcctttttccttatttaaatgggtttt…
ENST00000520348.5_1_SNHG6-005	chr8	-	67837672:67837776,67834849:67834960,67833919:67834349,	CTTTCCCGCGCGACCGGCGAGGGAGGAAGAAGCGCGAAGAGCCGTTAGTCATGCCGGTGTGGTGGCGGCGGCGGAGACTGCGGGCCCGTAGCTGGGCTCTGCGAGgtgagagtgatcgcggtcttaggtccaactcctctacgtgccgggttcctccgccatatgggtgcccagcgcggcccctgtcccttccccgggcgcagcggagcgggcggctgctgcgtaggccaaaaggctacgctcccggtgcccccaaggcccacgagctttccccacaagccatttgcgcagtcgcgttttgtgagtaaccacctggaaggcttagctgacctttctccgtcaacaccggttcgctgtcctctgctcagaaactgggcaagggccttctgacttaaggag…
ENST00000414209.5_1_JPX-001	chrX	+	73164177:73164300,73164419:73164497,73166834:73167209,73218603:73218679,73218789:73220326,	GGAAGACTTAAGATGGCGGCGTTTGCACGGAGTGCAATCACTGCGTCCTTACGGGGGTTGCAAGGCGTCCGAAGTATGAGTCCACTAACAAAAGTCCAGAAACTCGCCAGTTAATAGTATTGTGgtgagtgatgagcctcacgttggctagagaagtggccgttagcgaggctacacactttgggatcgcgtggcctgagtcgggggagtaaccggcctgtattccatttttctctctccagTCTCTTCAAAATATCGGAGAATAATTTCTTTCTCGCTGATCGCCTAACTTCTACTGACGAAGCTTGGAAGTTGCAGAAGgtagctcctaggagggatatatgggtcgttctttcctttttccttatttaaatgggtttttattgacaccatgtcgcg…
ENST00000590513.2_1_RP11-400F19.6-001	chr17	-	40704454:40706766,	ATCCGCAGCAGGGGCAGGAAGCGCTCGGTGGTGAAGTAGCGCAGGGTCGGCTTCGGGGCGCGCAAAGCGGTGAGGAAGACCTGCGGCGGCGGGAGGAGAGCTGTGGCCACCGCTGCGCGCCGGAGGACGCACCGCCCCCACTCCTGGAGTCCAGCCCGGCGCTCACCTCCGCCACCTCCTCAGGGTTCTGCGCCGCCTCGCGAAAGACTTGCTTGCTGTGGGCGAGGTATTGGTAGAAGCGGTGGAAGGTGTGGATGTCCGTGCGGTCCAGCACCTCCTCTGGGCTGCCCAACACCTTCTCCATGAAGGCGGTGTGCACTGGGCCGCACTCGATCAGGCTCAAGCTGCTGGCCGGAGAGCAACGAGTGGGAGGGGGCGGACGCCAGCCAGGCCCCAGTC…
ENST00000609803.2_1_RP11-352M15.2-001	chr12	-	46111829:46121558,	GGCTGCTGCGAGGAAGACCCGGTCAGCTGTCCCTTCCCCCATCGGTCCTCTTAGGGGAAGTGGAGATGTGGGCCTCGGAGCTGCGTGGCCCGGGCTGTGCGGATTCCCTAAACGCCGCACTTGCGCACAGCCCCTTACGTAACCGTCAGTGCCGGGGATTCCCTGGAGGGGGTCATTCTATTCAACCATTATACACACCCCGGGCTCCTGCCGCCGCGCCGCCGCCGCCTCACAAAATGGCGGCGCCCATAGAGGAGACCGCGGCCGCCTCCCCGGCCCCATTTTGTGGGAGGCGAGAGATCTGTCAACATGGAAAACCTCTGCTGAGGATGCATCCGAGTTTGGAAACCCCACTTAAGGGATGGAGCCTGGGGGATCACATTAAACGGAAAATGCCAA…
ENST00000413987.1_1_SNHG3-004	chr1	+	28832492:28832596,28834640:28834672,28835342:28837404,	AGACATTCCAGGACTTCCGGGCACTTCGTAAGGTTTAAAAAGGATGCTTCGCGTTTTCTCTCTCCTTTTTGGAGACAGATTCGCAGTGGTCGCTTCTTCTCCTTGgtaagtgtgatccttggtaagtgtgatcagatgcttgccaccggagttgtgggtctaatgctatagatcagtagccgagcttccctaggaagatcatatagtattttatttatttactttttttttttttttgagacggagtcggtttgtcactcaggctggactgcagtgctcgttgcaacctccgcctgccgggttcaagcgattctcgtgcctcagcctctccagcagctgggattacaggcacgtgccaccacgcccggccaatttttgtattcttagtggagacggggt…
ENST00000579700.1_1_DTX2P1-UPK3BP1-PMS2P11-002	chr7	+	76610419:76610577,76619586:76619686,76629626:76629705,76631480:76631638,76633535:76633624,76634867:76635092,76669268:76669406,76671294:76671380,76672912:76673092,	CTCACTCTCCGGGGCCCGGTCTGCGCCCAGGCTGAACACCACGAACGCCTGGGACGCAGCTCCTCCTTCCCTGGGGAGCCAGCCCCTCTACCGCTCCAGCCTCTCCCACCTGGGACCGCAGCACCTGCCCCCAGGATCCTCCACCTCCGGTGCAGTCAGgtatcgtgggcaacggccgctcgttttgtctgccctgtgtttctgctcttagctgggaagactcaccccaattcctgcagatgcggctcctgccccctaggtggtcctgccgtggcatctcatttgcatgtggcatgtgggtgccgaggtgccgtggccgtccagagcctacctgaccccttgtacctgagtcctggcagtcaccacacgggttagaatctacagtcctttcactcacga…
ENST00000445430.5_1_LINC00969-038	chr3	+	195384948:195385036,195388627:195388712,195389442:195389604,195390495:195390638,195390957:195391121,195392937:195393085,195395390:195395512,195398003:195398171,195399355:195399550,195400689:195400858,195404598:195404719,195408061:195408172,195408407:195408537,195410623:195413011,	GCGCGGCGGCGACTACAGACGTGTCGGGGGTCCGGGGCCTGTCGCGGTTGCCAAGCGCTCGGCGCTTGGCGCTGGCGCTGGCCAAGGCGgtgagtccctgccgcggaccggggcagggcaggcggggggcgaggcggcggtaggagcgggacggtccccagcgggtccgagcggagcgggcgccgggtgcccgcgccccctgcccggggatcgggaaggggctgggagagccctgggccggtgcgagggggagccgcggagtgtactcgggggcctggggagctcggtccttagcaggtaggccgcgtcccggtgaaggtcgcgaccccgcgggcttgctgggcgtcccctccgccgctttggtccgggcctggggtccggcgacctcgcgggctgagg…
ENST00000493536.5_1_SNHG16-002	chr17	+	74553852:74553939,74557370:74557480,74559201:74561425,	TTTTCGAGGTCGGCCGCGTGGCTGGAAGACATGGCCACTCCAGTCGGTGTTGAGCACGGCGAGCAGTCTCAGGCCTTTAGTGATGATGgtaaggctgcctgggtgggaaaacggggtcttccttgacacgacactaacatacttggcttcccttcctcagagacgaagtggtgacgataatctcggtttctccctcatagggtggttaggagggttaaaagtactggatgagaaaatgctttccaaacgttgagaaaatgttactatgtgaagggagagagctcaagcccgtcctcggcgtcatagggccggcttctgcgggggagagcgcctaacaacctgggcagccccgtgcgcctccgccgcgcgtgtgctgagcgtcatgcccaggggtcttcg…
ENST00000437681.1_1_SNHG3-002	chr1	+	28832863:28834672,28835342:28836145,	ATTTTTGTATTCTTAGTGGAGACGGGGTTTCGCTATGTTGGTCAGGCTGGTTTTGAACTCCTGATTTCCGGTGATCCACCACCCTCGGCCTTCCAAAGTGCTGGGATTACAGGCGTGAGCCACCGCGCCTGGCCGGAAATCATGTAATTTAAAACTATATATGGGTGTCTTAGGCGGCATCGGTCCCAACTCTAAAGTACGCGTTAGACGGGCCTGGGCCAGAAGTGGGCCATGGAGACCTCGGGACCCGCAGGGCTGCCGCCCGACCCAGCGAGCCTCTGAAGGTGCACCGCCACCCCCACTGTTTATCTTACTGCCTCATAGTAGGCACATTGTCGTTCTCAATATAATTGCACACAGTTTTATTCTGGATCCTCATTTGCCTTTAAGAATTTTCTC…
ENST00000602520.5_1_SNHG8-002	chr4	+	119199864:119199947,119200544:119200586,119200779:119200978,	GGAATAGCGTCATCAGTTCTATAAGAGAGCGTGTGCCGAAGGCCTCGGCCTTTCACATTCGGGAAGCGTCGGGATTAGGTGAAAgtacgtagttgtctttcgtaagttaaaatgataattgggccgaaacttactgccttacctaaaaggcagcgcagtcaggatattggtaggtcgggggcggctttggaaacccttaagtttacaagcatgcgcggacttgagtgctcattaggtcgccgggcgtccacgtgcagccctggaccctgaaccccggcgtgcgtgggccgtgggccctcggggaaaggttccgtgcactcggggactccggtgaagcctgttcagccgtctgtgtcatgtggccatcttgagtctactctgtcgctcttgtgccctagc…
ENST00000602414.5_1_SNHG8-001	chr4	+	119199864:119200292,119200544:119200586,119200779:119200978,	GGAATAGCGTCATCAGTTCTATAAGAGAGCGTGTGCCGAAGGCCTCGGCCTTTCACATTCGGGAAGCGTCGGGATTAGGTGAAAGTACGTAGTTGTCTTTCGTAAGTTAAAATGATAATTGGGCCGAAACTTACTGCCTTACCTAAAAGGCAGCGCAGTCAGGATATTGGTAGGTCGGGGGCGGCTTTGGAAACCCTTAAGTTTACAAGCATGCGCGGACTTGAGTGCTCATTAGGTCGCCGGGCGTCCACGTGCAGCCCTGGACCCTGAACCCCGGCGTGCGTGGGCCGTGGGCCCTCGGGGAAAGGTTCCGTGCACTCGGGGACTCCGGTGAAGCCTGTTCAGCCGTCTGTGTCATGTGGCCATCTTGAGTCTACTCTGTCGCTCTTGTGCCCTAGC…
ENST00000602483.5_1_SNHG8-003	chr4	+	119199910:119199947,119200262:119200292,119200544:119200586,119200779:119200975,	GGCCTTTCACATTCGGGAAGCGTCGGGATTAGGTGAAAgtacgtagttgtctttcgtaagttaaaatgataattgggccgaaacttactgccttacctaaaaggcagcgcagtcaggatattggtaggtcgggggcggctttggaaacccttaagtttacaagcatgcgcggacttgagtgctcattaggtcgccgggcgtccacgtgcagccctggaccctgaaccccggcgtgcgtgggccgtgggccctcggggaaaggttccgtgcactcggggactccggtgaagcctgttcagccgtctgtgtcatgtggccatcttgagtctactctgtcgctcttgtgccctagCACCCCGAGAACCGTCAGTTTGAGCCAGATGgtgagtaataacctgt…
ENST00000521399.5_1_SNHG6-006	chr8	-	67837672:67837776,67834559:67834627,67834222:67834349,	CTTTCCCGCGCGACCGGCGAGGGAGGAAGAAGCGCGAAGAGCCGTTAGTCATGCCGGTGTGGTGGCGGCGGCGGAGACTGCGGGCCCGTAGCTGGGCTCTGCGAGgtgagagtgatcgcggtcttaggtccaactcctctacgtgccgggttcctccgccatatgggtgcccagcgcggcccctgtcccttccccgggcgcagcggagcgggcggctgctgcgtaggccaaaaggctacgctcccggtgcccccaaggcccacgagctttccccacaagccatttgcgcagtcgcgttttgtgagtaaccacctggaaggcttagctgacctttctccgtcaacaccggttcgctgtcctctgctcagaaactgggcaagggccttctgacttaaggag…
ENST00000398039.2_1_RP11-78J21.7-001	chr13	+	53174273:53174355,53196124:53196399,53201573:53201713,53206557:53206629,53211440:53211581,53216541:53216650,	CCAGCGATGGCGCCCTGGCGGCGCGGAAGCCCGCGGCCAAATGACACGACTTGGGGGCAAAGGAGGACAACAGTTCCCACCAGgtaggcactgggggaaggaggccgatgaccctgagattctccagcgaccccggcgggccatccctgggcggcgcgcgggtcccgcggcacgtgcgtggcagctctcgccgcttccctggacgcccgggaaggtcacgccgcctgggcgccgaggcccgccccgcgcccctctccctccgcccggggcgctccgcagctgccgaggagcggaagtgggcgccaggccgcggcgcgcccagcccagcccagcccagcccagtcggcgaccccgcgcagcgctgcctgcagaccctggagaaggcggaggcctgcgtct…
ENST00000521127.1_1_SNHG6-007	chr8	-	67837672:67837776,67834506:67834960,	CTTTCCCGCGCGACCGGCGAGGGAGGAAGAAGCGCGAAGAGCCGTTAGTCATGCCGGTGTGGTGGCGGCGGCGGAGACTGCGGGCCCGTAGCTGGGCTCTGCGAGgtgagagtgatcgcggtcttaggtccaactcctctacgtgccgggttcctccgccatatgggtgcccagcgcggcccctgtcccttccccgggcgcagcggagcgggcggctgctgcgtaggccaaaaggctacgctcccggtgcccccaaggcccacgagctttccccacaagccatttgcgcagtcgcgttttgtgagtaaccacctggaaggcttagctgacctttctccgtcaacaccggttcgctgtcctctgctcagaaactgggcaagggccttctgacttaaggag…
ENST00000520944.5_1_SNHG6-003	chr8	-	67837672:67837831,67834849:67834960,67834559:67834627,67834053:67834349,	CGGAAGAGGCGGGGCCACCGGAGTGCCTAAGAGCTGTCTTCCGATGTCGCTCTTCCTTTCCCGCGCGACCGGCGAGGGAGGAAGAAGCGCGAAGAGCCGTTAGTCATGCCGGTGTGGTGGCGGCGGCGGAGACTGCGGGCCCGTAGCTGGGCTCTGCGAGgtgagagtgatcgcggtcttaggtccaactcctctacgtgccgggttcctccgccatatgggtgcccagcgcggcccctgtcccttccccgggcgcagcggagcgggcggctgctgcgtaggccaaaaggctacgctcccggtgcccccaaggcccacgagctttccccacaagccatttgcgcagtcgcgttttgtgagtaaccacctggaaggcttagctgacctttctccgtcaac…
ENST00000453618.1_SEC22B-001	chr1	+	145096220:145096621,145103908:145104017,145109524:145109684,145112373:145112519,145115735:145116922,	GCTTGGGTGCAATGGCCGCTCAAAGGGCGAGGCTTATTCGAAGCCTCAAATTCAGAAAACCCAGCCAGACCTTGGAAGTTAAGAAGGTGGAAGGCAGATCGCGGAACCAGTGTTCTGATAGTTGTGGTTCTCTGAGGGAAGCCAATTCTGGGGACCGGTAGTGGAAAGCTCTTGCGCTGTTTCCGGCCACCTCAGCGGGAAGCGGAGACGCAAGCAGCTGGATCTCCGGTAACTGAGACATAGGGTATAACTGTTGTCGCGGCGGAGGAAGTGAGGACGGCGCCAAGGGCCTTCCGGGCCAGTGTTGGATCCCTGTAGTTTGTGAAGATGGTGTTGCTAACAATGATCGCCCGAGTGGCGGACGGGCTCCCGCTGGCCGCCTCGATGCAGGAGGACGAA…
ENST00000602294.5_1_JPX-009	chrX	+	73164159:73164300,73164419:73164497,73214675:73214796,73218603:73218679,73224105:73224186,	CTATGCCCTAGGGCTAGTGGAAGACTTAAGATGGCGGCGTTTGCACGGAGTGCAATCACTGCGTCCTTACGGGGGTTGCAAGGCGTCCGAAGTATGAGTCCACTAACAAAAGTCCAGAAACTCGCCAGTTAATAGTATTGTGgtgagtgatgagcctcacgttggctagagaagtggccgttagcgaggctacacactttgggatcgcgtggcctgagtcgggggagtaaccggcctgtattccatttttctctctccagTCTCTTCAAAATATCGGAGAATAATTTCTTTCTCGCTGATCGCCTAACTTCTACTGACGAAGCTTGGAAGTTGCAGAAGgtagctcctaggagggatatatgggtcgttctttcctttttccttatttaaatgggtttt…
ENST00000550231.1_1_RP11-478C19.2-001	chr12	-	110883257:110883353,110834071:110834257,110832906:110833025,110826317:110826428,110825268:110825697,	TACCACTCTTCTCTCATGGATCCTGATACCAAACTCATCGGAAACATGGCACTGTTGCCTATCAGAAGTCAATTCAAAGGACCTGCCCCCAGAGAGAgtaagtctaaacccattattttcaaattttggtacgaaatgcctaacaatcttctgaaatgatcaaatcagaaaaattcttagctcagtcttctctctcaaattgcccttgtactttgcttggtagatactgtggtctagacctttcaagatagtggttatatgttgcatttaataggaaattgtattatttcttctgacttctccaggaaactcttttgagaaaatggaggaaatgtgcttaattctggacactgtttatcagttctttcaaacaaatctaatgctgttacgtctagaatg…
ENST00000429210.1_RP11-312O7.2-001	chr1	-	206137680:206137828,206135293:206135901,	TTCCCGGCGGGGTCCTGCGGAGTTGGCGGAGGCTCCTCCAGGGACTGGGGCACCGATCTGCGTAGAAACGGGTGGCGGGGAAGAGAGGGGAGGAGAGCTCTGAGTGGGAAGCGGAGCCGGGGGCCTGGGACCCGTCGCGTCAGAGCCAGgtaaaggctccttccctcttccttttcttcctcccggccgccgggctggagccctgactgaacaaaccggggctggggcgggaaggagagggcgcggatgctgctcgcggcatcgccttagcggtgccgcccggaatccctcagaccgccccccctccaccctctccaaatctcccagtacagcccataatacttctcaggactgcgagtctctccgcccatcactgtacagcctgggactccgtcctgg…
ENST00000524003.1_1_OTUD6B-AS1-001	chr8	-	92082159:92082417,92080139:92082050,	GTGACCCTGCCGTGATGGGCGGGGCGGCAGGGGAGGAACCAGACTGCGAGCGGAGAAGCGGAGTTTGCAGCCTCGGAATTGGCTAGAGCGCCAGAGCCGAGTCAGCCATAAAGCTACGCGCTAGGCTCTTGGCCCTGACGTGAGGCGCGCAGAGATGGCGTAACGGGAATAGTTTTCAACGTCTATTTCATTCCCTGCTTCAGAGGACCTCTTTAATCTTTGATTTTGGTCCCTGTTTCTAAGAAAAGCAACTGAAAAGgtaagaaagaaaaataacgcattttaataaagccgtcgataattatcaatgggaatctttgggctgtttggggctgtgtggaattaaattatgtttattgtctccaagGTCGTAATACCGCCCCTGAGAAAAAAGGAGCA…
ENST00000416970.5_1_SNHG7-003	chr9	-	139622333:139622636,139621498:139621538,139620763:139620868,139619507:139619562,139619110:139619391,	CTCTGCGTGCGCCGGAGGCTGCCGTGGCGGGTGGGCCGCCTGACTTCTCCTCCCGGCCAGTTCTCGAGCGCCTCACCGGGCCTCGCCCTGCAGCCTCGCTCTCGCTGGCGCTGCGCGGCCTAGGGGACTGGGCTGCTGGCCTCCGGGTGCGGGGTGGGGGCAGGCTCCGACCTGGGGCGTCCTGGCCGCGCGAGCCGCGGGATGGGGGCCCGGGCCGCGGAGGAGGCGCCGCTGGTGTGTCCCTTGGTGGAGAGGGCGCTGCCGGCCCTGCGCGGTTTCCAGCCAGGAAGCTTCGGGAAGCCTGgtgagagctgagtgcgcgaattcggatcttagagaaaggcaccccgttcacccacgacccttccgctcctgccgctgcttccctgagtcgctcag…
ENST00000636308.1_1_DTX2P1-UPK3BP1-PMS2P11-003	chr7	+	76589152:76589266,76590974:76591138,76607845:76608193,76609938:76610577,76619586:76619686,76629626:76629705,76631480:76631638,76633535:76633624,76634867:76635092,76636296:76636376,76641197:76641336,76643229:76643315,76644989:76645172,76648226:76648314,76652911:76655050,	GCTGCCTTCTCCTGAGAGTCGGAGCCACAGCCAGAGCCCTGCCCAGGCCGAGCCGGAGCTGCAGCCCGAGCGCGGTGGTGCCCTCAGCCCCGTCCTCTTGTCCTCCTCAGCCTCGgtgagagggcgggaaggccacctgcgcgtcgctagggctgcggtcccaggggcgcgggggggcgcggggagccggagcctagctgggaccggaagggggcgggcgtgggtgtgagggggaccgacggccggggcggcggggacacccgggggtcccgggagatcgggggtgtcggggggatcggtctccgggatcaaggtcctgagggcgagagttgggggacttgggaggcgccggcagctttggacgggacagggtgccgggtgcgaaaggggacgttcgga…
ENST00000625445.1_1_EBLN3-001	chr9	+	37079854:37080533,37086665:37090504,	GCGACAGGTGGGCGGACACAGAAGGCGACGCCTAGGGCTGTGTTGTCCCGGAAGTGCCTTCTCTCCTCCCGGGTCTGCGCGGACGCGGCCTCCTTACCTCATTTGTCCTCGCCCCTCCCCGTCCCTCTACGCGTTTTGGTCCCTGTTTGGTGCTTTCTGTTTGCAGCTACGGCAGTGAGTATGTATGTGACGGACCCCGAGTCACCCGCGGCCTGGGACCCCTGCCTACCCTCCGTCTCGCCAGCCGAGCTGTGGAACTAGCGCGTGCCCCCTCGCCGACCTCGGCGTCTCCGGTCCGCCCCTCACTTGTGGTGGGGCGCAGCTCCTGGTCCCTCAGCTGCGCGCCGCCCCACGCGGCCGGGCTGCGGGTCTAGGGGGTCCGCATCTCCCTGGCTTTCC…
ENST00000590435.5_1_SNHG16-003	chr17	+	74553874:74553939,74555027:74555125,74557370:74557480,74559201:74559564,74560055:74561361,	TGGAAGACATGGCCACTCCAGTCGGTGTTGAGCACGGCGAGCAGTCTCAGGCCTTTAGTGATGATGgtaaggctgcctgggtgggaaaacggggtcttccttgacacgacactaacatacttggcttcccttcctcagagacgaagtggtgacgataatctcggtttctccctcatagggtggttaggagggttaaaagtactggatgagaaaatgctttccaaacgttgagaaaatgttactatgtgaagggagagagctcaagcccgtcctcggcgtcatagggccggcttctgcgggggagagcgcctaacaacctgggcagccccgtgcgcctccgccgcgcgtgtgctgagcgtcatgcccaggggtcttcggtgcccgcgcacgggcagactc…
ENST00000500741.2_1_NRAV-002	chr12	-	120933626:120933743,120928131:120929913,	CACAATGCACCGCTCACGGCGTCGGTTGCCCGGGCAATGGGCCGCACGCTACGAGGCCCACACACCCAGAAGGTGGAGCCCCGGCCGGGTTACGAGGACCACCCAGCTGTCTGGAGAGgtaggaagggagcttctgccggggccaagggaagtgattccaaattcacggaggttgtcccagggtgtgttctcgaacaacagtctctagaagttggtggccattcctgcccccacccccccgcccccccaccacgacaggtcgcatgatctcgcaccccaggttagcaggattacgacagaggtggcctctccctttactgaaagggtatctctgaagcagggccggcttcgtgggtaaaccagcagtgcagtctcacaggagggacccttacgttttca…
ENST00000428008.5_1_ZFAS1-006	chr20	+	47895179:47895275,47895641:47895745,47897022:47897107,47897440:47897501,47905582:47905797,	CTTTCGCGTCTGCGGTGCCCGGAGTGTGGTACTTCTCCTAGTTGCAGTCAGGCTTCATACGCTATTGTCCTGCCCGTAAGTTCCCGTTTTGTGTGTGgtgagtggaaactccatgttcttcgttggagacctctggtcctcccttcccttctttgtgccgtcgtctctgcggccagccctaatctccttctcgtggcttctccgtctctgaccccaaataggccttaagggcgtgggagaaatgagtttctggagctggaaaagccactgccttctgcacgggcctgagaagcccttggctggtgtaaatgatgacttcacttttttccccatcagatcgacaatgctgacgtcttatattttgccagttagttctgatacatcggcctcaaaaggccc…
ENST00000442116.1_1_AP006222.2-003	chr1	-	234355:234484,227615:228776,	AGGACCCACCCGAGGGTGGGTCACCATGGCTTTGGAGCGCCTGGTAGTGTGGTGTGTCCACAGTGAAGACCAGAGTTTCATTGTCCTTAAGACTGACCTGGGGAGATGTGGCTGTAGGCCATTGAGGAAGgtgaggcaacagcttcctgtctgctccccgtgtgctgaggagggagttctgccatgggctttactttcacatgttatattccacaagtcttgttttacaaaagcatcccttccttgaggcttcggctgctcatcgctgctcatcatcatagcgtgccataacatatagtaagatttgggtttgtttctggggagatatcttggtatagagaaaggagaaatgcttagagccaccatcaggacagttgggatgaaagttgggtataggca…
ENST00000598846.1_1_RP1-283E3.8-001	chr1	-	1666643:1669127,1666129:1666274,1654027:1654270,1653035:1653150,1650797:1650894,1647785:1647917,1643703:1643839,1640957:1641079,1640477:1640572,1640233:1640391,1639619:1639684,1638964:1639023,1637081:1637171,1636343:1636464,1635989:1636094,1635662:1635783,1635263:1635434,1634915:1635063,1634519:1634708,1634175:1634438,	GTTCGCTTATTTAAGAAACGACAAGATCTTAAGGCCGAGGGAAGTGTCTGTCTGCCTTTGGGGACGGGAGGAGGCCGAGGGTCCAGGATGGGGTTGGGCTTGCCCCACATGCACTTGAGACCCGCACACACGTTTAGGTGATTATAACAAAATCAAAGCCTAAAAGTCAACTCTGGTTTTTTTTTGTTTTTTTTCTTTTGTTTTTTTTATGTTTTTGAGACAGGGTCTTGCTCTGTCGCCCAGGCTGCAGTGCAGTGGCGAGGTCACGACTCACTGCAACCTCGGCCTCCCAGGCTTAGGCAATCCTCCCACCTCAGCCTGTTGGGTAGCTGGGACCTCAGGCATGTGCCACCATGCCCAGCTAATTTTTGTATTTTGTGTGTCTTTTTGTTTTTTCAC…
ENST00000578492.5_1_RP13-104F24.2-001	chr17	-	62777552:62777744,62776461:62777157,62760569:62760666,62758473:62758828,62758034:62758165,62754647:62754744,62754360:62754497,62750539:62750772,62750123:62750282,62747925:62748074,62746712:62746841,62745781:62746126,	GCAACCGCAGCCCAGCCCCAGTCCGGGAGGAAGTTCTGCCGGGCGCTCTCCGCCGGTGCCTCACTGGTTATAGTGCTATACAGGAAACCTGGCAGCGCCGGAGCCGCGCGGTCGAGGAGGGAGCGCGGGACGCCGAGCCCACGCGCGCCTGCCGGGACAAGTGGAGACGAGGCCGGCGAGCGGACGCCCCGAGgtgcccgggcaggcagtgggccgccgagcgggagttgaggtgggaggtggggtgggggtggggaaaggggcagggttggggagggaagggtgcggcaggtggcgggtccgcacccgggagctccgcgcgcctgctccccttgtctccgtgctggggcgggagctgctcgggccgcatcccacggggaggagaaggtaggcgaaggg…
ENST00000581621.1_1_RP11-186B7.4-001	chr17	+	7476144:7476182,7477578:7477626,7477864:7477996,7478437:7478576,7479842:7480010,7480374:7480483,7480662:7480805,7480887:7483645,7483784:7483903,7484029:7484101,7484214:7484384,7484696:7485342,	CTAGTTTCTAAGGATCATGTCTGCGAGCCAGGATTCCCGgtaagaaaggcatttgcaagagattgtggctgcttattttgccgcccccttccgacgggcccgccgggggtagctgagaggcccaccagggttgcgggagaaaccgaaccgggtggggggagggtccgacttggaggggcgagggggaagacccacggccgacgcggccaccaggtcgaggcggagggtagggacagcccggctagggtcaggcgtgcgaggtctgttacgaggcctcgacccgaggcggtgccatgcgcgaagccccggcgctgagtggcgagacggggtcgcgacctggcgtgggaaagaaaggtggaggcggccgccactatgtgtggcccagagccggcaggtccg…
ENST00000326677.9_1_ZFAS1-002	chr20	+	47895179:47895275,47895641:47895745,47897022:47897107,47905582:47905797,	CTTTCGCGTCTGCGGTGCCCGGAGTGTGGTACTTCTCCTAGTTGCAGTCAGGCTTCATACGCTATTGTCCTGCCCGTAAGTTCCCGTTTTGTGTGTGgtgagtggaaactccatgttcttcgttggagacctctggtcctcccttcccttctttgtgccgtcgtctctgcggccagccctaatctccttctcgtggcttctccgtctctgaccccaaataggccttaagggcgtgggagaaatgagtttctggagctggaaaagccactgccttctgcacgggcctgagaagcccttggctggtgtaaatgatgacttcacttttttccccatcagatcgacaatgctgacgtcttatattttgccagttagttctgatacatcggcctcaaaaggccc…
ENST00000425653.1_1_DANCR-002	chr4	+	53578948:53579126,53579661:53580304,	GCAGGTCTGGGCACCGTAACAATTTTGCGCTTTGCTTCCCCAGGGCTGACGCGCCACTATGTAGCGGGTTTCGGGCGGGCCACGCGTGCGGGACAGGAACCCAACCCCAGCCGACCTTGAGCTCCAGGAGTTCGTCTCTTACGTCTGCGGAAGTGCAGCTGCCTCAGTTCTTAGCGCAGgtatgttcctagccttgagcggggtgggggaaggaatgagtcagcctggagcacgtggccagtgggaccggagggttccccggcgtctgtttgtcgccaaggtccgaatccggctccccttaactggaaggaaacatccatgtaggggctcaccaaacaaaacagctgtgtttctagtgtggtttcagacttagagaagcagagatccacgaggtattga…
ENST00000584926.5_1_LRRC75A-AS1-027	chr17	+	16342351:16342374,16342641:16342728,16342974:16343017,16343425:16343567,16344388:16344444,16344682:16344929,	CTTTTCATTCCCGTTGTTATGGAGgtaggctctctaggaatctgggagtagtagctggggggcaagagcaaataaagagctcgagcttctgtggtctctggggagatgttcccgggaagcctgtctagagggcggagggcagctgttgagatggcgtggctccccggctcctgcgcccgcgtggctttcgcggcgggcgctgcggcccggtattggacagcctggcagggcagcgcggggccgaatccggctgccgtggctgaggctcatggatcactcttttgtggtagGGCCACATCTGCCAGAGCCTGGAGTCTGCGAAGGCCGGGACCCGGTTCCCCGGCCCACAGTGGGGGTGTGCAAACCCGAGAGAACTGGgtaagttggggtcggcttgca…
ENST00000450535.5_1_ZFAS1-007	chr20	+	47894715:47895253,47895641:47895745,47897022:47897107,47897440:47897501,47898289:47898355,47905582:47905797,	CGGGGGCCCAGGGTGGAGAGCACGAGGGCCTGGCCCAGGCACGGCCGGCGCCTCCGCCCTCGAGGAGGGCGTCACCTCAGCTCCCCCCGGCGGCGGAGCCGGCGGGCTCAGGCGGGCGCGGCTGAGGGGAGCGGACCGCGGGGGGCGGGAGATGACTGCGCCCAAGGCCTTTGCGGGCCTCAGCCGGCCCCAGAGGAAGGGGAACCCGTCGAGCGGTTTGGTGCGTGTGAAGCGCGACATGGCGAGGAAGCGGACAAGCCCGGGTGGCCCGGCGTGTAGAGGGAAGGGGGCGGGGCTAGACGCGGCCTGGACAACTACTAGAGCGCCTCGGGCTGTGCTGCTCGAGACTACATTTCCCAGAGCGACGCGCGCGGAGCGGGCGGGAAAGAGAGCGTTTCG…
ENST00000429897.5_1_LINC00969-040	chr3	+	195384936:195385036,195388627:195388712,195389442:195389604,195390957:195391121,195392937:195393085,195395390:195395512,195398003:195398171,195399355:195399550,195400689:195400858,195404598:195404719,195408061:195408172,195408407:195408537,195410623:195410736,195415404:195415733,	ACTGGCGGGACTGCGCGGCGGCGACTACAGACGTGTCGGGGGTCCGGGGCCTGTCGCGGTTGCCAAGCGCTCGGCGCTTGGCGCTGGCGCTGGCCAAGGCGgtgagtccctgccgcggaccggggcagggcaggcggggggcgaggcggcggtaggagcgggacggtccccagcgggtccgagcggagcgggcgccgggtgcccgcgccccctgcccggggatcgggaaggggctgggagagccctgggccggtgcgagggggagccgcggagtgtactcgggggcctggggagctcggtccttagcaggtaggccgcgtcccggtgaaggtcgcgaccccgcgggcttgctgggcgtcccctccgccgctttggtccgggcctggggtccggcgacct…
ENST00000452399.1_RP11-14N7.2-002	chr1	+	148928322:148928385,148932786:148932920,148951245:148951594,	GCGCAGGCGCCCAGAGGCGCACAGGAGACCTCAGGCCCAGACTCCACTCCCCAGCTGTGAAAGGgtaagaattgagggtggctgaggctcggggttgttcagggcggggtgggctctggacccagcaggcccggcacccaggtcagggatccaggggaggccaggtggggcgaaggccaagaaggggccggggctggtcaggaagggctcctggtgaccagaacactttgcgtgagccagcgtgggaggaaggtgggctggatgagccagggaggcgccgggaggggccttggcagaggcgaccccctccgtcagcccccaggccactgaaccctgggtagcaagaaccggcaggggaggctgcagacggaggagtggaggctccttggctttgggggc…
ENST00000587838.1_1_SNHG16-008	chr17	+	74554545:74554682,74557370:74557480,74559201:74559835,	AGTAAGAGTGGGTGCAGGCAGGGCCTGAGTGGTCACTAGAAATGAGAAAGCACAGTTGGTGCCATCACATACATTCACCTCCTGCTTTATTCTGAAGTTCAAGTATGAGAATACGTGTTGACATACAAGCCAGCTATGgtaagaaattactcaaaattcagaatgctaattattttaatgataaaaatgagtagcgtctttgcccgtgtgatttggggccactaggtgtcattgtaaccagcgtggatcctcgttagggcatgcagggatgaaagagacatggcaaatgaattttggatcgctaggatttaggaatctttgttattggctgagctgaggatgatttaaagttatccctgtctgaaatggtatcttttgtgaggaggtctgacttgctga…
ENST00000602819.5_1_SNHG8-004	chr4	+	119199913:119199947,119200099:119200292,119200544:119200586,119200779:119200976,	CTTTCACATTCGGGAAGCGTCGGGATTAGGTGAAAgtacgtagttgtctttcgtaagttaaaatgataattgggccgaaacttactgccttacctaaaaggcagcgcagtcaggatattggtaggtcgggggcggctttggaaacccttaagtttacaagcatgcgcggacttgagtgctcattagGTCGCCGGGCGTCCACGTGCAGCCCTGGACCCTGAACCCCGGCGTGCGTGGGCCGTGGGCCCTCGGGGAAAGGTTCCGTGCACTCGGGGACTCCGGTGAAGCCTGTTCAGCCGTCTGTGTCATGTGGCCATCTTGAGTCTACTCTGTCGCTCTTGTGCCCTAGCACCCCGAGAACCGTCAGTTTGAGCCAGATGgtgagtaataacctgtagc…
ENST00000602573.1_1_SNHG8-005	chr4	+	119200215:119200586,119200779:119200976,	GTGTCATGTGGCCATCTTGAGTCTACTCTGTCGCTCTTGTGCCCTAGCACCCCGAGAACCGTCAGTTTGAGCCAGATGGTGAGTAATAACCTGTAGCAGTTTGGTTGCTGGTTAATTCTGGATTGTGAATCTCCATGTATCTTTGGGACCTGTCAGCCGTGGCAGTCTCCCTTCCTAGCCATGGAAGAGCATATCCTTGTTTATTGGCAAAGCTGTCACCATTTAATTGGTATCAGATTCTGACTTGCACAAGTAACATTCACTGTTAAAAACCTAGAGGGTGCCGGGTTATTGGGCAAAATTTCTAAACCGTTGTTCAATGTTTCTAGGAAGCTGAGCTGAACACATTACGATGGATGATGGAAACATAAGgtacatttcttttttgatatttctgag…
ENST00000547717.1_1_RP11-793H13.8-001	chr12	+	53835525:53835576,53836479:53836517,53837175:53837557,53848510:53848653,53849131:53849154,53849245:53849277,53849669:53849785,53853056:53853187,53854799:53854927,53856277:53856351,53858544:53858636,53859716:53859757,53861005:53861312,	AAGAGCCGAGACTGCGAAGGAGAACGCAGCAAGCCCAGGCGGCGGTGGAAAGgtgatggggtatctggattccataggtttttccttttccccttgctaggtcaagagtctcttcgcagcttggggctaggatcttcatttgccttttttcttttttggaggaagggggctgtgtccacatatttaagtatttgaggttcttgggcaacttccttcttacttcgcctcgaggcgtatcctttttttagcctgaggtggggtcctccccagggagagagaaagttgtttgagatcctttcttactctgtgcgtggttaaaggcctccgtactcagttccagggaaagggagatgagtgatggtggggccgagactcgcgggtactgcctacttccgaaga…
ENST00000564629.1_1_RP11-452L6.5-001	chr16	-	31468032:31471057,	AGTAGGGGGCGGAGCCCGCCGCGTGCCCGGAAGCGCTCGATTCCCCCCGCTGCCTTGATGTGGCGCGTGCGGAGGGCTAGGAGCGCGCGGCTCAGGGGTGTCTCGTTGGTCGCTGGGTCCTTTTCCCCACCCAGAGCCTCCCCGGCCGCCGCCGCGAGCTGCGCGAGGCAGAACGAGAGCGAGTCCGTGAGGGTTGGCTTCGCAGCCGCCATCTTGGCTCGGGCCTCAGACTCCGCCCCGCTTCTCGCCGCTGATCCCAGGGAGCGGAACTGGAAGACAGGGAAATCGTCGGGCACCGCCTCGCTGACGCTGTTTAGCGCCACCGCAGTGATGCAAGTCGGAAGTTGTAGTTCTCGACCCCGGAAGTCTGTCCTTGCACACGAGGCGCGGCAGTACCTT…
ENST00000331944.10_1_LINC00152-003	chr2	+	87754948:87755164,87820726:87821037,	GTTCCAATGAGAATGAAGGCTGAGGTGTGCGCCTTTTTTTTTTTTTCCTTCTTAGTCGTGTGTACATCATTGGGAATGGAGGGAAATAAATGACTGGATGGTCGCTGCTTTTTAAGTTTCAAATTGACATTCCAGACAAGCGGTGCCTGAGCCCGTGCCTGTCTTCAGATCTTCACAGCACAGTTCCTGGGAAGGTGGAGCCACCAGCCTCTCCTTGgtgagtatgtttctgtcatttttagggttgcttctgcagtttgccttggagtctgggctgtgggaaaggctgctgcgtcctggtgaggacactgcgtttctttcagactttgaagatctgtcgttttagaaaagtggctgcctctgtcaccagccccatggttactgtcctttagtgtgact…
ENST00000625589.2_1_RP11-70C1.3-003	chr3	-	42893867:42893917,42835649:42835767,42827520:42827654,42826579:42826812,	AAAGTAAGCACTTTCAGAGCCCGACCCTTCAAGGAGCTGCTGCTGCAGAAGgtgagactttcatgtctttcccagaatgttttttgatgttttgttttttgcctctgtacttgttgcctgtaatgttcccatgagaactccttgcgtgtgtatttcagcatgaaaatgaaaccccactatccccaggaaaggcaggacactcagcatggtagaatagacagaataggcagggtagaacagacagaatatagcttaactcacttcttaatggctgtgcaactccgagctcattatttaacctctctgatacttagctttctcacctataatctgcctcccttgcagggttattatggtaaactaagggcctggcatatactattggttctcttccagccc…
ENST00000444232.3_1_AC093323.3-002	chr4	+	6675815:6676364,6676720:6677774,	GTCCTCGCTGCGGAAAGTTGGGGCAACCTGTTGCTAGTCTGGTCGTTGGTGACAGCGAGGCTTCCGCGCTCGCTGCTGGTGAGCAGCCCCGGCGTGCCCCGCGGGCTGGAAGAGGCGGCGGCGTGATGCGGCCCGTGGACGCGGACGAGGCGCGGGAGCCCCGCGAGGAGCCGGGCAGCCCGCTGAGCCCCGCGCCCCGCGCCGGCCGCGAGAACCTGGCCTCCCTGGAGCGCGAGCGCGCCCGGGCGCACTGGCGGGCCCGCAGGAAGCTGCTGGAGATCCAGAGCCTGCTCGACGCCATCAAGAGTGAGGTGGAGGCAGAGGAGCGGGGCGCCCGGGCCCCAGCACCCCGCCCGCGTGCGGAGGCTGAGGAGCGGGTGGCTCGGCTGTGCGCCGAAG…
ENST00000462662.1_1_RP11-212P7.3-001	chr7	+	128095894:128096077,128119212:128119567,128120701:128120750,128128155:128128215,128133858:128133913,	CGCGGCTATAAGGGGCGGAGGCTGGGCGGCGTTGCTCTGCGCTCTGCGGCTGACGGCGCTTTTGTCTCCGGTGAGTTTTGTGGCGGGAAGCTTCTGCGCTGGTGCTTAGTAACCGACTTTCCTCCGGACTCCTGCACGACCTGCTCCTACAGCCGGCGATCCACTCCCGGCTGTTCCCCCGGAGgtgagcggccctgtgggcttccccggctccccacccccatcgctagagtgctcgccgcgctagcagcctcgcgttccagggctgggggtgcgccgccgggatcctctctgatcgcccacgccccatctggggtccccattcagccgtcagccctgttttgtcctaaggtggtcctaactaggatccacgtggcccatcccacgcccacaggtgct…
ENST00000409569.2_1_MIR4435-2HG-001	chr2	-	112252462:112252663,112186886:112187197,	GAAGGCTGAGGTGTGCGCCTTTTTTTTTTTTCCTTCTTAGTCGTGTGTACATCATTGGGAATGGAGGGAAATAAATGACTGGATGGTCGCTGCTTTTTAAGTTTCAAATTGACATTCCAGACAAGCGGTGCCTGAGCCCGTGCCTGTCTTCAGATCTTCACAGCACAGTTCCTGGGAAGGTGGAGCCACCAGCCTCTCCCTGgtgagtatgtttctgtcatttttagggttgcttctgcagtttgccttggagtctgggctgtgggaaaggctgctgcgtcctggtgaggacactgcgtttctttcagactttgaagatctgtcgttttagaaaagtggctgcctctgtcaccagccccatggttactgtcctgtagtgtgactgtcaggaggtgtttc…
ENST00000412759.1_RP11-439A17.7-001	chr1	-	120838199:120838343,120835810:120836418,	CCTGCGGAGTTGGCGGAGGCGGCGGAGGCTCCTCCAGGGACTGGGGCACCGATCTGCGTAGAAACGGGTGGCGGGGAAGAGAGGGGAGGAGAGCTCTGAGTGGGAAGCGGAACCGGGGGCCTGGGACCCGTCGCGTCAGAGCCAGgtaaaggctccttccctcttccttttcttcctcccggccgccgggctggagccctgactgaacaaacccgggctggggcgggaaggagagggcgcggatgctgctcgcggcatcgccttagcggtgccgcccggaatccctcagaccgcccctcctccaccctctccaaatctcccagtacagcccataatacttctcaggactgcgagtctctccgcccatcactgtacagcctgggactccgtcctggctca…
ENST00000453324.5_1_LINC00969-041	chr3	+	195384944:195385036,195388627:195388712,195389442:195389604,195390957:195391121,195392937:195393085,195395390:195395512,195398003:195398662,	GACTGCGCGGCGGCGACTACAGACGTGTCGGGGGTCCGGGGCCTGTCGCGGTTGCCAAGCGCTCGGCGCTTGGCGCTGGCGCTGGCCAAGGCGgtgagtccctgccgcggaccggggcagggcaggcggggggcgaggcggcggtaggagcgggacggtccccagcgggtccgagcggagcgggcgccgggtgcccgcgccccctgcccggggatcgggaaggggctgggagagccctgggccggtgcgagggggagccgcggagtgtactcgggggcctggggagctcggtccttagcaggtaggccgcgtcccggtgaaggtcgcgaccccgcgggcttgctgggcgtcccctccgccgctttggtccgggcctggggtccggcgacctcgcgggct…
ENST00000580180.5_1_LRRC75A-AS1-026	chr17	+	16342299:16342374,16342641:16342728,16343499:16343567,16344388:16344444,16344682:16345144,	GAGGATTGGGATATTCCGACTCCTTAAGGGCCTGGCGCACATAAGGTGTGACCTTTTCATTCCCGTTGTTATGGAGgtaggctctctaggaatctgggagtagtagctggggggcaagagcaaataaagagctcgagcttctgtggtctctggggagatgttcccgggaagcctgtctagagggcggagggcagctgttgagatggcgtggctccccggctcctgcgcccgcgtggctttcgcggcgggcgctgcggcccggtattggacagcctggcagggcagcgcggggccgaatccggctgccgtggctgaggctcatggatcactcttttgtggtagGGCCACATCTGCCAGAGCCTGGAGTCTGCGAAGGCCGGGACCCGGTTCCCCGGCCCA…
ENST00000582911.5_1_LRRC75A-AS1-025	chr17	+	16342334:16342374,16342641:16342707,16343499:16343567,16344388:16344444,16344682:16345326,	CGCACATAAGGTGTGACCTTTTCATTCCCGTTGTTATGGAGgtaggctctctaggaatctgggagtagtagctggggggcaagagcaaataaagagctcgagcttctgtggtctctggggagatgttcccgggaagcctgtctagagggcggagggcagctgttgagatggcgtggctccccggctcctgcgcccgcgtggctttcgcggcgggcgctgcggcccggtattggacagcctggcagggcagcgcggggccgaatccggctgccgtggctgaggctcatggatcactcttttgtggtagGGCCACATCTGCCAGAGCCTGGAGTCTGCGAAGGCCGGGACCCGGTTCCCCGGCCCACAGTGGGGGTgtgcaaacccgagagaactgggtaa…
ENST00000438436.2_1_RNASEH1-AS1-001	chr2	+	3606082:3606588,3607038:3607319,3608907:3609335,	GCCAGGGCTGAGATCCCGAAGGCGGGCGAGGTCTGGGATGGGGCGGGGCCTATGGGAGCGGGGCTGAAGCCCTGGGCCCGGCAGAGGAAGGTCGAGATGGACCATGTTGGGCCCCTTCTCTCCCCGCCCCCAGGCCGCAGTTCGGGGGCCACGCCCCGGCGTGCTCGGGTCACCGCGGGAAGCCCTTGAACCCCCTGGCGCCCGGCACCCACGTGCGGTAACCGCGGCTCCTCGAGAGCTCCAGGGATGCGGATCTACAGTAAGGGCTGTGGCCAGATGAATGAATGCACATTTTTTAGTGGGCAGAAAGATGTTAGAATTCATGAATTAGAATAAGCACAAAGGAGGGCGAGAGGGGAGGCCGTGGAAGCCGCATTCCTCCCCTTGCCTTGGGCGCCC…
ENST00000424349.1_1_FGD5-AS1-003	chr3	-	14988594:14989014,14984291:14987661,	GCGCACCGGAACGCCGCAGCCGGCGCTCGGTCCATCCGGCCCGTGGGCTGTGGGGCCCCGGGCGGCGGCGGCTACGTAGCTGCCGCCGGCCTTGGCCGCGGCCGGGCGGGCGGATATGTGGCTTAAATGGCGCAGGCGTCGGGGCCTAGAGGCTGAAGGGCTGGTCGTCCTAAAAACTCGTGGACGTCGCGCACGGTTACCCGGACGCAGGCCCGCCCCTCTGGGGAACCGCGAGCTCCTCGCAGCTGGGTGGGGACCGTCCTCGCAGTGGCGGCCTCCACCCTGCCTTCTCGCTTAGCCAAGGCTTCTGGAAGGCTCGCAAAGTGTCTGTTGTTGGAAGAAGCCGGGCCCTGACTGGCGCGACGGATTCTCCCAGCCGCTCAGCAGAGCGTCTGTAGG…
ENST00000307533.10_1_AC093323.3-001	chr4	+	6675178:6676433,6676720:6677774,	ACCGGCTCAGGTCCCCTTCTATTGTGGAAGCTTTGTTCTTTCTCTCTTTGCAATAAATCCTGCTGCTGCTCACTCTTTGGGTCCACACTGCCTTTATGAGCCGTAACAGGTCTGCAGTTTCACTCCTGAGCCGGCGAGACCACGAACCCACCAGAAGGAAAAAACTCCGAACACATCCGAACATCAGAAGGAACAAACTCCAGACGCGCCACTTTAAGAGCTGTAACACTCACCGCGAGGGTCCGTGGCTTCATTCTTGAAGTCAGTGAGACCAAGAACCCACCAATTCCGGACACATTGGGAACTTAGAGCAGTGCTTGGGACATGGTTATCAGCGTCAGATATTTCCTTAAACTAGCGTGAAGTCGACTTTAACCTTCCAGCAGTGTGAGTGAGGGC…
ENST00000454935.1_1_OLMALINC-001	chr10	+	102133372:102133769,102140973:102143125,	CTCTCCTACCTCAGTCTGCCCTACCCTGGAATGGGGAAAATGCGGACATGCCACTCAGTCCGGCCGCGAACAGTGCTCCAGAACTCAGAGAGTTTTCCAGACGGGTGGAGATCGCGTTCCCTGCCCGCCGAGGTCCCATCGCTTCCCTGCTGGGAAGACAAATGAGGCGCTTTAGCCGTCTCCACGGCCAGCCCCTCCCTCATAACCCGAGATTCTTTGTGGGCTCTTAGTCCATAGCTGCCTTTGAGGTGGTGTAGACCTTGCTAACCAGGACGGCCCAGTAGGCAGAGCTCATTTTTATTCCTGTCTGCAATCGTGCAAAAACGCCTCTTATGGAAAAGCCAGAGCGCCAGGAGTCAGCAAAACACACTAAAGATTGGGCAGTCACTGGGGAGAACg…
ENST00000411630.6_1_DANCR-001	chr4	+	53578571:53578694,53578991:53579126,53579661:53580304,	AGAGTCTTCCCGGGATTGGCTGCGGGCCTCGCGACCCTCCTGCTTCCCTCCCCGCCCCGCGCCGCCTCTCTGGTTTGTGCGCCCGTCGCAGGTCGCAGGCCTCTTTGTCAGCTGGAGTTGCGCGgtgagtgcatctccagtcttcggctttcggtctcccgcggggagggcgcccggccggcccgtgggtccgatcaggggctgggctcgcccggtgtccccacgagctttgcccgcctcgagctcctctgctcccggcggccagaacggaggggtagagcagccctcggcggcccggggggcgggcggcggtgcccgtcccggggctgcgcgaggcacaggcgccgcgcccagcggaacagccggaggttcccggcgcaggtctgggcaccgtaacaa…
ENST00000620594.1_1_ZFAS1-008	chr20	+	47895191:47895253,47895641:47895745,47897022:47897107,47897440:47897501,47911940:47912131,	CGGTGCCCGGAGTGTGGTACTTCTCCTAGTTGCAGTCAGGCTTCATACGCTATTGTCCTGCCCgtaagttcccgttttgtgtgtggtgagtggaaactccatgttcttcgttggagacctctggtcctcccttcccttctttgtgccgtcgtctctgcggccagccctaatctccttctcgtggcttctccgtctctgaccccaaataggccttaagggcgtgggagaaatgagtttctggagctggaaaagccactgccttctgcacgggcctgagaagcccttggctggtgtaaatgatgacttcacttttttccccatcagatcgacaatgctgacgtcttatattttgccagttagttctgatacatcggcctcaaaaggcccggccttgttcgt…
ENST00000579126.5_1_RP11-21J18.1-001	chr18	+	9102734:9102795,9117836:9117901,9119324:9119386,9119472:9119588,9122511:9122679,9124872:9124981,9126829:9126905,9134184:9134290,9182380:9182522,	GGCCCGCCATGTTCTTCTCCGCGGCGCTCCGGGCCCGGGCGGCTGGCCTCACCGCCCACTGGgtaaggaggctcaagctgagcccggcgctgccgccgcccttctcttgctctccgtgtctcccttagttttgggcgcaggagagccctgggctctgcacgggcctgcaggcggcggcaaggacactgcggccttagccctcttagggaggccgctgcagccccaccgtgagaagccccgagggagggttgccatactgggaagtgtactcctagtttggtcgaggaggacagaaaagaggggctgcttggtgatatatatatatatgtttgtttgtttttgctgttttgctgtagcgcagaatctaggcctgctctggccagatcagtttcgaagacc…
ENST00000635031.1_1_AC093323.3-003	chr4	+	6675696:6677740,	GAGGCGGGAGCCCCGAATGCGGTTCTCGCTTGCTGCGTGGCGGTAAAGGACCGCAGGTGTCGTAAAAGGGCCGCAGTGGCAGCGTCCTGGCCGACGGCTAGTAGCCCATTTTGGATACCGTCCTCGCTGCGGAAAGTTGGGGCAACCTGTTGCTAGTCTGGTCGTTGGTGACAGCGAGGCTTCCGCGCTCGCTGCTGGTGAGCAGCCCCGGCGTGCCCCGCGGGCTGGAAGAGGCGGCGGCGTGATGCGGCCCGTGGACGCGGACGAGGCGCGGGAGCCCCGCGAGGAGCCGGGCAGCCCGCTGAGCCCCGCGCCCCGCGCCGGCCGCGAGAACCTGGCCTCCCTGGAGCGCGAGCGCGCCCGGGCGCACTGGCGGGCCCGCAGGAAGCTGCTGGAGAT…
ENST00000483329.6_1_STAG3L5P-PVRIG2P-PILRB-004	chr7	+	99933746:99933960,99935802:99935887,99936396:99936512,99943488:99943591,99947422:99947510,99948875:99949033,99949786:99949834,	GTAGTCGCCCTCCGTCGTGGCCTGGCGTGGATTCCGAGCGTTGGTGTCTGGCGGTTTCCGACCGTTGGTGTCTGGCACGCGCCACCCCGATGTACCAGGTAAAGCCCTATCACGGGGTCGGCGCCCCTCTCCGTGTGGAGCCCACCTGCATGTACTGGCTCCCCAACATGCACGGCAGGAGCGGCGGCCCAGCACTCGGCACTGGCCACTTGCAGgtaggagcgcggggcccccccgcccactgcgcacgcgcggcggcccgttgctggcccaggtgcccctaggccggatagagtgcgtcccaaccgattcgcggccccaccccggcatctgtgccggccggccagggggtcacccagatttttatgttttaaaagatttattcaggccgggcgccgt…
ENST00000542466.2_1_AGAP2-AS1-001	chr12	+	58120054:58120161,58120748:58122139,	CCCCTTCCGCGAACCCCGAGCGGGTAGACCCAGAGCAATCCGAGTGTGGAAACAATGGAGAGGGGGCGTGTTGAGCTGGGGTCTCCATGCCTCGTTGGGGAGAGGGAGgtgagtttgtgtcttctggaaggcgtgggggctgtgccctcgtgggggtaggaagtgctcccgtggggcggggtgcggatcggagaggtgagtgggtgcgtctgtccagcggtccgcccggtgtggtcgtgcccggcccgcgtggggatgggggtgtctctcccgctgggcaactataccagcgcaaccggggcgtcggcgcggcccacgctagcggcgctgctccggcggcgggggctgggcgtggcggtgatgctgggcgtggtggccgcgctgggcgtggtggccgcg…
ENST00000447221.1_1_SNHG7-002	chr9	-	139622333:139622636,139619686:139621538,	CTCTGCGTGCGCCGGAGGCTGCCGTGGCGGGTGGGCCGCCTGACTTCTCCTCCCGGCCAGTTCTCGAGCGCCTCACCGGGCCTCGCCCTGCAGCCTCGCTCTCGCTGGCGCTGCGCGGCCTAGGGGACTGGGCTGCTGGCCTCCGGGTGCGGGGTGGGGGCAGGCTCCGACCTGGGGCGTCCTGGCCGCGCGAGCCGCGGGATGGGGGCCCGGGCCGCGGAGGAGGCGCCGCTGGTGTGTCCCTTGGTGGAGAGGGCGCTGCCGGCCCTGCGCGGTTTCCAGCCAGGAAGCTTCGGGAAGCCTGgtgagagctgagtgcgcgaattcggatcttagagaaaggcaccccgttcacccacgacccttccgctcctgccgctgcttccctgagtcgctcag…
ENST00000578757.5_1_LRRC75A-AS1-023	chr17	+	16342352:16342374,16342641:16342728,16342895:16343567,16344388:16344523,	TTTTCATTCCCGTTGTTATGGAGgtaggctctctaggaatctgggagtagtagctggggggcaagagcaaataaagagctcgagcttctgtggtctctggggagatgttcccgggaagcctgtctagagggcggagggcagctgttgagatggcgtggctccccggctcctgcgcccgcgtggctttcgcggcgggcgctgcggcccggtattggacagcctggcagggcagcgcggggccgaatccggctgccgtggctgaggctcatggatcactcttttgtggtagGGCCACATCTGCCAGAGCCTGGAGTCTGCGAAGGCCGGGACCCGGTTCCCCGGCCCACAGTGGGGGTGTGCAAACCCGAGAGAACTGGgtaagttggggtcggcttgcag…
ENST00000591956.1_1_SNHG16-005	chr17	+	74553848:74553939,74557370:74557833,	GTTCTTTTCGAGGTCGGCCGCGTGGCTGGAAGACATGGCCACTCCAGTCGGTGTTGAGCACGGCGAGCAGTCTCAGGCCTTTAGTGATGATGgtaaggctgcctgggtgggaaaacggggtcttccttgacacgacactaacatacttggcttcccttcctcagagacgaagtggtgacgataatctcggtttctccctcatagggtggttaggagggttaaaagtactggatgagaaaatgctttccaaacgttgagaaaatgttactatgtgaagggagagagctcaagcccgtcctcggcgtcatagggccggcttctgcgggggagagcgcctaacaacctgggcagccccgtgcgcctccgccgcgcgtgtgctgagcgtcatgcccaggggtc…
ENST00000582363.1_1_LINC00667-002	chr18	+	5238083:5239048,5240186:5241811,5243593:5243935,	GCGGCCGGGAGGGACCGAGCGGGGAGCAAGGCCTGCGGGGAGGCGCAGGATGGACGCGTTGGCTGTCATGATGTAGGACCTCCTGACCTAGAACCATGCCCGGCGCAGGGAGAACAACGAGCTTACGGACCGGGTGCGGGGGCTGCTGTGCGAGAAAGCCTACCTGCTGGCCCGGGAGCGTTCGCCGGCCCACCTGGTGGCTTTCCCTGGACGTTTAACGGCGACTCCGCCCGGCCTCCCGACTTTTTGATGCAGGCGTTCTCTTACATGACTTTCTTCGAGGCTAGATTCTCGAAAGACATCCTGAAGGTGGCTTTCTTAATTAGCTGCCTCACCGGCTGGCGGAGCAGTTCGTAGTCGCCTACATCGAGAGGGAGAGCCCCGTCCTGGCTCAGTACT…
ENST00000582008.5_1_LINC00667-001	chr18	+	5238099:5239048,5241698:5241811,5243593:5246507,	GAGCGGGGAGCAAGGCCTGCGGGGAGGCGCAGGATGGACGCGTTGGCTGTCATGATGTAGGACCTCCTGACCTAGAACCATGCCCGGCGCAGGGAGAACAACGAGCTTACGGACCGGGTGCGGGGGCTGCTGTGCGAGAAAGCCTACCTGCTGGCCCGGGAGCGTTCGCCGGCCCACCTGGTGGCTTTCCCTGGACGTTTAACGGCGACTCCGCCCGGCCTCCCGACTTTTTGATGCAGGCGTTCTCTTACATGACTTTCTTCGAGGCTAGATTCTCGAAAGACATCCTGAAGGTGGCTTTCTTAATTAGCTGCCTCACCGGCTGGCGGAGCAGTTCGTAGTCGCCTACATCGAGAGGGAGAGCCCCGTCCTGGCTCAGTACTGGGGCTTCGTGGACGC…
ENST00000606644.1_RP11-312O7.2-002	chr1	-	206137848:206137984,206135501:206135901,	ATCTGTGACCACGCCTCGGCAGTGCTAGTCACACCTCCAAGTTTTGCCAGCTCCTCCCCCTCATTCCGGGCCTCTCGGGATCAGCTCTTCCTATTGGCTATGGGCCCCATCGGTCGATAGAAAACGGGCGGTGATTGgtaaaggggtgggctctacttcccggcggggtcctgcggagttggcggaggctcctccagggactggggcaccgatctgcgtagaaacgggtggcggggaagagaggggaggagagctctgagtgggaagcggagccgggggcctgggacccgtcgcgtcagagccaggtaaaggctccttccctcttccttttcttcctcccggccgccgggctggagccctgactgaacaaaccggggctggggcgggaaggagagggcg…
ENST00000383038.3_AP000525.9-004	chr22	-	16192906:16192995,16190681:16190791,16189264:16189411,16189032:16189143,16187165:16187278,16186811:16186946,16162397:16162487,16158798:16159389,	CCCTGCAGCAGCAGCGGCGTGGTCAGAGCGAGCTTCGGAGAAGCAGTGGTGGGTTCCATGTGATGGTGGAGTAGGAGGCAGGTCTCCGCGgtaagtggcgggggcgtggaccccaccgggaaccctcccggctccttccctgcctctccctgttttcgtgctttcacttcttcgtgggcatctgggcccgagtcctccgcgtgggggcggttgtggggtcctggctactgcagcgtccgcaccccggccgggaaggctatgccaatgtccgacccgcgtccagcgtataggagcgccctggcccagagctggcggtgaaacgccggacctgggtccctccgagcctcaggggcctctgagctggagtctaggattatttttgatgcctcagcaccttta…
ENST00000440079.1_1_FGD5-AS1-005	chr3	-	14988617:14989012,14986531:14987661,	GCACCGGAACGCCGCAGCCGGCGCTCGGTCCATCCGGCCCGTGGGCTGTGGGGCCCCGGGCGGCGGCGGCTACGTAGCTGCCGCCGGCCTTGGCCGCGGCCGGGCGGGCGGATATGTGGCTTAAATGGCGCAGGCGTCGGGGCCTAGAGGCTGAAGGGCTGGTCGTCCTAAAAACTCGTGGACGTCGCGCACGGTTACCCGGACGCAGGCCCGCCCCTCTGGGGAACCGCGAGCTCCTCGCAGCTGGGTGGGGACCGTCCTCGCAGTGGCGGCCTCCACCCTGCCTTCTCGCTTAGCCAAGGCTTCTGGAAGGCTCGCAAAGTGTCTGTTGTTGGAAGAAGCCGGGCCCTGACTGGCGCGACGGATTCTCCCAGCCGCTCAGCAGAGCGTCTGTAGgtc…
ENST00000429940.6_1_LINC00839-001	chr10	+	42970991:42971328,42972709:42972890,42982427:42982574,42987528:42987790,42989463:42990784,	TTTCACCCTGCTCCAGGCAGCGTGGTCTGTATGGCTCCGCCCTGGGCAGGAGGAGAAAGAAGAGGGCCAGGCACCACGTGCCTGCACTCTCCCTGGATGCTGGAGGCTGCTCCGCCGTGGGCAGGAGGAGAAGGAAGAGAACTGGGTGCCGCCTGCCTGCACTCTCTCCGGATGCTGGAGGCTGGAGGCAGTGAGGCAGCAACAGCGCGAGGGCGAGGCGACTTTGGAGCTGCCTCATGCAGCGACCTCGCCTTCCGCTGCGCCTCCTCCCAGAACCCAAGAAGCCTGGAACCTGTGGCGTCCAGCCCTGAAAGGAGGAGACGGCAACCCAGCCGCGCgtgagtccgggagtctgggataccggcggcagaggaaggacaggcaggagtctcggcctct…
ENST00000587743.1_1_SNHG16-004	chr17	+	74553851:74556515,	CTTTTCGAGGTCGGCCGCGTGGCTGGAAGACATGGCCACTCCAGTCGGTGTTGAGCACGGCGAGCAGTCTCAGGCCTTTAGTGATGATGGTAAGGCTGCCTGGGTGGGAAAACGGGGTCTTCCTTGACACGACACTAACATACTTGGCTTCCCTTCCTCAGAGACGAAGTGGTGACGATAATCTCGGTTTCTCCCTCATAGGGTGGTTAGGAGGGTTAAAAGTACTGGATGAGAAAATGCTTTCCAAACGTTGAGAAAATGTTACTATGTGAAGGGAGAGAGCTCAAGCCCGTCCTCGGCGTCATAGGGCCGGCTTCTGCGGGGGAGAGCGCCTAACAACCTGGGCAGCCCCGTGCGCCTCCGCCGCGCGTGTGCTGAGCGTCATGCCCAGGGGTCTTC…
ENST00000553829.1_1_LINC01578-003	chr15	+	93425962:93426416,93426815:93427091,	GCCGCCGCAGCGAAGAGGCCATGTTGTGTGGTGTGTGGGGCGGGGGGAGGAGGAGGAGGGAGTAAAGCCTAGAGAGGAGACGGGAGAGAGACACCACACACACGGCACAAGATGGCCGGAGAGGCAGCAGCACCCCGAGCTGTCAGGCGTTCCGCCGCGGCCGCGAGGCCCGCCGGCCGGCGGGGAGCTACGCCCGGACGGCCAGCAGGCCCGCGGGAGTGGGGCTGCCGCGGCTGAGGCGAGGCGGGCCGCGCGCGTCGGCGTCACAGCCCGCGGCAGAGGCGCCCAGGGCGGCCGGGCCCACGACGCCGAAAGCGCCGCTGCGGTTGCCGCCTCGGAGGCTCCCCCGGGCCCCGGCGGCTGGACCCGGCGCGGGCGGGAGGCTCGGGCGGGCGGTCC…
ENST00000413768.1_AP000525.9-001	chr22	-	16192906:16193004,16190681:16190791,16189264:16189378,16189032:16189143,16187165:16187302,16186811:16186953,16162397:16162487,16150529:16151821,	CTGCGAGGCCCCTGCAGCAGCAGCGGCGTGGTCAGAGCGAGCTTCGGAGAAGCAGTGGTGGGTTCCATGTGATGGTGGAGTAGGAGGCAGGTCTCCGCGgtaagtggcgggggcgtggaccccaccgggaaccctcccggctccttccctgcctctccctgttttcgtgctttcacttcttcgtgggcatctgggcccgagtcctccgcgtgggggcggttgtggggtcctggctactgcagcgtccgcaccccggccgggaaggctatgccaatgtccgacccgcgtccagcgtataggagcgccctggcccagagctggcggtgaaacgccggacctgggtccctccgagcctcaggggcctctgagctggagtctaggattatttttgatgcctca…
ENST00000442823.2_1_EPB41L4A-AS1-003	chr5	+	111496589:111496992,111497848:111498021,	GTGGTTTTTGCTCTGGGTCCTCTGGGATGGCGCCTGGCTGTGGCCGCGTGGTCTCTCACGCAGGGGCGCCGGGCGGGGGAACGCGGCCACCCTGAGTCTGGTGAGTCGACTGCGGCGGCCTGTGTCCGAAGTGTCCGGGGCCGTGAACAAGGGCAGCGGCCTGGCCTCAGGCCTGCGTTCCCACGTTTGGAAACGGGGAGCTTCGTCGATTTGTGTTTACATCATCGACTATGCCAGGGAGTTCTCCAGATAAGCCTGGTTTTATTTTCGTCAGTGAAAAGGCCTTACCGTATAACTGACTTTATGCTTGCCCTGCCCCCGTATAAAATAACTTAAAAGCAGCGTGCCTGGTTACAGCTGTTTCCACGTGCGGTGCTCGTCGGGAGTGATCACCTACCC…
ENST00000580790.1_1_BMS1P4-001	chr10	-	75490217:75490245,75488137:75488345,75487051:75487240,75485719:75485798,75482147:75482335,75481120:75481262,75480296:75480417,75478918:75479057,75477773:75477923,75472962:75473090,75464744:75464836,75458909:75459346,	CCGACCTGAGGAGTCACAGTTGTGAGCAAgttcggtgccgcgggctggggtaggcggcagtggggtccctggctttggggcactgggaagatcgcgagtgggaaggtcctcccgcggtcctccgggtcatctttcctcctgaggagcagcatatttcgcatctgccggaggtgtgcccggggtcgttgggagagtgacgggatgaattgctgcagagagcccggacggggagggaaggtgtcggggagacgtcgtttcctggcgacgtggtcccggccggcgacttagacctgagccgaatctgttgaccccaaattgtgcttttcccaccaagaagaaaagggagagaaacattagtacaagttcggaactaaaatatagtagagaagcaacataacc…
ENST00000425081.2_1_PITPNA-AS1-001	chr17	+	1420225:1420387,1421012:1421390,	GCCGCCGCCGCAGCCTCTGCCCCACTCGTGAGGGATCCGAGGGCTCCGTCCTTGTGCTGTCTTCGCCCCGGCTCCCAGGGGTCAAACGAGGGTCGGGGGTGGGGACACGCAGCCTAGCCACTGTCCTGCCTGGGATCCGGTCTCCCCCGCCCCCCGGCTGCAGgtaatctccccattcctgctactgcgggagcgcctccgttctccacgcccactttcaggcttctactccaaacttattggattacctattgcatatgggacgtttggggattcctggactcctacagaattagccgtcaataaatgaaacgtaggccggggcgcggtggctcaatgcctgtaatcccagcactttgggaggccgaggcgggcggctcacttgaggtcaggagttta…
ENST00000590628.1_1_CTC-459F4.3-001	chr19	+	28284402:28284558,28296513:28297690,	CTCTGCCAAGGCGCCTATGAGAGCCTCTTGGCTTTTACCTGGTCTGCGAGAAATCAAACTTTGGGCACAAGTCATGAAGCCGACAAGCCCGGGAGACACAGTGTCAGAATTACAAGGTGAGATCAGCCGCCCGGCCAAGCTATCTTCTCGCTAGCAGgtgaggcccgtgaacagccaagctccccttggcacggcggaaccgcagtggacgcgtggaggggctccgtagaggagggacctttgcttgggatgcggggagctgtagtctcttatctgcacccagcttgttagttgtacgcctgcaggactacaatctcagcacaaagcaggattgtagggcggtgcggatccctggagggagacagcgcggtgcgctcctgccggccatgctggctgggg…
ENST00000418833.2_1_RP4-758J18.2-003	chr1	+	1334910:1335683,1335985:1337406,	CGGTGCCGGCCGACCCGGAAGCATGTCTGTCCCTAGCGGAGGCGCGGGTGCCGTGCTGAGAGCGCCTGCCTGTGCGCCCCGAGCGGGGCTGGGACTCTTCCAAGATGCCCACGTTCGCACAGAGACCCCGGATCGCGGAAGCTCGCGTCTCGAAAGGCCTGTGGGTCAAGGGGGGCCATCTCGGTGGGATCTGGGGCGGGACGACCCCCACTGCTGAACCCTGGGCGCGGGGCAGGGTCAGAGGCTCCGCTCGGCCTCCCCCTGGATGAGACGCGCATGCCCGGTGTCCCCCGGCCGCCGTCGGCGTCGTGTCTTCAGTCCTTATCGACTCCAGACTTTGGGGATGCGTATTAACGCCAGACTCCTGCAAAGTCTTGCCTTCAACACTCAGCCCCTGGG…
ENST00000573187.1_1_AC113189.5-004	chr17	-	7486218:7486836,7485790:7485849,	CACTTTGTATTGTTCGAAGTTGAGAGAGAAGGAGCCGGAGTCTCCGAGGTGGCGTTGGGTGGGGGCGCTACTAGCTCCCGTTCTCTCAGCGTCTCTAGAGGGAAGGGCGCCGGTGGGAGCAGGAGAGTCTGCACCGGGCAGGCCTCCTTAGGTGCCGGGTTGCGCGCAGGGCCCTGTGCTTGTCTCGCCTCCGGTTGGCTCAGGCCTCGGAGCATGAGTGCGCCGGCAACTGCTGGGCCCGGGACAGTGAAGCAGAGGAGGAGGTGGGGGAGGCGAGCCCAGGTCGGGGAAGGGCAGCACCTGAATCACCCTTGGGGCCCAGACCCCCAAGAGTCTCCGGGGAGCCGAGGCCTGGCGAGGCAGTCCCGGGATTCGCCCCCTCCCCGCTGGCCCGAGGGC…
ENST00000342584.3_1_PP7080-002	chr5	-	472794:473213,470625:472080,	CGCCGCGTGCACAGCCGGCGCTCGTTCCAGCGGCCTCGCGCGCGCCGCCGCCCCGCGCTGCTGAAGCTGGCGTCGCTGCCGCCCTCGTGCCACGCACCGCCGCACGCGCTGGAGCAGGAGGAGACGCCGCTGTGACGCCGCCGGCGGGAAGGGTCCGCGCGCCATGGCTGGCCGCTCGCGCCCTTTCCCACCGCTGCCGGGAAACCGAGGCTCGCCCCAAACGGATTTGCGTGAAACCAGCCCAAGGTTCCGGGCCCCCCCAACCGAGCCCCGCGCCCGGGGACTGACTCGGGGACCGACTCAGGGACCTCCCGAGCGCCAGGACTCAGGGCCCGACCTGCAGCGGCTGCAGGCCCAGCGCCCGCAAGCGGCCTGGGCCGAGCGCCGTTTCCAGGCCCT…
ENST00000423222.5_1_LINC00467-001	chr1	+	211556145:211556267,211564958:211565039,211565169:211565318,211570109:211570173,211599553:211599625,211605661:211608675,	GTGACGTTCCCTACGCGGTCGGGCGTTGGGTTTCGCGGCGCTCGCCGCACTGGTTGTTCAGCACCTTCGGTCCGGTTGAGGTTGTCAAGTCGGACCAAACAGGTTGTTTCTCTGCAGTTTCCAgtaagtgaccgttccagccggggctgtggctagagtgtgaaggcaaaccggtagaagccgcgccgccattttcttcccacctcactctttcctcaatctcccttcggtcactccgaggggactgttggtagcccccctctgcccggtcccccgctaatgaggccgctcccaagctctgagtttccccaaaagatgtgtcctttgtcatgaaagctctcgtagtatttaagtgctaatactcgacggccgccgacttctcagatgcaccctggaggg…
ENST00000592738.2_SPPL2B-005	chr19	+	2328695:2328774,2334601:2334720,2337442:2337624,2338751:2338840,2339068:2339207,2339823:2339965,2340075:2340170,2340896:2342501,	GGGCACCGGCCGACATGGCGGCAGCGGTGGCGGCTGCGCTGGCGCGGCTTTTGGCGGCCTTTCTGCTCCTCGCGGCCCAGgtgagcgcggcaccggtcccgacggcaccgcgggctgcggcccttcggcctctctgtccccgggctacgcgcaggaacgaccccgctcggcccgtcttgggggtccagcctcggggatccgccgtccccgcgttgtcggccggcggtgccggggctcggccgtgaccttgcgggtctgtccccggctcctctcctttccccgcctcggaggccctccgccgctgcagcgccactcacttcccaccgggtctgaaatttgtgccccctccatcctccggttctgcttctccgtttcggggtctccagttgccgccgggga…
ENST00000506606.1_1_UBA6-AS1-001	chr4	+	68567051:68567202,68586140:68588220,	ACTGTTGCGACTGGCATCCGCATCCGGCAGATGTAGATGGAACCAAAGTCCAGAAGTTACGCGTCACCCTTGCTCTACAGCCAAACATGCAGGACTCTAGTAACCCGCGAAATGATGGGATAGCGTTGCAAATCCTTAAAAGAGTCTTAACGgtaagaagaggaaacagctttattttataaataaactgaaggctgctaatagctccagattgtcagtgaggggataccacttaaagatgttatacatttaataaataattttgggagtccactacatgtgaggcgctgcctcagatttaatagaatcatgtgacttttagtgccatagatgtcgttagatcatccagtttggtcccttaaatttgtgggtaagggaaaggaacttccggtcagtgca…
ENST00000612598.1_1_RP11-12G12.7-001	chr13	-	100740887:100741102,100738285:100738981,	ACAGGGGCGTGCGTGAGTTCCGGCGGCCTGCACCGGGCAAACCCCGTACCTTCCCAGCATCGGCTCAGCAACCCACGTGCATCCAGGCCGGTCAATGTCATTGAGTCACCTCCGCGCCTTGGCCACCCTGGAGTCCCGAGAATCCGAAGTTCCAGACAAATGCCCAAACTACATTCCTGCATGTTCGAAAGCGTAAATTGCAAAGCACAAATCCAGgtaaggtttttaacgactgtaataacacataaaaagttctaggtctggaaatcagagatccgagctcaagtcctacctctggcacttaatatgtgtgtgtgaaagaaattagccacaactagagtcagtctttgttgctcgcaagcagaaacccttgttagtacaactactggccaggcgcag…
ENST00000554360.5_1_PSMA3-AS1-002	chr14	-	58764673:58764847,58758353:58758425,58752309:58752474,58740697:58740728,58732083:58734111,	GTCGGCGCCATTTTGTCTCGGCAGCGGTGGCCGTAGCTCCATCGCATTTTATGTTTCTGGCGAGAAGGGAACGGAGTTTTCATCAGGTAGATTGGTTTTTGTGCGGCCGTCCTCCACCGTTTCCTCCAGGACAGCACCTAGTCGTGGCCGGAGGAGTCTCAGAGCTGTCAGAAAGgtcagttggaggctatggttgtccgattgactggggggatggcgcagccctagcggcaccggcaccggaagtgaaggggccgcaggcagccatggtaaacttctccctgcggcggggtggggagaaggggcgggatgaatgggggcgaggcttcctctcccgccgagataaagaggtggaggagaggcaaacgtctttcttggaggttctctttcgggttttcg…
ENST00000313807.4_1_EIF3J-AS1-001	chr15	-	44828241:44829121,44825691:44827672,	AGGGAGGGGCACAGGGGGCTGAGGAGTGCTGGGTCGGGCTTCCAGCTCCCTACAACGCAGACCAGTACTGGAGTTCGTGGTGCTGGAAGACCGCCGCCCGACTCTGGGCCCCGGGTAGGAAACGTAAGTGCCAGGAAGTTAGCAGAGTGGTTCTTTGGCTGGCGCCTGAACCTCGCCAGTCTTCGTCGCCCCTCCCCTGCCAACGCCTACCCCGCTTCGACCGGAGGGTGCGCTGTCCCTCTGGTCACTGTGATCACCGTCCATGGCCGCCTGCGGATACCCACGCCGTGCTCAGAAGAGGGCTCTGAGGCCACGCCCGCCTGTGGGGTCGGTGGCCGGGCTTCCGGGACCCCAGAGGGAGTCGTCGCGCGCTAGGTGGAGGGGACCCCTCTGGAATCC…
ENST00000607315.1_1_RP11-51J9.5-001	chr8	-	30013346:30013748,	CTGGGCGCACAGGACTGTACTTTTGGTAGCGGTGCGGGGCCGCCCGCGGACTTTAGCCCTGCATAGAGATGGGTAGACCCTAATTTGGAACAGCCATTGACTGGGCACAGGCCAGCACTTTGGGAGGCCGAGAGGCCGAGGCAGGAGGATCGCTTGAGGCCAGGAGTGCCAGACTGCGAGACTAGCCTGGGTAACATAGTGAGACCCTCTCTTCAAAAAAAAAAAAAAAAAAAAAAAAAAAAAGCCTGTCACGGTGGCCTGCGCCTGTACCCCAGCTACTCGAGAGGATCGCCTGAGCCCAGTGAAGCTGCAGCGAGCTGTGAGGATGCCACCGCACTCCGGCCTGGGCTAAAAAGCTAGATCGTGTCTCTGATAAAAGAATAAAAGCTGTTTATTGCA…
ENST00000443946.1_1_AC016747.3-002	chr2	-	61371908:61372104,61371541:61371777,	ATAAACCTGCTCTCCTAGGAGACCTGAAGGCTGCTTCCGCTAACCCGGGCTGGCGCTGCTAACCTCACCCAACGATCCCTGCTGTCGGAAAATGTCCAGAGGCACCATCCCTGCTATGAAGAGGGAATGCCAGTACAACAGCCACAAGGGGTCTTCCTGTGGCCCTCAAACAAAAAATCACTGCATTACATCAGCAGgtattcagcacctggccccctccaaacggtgtctaaagcgagttttaaaaattaatgctaggggcgggacggcgggggcggaaaaaaataaaaaattaaattacttaaatttttttctctttttttaaagAGTCGGATTCTCGCCCTGTTCCCCAGGCTGCAGTGCAGTGGCGCGATCTCGGCTCACTGCACCTCCGCCTCC…
ENST00000420918.3_1_AC016747.3-001	chr2	-	61371908:61372085,61368727:61371080,	AGACCTGAAGGCTGCTTCCGCTAACCCGGGCTGGCGCTGCTAACCTCACCCAACGATCCCTGCTGTCGGAAAATGTCCAGAGGCACCATCCCTGCTATGAAGAGGGAATGCCAGTACAACAGCCACAAGGGGTCTTCCTGTGGCCCTCAAACAAAAAATCACTGCATTACATCAGCAGgtattcagcacctggccccctccaaacggtgtctaaagcgagttttaaaaattaatgctaggggcgggacggcgggggcggaaaaaaataaaaaattaaattacttaaatttttttctctttttttaaagagtcggattctcgccctgttccccaggctgcagtgcagtggcgcgatctcggctcactgcacctccgcctcccggactccagcaattctcc…
ENST00000420850.1_1_ENTPD3-AS1-003	chr3	-	40494613:40494820,40493196:40493273,40487834:40488338,	GGCACGTTGAGAGTGATGCCAGGAATCAAGATGGCCGCCTGGGACCGCTCTCAGCCCCTTCGGCCTCTACCTGAAGAGCCACGCCCCGTCTGCTACACCCAACTGATTGGTTCCTCAATCACAGAGAGGAAAGGCAACATGAGGATGACGTCAGTTACAAATATGGCGTTTTGGACGGGCTCGATAGTTTGCTTGGCCTCTACTCAAGgtgcgtccggacgtccaatcaccaaggggcgcagtcggctcttaaatgtggaggcaggggcctagacactcaggcttaggggatgtcagctggtactgtgtacgagctgtcctgtaaaccgtcgcccgtcccctgaagccgcgcccctcttctcttgcttgttgcaagggacggatgtgaagggctgggcg…
ENST00000518073.1_1_MINCR-001	chr8	-	144363652:144363860,144362998:144363167,	CTCAGGCTTCCGGTCTGTTTGGTGCCCTGGTCGCGTGTCTTCCGAACTCTGCTGCTTCGCCCCGGCAAGAGCACTTCCTTCCGCGGCTGCTAAAACTGGTGCGCGGGTTCCCAACTTCGCAGAAGAGCTTCATCGGCCCCCCGCTAGAGACCTCAGACCGCAGCCATCGACGCCTCGCCTCGGGGATCTGTCCCCACCCTCGGGGCCAGgtcagggaccagagacctgcgaagccctctccttaggggtttagttcccaggctttctgaccccagtaattccaaacgcttccctttgtttccacagccctagcgtagcaggtgctccctgcagtttttgcttctgagatagagttctcttttcagctccttcggtagtcacttcgtacatagtgattca…
ENST00000514110.5_1_SNHG4-007	chr5	+	138609820:138609850,138611810:138611839,138614016:138614097,138614740:138615275,	CTGCGCCCTGCGGAGCTCCGAACACGTGCGCgtgagtaaggacccagaggggagagtccttggaggtttcccagcctggggaaagaagcagtgcagggtggcttctgccggggcacgggacgaaattggggttcgtcccctcgtgatcccgagcttggagggcatctgaaagagacttgggcctcggagtcgtcccctgtttttctaccatccctcttccctcttctccctagggagtcccatagagcctgactccgagagcctcgatctcccagggccagaggcagggactttggaaggtttgtgaggaacaaatgtccggtggaactgagtcagcccctttaacccgagccttgaaaggggcaggctatttttagatctgtttttagacccagcgaa…
ENST00000611079.1_1_RP1-267D11.6-001	chr12	+	120554711:120556804,	GGCCGCGCCCGGGTCGCGCACGCGCCCTGACGGAGTCCCAGCAAGCGCGGGCCCGTCTTCCTCGCGTCTCCTCGGGGAGCGTCGTCGCCGCCACCCTGGGCGCTGAGAGCTTGCGGAGCCGAGCCGCTGTCGAGTCCCAGCGGAAAGAAGCCCAAGGTGCCGGAGAAGCCCGGTCGTGGACGTTGTTGCTCCCTCATCTTCGAGACCCGCACGCCCTGCGGAGAGGAAATGACAGGCACGCCGCGACCGTGGGGCGGGGCTCGCACGAGCTCCGGGTTTCCAGAGGCAGGGGCCGGGGCCGTAGAAGGCAGAGTCGCGCGGGGAAGGCCCGGTACCCCGCCCCTTCCGCACCGACCCCTCCCCCGCGGAGCTGGCCCCGGCCCCGGGCCTGTGGAGTGG…
ENST00000417691.1_1_AC016747.3-004	chr2	-	61371908:61372087,61370690:61371401,	GGAGACCTGAAGGCTGCTTCCGCTAACCCGGGCTGGCGCTGCTAACCTCACCCAACGATCCCTGCTGTCGGAAAATGTCCAGAGGCACCATCCCTGCTATGAAGAGGGAATGCCAGTACAACAGCCACAAGGGGTCTTCCTGTGGCCCTCAAACAAAAAATCACTGCATTACATCAGCAGgtattcagcacctggccccctccaaacggtgtctaaagcgagttttaaaaattaatgctaggggcgggacggcgggggcggaaaaaaataaaaaattaaattacttaaatttttttctctttttttaaagagtcggattctcgccctgttccccaggctgcagtgcagtggcgcgatctcggctcactgcacctccgcctcccggactccagcaattct…
ENST00000431308.5_1_AC005562.1-004	chr17	+	28934664:28934683,28935448:28935580,28937912:28937960,28958773:28958913,28960116:28960408,28961012:28961180,	AGCATTTTAAAATATAATAGgtaggtcaaatttttggtctgtcagccttgacactatcccttgaaagtaggtcatgtcattgaaatgtatttaaaatgtgactgtgataaaagttgtttttttgttttgttttgttttgttttttgagacggagtctcgctctgtctcccagtctagagtgcagtggcgcgatctcggctcactgcaagctccgcctcccgggttcacgccattctcctgcctcagcctcctgagtagctaggactacaggcgcccgccaccacgcccggctaattttttttttattttttatttttagtagagacgggatttcaccgtgttagccaggatggcttgatctcctgacctcgtgatacgcccgcctcagcctcccaaagt…
ENST00000585816.1_1_CTC-260E6.6-001	chr19	-	20349097:20349240,20338819:20339292,	TCTAGCTGCAGCCGGCGTTTCAGGTCTCGTCTTCACTGGTCTGTGTCCTATTCTCCTGGAGGCCCAGCCTCTGTGGCCCTGTGACCTGCAGGTATTGGGAGATCCACAGCTAAAACCCCAGGACACCCTGGAAGCATAGAAATGgtgagagtgcccggccgacatcccgagacaggaagaggggcagggtggaactggtgggaagtgactgtggcgggactcaggcctcttcgcagtcagctccacaatgtgcgccccaagttctccttgcccaggttggcctcagcccccttcagccttaagatggcgactgcgctgacagccgggccgccaggcctcctgtctcttcctctcgcagtgactgtgccatggcctggagccctttctaggcagctctgc…
ENST00000571449.1_1_ZNF213-AS1-004	chr16	-	3184631:3184857,3182851:3183195,3181758:3182104,	AAGGCGAGGCTCTGCATCTAGATTTACCTCGTTCTCTTTTGTCTCCGCTTTTTTTTCACATTTCCTTGCGACCCTGGCCCTTGAGCGACAAAAAGGGGAAGCCAAGGCTGGCCCGAGGAACGGAGAGGGCACATGGCCTAGCCACAAGTGGAGCTTCTGCTCCGCCCGAAGGGATGCGCTGGAGCGGCCTCTTCCTTCTGCCACGGTCTTTCTTTGCCAACTAGTAGgtgagggccgaaaggccgcgggccgtggagctcgggccggggagactcttttctagcctcttgggtcccgctcctcccaattccctggagaggcgtcgagcttgctgggaagtgccctcgggtaaggggcgcggagcctcctgcggcgatcctctgtcttcgggtcgcctta…
ENST00000413077.1_1_AC012146.7-001	chr17	+	5015227:5015413,5016681:5016747,5017453:5017672,	GGCTTCCGTTCGCGGACTTTGGCCCAGGCGCGTGGGCGCTGCCGAGAGGCTGGGAGCCCGGGAACCGGTTCCTGGACTTGAGCGGAGCGAGAAAGAGCGCGCCGCCTGCACGACTGGACTGGAGCGGCCGGGTGCCCTGGAGGCCCCTGGGAATTGCAGTCCTTGCGCAGGTGGAGAGTGAGCCCTTgtaagcgggtgacttcatcaagtttggggggtctcttgtggaattgtacctgaagggcggtgctggcggacagatgtcagggaaattctggccttgtccatggcctgtggtaacacttctccatgagttctattttccaattacctcttcccagacctgatgagagggccacagctaaggaagacggtcccttccacgaaaaaatattcccc…
ENST00000527564.1_1_FLJ20021-001	chr4	+	102268937:102269166,102269481:102270040,	TCTTCCAGCTGCCGGACCAGCGGGCCTGCCGCCTCTACGGACCAGTCCCTGCTCAGGTGTCACTTTTGCTGGCAGGCCGAGATTAGGGCAGGAGAGTGGGCAAGGCGTCGCGGCCAGGAGGAGAAGGGCTCTACCACGCCACCCTCCTTTGGCCTCCGAACGCGGACCCCGCACACACACACCCGCGCCTCTTTGGCAAGCGTGCCTTGTCGGCTGGGTTAAGCCGCAGTgtgagtagccaagtgcagagggtgtctccgggtgtgtgcgtggcccacaagagggcaagaagagagaaggcggggataggagggaagagggtgggggtgagaggcagccctgagagggcggaggaaggaagaggctgggagctcggcgcccgcggcgcagctgccgtcg…
ENST00000590479.5_1_MAPKAPK5-AS1-005	chr12	-	112279488:112279514,112279131:112279274,112278137:112278281,112277581:112277807,	TACAAGGTAGCCGTTTGGCGTCGTGAGgtatggatgttcccatccctaatttgcaaaataggtaactgaggctcaggagagctagactagtttgtgcacagccgagaagtggtcaagctagaatgggaccccaggtttgtgctccctactctccaccgataacctatcaaagggctttgcaagagcttttgactaatcgtctgtcaatggttcttcattcacgtattaattgcacatcagTATGTGCCAAATCTACTAGACATTGGAGAAACAGTAGGAACAACACATGGTACCGGCACATGGATCTTTCAGGAAAACGAAGTAGGTAATAAACAGGAAAAAGCCCGAGTCTGATGCTAAGAAGAACATAAACAGGATGCTGAGgtaagagaataactg…
ENST00000418945.1_1_RP11-98I9.4-001	chr6	+	99872798:99873774,99878589:99879249,	GTTTAACGGCCGGTCAGGAACCCAACAATTAGTCCCTTCTCGTCCGAGAGGAAACTCTGTGAGAAGATGGGACCGTGAGCACTCTCTTTAACAAGGACATTTCCTTTTCAGCGAAAGCAGCGCTCTGATTTACCAAGTCTGGCGGACCGCAGCGCTTTAAAGGAATGAGGTTCCAGCGGTCGCGCCAAGCAGCGTACGCAGCCTATTTTAAGTTATGCTACCTTCGCCACAGAAACCAAGAACGTTGTAATGGTCCGGCAAGTGCCCACGTATAATTGTTCTCCATCACTTACCCACTCTAGTTCGGGAACACCCTTGTCGCCGCCGTTCCGGTAACACCTCTCCAACGCTTTCGATGCTTCTACTTCTTCGGGAACAAGACAAGATGGCGCCCGATTT…
ENST00000366109.2_1_RP11-498P14.5-001	chr9	-	100000705:100000960,100000046:100000367,	GCATCTGAGAAGCTCTGGAAAAAACCTCTCAGGAAAACAACGACTTCAGCAGGACCCACTAGCCAAGGAAAGGGGATAAAATAAATAGCAAAGGGAAGGAAAAACACGCACCTCTGGGATGCTGCAGGTCCTGTTGCAGCCGCCGCCATCCCTCGAAGCCACCGTTGCTTCTGCCAGAGCTGCTACTAGCGCGCTTATCAGCTCCGCCACCGCCCAAGGGGGAAACTTCTGCAGAAACCCCAACCGAGCTTCCGTCgtaagtagccaacgagcagccacgcagcgtgctgctagcggggcgggaggctacgcgcgggcgcgtggcctgctggggcagtggaggaccgagtcttcccagcccgcaccctggcctgggacccgcgctcccagtcccgggac…
ENST00000591166.1_1_ASB16-AS1-003	chr17	-	42263933:42263993,42260298:42260437,42258991:42259109,42253577:42254010,	GCTGTCTGCCTCCCCGGCTGATTGGATTCGTTACTGCTTTGCAACGCGCACCTAACTCCAGgttagcggggattagtaagaactcagctctgggccagtcgggaagacagataaggagaccagttagtcagcatccagtgcttgaagagtgcggccccaggtagtgtgggacccggagaaagaaggcgggaaagcatttcaaagaaggcacagattcggcgcaggcttaggacacaaaaagggggaaaagtccagctttcaagaacttatccagatttttgcagttaaaattttttcttttttgagacgggagttccgctcttgttgcccaggctggagtgcaatggcgcgatctcggctcactgcaacctccgcccccccgggttcaagcgattcttt…
ENST00000501652.5_1_LINC01184-003	chr5	-	127418427:127418666,127417665:127417883,127396836:127396936,127301580:127302620,	GCGAGGTGCGTTCCCCAGCCTGGTTTGCTCTGGGCTCTGACCCGCCGCCGCGAATCTCCGCTCGTAACTCCGGGCCTGAACCTGGAGGAGGGAGGATTTCCTCTGTGCAGCTTTCGAGCGGTAGACTCACCCTGCCAGGCAGACCTAGATTGGCATAACCAGAGATCAGTTCCAGTTGTGATGCAGTGGGTGTCTACACACTTCTGATGACACCTTTATTTTAAAAGCTGATGTTCCAAGgtgagaagggagcttctttgagacgtcatgttgtttcaagacgagttttaatttaaggcatttccaaaagtgatatgcagctcatctctcagaatacaatgccggcaataactacccgtggagtccttaccaggaggtttctgcgtgatttgggttgtg…
ENST00000457084.1_1_RP11-206L10.9-019	chr1	+	714162:714472,717317:717571,	AGGAGCGCGCATGAGCGGACGCTGCCTACTGGTGGCCGGGCGGGATGTAACCGGCTGCTGAGCTGGCAGTTCTGTGTCGCTAGGCTTCTGCCCGGCCGCCGCCGCACATAAGCCACGAGGAGGAGCTTTACGACTTCCCGGTCTTCGGCGCCGGGCGCAGCAAGGGCCAGACTCTGCGCTAGCAGGCGCTGCGCGCCAACCGGCCGGCACCTGTCGCAGAAGGTGCAACCGATCGCACTGTCGCGCAGAAGCTCCTCAATGGCCAGCGCCAGCTGCAGCCCCGGCCGCCCACTCGCCTCATCTGAGCCTGGgtacgtgcgctccacaacgcctcccccagccagggcccggggatccccgggagcgtccccggctacctggcgccgctcatcctgggta…
ENST00000451607.5_1_GAS5-015	chr1	-	173836293:173836867,173836129:173836181,173835899:173835934,173835666:173835705,173835315:173835344,173834995:173835032,173834648:173834685,173834367:173834420,173833813:173833842,173833622:173833644,173833395:173833442,173833172:173833213,	CTGTGTTGGTAGGGACATCTGAGAGTAATGATGAATGCCAACCGCTCTGATGGTGGCACATGCCGAGTCACCCGAGTAAGCTATTGTTAAGGGCCGTGACCCGAGCCTCCATCAGCCGTCCGCTCTCATGAAAGGCTGTCGGTGGTAGTCCACGTGCTTAAGTGCCTGCATTCCGCAGTGTCACCAATATTTCCATTAGTGTTTCTTTTTTCTTTTTTGAGACCGAGCCTCGTTCTGTCACCCAGGCTGGAATGCAGTGGCTCGACATCGGTTAATGGCAACCTCCGCGTCCCGAGTTAAGCAGTTCTGCCTCAGCCTCCCAAGTAACTGGGACTACAGGCGCGCGCCACCATGCTAGGCTTTTATATTTTTAGTAGAGACGGGGTTTCACCATGTTGG…
ENST00000441504.1_1_DANCR-003	chr4	+	53578665:53578694,53578991:53579296,	GCAGGCCTCTTTGTCAGCTGGAGTTGCGCGgtgagtgcatctccagtcttcggctttcggtctcccgcggggagggcgcccggccggcccgtgggtccgatcaggggctgggctcgcccggtgtccccacgagctttgcccgcctcgagctcctctgctcccggcggccagaacggaggggtagagcagccctcggcggcccggggggcgggcggcggtgcccgtcccggggctgcgcgaggcacaggcgccgcgcccagcggaacagccggaggttcccggcgcaggtctgggcaccgtaacaattttgcgctttgcttccccagGGCTGACGCGCCACTATGTAGCGGGTTTCGGGCGGGCCACGCGTGCGGGACAGGAACCCAACCCCAGCCGACC…
ENST00000480904.2_1_THUMPD3-AS1-018	chr3	-	9438686:9438716,9433049:9433510,	TCTCGCGTTGCCCCCTGGGTGGGGCGGGTAGgtaggtggggtgtagagatgctgggtgtgcgggcgcggccggcctcctgcggcgggaggggagggtcagtgaaatcggctctggcgcgggcgtcctcccaccctccccttccttcgggggagtcggtttacccgccgcctgcttgtcttcgacacctgattggctgtcgaagctgtgggaccgggcccttgctactggctcgagtctcacatgagcgaaaccactgcgcggggcgcgggggtggcggggaggcgggcgttggtacggtcctccccgaggccgagcgccgcagtgtctggccccgcgcccctgcgcaacgtggcaggaagcgcgcgctggaggcgggggcgggctgccggccgagactt…
ENST00000427796.5_1_TCEB3-AS1-001	chr1	-	24104689:24104777,24098758:24098916,24098601:24098656,24086872:24087641,	GTTCGTATATGACTCCAGTCCTGGCGCTGGATGCTGCTGCTGTTCCAGCTTCCTAGGTGTGGAAACTGAAGGACCAAGAGATTAAACAGgtgtgctgagtaaactcacaggctgagattcgaattatcctcccccgacgaggatggagccttcgctgtcttccttgatcgccacgtttctttgcgagccgatgaaggaaagcgtgaggaatgataaggccctggagactggagaacgcgagcttatcgctgtctcacatgcgcacggcttagacgttgagagctcacaggcccacttgcataaccactttcttgatagcggggttacagcttgagagcatggggctttgtgcacggccagacctaaagactactcctgggtctgctactggccattgtg…
ENST00000446751.5_1_NUTM2A-AS1-012	chr10	-	89101999:89102369,89096543:89096646,89086387:89086429,89048199:89048252,89005872:89005969,89003889:89005612,	TCTATGGTTTCCGCGGCTCGCTAGAAGGAGTGCGGTCCACTGGAGGTCTCCCTACATTCTTCCTCCATTATCTCACTGCCTCCGGTGGCTGCTGGGATACCGGAGGACTCGGGTCCCGGCTCGACTCAGTCCTCCAGCCGCCCGGGGAATACCTCTAGTTCTTCCCGGCCGCCGCCGCCTCCGCCCCGCCGCTTCCTCCTCCGCCTGCCGGCCTCCTTCGCCCCGCCCCGTCCGCGCAGCTCGTCCGGCCCGCCCGCAGGCCAGCTTCTCTCGGGAGCCTCCACCCAGGCGCATGGCTCCATGAAGCAAGAGGAGGAGGCAGAGCGCGAGAGATCCCGTCCGCCCCAGCCGCGTCTGGGCCAGGAGAAAAGgtgggaaactcgggctgcgccgcaccct…
ENST00000580048.1_1_LINC00909-001	chr18	-	72263664:72265060,72259010:72261075,	GGTGGCTTCCAAGGCGACTCCGTAGTGGATGCAGCGCCGGACGCCACAGCCGAAAAACAGAATCTTGGAACTGGTTTAGTACAATCCAGGTCGAGTTCCTTGTTTTTTATCCGAGTGGCCGGCAGGCCCATGTGCTGTCTTGTTTTTAACACATCAGCTCTTGCCGGAAGCCGCTAAGAGATAAAATAGGAAGTCCCACCCTTCCCTTAGAGAAGGAAAACGGAGAGCCGAAGGAGTCAATCTAAATTCGATGAGCGCGTCGGGCTCCAAGGCAGGCGCTGTCAGCCCGGGAGGGCTGTCTGGGATTTCTAGAGGGTCCCAGAACGGGTTCTTCCCAGGCCGATCCCGCCTGCTTCCTGCCCCGTCTCTCCACCCGCCTCCCGCCCTCTGTAAGGGACC…
ENST00000417554.1_RP11-495P10.2-002	chr1	-	147931724:147931881,147930762:147930816,	ACGAAAGCTGAAAGCGTGCGAGGGGGGTGGGGTGGAAATAGCGGCTGCTTCTTTTCCAAGGATTTATTTAATGGGGATGTGTTCAAGGCAAGACCGAATTCAGAAGGATATCGACGTCGTGATCCAGAAGTCCAGAGCTGAGGACTGCCTGTTTGCAGgtgagttcttgcttttccagaacctcggaccccgcgcccccttcccagttctctgaccgcgacgtgtgtggctgggggtggggtggagggtttgcacgtccgcattccggggttcatttggcaacagctgctgcaacgaacgcgggagccaaaagcgggagggggcgccagcctcgccccttcccctccccccacccccaagtctggggcagctaccagctttgagggcagaacccgcgtg…
ENST00000572035.1_1_RP11-111M22.3-006	chr11	-	76155249:76155700,76152398:76152683,	AGCGGTTGGAGCAGGGGCTCTGCTGCGACCTTTACGGTAGTGAGGTTAGGGACGATGGGAGAGCAGCTTTGTTCCTGAAGTGCCGTCGAGGATTAGGATCGAGTTTCTTCGATCGTGAGGGCAATTATTAGTGGCCTCTAGCCCCCCAGATGGCATCTTGAGGAGAGAGAATCCACGCTACGAGAACTAACATAGTGGACATCGCAGTTGTCCGTAGCCGATTTGCGGGTTACGGAGTTGTTGCAAGTAAAGAAGGGGAAATCCGAGCGTTCTCGCGTTGGATTTCCTCCACGTGTGAAGTGGGAATGGTAGTGATATCTCGTGCTATCTCTGTCAAGGGCAAGAAGGAGAAGGAATTTATTTGAGGCCCTACGACGTGGTAGGTTCACCCTCAGCCTT…
ENST00000501079.5_1_ZBED5-AS1-001	chr11	+	10879806:10879913,10886808:10886874,10899928:10900823,	AGGTGATAGCGGAGCGGCTGGGTAGGAAGCAATTGTTCTCAAACTTCACTAGCCCCGTCGGCGCGGACGCTTGTCGAGAATGCAGATTCCTGGGTACTGCCAGATACGgttggtgatcttgtagggctggagtggaagccatgaatctgcattttcatcatttctggccctctgcccgggctggggtgattcacggggattcgtagtggccccaaaggagcacgcagaacctcggctgctgtgcatttatcacctcttttgttcccggaggccgcaccccaggtccagtttacacagctgccaactccttttcttggttcccactggaatctaggaagaaaactcgccctttacttctccgccccacacccgacgacggagtgtctagaggtctggtcg…
ENST00000609228.1_1_MAPKAPK5-AS1-010	chr12	-	112279131:112279510,112277611:112277835,	AGGTAGCCGTTTGGCGTCGTGAGGTATGGATGTTCCCATCCCTAATTTGCAAAATAGGTAACTGAGGCTCAGGAGAGCTAGACTAGTTTGTGCACAGCCGAGAAGTGGTCAAGCTAGAATGGGACCCCAGGTTTGTGCTCCCTACTCTCCACCGATAACCTATCAAAGGGCTTTGCAAGAGCTTTTGACTAATCGTCTGTCAATGGTTCTTCATTCACGTATTAATTGCACATCAGTATGTGCCAAATCTACTAGACATTGGAGAAACAGTAGGAACAACACATGGTACCGGCACATGGATCTTTCAGGAAAACGAAGTAGGTAATAAACAGGAAAAAGCCCGAGTCTGATGCTAAGAAGAACATAAACAGGATGCTGAGgtaagagaataactggatg…
ENST00000432221.2_RP11-592B15.3-202	chr10	-	51370854:51371338,51314980:51315072,51309449:51309606,51299248:51299327,51295110:51295170,51291358:51291433,51287202:51287228,	AGCTTTCCGGTGGTGGGAAAGTGAACGAATCCCGAATCAAAGCGGCGCATTGAGGCAGGTGGGGTGCCAGTGGAAGAGAGAAAGCAGGCGAGTGTTTACGGCCTGACTTGGGAGGCCGGCGGATCAGCAATTGCAGAAGCAGGCAGCGGCAGAGAGGGAATGGTGCAGGCAGGCGCTGAGAAGGACGCGCAGTCCATCTCTCTCAGGTTAGTGAAATGAGGCTCTCCGCCCGGGGCCGGCCCGGGGACAGTGCGCTGCTGGTCCCAGCATGAATGCGGGCCCCGGCTGTGAACCCTGCACCAAGCGACCCCGCTGGGGCGCCGCTACAACTTCGCCGGCTGCTTCGGACGCCCGGAGCTTTCCGAGCAGGCAGAGGCGCGTCCTCGACCCCAAGGACGC…
ENST00000590606.5_1_CTC-260E6.6-005	chr19	-	20261170:20261357,20243270:20243396,20236186:20236592,	CGTCTACGCCCGGCCGCCATCCCATCTAGGAAGTGAGGAGCGCCTCTTCCCAGCCGCCATCACATCTAGGAAGTGAGGAGCGTCTCTGCCCGGCCGCCCATCGTCTGAGATGTGGGGAGCGCCTCTGCCCCGCCGCCCCATCTGGGATGTGAGGAGCGCCTCTGCCCGGCCGAGACCCCGTCTGGGAGgtgaggagcgtctctgcccggccgccccgtctgagaagtgaggagaccctctgcctggcaaccaccccgtctgagaagtgaggagcccctccgcccggcagctgccccgtctgagaagtgaggagcctctccgcccggcagccaccccatctgggaagtgaggagcgtctccgcccggcagccaccccgtccgggaaggaggtgggggggg…
ENST00000414002.5_1_SNHG5-002	chr6	-	86388412:86388451,86387854:86387906,86387672:86387750,86387513:86387593,86387142:86387210,86386802:86386909,	CTTTTACGTCGGCCTTCGCGAGCGTCTGGGCGGGTGGTAGgtgagtgggtattgcgggctagtatccgagcaaaagatggtggcgcaggccgagttaagagctttaatcctgtgaagacatcttagtgaagagtttagagtgctgagagttgaaagcttgcacgtgggaaacgtgcggccggactgccacatgtactgaggttgagtcgtgacggccacaggctccgagttttggcgtgaggaaccgctgatcggccacgggcgccgaacttgctggcctccggcatgtgcctgagcggcggcggaaaaaccaccttaattggggcggagggttagttttaacagcaaagggcctttactaaaatggcgaaggccttccgtcggcgttgttttaaaatg…
ENST00000507197.5_1_SNHG4-002	chr5	+	138609807:138609850,138611810:138611839,138614016:138614097,138614740:138614818,138615624:138615747,138618428:138618933,	TCTGCCGGTGCTGCTGCGCCCTGCGGAGCTCCGAACACGTGCGCgtgagtaaggacccagaggggagagtccttggaggtttcccagcctggggaaagaagcagtgcagggtggcttctgccggggcacgggacgaaattggggttcgtcccctcgtgatcccgagcttggagggcatctgaaagagacttgggcctcggagtcgtcccctgtttttctaccatccctcttccctcttctccctagggagtcccatagagcctgactccgagagcctcgatctcccagggccagaggcagggactttggaaggtttgtgaggaacaaatgtccggtggaactgagtcagcccctttaacccgagccttgaaaggggcaggctatttttagatctgtttt…
ENST00000441932.1_1_RP11-134G8.5-001	chr1	+	201487831:201489778,201499222:201499602,	TATCAACATGCACGCGGGGGAGTACTGCAGAGTTACCCTAACCTCCCAGTGGGGTATAGGAGCTTACATACCATCTTTTTTTGTTGTTTTTTTGAGACAGGGTCTCACTCTGTCACCCAGGCTGGAGTGCAGTGATGCAATCTCGGCTCACTGCAACCTCCACCTCCTAGATTCAAGCAATCCTCCTGCCTCAGCCTCCTGAGTAGCTAGGACTACAGGTGTATGCCACCATGCCTGGCTACTTTTTGTAGTTTTTGGTAGAGATATGGGGTTTCACCCTGTTGGCCAGGCTGGTCTCAAACTGCTGACCTCAAGTGATCCGCCCGCCTCCGCCTCCCAAAGTGCTGGGATTACAGGCATGAGCCACCATTCTCGGCCCATACCATCTTGAGGTTACAA…
ENST00000369605.8_1_SNHG5-001	chr6	-	86387854:86388454,86387672:86387750,86387513:86387593,86387142:86387210,86386708:86386909,	GGTCTTTTACGTCGGCCTTCGCGAGCGTCTGGGCGGGTGGTAGGTGAGTGGGTATTGCGGGCTAGTATCCGAGCAAAAGATGGTGGCGCAGGCCGAGTTAAGAGCTTTAATCCTGTGAAGACATCTTAGTGAAGAGTTTAGAGTGCTGAGAGTTGAAAGCTTGCACGTGGGAAACGTGCGGCCGGACTGCCACATGTACTGAGGTTGAGTCGTGACGGCCACAGGCTCCGAGTTTTGGCGTGAGGAACCGCTGATCGGCCACGGGCGCCGAACTTGCTGGCCTCCGGCATGTGCCTGAGCGGCGGCGGAAAAACCACCTTAATTGGGGCGGAGGGTTAGTTTTAACAGCAAAGGGCCTTTACTAAAATGGCGAAGGCCTTCCGTCGGCGTTGTTTTAAA…
ENST00000594653.1_1_RP11-15H20.7-002	chr19	-	23456878:23457034,23453020:23453094,23440057:23440398,	GTATCTCACTCCCGCCACAGCTTGGGATCGGTCTCTGCTGTTTTACGTCCTCCACCTCGGGAGCCCCCGGTGACTGTCACAGCCTCTTGCCCTGTGATCTGCAGGTTCTGGGAGACGCACAGCTAAGATGCCAGGACATCCTGGAAGCTGGGAAAAGgtgagtgtgcggggctgggcatcccgagaggggagagcgagctgtgaaaccggcgggaccggcctccccacagtccgctcccgggtcgccaacctgagtctccgctggcggagctccgccccagacccctctcgccgtaagatggcggctgggcccgcagccgggaccccggcgtcccgcccggaccctgcggcgccgtgtctggagctccctgggcagctctgcacgcagcgccgagtatt…
ENST00000570379.1_1_RP11-156P1.3-006	chr17	-	45144780:45144854,45133573:45134119,	AGACAGCACAACCGAACCCAACACCGGGGCCCAACGGCAGGGGCTTGGGCAGGAGCAAGGTCCGAGGGCTGCCAGgtaagtcacagggccactcatccctaaggccacaacgcaagggagcaataaaggccacagggaggccaagaccttaaggggagccaggccgccgcgtcccctaggcagcgctcagcggggaaggagttggaggtgtcactatggggcctcaagccccaagatgtacaaagttctaagaaaaaaccccaaagtttccttcaaaagcaacataagaaaaagttaaaaaaaaaaaaacttaagaaggcactaaggacttatagaccaaaaaatacctatagtttgccttacttacattctactgctaatgtccccacatttaaaaca…
ENST00000605862.4_1_RP11-274B21.14-001	chr7	+	128214805:128214845,128218944:128218987,128220053:128220148,128231904:128232071,128248172:128248267,128249541:128249633,128255914:128256024,128257922:128258031,128259100:128259231,128262533:128262748,	GCTTGTGTAGCGTCAGATCCTTGAGTGATAAAGGAGTAGAGgtaagaagctatgttcatggcaggacttttcatacttgtacttttgggccaggtttggtggctcaaggctataatcccagcactttgggaggctgaggcgggcagatagcttgaggctgggagttggagaccagcctgggcaacatagtgagaactcgtttctacaaaaaaacttagcagggcgtggtggtgccacacctgtggccccagctacttggaggtgggaagatcgtttgcacccaagagaatgaggctgcagtgagctgtgatggcaccattgcactccatcctgggcgacagagtgagacccccatctcacagaaaagatagcactgcttaattaactccctgggtgctg…
ENST00000413722.5_1_NUTM2A-AS1-006	chr10	-	89101999:89102044,89096543:89096646,89086387:89086429,89047714:89048252,	GCGAGAGATCCCGTCCGCCCCAGCCGCGTCTGGGCCAGGAGAAAAGgtgggaaactcgggctgcgccgcacccttctccccgctgccgggccaggcctccctcggtccgccgccgccttgcccgccgggcctgttctcgccggggcgggcggcggggccgggaagagaccccgcggtcctggggcgagggtccgggggcagcgtgggggaggggtcccgggcggcgggcggggcctcaggccatgtcccagcggagggcagggggtcgggaggcactgccggggaggggcgggcggcgccgtgccccgggccgcgaggctcggctcccgctcctggtccttgtctgcactccctccaggaagcaggctcgctcgctgtaatgtttggtggtctccggcg…
ENST00000531523.1_1_SNHG9-001	chr16	+	2014960:2015130,2015407:2015510,	CCGGGCTCTGAGTGCTCTTGCCCGTCCGGCCCCAGCCGCGGCCCGGGAATCTACGTCACCCGAAAAGCGACTATAAACGCCGGCGCCTCCGTCCCCAGCCGCGGCTCGGGAATCCACCCGAAGAGTGGCTATAAACGTCCGCGCCTCCATTGCGCTCTCCTCTTCACTTAGgtaggtcctgccgcgttgaccactggcgtctcgctggtggtcttcgagaccggcgttggttgaaaatcgcccccggctttggccgtggccgcgggtgagattcggcgcccagagcccccgggggcctcagctcaccgcgcgctgccccatgtgcggcggtgaaacccaggccccgacaggcgctgccgcctcccccccgggtgcggtcgctcgcgaggtctggcccct…
ENST00000563192.1_1_SNHG19-001	chr16	-	2205144:2205359,2204798:2204923,	CTTTTCGGGGTCGAGTCCGAGGGGGAAGAGGTTTGTTAATACGTTCGCCATGTGCTACGATCTTGGGACGAACTGAGCCACGAGCGTGGCTTTGAGGGCCGTCCGAACGCTGCAGGCCGGCCAGGTCCCTGGGCGTCCAGGCCTGGCCTACGCACCACTTTGTCCCTTAGCGTTTAAAGGTTTCTTCCCGAATCTCAGGCCCTCAGCTACCTGCAGgtaagactgggccgggcttgggttcccttattctcccagtctgtgatgaattgctttgacttctgacacctcgtatgaaaactgcacgtgcagtctgattatttagcaagactgaggcttgagggtgcgcactcctgacggggagctgagagtggaaacaggtgttgcccgaaacgaaggagt…
ENST00000506188.5_1_SNHG4-003	chr5	+	138609792:138609850,138611810:138611839,138614016:138614097,138614254:138614429,138614740:138614818,138615624:138615747,138618428:138618678,	CTTTCCCCTCCGGCCTCTGCCGGTGCTGCTGCGCCCTGCGGAGCTCCGAACACGTGCGCgtgagtaaggacccagaggggagagtccttggaggtttcccagcctggggaaagaagcagtgcagggtggcttctgccggggcacgggacgaaattggggttcgtcccctcgtgatcccgagcttggagggcatctgaaagagacttgggcctcggagtcgtcccctgtttttctaccatccctcttccctcttctccctagggagtcccatagagcctgactccgagagcctcgatctcccagggccagaggcagggactttggaaggtttgtgaggaacaaatgtccggtggaactgagtcagcccctttaacccgagccttgaaaggggcaggctat…
ENST00000564152.1_1_CTA-29F11.1-001	chr22	-	47157791:47158460,	TCGTTATTAAAGGGCGACGCCGCGCAACGCACGTTACACGCATCGCGGAGGGAGCGGAGGTGGTTGGGTTTCTGAGTTTGAGTCTGTCGCTCCTGGCTCTCCCGACACAACAGCGGCGCCCACCTGCCCGCAACGGACTCCCAGGAGCCTCGAGCTCCTCATTTCCAAAGCTGAACTGCCCCGTGTCTGATTCCGATTTCTCTTGAGCGCGTTTCGGAGCCGGCCCAGAACAGAGGGAAGCCAGACACACCATACCCGGCCCAACAGTGGCAGGGCGGCTGCGGGTGCTGGTCAAGCTGGGTCACCCGGCACTGAGTGACGATCAGCAAATACTCAGTGGACGAAATATTTGCAGTGCAGTGAGGTGAGGGGCATAACCGCGGAGCGTATTCGAAGAGA…
ENST00000440719.1_LINC00623-015	chr1	-	144340526:144340754,144326026:144326185,	GGATCACTTCCGAAACCACTTGGCCTTCAGCCCCTGCCTCGGCCAGAGGTTTCATTTTTAACTGAATATTTACGAAAGCTGAAAGCGTGCGAGGGGGGTGGGGTGGAAATAGCGGCTGCTTCTTTTCCAAGGATTTATTTAATGGGGATGTGTTCAAGGCAAGACCGAATTCAGAAGGATATCGACGTCGTGATCCAGAAGTCCAGAGCTGAGGACTGCCTGTTTGCAGgtgagttcttgcttttccagaacctcggaccccgcgcccccttcccagttctctgaccgcgacgtgtgtggctgggggtggggtggagggtttgcacgtccgcattccggggttcatttggcaacagctgctgcaacgaacgcgggagccaaaagcgggagggggcgcca…
ENST00000514146.1_1_TRIM52-AS1-002	chr5	+	180688213:180688385,180690629:180691262,	TATGGTGTGCCGGGGGCCGCGCGGGCCGGGAGTTGGGTGGGCTGGGGGACAGGCGCGCCCGCGCCGCCCGCTCCAGCTGGGCTAGTGCTGCACATTCCGGCCAGCCCCTCCTCAAGACCCCATTCCCAAGCCCCTTCTCAGCTCCCTCGGGCCGGCAGAGCGGCTCTGATCAGgtcagcggcggacgccgggaagaggcccggcttgggagaggtggtttggtgggttggctggttctagatggtgggggggtcaacacttgagggggactgggtctccgagccgttgtccagcctgagccggagccccaggaaggttagagggaagggggataaatctctccggaagccccgcccgggccggggccgagttggtccgcggcggtggggaagcctggga…
ENST00000442526.2_1_RP11-517P14.2-001	chr10	+	43916186:43916514,43917118:43917548,	GCCTCCTCTCGCCTCAGCCGCTCGGTAGCTGGGACCACCAGCGGGCGCCACCACTCCCGGCTACATTTTTTTGTATTTTTAGTAGAGACGTGGGTCTCGCCATGTTGGCTAGGCTGCTGCCGAACTCCGGGGCTCAAGCGATCCGCCCGCCTGGGCCTCCCAAAGTGCTGAGACTGCAGGCATGAGCCACCGCGCCCGGCCGAGAGCCTCTTTTGGCTCCTCCTTTCGCCTTTCCGGGGCCAGGCGTGTGCAGCTCTGTGAAGGGTCCCCTCCCTCTGCGGGACGTCCTCGCTGCCGAGGTCAGAGGTGCGGAGAACATGAGACCCGAGgtgcgttccagcatgttcctgcagccctccactcccgcggttgcgtaactcagatccctgaaacacatcg…
ENST00000592381.1_1_RP11-1094M14.11-001	chr17	+	33895139:33895520,33900896:33901811,	GGCGGAGAAGCAAAGGAGAGGGAAGCTGGAAGCACCTTTGGCCCGGGACAGAAATCTGGAGAGCTTGGCTACCTCCATCCTCCTCAGGCCGGAGCAGGCTTCCTGAGAGAGTCCAGGTCGTAGGAGTTTTACGACTTAGAAAAGCGGGCTGCAGATTCCTTCCTGGGTGTTTGGTTCAAGCCTTGGCTCCAGCCTCACTCTCAGTCTTCCCGGGAGTTCGTGGGATTTGGACCTTAGATTATTAGTATTATTTTGAGGGCCTCCTGTGTGTAAGCACTGGTTGTGCGCAGATGGCTGTGCAGAGGGCCATGAGGTAGAGGCTGGGGAAATGAGGGCTTGGAGGTGCTTGAGGTATGGTCTTTACCTACGTGAAATGTTGGAGgtaagtcggatttataa…
ENST00000582787.1_1_RP11-6N17.4-001	chr17	-	45973069:45973178,45971266:45971324,45968621:45968947,	GCCCCAGAAATAGCATATACATTGCGCCCTAAGTCCAGTCTCGCCCAGGTGTGGCAGGAGCTTTTACCTGCTCTTCGGCAGTAGCCGGCTGCCACTCAACCCCATGCCTGgtgagtggaaagccatcaaccttttatttagtccctctctcgttgtcgcctggggaggggcgactttgtacagtgaggcactggggtccggcaccatagtgggagttggggttgtttacgcgacacttctaaggggattttcacaatcggttaagcccccgttaatcctcacatggttattgcggcgacccccatagcccacggtcccaaacgtgtgcatctgaatcatccgaagctctttctaaaggcaggctcccctggccgcctctcctaatccgactcggtactt…
ENST00000500276.6_1_RASSF8-AS1-002	chr12	-	26110952:26111511,26109572:26109694,26109160:26109280,26108071:26108174,26105691:26106009,26100452:26100555,26097790:26099068,	CGCGGGGGCGCCCCCCTCGGCCGGGCGCTCGGGTTTCAGCCGCCGCTCCTCCGCGCCCCGCCCGCGCCTGGCCCGCTCGCCGGCGCCGGGAGAGACCTCGTAACGGAACTGGGACGCCAGCGCTGCATTGTGGGAGCTTTTAAAGCGGCGGGGAGCTCGGCGCGACCCTCGGGCCCACCGGGCCACGCTCGCCCGGCCCGCGACGCCCCCCCGCTGTCGCCTGGCCCGCGACGCACCGAGGCCTGAGGACCCGAAAGCCGGGCGCGGGGAGATGACCGGTGGCTCGTGACGGTCCCACGGGCAAAATCTTCCATCGCCCGGGGCTGAGACTTGTCAAACTGCCCTCTACGGTCACCCGGAAAGTAGGAGGCTTTTTCTGCAGAGGGGAAAAAAATCAAA…
ENST00000586942.5_1_SNHG16-007	chr17	+	74553851:74553939,74554456:74554682,74555027:74555125,74557370:74557480,74559201:74559242,	CTTTTCGAGGTCGGCCGCGTGGCTGGAAGACATGGCCACTCCAGTCGGTGTTGAGCACGGCGAGCAGTCTCAGGCCTTTAGTGATGATGgtaaggctgcctgggtgggaaaacggggtcttccttgacacgacactaacatacttggcttcccttcctcagagacgaagtggtgacgataatctcggtttctccctcatagggtggttaggagggttaaaagtactggatgagaaaatgctttccaaacgttgagaaaatgttactatgtgaagggagagagctcaagcccgtcctcggcgtcatagggccggcttctgcgggggagagcgcctaacaacctgggcagccccgtgcgcctccgccgcgcgtgtgctgagcgtcatgcccaggggtcttc…
ENST00000436616.2_1_AC009948.5-006	chr2	+	179278726:179278840,179295422:179295616,179298109:179298818,	CGAGTAGCGGTGGCTGAAGAACGAGCAGGAGCTTGAATTTCAGTTTTCTTATGAGGAATTTTCCAGAAAAGATATCTTCACTGTGAAATAACTAAATAAATGCCCACTCAGTACAgtaagtattgatatcgtcctatagcatttggctagaaagtggtgtcaatagggtttttccttcagactttgcaatactgttcagaagggccaatgccaatccttctgtgaggaagtttttttcttcctaaatatgttaattgcctcaacttggactaacggtcacacttgtgaatatgagtgtaagaaacagtttatttctcacatgtatgaaaaggaaattttctttcatctatctcaggcccctattcagcgtaaaatcaagattatttaacttgcaagatt…
ENST00000470977.5_1_SNHG12-003	chr1	-	28908102:28908384,28907606:28907741,28907072:28907158,28906045:28906493,28905050:28905192,	CTTTCTCCCCGCCGCATTCCCGGTGTCGACTTACTAGCTGCAAGCCTCTGCCTGCCTTCCTGCGCGCCGTTCCCCGCTAGTCGCTGCTGCTGGCGCGCACTCGCCGGGTTTTTCCTCCCACGGCCTCGAGATGGTGGTGAATGTGGCACGGAGGAGCCGGGCCTTCCAACCCGGTGGGCCCGAGCTCCGAAAGGCCCCCTCGGCAGTGAGAGGGGCGGGAGCCCGCGGGGGCCGCGCCCTTCTCTCGCTTCGGACTGCGCAACGCTGCGCTCTGGGCTGACAGgtgagtgttgcaggcaggcggccgggtttacggaaggggtgggggtttgggaaccggtctcctgggggatgcggggatgaatccctgggcctgaagtgtcttaattcagggggagg…
ENST00000500203.2_SEC22B-002	chr1	+	145096531:145096621,145100206:145100260,145100692:145100984,	CCTGTAGTTTGTGAAGATGGTGTTGCTAACAATGATCGCCCGAGTGGCGGACGGGCTCCCGCTGGCCGCCTCGATGCAGGAGGACGAACAGgtgagctgcttactcacgacccgcgaccccaagtctctgtcagcgcgctttgccctcagcatcggattccttcctaggaccgggagacctttgtgacttcccgggcactcccgacctctctgaagtgcgcttttatcttttggtgtaggagagactaccggcgaagaggaaatctttcctgaaggaggagttaagttttttgtgttagctgtttctctttagaaaaacgctctggagaagtggtagctttggttgattgtgatcacccagtgttctttgactctttagggactttgttaaaattcagg…
ENST00000609350.1_1_RP11-395A13.2-001	chr2	+	128644130:128644759,	GTCGAGCGTTAGCCACCCAGCATTGAGCTGCCAGCGGCTGTTCTCCCTAAGCACCCTCGCTCACGTCGCCTCGCCTCGCCTCGCCTGACCGGCCGCAGCCTTGGATACCAGCCTTAAATCGAGCCGACTACGGCCCAGCCCCGCCCGCGGCGAAGTGCGCGGGGTTCGGTGCCAGCCGCTCGCCCCTGGCCGGGCCAGCCTCTTGATGCACCGGGGACGGGCGCGCCCATCCGACTCTTCGAGGGGCGGCAGGGCCCCATCTGTGTCTTTCGCTCTCGAGCCCCCAGCTAGAGTTGGCTTCAGCGGAATACCTACTGTGCAGGATTATTCAACAAGCCGATTGATCACATTCTTCAGCTCTAGCAGTGCAAAGGCTTCACTGAAAAAGAACATTACAAA…
ENST00000455565.5_1_CRHR1-IT1-005	chr17	+	43697976:43698518,43699274:43699407,43707270:43707524,43713649:43715325,	AGCGCCCACTCGTAGGCCTGGGACGCGGGCTGCCGGCCGAGTGGCCTGAGGGCCTGGCTGCCCGGGGGGCGGGCCGGGGCCGCGGCCGGGGGCGCGGAGCGGAGCTCGGGGCGCCAGGCCGAGCCGAGGTGGGACGGACCGACGCGGAGAGGAAGGGAAGCCGCATCCCGCGGGGCGCCCCTCCTGAAGCGAGCCGGGCAGCGGCCGCGGGCGCCCCTGCCCTGAGCCCACCCCGCGCTCTGCCCTCCCTAACAATGGGAATGGGGCAGAAGGAGGCGCCCCACTGCGGGGAGGTGAGGGGTGGGTTTGGGACTGGGGTCCGCGGTGGGGGGAGGTGCGATCTCGGGCTCTCGCCTCTCCGCTCCCTCTGGCTCTGGAGTTGGGGGCCCCTGTGGGGCT…
ENST00000398849.6_1_AC005562.1-001	chr17	+	28903526:28903679,28926922:28926996,28934570:28934683,28935448:28935580,28937907:28937960,28942914:28942998,28958773:28958945,28960116:28960408,28961012:28961341,	GTGGTCGTCATGGACCGGAAGCGTGTGCGGCGCGCCTGCCTTGAGGCCAGCATCAGGGAAGGGTGTCCCAGGTGCAGGCGAAGCTTCCTTCAGGTGCTCCTGGAGGACTTTTGGCTCGCAAGCGCTTCTCCATTCTCCCAACGTCTCGGGCCTGgtgagtctggatgtgagcgcatcccacggggcccaaggcacagagagagggaggaacggggtggagggagggaagcgtgtgcaggggccaggagcgccaggctgctcgggcttcccggcccccgcagcccgccaggagctgtggccccgctcgtgccaaggcagaggcctgccctcctgctgctggcgctgtcacctccccgtgctcctgcctcctgagtccctgagggcctcctgtcatctgga…
ENST00000551421.1_1_RP11-620J15.3-002	chr12	-	58329622:58329862,58325311:58325520,	GTTAGCGGGAGAGGCAGAGATATTCAGAGGTCTTTTAGGATGCGCTAAAGGGTCGTGAGGGCTCTCTTAAAATTTTCTTCACAAGCGGTTATCCAGTCGTGCCCCGCGGCCCTGCTGCTGGCCCCGGGGATCTGAGTCGTACCCTCTTGTTTTTCTCTGAGTCAGTCTTAAGGTGAAATGAAGTGTGGCCCAGTGGCTCCTCACTGTCGCTTCTCTAGTTTTCTGCCTCCTTTTAGAAAATgtaagttgagaatttctaatttacatcgggatgtgttctaatgcgcttgtttttaaaactgtggaaaatttttaaaagaaaataaatctcaccagtcatccagctacccagaagtaacattttcatgcattacctattaatttttttctctgcatatt…
ENST00000546580.1_1_RP11-620J15.3-001	chr12	-	58329622:58329958,58329253:58329336,58325371:58325520,	ACGGTGTTCTGGGAGGAGTTACGCAGGCAGGGTTGTGGTTGCTGGCTGTTACCAGGACAACCGGAGGCGATTGACCGTTATCTGCGGTTTGGAGCCGTTAGCGGGAGAGGCAGAGATATTCAGAGGTCTTTTAGGATGCGCTAAAGGGTCGTGAGGGCTCTCTTAAAATTTTCTTCACAAGCGGTTATCCAGTCGTGCCCCGCGGCCCTGCTGCTGGCCCCGGGGATCTGAGTCGTACCCTCTTGTTTTTCTCTGAGTCAGTCTTAAGGTGAAATGAAGTGTGGCCCAGTGGCTCCTCACTGTCGCTTCTCTAGTTTTCTGCCTCCTTTTAGAAAATgtaagttgagaatttctaatttacatcgggatgtgttctaatgcgcttgtttttaaaactgt…
ENST00000527986.5_1_WAC-AS1-001	chr10	-	28821371:28821672,28814877:28814937,28811581:28813540,	AGAGGCGCAGCGGGAGGGGGTGCTCTCGGGCGAGCTCTCCGGCCGCGGCCCCCGCCCCTGCGCTGTCGGGCGGGGAGGTCGGAAACCCCCTGGCGAGACCACGGGCGGACGCTTCCCGAAGAGCTGCCTGGGCTGCAGCCGCGGAAGCTGCGTTCTGGGGAGCGGGGAGCGTGCTCCGGCGCCTTCGGGCCGCTGCTGGAAGCCGGAACCGAGCCCGGGCCGCTGCCCCTCACCGGACGCCGCGCGCCACCGGCCCTCCGCGGGGCAGGGGCTGCTGCGAGCTCGCCGGGCGCCCTTTAGACgtaagtctcaccctgcgccccgaggcaggaaggagcgcgtgcagtcccggccagaaacggctaataggaagggctgaggggttctgtgttcaaggca…
ENST00000585498.1_1_CTC-260E6.6-003	chr19	-	20349097:20349269,20286909:20287618,	GGCTTTCCGCTTTTGGCGCGGCCTTTGTCTCTAGCTGCAGCCGGCGTTTCAGGTCTCGTCTTCACTGGTCTGTGTCCTATTCTCCTGGAGGCCCAGCCTCTGTGGCCCTGTGACCTGCAGGTATTGGGAGATCCACAGCTAAAACCCCAGGACACCCTGGAAGCATAGAAATGgtgagagtgcccggccgacatcccgagacaggaagaggggcagggtggaactggtgggaagtgactgtggcgggactcaggcctcttcgcagtcagctccacaatgtgcgccccaagttctccttgcccaggttggcctcagcccccttcagccttaagatggcgactgcgctgacagccgggccgccaggcctcctgtctcttcctctcgcagtgactgtgccat…
ENST00000371417.3_1_ARRDC1-AS1-001	chr9	-	140512983:140513265,140512386:140512643,140509784:140510651,	GCGCCCGCGGGGTAGGAGACCTGGAGCTGGAGAACCCGCCCGCCAGAGTCGTAGTAGTGGATGGGGAGTAGCCGTCCCATTTTCAACACATGTCTCATTCTAAATTGACGTTTTGGTGGGCTGGCCGAAGAAGGAGAAAGACCCGCGGCTCCGACCTCTGACCTCTAACCCCGGACGCACTTTGATTTCGCCGGCTTGCGCGGAAGGCTGACTCCCTGGGCCGCGGCCTGGCGCGGGAGCCGCCTGTGGGGTGTCCCCGGCGCGGGAGGGTGCTCTGGTTCAGgcaggttcccgttgcggcggggttccctcggttgggaggaatgcccctgccgagggtatgctccggctggagggggtgtccctaacggcgggaatacctggactggctggggtgtc…
ENST00000499346.6_1_LINC01184-001	chr5	-	127418427:127418792,127396836:127396936,127292496:127292613,127276118:127276912,	GTCAGTGCGGCTTCCCACTAGGCGCGTGGTACCCGAGGCCGGGCCGGAGCCGCAGGCCAGCCGCGATTCCTTCGGGCGATGCTGGGGGCTTTCCGGTCGGGGCCGCAGCCGCTTCCGGAGCCGCGGGCGAGGTGCGTTCCCCAGCCTGGTTTGCTCTGGGCTCTGACCCGCCGCCGCGAATCTCCGCTCGTAACTCCGGGCCTGAACCTGGAGGAGGGAGGATTTCCTCTGTGCAGCTTTCGAGCGGTAGACTCACCCTGCCAGGCAGACCTAGATTGGCATAACCAGAGATCAGTTCCAGTTGTGATGCAGTGGGTGTCTACACACTTCTGATGACACCTTTATTTTAAAAGCTGATGTTCCAAGgtgagaagggagcttctttgagacgtcatgttg…
ENST00000580220.2_1_CRHR1-IT1-004	chr17	+	43699274:43699407,43704742:43705048,43707270:43707524,43713649:43713710,	ATACCTTCTCGAAACAAAAGATTTTCCTACCTGCTTATACTTGGTAACCGAGGGAATTTCTAAGACTTCTTGCTCATTTCTGAGTATTGTCTTTATATCCTGACACTATGAATGCTACTTGGATGCCTCTTAAGgtaagatgtgttattttttcattaccagcctcattttattcatttttctttagaattgggaatattgtagtttttgaatttgctattcttcacttcctttacctgccatttctcttgcctcttgtgtttgcttcctaggattgattggctatatcttactttgtatctctactgttctttgattatcggtgtgaatgttttaatgaagttctcaaattaacttccattataatgaaaggcagtgatctttttaactttaaattat…
ENST00000537068.5_1_SNHG1-025	chr11	-	62623337:62623353,62622896:62622938,62622605:62622688,62621991:62622023,62621490:62621536,62621273:62621305,62621024:62621062,62620543:62620587,62619460:62619747,	TTTTTCTACTGCTCGTGgtaagtggcttcgtggtctttatagctgttactcttttgtactttgtctttttcttttattttcttttgagcgattgtgcgaacatagcatagcacgcactatgccttctgtgttgtagctgcctggccagggcgactggcggataaggtcttgtgcgtggcctcgaggcttaaaagtagcagtggggctttgtgaaggacaaaatggcgatggcgggccgtgtaggtcccccttcctatgatgaggaccttttcacagacctgtactgagctccgtgaggataaataactctgaggagatgggccctgcaagcctcttgcttagccgtctgttcagaaaatagcgttttcgaaatgccctgagttgacctaatgtcttatt…
ENST00000421068.5_1_GAS5-006	chr1	-	173837098:173837125,173836129:173836181,173834956:173835934,	TTTCGAGGTAGGAGTCGACTCCTGTGAGgtatgttttatctttgcgaatgttgcgggttttggggcgctccagcctttgtctgctaaggtcaccctgaattgactgggacttctaagccagtcgcgcgcctttgcagggcctacaagttgaggatggtgggggattgcacatatggtgcatgcgtgacctaagctgcgactatgttagagtagaactgcggagaagcctcggctctcgtgccctgcctctgatgaagcctgtgttggtagggacatctgagagtaatgatgaatgccaaccgctctgatggtggcacatgccgagtcacccgagtaagctattgttaagggccgtgacccgagcctccatcagccgtccgctctcatgaaaggctgtcg…
ENST00000518481.1_1_CTD-2336O2.1-003	chr8	-	1711189:1711463,1710791:1711094,	GCGGTGGGGCTCCGCGGGCAGCCTGGTTGCGCTGCACCCGGACGGGGCCGAGGGGACCTGAAAGCTGCGGCAGAGCCTGACCGCGCCGTTCTCCAGAAGAGCCCCGGCCGCGGCTGAGTCGCGCTCCGGGTGTGGACGGAGCCGGAGCCTCCCCGGGGCTCGGTGAGGACACAGGGCCCAAGCCCCGGACCTTCAAGTCTTGACCGAGCGCATCCCCGGCCCTTCTGCGCCCACACCTGAGTTTTTGTCTGTAGGAGTTTCCGCAGTTTGCTAAGgttgttattcgagttacttatgtttcttctctctaaggttgttattcgagttacttatgtttcttctgtctaatgtgttttgttccctctttagAATCGACATCTAGAGGAGTACTCACCACTT…
ENST00000458739.1_1_NUTM2A-AS1-013	chr10	-	89101999:89102242,89096543:89096646,89090649:89090853,89089529:89089600,89086387:89086429,89084801:89084865,	AGTCCTCCAGCCGCCCGGGGAATACCTCTAGTTCTTCCCGGCCGCCGCCGCCTCCGCCCCGCCGCTTCCTCCTCCGCCTGCCGGCCTCCTTCGCCCCGCCCCGTCCGCGCAGCTCGTCCGGCCCGCCCGCAGGCCAGCTTCTCTCGGGAGCCTCCACCCAGGCGCATGGCTCCATGAAGCAAGAGGAGGAGGCAGAGCGCGAGAGATCCCGTCCGCCCCAGCCGCGTCTGGGCCAGGAGAAAAGgtgggaaactcgggctgcgccgcacccttctccccgctgccgggccaggcctccctcggtccgccgccgccttgcccgccgggcctgttctcgccggggcgggcggcggggccgggaagagaccccgcggtcctggggcgagggtccgggggcag…
ENST00000605920.1_1_RP11-182L21.6-001	chr10	+	81585658:81587358,	CAAGGACCAGGAGCGGGAGCCGAGCCTCGCGGCCCGGGGCACGGCGCCGCCTGCCCCTCCCCGGCAGTGCCTCCCGACCCCCTGCCCTCCGCTGGGACATGGCCTGAGGCCCCGCCCGCCGCCCGGGACCCCTCCCCCACGCTGCCCCCGGACCCTCGCCCCAGGACCGCGGGGTCTCTTCCCGGCCCCGCCGCCCGCCCCGGCGAGAACAGGCCCGGCGGGCAAGGCGGCGGCGGACCGAGGGAGGCCTGGCCCGGCAGCGGGGAGAAGGGTGCGGCGCAGCCCGAGTTTCCCACCTTTTATCCTGGCCCAGACGCGGCTGGGGCGGACGGGACCTCTCGCGCTCTGCCTCCTCCTCTTGCTTCATGGAGCCATGCGCCTGGGTGGGGGCTCCCGAGA…
ENST00000567508.1_1_RP1-39G22.7-001	chr1	-	40722099:40723639,	ATCAACATTCTTCCCCCACGTCTTGACGCTGGGTTCCGGCCTAGGGTTCTGGCTTTCCTCCTGGGCTAGTGAACGCGGCGAAGTCCTCCTCTTTCTAATCTCCAGAGCCGCAGTTCCATCCTCTGGGTCAGCGGCTTACCCTGACTGGGCTGCGGTATCTGCCTTCCTTCCCCCAACAAGGCGACAGGTAGTCGGGGCTGGGGCCGGAACTGACTGAGTGGGCCGCAACTGACTGAGTGGGCCGCGGCTCCCGCCTGAGGAGGCTAGGAAGGACTGAACAGCAGCCGACTTCCCAGGCTCTAAAAATCGTGCCTCTGAGTTAGAGCTACCTCAAAAGCAAGACCAAGCATGAGAAATGGAGTCTTTTGGCCAGTATTGGGGTGTTCGGAATTCAAGCGT…
ENST00000425884.5_1_RP11-418J17.1-003	chr1	+	119683019:119683416,119689576:119689692,119693188:119693275,119693416:119693557,	GCTCTGAGCAGGCCGACAGTCATAGACGAGTAGACCTTAGGCGAGGGAAGGCATGTACTTTCCCTAAGAAGCGGGAGGAGAGAAATAAATAGAGGGCAGTGGGATGAGAAGAACCTCGCGGGATGGGAAGCCGCGGAGGGAAGGGCCGTCTTTGGTTACCTGGAGAGCGGGAGCAGCTGCGGATCCCTTATGAAGTGCCCGGATGAAGCTCCAGCGCTCACGCGCTTTCCGCATTGAGTGCAGCGCCATCTTGAGAAGGGCGGAGCCGTCTTGTTTGGAATGACGTCTGTTCAGAGAGCCAATCCCAGTCTCGCGACTCCTGCTTGCTGGGCGCGGCTTGGGCCTCCAGGCTGCGCAGCGCAGCCGCTATCGGGCGGACTGCAGTTCTTGCCGAGCAGg…
ENST00000564536.1_1_RP11-303E16.8-001	chr16	-	81121206:81121256,81118068:81118199,81091510:81091669,81087270:81087699,	ATGTTGTTTATTGTAGTCTCCCTGAAGTTGGGACAAAATTGAACAAACAAGgtgagtgttcttaggatcttagaatgatccatgccatgaattttgtttacattgaatagtaatttgtttgtaccctggattaattagagtgcttttttttttttggagacagtcttgctttgtcacccaggctggagtgcagtggcaccatctcggcccactgtaacctctgcctcctgggttaaagcgattcttgtgtctcaggcacgtgccaccacgcccagctaatttttgtattgtagagacagagtttccccatgttggcaaggctggtctcgaactcctgacctcgagtgatccgcccgccttggcctcccaaaatgctgagattacaagtgtgagccaccg…
ENST00000634344.1_1_AP006222.2-005	chr1	-	237054:237662,231301:231385,228252:228776,	ATGTGGGAAAGCTTTCCTCTCAGGAAAATGCACACATCCAACTTTGAGAAGATGCCCTTGGGGGTGCTTCAAGGATCCTAGATAATAACCCCCTTTCCCGAACATCCAAGAACCTAAGTTTTTTTTTTTTTTTTGAGAAAGTCTCGCTCTCTCTCCCATTCTGGAGTGCAGTGGCGTGATCTTGGCTCACTGCAAGCTCCACCTCCCAGGTTCAAGCCATTCTCCTGCCTCAGCCTCCCAAGTAGCTGGGGCTACAGGCACCTGCCACCACACCCGGCTAATTTTTTTGTATTTTTAGTAGAGACGGGGTTTCACCGTGTTAGCCAGAATCGTCTTGATCTCCTGACCTTGTGATCCACCCGCCTCGGCCTCCCAAAGTGCTGGGATTACAGGTGTGAG…
ENST00000523354.1_1_THUMPD3-AS1-010	chr3	-	9431974:9432303,9429771:9429811,9427520:9427607,	TCAAGGAAGCCTTGATACCCTCACCCTTACTACACTGTATCCTCCATTTGAATGTTGTCAAGAGCTCTTCTCACAATTGTAAATAATAATTGTGTAATTTTGTTTTTTTTTTCCTACTTTAGGTTGCTCCTTGAGGGCAGGACAGTTCTTATGGCTTTATCCGTTGCGTAAGCACAGAGAGGTCTGCGAGGTCAAAACTATTGTCATGATAGCAAGATGCCTGTCTTTTTCATTTATTCTCACGGTGTGCAGAGGCTACATGATGTGTGATGACATCCTCATTGATGTTAATGAATGGTGCTATACTTGAATTTTCTAAGGTGTCATTAGgtaggtttaggtatgcatacttgtttttagaaattatttttttcctttttcccatttttagaaatcaac…
ENST00000417721.5_1_ZFAS1-004	chr20	+	47894715:47895253,47895641:47895745,47905582:47905797,	CGGGGGCCCAGGGTGGAGAGCACGAGGGCCTGGCCCAGGCACGGCCGGCGCCTCCGCCCTCGAGGAGGGCGTCACCTCAGCTCCCCCCGGCGGCGGAGCCGGCGGGCTCAGGCGGGCGCGGCTGAGGGGAGCGGACCGCGGGGGGCGGGAGATGACTGCGCCCAAGGCCTTTGCGGGCCTCAGCCGGCCCCAGAGGAAGGGGAACCCGTCGAGCGGTTTGGTGCGTGTGAAGCGCGACATGGCGAGGAAGCGGACAAGCCCGGGTGGCCCGGCGTGTAGAGGGAAGGGGGCGGGGCTAGACGCGGCCTGGACAACTACTAGAGCGCCTCGGGCTGTGCTGCTCGAGACTACATTTCCCAGAGCGACGCGCGCGGAGCGGGCGGGAAAGAGAGCGTTTCG…
ENST00000417835.1_1_FGD5-AS1-004	chr3	-	14989246:14989400,14986187:14987661,	GCCAAAGCGGCCTCGAAGCGGGTCCCGTGTCTGCGGCGGGCGGCCCCCGGCGCGGAGGGCAGGGCGCGGGGAGCCCGGGCTCCCGGTGTCGGCGGATGGCGGGAGCCCGGGGGCCGCGGGCTCGCGGGGCAGCGGGCGAGAGACGAGACGCCGAGgtgggagcggggtggcggggacgggcccgggggcgccgccggggtcgcggagaagggggggtttgttattgtttttgtcagtgaaaggtcagagttcgtgaccccggtgccgccgccgccgccgcccgcgcgctggtaggaggagggcgaatgttcttcttcctcttcccagcgccagcctcgccgccgcggcggggggcgggcgagaacgcgattggctgaggcgcgcgcgcgcaccggaacg…
ENST00000581471.2_1_LINC00667-004	chr18	+	5237825:5239858,	GTGAGCGCACGCAACCGTGCAGTCAGATTCCTCCGCCGACCGCGGCCCTCTCTCCTCGGGCTTTGCCTTCGCTCTCTAGCTTTTCTTCTTTCACTCCCGCTCGCCGACTCCAGCCCGCTGGGCTCACGCTCTGCCGGACACCAATCCCGGCGGCCCTGCCCGACGGAGCTCAAGGCTAGGCCTGGCCTTGTCCGCGGAGTCCGCCCCTCGCCGCCACCGGGATCCGCCCCCGCGCCGACACGCACTTCCGGCAGCGCCGCGGCCGGGAGGGACCGAGCGGGGAGCAAGGCCTGCGGGGAGGCGCAGGATGGACGCGTTGGCTGTCATGATGTAGGACCTCCTGACCTAGAACCATGCCCGGCGCAGGGAGAACAACGAGCTTACGGACCGGGTGCGGGG…
ENST00000526795.1_1_RAB30-AS1-003	chr11	+	82783124:82783223,82783665:82783846,82784345:82784489,82788076:82788215,	GGGGACTCGGCCGCCATGTTAGGAGTACTGGGACGATTCCGCGGAGCCGGGCAGAGGTTTTAGGGGTGCGCAGGAGTCAAGTGGTGGTTCAGTGGGGACGgtgaggtggaggacgatctggtcggatagccgcgggcacgaacctgggaaccagagggtggaggccatgctggggactgatgtagggcgggaccgactggaagcggcatccagaggcccagtgagcctcggtctcagctcctgaaggggttgcatggggccctacgcttccttctccattttttagctaagagattgagagagtcggtttacttttgggcttggagtatcatttagatctgttaacagtacagttgagagagttggtgtcttttgttgaggtgcgaggacccgaggcgg…
ENST00000427063.6_1_SVIL-AS1-003	chr10	+	29698501:29698587,29704286:29704341,29709420:29711301,	GGCGCACCCGGGCGGCCAGCTGGGCTCGGAGTGCAGCGGGGTTAGGATGGACGAGGACGTGTTGCACCCTGAAGAGCCTCATCATCGgtgagagtggggtgggcaagtccaggtgaggcgggcgtgcgggctgtgatgagggtggctgggctctttctgcctccgtagccgctgtctcttgggccgcggtgggaactgtcaaccgctgcaagtgtccacgatggcggccgggctcgggccggctccgcccgcgccctcctcggcctctgggccgcgctctcccgcgacgtttgctttcctctccccacccgcgcctgcctgttcccggcctctgccacgcccaagttctctgggtcgctctccctcctgtggcgccgagaaaacaccattccgagggcc…
ENST00000431840.2_RP11-144G6.12-001	chr10	-	47243467:47243502,47241732:47241940,47240646:47240835,47239293:47239372,47235421:47235609,47234378:47234518,47233531:47233652,47232156:47232295,47213346:47213479,	GTCCAAGCGGACCTAAGGAGTCGCAGTTGTGAACAGgtttggtgccgcgggctggggtaggcggcggttgggtccgtggctctggggcactgggaagatcgcgagtcgtgcgcatgggaaggtcctcccccggtcctccgggtcatctttgctcccgaggagcggcatatttcgcatctgcctgaggtgtgcccgggggtcgttgggagagtgacgggatgaatccctgcagagagcccggactgggagggaaggtgtcggggagacgtcgtttcctggcgacgtggtcccggcaggcgacttagacctgagccgaatctgttgaccccaaattgtgcttttcccaccaagaagaaaagggagagaaacagtacaagttcggcagtaaaatatagtaga…
ENST00000416193.5_1_SLC16A1-AS1-002	chr1	+	113499037:113499578,113503099:113503197,113506594:113506694,	GCGCGCTGCGCCCCTGCTGAGCGGCGCGGAGCTACCACGCCCTGCCAGACTCGCCCTTGGGTCCCTGTCTGACGAGCTCTAGGCAATCTGCCCTCGTTCGGGACACAACCATCGGTCTCACCCCTCAGTTTCTGCCAGAGAAAAAGGAAAAGTCACCGAGAGGCCTGACCCTGACGGGTGGGGGAGATGCGCGTGCGGAGTAGCGGGAAGCGACTGAGGAGCGGGGAATGGGCAGCATTTGAATGGATGCGGGTGCCGCTGGCACCCGGGAAGACGCTGGGGGCCGGCGCTGTAGAGCCGGGCATGGGCTGGGATGTGTTTGGATTCCAATCCGGGCCTGACACCAGTTCAGTGACCTCGGGAAGTTCCCCAACCCTCCGGGCCTGTTTCCTCCCTCTG…
ENST00000323813.3_1_TYMSOS-001	chr18	-	657842:658340,649620:649964,	GGAGGAGGGGCCAAAGCCAGGACTTTGAGACCGGCGCGCGGTCAAGCCCAGGCAGCTCTCCCTAACCCTCCAGCACTGGGCAAACGCTGCCCGATGACGCCCGCCTCGGGGGCCACGGCATCACTGGGGCGACTGCGAGCCCGGCCGCGGAGCCGCTGGGACGCGGCTTACCTCCCGGCTGTCGCTGCTGTGTGTGTTGCCCGCGCCAGTCACGTCCCTAATGGGACCCTCCGTTTCGGCGTCTGTAAGGCGAGGAGGACGATGCGTCCCCTCCCTCGCAGGATTGAGGTTAGGACTAAACGGGGTCCGCAGCGCCCGGCAGCTCCCGAGCGCTCTCCCCAGCCGCGCCTCCCTCCTTCCCGCCACCCGTCCCGCAGGGGCCCGCGGCGTCACCTCTCA…
ENST00000438412.5_1_HCG18-003	chr6	-	30294131:30294164,30263909:30264014,30262248:30262741,30258571:30260376,	TGGAGTTTTTAGCCTTTTAACATTCAAGGATTAGgtaagttctccccgcggtagacttcaaatactctttgtcctgcccctgcttggcgaaatttaccgaaattatctacctatcccgctggagtgggagccgggggagagctggaaccgcgtctctgctgctcacctttgtgtccttagctccttcgcatggggtccgaccgcaacacgtgcgctggataaacgcttgttaactgggtgagagccaaggcctgttctttccacttctggggctgtgacttgagtttctccgcaggagcagatagtgtttgtgtagggactgcggacttttgcattacagcctccctgctttgcccgcctgctgctggaagcttagcaggtcagtgattttggaggaag…
ENST00000483543.7_1_AJ271736.10-001	chrX	+	155233883:155234230,155237188:155237272,155251356:155251457,155251664:155251901,	GTCTAGGTGCAGAGGCCAGAGGAAGTCATTGCTGTCCTGTCCCGCCTGGGGCTTTTGTGGACCAGTCTCCCAGTGAGGTGCCTGGTCTGAGAGGGCCTTGACCATTCCCCTTGGGAGTCTTTCAGACCCCAGTCTTGTGTGTTCTGACTGACACACCCAGACCCATGGGGCTTCAGCCTCACATGGATTCACTCTGTTCCAGTTAAGCTGGACCCGCCCTCTGACTTGCAGAGCAACATCAGTTCTGGCCACTGCATCCTGACCTGGAGCATCAGTCCTGCCTTGGAGCCAATGACCACACTTCTCAGCTATGAGCTGGCCTTCAAGAAGCAGGAAGAGGCCTGGGAGgtaacactttggctggctttccctgggggcctctctcctgggaacagcagt…
ENST00000433843.1_1_SNHG5-007	chr6	-	86387854:86387917,86387672:86387750,86387513:86387593,86387047:86387210,	ATTTCCCGCAGGAACAATGGCGCTGTCTTCAGTGGCACAGTGGAGCAGCTCTGAAGATGCAAAGgtaagagcttagttaagcttagtttccaaactaaaggagtaaacctgttgatttacaggaataggaactgttgcatcgtttgaaatttacttttttttgttagATACACGAAAAAACTTCCAGAACATCTGGGAGAATATTTAATGGAAAATCGCTTGGTTAAAACCTGACACTTTTAACAGgtatgtgttgttttagtactttatgattgagcatagcatttaatccacacctagactaaatcaaattttttttgtcagTGAACAGCGTTCTGAGTGTGGACGAGTAGCCAGTGAAGATAATGAATGTCGAATGTGACTGACTAGCAGCTTCAT…
ENST00000452565.1_1_GS1-124K5.4-002	chr7	+	65958773:65959008,65960242:65960459,	CGCCGACACCAATAAGCTACAAGGAGGAGCTTTACCGCTGCCTGTACTACTACTGCCTGCGCTACTTCCCAGCCTGCGGCGTAGGGCGCAGCAAGGGCCTGACGCTTAGCGAGCAGGCGCTGCGCACCAAGCGGCTGTCGCCTGGAGGGCACGTTCAGGCAGAAGCTCCTCAGTGGCCACAAGTCCGCTAGCTCCGGCTACAGCCCTTGCCGCACACTCGCGTCACCTGAGCCTGTgtaggtgcgccccccaactcctcccccagccaggtcccggggacgccggcagcgtcccccacccctggcgccgctcatcctgggcaggatcggccccgtctgaggctgcaccgcattagggagctgcacccctcggcttgacctctgatggccgttgcaacaa…
ENST00000498917.2_1_UBA6-AS1-003	chr4	+	68566998:68567202,68586140:68586350,68587195:68588223,	GTTTGGGTGTGGCCGCATGGCGTGCTGTGGTGCAGGTGGCCGAAGGGGGCGTTACTGTTGCGACTGGCATCCGCATCCGGCAGATGTAGATGGAACCAAAGTCCAGAAGTTACGCGTCACCCTTGCTCTACAGCCAAACATGCAGGACTCTAGTAACCCGCGAAATGATGGGATAGCGTTGCAAATCCTTAAAAGAGTCTTAACGgtaagaagaggaaacagctttattttataaataaactgaaggctgctaatagctccagattgtcagtgaggggataccacttaaagatgttatacatttaataaataattttgggagtccactacatgtgaggcgctgcctcagatttaatagaatcatgtgacttttagtgccatagatgtcgttagatcatc…
ENST00000399508.2_RP11-592B15.3-201	chr10	-	51371133:51371300,51314980:51315072,51309449:51309606,51299248:51299327,51295110:51295170,51291358:51291433,51287081:51287228,51262049:51262177,51253926:51253968,	AAAGCGGCGCATTGAGGCAGGTGGGGTGCCAGTGGAAGAGAGAAAGCAGGCGAGTGTTTACGGCCTGACTTGGGAGGCCGGCGGATCAGCAATTGCAGAAGCAGGCAGCGGCAGAGAGGGAATGGTGCAGGCAGGCGCTGAGAAGGACGCGCAGTCCATCTCTCTCAGgttagtgaaatgaggctctccgcccggggccggcccggggacagtgcgctgctggtcccagcatgaatgcgggccccggctgtgaaccctgcaccaagcgaccccgctggggcgccgctacaacttcgccggctgcttcggacgcccggagctttccgagcaggcagaggcgcgtcctcgaccccaaggacgctcacgtgcagttcagggtcccaccgtcctcgccagcct…
ENST00000508096.1_1_RP11-298J20.4-001	chr10	+	126605712:126605841,126631026:126631450,	CTCGACTCGTAGCCGCGGGCTGCGCGGGGAGTCGCCGCTGCCGCCGCCGCCGCCGCCGCCGCCGCCGCCGCCAAGCGCCCGTCGGACGGGGAGGAGGAGCAGGAGCTGGAGGAGGAGCCGCCGCCGCCAGgtaaccgggccccggggggcgccccaccgcggcctgccgggcccctcgctcccaggcggcgcccaggttgccgggcctcacgggctgtccgcccgcccggcgccccaggggcgaccgcgtcgcaggcgcggggagggcaggggcccgggccgccgctgtcggcgcttccatcttgggcgctccggttgcggggacggcccgggggctgtgggagggcgggtccgcccagcttgtttaccgaccgccggccgcccgtggctggacgcggt…
ENST00000507692.5_1_SNHG4-008	chr5	+	138609792:138609850,138610053:138610118,138611810:138611839,138614016:138614097,138614740:138615077,	CTTTCCCCTCCGGCCTCTGCCGGTGCTGCTGCGCCCTGCGGAGCTCCGAACACGTGCGCgtgagtaaggacccagaggggagagtccttggaggtttcccagcctggggaaagaagcagtgcagggtggcttctgccggggcacgggacgaaattggggttcgtcccctcgtgatcccgagcttggagggcatctgaaagagacttgggcctcggagtcgtcccctgtttttctaccatccctcttccctcttctccctagGGAGTCCCATAGAGCCTGACTCCGAGAGCCTCGATCTCCCAGGGCCAGAGGCAGGGACTTTGGAAGgtttgtgaggaacaaatgtccggtggaactgagtcagcccctttaacccgagccttgaaaggggcaggctat…
ENST00000456293.5_1_GAS5-007	chr1	-	173837098:173837129,173836129:173836181,173835899:173835934,173835666:173835705,173834995:173835344,173834648:173834685,173834387:173834420,	GTCTTTTCGAGGTAGGAGTCGACTCCTGTGAGgtatgttttatctttgcgaatgttgcgggttttggggcgctccagcctttgtctgctaaggtcaccctgaattgactgggacttctaagccagtcgcgcgcctttgcagggcctacaagttgaggatggtgggggattgcacatatggtgcatgcgtgacctaagctgcgactatgttagagtagaactgcggagaagcctcggctctcgtgccctgcctctgatgaagcctgtgttggtagggacatctgagagtaatgatgaatgccaaccgctctgatggtggcacatgccgagtcacccgagtaagctattgttaagggccgtgacccgagcctccatcagccgtccgctctcatgaaaggct…
ENST00000442383.1_1_OSER1-AS1-001	chr20	+	42839722:42839996,42853461:42854667,	GTGAGTAGGCGTCATTCTTCACAGTAGTCCTCTGCCTCCACCGCCCCGGGATCTCCTTGCGCTCGGTCCTCTACGTGGAGTCACCTATGCAGAGGAATTCCACGGGGCGGGGGCGAGGACAGGGTGCGGGGGTCTTTATGGCAGACAATCCCCGGCTGAGCGCTTGGCCAGAGTTTCTGTGATGCTAGAATCTGGACTGCCTGCGACCTCTCCGGGACTCGGACACCAGCCCTCGCCTCCTGGTGATCTTTTAGGTCCTGCAGAGAAGTGAAGAGgtattggacgtggccagggtcaatagtgtgaagccagaattagaattgaattgaaatgccttcggttttgatatctctgctgtttgtcttgaggcaactgcttttcctcctttgggcctctcag…
ENST00000528337.1_1_WAC-AS1-002	chr10	-	28820664:28821283,28814877:28814937,28811614:28813540,	GTTCAAGGCAGAAGGCCGTGCGTCAGGGCGGCCCTCAGCGGAGATGCGTGCACGGAGCGGGGAGCGCCGCTCGGGGCAGGGAATGAAAGCGGCGCTTGAGACTGGAAATTTAGGGAGATGAGTTCCTTGGGAACAACGCTGAACCATCTCACTGCCCCACCCTACCCCTTGTTATTTTTTTTTGAGACAGGTCTCGCGCTGTCGTCCAGTCTGAGTGCAGTGACGCGATCACGGCTCACTGCAGCCTCGACCTCCGGGGCTTACGGGTCATCCCACCTCAGCCCTCTAAGTAGCTGGCACCACGGGCATGCACCACCACACCCGGCTAATTTTTTAAAAAAAGTTTTTCCGGAGATAGGGTCTCGCTGTGTTACCCAGGCTGGTCTCGAACCCCTGGCC…
ENST00000501011.6_1_RAB30-AS1-001	chr11	+	82783108:82783188,82783665:82783846,82784345:82784688,	AGAGTGAAGGAGCAAAGGGGACTCGGCCGCCATGTTAGGAGTACTGGGACGATTCCGCGGAGCCGGGCAGAGGTTTTAGGGgtgcgcaggagtcaagtggtggttcagtggggacggtgaggtggaggacgatctggtcggatagccgcgggcacgaacctgggaaccagagggtggaggccatgctggggactgatgtagggcgggaccgactggaagcggcatccagaggcccagtgagcctcggtctcagctcctgaaggggttgcatggggccctacgcttccttctccattttttagctaagagattgagagagtcggtttacttttgggcttggagtatcatttagatctgttaacagtacagttgagagagttggtgtcttttgttgaggtg…
ENST00000416769.1_1_LINC00339-001	chr1	+	22352027:22352136,22356773:22357716,	CTCGGGGAGTGGTGGTCTCCCTTTCCTGGAGTCATTTGTGGGAGTTAGGGTCTTATCCTGATCTTTCCTCGTCCCCCGCTCCCCCGTCCTCCGAGGTGGCAGCTGCGTAGgtgaacgttccccctgtccccttccttctccttcctaacccgagtacgcttgctcgcggccacagtggctgcctgccccaggagcggggagtccctgcctttggggtagggaaatgactgaaatgtgggacctgcgggctcctcgggctgacttggacctcactgcagctctggaggtggacctcgtcctgggaccctagaagcccatttccgcactcgggctaggccttcggagccgcggcagcatagtgggaggagtcgggctcagctcccccccaccacaaccggg…
ENST00000436764.5_1_SNHG17-001	chr20	-	37063840:37063976,37063147:37063269,37059684:37059755,37055062:37055146,37050739:37050888,37049653:37049745,37049235:37049547,	GCCTCAGTCCTTCGCCGTCCCTCGCCGTCCTTCGCCATCGCACGCCACCGCACCCCATCTCTCGAAATCTGCAGACATCTTGATTTTTCCCACGCTGTCTGTCAGGTCTCCGCCGCCACTCGACGCCAGGGCGCCGGgtgagtccacagcagggcgcatggtcggctccactctcaccatcgggggaaactgaggccccggggaaggcggccagagaggtcaggccctgtccttggtgcagtgtctcgtcctctttgccggagtgagccccccaggattcgcgtgtcctcgggaaagacactggcgggtgagtcgcgcccttggccgcggcagtgctgagccggccacgtgcggtcgtcagaccccctgtccgcgcagctactctgcggggaggcttag…
ENST00000451298.1_1_RP11-248G5.8-001	chr13	-	52865642:52865692,52863957:52864118,52857373:52857492,52854997:52855096,52854787:52854850,52853976:52854040,52832664:52832725,52828072:52828153,52827880:52827968,52809355:52809416,52807199:52807279,52803461:52803566,52801140:52801231,52797374:52797466,52763774:52764049,52760818:52760958,52758111:52758249,52754717:52754789,52749774:52749911,52745293:52745383,52744122:52744234,52741844:52743439,	CAGCAGGATTAAGAAAATTGTTCATTCAATTGTGTCATCCTTTGCAGTTGGgtatgtgagacatagaaaacaccatgtattaaatatacctgagacttaatgcataaaaaacaccacgtattaaatatatctgagacttggccaggtgcggtagctcacgcctgtactcccagcactctgggaggccaaggcaggtggatcacctgaggtcaggagttcaagaccagcctggctaacacggtgaaaccccgtctctattaaaaataaaagaattagccaggcatgatggcgagtgcctgcaatgccagctgctcgggaggcctaggtggaagaatcgcttgaacctgggaggcggagattggagtgagctgagatcacactattgcactgcagcccagg…
ENST00000427306.2_1_EPB41L4A-AS1-002	chr5	+	111496226:111496992,111497400:111497999,	CGGGTCCCAAAATACGTGGTCTAAAGTCCTTTGGGCTCCTGCCGCTGCCAGCACTGATCATATGCTCTTGACCCTGGTCGGGTGGGGGGATGTCTGGATACCTCCTCTGTGGAAAGAACTGGCCACACATCCGCAGAGGTGACTCGGGCTGAGAACCCAGGCTCCTCCTCCCTTTGGTGACACGCCCCTCGGTCCCTCACTGGCACTTCTCCCTCCGGCCACACGGCGGCGTCTCGCCATAGCGCAGCGGCCGATGGTACAGCCCGCTCCCCCCTCGCGCTCTCGGACAGTGGGTCCTTCCACTTGTAGAAAAGCATTGTGGGACGGAAGCCTGTCCTTTCTTCCTTTTGGTGCGAGCTTGCTGTGGTTTTTGCTCTGGGTCCTCTGGGATGGCGCCTG…
ENST00000417578.5_1_SNHG17-006	chr20	-	37063840:37063920,37063147:37063269,37059684:37059755,37055062:37055146,37054583:37054700,37049653:37049745,37049240:37049547,	ATCTCTCGAAATCTGCAGACATCTTGATTTTTCCCACGCTGTCTGTCAGGTCTCCGCCGCCACTCGACGCCAGGGCGCCGGgtgagtccacagcagggcgcatggtcggctccactctcaccatcgggggaaactgaggccccggggaaggcggccagagaggtcaggccctgtccttggtgcagtgtctcgtcctctttgccggagtgagccccccaggattcgcgtgtcctcgggaaagacactggcgggtgagtcgcgcccttggccgcggcagtgctgagccggccacgtgcggtcgtcagaccccctgtccgcgcagctactctgcggggaggcttagtgcccctggatggcgggaaacagggctcggcgactttagctgcccgcccccgactc…
ENST00000528804.1_1_AL136419.6-002	chr14	-	24685125:24685193,24684943:24685003,24684758:24684868,24681945:24683805,	ACCTCTGCTGCGCGCAGCCTGCGGTGCGGGTCATGGCGCGGCTACCGAAGCTGGCAGTCTTTGATTTGGgtgagggacgggaaggggagaatttcgtaaggtgctctccttttccacatccctaacagcagctcccgaatccctgcatctcccgccccaggctgaaccttccctctccttcctctcgcagATTACACTCTCTGGCCTTTCTGGGTCGACACGCACGTAGACCCTCCGTTCCATAAGAGCAGgtgaggtagggacagggaagactgggggcgagataggacccagccagggctgagcgcactcttgccctctccagTGATGGAACTGTACGAGATAGGCGGGGCCAAGACGTCCGACTGTACCCAGAGGTGCCTGAGGTCCTAAAACGAT…
ENST00000436656.5_1_GAS5-004	chr1	-	173837098:173837127,173836129:173836181,173835899:173835934,173835666:173835705,173835315:173835344,173834995:173835032,173834367:173834685,173833813:173833842,173833622:173833644,173833395:173833442,173833039:173833213,	CTTTTCGAGGTAGGAGTCGACTCCTGTGAGgtatgttttatctttgcgaatgttgcgggttttggggcgctccagcctttgtctgctaaggtcaccctgaattgactgggacttctaagccagtcgcgcgcctttgcagggcctacaagttgaggatggtgggggattgcacatatggtgcatgcgtgacctaagctgcgactatgttagagtagaactgcggagaagcctcggctctcgtgccctgcctctgatgaagcctgtgttggtagggacatctgagagtaatgatgaatgccaaccgctctgatggtggcacatgccgagtcacccgagtaagctattgttaagggccgtgacccgagcctccatcagccgtccgctctcatgaaaggctgt…
ENST00000443631.1_1_RP11-545E17.3-001	chr9	+	131486724:131486914,131495121:131495473,	GTAGCTCCCTGGGCGCTTCGAAGATCCAGCGGCTTGCTGTGAGTCCGGGAGGCAAAATTGTACCCATTTCAAAGATGTGATGACTAAAGTCTCGAGAGGGCCAAGGCTCGCCCAAGGTTGCTCTGTGGTGACAGCTTTACCTCCTTGCTATGTATTCTCAGATATTGCAAACGGACGAGAGAAAAGTGGAGgtacgtggtgcacattctgactatgggtgatccaacttaggcgggagtcagaaatcccagcactgccccttcctacctgtgtgaccctgggcgagttactgagcccctctgagctgttttctgtctctataagggggattacaatagtgtcttcctcctaaggtgtttgggaggattaaataatggaagcgccttgtctagcacggga…
ENST00000558945.5_1_OIP5-AS1-002	chr15	+	41576188:41576486,41577423:41577561,41578209:41578298,41590239:41590979,	AGGGTTGGCCACCTTGAGAAGCTGCGAAGATGGCGGAGTAAGGCGTGCCGCTGCAAACTGGCCTCTGGGCCGGGGGCGAGCAGCCCCCGGGAGGCCGAGTGCATCTGTTGGACCGTGCGAGGTGAGCCGAGAAGGCCAGTGACGGTGGGACGAGCAGGCGCCGAGGAGGTGGCGTGGCCCAGACGGGCCGGGTACGGAAGCGCGCAGGAACCTGCGAGTTGCGGGCAGCCGGCCTCGGCCTCGGCTGGGCGGGGGTTCCAACCTCGGCGGCTCCAGGGCAGCCGTCACCCGCCTTCTGGgtgtgttgcacggcccacccctcagcccgtctcggtccttcccagtgccgtgcctttagccacctttgtgctttctgcttgcacccacacggggctgtat…
ENST00000448190.6_1_SNHG4-005	chr5	+	138609791:138609850,138611810:138611839,138614016:138614097,138614740:138614818,138615238:138615528,	CCTTTCCCCTCCGGCCTCTGCCGGTGCTGCTGCGCCCTGCGGAGCTCCGAACACGTGCGCgtgagtaaggacccagaggggagagtccttggaggtttcccagcctggggaaagaagcagtgcagggtggcttctgccggggcacgggacgaaattggggttcgtcccctcgtgatcccgagcttggagggcatctgaaagagacttgggcctcggagtcgtcccctgtttttctaccatccctcttccctcttctccctagggagtcccatagagcctgactccgagagcctcgatctcccagggccagaggcagggactttggaaggtttgtgaggaacaaatgtccggtggaactgagtcagcccctttaacccgagccttgaaaggggcaggcta…
ENST00000430302.1_1_RP11-111F5.4-004	chr9	-	46687554:46688137,46686633:46686829,	GCAATGTAATTATATTTACTTACAAGTGTGCTCCTGGTGGTCTTTAACTGAAGGGCACTGACTGGGTCACTGGTGAAGTTCCCCGCAGGAACTGAGTCAGACCCCATCTCAGGGCCCTGCACAAGATAGGTGCCTGCTCTAAGGCGTGGACCCTCGCCACAGCCCTGGCCCGTCTTGACGGGCGAGGGTTACTGTACTTGTCCCAACCGTACAGATGAGAAAGCTGAGACTCAGGGCGAGCAACCCGGGTCCCAGCGGAGCGCCCGGCACACGCCGACACTTCAGCACCAGTCGCGGTGGCCACCACTGTGCGCGGAGATGGCTGCGACGCGTGCGCAGGTAAAGTCCATCCGTGCCTTGCCTCCCACCGGCGCCTTCCCCGGCCTCTGGTTTTTGTAC…
ENST00000469846.2_1_THUMPD3-AS1-006	chr3	-	9439108:9439188,9437190:9437263,9432996:9433510,	GCCAATCAGCGGAAGCCGCCGGGGCCGCCTAGAGAAGAGGCTGTGCTTCGGCGCTCCGGCTCCTCAGAGAGCCTCGGCTAGgtaggggagcggaactctggtgggaggggaggtgcggtacactggggggatgggtggctaggggggccgtctggtggcttgcgggggttgcctttcccgtgggaagtcgggaacataatgtttgttacgttgggagggaaaggggtggctggatgcaggcgggagggaggcccgccctgcggcaaccggagggggagggagaagggagcggaaaatgctcgaaaccggacggagccattgctctcgcagagggaggagcgcttccggctagcctcttgtcgccgattggccgtttctcctcccgccgtgtgtgaaaac…
ENST00000534499.1_1_RAB30-AS1-006	chr11	+	82783164:82783188,82783665:82784236,	GCGGAGCCGGGCAGAGGTTTTAGGGgtgcgcaggagtcaagtggtggttcagtggggacggtgaggtggaggacgatctggtcggatagccgcgggcacgaacctgggaaccagagggtggaggccatgctggggactgatgtagggcgggaccgactggaagcggcatccagaggcccagtgagcctcggtctcagctcctgaaggggttgcatggggccctacgcttccttctccattttttagctaagagattgagagagtcggtttacttttgggcttggagtatcatttagatctgttaacagtacagttgagagagttggtgtcttttgttgaggtgcgaggacccgaggcggcgaccctcgcctttattcggagaagcccacttccacccac…
ENST00000439559.2_1_LINC00863-001	chr10	+	89102493:89103162,89104194:89104252,89114377:89114654,89114848:89115182,89115695:89117639,	GTTTCAGGCAGCTGGAATAAAGAGAGACATCGGGGGAAAGCCGCGAGAAGGCCAGCGTCCCTGGCTGGGAGCAGAGCTAGCCGAGTAGGGCGCCCGGCTGTCAAACTGGCCGGCGCAGTGCACGCTGGGCCGCCCCGGAGCGGTCGCAGAGCCCGTCGGGAGTCGTAGTCCGGGACGGGCCCGCGGCATTGTCCGCGACGCAGCTCGGGATCCGGGTCGGGGTGTCGGCCGGGTTGCTGCCGGGCACCGTCGAGCGTTAGCCACCCAGCATTGAGCTGCCAGCGGCTGTTCTCCCTAAGCACCCTCGCTCACGTCGCCTCGCCTCGCCTCGCCTGACCGGCCGCAGCCTTGGATACCAGCCTTAAATCGAGCCGACTACGGCCCAGCCCCGCCCGCGGC…
ENST00000476910.6_1_ARMCX5-GPRASP2-007	chrX	+	101854465:101854775,101855848:101855960,101856392:101856437,101856808:101856905,101860410:101860581,101894328:101895435,	CGCGGACGTGGAAGAACCTCGTCTGCGGAGGAAAAGGTAGATGTTAAATGGTAACTACGCGCGAGGTTCTGAGGAGCCCTGGGAACAGGAAGGAGAAAAGAATACCAAAAGTGACAACAGTTTGCCAATCGCAGTCTTTAATCTGATAAAGCGGTTATCTCGTCTTGAGTCCCAGGTGCCGAGTCAATCCCCATACACAGCCGCCGCCATTGCCTCGAGTCCTTGTGTCTGACTGTCTGTTCCTGCTGCTGTATGACACAGCACCTCGAGGCAAGGAAATAAGAAAACTGCCTCTGATCCAAGCAGAGAAGgtcagtgagaaggtgcgcatcgcttgggggtggatgtgggtatcagaggtgaacactggatacgcgacctggtcatgggaggcgggcg…
ENST00000359941.9_1_TP53TG1-001	chr7	-	86974359:86974831,86970839:86971000,86954541:86954760,	GCCTGCGCGGTAGTGGGACCCGACCCTGTCTCCAGTGGGCGTCTTGGGCCCCGGCTCTATTCTGGGCTGCGGGCCTGGGAAGGGCTCGCCGGGTGCCAAATGAGCTGTCCTAACTCTGCGGGGCTGCAGCTTCCTGCATGATGCTGGGGAGCTTGGCGCCTGACCCAGGATCTAGAAGGCACTCTGGGCAGGCCGCGCTCCGCCCACGAAGGTACCCAACCCTCTGGGATAGATGCAGGAAGCGATGGTTAAGACCCATTTTCACCCAACTTCTCGCCGCAGGTCTGGCTTACCACACGCTCCTCCCCATTCCCAGTGAGCCGCTTTTTGCAGCACCAGGCGAACACTTACACCAGTGCTTTGTAAAGGAATCTTATTGTCCACCCCGTGTCTTGGCAA…
ENST00000521708.1_1_THUMPD3-AS1-016	chr3	-	9439983:9440051,9433031:9433510,	GGGAGAGAAAAAAAGTATGCCTGTGTATTTCGAGCGGAGGGCAGCAAGAGGCCTCTCCTCAAGGGAAAGgtaaacgtggagtaggcagttcccaggaaagggggtgaagaggcgttgggggaggggaagcgtcctgacccaggaaaaacatgaaagggggagttgggtcgcctagattagagggggatctctctccctgggaaaatggggtgttgcaacggtgtgtgcaaggcggcgaggggggtgagaagtggcagcatcctcctaagagcttggggagggccaggcccacgacccaaggagagcgagcgcggggagacggaggaggtgacccttccctcccctggggcccgatcgtgaggttcggtctcttttctgtcggacccttaccttgtccca…
ENST00000636531.1_1_RP4-614C10.2-001	chr2	-	91847935:91848000,91843434:91843528,91843394:91843402,91805186:91806180,	GGGCGCAGGCGCCGAGAGGCGCACGGGAGACCTCAGGCCCAGACTCCACTCCCCAGCTGTGAAAGGgtaagaattgagggtggctgaggctcggggttgttcagggcggggtgggctctggacccagcaggcccggcacccaggtcagggatccaggggaggccaggtggggcgaaggccaagaaggggccggggctggtcaggaagggctcctggtgaccagagcactttgcgtgagccagcgtgggaggaaggtgggctggatgagccagggaggcgccgggaggggccttggcagaggcgaccccctctgtcagcccccaggccactgaaccctgggtagcaagaaccggcaggggaggctgcagacggaggagtggaggctccttggctttgggg…
ENST00000483543.7_1_PAR_Y_AJ271736.10-001	chrY	+	59336889:59337236,59340194:59340278,59354362:59354463,59354670:59354907,	GTCTAGGTGCAGAGGCCAGAGGAAGTCATTGCTGTCCTGTCCCGCCTGGGGCTTTTGTGGACCAGTCTCCCAGTGAGGTGCCTGGTCTGAGAGGGCCTTGACCATTCCCCTTGGGAGTCTTTCAGACCCCAGTCTTGTGTGTTCTGACTGACACACCCAGACCCATGGGGCTTCAGCCTCACATGGATTCACTCTGTTCCAGTTAAGCTGGACCCGCCCTCTGACTTGCAGAGCAACATCAGTTCTGGCCACTGCATCCTGACCTGGAGCATCAGTCCTGCCTTGGAGCCAATGACCACACTTCTCAGCTATGAGCTGGCCTTCAAGAAGCAGGAAGAGGCCTGGGAGgtaacactttggctggctttccctgggggcctctctcctgggaacagcagt…
ENST00000422304.1_1_POLR2J4-001	chr7	-	44058660:44058774,44056033:44056122,44053192:44053278,44027685:44027846,44027277:44027487,44026200:44026276,44012809:44012922,44012229:44012290,44005939:44005994,	ATTAGGGCTCTGGTGGCGGCGGCGGCAGACACTTGGGGTCTGGACGCAACGGAGGCGGGAGCGTGAACGCCCCTCCAGCCTTCGAGTCGTTCTTGCTCTTCGAGGGCGAGAAGAAgtaagtgacgccggctgcggcgggccgaggtgcgcgggcctgcggctgtcgcattctggggtgtctcctgcccatctcttgcccctggagggaaacagcttttgcttgatcgtccgctcggcctgtgtcagccaaatttaaggccgttccgcgaggcagtcgcgagtgtgtccattttgcagatgaggacactgaggcttggaggcgagcaagttgccccggacacaggaagtggcggcgcttgtattcgaacccagagtgtctggttctccatagcccttttc…
ENST00000580440.5_1_AC005154.6-004	chr7	-	30634327:30634376,30624946:30625095,30618847:30618930,30617201:30617707,	ACAAAACCCGGAAGGACCCCGCCGAAGGTTTTCTCCGGTTCGGGAGAGAGgtaggtagggttgcgagcgaacagatttgcacagaagtgcgtcaagccaccccagcagggtggatgttcagggacacagctctgagcgagacctgcaggccgagacacacgagaaccttcaaagcataggtttttatacgagtgacaccccggccgacctacttgaacggacacttctgtttctgttctttcgcgccctgcgccttaaaagggtcgcaaaacatcaaatcagatagggatcttagacttctgttgctcaagtgcagatgttccccagataaggaaataggcccagagaggttaatgatttgcccagagtcacacattcttggtccgccgatgtcaagac…
ENST00000413755.5_1_SNHG17-008	chr20	-	37063672:37063996,37063670:37063670,37059684:37059755,37055062:37055146,37054583:37054696,37050839:37050888,	CGTAGCTTCCTTGTCGTGTGGCCTCAGTCCTTCGCCGTCCCTCGCCGTCCTTCGCCATCGCACGCCACCGCACCCCATCTCTCGAAATCTGCAGACATCTTGATTTTTCCCACGCTGTCTGTCAGGTCTCCGCCGCCACTCGACGCCAGGGCGCCGGGTGAGTCCACAGCAGGGCGCATGGTCGGCTCCACTCTCACCATCGGGGGAAACTGAGGCCCCGGGGAAGGCGGCCAGAGAGGTCAGGCCCTGTCCTTGGTGCAGTGTCTCGTCCTCTTTGCCGGAGTGAGCCCCCCAGGATTCGCGTGTCCTCGGGAAAGACACTGGCgGgtgagtcgcgcccttggccgcggcagtgctgagccggccacgtgcggtcgtcagaccccctgtccgcgcagc…
ENST00000412685.6_1_HCG18-001	chr6	-	30294131:30294643,30282046:30282259,30263909:30264014,30262248:30262741,30259152:30260376,	GGCTCGTGTCAGTGGAAGCTGGGGTGTCGGCGGGCGGCCGCGGCCGGGTCTAGCGGTGCCTGCGGAAGAAGGAGGAGGAGGGCTGGCGATGAGAAGCAGCAGGGGGAATCAAGGGCAAGAAGGGACCCAGAGGGGCAGGTGGCTGAGATGCTGGCGTCCAGGTGACCCGAGGAATCCTCTGGAGATACAGGCCCGCGCATGCGCGTGCTCGAGCGCTGAAGCCCATTGCCCGCAGGGCGCTGGACTGGCGCCCCGGCCGGCGAGGCTGTCTAGTCCAGGCTCCAGGCCCCGGCTCTGGCCAGGCGCCGCCGCCTCCCGGTGCAGCTGAAAGTCGACGAAGAGGGCGGGGCGGGGGCGGCTTGTGGACTTCCACACTTTTCCTCTCTTCGGGCCAGTCTG…
ENST00000420509.1_1_AC007383.3-001	chr2	+	206949329:206949472,206950681:206951288,	TCCTACATCTGGGGACTGCTCCAGAAACCCTGCCTGATCCTGCCCCTCTCACTGACAGTCTCCTCGCTGCTCCCTACATCTTCCTCTCCGCCGGAGCTGTCCAGAAGGGGGATTTTGGACCCAAAGGAATCGGGATGAAAGGGGgtgggtactcaagctgaaaataacacccccagttggtggggtaagggctaaaaaaggcaatagggaaagattgtccggcagaaacaccacctgagtttacctcctccttcccaccccaaaaacccagtcactaactaataaagctaagaaaagccccttgcaaacttttccaaaccggaagagaaggccctctccccaacctggggggctctagggggaaggggctggagttagcagccccgaatgggctcgcgg…
ENST00000557682.6_1_LINC01578-001	chr15	+	93425937:93426416,93428745:93428814,93429399:93429484,93435234:93435302,93440954:93442931,	AGCTCCTGCCGCCGCCGCAGCCGCTGCCGCCGCAGCGAAGAGGCCATGTTGTGTGGTGTGTGGGGCGGGGGGAGGAGGAGGAGGGAGTAAAGCCTAGAGAGGAGACGGGAGAGAGACACCACACACACGGCACAAGATGGCCGGAGAGGCAGCAGCACCCCGAGCTGTCAGGCGTTCCGCCGCGGCCGCGAGGCCCGCCGGCCGGCGGGGAGCTACGCCCGGACGGCCAGCAGGCCCGCGGGAGTGGGGCTGCCGCGGCTGAGGCGAGGCGGGCCGCGCGCGTCGGCGTCACAGCCCGCGGCAGAGGCGCCCAGGGCGGCCGGGCCCACGACGCCGAAAGCGCCGCTGCGGTTGCCGCCTCGGAGGCTCCCCCGGGCCCCGGCGGCTGGACCCGGCGCG…
ENST00000505522.4_1_SNHG4-001	chr5	+	138609820:138609850,138611810:138611839,138614016:138614097,138614740:138614818,138618428:138618834,	CTGCGCCCTGCGGAGCTCCGAACACGTGCGCgtgagtaaggacccagaggggagagtccttggaggtttcccagcctggggaaagaagcagtgcagggtggcttctgccggggcacgggacgaaattggggttcgtcccctcgtgatcccgagcttggagggcatctgaaagagacttgggcctcggagtcgtcccctgtttttctaccatccctcttccctcttctccctagggagtcccatagagcctgactccgagagcctcgatctcccagggccagaggcagggactttggaaggtttgtgaggaacaaatgtccggtggaactgagtcagcccctttaacccgagccttgaaaggggcaggctatttttagatctgtttttagacccagcgaa…
ENST00000635600.1_1_RP11-242D8.1-002	chr17	-	41322143:41322333,41318997:41319866,41311440:41311744,41300385:41300800,	GCCCTTCCTCTGACTGTGTCTTGATTTCCTATTCTGAGAGGCTATTGCTCAGCGGTTTCCGTGGCAACAGTAAAGCGTGGGAATTACAGATAAATTAAAACTGTGGAACCCCTTTCCTCGGCTGCCGCCAAGGTGTTCGGTCCTTCCGAGGAAGCTAAGGCCGCGTTGGGGTGAGACCCTCACTTCATCCGgtgagtagcaccgcgtccggcagccccagccccacactcgcccgcgctatggcctccgtctcccagcttgcctgcatctactctgccctcattctgcaggactatgaggtgacctttacggaggataagatcaatgcccttattaaagcagccagtgtaaatattgaaactttttggcctggcttgtttgcaaaggtcctggccaacg…
ENST00000545800.1_1_RP11-783K16.13-001	chr11	-	64016856:64016966,64015873:64016070,64015522:64015644,64014411:64014831,	CAGTGGTACACTCCAGTCCCAGTAGGGCTCAGGCAGGAGGGCCAGGGCTGGGCATGGGCCCCCAACCACAGGAGGTCAGGACCATAAGCCCCCTGAAGAGGCTCTGAGCAGgtaagtgacttgcatacagcctctcagcccatggggcagagccaggatttgaacccagtatttctactccaaggctaaggttctgtggcccagcttccaagaaggtggcaggccagcatgcccacctgcaccaagtggtctcgggtggatagccatgggaactggacaggaatctgggtgtgcctgggcatggcgcggtggggggaagagggagagtcagaaagaatgcctgacctgtggacacggacatggctggagaccttcacaccaaccctgagggaggacaga…
ENST00000525331.5_1_PDXDC2P-005	chr16	-	70055727:70055833,70051950:70052000,70048007:70048070,70045744:70045832,70044654:70044759,70030293:70030371,70029972:70030129,70026923:70027151,	TATCAAATAAGCCCACAGACAAACTCCGTGCCCTGCCTCTGTGGTTATCTTTACAATACTTGGGACTTGATGGGTTTGTGGAGAGGATCAAGCATGCCTGTCAACTGgtgagtagaagcctgacatttaaatgaaagactccttggccacagcagagacagaaaaacatctcatttctgtaccttccatcaagagtgttgttgtctggattgactgtctcatgagccagagactaatcgccctgcatgtaaatatttcttgttcaaagttctgggagaaagtgctgggttgtctgtcccagcatttgtgtgcagatgaaatcagatgaaaaggaacaccactgtcagcatgggatcagaaaagaagtcacagatgacttccaaggagtggagaagtgtg…
ENST00000443596.1_1_MAPKAPK5-AS1-004	chr12	-	112279488:112279706,112277571:112278281,	ACGCCTGGAAAACGCTCTTCTGAGAGGATCTGTGGAGGTCAACCCAGGAGAGAGAAGACAGGACTGAAGCACTGAAAGGGTCCTGCCGTTAAGGGCGCAGGATTGTATAGAATATATAATAGCAGTAGCAGCTCTGTTTACGGAGCATTAACCTTACGTGGAGTTATTTCCTGCATTTCCTCCTTTCGTCTTTACAAGGTAGCCGTTTGGCGTCGTGAGgtatggatgttcccatccctaatttgcaaaataggtaactgaggctcaggagagctagactagtttgtgcacagccgagaagtggtcaagctagaatgggaccccaggtttgtgctccctactctccaccgataacctatcaaagggctttgcaagagcttttgactaatcgtctgtcaa…
ENST00000607166.1_1_ZEB1-AS1-009	chr10	-	31605457:31607959,	AACCGTGGGCACTGCTGAATTTGAATTGAGGGGCGAGGGAAAAGTTTTCCTCAGGTGTGGTGGGGAGAGGGAGGCGGATGCCGGGAAACCGTAGGGACGCGGTCAGAAAGGCGACGGGCTGTCGGAGTTGGAAAGGTAAAGTTGGAGGCTCGGCGGCGTCCTGCCTCCGCGCTGGCCACACCCGCCGCGGCTGCCCGGGGCAGGGAGGGATCTGGCTGATTCTCCCTGTACCCTGTGCCCTCGGAGCTGCCCCTCCGAGCGCCCAGAGGTCCCCGCCTGCCTGCTTCCTGGAGGCAGGGCTACCATCAGTCCCACGCCTCGCGTGTCCGCCCCCCGCACCCCGGGGCCAAGGAAAGGGATCGCGGTCTGGACTCCCCGGGGAGTTCCCTTGATGAGGGG…
ENST00000457390.1_RP11-14N7.2-004	chr1	+	148932785:148932920,148933291:148933579,	GACTGCTGGCCAGACCCCCAAGCTAGCCCGCCAGGCCTCCATAGAGCTGCCCAGCATGGCTGCATCCAGTACCAAGAGTTGGTGGGAGACGGGTGAGGTACAGGCTCAGTCTGCGGCCAAGACTCCGTCCTGCAAGgtaaggtcccctccaggggcaaggctgggctgcagagccagcactggggagtttagtagcaggccaggtttccttgttaagacaagcgtgggactgtccaggatgaatgtgggcagacagaaccctgaggtattgcagtagggttgggttcacccttgctggtgtagaaggctgtgttgtccgagtggaggtggatggcacctttattcctttccctgcttcttccactgggatcgcacagaaaaagttttggtaggcagatc…
ENST00000426200.1_1_FGD5-AS1-002	chr3	-	14989520:14989931,14986200:14987661,	GTCGCTCACGAGGTCGCGCCTCGCACCCGCCTTCCTCCTTTTCTTTTACCCTCCCCTTCAGAAAAAACGGCGGTTGGGCTGCGACGGCCGCCAAAGGCGGACTAGAAGCGGAGGGGTGAAAATCCCGGCAGAGAAGGAAGAAGGGACTGCAGGCGGGAGGAGGAGGAGGATAAGGAGGAAGGGAGCCCGCCCAGCCGGAGCCATCTCCGTCGAGAACAAAATGGCGGCGCTGGCGGAGGGCCAACTATAAGGCGGGGCCGCGGCCATTCCCCCTCCACCCCCACCCTTGCGCCGGCCGGGCCGGTCAGGGGGAACCCGCTCGCTTCGCCCGGCCGCGGGCGGGGAGGGGAGGGGAGCGGCCCGGCCCACTATGCAAAGCGCCGGGCGCCGCCGCCGCCA…
ENST00000440862.1_RP6-206I17.1-005	chr1	-	143744511:143744717,143744199:143744298,	TGCGCGCTTGAGCCGGAGCGGGGCTCGCCCCTCGTCGGCTCCCGCCGCCCAGCCGGTGATCGCTCTCCGGCCGTCCCCGGCACCCTCGGCCCCCCACGGCGGTTGGTCCGGGCGGGGGAAGGAGAAAGTGAGACTCGGTGTCATCACCAATCCATCGCCAGAAGGGGAGGAAACTGGAATCCAGCAGCGGCGAGCAGCAGCTGGGCGgtcacatctggaaatggaaagccgacctccccctcctcctccacctcctcctcctcctcctccttctcctcctctcacccaggatcacttccgaaaccacttggccttcagcccctgcctcggccagaggtttcatttttaactgaatatttacgaaagctgaaagcgtgcgaggggggtggggtggaaata…
ENST00000553657.5_1_PSMA3-AS1-016	chr14	-	58764673:58764802,58759784:58759856,58758353:58758425,58740732:58740853,	ATTTTATGTTTCTGGCGAGAAGGGAACGGAGTTTTCATCAGGTAGATTGGTTTTTGTGCGGCCGTCCTCCACCGTTTCCTCCAGGACAGCACCTAGTCGTGGCCGGAGGAGTCTCAGAGCTGTCAGAAAGgtcagttggaggctatggttgtccgattgactggggggatggcgcagccctagcggcaccggcaccggaagtgaaggggccgcaggcagccatggtaaacttctccctgcggcggggtggggagaaggggcgggatgaatgggggcgaggcttcctctcccgccgagataaagaggtggaggagaggcaaacgtctttcttggaggttctctttcgggttttcgagaatgtgagagattttctgggttctgtcccactgcaatctttcc…
ENST00000526623.2_1_AP003068.23-001	chr11	-	64948696:64949305,64947492:64948543,	TCTCGGCTCTCCCTTATCTCTCCGGCACGGTCTCTGACTATCTCTTACTCACGGTGTCTCCCCGCCCCTCCCTCCGCAGGCCGGGGGCCAATTCCGCGAGAGGACAAATTAGTAAAAGGCAGAGCAGTCCCCGGGGAGGGGCCAGCGCGGGGGGGGATGGGGGGGCTGGGGCGCGGCGGAAGGGCACCGCGGGGAACGGAGGGGGAGGGCCGGGCAGGGGGTATTTTTAACCAGGGGCAGCAGCTCGAGTTGCAGGGCCGGACGGCCGCACCCCACGCGCGCCCTGGCGGGCATTCCGGGGCGATTGTGCGGCGGCGCCGCCTCCCGCAGCCCCGGGCCCGCCCGGTCCCCAGCTCCCCTCGCTCCGCGCGACCGCAGCTGCTCCCGCCGTTCCCAGCC…
ENST00000551597.6_1_PSMA3-AS1-007	chr14	-	58764673:58764850,58760032:58760262,58758353:58758425,58752450:58752474,	CTTGTCGGCGCCATTTTGTCTCGGCAGCGGTGGCCGTAGCTCCATCGCATTTTATGTTTCTGGCGAGAAGGGAACGGAGTTTTCATCAGGTAGATTGGTTTTTGTGCGGCCGTCCTCCACCGTTTCCTCCAGGACAGCACCTAGTCGTGGCCGGAGGAGTCTCAGAGCTGTCAGAAAGgtcagttggaggctatggttgtccgattgactggggggatggcgcagccctagcggcaccggcaccggaagtgaaggggccgcaggcagccatggtaaacttctccctgcggcggggtggggagaaggggcgggatgaatgggggcgaggcttcctctcccgccgagataaagaggtggaggagaggcaaacgtctttcttggaggttctctttcgggttt…
ENST00000431043.1_1_SNHG5-009	chr6	-	86388412:86388451,86387854:86387906,86386846:86387750,	CTTTTACGTCGGCCTTCGCGAGCGTCTGGGCGGGTGGTAGgtgagtgggtattgcgggctagtatccgagcaaaagatggtggcgcaggccgagttaagagctttaatcctgtgaagacatcttagtgaagagtttagagtgctgagagttgaaagcttgcacgtgggaaacgtgcggccggactgccacatgtactgaggttgagtcgtgacggccacaggctccgagttttggcgtgaggaaccgctgatcggccacgggcgccgaacttgctggcctccggcatgtgcctgagcggcggcggaaaaaccaccttaattggggcggagggttagttttaacagcaaagggcctttactaaaatggcgaaggccttccgtcggcgttgttttaaaatg…
ENST00000530079.5_1_PDXDC2P-002	chr16	-	70099659:70099756,70076833:70076906,70076254:70076319,70072808:70073003,70070335:70070481,70068074:70068263,70065803:70065871,70064891:70064969,70058489:70058573,70057533:70057581,70057282:70057380,70055727:70055852,70051950:70052000,70048007:70048070,70045744:70045832,70044654:70044759,70030293:70030371,70029972:70030129,70024500:70024586,70020284:70020412,70016561:70016660,70016253:70016397,700…	AGCGTGGAAAGAGCTGCGGGGCGCGGGAGGAGGAAGTAGAGCCCGGGACCGCCGGGCCACCACCGGCCGCCTCAGCCATGGACGCGTCCCTGGAGAAGgtgcgtgccgggagggggcgatggggacggtgctgcggcccggggctcccgcttccgaggcaactatttcccagtcgcgagctgccattgtgacccggacagggggacgcgggctgacaggcctcgcctgaggaggcctcgccgggagggcggctggggcccgggcgcgtcacggggccgggtgtctcttgggtccccgtgggccgaagaggctgggcggggttccgtgggggccgcgaggggcccggagcccaggactgggaccgcggggccgaccttgggccctgccgaggttccgcga…
ENST00000584327.5_1_SNHG15-010	chr7	-	45026124:45026159,45025620:45025696,45023956:45024025,45023421:45023556,45022736:45022921,	GGGCCCCACGTGTTGCCTGACCATTCCTGAGCCCAGgtaggggtcctgggggattgggttcagtggcgggcggcgtgggaggctgggccgcagtgagtgggggcaccagtgattcttggagaccaagccttcactacacgtgctacttcctctcaagaggcggttgagcgcgttcggaacattttacccggaggagactcggggattacttgatgagtaacctcgtgcttctctttcagccgagaagtggggcttctgcatgacctgggtggaccccagtaggtgggatgggacgtgtggtcaggagggacctcaccggaaggcatggggtggcgtgtagacctgccgcaagagaggctgtagagtgggccaggcgttgcaaggagctagagctggata…
ENST00000442119.5_1_MAPKAPK5-AS1-003	chr12	-	112279488:112279710,112278137:112278281,112277574:112277807,	ATTCACGCCTGGAAAACGCTCTTCTGAGAGGATCTGTGGAGGTCAACCCAGGAGAGAGAAGACAGGACTGAAGCACTGAAAGGGTCCTGCCGTTAAGGGCGCAGGATTGTATAGAATATATAATAGCAGTAGCAGCTCTGTTTACGGAGCATTAACCTTACGTGGAGTTATTTCCTGCATTTCCTCCTTTCGTCTTTACAAGGTAGCCGTTTGGCGTCGTGAGgtatggatgttcccatccctaatttgcaaaataggtaactgaggctcaggagagctagactagtttgtgcacagccgagaagtggtcaagctagaatgggaccccaggtttgtgctccctactctccaccgataacctatcaaagggctttgcaagagcttttgactaatcgtctg…
ENST00000597785.1_1_RAB11B-AS1-002	chr19	-	8454893:8455008,8441789:8441951,8439257:8439492,	GGAAGACTGCAGGAATGAAATGGATTGACAGACCAAATAACTAATGAGAGGCTTGATTGAGAACCTACCCGACTATCAGAGGACCTGTCCGGGAAGAGAAATGGGGCTACGTCCAGgtaatgctacgatgcttaacgtcccgatgacgtcataggtcagcgcgcgctgccctggtcgccccccaagcccataaatgaccatttccggggacctcagcgctgggtcccctttctcggttgcagtctccatctctatattgggactcactgggttatccttctgtgcctcagtttcctcctctgtaaactgaagaaacccgtctcatggaatcttttgaaaataaccagatcagccaggcgcggtggctcacgcctgtaattccaggactttgggaggccg…
ENST00000529369.1_1_RP11-660L16.2-001	chr11	+	71159720:71159931,71162736:71163203,	GCCACGTGGGCCGCGCGGAGAACGCGCCAGGCTCATCACCTGGATCATCGTGCCTCAGTTTCCCCCTCGGCAAATGGGGCTTCAGCGGCTCGCGACGCACATTGATGGAGCGTATGTCCAGGCGCCGGTGCACCGCAAGGAGCAAAACAGACACAGTTCTTGGTCCTAGGGCTCACGTCCCGGGGCGAAGAGGATCCTCCATAAACGATCAGgtaaacacatgggtgtcagggaaggctcgccgctgggagaccgccaaagtgacccgagatggagtctgggtggcctgcttattaggggggcacacctgtgcgaggacgggaggggagggagcagcaggactgggcaaagggagaagctgagccacagtgcgagccggacgcacgggccacgttgcga…
ENST00000504300.1_1_CTD-2015H6.3-001	chr5	-	79783597:79783882,79781285:79781380,79778531:79778985,	GGTGGCAGGGAAATTCGACTCCACAAACCACAGGCCTCGGCGGGGGAAGAGCCCGGCGGGCGCCAGCGAAGCGGAACCAAACGGAGCCGCGGCACGCAGGCGCAAAGGCTGGCGTTCGAGGTTCGTTTACGCGCCGCTTCGCCGTGCAGGTGGTGGCGAAGCGCTCCTCCGAAAGGTTTCGGAAGCTGGTGGTAGCTCTGAAGATAACGCTGCGTTAGGGCATACTGCGGCGGAGGATGGAACTCCGATTGAAAGCAGTTGCTGGAGTGGAGCACGAATTTCAACAgttgggtatattttcttttaaatgttagtaatatcctaaaagggtgtggaatcattactgataaaaatcagtgtttctggccgggcacggtggctcaggcctgtactcccagc…
ENST00000480811.5_1_LRRC75A-AS1-018	chr17	+	16342641:16343017,16343499:16343567,16344388:16344444,16344682:16345146,	GGCCACATCTGCCAGAGCCTGGAGTCTGCGAAGGCCGGGACCCGGTTCCCCGGCCCACAGTGGGGGTGTGCAAACCCGAGAGAACTGGGTAAGTTGGGGTCGGCTTGCAGTTTGGGGTACCCCGAGGGCGGTGTACGTCGGTAAGATTGTAACAGTATTACTGGAAGACTTATTCGACTGTCCTGATGATACTTGTAATAGGAAGTGCCGTCAGAAGCGATAACTGACGACGTCTAATGTCTATCTGACCGCAGTCGCTGAAACCTCTACAACTTAGTTGACCGTAACTGCCAGAGCCCTGCCCTGAATTCCTGTCCTTACTCCCTCTTTAAGATTGCGTACCCACTGCAGAGTGCTGAAGACGGGGTAGCCACGAGgtgagaggctctctggtgtagg…
ENST00000398043.2_1_APTR-003	chr7	-	77325213:77325582,77314519:77314645,77313538:77313568,	TTCGGAGGTCAGAGCTCGGCGGGGTGCGGCTAGTGGCGGAGCGCGCTGCGAGGGGAGGGCTTTCCACTGTCGCTGGCGTGAACTCGCGTGCCCGGTGGGTATCAGGGAAGAACCCCCGCCCCGGACCCCCAGATCTGCCATGGCCGAGGTAGCGATCGTCTCTGCGGCCACGAAGACTGTTTTAACTTGTACCACTTTCCCTTCCATTTTTCCTGGGGTGCCTCTCACCCTGCATCTGCGCGTTCAGCAAGCTGGATTTCGGGAATGCTCAGTTCAGAAGAGAAAAAATTGCCGGGAATCAAGTCCTTCTTTTTGTTAGTCGGTAGTCGATTGATGGGAAGTGTTCAAAATCATTCGATGTGGTGACAAGgtacgttattattgctagatcatgtgctg…
ENST00000601369.5_1_NUTM2B-AS1-001	chr10	-	81585954:81586272,81574369:81574472,81568515:81568588,81565795:81565878,81564241:81564283,81526027:81526080,81451258:81451812,	ATTCTTCCTCCATTACCTCACTGCCTCCGGTGGCTGCTGGGATACCGGAGGACTCGGGTCCCGGCTCGACTCAGTCCTCCAGCCGCCCGGGGAATACCTCTAGTTCTTCCCGGCCGCCGCCGCCGCCGCCGCCCCGCCGCTTCCTCCTCCGCCTGCCGGCCTCCTTCGCCCCGTCCCGTCCGCGCAGCGCGTCCGGCCCGCCCGCAGGCCAGCTTCTCTCGGGAGCCCCCACCCAGGCGCATGGCTCCATGAAGCAAGAGGAGGAGGCAGAGCGCGAGAGGTCCCGTCCGCCCCAGCCGCGTCTGGGCCAGGATAAAAGgtgggaaactcgggctgcgccgcacccttctccccgctgccgggccaggcctccctcggtccgccgccgccttgcccgcc…
ENST00000623215.1_1_AC005538.3-002	chr2	-	234774142:234776005,	TTTTAAAAGGCCTCTCCATCGAAGAAAAAAATGAAAATGATGAAAACTCATTAAGCAGTTCCTCTGACAGTAGTGAAGACAAGGATGAAAAAATAAGTGAAGAATGTGATATTGAAGAAAAGACTGAAGTGAAAGAAGAACCGGAGCTTCAAACAAAAAGGGAAATGGAAGAAAGAACAGTAACTCTAGAAATCCCTGAAGTTCTGAAGAGGCAGCTGGAGGATGATTGTTACTACATTAATCGGAGGAAACGGTTAGTGCAACTTCCATGCCACACCAACATCATAACGATTTTGGAATCCTATGTGAAGCATTTTGCTATCAGTGCAGCCTTTTCAGCCAATGAGAGGCCTCGTCACCATCACGCTATGCCACATGCCAGCATGAACGTGCCTTATA…
ENST00000578730.1_1_CTBP1-AS2-005	chr4	+	1243239:1245610,1281393:1281511,1281814:1282079,	AGCGCCTGGCGCGGGCCCGAACGTAAATGGCGCTCCTCCGCGCCGCAGCCGCAGCCGCCCCGCTCCCTTCCCGCTCCGCCAGCTGCCGCCCTCCCGCGCTCGCTTCTCGCCCCGCGGCCTGGCCCGTGCGCCTCCGAGGCTGGCCAGGGGCACCGAGGCCGCGGGCCCCCCATCGCCCCCACCCGAGCCCTGATTTACCGTCCGAGAGCCGGCGGCACATGGGACCCCGAGAGGAGAAGCGCGCCTGCCCCAGTGCGTCCCCAGGCGGGGGAGCCCCGACTCCTGGAGGGACCGCGTCCTGCCCGGCCCGGGAAGTTCAGGGCTGGAGAACCCCTTCCCCGACCCCATTTCTCTTTTAACAAGAGTAGGGTTTGTAGCTAACCAACGTCCTGACAGCTC…
ENST00000451786.5_1_LINC-PINT-001	chr7	-	130794496:130794935,130792479:130793562,130737184:130737314,130686956:130687079,130668812:130668868,130628926:130630594,	AGCGGAGCCCTCCCTGCTCCCGGGCGGCTCTGGAGGAGCTCGGTGTTTGCCTCTAGCCCTTCGCTACCGGAGGATCAGGTTCCTCCCCTCCTCCCCCTCCAGCTCCGGCCGCCGCCGCCGCCGCCGCCGCCTCCTTCTTGCATGACACAGCAGAACCGCAGCTGCTGCAGCAATTTCAAGCCATCCGCCCAGGAAGCGCCGCAACCGGGACTCGGGAGGGGTGGAGGGGGCGAGGCAGAGGCCGCGGCCCCAGGGGATCCTTGGCCCCACTGTGCACCACACACTCCTTTCCCAGCCCAGGGGCACGCGAACAAAATGAGGCTCAAGCTGACCAGGCCGAGCCGGAGGAACGCTGGGGCTTGGCAGCAGAAGGGATGGGACCAGAGAGAAGGGTGTGGA…
ENST00000460022.6_2_AC009403.2-005	chr7	-	155436908:155437071,155436162:155436298,155434610:155435664,	GGAGGCAAGGTCCAGCGTACGGTCCGGGGGAACCTTAACTGTCGTTTCTGTGCCTGGACAGTAGGTTGGAGAGTGGGGTCTGAATGAGCTACAGTAGTGAACGCCGACGGCTTGTGTTGAGGGCAGGAAAGGGTGCACACAGCTCCGGCAGGTGCTTCCGCGAGgtgagatgagtgccgcgcgcgccgggctaacgtgcacgcgcactcgtgcggcgcccgcgagccctcacttcctacaacccgagaccctccggacccgcgaccccggacccccgtccccttctccgcgcccggctgggcagcgggcagcgccggaccctgatgggctctcggcccttactgcccctgcgccttgcggccctgagaacaagacgtgagcaggacggatagcgcccgg…
ENST00000447507.1_1_SNHG3-003	chr1	+	28832555:28832596,28834640:28834782,	CCTTTTTGGAGACAGATTCGCAGTGGTCGCTTCTTCTCCTTGgtaagtgtgatccttggtaagtgtgatcagatgcttgccaccggagttgtgggtctaatgctatagatcagtagccgagcttccctaggaagatcatatagtattttatttatttactttttttttttttttgagacggagtcggtttgtcactcaggctggactgcagtgctcgttgcaacctccgcctgccgggttcaagcgattctcgtgcctcagcctctccagcagctgggattacaggcacgtgccaccacgcccggccaatttttgtattcttagtggagacggggtttcgctatgttggtcaggctggttttgaactcctgatttccggtgatccaccaccctcggcct…
ENST00000415215.1_1_JPX-003	chrX	+	73164202:73164300,73164419:73164497,73166834:73166931,73167067:73167265,	CACGGAGTGCAATCACTGCGTCCTTACGGGGGTTGCAAGGCGTCCGAAGTATGAGTCCACTAACAAAAGTCCAGAAACTCGCCAGTTAATAGTATTGTGgtgagtgatgagcctcacgttggctagagaagtggccgttagcgaggctacacactttgggatcgcgtggcctgagtcgggggagtaaccggcctgtattccatttttctctctccagTCTCTTCAAAATATCGGAGAATAATTTCTTTCTCGCTGATCGCCTAACTTCTACTGACGAAGCTTGGAAGTTGCAGAAGgtagctcctaggagggatatatgggtcgttctttcctttttccttatttaaatgggtttttattgacaccatgtcgcgccaaaatggattccatctcctcaga…
ENST00000431268.5_1_GAS5-002	chr1	-	173837098:173837127,173836129:173836181,173835666:173835934,173835315:173835344,173834995:173835032,173834609:173834685,173833395:173834420,173833039:173833213,	CTTTTCGAGGTAGGAGTCGACTCCTGTGAGgtatgttttatctttgcgaatgttgcgggttttggggcgctccagcctttgtctgctaaggtcaccctgaattgactgggacttctaagccagtcgcgcgcctttgcagggcctacaagttgaggatggtgggggattgcacatatggtgcatgcgtgacctaagctgcgactatgttagagtagaactgcggagaagcctcggctctcgtgccctgcctctgatgaagcctgtgttggtagggacatctgagagtaatgatgaatgccaaccgctctgatggtggcacatgccgagtcacccgagtaagctattgttaagggccgtgacccgagcctccatcagccgtccgctctcatgaaaggctgt…
ENST00000501702.6_1_LINC01184-009	chr5	-	127418662:127418766,127396836:127396936,127357220:127359990,	TGGTACCCGAGGCCGGGCCGGAGCCGCAGGCCAGCCGCGATTCCTTCGGGCGATGCTGGGGGCTTTCCGGTCGGGGCCGCAGCCGCTTCCGGAGCCGCGGGCGAGgtgcgttccccagcctggtttgctctgggctctgacccgccgccgcgaatctccgctcgtaactccgggcctgaacctggaggagggaggatttcctctgtgcagctttcgagcggtagactcaccctgccaggcagacctagattggcataaccagagatcagttccagttgtgatgcagtgggtgtctacacacttctgatgacacctttattttaaaagctgatgttccaaggtgagaagggagcttctttgagacgtcatgttgtttcaagacgagttttaatttaaggc…
ENST00000634451.1_1_LINC00339-008	chr1	+	22352003:22352136,22355209:22355288,22356773:22357112,	CGGTTCCCGCGCGGCGCTCCAAAGCTCGGGGAGTGGTGGTCTCCCTTTCCTGGAGTCATTTGTGGGAGTTAGGGTCTTATCCTGATCTTTCCTCGTCCCCCGCTCCCCCGTCCTCCGAGGTGGCAGCTGCGTAGgtgaacgttccccctgtccccttccttctccttcctaacccgagtacgcttgctcgcggccacagtggctgcctgccccaggagcggggagtccctgcctttggggtagggaaatgactgaaatgtgggacctgcgggctcctcgggctgacttggacctcactgcagctctggaggtggacctcgtcctgggaccctagaagcccatttccgcactcgggctaggccttcggagccgcggcagcatagtgggaggagtcgggct…
ENST00000444362.2_1_RP4-758J18.2-001	chr1	+	1334907:1335065,1335538:1335683,1335985:1337426,	CCGCGGTGCCGGCCGACCCGGAAGCATGTCTGTCCCTAGCGGAGGCGCGGGTGCCGTGCTGAGAGCGCCTGCCTGTGCGCCCCGAGCGGGGCTGGGACTCTTCCAAGATGCCCACGTTCGCACAGAGACCCCGGATCGCGGAAGCTCGCGTCTCGAAAGgcctgtgggtcaaggggggccatctcggtgggatctggggcgggacgacccccactgctgaaccctgggcgcggggcagggtcagaggctccgctcggcctccccctggatgagacgcgcatgcccggtgtcccccggccgccgtcggcgtcgtgtcttcagtccttatcgactccagactttggggatgcgtattaacgccagactcctgcaaagtcttgccttcaacactcagcccct…
ENST00000454631.1_1_RP11-295G20.2-005	chr1	-	231664166:231664302,231663084:231663161,231660172:231660293,231658263:231658383,	GTACTATTGCGGCCGCCCTCTGCTGCGCCTGAAGAGAGAGGCGACTCTACAAGCCTCACAGCATGCACTGTTACTAAAAAGACGATGCGTCCTCCTGGACCTGAGATCTGTGTGATCGTGGGAAAGCGACGAAAAACgtacgtaatttttttctgaaggcaccttcgggacaccttacccttccctcaggggggcccagcttcgcgcgcggtgctgtgggggttgtagttcctccgccggagcgggacctccggtgccccgggccagggatgtgagaaagaagcgagccctcgagtttcctcggggcatgtgggaaggtttttttcaggatccaggcagaaccttacagagctgggagttttttaactttccattcctggcagtgacgccaggagcttt…
ENST00000540866.2_1_RP11-197N18.2-001	chr12	+	123459867:123459930,123460358:123460414,123461201:123461314,123461418:123463116,123463300:123466426,123466504:123466621,123467016:123467454,	GGCGCGCTATGGGCTGCACGTGCGCTTCCGAGGCGAGCAGCAGCTGCGCCGGGACTACGGCCCGgtgagtggccgctgtcgtccctacggagcagtgggcagagaggggtagtggaggagggaagttcgtccccagggtcgtttgctttgcgcacgccgcgcaccgtatcttcaaatacaagaatgacggcctctctctgcctcggttttctcaccgtaaaggggtaatagtatctccctgtgagattgtgaggaaggaatgaacaagcatgtagggtgcttaggacagggccgggctcagcttgccgcctcacagcaacaccagcccggagccctgtcctgagcttgacagggttccgcagttcattctctccatgatcctttgaggtcggggctcct…
ENST00000366446.4_1_NUTM2A-AS1-007	chr10	-	89096543:89096586,89093797:89094571,	CTTTTTCCAGAGAAGAGAAGCTTTACTGGTGTTCCAGCCCTAAGgtgagaccagcttatgcatcctggtttatattttattttgtcgcctttattctctttctctttatttttcttttcttctttcttacattgtatttctgtttggaaaagaccatgtacaaacagagtaatatgtggatccatgcctatccatcttagtataatcatgtattcattgtactttgttgtatacatttggtacgtattctaaatatggacatatgctatgtatcataatgtacataaccatttctctattgatagactgttacagtattttcaatttctgataacagcaaaaatgatccttcagttgctatcatcaatatttatttgtacatatcaatgatcattttag…
ENST00000623112.1_1_AC074183.3-001	chr7	-	84568651:84569572,	CTCTGCGTGCGCCGGAGGCTGCCATGGCGGGTGGGCAGCTTGACTTCTCCTCCCGGCCAGTTGTCGAGCGCCTCACCAGGCCTCGCCCTGCAGCCTCGCTCTCCCTGGCGCTGCGCGGCCTAGGGGACTGGGCTGCTGGCCTCCGGGTGCGGGGTGGGGGCAGGCTCTGACCTGGGGCGTTCTGGCCGCGCGAGCCGCGGGATGGGGCCCCCGGCCCCGGAGGAGGCGCCGCTGCTGTGTCCCTTGGTGGAGAGGGCGCTGCCAGCCCTGCGCGGTTTCCAGCCAGGAAGCTTCGGGAAGCCTGGACGTCTGCTCACTGGAGATGACACGTGCGTGGGGTGTTGGGAAGGAGGTGACTTCGCCTGTGATGGACTCCCAGTGTGAGCTGTGATGGACTTC…
ENST00000412224.6_1_KTN1-AS1-001	chr14	-	56046654:56046828,56045324:56045455,56027807:56027881,56024690:56026492,	CTCCGCGCGCCTGCCCACGCGCTCCGGTACTCGCTGCTCGCGGCTGGCCGGCTCGGGATTCCGGGCTTTCTTCCCGAGACCGCGTCCCCCAGCTGGGCCGAAGGTGGACGCTCAGGGGCTGGAGGCTCAGCGGAATCCCCTGCGTTCAGTAGCCCCGCTCTCCCCTGTCCCGAAGgttggtctcgtctcgcgcggccctccctccagggcaccacctggctccccacgccttttaacttcagcaaacggcactagatttaccccctgactatcccagatttcccccagaaattactggaaaacgacatcccccgtccctttctccaggggatctctctgaaatctccttcgggcaacgctagctacaaacggagaaagaaattagaaagcgacccaaat…
ENST00000457283.3_1_AC002310.12-001	chr16	+	30546073:30546801,30547750:30548465,	AGGAGGGACGTCAGTAGAGCCCCCGAAGGCCCACTAGAGGGGATGGAAACTAAGGGCCGATGGCTGCGAGTCCATGGTCAGAACTGGACGATGTCTTCAAATAAAACGGCGGCAGCGCGACCTCTCGACCTTTGCCCCTGCGCAATTGTACCCACGACGACGCCCCCCTCCCCGCGCCCCCGCTCCAGGCCCAGTTCTCTCCTTGCCCTAATCCAAAATGGCCGTTGCGGCTACAGGCGCCGGCCTTGAAAACCAGCCGCGCATGCTCCGGCCCCGCCAGGTGAGGCGGCGCAGCTCAGAGCTTCCGCCCGGGTTTGCGGGAACAAAGCAGCGCCCTGCGGAAGGCAGCCCTCGTGAACTCAGAAGTTAGTTTTCGTCTCTGGACCTTTTTATAATCGG…
ENST00000366365.2_2_SNHG20-002	chr17	+	75084950:75085031,75085235:75086180,	CACTGACCGGGTGACCAGAGACCCAGAGACCAGACCCCCTCCACGGCGCCCGGGATTTCGGGGACGGCTTCTCCCATCGCAAgtagggcttggacgggaggcgacaaaagagaacttggtccgcacacagccaccgaaattggaatgaggagctgtagggaggccccgtagccagcagaaaagcattggggtccctggctgggttagcccaggtttctaggagtgtggtaagcgtcgaatgacttttgtccttttaaagcacattatgttactttttcccccaagGTTTCAACAGAAAATGAGAAATATCCCCCGACGATTGGCTGAAAACATGCAGCAACCACTATTTTCTTCCTGCCCCTCGTTGATGAGAGCATTCGAAGTGACCTCAGCAGGGCA…
ENST00000606697.5_1_NNT-AS1-003	chr5	-	43602880:43603165,43583569:43583668,43577744:43579302,	GCTCTCCGAACCAAAAGGCGACCTCACGAAATGCCCCTTTGAGCTCAAAGGCTAGTTACCCCCAGGGGCCCTTCCACTCTCGGGGACAGGCGAAACCTCTTTGTCTCTGCCTCGGCCTGCGGCCCCCAGCCCAGCCTCCGCGCTTTCCCTCCGCCAGTCCTTGTCAATCAAACCTGGTGCCAAACGCGGCAGCTGAAGTTTTCAGGGACACATTTGCTTCTCCCCTTGAAGAACCAGTTACAAAGCGTGATGTCCTCTCTGGGGTCCCATCAGAACAAAGAAACAGgtaatataactccactccgggtacctgcctttcctccagctcgctaggaaaaatcagaacttctgtaacagagaggacccaagggaaaggggcaggcggagaggggttggtga…
ENST00000483140.5_1_LRRC75A-AS1-017	chr17	+	16342641:16342728,16342895:16343017,16343499:16343567,16344682:16345337,	GGCCACATCTGCCAGAGCCTGGAGTCTGCGAAGGCCGGGACCCGGTTCCCCGGCCCACAGTGGGGGTGTGCAAACCCGAGAGAACTGGgtaagttggggtcggcttgcagtttggggtaccccgagggcggtgtacgtcggtaagattgtaacagtattactggaagacttattcgactgtcctgatgatacttgtaataggaagtgccgtcagaagcgataactgacgacgtctaatgtctatctgaccgcagTCGCTGAAACCTCTACAACTTAGTTGACCGTAACTGCCAGAGCCCTGCCCTGAATTCCTGTCCTTACTCCCTCTTTAAGATTGCGTACCCACTGCAGAGTGCTGAAGACGGGGTAGCCACGAGgtgagaggctctctggtgtagg…
ENST00000607957.1_1_RP11-390E23.6-001	chr7	+	123389122:123391220,	GGCAGCGGGGGCGGGCGAGACCACAGGACGGAGGGCGCGGGGGAGCGCGCCGGAAACGCGCGGCTGCGGCCCGGGAGAAACCCCCCCACTCGGCGGCGGGCCTCGCGGCGCGGGCCCGAAGCCACGCCCCCTTCCGGCCGAGGCGCGGACCGCGCGGAGCTAAGTGGAATCCCGGTTGGCTTGGGGCGCAGGCTTCCAACTTCGTACTCTGGCCTCTGGCGTCTCGGCTCGTCGGTTGGGTACCCGAACCCAGCTACTGCTGCTTGAAGAGAAGATGGATGGGGACTCCTCGCCGTCGCTGCGCCGCCGGCCTTCCCTGGGCGGACGTACACCTTTGCGAAGCGTCAGTGAGGACCCAGGGCCCCTCCTTGGAATAGCTCTTATTTCTCAAGCGCTGCA…
ENST00000426282.6_1_NUP50-AS1-001	chr22	-	45559458:45559662,45534705:45534797,45528901:45530678,	GCAGCCGCGCTTTGGGGCGTCGGCTCACGTGGGGCCGGCAACGCGTCTTCCAGGATGTTCGCGCGCTAGTCGCCGCTGAGGGGCCGGCGATGCGCGAGGAGTTCCGGCGAGGAAGGTCGGTCAGTGGACATGGCCGAGGCCCGCGGTGTCCGCGTGTGGGAGCTGCAGGGCTGAGGAGAGGCCGCCCGCAACCCTCGGGAATCGTgtgaggtgccactggggtcgcttcacatcaggaggccccgtctcgggggacgcgcgcaggtgaccctgctggtcgtacctggccggggtggcccggaggggctgggtctcggcgccaggaggggccgtgtgggccgcctgttaaaggacccctcgttcgctgacatttgattttgcattgggtgccttctcttc…
ENST00000561275.5_1_OIP5-AS1-006	chr15	+	41576204:41576308,41577423:41577561,41578209:41578298,41589002:41589488,	AGAAGCTGCGAAGATGGCGGAGTAAGGCGTGCCGCTGCAAACTGGCCTCTGGGCCGGGGGCGAGCAGCCCCCGGGAGGCCGAGTGCATCTGTTGGACCGTGCGAGgtgagccgagaaggccagtgacggtgggacgagcaggcgccgaggaggtggcgtggcccagacgggccgggtacggaagcgcgcaggaacctgcgagttgcgggcagccggcctcggcctcggctgggcgggggttccaacctcggcggctccagggcagccgtcacccgccttctgggtgtgttgcacggcccacccctcagcccgtctcggtccttcccagtgccgtgcctttagccacctttgtgctttctgcttgcacccacacggggctgtatctggcagccgctgctt…
ENST00000438107.1_1_RP11-706O15.3-002	chrX	-	3799806:3800358,3784991:3785847,3782439:3783183,	CGAGCTGCAGGAGGCCGCGGGCGCGAGACTGGGAATGCGCAGGGCCCCCGCCTGGCTCTACAAGCCCGGGCCGCGGCCCCCGCCTTCCCCGCCGCCTCCCGGCGCTCCGTGCCCGCCCCACGAGGCCGGCGGCTGCTGCTACCTGGGGCCGTTGCTGCTTGTGCCGTGAGCGACGGCCAGCCATTGTCCCCGCCGCTCCGTCAGCCGCGCCCGGCCGCGCGCGCACCGGAAGGCGCATTGGCGTCTTGCGGGCTCCGGGCCGGGTGGGCAGGATGGCCTCCACAAGCCGCATGGCGCGCATGGGGAGCCTCCGTTGATGCCGCCGCGCCGCCCTCCGAGGCTGCATCCGCGGAAGCCCGGCTCCCCGAGCGCTCCGGCCCGGCCCGGCGCCCCGGACCT…
ENST00000491009.5_1_LRRC75A-AS1-013	chr17	+	16342641:16342728,16343499:16343567,16344388:16345093,	GGCCACATCTGCCAGAGCCTGGAGTCTGCGAAGGCCGGGACCCGGTTCCCCGGCCCACAGTGGGGGTGTGCAAACCCGAGAGAACTGGgtaagttggggtcggcttgcagtttggggtaccccgagggcggtgtacgtcggtaagattgtaacagtattactggaagacttattcgactgtcctgatgatacttgtaataggaagtgccgtcagaagcgataactgacgacgtctaatgtctatctgaccgcagtcgctgaaacctctacaacttagttgaccgtaactgccagagccctgccctgaattcctgtccttactccctctttaagattgcgtacccactgcagagtgctgaagacggggtagccacgaggtgagaggctctctggtgtagg…
ENST00000580828.1_1_SNHG25-002	chr17	+	62223330:62223355,62223590:62223669,	CTTTCAGCGCCTGCAGGTTCCGGGAGgtcaggttgtattcctggcgggtcgtctggctgggtgggccccggaggtcgtggctcgggagcagggaggcgtaggggggccggcctgctgtgatgacattccaattaaagcacgtgttagactgctgacgcgggtgatgcgaactggagtctgagcctgcccgagcggagctgggagggggctggcgggcgggcgcgcgcacacccgctgatctatcactctcgttcttgtagCTCCCAGCCGAGGACGTCGGATGTCATCGTCCTTGCTGCTTTGCCACCCCATTCCCGTCAATAAAGTGGTTTGAACCCAA
ENST00000425170.1_1_SNHG5-008	chr6	-	86387513:86387977,86387187:86387210,	GGGTTTTGTGTGGAAAAACGCCTTGGAGTGTGACATTTCTGCGAGAATGCTTAAATACCGATTTCCCGCAGGAACAATGGCGCTGTCTTCAGTGGCACAGTGGAGCAGCTCTGAAGATGCAAAGGTAAGAGCTTAGTTAAGCTTAGTTTCCAAACTAAAGGAGTAAACCTGTTGATTTACAGGAATAGGAACTGTTGCATCGTTTGAAATTTACTTTTTTTTGTTAGATACACGAAAAAACTTCCAGAACATCTGGGAGAATATTTAATGGAAAATCGCTTGGTTAAAACCTGACACTTTTAACAGGTATGTGTTGTTTTAGTACTTTATGATTGAGCATAGCATTTAATCCACACCTAGACTAAATCAAATTTTTTTTGTCAGTGAACAGCGTTCTGA…
ENST00000507736.1_1_TMEM161B-AS1-011	chr5	+	87566323:87566402,87577859:87577923,87578532:87578683,87581558:87581668,87583253:87583474,	TTTTTGTTTTTTTTTTTTAGTTTAAACTTGATTTTGTGAGGGGACGAACAGCGTGACAATTAAAAGAAGATCTGGGAATCgtaagtactgacagaatacctggagggaaggtgggactggagaatagtttgtgaaacagatcctgctgaggatgaatccagaacttcctgaagggttccgcttctgctgtgtagggacaaggttgtaaatagacaagccacaggcacctgcaaatggtaagtgtggtagagaggggctggaattgcctgttggtgtatctgtgggaagcagctgctatccttgaggaagaaaagatggagaaggtaagtggctatcaacctgtcagagacaacacattctgtgaagttgtactctttcatttctgacactgtggttctt…
ENST00000504270.2_1_CD27-AS1-004	chr12	-	6560635:6560681,6557806:6557923,6556782:6557316,	AGGAAAGGGCCCTGACAAGAGGATGGGACTGCAGTTGTGGCTGCCAGgtctcactctcccttggatggtcggcggggtgggggtggaggccagggctgtagtgcagctcccgcaggtgctggctcagggggagcaggcaggctccggttttcggtaatcctcctggatggggatggtgctgccctcctcctccctggggcagctgtaatgacaaggctctgcaggctccacaggactttctcctttgtctgcagaaggagatccgatgagtcttggccagcagtgggggcagggggagacgggagaaggagatgggtagaggcgggtgcgcttgggggaggggtgtcaggagcacgccagctaaggggagagaaggggtaggaccaaggctggtgaagt…
ENST00000573622.1_1_RP11-705C15.5-001	chr12	+	9795468:9795699,9806279:9806404,9808469:9808575,9809517:9809666,	GGCTAAAGCCTGAACAGGTGGAGTGGCTAACCAAGGAGTTCTCCATCTATATGACAAAGGACGGCCGCATTTCTGTGGCAGGGGTCACCTCCGGCAACGTGGGCTACCTTGCCCATGCCATTCACCAGGTCACCAAGTAATGTACCTGGTGCAAGGAAACAGAGACGACCTTTCTGTCTTCAGCCTCTGCTATTGGGAGCTTCACACAGAGGATGAGAGAGAGCGGATGGTGgtgagtggatcattttcttcaaccacggtgtgtaacactcagcaattgaatgtttctcagaaaagaacgtgtagtgacacagggcagagggatccgtggctggcgtctggaacattgtggctctaaaccaaatgctcccctgtccttttatccccaacttttctcaa…
ENST00000580458.5_1_SNHG15-008	chr7	-	45026124:45026249,45023956:45024025,45023421:45023645,45022633:45022921,	AGTCTTGGCTGGCAGACCTGTACTCCGTACTCCGTACTTCGTAGTCGCAGCGGCGCGGTCTTCGGCAGTCTAGTCATCCACCGCCATCCTGGGCCCCACGTGTTGCCTGACCATTCCTGAGCCCAGgtaggggtcctgggggattgggttcagtggcgggcggcgtgggaggctgggccgcagtgagtgggggcaccagtgattcttggagaccaagccttcactacacgtgctacttcctctcaagaggcggttgagcgcgttcggaacattttacccggaggagactcggggattacttgatgagtaacctcgtgcttctctttcagccgagaagtggggcttctgcatgacctgggtggaccccagtaggtgggatgggacgtgtggtcaggaggg…
ENST00000555707.5_1_PSMA3-AS1-003	chr14	-	58764673:58764847,58758353:58758425,58739119:58740853,	GTCGGCGCCATTTTGTCTCGGCAGCGGTGGCCGTAGCTCCATCGCATTTTATGTTTCTGGCGAGAAGGGAACGGAGTTTTCATCAGGTAGATTGGTTTTTGTGCGGCCGTCCTCCACCGTTTCCTCCAGGACAGCACCTAGTCGTGGCCGGAGGAGTCTCAGAGCTGTCAGAAAGgtcagttggaggctatggttgtccgattgactggggggatggcgcagccctagcggcaccggcaccggaagtgaaggggccgcaggcagccatggtaaacttctccctgcggcggggtggggagaaggggcgggatgaatgggggcgaggcttcctctcccgccgagataaagaggtggaggagaggcaaacgtctttcttggaggttctctttcgggttttcg…
ENST00000602812.5_1_FTX-009	chrX	-	73513187:73513409,73501537:73501683,73500766:73500920,73500229:73500329,73494177:73494245,73251431:73251675,73247971:73249386,	GGAAGCACACTGCGGCGATTCTGGAGAGGTTGTCCTTTTCTGGCATCAGCGTTGCGGCTCGAGGCAAAGCTGGTCCTGTGCCTGCTGTCCATTGCCGCTAAGGCCTGCTGCTGCCATTCAGGCGTGTCTCTCTCTCTCTCTCTCTTTCATGCCGCTCTCTCCACCCCATCTTGGGACGGCCAGCTCTAAGAATTCCTGCTACGACACTGAATTCAACCAGGAGgtaaaggaacgatgtaggggaagaacagaacatggagggcggcggagggaacttgggccaggaagatccttaatttgtgcatttttccagttcacgggaggaaaaaatggaatacgttacaggccccagttttccaaaaggatgttgagcatttgcttcccattgtgaaaggaatg…
ENST00000598322.1_1_CTD-3099C6.9-001	chr19	-	53153690:53156537,	ATCAAAAAGCACACCTTGCATGTCATTATAGGCTTCATACTGGAGAGAAACCTTACAAGTGTAATGAGTGTGGCAAGACCTTCAGTCAGAAGTCATCCCTTGTGGGCCATCGTAGACTTCATACCGGAGAAAAACCTTACAACTGTCATGAGTGTGGCAAGACCTTTGCTCGAAATTCATCCCTTCTAATTCATAAGGCAATTCATACTGGAGAGAAACCTTACAAGTGTAATGAATGTGGCAAGGTTTTTAATCAACAGTCAAACCTTGCACAACATCAGAGAGTTCATACTGGAGAGAAACCTTACAGGTGTAATGAGTGTGGCAAGACCTTCAGTCATATGTCATCCTTTGTATACCATTATAGACTTCATAGTGGAGAGAAACCTTACAAGTGCA…
ENST00000608317.1_1_PAXIP1-AS1-001	chr7	+	154795158:154797413,	GGGGGTGGGGCCTTGGGGCCGCGAGTGGGAGCGGGAGCGGTTCTGCGGCCTCCTCGGGCTTCTTGGCCCTGGGCGGAGTGGGATTGGGTGTCCCGGCTGTTCGCAGTGGCCGCGAGTGCGGCCGGACCTGGAGTAGTACCTGAGCCGCTCTGGCCGAGCAAGGCGCGGGGCCCCGGTCTACACCGCGCTGGACCCGGCTATGCCGTGACGGAATTCCCGAGGCCGTAGCGCCACGCGAGACGCGCACTGGTGGCCTCCGCGGCGAGTCCTGGGGTCTCCGCAAGGCCTCAGTGCCCGAGCTGGGGACGTGCTGGGGGGAGGCCCGGCCCCGTCGCTGCCCGAGGCCCCGCTGTCCCGGCCGGACCGGCCTGGTCCCTGGCGTCCTGTCGGGTCCGCGCT…
ENST00000591501.1_1_ILF3-AS1-001	chr19	-	10762538:10764520,	AGCGGAAATGGCTCCGAGAGGCTTTGACGCATGTGTACCTTTTTAGTGGCGGTATCTCGGCCGGGGATTTTCGGGCTCCAGTGGAGGTGGCTATGCTCACCCCATCTCCCTTGAGAGGCACAGAAGGTTAGAGATGTGTGCGAGGAACGGCCAGGTCCAGCGTCTCCTCGTTGCTGCCCCTTGAGCCCGGGACCGGCGCCAATGCGCGCCCGGGTTCTTGGGTTCTTTCGTCCCGCAGACCTGCCTTGGTGTGGCGTCCCTGGGCCGTAGCTTCCGAAGGCTGCAGCCGACCTGGTCGGGGTCCTCTAGCCCGCCTTCCCCTTCCCCCATTGACAGATGGAGAAACTGAGGCCCAGGCCAAAAAATATCTCACTAGAGGGCTCACCGCCATTTCCTGGA…
ENST00000545308.5_1_SNHG1-012	chr11	-	62622896:62622960,62622605:62622688,62621914:62622410,	CTTATTGGGCTCCTGTCTGCAGGATTTACGCGCACGTTGGAACCGAAGAGAGCTCTGTTGTTGCAgtaagttcttacggccatttcttaatctctgctctttcgttgagtgtgtggaagttgctacggggatgattttacgaactgaactctctctttctgatggattagtggagaaaacagaaaattctgagtagcactgtactgtacgcaacaaatgtcagggccctattgatttgtctgaggtgttagtgaagggtgttattttttcagATGTTCAGCCCACAAGAGCTTACTGGTGAAGGAATGGGACAAGACCCATCTTTATGCAAAGCCAGCGTTACAGTAATGTTCCAGgtaggtgtacatggtttatgctcttacagaggagaccttgtag…
ENST00000310771.8_1_STAG3L5P-PVRIG2P-PILRB-001	chr7	+	99933737:99933960,99935802:99935887,99936396:99936512,99943488:99943591,99947422:99947510,99948875:99949033,99949786:99950101,99950187:99950290,99950384:99950537,99950620:99950746,99950833:99950893,99950996:99951635,99952766:99952863,99954373:99954506,99955843:99955989,99956313:99956702,99956960:99957160,99964972:99965454,	AGAAGGGAGGTAGTCGCCCTCCGTCGTGGCCTGGCGTGGATTCCGAGCGTTGGTGTCTGGCGGTTTCCGACCGTTGGTGTCTGGCACGCGCCACCCCGATGTACCAGGTAAAGCCCTATCACGGGGTCGGCGCCCCTCTCCGTGTGGAGCCCACCTGCATGTACTGGCTCCCCAACATGCACGGCAGGAGCGGCGGCCCAGCACTCGGCACTGGCCACTTGCAGgtaggagcgcggggcccccccgcccactgcgcacgcgcggcggcccgttgctggcccaggtgcccctaggccggatagagtgcgtcccaaccgattcgcggccccaccccggcatctgtgccggccggccagggggtcacccagatttttatgttttaaaagatttattcaggcc…
ENST00000421685.2_1_ZNF674-AS1-001	chrX	+	46404928:46405062,46405901:46407843,	GCAATGCGCACGCGCAGTGGCTTTGAAGGCGGGGCAACAAAGCCTGTGGCCGATGTGGCGCTCCTCGGCCCGCGCTTCAGTGGTTATGACAGTGTTCGCTCTAAGGGGAGAAGGAATGTGTGACCATTTCCAACGgtaagtcgtacaaaaggtccggggaggcgtacctgggcggcgagaggcgagagaactccgcgcgggctttccagtgcccaggcccctgccggctccgaagccgaaatcccttcttccacttcgttctcttgcagtggacgtggggtgttcccacccctctgtccccaaggccactgtttctgtcttccgctcctaggaataggaaaaagagtcgcgcctctggcatctgtggcagctccagagcgcggccctctagggtccagg…
ENST00000453026.6_1_AC009948.5-005	chr2	+	179278721:179278840,179291093:179291388,179295497:179295616,179298109:179298202,179303594:179304970,	AGGAACGAGTAGCGGTGGCTGAAGAACGAGCAGGAGCTTGAATTTCAGTTTTCTTATGAGGAATTTTCCAGAAAAGATATCTTCACTGTGAAATAACTAAATAAATGCCCACTCAGTACAgtaagtattgatatcgtcctatagcatttggctagaaagtggtgtcaatagggtttttccttcagactttgcaatactgttcagaagggccaatgccaatccttctgtgaggaagtttttttcttcctaaatatgttaattgcctcaacttggactaacggtcacacttgtgaatatgagtgtaagaaacagtttatttctcacatgtatgaaaaggaaattttctttcatctatctcaggcccctattcagcgtaaaatcaagattatttaacttgca…
ENST00000557660.5_1_PSMA3-AS1-004	chr14	-	58764673:58764838,58760484:58762529,58758353:58758425,58740654:58740728,	ATTTTGTCTCGGCAGCGGTGGCCGTAGCTCCATCGCATTTTATGTTTCTGGCGAGAAGGGAACGGAGTTTTCATCAGGTAGATTGGTTTTTGTGCGGCCGTCCTCCACCGTTTCCTCCAGGACAGCACCTAGTCGTGGCCGGAGGAGTCTCAGAGCTGTCAGAAAGgtcagttggaggctatggttgtccgattgactggggggatggcgcagccctagcggcaccggcaccggaagtgaaggggccgcaggcagccatggtaaacttctccctgcggcggggtggggagaaggggcgggatgaatgggggcgaggcttcctctcccgccgagataaagaggtggaggagaggcaaacgtctttcttggaggttctctttcgggttttcgagaatgtga…
ENST00000416650.5_1_APTR-004	chr7	-	77325489:77325579,77314519:77314645,77313260:77313650,	GGAGGTCAGAGCTCGGCGGGGTGCGGCTAGTGGCGGAGCGCGCTGCGAGGGGAGGGCTTTCCACTGTCGCTGGCGTGAACTCGCGTGCCCGgtgggtatcagggaagaacccccgccccggacccccagatctgccatggccgaggtagcgatcgtctctgcggccacgaagactgttttaacttgtaccactttcccttccatttttcctggggtgcctctcaccctgcatctgcgcgttcagcaagctggatttcgggaatgctcagttcagaagagaaaaaattgccgggaatcaagtccttctttttgttagtcggtagtcgattgatgggaagtgttcaaaatcattcgatgtggtgacaaggtacgttattattgctagatcatgtgctgtaa…
ENST00000610979.1_1_RP5-908M14.9-001	chr20	-	60961359:60962026,	GGCAAGGAGGTTCTCGGACCCCAGCCTGCTGGCCCTGGGGCGCGGGGCGTCGTGGGGGTCGTTGTCGTTGAGGGTCGTTGCCGTGTGTGGCGTCTTAGCCTGGCCCCTGGGTTGTGCCCCACGGACGCAGTCGACCCCTCTGAGCGCCTCGGGAGCCCCGAATAGCAGCTGGGAGAAGGGGCGAGGACTGAGCCTCGCTGCCCGCTGCCGGCCGGGCTAGAGATACGGGCGTGCCCCCCATTGTGCGCCTCCCGCCCTCCGGTCCCCTCACCCTGCGGCCACCTGGGGCGTGGGGCGGTGCTCCTGCCCGTGCACGTAGCCGCTGCGAGCGGAGGCCTGCTCACCTGGTGCCTGCTACTCACTCCCCCGGGCCGGTGGGCGAAGGACACCCGCAGGAAC…
ENST00000470714.5_1_STAG3L5P-PVRIG2P-PILRB-003	chr7	+	99933727:99933960,99935802:99935887,99936396:99936512,99943488:99943591,99949786:99950112,	CAGCAGGGTCAGAAGGGAGGTAGTCGCCCTCCGTCGTGGCCTGGCGTGGATTCCGAGCGTTGGTGTCTGGCGGTTTCCGACCGTTGGTGTCTGGCACGCGCCACCCCGATGTACCAGGTAAAGCCCTATCACGGGGTCGGCGCCCCTCTCCGTGTGGAGCCCACCTGCATGTACTGGCTCCCCAACATGCACGGCAGGAGCGGCGGCCCAGCACTCGGCACTGGCCACTTGCAGgtaggagcgcggggcccccccgcccactgcgcacgcgcggcggcccgttgctggcccaggtgcccctaggccggatagagtgcgtcccaaccgattcgcggccccaccccggcatctgtgccggccggccagggggtcacccagatttttatgttttaaaagatt…
ENST00000582727.1_1_SNHG15-006	chr7	-	45026124:45026273,45025620:45025696,45023214:45024025,	GTGCGCGGCGCAGCGCGCGGCGTCAGTCTTGGCTGGCAGACCTGTACTCCGTACTCCGTACTTCGTAGTCGCAGCGGCGCGGTCTTCGGCAGTCTAGTCATCCACCGCCATCCTGGGCCCCACGTGTTGCCTGACCATTCCTGAGCCCAGgtaggggtcctgggggattgggttcagtggcgggcggcgtgggaggctgggccgcagtgagtgggggcaccagtgattcttggagaccaagccttcactacacgtgctacttcctctcaagaggcggttgagcgcgttcggaacattttacccggaggagactcggggattacttgatgagtaacctcgtgcttctctttcagccgagaagtggggcttctgcatgacctgggtggaccccagtaggtg…
ENST00000412446.5_1_LINC00476-004	chr9	-	98638147:98638259,98612509:98612574,98575575:98576204,	CAAGGTGGCTGGCCGGCAGGCCAATGGCGGCCAACGCCACTTCCGGCCGCCCTCCGAGCATCGCTCTTCGGCAACCCGAAGCCACAGGATGGAGGAGGGGGATCCCAGCAAAGgtagcgactaaggggacccaagcagaacgggagggcgacgtccggagcggcggcagagccaggggacgctgtgtgaggctggcaaagcggtgttcacctagttctctcgggctccgccgccgccggaggaggacaggaggccggcaaggcgacccccaaatcttcctaggctctgacttccgtctcctaacccccgcaaattccaacccggtcttggaaaatcccgcgagaacgggctcccgaattgtcattgggatctcgcgagaacgaaatcttcctttctgtg…
ENST00000582965.1_1_SNHG25-001	chr17	+	62223330:62223360,62223590:62223836,	CTTTCAGCGCCTGCAGGTTCCGGGAGGTCAGgttgtattcctggcgggtcgtctggctgggtgggccccggaggtcgtggctcgggagcagggaggcgtaggggggccggcctgctgtgatgacattccaattaaagcacgtgttagactgctgacgcgggtgatgcgaactggagtctgagcctgcccgagcggagctgggagggggctggcgggcgggcgcgcgcacacccgctgatctatcactctcgttcttgtagCTCCCAGCCGAGGACGTCGGATGTCATCGTCCTTGCTGCTTTGCCACCCCATTCCCGTCAATAAAGTGGTTTGAACCCAACCCTGGTGTCGGTGTGTGTCGTTGGCGACGCGCTGTCTTTGAGCCCCCGCCGAGCTTCC…
ENST00000594934.5_1_CTD-2017D11.1-001	chr19	+	24216247:24216423,24228986:24229081,24232207:24232350,24248265:24249711,	ATTTGGCTGGGCCTTTGTCTCTCGCTCCCACCAGAGCTTGGAATCCGTCTCTGCTCTTCTGCATTCTCCACCTCGGGAGCCCCTGGGGACTCTGTGACGGCCTCTGTTGCCCTGTGATCTGCAGGTCCGGAGAGACGCACAGCTAAGATGTCAGGACATCCTGGAAGCTGGGAAAGGgtgagtgtgcggggttgggcatcccgaaaggagagagcgggctgtgaaaccggcgggactgccttcgtcaccgctcccgggtttccgacctgaggtccctgctggcgcagttcagccccaggcccctctggccgcaagatggcggctgggcccgcagccgggatccccgcgttcagccccgtccctgcggcgcccagtctggagctccctgggcagctctgc…
ENST00000421004.3_1_SCAMP1-AS1-001	chr5	-	77656038:77656331,77654625:77655809,	TCCTGGCCGCGGCGCAGCTCGCGTTCGCCATCCCGTTCCTCCGGGCCCGGATCCCACGCTCCGGGCTTTAGCTGCGACCGAGTAGGCAGTCGGGGCGAAGGAAACGGGAACTGAAAGCGATGAAAAGCGTTCCACACGCCACGAGCCCGCGGGATCCTCGGAGAGTATGGAACCCTTCCCCTCCGCTCTCAGCCGGAGGCCAGCTGCGTCCAGCCGGGCTCGGTCTTCTGAACACCGATTTCAAATCAGGTCCTCGGGGCCCAGCGTCACTTAGGGAAGTGGTGGCATTTTGTGgtaaggacgcacacttgtcaggttgggggaggcagcctgagtcgtgggccgcgcaccccgggagcagtgccgttagaccgtgggacgcgggcactggagaggcta…
ENST00000611877.1_1_RP11-758H9.2-001	chr17	-	57695914:57697075,	TTTAGACTCATCACTTTCGCCAGTCTTCTCTTTCTCCCCCCACTTTTTTTTTTTCATTTTGCCACATCATGCGACTCGGGGCGACCGACGTCACTTCCGTGGGCGCTTTAGGTCCCACCCACGTACTTCCAGGTGCACGTGATACTGATGGGGAAGGGTCGGCTGATTGCTGCCAGAAATGGAGAGCTCGTTTTAAGGAAATGCGGCGTCTCCTGGGAGTGAAGAGGCTTTTGGGCCACCTTGAGGCATGACGGGTGCCGCTTCGTTTCCCTGCGACCGCTGCCTGTTTCGACTGAGCCCCTCACAGGAGGACGTGGCGGGGGCAGACGGGCGCAGCCTCCCGCCCTCTCCGTGACTCAGGGAAACGGCCTCGCCGCAGAGCGCTCCCTCGGCAGCTGG…
ENST00000573447.1_1_ZNF213-AS1-002	chr16	-	3181748:3182043,3178834:3179654,	GGAAAGGGCAGGAGCCGGACCAAGGTGAGGACAGTGGAACTGAAGGCCGCTGGTTACCTCTCCTGCCCTCCGCTGGCCACAGTGGAGAAGACAGCCCCTCCCTCCTGCTCTGACCTGACAGTGTTCATCCATCGCCCTGTATTAGCGAAGAACAACATCAAGCTGGCTAGCAAGGAACTGTATACAGGGTCCAGCTGGGTATCACACTGGATCTCACCCAAAGCTTAGATGTGATCCAGCTCAGTATCACAAAGCAGAACGAAAAGGATGTGTTTGGGCTGAGAGGCCATACATTGgtaagtggcacatgaactgtattttctattgagcattgctggtatatggcaaatttgcataaaattatattgaaattgactaccggattgcactttcttgttc…
ENST00000440026.1_1_AC005562.1-002	chr17	+	28934676:28934683,28935448:28935580,28937907:28937960,28960116:28960408,28961012:28962484,	TATAATAGgtaggtcaaatttttggtctgtcagccttgacactatcccttgaaagtaggtcatgtcattgaaatgtatttaaaatgtgactgtgataaaagttgtttttttgttttgttttgttttgttttttgagacggagtctcgctctgtctcccagtctagagtgcagtggcgcgatctcggctcactgcaagctccgcctcccgggttcacgccattctcctgcctcagcctcctgagtagctaggactacaggcgcccgccaccacgcccggctaattttttttttattttttatttttagtagagacgggatttcaccgtgttagccaggatggcttgatctcctgacctcgtgatacgcccgcctcagcctcccaaagtgctgggattaca…
ENST00000525941.1_1_AP006621.5-002	chr11	+	777608:777695,778113:778218,783530:783671,784024:784297,	CCCGCCGCTCCGCGCGCCCGGGCGGTCGCAGGTCGCGCCTGCTTTGGCCCCGGCGGGTTCGGCATCCGAGCCTGGCAGGGGCCAATAGgtagggtcgcgagggtcctccccggccgcatgcgcagtctgagcgcgcgcggggtagggctcttggcctggggtgggggcgcgggcatcagcagagccaggcggcggtgtcggggcgcgaaggtgcccgtggtgttccggtggccacacccgaggagcaggggagaccggggggctgcggggtcagaagctccgggtgtccccggagactaggagggggacggcggggtccaggaggcggggtgggctccgccggcccaggacgggggcgtcgcggggaggcctgcagggttgtggggcgtcgggctgagc…
ENST00000434411.5_1_SNHG20-001	chr17	+	75084755:75085031,75085235:75085353,75089326:75091072,	GGAGTGGGAAGTAAGTGGAGACACGTGCTTTGGCCTGTTGGAGGGGAAACCCGCTCTCGCCTCCTGGTGGTCGCCGACTCGCAGTCCGCAGGATGACTCAGGGCAGCCCTGACCACAGTTCCGCCGCCATCGGCCCTAGCCTGCGGAATTGGGCTCGCCCCGGGACGATAACAGAGCTCTGCCGGGGGCTGGAGGCACTGACCGGGTGACCAGAGACCCAGAGACCAGACCCCCTCCACGGCGCCCGGGATTTCGGGGACGGCTTCTCCCATCGCAAgtagggcttggacgggaggcgacaaaagagaacttggtccgcacacagccaccgaaattggaatgaggagctgtagggaggccccgtagccagcagaaaagcattggggtccctggctgggt…
ENST00000442007.1_1_RP11-398K22.12-002	chr6	+	73972938:73973139,73980121:73980250,73985490:73986240,	AGCGCGCGGCTGCGGCGCGGGAAGCAACCCAGAGCCCTCCTCCCGCCTGCTCTGTGTAGGAGACAGCCTGCGGAGCCCACTGCCGGCGCGCAGAGAGCCCAGCAGCTCTTGAGTCCAGGAAGCAAGGGTGGGAGGAGGGACGAGCCAGTGGCAATGACCCAGACCCGGACGACCCCCATTGCTGAGCCAGCGGAGCTGCTTGgtgagtggcctccaggcggcatctcttgctctcagcccggagggggttttggggacccaggctgtggggctgcctcttcccatgccttcagttcaccccgatatggggtgaaaaaccctagagaccctcgggtgtcggtccaccaagggaggtccagactccccaggaatgttgcctggggaggggtgtcgcggtgg…
ENST00000421315.1_1_RP11-398K22.12-001	chr6	+	73977774:73980250,73994381:73994457,74000256:74001063,	GTCCGGAATTGATGGGTTCTTGGTCTCACTGACTTCGAGAATGAAGCGCGGACCCTCACGGTGAGTGTTACAGCTCTTAAGGTGGCACATCTGGAGTTTGTTCCTTCTTATGTTTGGATGTGTTCGGAGTTTCTTCCTTCTGGTGGGTTCGTAGTCTCCCTGGCTCAGGACTGAAGCTGCAGACCTTCACGGTGAGTGTGTTACAGCTCTTAAGGCGGCGCATCTGGAGTTTTTCGTTCCTCCCAGTGGGCTCGTGGTCTCGCTGGCTTCAGGAGTGAAGCTGCAGACTTTCGCGGTGAGTGTTACAGCTCATAAAAGCAGTGTGGCCCCAAAGAGTAAGCAGCAGCAAGATTTATTGCAAAGAGCAAAGAACAAAGCTTCCACGGTGTGGAAGGGGAC…
ENST00000445520.5_1_AC007246.3-009	chr2	+	39664572:39664676,39680980:39681072,39681438:39681506,39701668:39701899,	GCGCGCCTGCCAGGCCGGGGCCGGCGGCGGAACAGCTTGGGACCCGAAACGCCTCGGCTTTTCTGCGGACCCGCGCCCGGCCGCTGCCGCCGGACGCTTGAAAAGgtttgcctggcccagggaccggggttaggactagcagaaagtggcttcttttcgtttctgattcccctaacgacaaagttggaccttggtctatctggtcccagttccaagcaggtagcatagtggtaatatccaagacagccaatgtcccagcctttattattttagaagcagctacatgtaggataccatggagtgctgcagcctttctgggattgcggggaggggtcactaaacacaccgtgaggaaaacccccaggaaaagtgagctgtgcttgcttgcccctgtcaccg…
ENST00000449419.5_1_ENTPD1-AS1-005	chr10	-	97667420:97667532,97664587:97664695,97636275:97636417,97634841:97635423,	GAGTTGTAGCGTACCCTGGGGTCTGTTCTGGAGGAGGCCTGAGAGCGGGGTTGCCTGGGGCGTGGGTCTCTCATCCCTCTCGTCCTGGTGAAGAAGAAGAGTATACCCAGCGGgtgagtaccggccgcgagctcccggctgagcgggcgtccccggggaggacgctgcggggcgccgttgtggcaagagcggtcgcccgcgcagggcgtggaggcgcgaggccgggggacgccagccggcaagttgcacgggttgcagcgccccgggacctactttctctttgccgtcgtccctgccttgctaggaaaagaggggagctttgacttcaggtgatttcctttgtggcttacaaaagagccccctaaatatgcaagcggttccttttatttccagagcttg…
ENST00000552576.2_1_RP11-644F5.11-001	chr12	+	56122888:56123139,56123446:56124636,	CTCATGTGACGCGGTAACAGCTGCGGCCTGAGTCACTGGGCCCGGCGCGGGGTGGGCCGAGCCCCCCGCCCGGCCAGGGCCACGTGGCCCCTACCCGGAAGAAGGCGCCCACCCCCGCAAAGGGAAAGCCGCAAGGGCAAGACCTCGGGGCGCCTGGGGCCCCCCTCTGGCGCTATACCTCCGTGCCAACTCGGGGTAGGAGAGCGGGGCGGAGCGCAGCCTGGGTCACTCTGGTTCAGAGAAGCGGACGAGgtgggtgagagttaccctctgagcgccggggcggagagctgaggccgggtgacaatgtggtctgtgaggtttccccatcctaccgtaggggatgagccagctctctcctctggctccaactctgtgcaagccccctccccatccgac…
ENST00000366187.2_1_AC007246.3-011	chr2	+	39680980:39681072,39681438:39681867,	AGGCAGAGTCTTGCTTTGTTGTCCAGGCTGGTCTTGAACTTCTGAGCTCAAGTGATCCTCCCGCCTTGGCCTCCCAAAGTGCTGAGACTACAGgtatgagcaaccatgcccagccttctccttttttaaaaccccttctaagtgtataaacttctcttgtatatatgtttgtatcgctagatttttttgatgttgttggttaaatatatattgtcttgcgttactatttgactttaatatacataaatcttgtttctccaattatattgtaaaaagtcttcagagcagggacaatgtcttcagctttgttcattcttccacagtgcccagcagagcctaaccaaatacttattaaagtaaagtggtatttttaccaataattataactcttcctacaaa…
ENST00000526453.1_1_RP11-110I1.12-001	chr11	-	118868438:118868714,118866905:118867986,	CCAGAGCTGGGCGGGTTAAGGAGGAGGATGGCGCCGTCCTGCAGATGTGCGGGGACGCGCGCCCGCCGCAACGTGAGGCTCATAGGCCACACGCAACTCTGAGCATTGGCCAGGACCTGTAGTAGCCAACAGGACACTTAATAACTGATGTATAGGTGCGCACTGTGTGTCCAGAGCTTTACGTTAACCACCTCACTGTGTCATCTCGCTGAGGTTGTGTGGTTTACTATTACTGCTATTAGCGCATTTTTAAGCGGGAAACCTGAGGCATGAGGAGgtaaggagctttgaggagggttgcacgggtgttaagtagcgcggtcagcacctgatccccgtcactcatcagtacggcggttggaggggaatgcctgctggaggggaccacgaactaaactc…
ENST00000413706.1_1_AC091729.9-004	chr7	+	1200227:1200259,1201988:1202179,1202321:1202364,1202598:1202853,1202979:1203127,	GGAGGCCTCCATCTCAAAACAACGTGTTTTTAGgtaatttcaaacttagggaaaagcttcaagaataataccgaaaatgtcagtgtccccagcacctagatcccccagttaaatccttttccatttcaccgcgctgccccccgccccctggacggttatgtggccgcgtggggttggctctgcccagggccgcggtcactgcacagaacgccctgcacgtaaggggctccgcctgggtaagaccccgcccagctgggcaggaggagggcgtgggcccaggacatggagaccagcctgggcaacatagcgagaccccatctctgcagaaataaaatattagccggacggtgcacggtggctcaggcctgtaatcccggcactttgggaggccgaggtggg…
ENST00000417897.1_1_AC113189.5-001	chr17	-	7487236:7487386,7485334:7485481,	CATGGCGGCAGTCACTGCCGTCACTTAGTCGCCGATCAAGGCTTGGACTAAGGGCCCACGGTCACTCGAGTAGGACTTGGATCGGATGCTGAATAAAACTCACCGTGAAGCAAGTCCCACTGAACGAAAAGTTGGTCGTAGCATTTCTCAGgtaaaagaatcggcacgagcagccgtttaagcggtccgtccgcctcggccgccatattgcaaagctagcttccgccagtctctccagaccgccattgactttcgttgcgcgtgcgcgctgcggacactccgcctcccgttcttttcccgcggcgaagctggcccgccccgtgccccgctctttctgacgctacccaccctcactctagtggcgtaaaataagtctcagtcagggaccacgttttggac…
ENST00000502511.1_1_PP7080-003	chr5	-	472794:472858,472222:472708,	CAGCGCCCGCAAGCGGCCTGGGCCGAGCGCCGTTTCCAGGCCCTCGCCAGGTCTTTGAACTGCAGgtaaagtggcaggaacgtcttccgtctgctcagcgtttggggatttagactcctaaagccagtacctgccccgtttcccccccagGTTCCGTCCTGCCCGCGCCCGGTCTCAGGGTGGCGGCCCCGGACACGGCCCGTCCCCACAGACGAGGTCTCCGGCCTGAGCTGTCGCACCTGGCGCGGAGGTCGCCCGGGGTGCCCTGGCTGGGTGAGAGGTGGCCTGGCGGGCGGAGCTTGCCAAGAATCACGGCCAGTCCTTAAGTGGATGGTGGGGCCCAGCAGCTGCTCTGTCCCCCTTAACAAACCAGGGGGCATGGAGGGGCCCAGGGCACCG…
ENST00000533708.1_1_RAB30-AS1-005	chr11	+	82783160:82783223,82783665:82784425,	TTCCGCGGAGCCGGGCAGAGGTTTTAGGGGTGCGCAGGAGTCAAGTGGTGGTTCAGTGGGGACGgtgaggtggaggacgatctggtcggatagccgcgggcacgaacctgggaaccagagggtggaggccatgctggggactgatgtagggcgggaccgactggaagcggcatccagaggcccagtgagcctcggtctcagctcctgaaggggttgcatggggccctacgcttccttctccattttttagctaagagattgagagagtcggtttacttttgggcttggagtatcatttagatctgttaacagtacagttgagagagttggtgtcttttgttgaggtgcgaggacccgaggcggcgaccctcgcctttattcggagaagcccacttccac…
ENST00000625350.1_1_GLIDR-001	chr9	-	41954749:41955081,41952379:41954633,	TAATTATATTTAATTACAAGTGTGCCCCTGGTAGTCTTTAACTGAAGGGCACTGACTGGGTCACTGGTGAAGTTCCCCGCAGGAACTGAGTCAGACCCCATCTCAGGGCCCTGCACAAGATAGGTGCCTGCTCTAAGGCGTGGACCCTCGCCACAGCCCTGGCCCGTCTTGACGGGCGAGGGTTACTGTACTTGTCCCAACCGTACAGATGAGAAAGCTGAGACTCAGGGCCAGCAACCCGGGTCCCAGCGGAGCGCCCGGCACACGCCGACACTTCAGCACCAGTGGCGGTGGCCACCACTGTGGGCGGAGATGGCTGCGACGCGTGCGCAGgtaaagtctatgcgcgccttgcctcccaccggcgccttccccggcctctggtttttgtccccgcca…
ENST00000560359.1_1_GABPB1-AS1-005	chr15	+	50647525:50647962,50648297:50648567,	GAGAGGGGAAAGAGGGTCTGATTTTTTAACGAAGGGAAAGAAAATATGCCATTTCTAGCGCTTCAGCCACACAAAGAAAGCGGCGGAATGATCCGCTCTCGGCGACCGCAAGTCCCGGCTCGCCCGGCGCCTGCGCGGCAGCGGGGGTGGGAGCTGCGGACGGCCATGTGCGCGGCGGAGAGGCCGGGTGGCCACCGAACCTTCCCGCCTGTTCTGCGGTGGGTAGGAGTTTGGAAACTAATGTTCCTGTGCTAACCTTCGTGTCTCTGTGACATGACTGTTGAAAGACGGAGAGTGCGGAATCTTTGGAGTTTTAAGCTTGCCAACTGTGCGGCCTAGCAGAATCCTGGGAGACGGAAGGACAGCCAAGAGGCTAGGATTTACCTTTAAGTGTCCCTA…
ENST00000453677.1_1_KMT2E-AS1-001	chr7	-	104654588:104654768,104653872:104654426,	AGAGACGACGGCGAGGCTGCTCGGAGTGTCTATGCCCACTCTGTTGCCGCTCCCGAACTCCGGCACGGTCTCCGACTCGGCCCCCTGCGCCCGCTCAGTGTCACTGCCTCTCGCTCTGGGAAAATGGCGGCGGCGGCGGCGGCGGCCGCGGCGGCGGCGGCGGCGGCGGCAAGTGCACGGGgtacgcccgtcccgctccgcaggggcagagggggaggggatgaagctgcccggcgccattttgcttgtgggctgccgcccgccgttgcctctccgcggaggctcgaagatagcaaactggaggcggtgagggggacggaatctctgtctttctgacaacagATGCATTCAACAATCCACCGAAGGTTTGAGGAAGTGTCGGTATTCGGTGGGACTGGT…
ENST00000447883.2_RP11-277L2.3-001	chr1	-	149576917:149577296,149576594:149576771,	GGGGGAGCAAAATGGACGAAAGGCGACCCCCCAGGCAGGGGCGCTGGGTGCCTTGGGAATCCGAGGAATCCCTTCTCTTTGCCAGTCGGAGGGGACTAGATGGAGCCGAAGGGGCCGGAGATGGGCCGAGCGCTGCCCCCCGGGGGTCCTCGGCGCCGGGCGCAGCTTACGAGCGCAGCGCAGCAGGCTCCATTCCCGGCCGCCGCCGCTCAGCCCATTACGCAAACCTGGTGGGTCCAACCAACCCCGCTCTGCCGCCGCTGCTGGAACCCAGGAGGCGTGCTTGCAGGCTTTGGGCACTACGTGGGGCTGGAAATACCACGCACTGCCCCTTCGCCTAGACCCCCGCTCGGGCCACGCGGGTTCTGCCCTCAAAGCTGgtagctgccccagacttgg…
ENST00000537024.5_1_SNHG1-013	chr11	-	62622896:62622951,62622605:62622688,62622360:62622410,62621991:62622023,62621273:62621536,62621019:62621062,	CTCCTGTCTGCAGGATTTACGCGCACGTTGGAACCGAAGAGAGCTCTGTTGTTGCAgtaagttcttacggccatttcttaatctctgctctttcgttgagtgtgtggaagttgctacggggatgattttacgaactgaactctctctttctgatggattagtggagaaaacagaaaattctgagtagcactgtactgtacgcaacaaatgtcagggccctattgatttgtctgaggtgttagtgaagggtgttattttttcagATGTTCAGCCCACAAGAGCTTACTGGTGAAGGAATGGGACAAGACCCATCTTTATGCAAAGCCAGCGTTACAGTAATGTTCCAGgtaggtgtacatggtttatgctcttacagaggagaccttgtagataaccact…
ENST00000526036.1_1_AP001372.2-001	chr11	+	74204411:74205018,74207694:74209578,	CGCAAGCGCAGGCCGAGACGCCGCAGGTCGAGTACCGGGTGGCAAAGCAGCTGGCCCGGGCCGTGGAAGGTGGCCAGGCCACCGCGGCCTGTGACGCGCACCTCGGCGCCCAAGGCCCGTAGCCGCGCAGTTTCCTCGGGCGTCAGGCCGCCGCGCAGCCCGGCCGTATACACGGGCCCCGCGGGCTCGCAGAGCAGGAGCGCGCCCGCCTCAGTCCCCGACGGGGCCTCAATGCCTGGCTCGGCCTGCAGCCGCCGCAGCCAGCGGTCCTGCAGCCCCAGTAGCTCGGCGTACGGCACCCGACCCAGGCGCACCAACCGAACGGCGGGTTGCCGCATCGTGCCCACCGTTGCGTCCGCGGGGCCCCGCCCTCTCCGTGGGCCTGGGGGCGTGGCCTGA…
ENST00000445680.1_1_RP11-552M11.4-001	chr1	-	111983760:111983986,111981260:111981447,	TTTGTGAGAGATGCGACTTGGTCCCCGCTCAATCACTCCCTGCTTACCACAGTGGGCTGGGACCATCAGGTCGTCCACCACGTTGTGCCCACAGAACCTCTCCCAGCCCCTGGACCTGCAAGTGTTACTGAGTAGATTGGATTTAAGACAAAAAGCAAGTCCCCCATGAGTGTCCACTTCTTTGCCCTGCCCTCTCAGCTTGTGAGACAACACAGGAGCCTTCTATAgtatgttgatatgctagatctgtgccgttaataggcatcgtctctcagcctgagggaggctggattctgggttcctgtagtcacagggaggaaaagctttcttaaaaatggacatgtatgtgcgtgtgagtgtgtgtgtagatttatagtttttggtagtggcaggaataaa…
ENST00000584509.1_1_RP11-888D10.3-001	chr18	-	9334135:9334439,9322060:9322150,9315192:9315261,	TTCTCCGCACCGGGATCCCCAGTCCCTCAGGTTCCGACAGACCCTCCTGTCAGGCCCATTCTCCGGGCCCCCTCAGTTGCAGTGTTAAGATCAACAGTGTTAAGATTAAAGCCTTGTGATGTGCTAGCCACTACGCTGAGGATATGCCGTGTACTAAAATTCCTCAGGACTCCTCACAGCTGCCCTGTAAGGAAGCGGCCATGGCCGGGTTCTAGCGATGCGAGGCCGAGGCTCGGGGCGCTGAGTAGCCTAGCGCGTCGCCGAGGAGAGCTGGCACGTGAACCCCTTGTCGTTTGCCGTCAGAGgtaggatttatataaaatgcgcgtttcctaggtctacctcagacctactgaataaggatctccaagggtagagctttcgaacttcgttcaccaa…
ENST00000590889.5_1_CTD-3220F14.1-002	chr19	-	37759649:37759886,37757716:37757885,37756849:37756987,	CACCGTTGCCCGGGGATGGGTCCCTGACACTTGGCGAAGTAGCAGCCCTGTGTGATCGTGCGTCTGAGTCTGGGCTGAGACCAGTCCTGGCCAGGGTAGTTACCAGGACGGTCTCCGGAGGCCGGGATTCGCGGAGGGTCCACCAGCAGGAAGAAACCCCAGGAGGAAGAAACCTCAGACAGATCGCCGGCGAGGCAGCGCGGGATCCCAGCCTCAGGCGTGCGCGGACGGTGTGCGGgtgagtctccccaaaagtggagcccttgtgatgacgagcacaggtccgcctgtgtgcccgtgggctgctctctcaccggtggctcgtagtcgcgtaacgcagaagtagcagtttcagcggctgacactaagaacaatgcatactggcaaagtgaggtgtct…
ENST00000517959.1_1_CTD-2336O2.1-002	chr8	-	1712600:1712668,1710247:1711094,	CTTGACAGCAGCTCCGACGGCACCTCTGTGGCTCTGCAGGAGCCGCCTCCCCGCCTCGTGGGCACACAGgtgagctgaccgtacttgcccagccggtctgagggaagcgaggtcaggggcgacggcgccgcctccgcctccgcctgtcccctccctccgtccggcatccgcgccgctcaaggactccaaagtcagcgtcgcggtgaggagccccccacgcccaacccgcgcaggcaggaccccgggctgcggggctcgaaagtcccccacaagctgctgtccgggaaccgcacggcccggggtgccgcacgcccaccggaaggcagggctgggaccgcggacgccaggagccaccccggcccctcacccgggctccccctcacgtgggctcccgcgcgc…
ENST00000416221.5_1_RP11-295G20.2-001	chr1	-	231664166:231664302,231663084:231663161,231658134:231658383,	GTACTATTGCGGCCGCCCTCTGCTGCGCCTGAAGAGAGAGGCGACTCTACAAGCCTCACAGCATGCACTGTTACTAAAAAGACGATGCGTCCTCCTGGACCTGAGATCTGTGTGATCGTGGGAAAGCGACGAAAAACgtacgtaatttttttctgaaggcaccttcgggacaccttacccttccctcaggggggcccagcttcgcgcgcggtgctgtgggggttgtagttcctccgccggagcgggacctccggtgccccgggccagggatgtgagaaagaagcgagccctcgagtttcctcggggcatgtgggaaggtttttttcaggatccaggcagaaccttacagagctgggagttttttaactttccattcctggcagtgacgccaggagcttt…
ENST00000452942.6_1_ENTPD1-AS1-007	chr10	-	97667535:97667639,97664587:97664695,97657315:97657436,97636275:97636417,97635039:97635423,	GGACCCAGAGGGAGCGGAGCACGCGCCTTTGGGAATCTTCGGTGCGCCAAGTCTGTTCGCCGCCGGGGTCTATCACCCCCGCCCCTCGCCTCTGCCCGTGAGCGTgtgagttgtagcgtaccctggggtctgttctggaggaggcctgagagcggggttgcctggggcgtgggtctctcatccctctcgtcctggtgaagaagaagagtatacccagcgggtgagtaccggccgcgagctcccggctgagcgggcgtccccggggaggacgctgcggggcgccgttgtggcaagagcggtcgcccgcgcagggcgtggaggcgcgaggccgggggacgccagccggcaagttgcacgggttgcagcgccccgggacctactttctctttgccgtcgtcc…
ENST00000439943.5_1_OSER1-AS1-002	chr20	+	42839600:42839717,42843528:42843643,42853461:42854667,	CTCAGAAGCACGTGCGCCTTACGTAATTTCCTGTTATTCTTCGGTTTGCCTCCTCCCAGTGGCGTGGATTTGCTCCCGACCCGCTTTTGGGGCGTGCCTGCTTCCTCCTCTCTGTTAGgtgagtgagtaggcgtcattcttcacagtagtcctctgcctccaccgccccgggatctccttgcgctcggtcctctacgtggagtcacctatgcagaggaattccacggggcgggggcgaggacagggtgcgggggtctttatggcagacaatccccggctgagcgcttggccagagtttctgtgatgctagaatctggactgcctgcgacctctccgggactcggacaccagccctcgcctcctggtgatcttttaggtcctgcagagaagtgaagaggt…
ENST00000564621.1_1_UBL7-AS1-002	chr15	+	74753677:74754439,74758377:74758471,74771401:74771619,74772962:74773255,74773392:74773632,	CTGGGTGCTTTGGTTGGAGAGGGTCCCATTTCCAGTCATTCTTCAGCCTGGTGATTCCCGCGCTCCCCTGAGGAGCATATGAAGTACGTCGGTTCTGCCAGGTTGGAACGCGCTGCTGGACACTCGGCCGTAAGGCGGATCCCGGATCCCCTCCCACTCCGACCCTTCCCTCCAGAAGGGCCGGTTCCCAAACGGCCCCTTTAGACACATCCAAGCGGTTGCCGACGGCCCTCACGATGAAAACTGCTGTCCGTTGGTGAAGGCAGCCTCTTCTGTGCTCCTCGCCGCTGACTTCCTGAGGCGGACCTACCTGTGGAGGCATACCAGGAACCAGACGATGACCCCCTCCAAAAGTTGGGTCTTTGAGGAGAGCTACTAACTTGGGTTCCTGGTACACCC…
ENST00000589515.2_SPPL2B-012	chr19	+	2342720:2343290,2343963:2344037,2344360:2344422,2344551:2344650,2345251:2345328,2351432:2351655,2352944:2353565,	CCCCTGCCTACAGCCTGTGACCCCTGCCTACAGCGTGACGCCCACCATCCGGGGACAGTGACTGAGGGGACGCAGCCGGCCAGGCCCGTGTCCACCATCCTGGCCCCACCATCCGGGGACAGCGACTGAGGGGACGCAGCCGGCCAGGCCCGTGTCCACCGTCCTGGCCCCACCATCTGGGGACAGCGACCGAGGAGACGCAGCCGGCCAGGCCTGTGTCCACTGTCCTGGCTGCCGAGTGGTGGGCTCCTCTACCTGCTTCCGCAGGGTGGGCCCTGGGGTGGGGCCTGTGCCGCCAGCCCTGCTGGAGTTGTAACAGCAGGGGTCCTCCCACAGGTCTGGGGTCCTCAGAGTCATCCCCTGGGCAGGTGGAAGGGCAGTGGGGCTGCGTGCTGGCTG…
ENST00000507999.5_1_NOP14-AS1-006	chr4	+	2936667:2937462,2939479:2939571,2939702:2939869,2940420:2940519,2942029:2942231,	GCGGGTCGCTGCTTGGCTGTGGGTTAGCAGCACCCTGAGCGGAGCGGAAGAGCTGCCCGCCGCCGCGTAACCCCGAGGCCGAGACTCCTGGCCTGGCCTCCTTGGGCCCACGACGCCTGCCCCGCGGAGCGGACCCATGGGCCTGAGGTTTGTGTGCGGGGCCTCAGGCGAGCGCTGGCGCAGCCTGTCCCCCATCGTCTGCGCCCTGCGGGCCTGGCCCTCCCCGTGGAAGGACCGCGGGCTTCGGGGCCCCACGCTGGGGGGCTGACTCCTGCCACACACACAGCGGTGGCCGCGGGCCTGGGGCGGCAGCACAGCCATTCTGCTCGGGCTGCGTGAGCTGACCCCGCTCTCTGTGCACCTACTTTTGCTGCGTTTGGTGCTGAGCCTGAAGTCCCA…
ENST00000614046.1_1_RP11-147L13.15-001	chr17	+	66201630:66203634,	GGGATGAAACAAGAGGGCGGCTGAAGCCGATCCTGAGTGGGGCCCCAGCAATTCGGAATGAGCCTTTTCCCTCCACCCGCTTCTGCCGACCGGGGCCCTCCCGCGCGGCCTCGCAGGCCTCCCCACCCGCGCCCGTCCCTCCTCCTCCGCTTTCCCTTCTCCCCCGTCCTCGGCTCCGACATTAGGGGCAGGCGGGGCAGGCAGCCCAAGCAGCCTGCGGCTTCCGCTGCGGAGCGCTGCGCCCCGGCCCCTGCCCCGGCCCCTGCCCCGGCCCCGCCGCCGCCGCCGCCCAAGTCCGGACCCATCGGGGGGCTCAGCTCGCGGCACCGCGAGCAGCAGGGGCAGGTGGGCCGCCGCCGCCGCCTAGGTTGAGGCAGCCTCCAAGCCGTGGCTGAGCTC…
ENST00000595094.1_1_CTC-513N18.7-001	chr19	-	20844250:20844389,20829085:20829211,20828490:20828585,20763013:20763127,20736598:20736641,	GGTGCGGCCTTTGTCTCTCGCTGCAGTCAGAGCTCCAGGTCTGGTTCTTCTCCTAAAGGCCCAGGCTGTGTGGCCCCGTGTCCTGCAGGTATTGGGAGATCCACAGCTAAGACACCGGGACCTCCTGGAAGCCAAAAATGgtgagagtgagggtccgacatcccgagagaggagagggactggttggaaccggtgaaaagtggctgtggcgggactcaggcctccccgcagtcagctccacagtctgctcccccagttctccttgctcagctcggcctcagtcctgttcagccataaaatggcagctgcgctgacagccggcacccgggcgtcttgtctcttcactgcgcggtgactaccctggcctggagccctctctgggcagctctgcacccgcag…
ENST00000449289.5_1_GAS5-008	chr1	-	173837098:173837127,173836129:173836181,173835899:173835934,173835666:173835705,173835315:173835344,173834995:173835032,173834648:173834685,173833813:173833842,173833622:173833644,173833395:173833442,173833038:173833213,	CTTTTCGAGGTAGGAGTCGACTCCTGTGAGgtatgttttatctttgcgaatgttgcgggttttggggcgctccagcctttgtctgctaaggtcaccctgaattgactgggacttctaagccagtcgcgcgcctttgcagggcctacaagttgaggatggtgggggattgcacatatggtgcatgcgtgacctaagctgcgactatgttagagtagaactgcggagaagcctcggctctcgtgccctgcctctgatgaagcctgtgttggtagggacatctgagagtaatgatgaatgccaaccgctctgatggtggcacatgccgagtcacccgagtaagctattgttaagggccgtgacccgagcctccatcagccgtccgctctcatgaaaggctgt…
ENST00000574306.1_1_MIR22HG-002	chr17	-	1619424:1619545,1614805:1617308,	AGCTGATCGGAGCCTGGAGCCGGTGTGTGCTGGGTGCCGAGAAGAGACAGCGCCGCCGGCCGTGGGGAGCGGACGCAGTGATTTGCTCCCCCTCGTGCAGCAACCCCCACACCCAGCACCAGgtgggtgtgagctggcgacccggtcacgcagcggggagccgcggtaacgggatggagggtgaaagtggggtccgggcggccacacccagcccttccgggaggagaaggggcggcgggggcaggggcgcctcggggagaggggcctggactggccgggttagtgtgtcaggagctacgaggaaagagtctgggacgggagtcgtggcggaagggctggcggagtggcggggggcggggggagagccgaggggccggagggccgggggcggctcacccg…
ENST00000590523.1_1_LINC00662-002	chr19	-	28284440:28284848,28283908:28284140,28281399:28282809,	GTAGTCCGGCCGCCCTGTGACTAACGGCTGGAACCGCCTAAGACACCACCCCAGCCAGCATGGCCGGCAGGAGCGCACCGCGCTGTCTCCCTCCAGGGATCCGCACCGCCCTACAATCCTGCTTTGTGCTGAGATTGTAGTCCTGCAGGCGTACAACTAACAAGCTGGGTGCAGATAAGAGACTACAGCTCCCCGCATCCCAAGCAAAGGTCCCTCCTCTACGGAGCCCCTCCACGCGTCCACTGCGGTTCCGCCGTGCCAAGGGGAGCTTGGCTGTTCACGGGCCTCACCTGCTAGCGAGAAGATAGCTTGGCCGGGCGGCTGATCTCACCTTGTAATTCTGACACTGTGTCTCCCGGGCTTGTCGGCTTCATGACTTGTGCCCAAAGTTTGATTTCT…
ENST00000395400.4_1_SLX1B-SULT1A4-002	chr16	+	29467769:29469080,29469249:29469336,29472703:29472854,29472959:29473084,29473174:29473271,29474666:29474792,29474888:29474982,29475481:29475661,29475784:29475984,	TTTTTTTTTTTAGACAGAGTCTTGCTCTGTTGCGGAGGCTGGAGTGCAGTGATCTCAGCTCACTGGAAGCTCCGCCTCCTGGGTTCAAGCGATTCTCCTATCTCAACCTCCCAAGTGTGCCACCACACCTGCCGAATGTTTGTGTTTTTAGTAGGGATGGGGTTCGCCATGTTGGGCAGGCTGGTCTCAAACTCCTGACCTCAAGTGATCTGCCCGCCTCGGCCTCCCAGAGTGCTGGGATTATAGGCGTGAGCCACCATGCCTGGACATGACCCTGTCTCTAAAACAATGTAATGAACTGCAGCTCATTCTTGTGTGCACTTTTCTGCACCCCCTTTCCCTTAACACTTACTATTGTCTGGCATGCTACGTGTTTTCTTGATCTCATTAGCCTCTCCC…
ENST00000620617.1_1_RP11-61K9.3-001	chr13	+	20437998:20439188,	CAGCCCTCAACTCCCGGTCGGGTTGTCTCCCCGCCGGTCTCCCGCCCCCAGCTACCGGGTCCGCCAGGGTCAGGAGCCCGAGATTCGCCGCCCGTCGTAGCGGCCCGCTTCGGCCCCTCGGGGCCCGGGGCTCTCCGGGACCTACACAGCCCGGGAGACTCCGGCGGGGCTGCCTGCCCTCGCCCGAGCCCGGGGGCCCAAGCTGCGGCAGCGGCTCCCAACGCCTCTGCTCGAGGAGAGCGGCGGCCTGGATGCCCCAGCGCCCTCCCTGTCCAGTTCCTTGAAGGCCCCCAAGAGGGGCGAGGCCGGGGAGGTGCTGGAGCGGGGCCAAGTGAGCTTTCGGGGCCGCGGTTGAACTGGAGTCTTGAGTGCGCTGCGGTCAGTGGAGGCCCTTCCACC…
ENST00000609879.1_1_RP5-998N21.10-001	chr1	-	149400131:149400540,149398877:149399166,	GGCCCGTACTAAGCAGACTGCCCGCAAGTCGACCGGCGGCAAGGCCCCGAGGAAGCAGCTGGCTACCAAAGCGGCCCGCAAGAGCGCGCCGGCCACGGGCGGGGTGAAGAAGCCGCACCGCTACCGGCCCGGCACCGTGGCTCTGCGGGAGATCCGGCGCTATCAGAAGTCTACGGAGCTGCTGATCCGCAAGCTGCCCTTCCAGCGGCTGGTACGCGAGATCGCGCAGGAGTTTAAGACGGACCTGCGCTTCCAGAGCTCGGCCGTGATGGCGCTGCAGGAGGCCAGAGAGGCCTACCTGGTGGGGCTGTTCGAAGACACGAACCTGTGCGCCATCCATGCCAAGCGCGTGACCATCATGCCCAAGGACATCCAGTTGGTCAGCCGCATCCGCGGGGA…
ENST00000457233.5_1_LINC00969-039	chr3	+	195384933:195385036,195388627:195388712,195389442:195389604,195390495:195390638,195390957:195391121,195392937:195393553,	GGGACTGGCGGGACTGCGCGGCGGCGACTACAGACGTGTCGGGGGTCCGGGGCCTGTCGCGGTTGCCAAGCGCTCGGCGCTTGGCGCTGGCGCTGGCCAAGGCGgtgagtccctgccgcggaccggggcagggcaggcggggggcgaggcggcggtaggagcgggacggtccccagcgggtccgagcggagcgggcgccgggtgcccgcgccccctgcccggggatcgggaaggggctgggagagccctgggccggtgcgagggggagccgcggagtgtactcgggggcctggggagctcggtccttagcaggtaggccgcgtcccggtgaaggtcgcgaccccgcgggcttgctgggcgtcccctccgccgctttggtccgggcctggggtccggcga…
ENST00000597953.1_1_RP11-91G21.1-001	chr3	-	142719749:142720309,	GTAATTTCCTCAGCCGCGCTCACTCCGCTAGTTTTCCTGGGAGTCACGGTGCTTGGTCGCGTTATTGGGTCCGGGAATTCAGAGAATCAGGGCCAGCTGATACTTCACCCTCTTATCCCAACGCCAACCCTTGATAGATGCGAACCAGTCGTATTTCCTTTGTGGGAAAGGAGTCGCTTTTTAAAGACGTGCACTGGCCATCTAGGGAGGAGCTTTTACTTCAACTCAAAATAGGACTGGAGCTGACTGGTGACCTGGCGCTCGATGGACGGAAACGCTGTTCTTGCCGCTTCGGCAGCTCCCATACTGGTGGGAGAGGCAAACTTGCAGTCTGCTCATCTTAAGATGGTGAATGTTGAGATAGGGTTGCTCCCGAAAAGCCGAGAAGAGGAGCCGTTT…
ENST00000555045.1_1_DHRS4-AS1-002	chr14	-	24423334:24423375,24422983:24423242,24408822:24410367,	AGATCGATAGGGCTGCACAGAGGTGGCACAGTTGTGCCAGAGgtagcagggacaggagggctggcaagggagggtccagggctaggggattcggagtggcttcaggcggaccacgtggctaccttttttccagGGCCAGACTTTGGCAGCGTGTAAGGTCTGAGGACAGGGGCACCGGAGGCCGAGGATGAGAGGCCAGTGCCTGTTTCCAGGCAGCCAGGGCCTCAGAAACTCCGGCCGGAGCACTCACCCGTCGGTGGAGGCCGTTACCAGGGCCACCTTATTTGCGAGCGGGTCCCGGCGGGTCATCCCGGAGCTGGCCATCCGCACCGAATTCCAAGCCCGGGCACAGAGGCCTAGCAGCCCCGCCTTGTGCATGGATCAGACCAGCAAgtatgg…
ENST00000542265.5_1_PXN-AS1-001	chr12	+	120639094:120639229,120644348:120644424,120647642:120647737,120650178:120650722,	GCGAAGGAAGGCGCTGCCTCGCGTTGGAGGAGCTTGCTCTGAGCTGCTGCCACCTGCTGGGCTGGAGCTGGAGCTGGAGCTGCGAATTCGGAGTCCCGGTTCCCTGTGCCACCTGGCGAGCTCAGCAAACTAAAAGgtatgacgtggagctgagacataattgcacatgcttagaaacagaatggtttctctttttttttttttttttgagacggagtgtcgctctgtcgcccaggctggagcgcagtggcgccatctcggctgactgcaagctccgcctcccgggttcacgccattctcctgcctcagcctccggagtagctgggactacaggcgcccgccaccgtgctcggctaattttttttttgtatttttagtagagacggggtttcatcatgt…
ENST00000612689.1_1_AC114271.2-001	chr19	+	10444112:10446924,	GCCGGCTTCGACTTCGGCCCCAGACTTAGGGCTCAGCGGGGGCCGGTGAGTAACGGACACGTCCGCCGCCATCTTGGGAAACCCGGCGCCTTCTGGGACCAGCGAGCCGGGGCGGAGCGGCATAGAGCGGCAACGAGGGCGCGCCCGTCGATTGGCTGGGAGAAACCCCACCTCCTTCCCGCCCCCCTTGCCCCGTTGGCTAAGCCCCAGCCCACCTCTCAAGAGTTCAAGCTGCGTCTGCGCGCCACAGGCCCCGCCCCCTTCCGTCGCAGCGACGCTACTCAGTGGATGTGCACCTGGGTGGGAGAGACTTGCAGCGCGGGTGGAATCAAACCACAGATTAGGGAGTTTGAAGGCTTTATTGGTGCGGAATCTGAGGGCACAGCCAAGCCCCCGCCA…
ENST00000596623.1_1_ZNF888-001	chr19	-	53426622:53426723,53421112:53421250,53420475:53420657,53418449:53418575,	GCCCACCTCGTTGGCTCCACGGAGGCCTGGCTTCTGTCCTGTGCTTGTAGATTCGCCCGGACCAGGAAGCGGATCGCGTGGACTGGAAGTCACACTGCGGCGgtgagttttgctctgtgttgtattgaggctgtgcctccaggtccccggcaattctgtacctgggatgtggggtctccacagacctggaaattctcgcccttcttccttcaacaagagcaaatggagacattcccctaggagtccggaagtcacttccttttgggtttaaagtcgccctgaggctgccctgtcctcggtctttttgctatagggcaatgtatacagtttgtatcgcgtagttttcccgttcacaaccgtttgttgactcctcccaccccgcgctttttaaagtcctca…
ENST00000566814.1_1_CTA-445C9.14-001	chr22	+	26908503:26910534,	AGCGTGGGACGCTACGGCGGATATGGCTGCAGAGCGGCCGGCTGGGATCTTAGATAGGAGGGGTGGATTTGCAAGGCCTAGAATAGCTGGGGAGTGGTTTCCCCGCGGAATCGGCCTCCCTGCCGCTCCTGCTTTGTACTGTGACGCTCAGCCTGTGATGACTGGTGTGGAATCCGCTGAGCCACCTTGGCCTAAGGAGACTTTACCACTCTGAGATTGTAAATCTGTAAAATAGAGATGTAGGATTAGCCCATACGGTAGTTGTGGTAAATACTGTGAGACAATAAGGGGCCTGGGACACAGCATTCAAATGGGAATAATGAAGGTCAAGACTGTGATTCCTGTATCTTTGACGCTCTCGGTATAAGCACCGTCGTGGGCACAGGGCAGTGGCCTTTA…
ENST00000538266.5_1_SNHG1-019	chr11	-	62622896:62622939,62622605:62622688,62621991:62622023,62621273:62621305,62621024:62621062,62620547:62620587,62620081:62620153,	GGATTTACGCGCACGTTGGAACCGAAGAGAGCTCTGTTGTTGCAgtaagttcttacggccatttcttaatctctgctctttcgttgagtgtgtggaagttgctacggggatgattttacgaactgaactctctctttctgatggattagtggagaaaacagaaaattctgagtagcactgtactgtacgcaacaaatgtcagggccctattgatttgtctgaggtgttagtgaagggtgttattttttcagATGTTCAGCCCACAAGAGCTTACTGGTGAAGGAATGGGACAAGACCCATCTTTATGCAAAGCCAGCGTTACAGTAATGTTCCAGgtaggtgtacatggtttatgctcttacagaggagaccttgtagataaccactccatgatgaaca…
ENST00000418534.3_1_AC007161.5-002	chr7	-	7781606:7782205,7778155:7778615,	CCTTTTCACAAGATGGCGCCGAAAGCGAAGAAGGAAGCTCCTGCCCCTCCTACAGCTGAAGCCAAAGTGAAGGCTTCGAAGGCCAAGAAGGCAGTGTTGAAAGGTGTCCACAACCACAAAAAAAGAAAAAGAAAAAAAGAAAGATCTGCCCGTCACCCACCTTCCAGCAGCCCAAGACACTGCGACTCCGGAGGCAGCCCAGATATCCTCGGAAGAGCGCCCCCAGGAGAAACAAGCTTAACCACTACACTATCAAATTTCCGCTGACCACTGAGTCGGCCATGAAGAAGACAGAAGACAACAGCACGCTTGTGTTCACTGTGGATGTTAAAGCCAACAAGCACCAGATCAAACAGGCTGTGAAGAAGCTCTGTGACATCGATGTGGCCAAGGTCAACA…
ENST00000442067.5_1_GAS5-018	chr1	-	173836129:173836181,173835899:173835934,173835666:173835705,173835315:173835344,173834995:173835032,173833769:173834685,	GTATGGTGCTGGGTGCAGATGCAGTGTGGCTCTGGATAGCACCTTATGGACAGgtaagaattggggaaagtatggtgggaagaatgaaatctaagaggtggtctcagcctgtgatgctttaagagtagtggacagaagggatttctgaaattctattctgaggctttaatgttaacagcatttatatttaacgtgactgctgtgaggttcattctcactgttttgcttgcatctttttgttttctagTTGTGTCCCCAAGGAAGGATGAGAATAGCTACTGAAgtaagttgaaaattccctctcaaaaaggtttaaagccattggatgtgccacaatgatgacagtttatttgctactcttgagtgctagaatgatgaggatcttaaccaccattatct…
ENST00000585122.5_1_CRHR1-IT1-006	chr17	+	43697712:43697738,43699274:43699407,43707270:43707524,43712667:43712764,43713649:43713839,	ACTTCTAGGCTTGGTTGAACCGTGCAGgtaggtccggggctgggggagctgcctttggcactggtgcccctgggggtgggggcacgagtgggccagggtgatggtgaggtagaggaggtgtccctgacccgacgagctcgagggagcggcctggctgggaggcggggggccgcggggcccggggagcgggcgccgccgagggccctggaagcggcggggctgggggagaggggacgcgtgtgtggggcacggggacgcccgcccagcgcccactcgtaggcctgggacgcgggctgccggccgagtggcctgagggcctggctgcccggggggcgggccggggccgcggccgggggcgcggagcggagctcggggcgccaggccgagccgaggtgggac…
ENST00000453671.5_1_TMEM44-AS1-001	chr3	+	194304740:194305177,194309750:194309871,194310203:194310355,194310584:194310989,	GCTGGTGCTGGGAGTAGGGCGCAAGATGTCGGCGGATGCAGCTCCGAGGAGGTAGGCAGTGGGAGCCGGCGTTCAGTCCGGCCCGTGCCAACAGTGGTTCCTCTCTCCCCCGTAGTTCGAGGAGACCACGCGCTGCCCCTCTGGCACGATCGTGGATGAACCCCCTGGCAACTGAAATGGGAAAGGCAGCGCCCCCGACTCTGGGGACTGGACCGAAGTCCACGGTAGTGACAGCTGCCAGACCCTGAGGAGAGGACGAGAAGACCCGAGGCCTCTGCTACGAACACTGGCAGCCGATGGAAAATTCAGACGGATTTGGGACAGTATGCAGAGTTCTCCAAGCGACAGATTAACAGAGGCTCTTGAAGAATAACTGCGTAATCACGTGTTCTGCTCAAA…
ENST00000425425.1_1_LINC00969-043	chr3	+	195384964:195385036,195388627:195388712,195389442:195389604,195390957:195391159,	AGACGTGTCGGGGGTCCGGGGCCTGTCGCGGTTGCCAAGCGCTCGGCGCTTGGCGCTGGCGCTGGCCAAGGCGgtgagtccctgccgcggaccggggcagggcaggcggggggcgaggcggcggtaggagcgggacggtccccagcgggtccgagcggagcgggcgccgggtgcccgcgccccctgcccggggatcgggaaggggctgggagagccctgggccggtgcgagggggagccgcggagtgtactcgggggcctggggagctcggtccttagcaggtaggccgcgtcccggtgaaggtcgcgaccccgcgggcttgctgggcgtcccctccgccgctttggtccgggcctggggtccggcgacctcgcgggctgaggtagcccctcgcctctg…
ENST00000466734.5_1_DUBR-002	chr3	+	106959539:106959934,106964855:106967195,	ACCCACGCGGCGCAGCTCCCAAAGTTGCAGACAGCCCGGCGAACCGCGCAATGCGCTTCTTCTGCCTGCAGCAGAGAAAAGGAAAGAAAACTCCGCAGGGGCTCCGTTGGCTTCTCCACGAGTGACAACCATGTTTTCCCAGATAGAAGACCGGAGCCCTGCTCCTTTGCGATCCGCCGAGGGCTGCAGAGAGCATCCTCATCCATTTGGGCACCCCTGCCCAGGAAGAGCCCGGCCATCCCTTTCCGGACTGGATCCTTAAGAGGTGAATTTTCTTCCGTGGATTCCGATTTGCTCCGTCTGACCAGCCTAGGCAATCCAGCATCGCGTGGTACCAGTGCCGCTGGGCACACTGGCTTCACGCCGGCTCCGCCTCACCAGCAAGCGCATTCCCAGgta…
ENST00000635968.1_1_RP4-614C10.2-002	chr2	-	91847935:91848037,91843434:91843528,91843394:91843402,91842946:91843023,91816692:91816979,91816468:91816684,	CACAGCGCGGGCGCAGGCGCGGGGCGGTGCACAGCGCGGGCGCAGGCGCCGAGAGGCGCACGGGAGACCTCAGGCCCAGACTCCACTCCCCAGCTGTGAAAGGgtaagaattgagggtggctgaggctcggggttgttcagggcggggtgggctctggacccagcaggcccggcacccaggtcagggatccaggggaggccaggtggggcgaaggccaagaaggggccggggctggtcaggaagggctcctggtgaccagagcactttgcgtgagccagcgtgggaggaaggtgggctggatgagccagggaggcgccgggaggggccttggcagaggcgaccccctctgtcagcccccaggccactgaaccctgggtagcaagaaccggcaggggagg…
ENST00000493710.1_1_RP11-155G14.6-001	chr7	+	128095991:128096077,128097255:128097353,128106617:128106739,128108899:128109251,	GCTGGTGCTTAGTAACCGACTTTCCTCCGGACTCCTGCACGACCTGCTCCTACAGCCGGCGATCCACTCCCGGCTGTTCCCCCGGAGgtgagcggccctgtgggcttccccggctccccacccccatcgctagagtgctcgccgcgctagcagcctcgcgttccagggctgggggtgcgccgccgggatcctctctgatcgcccacgccccatctggggtccccattcagccgtcagccctgttttgtcctaaggtggtcctaactaggatccacgtggcccatcccacgcccacaggtgctgagttaggcatccctgccatgccctcccagagcaccttcacgatctccttgctgtcccaacacttagcgtgttgcgtgttaactaccctttgtctat…
ENST00000399247.6_1_HLA-F-AS1-001	chr6	-	29716677:29716826,29714925:29715202,29706328:29706663,29705743:29706213,29696142:29696272,29694378:29694916,	AGGAAATTTCTGGTGGGCCTTCGCGGCTCCGCTGGGTTGGCAGCCGCTTGAGCCACTGCGAGGAAAGCAAAGTCTGGGCCATGGAGATGAGCCTAGTCCTGCTGTTCCTGATCCGCACTGCCCTTTTTGCACCCCAGGGAGCTGCTGCTGgtaagtggggttcctggcggtcctcggcggagcggcagcggcggggcgtttctgggggtccgggtgggtagcggcgagcgctgtgcggccgaggcggggctcaggtgcgctgtcgggggtgcggggagtggacgcggcccgttcccgccacacctcaaccctgcttccacgtctcttttcagtcctcctcgggatcgctcatcacccgccccctgcattttctggtcttgtcctgcactttctctcctc…
ENST00000589899.5_1_RP11-206L10.9-003	chr1	+	714310:714472,717317:717423,718491:718743,719750:720035,	CGCCGGGCGCAGCAAGGGCCAGACTCTGCGCTAGCAGGCGCTGCGCGCCAACCGGCCGGCACCTGTCGCAGAAGGTGCAACCGATCGCACTGTCGCGCAGAAGCTCCTCAATGGCCAGCGCCAGCTGCAGCCCCGGCCGCCCACTCGCCTCATCTGAGCCTGGgtacgtgcgctccacaacgcctcccccagccagggcccggggatccccgggagcgtccccggctacctggcgccgctcatcctgggtagggtcggccccctgaggctgcccggcatgagggagttgcacccctgagcttgacctctgacggtcctttgtaatagcattaagtctttgaaacttgtagcggggtagaaggggctaggaaatgaagaaaacatctttttaaaaatata…
ENST00000495684.2_1_RP11-455P21.3-001	chr1	+	222988406:222988420,222997226:222997287,223073123:223073207,223156422:223156451,223163967:223164090,223164862:223164989,223165355:223165452,223168227:223168248,	GAGCCCGGACTGGAGgtgagttcgcagccggaacgttgcaggcacttgtttcctcagtggatgcctttcggcgcgccgccgcccggcgccgcgggactgggagaccgggtagggacgggagagtcggcatctcccgcgcgtgtggagggaaatccgggaccccaggcttgagagaagggccaggactgagaacggggaaccaggagagccctaagggcagcctttagggactgaggagggaggcaccggggaccctgaggccaaagaggccctgagactggaggttgcggatgacacggggcagagttgcatctcggaggaaagtagtcattcgtgggggcgtgtcccgggtcctggcggattgactgagaggatggcaggagatggcaaaggttggct…
ENST00000636560.1_1_RP4-614C10.2-004	chr2	-	91847935:91847993,91843434:91843528,91843394:91843402,91842946:91843023,91824710:91825059,	GGCGCCGAGAGGCGCACGGGAGACCTCAGGCCCAGACTCCACTCCCCAGCTGTGAAAGGgtaagaattgagggtggctgaggctcggggttgttcagggcggggtgggctctggacccagcaggcccggcacccaggtcagggatccaggggaggccaggtggggcgaaggccaagaaggggccggggctggtcaggaagggctcctggtgaccagagcactttgcgtgagccagcgtgggaggaaggtgggctggatgagccagggaggcgccgggaggggccttggcagaggcgaccccctctgtcagcccccaggccactgaaccctgggtagcaagaaccggcaggggaggctgcagacggaggagtggaggctccttggctttgggggctctga…
ENST00000637196.1_1_RP4-614C10.2-003	chr2	-	91847935:91847981,91843434:91843528,91843394:91843402,91824468:91825059,	CGCACGGGAGACCTCAGGCCCAGACTCCACTCCCCAGCTGTGAAAGGgtaagaattgagggtggctgaggctcggggttgttcagggcggggtgggctctggacccagcaggcccggcacccaggtcagggatccaggggaggccaggtggggcgaaggccaagaaggggccggggctggtcaggaagggctcctggtgaccagagcactttgcgtgagccagcgtgggaggaaggtgggctggatgagccagggaggcgccgggaggggccttggcagaggcgaccccctctgtcagcccccaggccactgaaccctgggtagcaagaaccggcaggggaggctgcagacggaggagtggaggctccttggctttgggggctctgagtagaagcatct…
ENST00000590677.5_1_LINC00662-004	chr19	-	28283908:28284302,28237006:28237248,28223704:28223875,28206694:28206766,	TTTGCCACACTCCTTCAGAGATGCGCAGTGCTGCCCCTTTCTATGGGCAGGGCCGAAGGTCCGCGTGTAAAAGTACCCAGTCCCTGGTAACCTGACACTTCCCTTTTAAAAGCCACCTTTTGTCTATCTCTGGCCTGCCACGATTCTTCCTGTGCTCCATAGGAGGACCCATTGGACCCCCGGGCTGGCTGCAGGGCCCACACCTGGGTTAGACCTCGCACAGGGACGCTGCTGCCACTGTAATAAAGCGTGCCTACACGCTTCTGAAACTGGTGTAGGAACAACCTCAGTTCTGTGAAAGGCGGACGCAGCAGGACAGAATCTCCGTGGACATCTGTCTGGAGGAGCAATTTTACTGCGACATTTTAAAGAAACAAATTTAATTGATTTCCAAGgtaa…
ENST00000449363.1_1_COX10-AS1-002	chr17	-	13972589:13972775,13937257:13937733,13932609:13933888,	GTGTCTGGAGGTGATCGGAAGGGACTGGCTGGAGTGTGGCGGGCTGACAGGTCTGAGGCCTGAAGGACTTCCGGGAACCGCAAAGCACGGTGTGCCTCCGCTGTCCTGAAGAAAAAGCCGCGCGCGGACGACTGGCCGGCCCGCGCTTGCAGCTCCCAGAAGTTGACAGGCATCCTCCGGTGACCGGgtgaggtgggcagggttgggctgcagagtcctcccgggcaatttaaagttacagcggccgggcgctgtggctcacgcctgcaatcccagtgcttagggagaccgaggcgggaggatcgcttgatcctgggaactcgagaccagcctgggcaacaaagcgagaccccgcctctacaaaaaatgtaaaattagccaggtgtggtggcgcgtgcc…
ENST00000413961.5_1_NUTM2A-AS1-002	chr10	-	89101999:89102087,89096543:89096646,89086387:89086429,89083849:89083922,89080310:89080500,	ACCCAGGCGCATGGCTCCATGAAGCAAGAGGAGGAGGCAGAGCGCGAGAGATCCCGTCCGCCCCAGCCGCGTCTGGGCCAGGAGAAAAGgtgggaaactcgggctgcgccgcacccttctccccgctgccgggccaggcctccctcggtccgccgccgccttgcccgccgggcctgttctcgccggggcgggcggcggggccgggaagagaccccgcggtcctggggcgagggtccgggggcagcgtgggggaggggtcccgggcggcgggcggggcctcaggccatgtcccagcggagggcagggggtcgggaggcactgccggggaggggcgggcggcgccgtgccccgggccgcgaggctcggctcccgctcctggtccttgtctgcactccctcc…
ENST00000590353.1_1_RP11-120M18.2-004	chr17	+	66409764:66409936,66511535:66511717,66518897:66519067,66519866:66519957,66520157:66520218,66521053:66521090,	GAGCTGTGGTGGGCTCCACCCAGTTCGAGCTTCCCGGCTGCTTTGGTTACCTAATCAAGCCTGGGCAATGGCAGGCGCCCCTCCCCCAGCCTCGCTGCCGCCTTGCAGTTTGATCTCAGACTGCTGTGCTAGCAATCAGCGAGACTCCGTGGGCGTAGGACCCTCCGAGCCAGgtaagggatgtaatctcctggtgcgccgttttttaagcctgtcggaaaagcgcagtattcgggtgggagtgacccgattttccaggtgccgtctgtcacccctttctttgactaggaaagggaactccctgaccccttgagcttcccgagtgaggcaatgcctcgtcctgcttcggctcgcgcacggtgcgcgcacccactgacctgcgcccactgtctggcactc…
ENST00000446527.5_1_RP11-421L21.3-004	chr1	+	101491475:101491617,101540951:101541272,101542919:101543064,101549017:101549130,101552408:101552727,	CGCCGGCTGCTGGGGCAGGGCGGCGAAAGGTCAGTCGGCCGAGAGGAGTCCGTGGAGCCACCGTTTCATAGCCTCAGGGAAAGGATCGGGCGTGCTCACGAGCCCTCTAACCCATGGCTTAAACACCCGCTTCCTAAGCCTGGgtaagtgcagtagctcttcgctcgagaggagccacgtggaagagagtcgggaggggccctgcgccctactcctcctctccagaaacagggagggctgggaaggattttcctgatttgtccccggatttggccgagtgcacagattttaattccagtcttctcatcctcctgtagttcaactaggtgtcttcctggtgaagcgtgagattggcaaacccagcagtgagtgtgcttctgatttcccaacaaggcaatg…
ENST00000561140.1_2_RP11-97O12.7-002	chr15	-	89054663:89054752,89008818:89009004,89007934:89008107,89002948:89003094,	TGGATCAATGGGAATGTGTTGTATGACCAAGAGTTGAAGATGTTTCAAGGAGAGGCCCAGCATATACAAAGGCATGGAAGTATGAAAATGgtaaataagcaaatacagctgcagcatacactggggtgagggagatgggaaatgtgactgaacaggtagactgaggggatattgggaagagaggtcttgtgcaggttgctagggttttatgtagtagaagacataatacgaatttcacaaggtaactttcagcagtctagaagatggcttggagggaatagagagtagagggagaggccaggtgagtccgtggtggtcatccaaaggagaacaggagggtgtgaatgctgccactgggcccctggatggatgaaatacttagtagatcatgaaaaatgt…
ENST00000568391.1_1_RP11-390D11.1-001	chr15	+	72264547:72264658,72286034:72286129,72291354:72291421,72328856:72329030,72332277:72332606,	AGAGCTTCCAGATAGCCGAACATATGGGTGCTCCTGGAAGGTAGAGTGCCCAGGAAGGACATGGAGACTCTCTACTCCTTCCCCCATACCTTGCCCTACACATCTCTTCATTgtatcctttgcaatatcctttataatatactggggtaaatgtaagtaagtgtttccccaagttctgcaagccactccagcaaattaattgaactcaaggagaagctggttggtcagaagttctggaagagtagattattgactggtgtttgaaggtggggtggggtgcagttttggggactgagtcctcgatctgtgggatctgatgctacttccaggtagatagtatcaaatttgaattagaggacacccagttggtgtccactgcttgctggtggggaaaacccc…
ENST00000498199.1_1_THUMPD3-AS1-003	chr3	-	9438244:9438308,9433065:9433510,	GGCGGCCGCGGCTCCGCCCCGGGTTCCCACCGCCTGAAGGGCGAGACAAGCCCGACCTGCTACAGgcactcgtgggggtgggggaggagcgggggtcggtccggctggtttgtgggtgggaggcgcttgttctccaaaaaccggcgcgagctgcaatcctgagggagctgcggtggaggaggtggagagaaggccgcacccttctgggcagggggaggggagtgccgcaatacctttatgggagttctctgctgcctcccgtcttgtaaggaccgccctgggcctggaagaagccctccctcctttcctcctcgcgtgatctcgtcatcgcctccatgtcgagtcgcttctcgattatgggcgggattcttttgcctaggcttaaggggctaacttggt…
ENST00000567286.5_1_UBL7-AS1-005	chr15	+	74753648:74753759,74754224:74754368,74758377:74758471,74771385:74771606,	GCTCTTTGAAATGTCCGGCGCCGGAATGTCTGGGTGCTTTGGTTGGAGAGGGTCCCATTTCCAGTCATTCTTCAGCCTGGTGATTCCCGCGCTCCCCTGAGGAGCATATGAAgtacgtcggttctgccaggttggaacgcgctgctggacactcggccgtaaggcggatcccggatcccctcccactccgacccttccctccagaagggccggttcccaaacggcccctttagacacatccaagcggttgccgacggccctcacgatgaaaactgctgtccgttggtgaaggcagcctcttctgtgctcctcgccgctgacttcctgaggcggacctacctgtggaggcataccaggaaccagacgatgaccccctccaaaagttgggtctttgaggag…
ENST00000537869.5_1_SNHG1-004	chr11	-	62622896:62622932,62622605:62622688,62622360:62622410,62621991:62622023,62621273:62621305,62621024:62621062,62620547:62620587,62620283:62620311,62619463:62620153,	CGCGCACGTTGGAACCGAAGAGAGCTCTGTTGTTGCAgtaagttcttacggccatttcttaatctctgctctttcgttgagtgtgtggaagttgctacggggatgattttacgaactgaactctctctttctgatggattagtggagaaaacagaaaattctgagtagcactgtactgtacgcaacaaatgtcagggccctattgatttgtctgaggtgttagtgaagggtgttattttttcagATGTTCAGCCCACAAGAGCTTACTGGTGAAGGAATGGGACAAGACCCATCTTTATGCAAAGCCAGCGTTACAGTAATGTTCCAGgtaggtgtacatggtttatgctcttacagaggagaccttgtagataaccactccatgatgaacacaaaatg…
ENST00000317122.2_1_FLJ37453-001	chr1	-	16174603:16174642,16160969:16163401,	TTGAAATGCTCGATGATCTTCTCTTCCCGCACGTTCTCGGgtaagttgcccacccagagatgcctggtttcccggaccatgctgggcggcgtgccggcgaccgccgctgctggctccccctcgccggcttcgtacgagaccgtcagcgccgggaggcgggtgccggggcggcggcggcggcggctgcggcggtggcgtcggcagcggcggcggctcctccggctcccccccgtgcagagaccatccctctcccccaggttctgactctcgggcctcgcagctcagctctgccgccaccacacacccgaagccgaccctcgcgctccggcagcgcatgcgcccgggcaggggcgggcgggggagcgggaggaggggcgagcgggacacgggcggcagcga…
ENST00000451795.1_1_RP5-827C21.4-001	chr1	-	234509169:234509339,234508553:234508956,	GGTGCCGAGTCCTGCCACTGCAGGGTCGCCCCGCTGGCTCAAGCTCTAGAAGCGTAGACCTCCCCAGCCGCAAAAAGCAACTCACGCGGCGAAACCGCGGACTCTTTTGACCCTTCCGAGCTACCATTTACTTTCCATAGAGGGGCGGGACTTCCTGTTTCGCTTTTATCTgtaagaccgacttccggccttcaagggcaagaggggtatatacgtatatatcatcgcacggtgtgtcccggaaggcttgatatgctagtcccgcgggacaaggcgagccgaggagtttgtgtggaagtttgcatctgagagtgcgagagctggacggagtgttacagagccgcgatgccttctcgttttgttttgttttgtttttgatacagTGTCTCGCTCTTCCGC…
ENST00000623970.1_1_ARRDC1-AS1-003	chr9	-	140511840:140513283,140509819:140510584,	CGGCCGGAACCGGAACGCGCGCCCGCGGGGTAGGAGACCTGGAGCTGGAGAACCCGCCCGCCAGAGTCGTAGTAGTGGATGGGGAGTAGCCGTCCCATTTTCAACACATGTCTCATTCTAAATTGACGTTTTGGTGGGCTGGCCGAAGAAGGAGAAAGACCCGCGGCTCCGACCTCTGACCTCTAACCCCGGACGCACTTTGATTTCGCCGGCTTGCGCGGAAGGCTGACTCCCTGGGCCGCGGCCTGGCGCGGGAGCCGCCTGTGGGGTGTCCCCGGCGCGGGAGGGTGCTCTGGTTCAGGCAGGTTCCCGTTGCGGCGGGGTTCCCTCGGTTGGGAGGAATGCCCCTGCCGAGGGTATGCTCCGGCTGGAGGGGGTGTCCCTAACGGCGGGAATACC…
ENST00000445441.1_1_PRR34-AS1-003	chr22	+	46450795:46450833,46452727:46452825,46452942:46453090,	TGGACAAACGGCAGGCAAGCCCCCTGTGCTCCTCGCTGGgtgagactcaggggcatgggtttgggcatgggagctcagagggatggtctgggcccacaagcccacgaggcatagagcctagggcccatgaaatgttttcattttaatttcttttaaaatcagaagaaaaaatgactataaaaataatgaatatacgacaatgaattcgacctggttttattggcctttagtctgatgtagtcataaaatagaatttttagtatttatggaggaagggaaccaggaagccaaaagtgccccggcccatggaaggcgggtgtggcctgggttggtcctgtctgtcccaggacaaagggtcagatgtctgggtccagggggggtttggagggcatctgggtg…
ENST00000340510.8_1_LINC00265-001	chr7	+	39773231:39773643,39807003:39807269,39810604:39810690,39818870:39818984,39820102:39820223,39820834:39820950,39821343:39821484,39822334:39822398,39828081:39828203,39828953:39829143,39831193:39831250,39831343:39832691,	GCAAGCGCCAAGCTTCCATCCGGACTTCAAGGCCAGTGGCTGGGTCTGGTTTTCTCAACACGGCCTCCTAGTCTCCTTCCCGCTTGGGCATCTGTTTTTCTTATATAGACCCTGAAGCCGCCCGTGATGTTCTGTAAGCAGGTTCCGCTTCAGAATCAGAGGTACTTAAGAGGGAACCTGGATGCTAGACCTGCCCTTGCTGCTGGCCTCAGTTTCTTTACCTGTAAAACAGGGATTTTGGAACTGTTAAATTAAATCAAACTTAAAAGAATTACAACTTAAAGCTGCTGGAACTTTACATGATCCCGAGCCTTGAGAGGAATGTGGCTATGCAGCCTGAGTCATGTGGCATGCAGATGCAACCTCTGCCTTTTTCCGCTGTAAATAATTAAGAAGACC…
ENST00000449589.5_1_GAS5-010	chr1	-	173837098:173837127,173836129:173836181,173835666:173835934,173835315:173835344,173834995:173835032,173834609:173834685,173834367:173834420,173833813:173833842,173833622:173833644,173833395:173833442,173833154:173833213,	CTTTTCGAGGTAGGAGTCGACTCCTGTGAGgtatgttttatctttgcgaatgttgcgggttttggggcgctccagcctttgtctgctaaggtcaccctgaattgactgggacttctaagccagtcgcgcgcctttgcagggcctacaagttgaggatggtgggggattgcacatatggtgcatgcgtgacctaagctgcgactatgttagagtagaactgcggagaagcctcggctctcgtgccctgcctctgatgaagcctgtgttggtagggacatctgagagtaatgatgaatgccaaccgctctgatggtggcacatgccgagtcacccgagtaagctattgttaagggccgtgacccgagcctccatcagccgtccgctctcatgaaaggctgt…
ENST00000585445.1_1_ZNF667-AS1-001	chr19	+	56989500:56989750,57005532:57006801,	TGCGCCTGCGTAGCCGGCGGGCTGGCAGTGAGACTGACTGCGTCGGGGTTGAGACTGGGTGGATGAGGCTCACCCCGGCGGGGAGAAGGGACGAGGAGGGGCGGACAGCGGAAGGTCCGGGAGTGTCCGCCATAAAGTCGTTTGAGGTGACCGTTGCGTAATTGTGAGTCTGTGAGAGAAGATGTGAAGTATGGCCTCGTCCCGGTCATCTGGGCGTGCGGGTCCCGGGTTTTGATCGCGCGTTTGTGTAGgtgagacccacattgtgttaccctgaacatgtgtgaggacgaacctttgtgttttcttatacgtgtgtctctgaggcgatttttgtggttttgtacgtggcggggggcactgattttgaatatgtgtgtatgttctggacatttgttt…
ENST00000531661.1_1_RP11-522I20.3-001	chr9	+	86323233:86323368,86327413:86328293,	CTCCCCACCTTACCTCATGCCCAGCTGGGCCGTGTTCACCCCTCCGCGCTGTCACAATCGCCTTGCCCTCCCTTGCCTCTCTGTCTACTCTGCGTTCCCCGCTGGGAGGAGGGTCTGGTGATAAAATAGCGGCGAGgtattttgttattttaatatgcttagcgtttgatatttggaggggtcgtattgccctatgcgggggagttggggtaagttaatggtggaaaggcctcagcacaacgaacagaaaatggagtgaacgcccgtgactgccctgcgcaatcctgcggagtcattgcttcatggccagagcttatttaccgccctcgggttagcccggtttggtcagacgatcagtcaggcaacctgtattgacagtggcctctgctgctacgatga…
ENST00000585457.5_1_ASB16-AS1-001	chr17	-	42263933:42264039,42260298:42260461,42258991:42259088,42253341:42255184,	AGAGCCGGTGCGACGTTTCCCTTTCCAGCTTTGTTCTTCCGGCCCTGCTGTCTGCCTCCCCGGCTGATTGGATTCGTTACTGCTTTGCAACGCGCACCTAACTCCAGgttagcggggattagtaagaactcagctctgggccagtcgggaagacagataaggagaccagttagtcagcatccagtgcttgaagagtgcggccccaggtagtgtgggacccggagaaagaaggcgggaaagcatttcaaagaaggcacagattcggcgcaggcttaggacacaaaaagggggaaaagtccagctttcaagaacttatccagatttttgcagttaaaattttttcttttttgagacgggagttccgctcttgttgcccaggctggagtgcaatggcgcgat…
ENST00000571901.5_1_RP11-156P1.3-008	chr17	-	45144780:45144835,45133826:45134119,45131484:45131579,45110644:45110747,45098948:45099087,45076066:45076183,	AACACCGGGGCCCAACGGCAGGGGCTTGGGCAGGAGCAAGGTCCGAGGGCTGCCAGgtaagtcacagggccactcatccctaaggccacaacgcaagggagcaataaaggccacagggaggccaagaccttaaggggagccaggccgccgcgtcccctaggcagcgctcagcggggaaggagttggaggtgtcactatggggcctcaagccccaagatgtacaaagttctaagaaaaaaccccaaagtttccttcaaaagcaacataagaaaaagttaaaaaaaaaaaaacttaagaaggcactaaggacttatagaccaaaaaatacctatagtttgccttacttacattctactgctaatgtccccacatttaaaacaaaaaatcagtttctcaaaa…
ENST00000534914.5_1_LINC00467-003	chr1	+	211556162:211556267,211564958:211565039,211565169:211565318,211570109:211570173,211571378:211571980,	GTCGGGCGTTGGGTTTCGCGGCGCTCGCCGCACTGGTTGTTCAGCACCTTCGGTCCGGTTGAGGTTGTCAAGTCGGACCAAACAGGTTGTTTCTCTGCAGTTTCCAgtaagtgaccgttccagccggggctgtggctagagtgtgaaggcaaaccggtagaagccgcgccgccattttcttcccacctcactctttcctcaatctcccttcggtcactccgaggggactgttggtagcccccctctgcccggtcccccgctaatgaggccgctcccaagctctgagtttccccaaaagatgtgtcctttgtcatgaaagctctcgtagtatttaagtgctaatactcgacggccgccgacttctcagatgcaccctggagggtgtgctcttggcctgac…
ENST00000531894.5_1_PDXDC2P-001	chr16	-	70099659:70099851,70076833:70076906,70076254:70076319,70072808:70072888,70070335:70070481,70068074:70068263,70065803:70065871,70064891:70064969,70058489:70058573,70057533:70057581,70057282:70057380,70055727:70055852,70051950:70052000,70048007:70048070,70045744:70045832,70044654:70044759,70030293:70030371,70029972:70030129,70024500:70024586,70023859:70024111,70020284:70020412,70016561:70016660,700…	CTCAACCATCAGGTTCGGCAGCCGGCGGCGCCGCCTGGCAGCTCCTCCTCTTCTCCGCCCCGCTGGCCGCGGGCGCGGGGGACGTCAGCGCTGCCAGCGTGGAAAGAGCTGCGGGGCGCGGGAGGAGGAAGTAGAGCCCGGGACCGCCGGGCCACCACCGGCCGCCTCAGCCATGGACGCGTCCCTGGAGAAGgtgcgtgccgggagggggcgatggggacggtgctgcggcccggggctcccgcttccgaggcaactatttcccagtcgcgagctgccattgtgacccggacagggggacgcgggctgacaggcctcgcctgaggaggcctcgccgggagggcggctggggcccgggcgcgtcacggggccgggtgtctcttgggtccccgtgggccg…
ENST00000444184.5_1_LINC00963-002	chr9	+	132250824:132251578,132255695:132255874,132265602:132266553,	GCGGCCGCCTCTCCACGCCCTGCCCCGGGCCGCCCGCCAGGCCGCCGTTTCCCGGAGCCGGCCCCCTCCCGCCCTCGCGGCCGGCTGATGTCATCTGCACACAACTTTCCGCTTCCCGGCCCGTCTCGGGGCCCTGAGTCATCGCCGCCCCCGGCCCCGACGCTGGCCTGCGGCGTCTGTTTGTGCAGAGCGAGGCCCCGCCGGCCGGGCTTGACGTCAGGCTGGCAGGGCCTGGAACGGCCCCGCATCGCGGCCCCCTGGGGGCAGGACGACACCGCTGGGGGCCGAGGGCAGGGCACGCCTTCGGAATCCGGCTTCGAAGCCGGCCGCCTGACCTGGGGCAAGTGCTTTCAACTCTCTGAACTTCGGTTCCTCATCTGCCAGTTGGCAGACGCTCAG…
ENST00000506340.1_1_CTC-338M12.4-003	chr5	+	180673525:180673882,180674116:180674386,180684188:180684245,	ACACCCAGACCGAGACCTCGGGAATGCTCCGGCCCCCTGCCGCCGTCTCCCGGCCCGGTTCTCTTTCACTAAAAATAGGCGATTCTGGCAGCGCCCCTCCTATGGGGCCTTGGGGGCAATTGGGGTTTTGTCTTAGAGCCCGTGTGGACCCGGATGGCGACGGCAGCCCGAGGAGAGGGAGGGCTGACTGTATGGTTGGCTTTCCGACGACCAGACCCTGCAGGATTCGGCCTTTCCCTTTGGAGTTTTCCTCCATCCCCCTCCGTCCCTCCCAGGGGATGCCCGCAGGCCACAGTGGTCACTGAAGGTCAACCCTGAGCCGAAGGAGAAGTGGCCTCGACCCTGGGGACCCCTTCAGgtgcagcttgagggggaacggccgcctttcccgttgggcac…
ENST00000412059.5_1_GAS5-022	chr1	-	173837098:173837125,173836129:173836181,173835899:173835934,173835666:173835705,173835315:173835344,173834995:173835032,173834609:173834685,173834367:173834420,173833395:173833842,173833039:173833213,	TTTCGAGGTAGGAGTCGACTCCTGTGAGgtatgttttatctttgcgaatgttgcgggttttggggcgctccagcctttgtctgctaaggtcaccctgaattgactgggacttctaagccagtcgcgcgcctttgcagggcctacaagttgaggatggtgggggattgcacatatggtgcatgcgtgacctaagctgcgactatgttagagtagaactgcggagaagcctcggctctcgtgccctgcctctgatgaagcctgtgttggtagggacatctgagagtaatgatgaatgccaaccgctctgatggtggcacatgccgagtcacccgagtaagctattgttaagggccgtgacccgagcctccatcagccgtccgctctcatgaaaggctgtcg…
ENST00000409054.1_1_LINC00152-005	chr2	+	87754887:87755164,87882777:87883594,	ACAAGTATGAAGAGAATGTCGGGAGAGGAAGTGGTGGCTATGAGTCAGCATGAGTCATCTCGTTCCAATGAGAATGAAGGCTGAGGTGTGCGCCTTTTTTTTTTTTTCCTTCTTAGTCGTGTGTACATCATTGGGAATGGAGGGAAATAAATGACTGGATGGTCGCTGCTTTTTAAGTTTCAAATTGACATTCCAGACAAGCGGTGCCTGAGCCCGTGCCTGTCTTCAGATCTTCACAGCACAGTTCCTGGGAAGGTGGAGCCACCAGCCTCTCCTTGgtgagtatgtttctgtcatttttagggttgcttctgcagtttgccttggagtctgggctgtgggaaaggctgctgcgtcctggtgaggacactgcgtttctttcagactttgaagatctgt…
ENST00000447424.5_1_NUTM2A-AS1-011	chr10	-	89096543:89096631,89086387:89086429,89067714:89067817,89048199:89048252,89005872:89005969,88998424:88998606,	GCTGCTGTCAGTTTTGATGCACTGAGAAAACTTCAGAGACCTAAGCTTTTTCCAGAGAAGAGAAGCTTTACTGGTGTTCCAGCCCTAAGgtgagaccagcttatgcatcctggtttatattttattttgtcgcctttattctctttctctttatttttcttttcttctttcttacattgtatttctgtttggaaaagaccatgtacaaacagagtaatatgtggatccatgcctatccatcttagtataatcatgtattcattgtactttgttgtatacatttggtacgtattctaaatatggacatatgctatgtatcataatgtacataaccatttctctattgatagactgttacagtattttcaatttctgataacagcaaaaatgatccttcag…
ENST00000416202.5_1_PRR34-AS1-001	chr22	+	46449585:46449800,46452727:46452825,46452942:46453090,	CTCCCCAGGCACCACCCTCACCCCGCAGCTCCCCCCCATACACACCCTCGCTGGAAAGTTCGCCCTGCCCGGGCTGGGCTCCCAGGCAGCCTGGCACCGTGCCAGGCTCGCCGCCGAGCTCGGGCAGCAGGGTGGGGCAAACGCGGAGCACGGAGGACGGGGCCGGGCGACCTGGGCACCAGCAGGACCCGAGGCCAGGAGCCAGGGGCCCAGAAGgtgagggcaccccgggtgggcgcagggtgggcgctctgtgggcaacgggccctgcggccgggcccaggagcaggcctcgttgcggggttggggggggaggttggagcggaggctggcagaggaggcaggcacaaaggagggcagtgccaggcagctgtggccgacgcaggcatcgctgcccgc…
ENST00000548468.2_1_RP4-605O3.4-001	chr12	+	50505980:50506084,50558809:50559401,	CGAGTGCTGCGTTCGGCTGTGCTGGGAAGTTGCGTAGACAGTGGCCTCGAGACCCTGCCTGCCTGAGGAGGCCTCGGTTGGATGCGAAGGAGCTGCAGCATCCAGgtacgctgccggctagggccgagcaggggctgccagtcccactgcctgcgcgcccacctgggccagtctccgcttgccgcgtcctcccatcccctagtctgcaggcctggtgcccttgaattcacccgcttctgttgcgttgcggaccgcgagctgcactgcttcctgcccaagcccaagctcctcgcagcagtaggtcagtcttgctagagctcagcgctaatcctgtcaaacctcgactcctgcctggcgtctcgaccctccacgctccaactctgcctcttccttgctcta…
ENST00000636161.1_1_RP11-122G18.12-001	chr1	+	161369199:161369702,161391722:161392214,	CTTCTGGGTGTCAGAAAAGACACAAAAACTGACAGGGCGGAACCGCGACACGGTGCCTGATGATATCAAAAGGTCTCACGGCTCCGGAGGGACCCAGTCGCCCACAGCCGCCAGGGGCGCCGCCGGCTCCGAGCCCGTTGTCGAGAGCCGCTCGGCTGCTGGGGTCTGCCCTTCAGTCCTTCCAACTCTCCTCGGACCTAGAGTTCCGGGATCTCACTGCGATCTGGGCGAATTCTTACGTAGAATTCGAAAGGATATGGGGAAGGAAAAAAACAAAAACGGGAACCACTTTGTTTCCGCCCGGTTTCGAACCGGGGACCTTTCGCGTGTGAGGCGAACGTGATAACCACTACACTACGGAAACCAGGCGGTGGCAGGTTTTCCACAAATGACTCTGAA…
ENST00000555562.1_1_FOXN3-AS1-001	chr14	+	89883698:89884140,89885504:89886137,	GGGGCACTGACCCGCCGGGGCGGACCCTGCCCGCGCCCCTCGCGCGCCCCAGCACTCAGCCAGGGCGGAGGCCGGGGCTGGGCCGCGCGGCCTCGCCTCTTGGGCCCCGCGGGGCGGGGGTGACCGGCGCGGGTCCCGCGACCCAGGGCGGCCGCGACCGTGGGCGGTGGGGCAGGTGGGTCAGGCGGCGCGTGCCCTGTCCCCTCCCCGGGCTCCGGCCACACGAGCGGGCCGGCGCTGCGCTGCTGGCAACGTGTCGCGGGAACGCTCCTACCCCATCTGCATGCCTTACATGGCTCGAAAGTAAAAATAAAAAGAATTACGATGCGGGCGAGGCTTGTGGGGGTGAGAAGAGGAGATTCCACGTCTCCCCAGTGCTGCGTCCTGATAGGACCCCCA…
ENST00000421293.1_1_TP53TG1-003	chr7	-	86974621:86974802,86970839:86971000,86954666:86954760,	CTCCAGTGGGCGTCTTGGGCCCCGGCTCTATTCTGGGCTGCGGGCCTGGGAAGGGCTCGCCGGGTGCCAAATGAGCTGTCCTAACTCTGCGGGGCTGCAGCTTCCTGCATGATGCTGGGGAGCTTGGCGCCTGACCCAGGATCTAGAAGGCACTCTGGGCAGGCCGCGCTCCGCCCACGAAGgtacccaaccctctgggatagatgcaggaagcgatggttaagacccattttcacccaacttctcgccgcaggtctggcttaccacacgctcctccccattcccagtgagccgctttttgcagcaccaggcgaacacttacaccagtgctttgtaaaggaatcttattgtccaccccgtgtcttggcaaaagaacagtgatcacacagattcctactt…
ENST00000426725.1_1_RNASEH1-AS1-002	chr2	+	3606168:3606588,3608907:3609321,	GAAGGTCGAGATGGACCATGTTGGGCCCCTTCTCTCCCCGCCCCCAGGCCGCAGTTCGGGGGCCACGCCCCGGCGTGCTCGGGTCACCGCGGGAAGCCCTTGAACCCCCTGGCGCCCGGCACCCACGTGCGGTAACCGCGGCTCCTCGAGAGCTCCAGGGATGCGGATCTACAGTAAGGGCTGTGGCCAGATGAATGAATGCACATTTTTTAGTGGGCAGAAAGATGTTAGAATTCATGAATTAGAATAAGCACAAAGGAGGGCGAGAGGGGAGGCCGTGGAAGCCGCATTCCTCCCCTTGCCTTGGGCGCCCACCCCCGAAGGGGCGCGTCCCCTCCCTGCTCCACTGCACGTGGGTGTTTAACCAGGGGATATCCAGTGCCTCAAGCACCACGACCC…
ENST00000442171.5_1_RP11-452F19.3-007	chr1	+	222997226:222997287,223008461:223008557,223010338:223010726,	GAGTTGAGAAGAGGAGGAAGAATAATGGGAGGAGACAGGACCTTTTTCAACTTGACAAATAGgtatagctacttctcatacgttttttctccctccaggtcctcagtaatctcattacatttttttgtttgtttatttaaatactctgatgacatattatatgccttagttgcagtttcccatctcccaacttgttataagataaatacttctaatttatatattaagttacatattaatttgtgaaacttattttaccttgtttttcagaacagtaataagttttattaacatgataaatttttttccaccaaagaggaaaagttaccagtaaatgtgtcctacttgttgaaaatgcctctaatgatactggcctctatttattgatcatatatgcca…
ENST00000556895.5_1_LINC01578-004	chr15	+	93426092:93426416,93428745:93428814,93429399:93429484,93435234:93435302,93440954:93441205,	CACCCCGAGCTGTCAGGCGTTCCGCCGCGGCCGCGAGGCCCGCCGGCCGGCGGGGAGCTACGCCCGGACGGCCAGCAGGCCCGCGGGAGTGGGGCTGCCGCGGCTGAGGCGAGGCGGGCCGCGCGCGTCGGCGTCACAGCCCGCGGCAGAGGCGCCCAGGGCGGCCGGGCCCACGACGCCGAAAGCGCCGCTGCGGTTGCCGCCTCGGAGGCTCCCCCGGGCCCCGGCGGCTGGACCCGGCGCGGGCGGGAGGCTCGGGCGGGCGGTCCGGCCCGGGACTCGGGTTTGGGCGACCAGGAGGTGCCGGTGGCCGCGCTCGGACCCGgtgagtggctccctagctccttttattgtcctttgtccttgggaggaaaagcaaaatgtccttgagcgcgcgag…
ENST00000484836.1_1_LRRC75A-AS1-016	chr17	+	16342659:16342728,16342842:16343017,16343425:16343567,16344388:16344444,16344682:16345056,	CTGGAGTCTGCGAAGGCCGGGACCCGGTTCCCCGGCCCACAGTGGGGGTGTGCAAACCCGAGAGAACTGGgtaagttggggtcggcttgcagtttggggtaccccgagggcggtgtacgtcggtaagattgtaacagtattactggaagacttattcgactgtcctgatgatacttgtaatagGAAGTGCCGTCAGAAGCGATAACTGACGACGTCTAATGTCTATCTGACCGCAGTCGCTGAAACCTCTACAACTTAGTTGACCGTAACTGCCAGAGCCCTGCCCTGAATTCCTGTCCTTACTCCCTCTTTAAGATTGCGTACCCACTGCAGAGTGCTGAAGACGGGGTAGCCACGAGgtgagaggctctctggtgtagggtttaacatggaacgtag…
ENST00000473753.2_1_RP11-967K21.1-001	chr12	-	28342880:28343299,28320476:28320572,28317002:28317123,28316231:28316330,	GCCCGGGTCGGGGCCCCATGTTCAGAGCCCTGCCACCCCAGCTTGAGCGTGGTCTTTGGAGCGTTGCCCTGTGAAAAGGGGTGACTTTGCCATGCTCCTTCCCAGTCTACCTCCTGTTAGTTACAGTTTCTCATTCCTCTTGAGTAGCAGGCCCTGTTTCTCCACCTAATCCCTGCAAGTAAACCGTCCCCCAAATCAAAATGAGTTCCATCTGGAACTTTGTAGGATTGGTCCTAAGAAGATCCCGCCGAATCTCTTCACCACTTCCTAGCAGAGCACAGTAAAACCGGGGACTAAGCAAAGTGGCTGACATGTAGTAAGTGCTCAAGAAATGGATGTTGACTAGATGCTACCTCTCATCTTTGCCTGTCTGAACTCTCAAGCACCGGATGCAAGTAG…
ENST00000585075.1_1_RP11-649A18.12-002	chr17	+	73267450:73269976,	AGCCGCAAGCGGAACTCGCTTGGCTCGTCACCCCTTCACCCGGTGCGCCTGGGCCGTGTCCGGGCCCACGCCGGACCCGCCGGCACCTCGATCTTGCGCGTGGCCCCGCACCCAGCCCTCCCCGGAGCTCAGGTGCACTGGGCCGGGAGACACCGCTGGGCTGCGCGGCGTGGGAAGAGCCTGCAGAGCGCGTGGTGGGGACCTGGTGGCAGGAGGAACAGCATCAGCCCTGGTCGCACCACTTTCCCCGCTCCCCCAACCCAGGTAGAGAAGGCAGGGGCTGCAGGGCCGGGGCCAGCCACAACCCTCTCCCGCTCCAAGGAGGACATGGGCGAAGCGAGTTTCAGGTCATAGGGGCAGCCCCGAGAAAGGGGCCCCATTGGCAACTCGCGGCCGTCG…
ENST00000623091.1_1_HEIH-001	chr5	-	180256954:180258605,	GCTGGGCCTCTCTCCGCAGCCGCGAGACCCGCGCTTGGCGCATAGGCCGGTTCTAATTTACAAGAACACCGCGGCCTGAGGCCGGAGAGTCCCTTCAACCCGGGAGGCGGCGGCTGCAGGGAGCCGAGACGGCGCCATTGCCCTCCAGCCTGGGCAAAAAGAGCGAAACTCCGTCTCAAAAAAAAAAAAACATGGCCGAAACCAGGAAGCTGCGCGATGGCGCCACGGCCCCTCTTCTCCCGGCCTGTGTCCGGAAGGTTTCCCTCCGAGGCGCCCCGGCTCCCGCAAGCGGAGGAGAGGGCGGGACGTGCCGGGGCCGGAGCTCAGAGGCCCTGGGGCCGCTCTGCTCTCCCGCCATCGCAAGGGCGGCGCTGACCTGAGGCCTCCCCGCAAAGGTCC…
ENST00000522525.5_1_THUMPD3-AS1-005	chr3	-	9439108:9439177,9433363:9433510,9430533:9432181,	GAAGCCGCCGGGGCCGCCTAGAGAAGAGGCTGTGCTTCGGCGCTCCGGCTCCTCAGAGAGCCTCGGCTAGgtaggggagcggaactctggtgggaggggaggtgcggtacactggggggatgggtggctaggggggccgtctggtggcttgcgggggttgcctttcccgtgggaagtcgggaacataatgtttgttacgttgggagggaaaggggtggctggatgcaggcgggagggaggcccgccctgcggcaaccggagggggagggagaagggagcggaaaatgctcgaaaccggacggagccattgctctcgcagagggaggagcgcttccggctagcctcttgtcgccgattggccgtttctcctcccgccgtgtgtgaaaacacaaatggcgt…
ENST00000461448.5_1_SNHG12-012	chr1	-	28908102:28908354,28907623:28907741,28906045:28907158,28905050:28905192,	TTACTAGCTGCAAGCCTCTGCCTGCCTTCCTGCGCGCCGTTCCCCGCTAGTCGCTGCTGCTGGCGCGCACTCGCCGGGTTTTTCCTCCCACGGCCTCGAGATGGTGGTGAATGTGGCACGGAGGAGCCGGGCCTTCCAACCCGGTGGGCCCGAGCTCCGAAAGGCCCCCTCGGCAGTGAGAGGGGCGGGAGCCCGCGGGGGCCGCGCCCTTCTCTCGCTTCGGACTGCGCAACGCTGCGCTCTGGGCTGACAGgtgagtgttgcaggcaggcggccgggtttacggaaggggtgggggtttgggaaccggtctcctgggggatgcggggatgaatccctgggcctgaagtgtcttaattcagggggaggccgcatgctggtgtcaggatggcctccagt…
ENST00000619697.1_1_RP11-458J1.1-001	chr17	+	38804552:38805970,	CTTTCCTTTAGGCTGTGGGTCAGAGTCTACACTTCACTAAACCTGGGATGGAGGCGTGGAGGACTTGCTTCGCGGCGTTTGCGTCCTCGCAGGCGCCTCGCAGGGCTTCCTGCCCTCACGGCGGGGGAGTAGCTTTGGCGAAAATCAGCACGAGTTCTGCAGTTTTTCCAAGCGCTTTTAGGGTGTAATCGTCCCAGGTTTCTAAGCCAAGGCCCGGAGAGTTGACCCCCTCGCAACAGCTTGTGTGTCCTTGCAGCGCCGCGGGTGCCACCTGGTCTCCGCCTCAGCGCTGCCTCGGCTCCTTCGGTTCCCACCAGCGGGAACGACCGTCCCCACTTTCAGCTTAAACTCATCTGTCCTTCTGGATCCAGCTCAGAGGTCTCTTTGTGATGCCCTCCT…
ENST00000444874.5_1_STAG3L5P-PVRIG2P-PILRB-002	chr7	+	99933866:99933960,99935802:99935887,99936396:99936512,99943488:99943591,99947354:99947510,99948875:99949033,99949885:99950101,99950187:99950537,99950620:99950746,99950833:99950893,99950996:99951106,99952766:99952863,99954373:99954506,99955843:99955989,99956522:99956702,99956960:99957160,99964972:99965286,	GCGCCCCTCTCCGTGTGGAGCCCACCTGCATGTACTGGCTCCCCAACATGCACGGCAGGAGCGGCGGCCCAGCACTCGGCACTGGCCACTTGCAGgtaggagcgcggggcccccccgcccactgcgcacgcgcggcggcccgttgctggcccaggtgcccctaggccggatagagtgcgtcccaaccgattcgcggccccaccccggcatctgtgccggccggccagggggtcacccagatttttatgttttaaaagatttattcaggccgggcgccgtggctcacgcctgtaatcccggcactttgggaggccgaggcgggcggatcacctgagatcaagagttcgagaccagtctggccaacatggtgaaacctcgtctctactaaaaatgcaaaaa…
ENST00000498905.2_1_SBF2-AS1-001	chr11	+	9779839:9780050,9829395:9830831,9831807:9832866,	GCAGGTTCCAGCCCCGACCCGGGCGCGCGGGGCCGACTAGGGTCGGGTCCAGTGTGCGGTGGTCGCTCCGCTCCGGGCCGCTCCGCTCTGGGCGTCAGGGCGCGGGGAGCTGCCCCGGGGTTCTGTCCACCGGGGAGGAAAGCCACGAGCACTGAGCGCCTCCTGAGAGCCAGCCCTGACGTGAACTCATTTTATCTGCCACGACCCAGAAGgtgggcgcaattttcctatgttccaggtgtgaaaagtgaggctcagggagctaggcagttgcccaaggggacacagcagtgacggctctgggacgaagcccaggtgtccagacgcgatggcctcttcccgcgttctcggcgggtacggcgcgccgcctgcctgcggcccgcggggaggtggtcgggt…
ENST00000565382.1_1_RP11-505K9.1-001	chr16	+	84150656:84151176,	GCTGCCAGGCGGCGAGAACGCGCTGGGGGAACCCTTGGTCCGCTCTGCGCGTCGCTCTAGGATCCCCGAAAAGGAGCACGGGCGCGAAAGCGGCCAGGCTGGGCCAGGATCTAGAAAGACTGCCTGGCGCAGGCTCCCTGCCCCCGCGGGCCTGCTGTCATGGACTCGTGGAGAGCTCGCTTCCCGCGCGGACCCTTCCTGCAGGGGTCCACGTCCAGGCACCGGCGGCTCGGACACCCCACCCCCGGCCGGGCACCTGCCCTGGGTGCCCCTTAACCCGGGCGGTAGCTCGTTAAGATGGCGAAGTGTCCGGTCCGGAACACGCGAAACCCCAAATCCCGCCTGCCCGACCTCCTGACCCCCGGCCCCACGGGACGACAGACTGGGCCTCCCGACGCG…
ENST00000418400.1_RP11-592B15.3-001	chr10	-	51291358:51291409,51287081:51287228,51262049:51262177,51253876:51253968,51253146:51253532,	GCATGTCACTTACGAAGGTACCATAGAAGAAAATGGCCGAGGCATGCTACAGgtaggtgaatcttagtagtgtctgtgtatggttaggactttttcttgtcaagcttctgacagcaaaagaaatttgaaaaactgtttatttgtctcctaaactgatttaatgcaaagaagcatgatagcagaatgaagaaaaacaccaaacagatcactttgacagccttggtaatgttgtgatttgccagtgtatactctctgtttcttatatgtgcttctctaaaaagcctttgacagaaaatcccaagatctggacagcatcagcctcttggttcagacattgatagtaggttgacagtggaggaagttcccagggtatagtcttgacagactgtcaccaggcat…
ENST00000609682.1_1_ZBTB11-AS1-001	chr3	+	101395319:101398061,	CCTGGCAGCAGCTCCGCCGCCCAGAGGCGTCCGAGACCCTCCGACTCGTGGGTACGCATAGGCCTCGCCAGCGAGCCTTGCCCAGGCAACGAGTCGCCAGCCCGCCCCCTCGCCGCGGGCTAGGTCTCACCTCGCCACCAGTACGTCTTGGACAAGTAGTGCCAGGTCTGATGCCGGGTGTGGTGAGTGCCGCCGGGACCCAGGTGCGCCGCCTCGATGAGGTCCCGGCGTCGCTCCGGCTGCAGCACCACCTCCAGCTCCGCGAAGGTCTTGCGGTGCCGCTGCCGCCGCTGGTAATACAGAGTCCCGCCGCGCACCACGTAGCAGGCGGCAGCTTTTCGGATTTTACGCTTGACATTGCCCTCGGTGCCCGGCGCATACGGCTCGCGCTCGTTCGTC…
ENST00000561606.1_1_CTD-2256P15.2-001	chr5	-	10352813:10353713,	CTGTCGGTCGGCGGCTAAGGAGGGGAGGCACCTGCATCTGGGGCGCGGCGAATCCTCGCGTGCGCCAGGCCGCCTGGGGTAGTCGCCGAGACTGCGCCGGCCAGCGGGGCCGAAACCTAATCAGGAGCTGAGCTTTGATGGCGGCTTCTGGAGGGACAAAGAAGGCGCAGAGCGGTGGGAGGAGGCTGCGAGAACCTAGCTCCCGCCCCAGCCGACGTGCGAGACAAAGGCCCCGGCGCGGGGCTCTTCGGAAGGCCGGGAGGTTCCTGTGACAATGCGAGTCTGCGCCCCACGCTCCCGCACCGTGATGCCGAGGCCAAATGGCTAGAGTGGGCCCAGGCATCAGCATTTCTGTTTGGCAGCCGGGCAGTTGTGGTGCACGTTTTGAGGAACTACTAA…
ENST00000453722.6_1_LINC00511-002	chr17	-	70588342:70588943,70427269:70427365,70424377:70424439,70397445:70397562,70380443:70381278,	AGGGCGCGCAGGCGGCGCGGGTGCGCGGTGCGGCGCTGGTATCCAGAGGACGCGGTCACCGCCTCTGGCATTTGTCGTTCTGCGCTTCTCCGCAAGGACCCTCTGTTAGGCAGGCGCCCACCGTAAGCCTCCCGGGCCTTGTGAACCTGCAAACCCAAGTCTGAGAGACGATCCGCCTTCAGCGCTTTCCAGCTTGGCAGAGAGGCTTTCCCGGCGGGGATCTTTGGTTGGCGCTGGCGATGCGCGGGGAAGAAAGGCGAGGAGCGGCGTCCAGGCTGGGTGATGTCCCAGCACGAGTAGGCGGGATGCGCTCGCTTGGTCCTCCGGGCGCCCGGTCCCTGCCCGCGTCGCGCGCCCACCCCTGGGGACGAGAAGGCGGCCGCCTGAGGACCCCCGCCC…
ENST00000452184.2_1_LINC01410-002	chr9	+	66457900:66458033,66459808:66459964,66462135:66462157,	GGGACCTCAGGGAACCCGCGCCTGCACCCTCGGGGTCGGTCCCGTCCCGCCCGGGTTGGGTGGGGCTGCCGCGAGTCGGAAGAGGTGGGATGCTGCTGCCTGGCGGTGCTGCAGTGGCGGATCTTCAGGAGGAGgtcctgggcttcggctggggcacgggggcggtcaacggggagcagaggcggggcgcagttgggaagcacggagacaaaagggggaaagaaggagggagcgggaagccaaaagcctacggtaccgctattaccaggcggaatcccatccaagtactaaccagtcccgaccctgcttagcttcaacagatcagaggcgagccgggcgcgttcagggtggtgtggcctagacgccagcagcggcgcctggctgccccaagagcccggc…
ENST00000565747.5_1_CTD-2270L9.4-003	chr16	+	23464328:23464586,23466791:23467110,	TCAGGCCTGGCGTCCAGAACTTAAGAGTTGGCTCCGGGCGGCAACGGGGATGCAGAAGCGAGCGAGCCTGCGAGAGCACCGAGGCTAGCCTCCGAGGCGAACCCCAGAAACGCCAGGACGGGTAACTTGCCCCTTTGCGCTTCCCCGCTCAGCGCACTCAGTTTGCGGCTGGGAATGACCCTCGCCGCCCGCCGTTCTTCTTCCGGAAGTCGTTGGCCGTTACCATAGTGACTGCAGGCGTCCGGAGCGCTGAGCAGAGgtgggtgtgggaaaacgccccggactgagagctcccggcaccgacaaatatcccatgtctgctaacatttgccgaggactaaactatatgcttactataaagccctgacatacattagcgcatttacgcggtggctcgcg…
ENST00000481898.5_1_LRRC75A-AS1-002	chr17	+	16342301:16342374,16342641:16342728,16342974:16343017,16343499:16343567,16344388:16344444,16344682:16345342,	GGATTGGGATATTCCGACTCCTTAAGGGCCTGGCGCACATAAGGTGTGACCTTTTCATTCCCGTTGTTATGGAGgtaggctctctaggaatctgggagtagtagctggggggcaagagcaaataaagagctcgagcttctgtggtctctggggagatgttcccgggaagcctgtctagagggcggagggcagctgttgagatggcgtggctccccggctcctgcgcccgcgtggctttcgcggcgggcgctgcggcccggtattggacagcctggcagggcagcgcggggccgaatccggctgccgtggctgaggctcatggatcactcttttgtggtagGGCCACATCTGCCAGAGCCTGGAGTCTGCGAAGGCCGGGACCCGGTTCCCCGGCCCACA…
ENST00000508309.1_1_LINC00847-004	chr5	+	180258027:180258229,180261312:180261779,	CTTTTGACAGCCGTGAGCTTCCCCGCCAGGAACTTACTGGGGCTGCATCACCCTAGAAACGTGGCTTTGGGCTGTGGAAACGCTGCCTCTGTGGAAGTCTCTCCTCGCGGGGGTGGACGGGTCGCTGCGCGCCCAGCGTTCTTCTGCGGTTCTCACAGCCCGCCGCCGCCGCCGCCTCGGGGACCTTTGCGGGGAGGCCTCAGgtcagcgccgcccttgcgatggcgggagagcagagcggccccagggcctctgagctccggccccggcacgtcccgccctctcctccgcttgcgggagccggggcgcctcggagggaaaccttccggacacaggccgggagaagaggggccgtggcgccatcgcgcagcttcctggtttcggccatgtttttttttt…
ENST00000570080.1_1_CTD-2270L9.4-001	chr16	+	23464079:23464586,23466791:23466851,23468749:23468909,	AAGTTCGGTGACCTCTGCCCAGCCGAGAGCAGGGGAGGGTCCCGCGGCCAGGGCCCCGAGCGGCTCACCCTCCACGGCGTGGTTCACCTCTTGGATGAACAGCTGCAGCTTCATCACCAGGGTGGCTGCGTGGCCATCCGCCTTCCCGGACGCCGCCTCCTTGGAGCCGGCCCTGAAGGCCGCATTGATCCACTCCTTCACGTCGAAGTCGTCTGCCAGGAACTTGGAGAAGTCCATGGCGGAACTGCCTCAGGCCTGGCGTCCAGAACTTAAGAGTTGGCTCCGGGCGGCAACGGGGATGCAGAAGCGAGCGAGCCTGCGAGAGCACCGAGGCTAGCCTCCGAGGCGAACCCCAGAAACGCCAGGACGGGTAACTTGCCCCTTTGCGCTTCCCCGCTC…
ENST00000608721.1_1_RP3-428L16.2-001	chr6	-	161411350:161413374,	GAGTCTACAAGGGAAGGGGAGCCGGCAACACGCTCGAGCGGAACCCTGCGGAGCTGCAACCCCGGGAGGAGTCGCCGGACAGACTCAGACGCGGTCCCCTGGGACCCAGGGATGCACCGCGCCCCTCCCGCCCCAGCCTGCAGAGACTGGATGCTTCCCTCCCCACCTGGCGGGAAGCAGAGGCCCTCGGGCCCGACCGAGTTCGGGCCAGGACCCGCCCCGCTTTCTGCGAGCGACCGACTGCGGCCGCCACACTCACCTCGCCGCCAAGCAGCACTCGGGTTCTGACTCGGTCTCGGGTTCCGGTGGCGGTGGTGGCGGCGGCGGCGGTGGCGGCGGCTCCTCCATGGCGGCGGCAGGCGTGACGGCAAAGGCGGGAGGAGGGACCAGCGCGGCAGC…
ENST00000344893.4_1_CTC-499B15.5-001	chr19	+	11750591:11750711,11755054:11755176,11757042:11757088,11759173:11759299,11761172:11761232,11762468:11762868,11789135:11789235,11791207:11791787,11793361:11793487,11795691:11797384,	GAAAAAGCCCGCGGCGTCTTCTCTGTCACCCGCGCTCGGCTCCCTGCTCGGTCGGGCTGGAACCTGTACTGGCAGCCGGAGGTGTAGGTAGGAACCGGAATACCTCGGAAGCCGGGAAATGgtgagtgtccgaggccggggttcccgagacagggtacagctggttgtaaccgaccggaaccggctgtggcgggacccagacctcctcgctgttgtctctggggtctgaggacccgagtgccctggcccagctcggtcctcggtcctctcggcctcagggtggggctgggcctgcagccaggactccgggcgtcctgtccggtccccgcgcggcaactgcggcccaggttccggagtcctctctgggcagctccgcgtccgcagccccgcgtctcccta…
ENST00000590622.5_1_LINC00665-006	chr19	-	36822349:36822620,36821155:36821394,36813032:36813127,36812895:36812932,36812202:36812259,36810618:36811662,	GCAGGTGGCCTCCAGGTGCAAAGTGGGAAGTGTGAGTCCTCAGTCTTGGGCTATTCGGCCACGTGCCTGCCGGACATGGGACGCTGGAGGGTCAGCAGCGTGGAGTCCTGGCCTTTTGCGTCCACGGGTGGGAAATTGGCCATTGCCACGGCGGGAACTGGGACTCAGGCTGCCCCCCGGCCGTTTCTCATCCGTCCACCGGACTCGTGGGCGCTCGCACTGGCGCTGATGTAGTTTCCTGACCTCTGACCCGTATTGTCTCCAGATTAAAGgtaaaaacggggctttttcagcccactcgggtaaaacgccttttgatttctaggcaggtgttttgttgcacgcctgggagggagtgacccgcaggttgaggtttattaaaatacattcctggtttat…
ENST00000317114.1_1_DLGAP1-AS1-001	chr18	+	3594112:3594238,3594418:3594482,3596577:3598350,	AGCAGCTGCCCCTGCAAATGTCAGCGCCAGCCCAGTCAAAAGAGCTTGAAACCTACCAAGCCGGAGGACTGTGCTGTGCCTCTCTCGCCCACATTTTCCCCAAGCACTCTCAGGAACCTGGCAACAGgtaacgtggcaacctttgacttataaaagggcaagtggcacaatctcagggaacaaatggacttttttttaaagccagcatctcccccaccactcccacacccccctccctccctccctccctcccaaccaaaagtctgtaaaaaacaaaacattgacgcgggcagtcctactctctagTGTCCCCTTGTGGCCAAGCCTGGAACATCACATCTGTACGTTGCAATCTGTGGATCAGCTACGAGgtaagtcgctctttggaaggggtggagg…
ENST00000437713.5_1_TTC28-AS1-003	chr22	+	28315458:28315533,28318006:28318166,28320335:28320951,	GCACTCTTGTCTGCTTACGAGGGCTCCTCCCTTCAGCTTTGGTCCCTCGGGGCGTCTGGGCAGCCTACGCTTTCCGgtgagttttccagttggttctttggaagccgttttgcggtgactggttttctgctctctctcactgctccgagtcagggcccacctccttgaccgacacctcacctccatagtccacataaaagactcctgacaggttctggaggcagccgacgccagcttctgttcccctccccagcccttggcagctcaggttccgcgggaggacgttcacctgcttcgcggtctcgtggaggtccaccgcggcggagaatcctaaacctcacctgtgactcggcaggatgagcggccagcactcccgacggaggccctctgggagaaaag…
ENST00000514793.1_1_RP11-1379J22.5-002	chr5	+	179085237:179085482,179089976:179090104,179091324:179091433,	GGGAGTTGATTCGGAAGTGAAGGGCCCTGGGCGACCCGGCGAGTAGAGGCAACACCAACACTCCTCCTTAGCGAGGGGTCTCCCCGCCGCGGTGGCTGCCCGGCCCCAAGGACAGGAGGGATTTGTGCACTGACTCCTGACCCCGTCCTCCAGCGCTGCTCTGAAGGGAGAGTCTGTGCAGTGGCACCTGCGCGAAGCTGGCCAAAGCCTGCCCAGACGGCTCACCTGTGCGGGATGGAACAAAAGgtgagcccagggggcctgataaaatgacctcagtagccgcctgtgggaggggaccctgaggaaagcaccacagtgactaccaagcgccttatgtcagggctatttatgacagagggaaatcggtgcgtgtttgagatacattccgtgaagtgg…
ENST00000566583.5_1_SNHG20-007	chr17	+	75084831:75085031,75085235:75085353,75089326:75089429,75090152:75091065,	ACTCGCAGTCCGCAGGATGACTCAGGGCAGCCCTGACCACAGTTCCGCCGCCATCGGCCCTAGCCTGCGGAATTGGGCTCGCCCCGGGACGATAACAGAGCTCTGCCGGGGGCTGGAGGCACTGACCGGGTGACCAGAGACCCAGAGACCAGACCCCCTCCACGGCGCCCGGGATTTCGGGGACGGCTTCTCCCATCGCAAgtagggcttggacgggaggcgacaaaagagaacttggtccgcacacagccaccgaaattggaatgaggagctgtagggaggccccgtagccagcagaaaagcattggggtccctggctgggttagcccaggtttctaggagtgtggtaagcgtcgaatgacttttgtccttttaaagcacattatgttactttttccc…
ENST00000481027.5_1_LRRC75A-AS1-003	chr17	+	16342635:16342728,16342842:16343017,16343499:16343567,16344388:16344444,16344682:16345301,	TGGTAGGGCCACATCTGCCAGAGCCTGGAGTCTGCGAAGGCCGGGACCCGGTTCCCCGGCCCACAGTGGGGGTGTGCAAACCCGAGAGAACTGGgtaagttggggtcggcttgcagtttggggtaccccgagggcggtgtacgtcggtaagattgtaacagtattactggaagacttattcgactgtcctgatgatacttgtaatagGAAGTGCCGTCAGAAGCGATAACTGACGACGTCTAATGTCTATCTGACCGCAGTCGCTGAAACCTCTACAACTTAGTTGACCGTAACTGCCAGAGCCCTGCCCTGAATTCCTGTCCTTACTCCCTCTTTAAGATTGCGTACCCACTGCAGAGTGCTGAAGACGGGGTAGCCACGAGgtgagaggctctctgg…
ENST00000544553.1_1_RP11-783K16.5-001	chr11	+	64013436:64013561,64015425:64015689,	GAAAGCGGGCTAGCCTGCACGCACGCCAAGATGGAGCTCCAGGCTAGCCCACAGAACAGCCCAGCCGCAGCCGTCCTACCAGACCAGCACCTTGTAACCACAGTCTAACCCAGCGGGCACCAGGCGgtgagacctcctgccgctgccagcccaggatagcccccttgcctcttgcccaaggctcaggctaccccttgaggcgtctggaggacactaggcttgacctggggagtggcatgatggggggcagggtccgaggcaacggagaaggcagaagtgacttaggtcaggcaagaaagagtatatattgggggcgggagtgcagaggggaggggagcgcgcggggaagcaaagcgccctttgactccagtgacaggcgagctcacagtggagctgcca…
ENST00000596705.5_1_CTD-2561J22.5-001	chr19	-	21646546:21646710,21639263:21639390,21637185:21637274,21627043:21627225,	CTTTGTCTCTTGCTCCAGCCAGAGCTCGAGGTTAGCTCTTCACTGCCCTGTGTCTTCTTTCCAAGGGTCTCGGTGATTCGGCCACAGCCTCAGCCTCCATCACGCGGTGAACTGATGGTGCTGGAAGATTCATAGACTCCAGGACATTCCTGAAGCCGAGAAAAGgtgagtgtgcggggcagggcgtttggagacgggggaggcctctttgggacgcgccagaaatggcggtggcgggacggtcttgtgagcctgagtgccccgcagctcagccctcactctcctccggtgcagggaccccggggcgtcctttaccgtttcagcacagcggctttagccccagcctgtagccctctttgcgcagctctgcgcccgcagcccgtcatcttccccaggttg…
ENST00000521696.1_1_RP11-410L14.2-001	chr8	-	100025097:100025272,100008991:100009194,	ACACTCGAGATCCGGAAGTGGCGCTCCGGGGAGAAGGTGGCTGCGGCTGCTGGGGCCGCTGCGCCGGCGGCGGTTCCCGATGTGGAGGTCCGTCTTGGGTGGGGAGGCACCCAGGTCGCTGGTTCGATGCAGAGGAAGAAACCACACCTAGCACGTAAAGCCCTGAAAAAATAGAGgtggttgtttttcttgagaaatgggaggactgggaagaggaacttggttgggttcactggggagggcagaagcaataggccgctggtaggaggagcgaaataagtgacagatttcaacttagttccaaggtttatttgctggaaggagggtggatgtgggaagaaaattgaagggattaggacatacaccgttggaggatgcgttttggccaaacgtgtagac…
ENST00000521369.2_1_RP11-395G23.3-001	chr8	+	107282372:107282595,107284034:107285127,	GTAGCTTCCACGCGGGCAGGTCCGGAAACTGAGCATGTCTGCAAGCGCTCAGCGGCGCCGGCAGCAGCGGGGCTAGAGCTGGGCTGCGTCAGGCTGAGCCCATTCACCTCGCGGCCACAGGAGCTCAGCGCCGGCGCCGCGCCGCCCAGCCCCGCCGAGAGGGGCGCACTCGCCGCCGCGGGGCCCGCCGCCGCTCACCGCAGCCCCCTCCTGGCGACCCGCAAgtaagtttgtgaggctgctgggcgttagggcgagggcttggcgcccgggggagtccaggagggatagcgagaggcgcggctggcgcccgggagagccggctggcctctgccccctgtgcctggcgcctctccgagccacttagccaatttgaaagcgggtggccattgggatgct…
ENST00000606714.5_1_TRAM2-AS1-003	chr6	+	52442105:52443191,52444173:52444407,52447661:52448791,	GAGGCTCAGCCGCTCGCGGTGGAGAAAGCAGGCCGCGGAGGAGGCGGGCGCCCAGGCCTGCCCGGACAGGAAGTGGGCCCAGCTTTCCCACTCCTCGCTCCGCTCCTTCCTCCGCGGGAAGGGCAGGCCCCGGAGGCAGCGAGCGCCCCGGGGGTGGCCGGGCAGCCGGATGCTCCCGGGGTTGCGGGCTGTGGCCCCGGGGGCTGAGGGCGGCGCGGGTGCGGCGGAAGCAGGGAAGCCGCGAACCGGCCTTCTGGCTGGCCACAGCGCCCTGCACGGACGATCAGTGAATGGAGATTACTCAAGTATTTATCGAGAACTTGCAGTGGGCTAGGCACAGTTCAGGTAGATCAACAAACCGAAAGACCCTGCCCTAGGGGAGCTTTCGCTCCAATGCGG…
ENST00000518822.1_1_CTD-2336O2.1-001	chr8	-	1712467:1712505,1710156:1711094,	GCATCCGCGCCGCTCAAGGACTCCAAAGTCAGCGTCGCGgtgaggagccccccacgcccaacccgcgcaggcaggaccccgggctgcggggctcgaaagtcccccacaagctgctgtccgggaaccgcacggcccggggtgccgcacgcccaccggaaggcagggctgggaccgcggacgccaggagccaccccggcccctcacccgggctccccctcacgtgggctcccgcgcgcccatctgggttccccctcagctgagttcccggcccctcacctgggatccccggtcccctcacccgggcttcccagccccctcgcctgggctccacgcgcgctcacctgggctgcccctcacctgggttcccggcccctaacccgggcaccccgcgcgctcacc…
ENST00000607222.1_1_RP11-345P4.9-001	chr1	-	1549138:1551175,	GCGCAGCCCCAGCCCATCCCGTGCGGACCCTACGCCGAGTCCAGCCCGGGGCTGCTGGGCCAGCGGGAGCGGGAACCGGACGGCGCTCGCGTTCTGCCAGAGCGGAGAACGACTCGGGGACGGTGCGGAGGACCAGGGGAGGAGATCCGCGCCCGCACGCACCATCAGCCGAGAGGACGGCCCGCATCGCGCCAGTGACCTAGGAGCGACTCGGGGACGGCTTCGGGCTCCCAGGCCCTCCTGGGCCACCGGGCACTGAGGAGAGCGGCGGCTGGAAACTGTGGGACCCGAAGGGCGGGAGCCCAGGGCCCGCCCCCGCCGGAGCGCCCCCGCCATGGCCACGCCCCCGCCACGGGGATGGGCAGGGCAAGCACCGGAAGTGCGTCACGCGGGAGCGTC…
ENST00000508877.1_1_CTC-338M12.5-001	chr5	+	180619070:180619140,180620342:180620467,180621234:180621428,	AGGATTGGGGAGCACGTTTTGCGTCTTGCTGTGCGTGAGGAAGCGGGGATCCAGGTCAAGGCTATGGAAAGgtcagggaagggtgtcagtgcgcccgtcctgcagggagtccagatccgagaggttagggcgggacctggggcgagctgggcggtgggggaacagtggggtcatcaggaggtggaggcccagcgggagtgtggcgggggaggcggggaatcaggagggccaggtgtttggaggcgctggggtgggaagggtccaggcgaggttgcgggtgggtgccagccccgtctcacatttggatgaagtaggaaaaggcagcttttagggtacaccctgacatgttctgtcagggcccttaaagggcccacgggccggaggagaggggaaaaggat…
ENST00000436996.1_1_TTC28-AS1-009	chr22	+	28315425:28315533,28318006:28318558,	GGCTTCTACTGCGGCTGCGCAAGCTCGACGCGCGCACTCTTGTCTGCTTACGAGGGCTCCTCCCTTCAGCTTTGGTCCCTCGGGGCGTCTGGGCAGCCTACGCTTTCCGgtgagttttccagttggttctttggaagccgttttgcggtgactggttttctgctctctctcactgctccgagtcagggcccacctccttgaccgacacctcacctccatagtccacataaaagactcctgacaggttctggaggcagccgacgccagcttctgttcccctccccagcccttggcagctcaggttccgcgggaggacgttcacctgcttcgcggtctcgtggaggtccaccgcggcggagaatcctaaacctcacctgtgactcggcaggatgagcggcc…
ENST00000487066.5_1_LRRC75A-AS1-009	chr17	+	16342289:16342343,16342641:16342728,16342895:16343017,16343499:16343567,16344388:16344444,16344682:16345052,	CTCCTTTTGTGAGGATTGGGATATTCCGACTCCTTAAGGGCCTGGCGCACATAAGgtgtgaccttttcattcccgttgttatggaggtaggctctctaggaatctgggagtagtagctggggggcaagagcaaataaagagctcgagcttctgtggtctctggggagatgttcccgggaagcctgtctagagggcggagggcagctgttgagatggcgtggctccccggctcctgcgcccgcgtggctttcgcggcgggcgctgcggcccggtattggacagcctggcagggcagcgcggggccgaatccggctgccgtggctgaggctcatggatcactcttttgtggtagGGCCACATCTGCCAGAGCCTGGAGTCTGCGAAGGCCGGGACCCGGTT…
ENST00000463183.1_1_LINC00960-001	chr3	+	75721542:75721920,75722345:75722389,75722998:75723157,75724915:75725031,75725119:75725279,75727984:75728454,	GCCCCTGGCTGGCCCAAGAGCCGGGTCCAGATACGCGCGCCTGATTCCAGGCGTCATAACCAACCCGGGGCCGCGAGGCTGGGATCAGGCACCCCGGAGCCGCTTGCCCGTGGCCGGGCTGCTCTCCCCCTCTAAGCCTAAGCACCGCCAGTCGCGGCGCTGCGCTTTCCGCCGACCTCCCAGAGCGTCCCGCCGTCGCCGGCGGCCAGCCTCGCGCAGGACCAGTGTGGCGCCGCCCTGCTGTTGCTGGGGGGCGCCCGAGGCCTCCATTCCTTGCCCAGGCTTCCGGCTCTCGGGGCGGCCTCCCTTCCGCCCACGCTCCAGGGCTTCCCCGGCTCCCGAGCTCCGAGCTTCCACCACATCGGCCGGCTCAGGACAGgtatgctcatcccgtcactt…
ENST00000591372.1_1_LINC00665-003	chr19	-	36822349:36822551,36821155:36821394,36815839:36818127,	CCGGACATGGGACGCTGGAGGGTCAGCAGCGTGGAGTCCTGGCCTTTTGCGTCCACGGGTGGGAAATTGGCCATTGCCACGGCGGGAACTGGGACTCAGGCTGCCCCCCGGCCGTTTCTCATCCGTCCACCGGACTCGTGGGCGCTCGCACTGGCGCTGATGTAGTTTCCTGACCTCTGACCCGTATTGTCTCCAGATTAAAGgtaaaaacggggctttttcagcccactcgggtaaaacgccttttgatttctaggcaggtgttttgttgcacgcctgggagggagtgacccgcaggttgaggtttattaaaatacattcctggtttatgttatgtttataataaagcaccccaacctttacaaaatctcactttttgccagttgtattatttagtgg…
ENST00000508000.5_1_CTD-2015H6.3-002	chr5	-	79783592:79783772,79781285:79781380,79778112:79778985,	GGCGTTCGAGGTTCGTTTACGCGCCGCTTCGCCGTGCAGGTGGTGGCGAAGCGCTCCTCCGAAAGGTTTCGGAAGCTGGTGGTAGCTCTGAAGATAACGCTGCGTTAGGGCATACTGCGGCGGAGGATGGAACTCCGATTGAAAGCAGTTGCTGGAGTGGAGCACGAATTTCAACAGTTGGgtatattttcttttaaatgttagtaatatcctaaaagggtgtggaatcattactgataaaaatcagtgtttctggccgggcacggtggctcaggcctgtactcccagcactttgggaggtcgaggtgggcggatcacttgaggtcaggaattcgagaccatcctggccaacatggttaaaacccgtccttactgaaaatttaaaaaattatcctggcg…
ENST00000500118.2_1_RP11-115C21.2-001	chr8	-	6263227:6264069,6261072:6262641,	GTTTCCGGGATTTCTCTGTAGGTGAGGCGGGAGGCTGGAGGGAGCTGAGCCCCCGGGGAGGGGGCCCGATTCCGCCTCGCCGCGCCTCTGGCTGCTGGGCCGTGGGTTTTTCTCTTCTCCTGGGAGTAAGGAGGACGACGGCCCCTAACCCCTGAATTAGCCTTCTATTTCCATTAGTGACTTAGAAGCTACCCGGCGCCTCATCTGGGCTCACCTGAGCTGAGGATCAGGAAGGGGAGGGGGCACAGTCATTCCCTCGCGGACGCGGCGGGACCCCAGCGGACGGCTTTGTGCGGACTTTCGGCACCGTTATGCCCCCCTAGCCCGACACCACCTGGGGCTGGCGCGCCACGTTACTGTTCAGGGCCAGACGCACCGCCCTGCCTGCTCCGGGGAGCC…
ENST00000423008.1_1_AC091729.9-001	chr7	+	1200010:1200259,1203088:1203131,1203797:1204903,	GGTCGCTTCTCGCAGGCGGCGCGCTTGCTGGGTCACAGTGAGGCGGCTCCGCGCAGGCGCAGCCGGGCGGGCGAGGAGCGGGGAAGCTGACTCAGGGCTGCGGCCGGGGTCCTGCGGGGTAGGAGCGCGAGGCCGGCCTGAGGGAGGAGGCCTAGCGACCCATCCGGCGCCTCCCGCCCCGGGCACCCGCCCGCGGCCGCGCATCCTGCGGGCCCCAGGAGGCCTCCATCTCAAAACAACGTGTTTTTAGgtaatttcaaacttagggaaaagcttcaagaataataccgaaaatgtcagtgtccccagcacctagatcccccagttaaatccttttccatttcaccgcgctgccccccgccccctggacggttatgtggccgcgtggggttggctctg…
ENST00000454813.1_1_GAS5-026	chr1	-	173833813:173834009,173833395:173833644,173833040:173833213,	GCTGATGAGCAATATTAAGTCTTTCGCTCCTATCTGATGTATCTGGCGGTAACATTCTAGTTTATGCCCCGAAAAGGGGAATATAGCCATTCTATAATGTTTGGAGATTTTGGATTACTCCTAATTGTATGCAAGTTGTCTTACTGTGTATTGTCCCTTAATTTCAGGACTCAGAATTCATGATTGAAGAAATGCAGgttagtttaaactttgaaggaaatttttaaggtggcaaaaggttttggtggcatatacaccttaatctgtagatgggagtgattagctgtttaaaagttaaaatgtgactgagaaggaaattgagtagggcaaattttaaatgggtattatttttcatcttcaaacagGCAGACCTGTTATCCTAAACTAGGTGAGTCAGCT…
ENST00000440150.5_1_RP11-418J17.1-002	chr1	+	119683048:119683416,119693188:119693369,119724013:119724084,119724601:119726446,	GTAGACCTTAGGCGAGGGAAGGCATGTACTTTCCCTAAGAAGCGGGAGGAGAGAAATAAATAGAGGGCAGTGGGATGAGAAGAACCTCGCGGGATGGGAAGCCGCGGAGGGAAGGGCCGTCTTTGGTTACCTGGAGAGCGGGAGCAGCTGCGGATCCCTTATGAAGTGCCCGGATGAAGCTCCAGCGCTCACGCGCTTTCCGCATTGAGTGCAGCGCCATCTTGAGAAGGGCGGAGCCGTCTTGTTTGGAATGACGTCTGTTCAGAGAGCCAATCCCAGTCTCGCGACTCCTGCTTGCTGGGCGCGGCTTGGGCCTCCAGGCTGCGCAGCGCAGCCGCTATCGGGCGGACTGCAGTTCTTGCCGAGCAGgtggggacaggagcggggtggggctttagt…
ENST00000579095.1_1_RP13-20L14.6-002	chr17	-	80416293:80416397,80415314:80415424,80412149:80412289,	TCACTCCACGTACGGCGCCGGGGGGACCGGGTCCTTGCGCCGGTTTCCGCTTCTCGTGGGTCCTGCGGCGGCGGCGGCGGCCAAGCGGCGTTCACCAGGGAGTCGgtgagcgcgcggactgtcccgaggccaagctggggccgttccagggtgctcggtccggtggtcacggggcctggaggcccctgggcccgcggaggccgcggccgggctctgtcagccagctcggcgttggacactcgccttactcgcggctcctaacggggcgggccgggggcacagccctcgtccgccgccattgccacttgacgtcgtgtcacgtaggctcggcggagtagcagcgcgcatgcgcggcctgcctgtcagtaaccacgtgatggacccggaagcccgagggca…
ENST00000448373.6_1_ZNF529-AS1-001	chr19	+	37064279:37064427,37065723:37065802,37068043:37068817,	GAAGCTCAAGCGGAGCCCGCTGGCCGCAGGGGCCGCACCACGCCCCAGACCCTGGAGTTTCCGGGTGCGCAGACCCTTGCCATCAGCAGAGGCTGCCGCTGCGCGTCCCCTAGGCGCGGAAGAGGCGGCTGGTGGTCCCTGACGGCAAGgtgaagtcgaggcagtaatcgggaacccaggttgggaggacagaatggggaacaggaagctggggcgagggtggtcttgggggaggtggggggccgcggaattctaggtggcccctgcctcacctctggaaagaaccggaagcccgggccggggagggtgaagggagtcgcggacccggctgctcagccgaggaggaaacccggaccccaggctgagggaggccgaagaaggaactggagggccgggctg…
ENST00000477249.6_1_LRRC75A-AS1-015	chr17	+	16342371:16342374,16342641:16342728,16343425:16343567,16344388:16344444,16344682:16345280,	GGAGgtaggctctctaggaatctgggagtagtagctggggggcaagagcaaataaagagctcgagcttctgtggtctctggggagatgttcccgggaagcctgtctagagggcggagggcagctgttgagatggcgtggctccccggctcctgcgcccgcgtggctttcgcggcgggcgctgcggcccggtattggacagcctggcagggcagcgcggggccgaatccggctgccgtggctgaggctcatggatcactcttttgtggtagGGCCACATCTGCCAGAGCCTGGAGTCTGCGAAGGCCGGGACCCGGTTCCCCGGCCCACAGTGGGGGTGTGCAAACCCGAGAGAACTGGgtaagttggggtcggcttgcagtttggggtaccccgagggc…
ENST00000512287.1_1_CKMT2-AS1-006	chr5	-	80597106:80597342,80531578:80531941,	ACTGGGCTGAGTTTGTGGCGCGCTTAGTGATGGGATGGCCCTGTGCAGGACGCCGACACGAAAAGATGAAGAGTTCAATCCGTGCTGTCTGAACTCACAGTGTAGCAGGCGAGATAGACGGGAAGATCGGTAGGGTGGGAGATGCCGGAAAGGCTTCCCGTGAGACTGGATAAGAAATCAAAAATCTGGTGAAATTGCCGGCAAGAGGGAGTTAAGGACATTCCAGGCAGAGGCAAGgtaaaggcgcggtgggagtgggtcactgtgataaaagtctgaaaaggacatttgggggctctcttgggtgagaggcagtgcctcatgtccccccttcagtgctcgttgagcattcaattaaaatgttaacactttgtagccaaacaagttctctttttaaga…
ENST00000605970.1_RP11-144G6.12-002	chr10	-	47243317:47243471,47241732:47241940,47240646:47240835,47239293:47239372,47235421:47235609,47234378:47234518,47233531:47233652,47232156:47232295,47213292:47213479,47212854:47212922,47210487:47210555,47207805:47207846,	AACAGGTTTGGTGCCGCGGGCTGGGGTAGGCGGCGGTTGGGTCCGTGGCTCTGGGGCACTGGGAAGATCGCGAGTCGTGCGCATGGGAAGGTCCTCCCCCGGTCCTCCGGGTCATCTTTGCTCCCGAGGAGCGGCATATTTCGCATCTGCCTGAGgtgtgcccgggggtcgttgggagagtgacgggatgaatccctgcagagagcccggactgggagggaaggtgtcggggagacgtcgtttcctggcgacgtggtcccggcaggcgacttagacctgagccgaatctgttgaccccaaattgtgcttttcccaccaagaagaaaagggagagaaacagtacaagttcggcagtaaaatatagtagagaagcaatataacctctgaaatcacacagct…
ENST00000422183.5_1_GAS5-019	chr1	-	173836129:173836181,173835899:173835934,173835666:173835705,173835315:173835344,173834995:173835032,173834648:173834685,173834367:173834420,173833813:173833842,173833622:173833644,173833040:173833442,	GTATGGTGCTGGGTGCAGATGCAGTGTGGCTCTGGATAGCACCTTATGGACAGgtaagaattggggaaagtatggtgggaagaatgaaatctaagaggtggtctcagcctgtgatgctttaagagtagtggacagaagggatttctgaaattctattctgaggctttaatgttaacagcatttatatttaacgtgactgctgtgaggttcattctcactgttttgcttgcatctttttgttttctagTTGTGTCCCCAAGGAAGGATGAGAATAGCTACTGAAgtaagttgaaaattccctctcaaaaaggtttaaagccattggatgtgccacaatgatgacagtttatttgctactcttgagtgctagaatgatgaggatcttaaccaccattatct…
ENST00000434729.5_1_SNHG11-010	chr20	+	37075400:37075655,37076109:37076266,37077305:37077373,37078905:37079090,37079176:37079564,	CCCGCCGCCATCCGTCCTGGCGCTCCGGATGAGTCAATGAGGGGCAGGGCCCGAGGAGTGGTCTTCCCAAGAACCCCTGGTGGCCTCCCAAGGCCGGTGCTGTGTACCTCCTCCCCGACAAAAGGGGAAACTGAGGCCCCGAGGGGAGTGGGAAGAGCCGGCTGGACGTCAGGCCCAGCCGCTGGTGCAGTGGTCCGTCCCCTCTGCCGGGGTGGGCCCCTCGGGTTTCGCGTGTCCTCGGGAAAGAGACTGGCGGgtgagccgcgccctcggccttcgctgggctaagccgaccccatgcagacgtcaaacccccctaggtcggcacagcctctctgcggggaggcttagtgcccccttgagaaacggcttggcaacgctgtgcccggggccttgcac…
ENST00000563328.4_1_RP5-991G20.1-001	chr16	+	72699069:72699232,72779304:72779365,72781020:72781081,72815627:72815718,72821062:72825523,	AAACTCCCTGCTAGAGAGACTAGGAGATTTGGGGCTGCGGCCGTTTCCTCCGGAGCACCCACGGGACTGTGTGCTGGGGTCCCTCCACCGGCTGTGTCCTTTATTCTTCTTTCTCACCCAACGATTTACCTGAACGGTTATAAAGTGCACGTTATTTCCCTAAGgtaagcgtgtggtagcgcctcctcctcctccaacaggggggtaacagaaacctgctgtcaactttgttacccaacataactgtacttaaccacaaaaagttgaaattttggatctttaaacattcaataacctcttgctgtgtgaggttttttaactgcactacatacattttgtagtctttaaccattgaatgcgatttaagtttacaatgaaatttaacgttctggttgtttc…
ENST00000497086.5_1_RP1-178F15.5-002	chr1	-	153606719:153606816,153606434:153606586,153604631:153604716,153604510:153604539,153603487:153603554,153599959:153600074,153598808:153599009,	AGGAAACAGACGCCAGTGCTCCTCCCGGGGCTGCCACCACGGCTCCGGCAGGCGGGCCGGGGACCGGCCGAACCTGAGTTGACGGTGGAGGGGCTCGGgttagctagatgggcggttggttagatgcgtaagcggtagtatgcgagctcagttcgttgttgctggttggctgtctagtcggccgatccgtctgctcacccggcctgccctttcctgcctttcgtctgcagCGGCCGCCAGCTCCTGCTCGGTGTCCAAAACAAAATGGCCGCCACGTCCAGTGCTTGTCTGACCGGCTAAAATGGCGTCTACGCAATTACGTCAGGCGTCAGATCCGCGCACGACTAGAGGGCGGGAAAGATTTGAGCTACGCCTGCGCAGAGgtcagaggcggagcct…
ENST00000447687.2_1_CD27-AS1-009	chr12	-	6557806:6557951,6556996:6557316,	TTTATTTTGTTTGTTTGTTTTTTGACAGAGTCTTGCTTTGTCGCCCAGGTTGGAGTGCAGTGGCACGATCTCGGCTCAGTGCAACCTCCGCCTCCTGAGTTCAAGTGATTCTCCTGCCTCAGCCTCCCTAGTAGCTGGGATTACAGgtgtgtgccaccacacctggctaattttttgtatttttagtagagacggggtttcaccgtgttagccaggatggtctcaatctcctgacctcgtgatccgcccgccttggcctcccaaagtgctgggattacaggcgtgagaatttgcctttaaaatatacattttgctcaagtgtagaggtccgatgctgggtggctgggtgttaattatcctgggggcgggtgtggtagggcactagctgggctgggctgg…
ENST00000560750.1_1_EIF3J-AS1-004	chr15	-	44828241:44828838,44827461:44827672,44819455:44819737,	CGCCGTGCTCAGAAGAGGGCTCTGAGGCCACGCCCGCCTGTGGGGTCGGTGGCCGGGCTTCCGGGACCCCAGAGGGAGTCGTCGCGCGCTAGGTGGAGGGGACCCCTCTGGAATCCGGCGATCCCCGGGCGCAGATGCAGGAGCGGGTGGGGAGAGCCGCGTTCCTGGCATGTTTGCCTCGAGTTAGTCACGAAGGAATCGAAGAGAGCCTTAGTCTTCGAGGCTTTTCCCTTCCTGTGAGCCCCTTTGAGGCCAGCACATTGATTTTTTTTTCTTTCGCAGAACAATTTCGGACCTCCTGGGGTCTATGCTAGGTATGAGGTGTATCTTTGCCCTCCATCAAGTAGCAAAGATGGACATGTAAACAAATTTCGACACTGTGATGACTGCCACAAAAAG…
ENST00000451884.5_1_MIR4435-2HG-014	chr2	-	112123138:112123291,112101638:112101814,112005727:112005818,	CGTGGCCCTATGAAGAGGAAGACTGAAATTTAGACAGTAATACCTTTACTAGGATTGGAAAAGATTTGGTTAATGACAGCCCTGTCATTTCTAAAACCCATTATCACTGTATGAGAGATTCCTTTGCGCTGCATCCTCGACAGTGCTTCCTAAGgtcagtcttttctattgtattcattttaatgggtgcatagccgtatctcgttgtgattttaatgtgcatctccctagtgactaataatgatgggacgcttttcatatacttgtttgtcattcataactcttccttggtgaaatgtctgtttagatattttgtccattttttttatttggattgtttgatttcttattattgagttttgggagttctttatgtattgtggatacaagttccttatt…
ENST00000447725.2_1_RP4-758J18.2-007	chr1	+	1334952:1335069,1335361:1335683,1335985:1337386,	CGCGGGTGCCGTGCTGAGAGCGCCTGCCTGTGCGCCCCGAGCGGGGCTGGGACTCTTCCAAGATGCCCACGTTCGCACAGAGACCCCGGATCGCGGAAGCTCGCGTCTCGAAAGGCCTgtgggtcaaggggggccatctcggtgggatctggggcgggacgacccccactgctgaaccctgggcgcggggcagggtcagaggctccgctcggcctccccctggatgagacgcgcatgcccggtgtcccccggccgccgtcggcgtcgtgtcttcagtccttatcgactccagactttggggatgcgtattaacgccagactcctgcaaagtcttgccttcaacactcagcccctggggagagacgggtggagggatgactggaaacgtggcctcgacgt…
ENST00000591892.2_1_RP1-20N2.8-001	chr6	+	143806116:143806385,143824531:143824651,143825068:143825279,143826477:143826594,143827107:143828464,	CATGATGTCAATTAGAGTTGTTATTTCTAAGCGATAGAATTGTGGGGTTTTTTTTCCTTTTTAATAGATTTCCAAAAATATTCTACAATGGCTATGTATTACTTTTATAATTAAGATGTTAAAGTCCTGTGGGGTCATTTCAGAAAATAATCATTACTGTAATGATTTTTCAGTCTTTCCAGTGTCAGCCTGCCTTTAGCTAAGATAATTCCAATAGTAAACGGACAGATCCATTCAGTTTGCAGTGAAACACCTAGTCATTTTGTTCAGgtaagaagaaagcttgggagtgttattaaaagcaaattatatttgtggtggtggtcatgtttgtctaacataaagttacattctctgctgagaggttttttcaaaaaatcacagaacttggaactacat…
ENST00000502041.2_1_CKMT2-AS1-004	chr5	-	80597106:80597378,80533384:80535179,	ACAGACGGTCTTTACAAGCGACTCGTGGGCGTCAATACTGGGCTGAGTTTGTGGCGCGCTTAGTGATGGGATGGCCCTGTGCAGGACGCCGACACGAAAAGATGAAGAGTTCAATCCGTGCTGTCTGAACTCACAGTGTAGCAGGCGAGATAGACGGGAAGATCGGTAGGGTGGGAGATGCCGGAAAGGCTTCCCGTGAGACTGGATAAGAAATCAAAAATCTGGTGAAATTGCCGGCAAGAGGGAGTTAAGGACATTCCAGGCAGAGGCAAGgtaaaggcgcggtgggagtgggtcactgtgataaaagtctgaaaaggacatttgggggctctcttgggtgagaggcagtgcctcatgtccccccttcagtgctcgttgagcattcaattaaaatgt…
ENST00000421331.1_1_NEXN-AS1-001	chr1	-	78355153:78355224,78353285:78354953,78347033:78347583,	TTTCACAATTTACAAACAGCTGGAATGGTTTGGCGTTTTCAAAAGCATATAGGCAAAGGGAGTTCTCAAGAGgtgactacattcttcactcacttaaactacgtaaacttcgtaaacttccagccctagttgctcaacccccagcatcccacctcgggcagaatcacgaaaaaaaaaaaaaaaagggttggagacaggagtggggggatatgcgggggtgtggggggggagtaataggctgttaaatcatatttctccccatcttccacagAGACCGATCAGAAAGGATTTCTTAACTGGCACTGCTGGCAGAGACGGAGACCGCGGCTGGGGCAAGTGGTGGGGGACGGCACTGAACTTCCCTAAGGACCCCAAGGGTTCAGCCGAGGGATCGGCACC…
ENST00000530270.2_1_RAB30-AS1-008	chr11	+	82783397:82783846,82784345:82785010,	CTCCATTTTTTAGCTAAGAGATTGAGAGAGTCGGTTTACTTTTGGGCTTGGAGTATCATTTAGATCTGTTAACAGTACAGTTGAGAGAGTTGGTGTCTTTTGTTGAGGTGCGAGGACCCGAGGCGGCGACCCTCGCCTTTATTCGGAGAAGCCCACTTCCACCCACAGAGTTGGGGTAGTCCTCCGAAATGCATTTTTGTTTTGCCGTTTGTTTTCCAACCCCCTTTCACTCTCCCCAAAGCTTCAGATTCACTGATTTTTCATACAGGAATGATTAACAAAGGCGTCCGAAGAAATCGTTGTTGGAAGGTGACCAAGGTGGAAAGAGACGTTGCTTTGGCCCTGCAAGTAAGAAGAGAGAGGGAATAGCCTGAAGGAGTAACACTAAATTTAAAATGA…
ENST00000583740.5_1_CRHR1-IT1-007	chr17	+	43697712:43697738,43699274:43699407,43707270:43707524,43707851:43707971,	ACTTCTAGGCTTGGTTGAACCGTGCAGgtaggtccggggctgggggagctgcctttggcactggtgcccctgggggtgggggcacgagtgggccagggtgatggtgaggtagaggaggtgtccctgacccgacgagctcgagggagcggcctggctgggaggcggggggccgcggggcccggggagcgggcgccgccgagggccctggaagcggcggggctgggggagaggggacgcgtgtgtggggcacggggacgcccgcccagcgcccactcgtaggcctgggacgcgggctgccggccgagtggcctgagggcctggctgcccggggggcgggccggggccgcggccgggggcgcggagcggagctcggggcgccaggccgagccgaggtgggac…
ENST00000570282.1_1_RP11-412D9.4-001	chr12	-	107347807:107349275,	GTGTTTTGACGTCGGCGGTGCCCGCGTTCCGCGCCGAGTAACGGTCTTCGGAATTCAGAGCCTTCGCCTTAGGGAAGGTGGGACGGTCGCCAGTTTCTCCAGCACTTTCTTCGTCCAGGGACGTCAACCTCCCTTGCATGCTGTCCTCAGGGACTGACAGCGGGGCCTGCTCAGAAGTTCTCGTCGGGACTCTCTACAGGCCTTTGTGATTAAGTGCTAGGGGTGAGGAGAGACGTGGCTTATTTATGTGTTTTTCAGTTTGTTATGATTTTTTTTTTTTTAATTTTACTTCTCCCTGCCCTAGAATTGAGCTCCTTGAGAGTAAAAACCCGCCTGGGTCGCCATCACCCTAGGCTTGGTGCAGGGCCTGCCAGGCGCTCGAATTTGTTGAAGAGGTGG…
ENST00000586377.2_SPPL2B-003	chr19	+	2328676:2328774,2334601:2334720,2337442:2337624,2338751:2338840,2339068:2339207,2339823:2339965,2340075:2340170,2340896:2341012,2343209:2343290,2343963:2344037,2344360:2344422,2344551:2344650,2345251:2345328,2351432:2351592,2352944:2353925,	ATCTGCCGTTGGTTGCGGCGGGCACCGGCCGACATGGCGGCAGCGGTGGCGGCTGCGCTGGCGCGGCTTTTGGCGGCCTTTCTGCTCCTCGCGGCCCAGgtgagcgcggcaccggtcccgacggcaccgcgggctgcggcccttcggcctctctgtccccgggctacgcgcaggaacgaccccgctcggcccgtcttgggggtccagcctcggggatccgccgtccccgcgttgtcggccggcggtgccggggctcggccgtgaccttgcgggtctgtccccggctcctctcctttccccgcctcggaggccctccgccgctgcagcgccactcacttcccaccgggtctgaaatttgtgccccctccatcctccggttctgcttctccgtttcggggt…
ENST00000556400.5_1_PSMA3-AS1-015	chr14	-	58764673:58764833,58758353:58758425,58740359:58740728,	GTCTCGGCAGCGGTGGCCGTAGCTCCATCGCATTTTATGTTTCTGGCGAGAAGGGAACGGAGTTTTCATCAGGTAGATTGGTTTTTGTGCGGCCGTCCTCCACCGTTTCCTCCAGGACAGCACCTAGTCGTGGCCGGAGGAGTCTCAGAGCTGTCAGAAAGgtcagttggaggctatggttgtccgattgactggggggatggcgcagccctagcggcaccggcaccggaagtgaaggggccgcaggcagccatggtaaacttctccctgcggcggggtggggagaaggggcgggatgaatgggggcgaggcttcctctcccgccgagataaagaggtggaggagaggcaaacgtctttcttggaggttctctttcgggttttcgagaatgtgagagat…
ENST00000458080.1_1_CTA-292E10.6-001	chr22	+	29196671:29196725,29217960:29218167,29240115:29240187,29244379:29244547,	GTTTCAGGACCGTGGCTATGGAGTCCGGCGTGGCAGCGGCAATCCCTGGCCAAAGgtacttggggtcattttccgcggggggttacgtgcgggagcgtgtcctccacaaacggattttccccccttaagcggacttatttccatccggagtgacagaatttaattccaaaccgagagctttccagactgacgaatttttaccgggactaacagagaattacctcagcctgacaacattttatctcgtgcgccacttcgggatccgagtggagccgaaagtcgagatagagcgcagttgggccttgggttcgaaaagactggacagaggtttcagtgagccgagatcgcgccactgcaccccggcctgggcgacagagcgagactccgtctcaaaaaaag…
ENST00000593491.2_1_LIPE-AS1-005	chr19	+	42901280:42901376,42912410:42912604,	GGCCAATAGACCCGGAACCTGAGGGATCGGAATCCTGGTCCACTCCGCAGAGGCCCGAGCGGGCTCGCGAGGGAACGGGTTCTCCGAGTCTGGCCGGgtaagccctttccagcacgcctagtattaggattctgcacatagctcgggtggaaaaccgtgaggcttagtgaggcttgaggcggaggggggaggagctcagtcccggcgaacccatcttgctttcttggagaaactgagaccgggatactggatctgttattcatccatccgttcctcccaccctaagcctgattctcgtctgctcctgccttcctgttccttcatccgttctgcccttcctgccctcaattctctcactcacggattccctcgtctagccactcactcacacactctccc…
ENST00000445118.6_1_LINC01128-001	chr1	+	762988:763155,764383:764484,787307:787490,788051:788146,788771:794826,	GGGGTCTCGGGCAGGGGCGGGGAGCTTACCGACCTCCCGCCCCCGCTGCGCGCGTTTCTGGCCCTGCCAGTGTCTCCGCCGGTTGAAAGCGCGTGTCTGCGTCGGGTTCTGTTGGAGTGCGTTCGGTGCGCCGTGGGTCCGCGCTGCTTCCACCCAACTTCCTGTTAGgtaagaggcgcgtgaggctcctgtgccgggggcggtgctgctcccgagtcggcgcgcggcggggacgcgagtccgtaggtgctggcgggagcgagagtcgggtggggaccctcgcgagcccgcactccgcctctgggtagcagcctcttcggccccacacggcgtgacgcgcgctcgggctccgcgttcgcgtcgaggcagaggcgtagtaggggtcgggcccagggctgg…
ENST00000602385.1_1_TERC-001	chr3	-	169482308:169482848,	GGGTTGCGGAGGGTGGGCCTGGGAGGGGTGGTGGCCATTTTTTGTCTAACCCTAACTGAGAAGGGCGTAGGCGCCGTGCTTTTGCTCCCCGCGCGCTGTTTTTCTCGCTGACTTTCAGCGGGCGGAAAAGCCTCGGCCTGCCGCCTTCCACCGTTCATTCTAGAGCAAACAAAAAATGTCAGCTGCTGGCCCGTTCGCCCCTCCCGGGGACCTGCGGCGGGTCGCCTGCCCAGCCCCCGAACCCCGCCTGGAGGCCGCGGTCGGCCCGGGGCTTCTCCGGAGGCACCCACTGCCACCGCGAAGAGTTGGGCTCTGTCAGCCGCGGGTCTCTCGGGGGCGAGGGCGAGGTTCAGGCCTTTCAGGCCGCAGGAAGAGGAACGGAGCGAGTCCCCGCGCGCG…
ENST00000475947.6_1_LRRC75A-AS1-010	chr17	+	16342300:16342374,16342641:16342728,16343499:16343567,16344682:16345047,	AGGATTGGGATATTCCGACTCCTTAAGGGCCTGGCGCACATAAGGTGTGACCTTTTCATTCCCGTTGTTATGGAGgtaggctctctaggaatctgggagtagtagctggggggcaagagcaaataaagagctcgagcttctgtggtctctggggagatgttcccgggaagcctgtctagagggcggagggcagctgttgagatggcgtggctccccggctcctgcgcccgcgtggctttcgcggcgggcgctgcggcccggtattggacagcctggcagggcagcgcggggccgaatccggctgccgtggctgaggctcatggatcactcttttgtggtagGGCCACATCTGCCAGAGCCTGGAGTCTGCGAAGGCCGGGACCCGGTTCCCCGGCCCAC…
ENST00000575089.1_1_ZNF213-AS1-008	chr16	-	3184631:3184828,3181669:3182104,	CGTTCTCTTTTGTCTCCGCTTTTTTTTCACATTTCCTTGCGACCCTGGCCCTTGAGCGACAAAAAGGGGAAGCCAAGGCTGGCCCGAGGAACGGAGAGGGCACATGGCCTAGCCACAAGTGGAGCTTCTGCTCCGCCCGAAGGGATGCGCTGGAGCGGCCTCTTCCTTCTGCCACGGTCTTTCTTTGCCAACTAGTAGgtgagggccgaaaggccgcgggccgtggagctcgggccggggagactcttttctagcctcttgggtcccgctcctcccaattccctggagaggcgtcgagcttgctgggaagtgccctcgggtaaggggcgcggagcctcctgcggcgatcctctgtcttcgggtcgccttagcaggacgcggcaagcgggacactgacct…
ENST00000553946.1_1_RP11-193F5.1-001	chr14	+	61346432:61346553,61449226:61449303,	GGTCAACATATTTCACTGGCACCTATTCACAAGCTTGAAGAAGCTCTGTATGAATACCAGCCACTGCAGATAGAGACATATGGACCACATGTTCCTGAGCTTGAGATGCTAGGAAGACTTGGgtatgtgtcctaaagaactttacattgaggagctgatatgtgggacttattgctgttcttaactgacatgttaacattcttagattttcagtttatagaactttactgttttgtgaaaaatgaacagtactcaataccaaattgttttatttagtacattaatttttctgtggacttgttaggtctcttgagattgagcctggaatacattcgttcttttagaagtctgtccttggcagccatattgaaatggcgtttattttcagtcatgagtgtt…
ENST00000466616.5_1_ARMCX5-GPRASP2-006	chrX	+	101854454:101854775,101856392:101856437,101856808:101856905,101860410:101860581,101894328:101894461,101904882:101905073,	GTTGTGGGTAACGCGGACGTGGAAGAACCTCGTCTGCGGAGGAAAAGGTAGATGTTAAATGGTAACTACGCGCGAGGTTCTGAGGAGCCCTGGGAACAGGAAGGAGAAAAGAATACCAAAAGTGACAACAGTTTGCCAATCGCAGTCTTTAATCTGATAAAGCGGTTATCTCGTCTTGAGTCCCAGGTGCCGAGTCAATCCCCATACACAGCCGCCGCCATTGCCTCGAGTCCTTGTGTCTGACTGTCTGTTCCTGCTGCTGTATGACACAGCACCTCGAGGCAAGGAAATAAGAAAACTGCCTCTGATCCAAGCAGAGAAGgtcagtgagaaggtgcgcatcgcttgggggtggatgtgggtatcagaggtgaacactggatacgcgacctggtcatg…
ENST00000447795.3_1_RP11-126K1.2-001	chr1	-	151254019:151254405,151252500:151252734,	CTCCCTACTGGCCGCTCGAAGCTTGAAGCTGCAGTTCACTTTCGCGAATGTAAGGAACCCAGCTTCTGTGTGGTGGGCACTGAGAGCAGAACCGCATTGAGTCGGAGTGGAGCACAGAAGTGTAGGTCCTTTTGCGCTGTTTCAAGCTAAACCCGTGTCACTGATGCCGTACAGAAGTTACAGAATGGGACGCCACCCCAAACATTACGTCATCCGCTGACCATTTCCTTGCGGTCTTCCCACCGTCTAAATCGCCATATAATCTGATGGATGGGGTCCTCGCGCGGTTCAGCTCCTGGGCGACAGCGTAACCCGTCGCTCCTCCCTCTGCGGGAGGGCGTGGACGGGGCACGGGATTTGGAGCATGGAAGGAATCGGGACCTAAAGgttgggaagggc…
ENST00000496359.5_1_NUTM2B-AS1-006	chr10	-	81585954:81586109,81574369:81574472,81565795:81565878,81564241:81564283,81557590:81557783,	CTTCGCCCCGTCCCGTCCGCGCAGCGCGTCCGGCCCGCCCGCAGGCCAGCTTCTCTCGGGAGCCCCCACCCAGGCGCATGGCTCCATGAAGCAAGAGGAGGAGGCAGAGCGCGAGAGGTCCCGTCCGCCCCAGCCGCGTCTGGGCCAGGATAAAAGgtgggaaactcgggctgcgccgcacccttctccccgctgccgggccaggcctccctcggtccgccgccgccttgcccgccgggcctgttctcgccggggcgggcggcggggccgggaagagaccccgcggtcctggggcgagggtccgggggcagcgtgggggaggggtcccgggcggcgggcggggcctcaggccatgtcccagcggagggcagggggtcgggaggcactgccggggagggg…
ENST00000399541.6_1_ALOX12-AS1-001	chr17	-	6915515:6915653,6913115:6913208,6888428:6888859,	AGCCTTAGCGAGGCCATGGGGGAAAAAGTCTAACTGGCGGAACTCCTGGGAACTGGGGCGATGGGCTCTTAGTATCGGAGGATTGGAGCCATCTGATTTTTACCTGAAATTCCTTAGTCTCTCCTGTGTTGGGGAAATGgtaagtaagacagattttcaccaacagagagcgtttctatctcttctctactcctcccttttaaaattgagattctgacagtgtaaaggagttaggacccccttttggggatcgggcatggttttgtggctttaaaatgctttaaaattgctgaagtttcttggtattggaactgtttctcctaagtaacattttatcatcgcacgtgaaatactgtaactctcggtgccaaatccaggaaaaatgggcggttaggagaa…
ENST00000605834.1_1_RP11-326I11.3-001	chr4	+	185395956:185398458,	ATTTTCGCTTCCCCAGGTCGCGGCGGCGGGAGCAACAAGCAGCGGCTCGTGAGTCCGCGGCTCGCACCCAGGGGCGCCCGCACGTGCGGCTAGAACGTCCGAGTCGGGGTCCGGGGCGGGGGGCGCAGGCCCGCGGCGGTAGGGGAGGAGAGCGGGCACCCGAGTCTCCATCCTCAGGGTGGCCTGAAGGTTCCAGGAGGGCGTCCGGCGAAGGCACGGGGCTGCGACCATCCAGTTAGCAGGGCTGGTGTGACTGTTGAGAGTAAATGAAAATTCGTTTTGTGACACCGACCACCTCCAAGGAATGAAAGGAGCAGTCAGCCGAAACGACAGCATTACTTGCGTCCTTACCTAATTGGAACCTTATCCGTGGCTGAGGGTGCCACCATTGGAGGGGCC…
ENST00000530083.1_1_AP006621.5-001	chr11	+	777582:777695,783530:784180,	GTACCCGGTCCGGGTCGGCTGGGCTGCCCGCCGCTCCGCGCGCCCGGGCGGTCGCAGGTCGCGCCTGCTTTGGCCCCGGCGGGTTCGGCATCCGAGCCTGGCAGGGGCCAATAGgtagggtcgcgagggtcctccccggccgcatgcgcagtctgagcgcgcgcggggtagggctcttggcctggggtgggggcgcgggcatcagcagagccaggcggcggtgtcggggcgcgaaggtgcccgtggtgttccggtggccacacccgaggagcaggggagaccggggggctgcggggtcagaagctccgggtgtccccggagactaggagggggacggcggggtccaggaggcggggtgggctccgccggcccaggacgggggcgtcgcggggaggcctg…
ENST00000458725.5_1_DLEU2-008	chr13	-	50655959:50656114,50649695:50649789,50642233:50642299,50623720:50623798,50617645:50618904,	GATGCCTGATCTCATCAATCTAGCGGGAGAGACAGGATAACCTGTCCGAGAGTATAGCGCCACTATGACTCCGCCGGAAAAATTACTTTAAAAATCGCCAAAAATTACTTGGAGCAAAGGGCAGTCGGCGGAGCTTCGCCAAGGCTGGCGCAGTCGgtaagagcctgaagaagtagcagagcgggactcgggaggtggcagtggtgggacccgcaggcagtggtgggtgcagggagtgggcgcggggtctactctcacttaatcgcgaaaaatccgaggaagtagggttaggggcaacttgggcgtctgcgagtgggcggcggcgggcggaatgtggcgggagcgcggagagacggggctgtggggggaggggagctgcagtttgagcgggacgcggac…
ENST00000501927.2_1_CKMT2-AS1-003	chr5	-	80597106:80597374,80540563:80541228,80533647:80535174,	ACGGTCTTTACAAGCGACTCGTGGGCGTCAATACTGGGCTGAGTTTGTGGCGCGCTTAGTGATGGGATGGCCCTGTGCAGGACGCCGACACGAAAAGATGAAGAGTTCAATCCGTGCTGTCTGAACTCACAGTGTAGCAGGCGAGATAGACGGGAAGATCGGTAGGGTGGGAGATGCCGGAAAGGCTTCCCGTGAGACTGGATAAGAAATCAAAAATCTGGTGAAATTGCCGGCAAGAGGGAGTTAAGGACATTCCAGGCAGAGGCAAGgtaaaggcgcggtgggagtgggtcactgtgataaaagtctgaaaaggacatttgggggctctcttgggtgagaggcagtgcctcatgtccccccttcagtgctcgttgagcattcaattaaaatgttaac…
ENST00000595508.1_1_AC005614.5-001	chr19	-	40596813:40596832,40596073:40596142,40590652:40590705,40589018:40589144,40587726:40587821,40556231:40556284,40554664:40554703,	GGGGTCGACGACATAGCGGGgtaaggtcttcacgtctgaggaagagatctgtggctgcgggagatctctgcggattggggctccagcctgactgacccgacagtgcgggtggcctagggggaggcgctcagagtaggaacccgggggtgcagacgggatctgccggatccccaggcgtgtgtgtgcgcgggtatcagaggagggggattgtgagatcatgagtgacggaggggactgtgagtgtgtgcgtgaggttctatgcacaggcccgggagggcgtgtggacgcagcgcactttgctgagtgacactgtgccggtgcccctaggctcctgctgcttcctccctctttccgcttcacagctgcggggactgcagcagaggaatggccccagtaggg…
ENST00000512280.1_1_RP11-98D18.3-001	chr1	-	151741820:151741977,151740614:151740719,151735860:151735977,	ACTGAGGAGTGTCTCTGCCCAGCCGCGACCCCATCTGGGAGGTGAGGAGCATCTCTGCCCGTCCGCCCTGTCTGAGAAGTGAGGAGCCCCTCCGCCCGGCAGCCGCCTCGTCTGGGAAGTGAGGGGCGTCTCCGCCCGGCAGCTGCCCCGTCCGGGAGgtggggggcagcccccgcccggtcagccgccccgtctgggagggaggtggggggcagtccccacccggccaccgccccctccgggaggtggggggtgcgtctgcccggccgccccttttgggaagtgagcccctctgcccggccgccacaccgtctgggaggtgtacccaagagctcattgagaatgggccatgatgacgatggcggttttgtcgaatagaaaagggggaaatgtggggaa…
ENST00000454068.5_1_GAS5-014	chr1	-	173836860:173836953,173836129:173836181,173835899:173835934,173835666:173835705,173835315:173835344,173834995:173835032,173834609:173834685,173834367:173834420,173833813:173833842,173833622:173833644,173833395:173833442,173833049:173833213,	ATGGTGCATGCGTGACCTAAGCTGCGACTATGTTAGAGTAGAACTGCGGAGAAGCCTCGGCTCTCGTGCCCTGCCTCTGATGAAGCCTGTGTTGgtagggacatctgagagtaatgatgaatgccaaccgctctgatggtggcacatgccgagtcacccgagtaagctattgttaagggccgtgacccgagcctccatcagccgtccgctctcatgaaaggctgtcggtggtagtccacgtgcttaagtgcctgcattccgcagtgtcaccaatatttccattagtgtttcttttttcttttttgagaccgagcctcgttctgtcacccaggctggaatgcagtggctcgacatcggttaatggcaacctccgcgtcccgagttaagcagttctgcctc…
ENST00000564834.1_1_LINC01003-001	chr7	+	152160871:152162634,	ATGGGAGGGCGGGCCGGGGCGAGGGCGGGGAATTAGGCGGTGCGAGGCCAATGGGAGGGCGGGCCGGGTCCTCTGGGCTGAGGCGGGGTGCCAGGCGGCACGAAGCCAGTGGGAGGGTGAGTTAGGGGCAGGGGCGGGGTCCCAAGCCAATGGAAGGGTGATACCGAGAGGGCGGGGCGCCAGGCGGCGAGAGAGCCAATGGGAGGCCGAGCCGAGGACCGCGGGCGGTGGGCCTCCCCCCGAGAGGAGGGAGACCCGGAAGGCGGTGGGGGCGGGGAGTGGAGCTGACAACCTGTCAAATCCACTTTGGGACGAACTAGGTCACGCGCTCCGCGGGTCGGGCACCCCCGCCCGCCAGGCACGGCCGCGGCTCCTTCCTCTTCCTGCCCGCGGTAGTGG…
ENST00000423477.2_1_BOLA3-AS1-001	chr2	+	74375166:74375605,74375825:74377188,	CCCGCCATCCCCTGGCCCTGGCTGACTCGCCACCCCCGACACTGCAGCGCCTGCCGACCTCGGGGCCCCGCCCTCTGCCTTCGCTCGCGCCGCTCTCCTTCAGTCTCCCCAGGGCCTGTTTCATGGATAGGGTCCCCTTGCCCGCGTGAAAGTCTCATTCCTCCTCAGCTCAGAAACACTCCAAGGTCTCGGCGCCCTATACTGGCCTTCCCTCATCCGAATACCCCTCGTGCTCCTGATGTACTTTTCCATTCCCACTCCCTACTCTGGCAGTCTAGCTTCTAAGCTGAGGAGTTTGGCCTTCGCTCCAGGTGCGGGGACTCGTGGAAGGATTTGATTCGCGCTTGAGAAAGATCGCTCCGCTCCTGTAAGGAAGAGAGCGTGTAGGGGCTGCAACCA…
ENST00000559909.1_1_RP11-108K3.1-001	chr15	+	51329685:51329878,51570180:51570247,51585811:51586109,	ACACGGTGTGCGCACCCACTGACCTGCGCCCACTGTCTGGCACTCCCTAGTGAGATGAACTGGGTACCTCAGATGGAAATGCAGAAATCACCCGTCTTCTGCGTCGCTCACGCTGGGAGCTGTAGACCGGAGCTGTTCCTATTCGGCCATCTTGGCTCCTCCTGCTTCTTTCCTTGATATGATGTTCAAACCAGgtactgtgactactcacctgattttaggttcttatgaaggtgctttcttgggtggatcgttgttcaatttggtgttcttgcaggggggatgattgctggagggttcttttcagccatattgctccgcctccttgcctgaatttctgtttctttttaatgatttctatctctttggtaaatttcccatttatttcctgaattgttt…
ENST00000541615.5_1_SNHG1-020	chr11	-	62622896:62622960,62622605:62622688,62621991:62622023,62621490:62621536,62621273:62621305,62621024:62621062,62620547:62620587,62620283:62620311,62619762:62620138,	CTTATTGGGCTCCTGTCTGCAGGATTTACGCGCACGTTGGAACCGAAGAGAGCTCTGTTGTTGCAgtaagttcttacggccatttcttaatctctgctctttcgttgagtgtgtggaagttgctacggggatgattttacgaactgaactctctctttctgatggattagtggagaaaacagaaaattctgagtagcactgtactgtacgcaacaaatgtcagggccctattgatttgtctgaggtgttagtgaagggtgttattttttcagATGTTCAGCCCACAAGAGCTTACTGGTGAAGGAATGGGACAAGACCCATCTTTATGCAAAGCCAGCGTTACAGTAATGTTCCAGgtaggtgtacatggtttatgctcttacagaggagaccttgtag…
ENST00000555771.2_1_RP1-261D10.2-001	chr14	-	71788391:71788531,71761980:71762173,71759446:71759619,	AGCGATTTAAGAGCCTCGGAAATTTCCTTTAAGGTCAGGAGAGAAGCTGGTAACAGATGGGGCGAAGGAGGAAAAGTTCTTTTTGCGGCACCCTCACGCCTTCCCAGCCCTTTCGCGGTTTACTCGCTCCCCGGAAAGCAGgttagagcatcccaaaatttcatgtccccaagacccccaaaggggaaattaaccaccctcgggcaccgagctgttcgtctccatttcccacaactcaaccaactcggcctgcctactccagctcaggctgcaaagcgctcacccaggtgactggaggggaagggtcgccaggtggcgaccagctcagcggggtggacgcaaccgcccggaccgggacgcgggtctcctggcctcccgcagagacgcctgcccagtagt…
ENST00000568997.5_1_SLX1A-SULT1A3-004	chr16	+	30205213:30206548,30208295:30208422,30208591:30208678,30212046:30212197,30212302:30212427,30212517:30212614,30214011:30214137,30214233:30214327,30214826:30215006,30215129:30215631,	CGGACTTCTACACCCGCCTCCAGACAGGAGAGGGGCACGTACCGGCGCTACGGCTTCCTGCAGGCTGCCTCCGGATAGTCCCCGAGAGCTTGTTCCGAAGCAAGCACCCTGCAGCCCTAGCGATCCAGCCCTCCCCTGGACCCTAGGTCACGGCAATCAACCCCCTGCTGTGGTTCCCGAACCCCAAGGCCCGATGGGTCCCGCGGGGGTCGCGGCGAGGCCAGGGCGCTTTTTCGGCGTCTACCTGCTCTACTGCCTGAACCCCCGGTACCGGGGCCGCGTCTACGTGGGGTTCACTGTCAACACTGCTCGTCGGGTCCAGCAGCACAATGGGGGCCGCAAAAAAGGCGGGGCCTGGCGGACCAGCGGGCGAGGGCCCTGGTGAGAGGGGGAGGCCTT…
ENST00000445682.2_1_GUSBP11-002	chr22	-	24059218:24059543,24057196:24057381,24056374:24056529,24051973:24052054,24051317:24051428,24047616:24047728,24042913:24043032,24036306:24037704,24032423:24032543,24025912:24026054,24002052:24002187,23980674:23981129,	AATGCTCCTCCCGCGCAGCTCTTATCCCCGTAGACTGCGGCCGAGACGGGGAGGGGGAAGCCTCGCCTGGGGGGCGGCAGTGGCCTGGGCGGCTCTCCGGCTGCTGTTGTATGGCTGCACGTTGGCGCTACCGGACGGGATGCTGTATCCCCGAGAGAGCCCGTCGTGGCAGCGCAAGCAGCTGGACGGCCTCTGAAGCTTCCGCGCCGACTTCTCCGACAACCGACGCCGGGGCTTCGAGGAGCAGAGGTACCGGCGACCGCTGTCGGAGGCGCGGACTCGGGGCAGGGCCAGGAGTCGCCCGGAAGCCCGGCGGTGGGAATGGGgtaagccccggcgccctgcagcctccttcaccgtagtgccccggagctgggggcccggaggaggttaaaggtc…
ENST00000583400.6_1_LRRC75A-AS1-033	chr17	+	16342368:16342374,16342641:16342728,16343499:16343567,16344388:16344444,16366147:16366255,16366481:16366631,16373616:16373846,	TATGGAGgtaggctctctaggaatctgggagtagtagctggggggcaagagcaaataaagagctcgagcttctgtggtctctggggagatgttcccgggaagcctgtctagagggcggagggcagctgttgagatggcgtggctccccggctcctgcgcccgcgtggctttcgcggcgggcgctgcggcccggtattggacagcctggcagggcagcgcggggccgaatccggctgccgtggctgaggctcatggatcactcttttgtggtagGGCCACATCTGCCAGAGCCTGGAGTCTGCGAAGGCCGGGACCCGGTTCCCCGGCCCACAGTGGGGGTGTGCAAACCCGAGAGAACTGGgtaagttggggtcggcttgcagtttggggtaccccgag…
ENST00000592845.2_SPPL2B-002	chr19	+	2328629:2328774,2334601:2334720,2337442:2337624,2338751:2338840,2339068:2339207,2339823:2339965,2340075:2340170,2340896:2341012,2343209:2343290,2343963:2344037,2344360:2344422,2344551:2344650,2345251:2345328,2351432:2351592,2352944:2354804,	TGCGCGGCGCATGCGTGGCCCGGGGTCTCGGGGCGTTGCTGGGAAACATCTGCCGTTGGTTGCGGCGGGCACCGGCCGACATGGCGGCAGCGGTGGCGGCTGCGCTGGCGCGGCTTTTGGCGGCCTTTCTGCTCCTCGCGGCCCAGgtgagcgcggcaccggtcccgacggcaccgcgggctgcggcccttcggcctctctgtccccgggctacgcgcaggaacgaccccgctcggcccgtcttgggggtccagcctcggggatccgccgtccccgcgttgtcggccggcggtgccggggctcggccgtgaccttgcgggtctgtccccggctcctctcctttccccgcctcggaggccctccgccgctgcagcgccactcacttcccaccgggtctga…
ENST00000440377.2_1_RP11-337C18.8-001	chr1	+	146644350:146645138,146646003:146646784,	GACTACCCGGCAGAAGGGACGTCCCCAAATGACACTCGGAGGCCGCCTCCCTGGGCTCCGGTGCTCGGTGCCGGGAGGAGCGGCACGGCTTTCTACCCCGCCTCAGGTGCGCCAGCACGTTTTCTGGGCAGCATCTGTGTGTTAGGCGACCGGAGAGGTGGGTTCCTTATAGGGAATAAGAAAACTGAAACTGACTTCCAACTGCAGGCAGAAGGAAGCAGTGGTCATTGCTGGAGGTTAAAACTGTTCTGACCGGGCGCAGTGGCTCACGCCTGTATTCCCAGCACTTTGGGAGGCTGAGGCGAGCAGATCACGAAGTCAGGAGATCAAGACCATCCTGGCCAACAAGGTGAAACCCCGGCTCTACTAAAAATACAAAAATTAGCTGGGCGTGGTGGC…
ENST00000622628.1_1_RP1-198K11.5-001	chr20	-	21283369:21284342,	GAACCCTATAGGCCCTTGCCCCGCCGAGGGTCCTGAATTCCTCGCCCCCGGGGTGCTGAATCCCACAGCCCGCGTCCCATCGCGTGTGGGGCTGCGACTGCTCGCGAGGCTGGCAGCAGGGCGCGAGCTCCGGCAAGGCTCCCCGGGGGCAGGCGGCGGAGCCCATGGGCCGCGGCCTAGACGTGCCGGGGGCCCGGGCTCGAGTGTGGCGGCCGCCTGGCGCCTCCTCACCTTCTCTTCCACGCAGTTGACTATGATGGACGGGTACTTGCGGCTGAGCCAGCGGAAGAACGCCGGGACTCCCATAGCGGCACACGGCTGGAGGCGGCGGCCGACCGGCTGACGAGCGTAACCAAAGAGACGGGAGCAGCGGCAGAGGGCACCAGCACTTCCTCCCAC…
ENST00000440496.5_1_LINC00630-001	chrX	+	102024107:102024269,102025280:102025348,102071920:102072010,102081897:102082072,102094729:102094791,102100785:102100948,102119970:102120080,102139071:102140334,	GGAGAACCGCCTTCAGGCGTTTGGACTCAGTGGAGGTTGTGAGTGCCCAGCAGTGTGGCCTGAATCTCCGTGGGGTTTAGGGAGACGAAAGGACCCCAGATCGACGTCCCCTCGTTCCCACTTTGGGGATCGGCGCTCTGGCTGTTTCGTGAAGGAGAGAGAGgtgggtctcttctggccccagtgagtgtggtgtcctgctccagggtgtcccggggctactttccctgtaaaggcgggacgcgggaggatgagacaggtaaagaccctctctgagcccagtttcccactctgtaaaatggaaataaaaatgctcacccacaggattgctgaaaccttcagtgataacataggtgcaagacgatagccctgtggttattgcaggatcaggaatgcctg…
ENST00000508878.5_1_LINC01184-004	chr5	-	127418427:127418652,127417665:127417886,127412639:127412785,127396836:127396936,127359719:127359990,	CCAGCCTGGTTTGCTCTGGGCTCTGACCCGCCGCCGCGAATCTCCGCTCGTAACTCCGGGCCTGAACCTGGAGGAGGGAGGATTTCCTCTGTGCAGCTTTCGAGCGGTAGACTCACCCTGCCAGGCAGACCTAGATTGGCATAACCAGAGATCAGTTCCAGTTGTGATGCAGTGGGTGTCTACACACTTCTGATGACACCTTTATTTTAAAAGCTGATGTTCCAAGgtgagaagggagcttctttgagacgtcatgttgtttcaagacgagttttaatttaaggcatttccaaaagtgatatgcagctcatctctcagaatacaatgccggcaataactacccgtggagtccttaccaggaggtttctgcgtgatttgggttgtgcagaattcctctgc…
ENST00000548760.2_1_TMPO-AS1-001	chr12	-	98909769:98910200,98906751:98909675,	CGGCGTCGACTGCGTGCAAAACAACCGCCGCCAACGCAACTCCACACCTCCCAGACCCACACGTCAAAGAACGCGAACCCCGCGGCCCCAACTTCTGGCCTCTCCGCTCCGGCGCCTGCAGCCCCGCGGGGAAGGGGCGACGCGAGGGGGCGCAGGGACAGCCCCGCACCTGGGAGGCCCGAGGGGGCGCCCGGGAGGGAGGGGCTGCAAACGGCGGCGAGCGCGCGCGGCAACCGCCAAACGCCCGCCTTTGTAGCCCCGGCCCCGCGTCCTTACCCTGCCGACGGCTGCTCGGCTCCGGCCCGCGGCGGCGGCCCCAGAGCCGAGGACCGGGGTGGGCTCGCGCTCTTCGTCACTGGAGAAGTCCGGGGGCCCCTTGCTGTTGGTGCCGGCGGGGAG…
ENST00000546134.5_1_RASSF8-AS1-007	chr12	-	26110952:26110979,26109572:26109697,26107588:26108174,	AAAAACACAGCAAATGAATCAAACGGACgtgagtaacaaaagtttagaaagagctgggctcgtattcagaaaaaacgcctcatccccccgccccgctgcactcccaacccctttaaaaatagcagataatcaagaaaggaaacgggtgctttcatatggaaatacagatgtgtatgttgttttcaatattctactgtttttttgtgtgtggcatgcaattactcaggcactgggcaaaattcagcctttggattttgtggtcacacataccccaactccgcaacagctattaatttgcagggcgatggggtgcggatagtggatgagatacaagaaagcattccaattaaaatgcccccccccaccccgccttttaattttccagacacttgcttttat…
ENST00000629441.1_1_ST3GAL4-AS1-001	chr11	-	126225337:126225474,126210784:126212217,	CGGGGTGGAGGAGGGGGAAGGGCGGGGGTGATGCCGCGCGGTCGCAGGCTTGGGATGGTGTTCGCGCCTCCGAGACCCGGACAGAGGCAAGCAGGGGCGCCGTGGGTGCCAGAGAGGCGGAAGAGGAGGCCTGATGGGgtgagcacagggccagggcaggcactgcctgtgaatggcgccagggtgggtatgcccagcgcagccaaggcgctcgctcccgggaacaatgagaatcaagaaagggtgcagtgctctatcccacggggaacggtgtccttccctcactggggaaactggggcagggtcctgttccgggagcctatgcttcccgtgccccatgcacgcaaggcagccagtcagtcccctgggcccagacgtgggcccttcctctgcttcggt…
ENST00000484794.5_1_NUTM2B-AS1-007	chr10	-	81574369:81574400,81568515:81568588,81565795:81565878,81564241:81564283,81557590:81557783,	AAGAGAAGCTTTACTGGTGTTCCAGCCCTAAGgtgagaccagcttatgcatcctggtttatattttattttgtcgcctttattctctttctctttatttttcttttcttctttcttacgttgtatttctgtttggaaaagaccatgtacaaacagagtaatatgtggatccatgcctatccatcttagtataatcatgtattcattgtactttgttgtatacatttggtacgtattctaaatatggacatatgctatgtatcataatgtacataaccatttctctattgatagactgttacagtattttcaatttctgataacagcaaaaatgatccttcagttgctatcatcaatatttatttgtacatatcaatgatcattttagaggattaaaaac…
ENST00000502001.2_1_MIR4458HG-001	chr5	+	8457606:8457879,8460046:8460776,	TGAGCCGGCTCAGTGAGGCGGAGCGGCCAAGCCTTCAGTCCACTCCCACTCCCCGATGAAAAACCCAAGACCGGGTAGCGCAGCCCCTCCGCGCACGCGTAACACGAGGAGACACCGCCCACACGCCAGACGCGCTGTGATTGGCCCCAGCTACCCTCGGACCGAGATTCCTATTGGTCCCAGGTGTCGAGCATGCGCACTTTGGTCGTGGGCGCGTGTGTGGAATGGGAGGAGGTCGCGCTGTCCATGGGCGTCCTTGGCCTGCGCCACCCAGgtgagcgctccggaggctgcgatccccgggtcccgaccgcccgcctagcactggcctgatggggaagcgtcccgggactggaagggcagccggcttgcgcgcgtggttcccacgcccctcgggct…
ENST00000577853.1_RP11-196G18.23-001	chr1	-	149802876:149804109,	GTCATTTCTTTTCTGTTTTCCTCTCCCTCCTCCTCCACTCTGCTCAGGTCCCTCTCACTCTTTTTTTTTTTTAACCGCTACGCCACAGTCCCCGGGAGAATTCAGATCCCAACCGGGGCTTCCGGATTCTGTAGTGGCTTTGGCCTGTGTCTGGTCTGAGGACGCCCGGAAGGCATTGCACTGAGGCTAAGGGAAAGGTCTCTGGAGGGAGCCTCAGGAAGAGCAAATGGAGGCCAGAGACTGGCAGGAGCGCGCCAGCGCAGGATTTAATCCCGACGAGCGGATTCAGAGCCGTGCTTATATAAAGCTTCAGGAAGCGCCGTTCCGACGATGAGGTCGACACGCGAGAGGCGACCTCAAGAGCGGCGGCGCCAGGGATCTGTGCGCCAAGGGAGGACG…
ENST00000473572.2_1_AC002116.8-001	chr19	-	36505077:36505137,36504246:36504324,36503923:36503991,36502306:36502366,36501469:36501979,36500161:36500455,36499540:36499593,	AAATGGCTGGGAGGGGGATGGGGATGTTGAATTTGGAAATTGGAGGGGACGCTGGTGGACGgtcagttttggggagtgctgggggtagagatggatgtcaatagggctgaaagtggggatccgggggagcccagagtaggagtccgaggaggctcagagcttggagtcctaaaaggctcggagtcggggatctgaatggttcagggagggaagaagatttgggagtcagcctcagagctaaagatctcagggtgctggagtgaaggggcgctcaggaggggaaatccgaggggcgtccaaatggggggatccgaggaggctgagggtggacatgtctgaggaggctcagattggggtcacaggagtgcacagaatgggattcggtggggggcgggggtc…
ENST00000566712.2_1_SLX1A-SULT1A3-006	chr16	+	30207111:30208422,30208591:30208678,30212046:30212197,30212302:30212427,30212517:30212614,30214011:30214137,30214233:30214327,30214826:30215006,30215129:30215329,	TTTTTTTTTTTAGACAGAGTCTTGCTCTGTTGCGGAGGCTGGAGTGCAGTGATCTCAGCTCACTGGAAGCTCCGCCTCCTGGGTTCAAGCGATTCTCCTATCTCAACCTCCCAAGTGTGCCACCACACCTGCCGAATGTTTGTGTTTTTAGTAGGGATGGGGTTCGCCATGTTGGGCAGGCTGGTCTCAAACTCCTGACCTCAAGTGATCTGCCCGCCTCGGCCTCCCAGAGTGCTGGGATTATAGGCGTGAGCCACCATGCCTGGACATGACCCTGTCTCTAAAACAATGTAATGAACTGCAGCTCATTCTTGTGTGCACTTTTCTGCACCCCCTTTCCCTTAACACTTACTATTGTCTGGCATGCTACGTGTTTTCTTGATCTCATTAGCCTCTCCC…
ENST00000423536.5_1_SNHG17-003	chr20	-	37059684:37059709,37055062:37055146,37049653:37049745,37049235:37049547,	GGAGAGCATGGATCCTGAGGTCCCAGgtaagtggggtcctgctcagtcctctagagctcaagttctctgcaggttgtgaggccagaggtggttgggtgctgaggagtggggagtgaggacaccggtgaaggctgcttccctttgctcctgtctttgctccttcagcaggcagggacaggcctgggccctcttctgccttcgtggggctgctgccaagaaggtgctccctgagcttgattggggctctgagagtccctgacaaagaacctgtcatgttgagaggaaaaccatgtgttggaatggacagaggggctgcgtttcagattcaagcctggattcatacccagtgcccggctgagcggtcttatgtaagcctcagtggaacagatagccaatatt…
ENST00000592422.5_1_MAP3K14-AS1-006	chr17	+	43325321:43325370,43326901:43326999,43332505:43332585,43344480:43344695,43345376:43345760,	CCCGGGGCTGGGCTTCGTGTCCTGCGTTCCGGGAGCGCCAACCCCTCCAGgttaggaatctgagagtacgggctgcgcgcacctggggcgggtgcctgggaggaggtggaggaggagacggtcctcagaacgggtcctgggggtcggaggcgagggcgggggttgtaagtggccgggagaggtccctcccgcgggtcccggcgccccccgccccgtcggggacgcacctacttcgtgcagtttgtgcagcgagcgcgccagctcctagttggagaggtcgctgatgcgcgccgcgtggcagaaggcgagccccgcgtgggagcgccccccaacccccgcagcctgggctgagccgcagagcccgctgcttcttgaagtagtagcttggagaagagaggc…
ENST00000419422.1_1_RP11-132A1.4-001	chr7	+	100951627:100951829,100953765:100954266,	ATGCAGCCGGCACGCACCTCTCCTCTGACGGGAACCGAAGGAGCCGGTAGGTTTTCACACTTGCAGCAGATCCGCTAAGAGAACGCGGGATTCAGCCGAGAAGCCACGGGGAGCCCGAGGAGCGGAGCAGAGGCACCCAGGCAGCCTGCGCGGAGAAATTGGATCGGCGGGGACGGCCTGCAGCTCCCGCGCGCGGGGAAAGGgtgagtgagagaccccggggctatgcagttcccccagggacttccacagccccccgaccctcgcggacctccagaatagggggcagcgggcgagagattccccagcggcgttgcaggagcccacgtggagcccacgtggagcccacgggcttccttgccctgagcagctgcagctgcagcccctgccaccccgaga…
ENST00000634357.1_1_PCBP2-OT1-001	chr12	+	53858252:53858841,	AGTGGGCTCTGTAGGGGTTCAACTTAATCCCACACTGACCAGGAGCTGGCATCAGCTCTGTTGCCCCACCCCTTCATTCTTATTGAAAATAGCCCAATTGTGCAGTGTGAAATCTGCCACTAGGTAACTTTTTTTTTTAATTCACTGATTACAGCTCGTTTCAAATTGTGTCTGAGCTCCTTTTTAAAGGAAAAAGGAAAAAAATAAACAACTTTTTTTGTGTGAATTTCATGCTGGTGACAAGGTGCCGGATTGACAGCCCTGGAGACTGAAATCCTCTATTTATCCACAGGACAGGTACAGCACAGGCAGCGACAGTGCGAGCTTTCCCCACACCACCCCGTCCATGTGCCTCAACCCTGACCTGGAGGGACCACCTCTAGAGGTGAGAGGGGATGT…
ENST00000321517.3_1_LINC00476-001	chr9	-	98637262:98638258,98636791:98636904,98632566:98632723,	AAGGTGGCTGGCCGGCAGGCCAATGGCGGCCAACGCCACTTCCGGCCGCCCTCCGAGCATCGCTCTTCGGCAACCCGAAGCCACAGGATGGAGGAGGGGGATCCCAGCAAAGGTAGCGACTAAGGGGACCCAAGCAGAACGGGAGGGCGACGTCCGGAGCGGCGGCAGAGCCAGGGGACGCTGTGTGAGGCTGGCAAAGCGGTGTTCACCTAGTTCTCTCGGGCTCCGCCGCCGCCGGAGGAGGACAGGAGGCCGGCAAGGCGACCCCCAAATCTTCCTAGGCTCTGACTTCCGTCTCCTAACCCCCGCAAATTCCAACCCGGTCTTGGAAAATCCCGCGAGAACGGGCTCCCGAATTGTCATTGGGATCTCGCGAGAACGAAATCTTCCTTTCTGTGG…
ENST00000502066.6_1_CRNDE-003	chr16	-	54962682:54962708,54959013:54959125,54957497:54957562,54954210:54954322,54952782:54953121,	CCCGCGCGCCCGCGCGGCGGAGGAGAGgtgagcccccgcccgggccaggccctctggccgcgccgtccgcccctctagtcgtgtcccctcgtgggccgaacggacgcggcggtgccccgcgcccgaccagacgtcccgtgggctagggcctgggcctcgggccgcgtcggcgccggtcgagcctctccgggtgtcggggttcggggcgggcgcgcgtgggcgtggctcctctgtccacgcctgttcccttcgtcgccgcggctctcgtccgggacacggctttccggagtagagcccttggaggtttgtgccaccgagaacccgagtctgtcacacagacatcctcattacatcatcctgccactccggcagtcccgcgctttctccccccacccccgc…
ENST00000539921.5_1_SNHG1-006	chr11	-	62622605:62622708,62622360:62622410,62621991:62622023,62621490:62621536,62621273:62621305,62621024:62621062,62620547:62620587,62620283:62620311,62619460:62620153,	GAAGGGTGTTATTTTTTCAGATGTTCAGCCCACAAGAGCTTACTGGTGAAGGAATGGGACAAGACCCATCTTTATGCAAAGCCAGCGTTACAGTAATGTTCCAGgtaggtgtacatggtttatgctcttacagaggagaccttgtagataaccactccatgatgaacacaaaatgacaagcatatggctgaactttcaagtgatgtcatcttactactgagaagtgagagagaggtcttaaggggtctttgaatgactatttttaggtacataaaatgctttcctctgttgtctacagCATCTCATAATCTATCCTGGGGAATTCAGCTGCCTCCCAGGGTGAATACAGgtaattatccaaattggtgtatgtcatctttgtaaatgttcaagaaaaca…
ENST00000541416.5_1_SNHG1-008	chr11	-	62622896:62623284,62622605:62622688,62622360:62622410,62621552:62622023,	TCTTTTATTTTCTTTTGAGCGATTGTGCGAACATAGCATAGCACGCACTATGCCTTCTGTGTTGTAGCTGCCTGGCCAGGGCGACTGGCGGATAAGGTCTTGTGCGTGGCCTCGAGGCTTAAAAGTAGCAGTGGGGCTTTGTGAAGGACAAAATGGCGATGGCGGGCCGTGTAGGTCCCCCTTCCTATGATGAGGACCTTTTCACAGACCTGTACTGAGCTCCGTGAGGATAAATAACTCTGAGGAGATGGGCCCTGCAAGCCTCTTGCTTAGCCGTCTGTTCAGAAAATAGCGTTTTCGAAATGCCCTGAGTTGACCTAATGTCTTATTGGGCTCCTGTCTGCAGGATTTACGCGCACGTTGGAACCGAAGAGAGCTCTGTTGTTGCAgtaagttctt…
ENST00000461864.5_1_NCK1-AS1-001	chr3	-	136580589:136580879,136565370:136565428,136560568:136561411,	GGCGGAGAGTAGAGAGCTAGAGGGTGAGAAGCGCTGGGCCGGACCAGAACTGTCTTAGCTTTTCCCTCTGCGGCTGCTCTGGTTGGTTACTTTGAGCCTGCCTCCTCAGCGCCGCAGGAGAGACTTAACAGCAAAAATGACTGTGTCCTGAGTTCAGCCCCCACTGCTCTGGGAGCTTCCCCCTGGTTTCTGCACCTGAAGAATGTCATCCCAGCCGAAGGTTCTTAGGAGCGGGGAGCGACAAAGAAAAACAAAGAAAAGCAGACCTGAAAATTGGGACCTGGGAGAAATgtaagacatgtgcttaatttgaggcacagaccaaaagaagctgagtctgagggccctctaaaagtgtcctcgtgcttgggcagcttacattcttggcggcagtagtgt…
ENST00000399540.2_1_ALOX12-AS1-002	chr17	-	6915515:6915661,6913115:6913208,6904451:6905939,	GAGGAACTAGCCTTAGCGAGGCCATGGGGGAAAAAGTCTAACTGGCGGAACTCCTGGGAACTGGGGCGATGGGCTCTTAGTATCGGAGGATTGGAGCCATCTGATTTTTACCTGAAATTCCTTAGTCTCTCCTGTGTTGGGGAAATGgtaagtaagacagattttcaccaacagagagcgtttctatctcttctctactcctcccttttaaaattgagattctgacagtgtaaaggagttaggacccccttttggggatcgggcatggttttgtggctttaaaatgctttaaaattgctgaagtttcttggtattggaactgtttctcctaagtaacattttatcatcgcacgtgaaatactgtaactctcggtgccaaatccaggaaaaatgggcggt…
ENST00000454115.6_1_BX322557.10-001	chr21	+	46707967:46708159,46709266:46709353,46710386:46710493,	GCCCTCCTGACCGCAGCGGCTAGAGGTTCCATTGCAGACCCGGAGGCCGTGGCTGTGGTTCGCGGCGGTGCTGTCGCGGGCGCCCTGGCGCAGCCCACGCAGGGGCTCCTGAGGGTCCGCGAGGCCGGGAGGTCCGGGGGTCGGGAGGTCCCGGGGTCGGGAAGTCGGTGGACCCTGCAGGCCAGTGGGGAGGgtacgcgagactgggggccgggagggctgacggctggtggcgcggggcgggtccgtggggaggaggcccggggctggtaggggcgggagggctggacggcgggggcggggcggaggagggggtccgtagacggggtcggcgccgggtgctctcgcccctctggagctggggtcggggcgggagccgcgcatgagagcctgggtttc…
ENST00000443799.5_1_GAS5-011	chr1	-	173837098:173837127,173836129:173836181,173835666:173835934,173834995:173835344,173834491:173834685,	CTTTTCGAGGTAGGAGTCGACTCCTGTGAGgtatgttttatctttgcgaatgttgcgggttttggggcgctccagcctttgtctgctaaggtcaccctgaattgactgggacttctaagccagtcgcgcgcctttgcagggcctacaagttgaggatggtgggggattgcacatatggtgcatgcgtgacctaagctgcgactatgttagagtagaactgcggagaagcctcggctctcgtgccctgcctctgatgaagcctgtgttggtagggacatctgagagtaatgatgaatgccaaccgctctgatggtggcacatgccgagtcacccgagtaagctattgttaagggccgtgacccgagcctccatcagccgtccgctctcatgaaaggctgt…
ENST00000419027.1_RP11-435B5.4-007	chr1	-	143467571:143467613,143464645:143465438,	GTGTAGCTGAGCAGGCCTGGGGCTTGGTTCTATGTCCCTGTGGgtaggtgcgagggcgaggaggaacctgtgggcctcgggggatcccggggggccagaccagtgttccccatttgtgggggcagacgcgtgggcgcatcgcgggcaggaggggcctgacgtgcatttgcgggccgtggaccctggcgggggctgggaggacagacgtggggtcccagcagtgaagcgggttccagaggcacaggagtgggtaggcgaggctggtggccctgggcccggagtctgcaggccgcgctcctgtcctgccgctgagggacccggttaccaaccctcatgtagctcagtttgcccatctgtccccgtgctaacacacagttctcgggagacgttccccattcc…
ENST00000597980.1_1_CTD-2619J13.14-002	chr19	-	58919494:58919851,58917926:58918137,	GGCTTTGGGGCGGTTTGCGGCAGTGGGATCATTGGGCGGTGGGCGGTGTGGAGGAGTCTCCGCTGGTCCGCAGAAACGAACGAAGGCGCGAGAATCGGGAAGTTCTGCCTCAGTGACCTGTACGCGTCCTAGCCGCAGTGAATGTTGCTGAACCCCGGTGACCTCACAGTGGAGGGGCGGCCCCATGGGGCCATCGGACCGCGCCGCGCGGGGGCGTTCGCCAGGGCCTCCGCAGAAGCCCGCCTGTGCCCGCAACCGCCCCGAAATTCTCTCCCTGGCACCGTGTCCGCTTTACGGAGCCCGGAGCAAGGCTCAGAAAAATGTCCCAGCCAAAAACATGGTACATGCCTGTCATCAGgcaagtcttcaaagagcggctgggaccaggggccgagggac…
ENST00000444301.5_1_MIR4435-2HG-012	chr2	-	112252462:112252610,112125064:112125152,112101638:112101814,112071889:112072139,	ATTGGGAATGGAGGGAAATAAATGACTGGATGGTCGCTGCTTTTTAAGTTTCAAATTGACATTCCAGACAAGCGGTGCCTGAGCCCGTGCCTGTCTTCAGATCTTCACAGCACAGTTCCTGGGAAGGTGGAGCCACCAGCCTCTCCCTGgtgagtatgtttctgtcatttttagggttgcttctgcagtttgccttggagtctgggctgtgggaaaggctgctgcgtcctggtgaggacactgcgtttctttcagactttgaagatctgtcgttttagaaaagtggctgcctctgtcaccagccccatggttactgtcctgtagtgtgactgtcaggaggtgtttctcagtccttcgttgtaagaatgtagatgccggttgcaccttctgttgtcttgg…
ENST00000562965.1_1_LOXL1-AS1-004	chr15	-	74220118:74220301,74211381:74212379,	GGGCCCGGGGGGCCCGGAGCAGTTTCCAGTGGCCAGGGGTACGCGCGGCCGGAGGGGCGCCGGGGCCGTACTCACCGCGGCCGTTCTGGTTGGGCCGGTACACGCTGCCCACGCTGAGGCGGCCCTGCTGCGCGCCGTTCCGCTCCCCACCCGGCGGGGGCGTGTCGGAGCTGCGCACCGGCAGgtagggcggctccagcgcgcgcggcggcccgtacgcctcgggcggcgggttggcgtagggcgggtaccagcccaggcgtgggtctccgccatgggcctgcgccgcctcgggaccggggtcagggtaggcctgctcgaagccgggggtgccctcgctgtacagactgtgcgagtagcggcggtccaggccgtcggggggcggcggcggcggcggca…
ENST00000609975.1_1_RP11-440D17.3-001	chr2	-	96190857:96192450,	GGCACATAGTCTGGCACGCGAGGGCCCCGGCGGGGCTGTTAGAGGCTCGTGGTCATCCTGACCATGTGGTCCAGGGCGCCCCGGTCCTCTGGGCCCCGCATGGAGCGCGGCGTCAGCGCGGACAGCTCGCAGTCCCTGAGCCTCTGCAGGCAGTTCTTGGAGCCCTCGGGCTTTTGCGGCCTCTCGGGGAGCGGCGGCAGCTCAAGCTGGTACTTTTTCCCCAACAGCTCCCGGCAGGGGCGCTCCAGGAGCCTCTGCATGAGGCGGACGTATAAGTGGCCACTCCTCTGGCGACATCCCACGGCGGGGGCCCTCGCGTGGACACCCGCCCCTGCTAGCTCAGGGCTCCGATGCGATCCGTTCGACCCTGCATGGCGGCTTTCAACCCGAACGCGTCCC…
ENST00000501937.2_1_LINC00847-002	chr5	+	180258365:180258806,180261312:180262678,	GGGAGAAGAGGGGCCGTGGCGCCATCGCGCAGCTTCCTGGTTTCGGCCATGTTTTTTTTTTTTTGAGACGGAGTTTCGCTCTTTTTGCCCAGGCTGGAGGGCAATGGCGCCGTCTCGGCTCCCTGCAGCCGCCGCCTCCCGGGTTGAAGGGACTCTCCGGCCTCAGGCCGCGGTGTTCTTGTAAATTAGAACCGGCCTATGCGCCAAGCGCGGGTCTCGCGGCTGCGGAGAGAGGCCCAGCAGGGGGCGGGGACGCCGGGAGGCGGGGCCTGGCCGAGCTGCGCACACCCGGGTGGTTCTGGCTACGGGTACCCGGACCTGCCCAACGACCGTTCTCCATTCCCGACCTCCGCACCCTACCCGGTCCGCAGGGCACCTTCCTCCTCTCTCTCAGGCACG…
ENST00000377518.3_1_RP11-111F5.4-001	chr9	-	46687799:46688084,46685429:46687683,	GGCACTGACTGGGTCACTGGTGAAGTTCCCCGCAGGAACTGAGTCAGACCCCATCTCAGGGCCCTGCACAAGATAGGTGCCTGCTCTAAGGCGTGGACCCTCGCCACAGCCCTGGCCCGTCTTGACGGGCGAGGGTTACTGTACTTGTCCCAACCGTACAGATGAGAAAGCTGAGACTCAGGGCGAGCAACCCGGGTCCCAGCGGAGCGCCCGGCACACGCCGACACTTCAGCACCAGTCGCGGTGGCCACCACTGTGCGCGGAGATGGCTGCGACGCGTGCGCAGgtaaagtccatccgtgccttgcctcccaccggcgccttccccggcctctggtttttgtacccgccagcggctccgactccatcgcgtcctcttccagtctagtgcttttttcc…
ENST00000622994.1_1_AD001527.4-001	chr19	+	36605264:36606048,	GACATAGATGCAGCTGTTGTCGGCCTCCTGCTGGTAATCACAGTTCCGGCACTACGAGAGGGCGAGTGTGGGGGAAAGGGGGTCACGGAAGGATTCCAGACAAGATTGGGAGGAGAGGGCAGGGTGATCCCGGAGGATATGACGACAGGACTCTCTTTGGGGATGGGCAGGACATGAGAGTCAGGATCACTTGAGGTGCAGCGGAGGGCGAACAGGGAGTCCGATCACAGAGGCAGGGGGCAGGGCGGGGCCACGCTGGGAACAGGTGGACCTGCCGGGGAAGACCCCGGCGCTCACCGCGTAGAGCAGAATGCGGTTCTCCTTGTCTTCCTTGGGGTACAGCATGTTGTTACTGTGGGGAGGGGGAGGTGCCAGGGGTTAGTTCTGGAGCCATTCCTC…
ENST00000604369.5_1_KANTR-005	chrX	+	53123330:53123466,53123582:53123656,53128654:53128790,53196103:53196196,	GGCGTAGGCCCGTGCCCCTGCTCGCGCTGCAGCCCGTGGAAGGGTTCCGTCCAGCGTATCCTTCAGATCTTGCTGTAGGCCTCTGGTGTCTGTGCGCGCGCGGCAGGGGCGGCGGCGGCGACGGCCGGAGGTGTACGgtgagaagccataaagacggggcggtggggggagtggcagcgggaagaggccggccgaagcgcgcgaggggtggggcctgcgcgagcttttactggggcggcctctcaaccctagGTCAGCGGGTTGCGGAGGATCGTGCGGGTCGCAAAGGGAAGCCGAGTGCTCCTGCGGCTCCCAGACTGCAACCAGgtgagtaccctgcggagcggtcggtgcccgttgctgccctcccgcggccccacctcccaccctcagtgtctt…
ENST00000563777.1_1_FBXL19-AS1-001	chr16	-	30930640:30934590,	AACATCGAGAAGGAGAGGGAACGATGACTACAAACAAGATGGCCTTCTCCCCCGACCCGACCTCCTTCCCAGGCACTCACACGCCCTCCTGTCCACAACCCTCCGCGTGTGTGGTACCTGACGGGAGTCGCAGTCCATCTGCTGCCTTCCCGCTGCCATTTCTACTCGTCAGGAACAATGGAAAGGTGAAAAGGAAAGAGGACTACAAGCAAGATGGCGGAAGAGGGACATACACCTGACTAGTAGTCGATCTTACGAGGTGCGATGGGATTAGTAGTTTTATAGCCTTCCAGTGTTCCTTAAGAATGGCGGAACCAGGAGGACGAGGAGACTACCGTAAAGATGGCAGGCTACCTAGCCTCTCCCGGTCTCCGCTTTCCACCACCTTGGGCACCTCGC…
ENST00000400362.2_1_BX322557.10-002	chr21	+	46707977:46708080,46709266:46709353,46710386:46711653,	CCGCAGCGGCTAGAGGTTCCATTGCAGACCCGGAGGCCGTGGCTGTGGTTCGCGGCGGTGCTGTCGCGGGCGCCCTGGCGCAGCCCACGCAGGGGCTCCTGAGGgtccgcgaggccgggaggtccgggggtcgggaggtcccggggtcgggaagtcggtggaccctgcaggccagtggggagggtacgcgagactgggggccgggagggctgacggctggtggcgcggggcgggtccgtggggaggaggcccggggctggtaggggcgggagggctggacggcgggggcggggcggaggagggggtccgtagacggggtcggcgccgggtgctctcgcccctctggagctggggtcggggcgggagccgcgcatgagagcctgggtttctagtcggggg…
ENST00000547804.1_1_LINC00941-001	chr12	+	30948865:30949150,30951079:30951249,30952847:30952955,30953468:30953535,30954635:30955645,	GCCCTGCTGGCTGTCCCGCAGGACCCAGCGCCGCGGTAGCCTTCTCTGAACTGCGGCTCAGGCGGAGGTGTCACTCCTGCCTCCAGCCCAGGAGGGCAGGTCAGGTTATGCAACGCGTGCCGCGCGATCTCCCCCCACCTCCAACCCCCTTTTCTCCCGGGTCCACACCGCAGTTCCCACCGCTCCGGGTGTCCTCCCCAGTGCGCCGCGATTTTTGTGTCCAAGCCCCAGAGTCCCTCTGAGACCAACCCCCAGCCAGCACAGACTTCCTGCCTTCCCAGCTCGGgtgagtagccctgaaacgcccgcccccgccgccccgcggccgcagcatcctctcgatggccgcgcctccgggacgacgtggtcccctcgagtagtacaggagctgcaagagag…
ENST00000456273.1_1_INE1-001	chrX	+	47064320:47065264,	GATTCCTGGAGGGAGAGGGGAACGGACAGCAAACAATAGACACAATACGATCGTGAGGTATATAGTTAATGTTGGTGATGAGTGCTCCTCAAAGGAAACAACTAAAACCAGACAAGGGAAGTCGGGGTGTCAGGGAGAATGGTTTGTAGTATTGATGACAATGGTTAAGGAAGGCCTGAGTTCTGCAAAGACCTCAAGGATATGAGGGACTAGAGTGCCCTCTGCTGTGGAAGAGCCTGCGCAAAGATCCTGAGGTGGGAGGGGTCAGGGAGCCAACTCATTTTACGGTAAGTGGAGGTGGGATCCAGGGGAGGATTCTGAGCAGAGGAGGGACGTGGCCCAATTTGGGCTTTGAAAGGATCCTGCTTGTCTGTGTGCCAGCATCCTGGTGGTGGTTGG…
ENST00000499653.1_1_UBR5-AS1-001	chr8	+	103255837:103256349,103264027:103265561,	ACAAGCCATTTGCTCCCATACTTAGTTTCTCTCAATTTCTGTGGCAGAATTGAATATTCTTAAATGACACAGCAAAAACATCACAGTACTCAGAATAGTGTAGGCAGTGTGAGTTTCCCCCAGGATGTTCAAAGTTATTGGAAGAGCAAATGGAAAAAAATAACACGCGTAACTGAAAGATCTCAAGGAGTAAGAGGATTCTGCATCTTCATATGGACTTTATGGCATATTGTATTTTCCAAAAATGGCCACAACAATATTTCTGGTACCATATGCTGTTCCAGAACTTGGATACACCTCCCCTTAAAAGGTGGTGTCTAATGCACTTCCCTTTGCATATAGGCCATCAATATTAACTTTTGTTTGTTTGTTTGTTTGTTTGTTTGTTTGAGACAGAGT…
ENST00000530759.1_1_RP11-111M22.3-001	chr11	-	76155322:76155618,76152382:76152683,	CCGTCGAGGATTAGGATCGAGTTTCTTCGATCGTGAGGGCAATTATTAGTGGCCTCTAGCCCCCCAGATGGCATCTTGAGGAGAGAGAATCCACGCTACGAGAACTAACATAGTGGACATCGCAGTTGTCCGTAGCCGATTTGCGGGTTACGGAGTTGTTGCAAGTAAAGAAGGGGAAATCCGAGCGTTCTCGCGTTGGATTTCCTCCACGTGTGAAGTGGGAATGGTAGTGATATCTCGTGCTATCTCTGTCAAGGGCAAGAAGGAGAAGGAATTTATTTGAGGCCCTACGACGTGgtaggttcaccctcagcctttgttcttatttcatcttatttgtggagaaggtcttttcgttcctattttacaggtgagaaaaggggcccaatatatagttat…
ENST00000557412.1_1_PSMA3-AS1-009	chr14	-	58753358:58753741,58752304:58752474,	ACAAAATGTTCAGTATAAGAAATTACTTTTAATAATTACGTCAAAACATGCAGTAGGTGGACTTTTGAGCTAACCCTGGAGAAGGAGCTGGATTTCACCAGTTAGCCTCCTATGGATCTGCTACCATCATCACCCTCCCACCCCACCTCCACTGCCTTTTTTCCCAAGACTTTTAAAAAAATGTTTTATTGCCCAGGCACAGCACTTTGGGAGGCTGAGGCGGGCGTGAGATTGGGAGTTTGAGACCAGCCTGACCAACATGGAGAAACCGCATCTCTACTAAAAATACAAAATTAGCCTGGCGTGGTGGCGCATGCCTGTAATCCCAGCTACTCTGGAGGCTGAGGCAGGAGAACCGCTTGAATCCGGGAGGCGAAGGTCACGgtgagccaagattgc…
ENST00000489336.5_1_CTD-2006C1.2-001	chr19	+	12098486:12098638,12112589:12112637,12114207:12114626,	GAGGAAACCCGAAGTCGGGATTCTTTCTTTCCTGCTCTGAGAGGGACCAGGTCCCTCCTCCGTAGCTTTTGTCTCTCTATTGCCTGCGCCGTGTCCTGGACTGCTCACGGGAGTTCTGCAGGAGACGCCGGAATATCTGGAAGCTGAAAAATGgtgagtgtgcggagccggaaaccccgaggtgggtttgggggttaggggacggtctagtcagaaccgcggaatcggaacgcgggcctccatgttgcgactcgggggtctgaggcccgagttcccctggcgcagctcagccctgggtccccttggcctcagggtgggtctgggcggcagtcgggaccccaggcgtcctgtcgtccctgctcggcgactgggacccctgccccggagctctctctgggg…
ENST00000608465.5_1_RP11-299J3.8-001	chr3	+	122135072:122135097,122139836:122140251,	AAATGCGAAAGCGACTGCCTTCTTGGgtgagtgcattagctgggtagggtctgtcccggacctaactggatagtgtgggaagcagtggatcgttgtttcaaaaaccatttctttttggaaattgtcacagagaaggactagatttgcggatgcctaccttagctgcaggcttaggcccacacctgacgcgtaagctgcctaaacggcagctaacgtagatccacccagacgccggaaacgggggaagctcctgctttgcatgggttccgctccctcctgtttgttgtggtgtggagccaggtggcatgtgtggcgatggagtcacggggcgggtgacagaatttatgccagattgtaaaattcctggtttaagtttcccctggaaaagtttcgtaaagg…
ENST00000608477.1_1_RP11-212P7.2-001	chr7	-	128164070:128171123,	CGCCAGGGAAGGTCAGGCGGCCCGGGGCGTCCTGCGACTGCCCGAGGTCGGAGGCCCGGAGGACCCGCCGCCGCCTTTGTGTCACCAGCCCCCGCCCCGCTGGACTGGCCCGGGCCGGGGCGGTTGGGCCGGCGCTGAAGAGGCTTGGCCGCCCGGGTCCACCCGTTCCCGGATCCGCCTCGGCGGCCCCCGCGCCCGCCCAACCCCTGCCCAACCCCTCGGCTCCGCGAGTTTGGGTGAGAAGTGCGGCGGCTTTTCCCAGGGATGGAGTTTAGAGGACGCTAATCCTATGTGCGAGCGGCGGACCCCGCCCGGATTTCCCGGAGGCGCCCGGTTAGTGAGGCGACGGCGCCCACCCGCGTTCGCGGGCTCCCGACCGCCACTCCCCGGAGCCGCCGG…
ENST00000504792.6_1_THAP9-AS1-002	chr4	-	83821487:83821661,83821230:83821376,83820866:83820890,83814698:83816927,	TATTTTCCTTCTGTTTTCACCCATTCTGGCACAATCTGGCGCCATCGTCCTTCTTGTGAGGCCAAGCCTGAAAATGCGAAGCAGAGAGGCAGGACCAAAATTGAGGCGAATCCAGGAACCTGCCAATGGGTCTCCGGGTGCGGTCTCTGAAACTGGAGGATATCGGGAGGAAAGGgtatggaagagggataaaacacggtgccttaggtgtgttgaagacagagtcgggccaaaaatatatgatttactgagatgcgtgtcgtgttcttgcgctttatcttgtagCTCTCCGATGCGGAGATAATGGGGAAGCTCTTGGCATGGTTGGCTGTAGGTATGTGATACCGGAGGAGCAGGAGTCAAATAGGATACGCCGACTTTTAATTCAAGGAACCCTTT…
ENST00000602172.1_1_CARD8-AS1-001	chr19	+	48758932:48759051,48759608:48761456,	ACTTTGTCGTACTCCTTCCTTGCTGACTAAGAGGAACAGAACACAGAGCAGCCTGGCGGTGTCCTACCAACAAGCCTCCGTTTCTCCTTCCTGTACACTAGGGCTCCTGAAACTCACCTGgtaagcgctccagaaaagcagcaggtggtgactttagggtaggacgggccaaatgggagaatccccttaggtcggtttctctggttctcaacttcttttgaaataacgctcgcagaggaggtgggctttctgagaactgagggaagtaagctctcaggacttccggtcgccatgatggctgtgggcagtcaatggggtcagtgcaagcatctgggccatctttaatgtgggcaggaaaaaaacacgattacacttacttctgcagagtttataatatcc…
ENST00000624833.1_1_CTC-351M12.1-001	chr5	-	68482186:68485279,	CTCTACTGGTGAAAATAACTGCAGACGGCTGGTAAAAAGTTGGAATAGCTTTCGTTAAGCGTCGGATGTGTAGAGTGCTGAGTTAGGGGCTGGACTAGAGACGTTGGGACATCTCCCGGGAACAGCAGCCTGGAGGGGAAAAATCTCCTGACCTAAGTGGTCATTCGGCCTTGGCGCTTGGACACGGGAGTGCGGCGACAGCCATATGTCCATCCATCTTGGCACTTTTCCGTCCTCTGCCTTTGAAGATGGGTGTGCCCGGCAGGCTGTGAAAGATAAACATTAGAGGGTTGTTTAGAAGACTTTTTTGACCTGAGCCCATGAGGTGCATACCCTTTGTTTGGCGGAGAAACCAGTGGCTTCTGAAGATCAGGGACGGGCCACAAGTGCGAGGCATTG…
ENST00000549565.1_1_RP11-977G19.11-002	chr12	+	56693926:56693971,56706191:56706283,56708313:56708572,	CCTCCCCTCGCTGCTCACCTTGGTTCCCAAGAGCCGGGCGGCCGCAgtaagtaaagccatggcgggcgatctccgggatctggtggggaggtaagaaagggagagagctgcggcaggaacaggagccgccgccgctgcaccagaggccgcgccgacgggttgacaaggttgaaaggaggcggctgaaggaaagagtagacgaaccggcggcggcgcccagcccggggtcctcaaggaggccccgcccactggccggaacccgagcccgcccctctcaagggactctccccgggcccggccattggtccggtatggaagcggggcgggaccttagcccttgacagcagttgtgacggggaggattggaccgcccggattagggctaattaagggtggatg…
ENST00000605778.1_1_RP11-379H18.1-001	chr7	+	35734824:35739023,	ATGGACCTCCCCCGTCCCCGCCATCCCTGCCGATCCTGTTGCTGCCGCCTTCCCGCCGTGCTCGGGCTGCCCGGGACTCTAGCCGCCAGGCTTCGCGTCGCCCAGCGGCAGATCGGGCTCCTGGGAGCCTCTCCCCTGGCCGTTTGCTCGGCCTCGGCCCCAGCTGCCCTGGGGCCTAGCCACTAGCTCCCCTGGCGCTAGCCTACCCTGTCTTGACCGCACCCTGAAGATTTGGGAAGTCTTTCTCCATCCCAAGAGTCGTCTCTGCAAAAGTTGGTGTCCTTCCTGGTGCTGAACCACGCTTCTGCTCAAAATGTGTTGAGCGTCGTCTGTCTGCAAAGCACGGTGCCAGGAGCTTTGGTGGAGAAGGCATGGGGTACATGTGTAAAGAGTACAGGC…
ENST00000560255.2_1_ST20-AS1-001	chr15	+	80215113:80219335,	AAAATGCCCAGACCAGCATCCGAAAGCTGGTCTCCTATACAAAGCAGAATCCCTGCCTACAAAGCAGTTTCCCACCTCCGACTCCTCCCCACGGCGAACAGCCCTTCTGGATCCAACCAACCCACCAACCCCAATAGGGCCCAGCACCCAGAGGGTCCACAATCCAGAGAAGGAGCTACAAGCCCTGTACTTGCAAGCCTCGAACCCCCAACTCCAACTGACCTCCCCTCTGCCAGAGCAAGACCACGAGTACCCGCCGAGAGCGGACCTGGCTGGCTACACAAAGCCAGGCGCCCGACCAGAGGGATCCTCCGGGACGTCCTCCGCCACCGGGGCGTCCCCGCCCAGCCCCGCCCGGCGCCCGGCGCTCACCAGCTCTCCTCCCCCTCCTCCTAGCCT…
ENST00000625041.1_1_RP11-574K11.24-001	chr10	-	75502753:75503988,	GCCTCTGCTGAGTCGTATGTATTTCCCTCCTGACATTTTTTTTCAGATGTTCCAGTCACTTTATGGCCTCACCAACAGAAATGAGATTAAAAAGAATTTGTCAAACTATCTTTAATAATGCCCCTTCACTCTGCCTGTGACGTATTAGTGACCTCTGAGCTAGAGTCTTGTAGTCACTTCCTGGTGACCCCTGACCCCGTTGATTTCCGTCCGCTAGGTTGCTCTCACCCATGGCGTTTGCTGGTTATGAGATTTGCGGAACGTGTGGTGGTGGTAAAGGGCACCAACTGTTGTCAACCTGCATGTGGGGGTCTGAGGTCTGGCTCTACAGCTTGTAAAATGGAAATAATAATGCCCAGAGGATGAAATTAGGCCACATAGGCCGCTTGGCATCATAGT…
ENST00000577066.2_1_BAIAP2-AS1-001	chr17	-	79008178:79008373,79002930:79007198,	GCTTCGCAGGTAAGCCCGCCGGGCGGGCGGCGACCCCCCGGCCGGCCCCTCGGGGCAGAGAGGAGAACCCTGGGGGAGGGGGTGCTGCAGGAGGACCCTGGAGAGAGCTCGGCCCTGGAGTGGGGGACGACTTGGAGAAGGAGGATTTCGGGGGAGCATCGTGAGGAGAGGACTTGGAGGGAGGATCCTGCAGAAGgtgaactctggggaggaccccagacaggcagacagcgcttgggggcttggggccgggattctggagaggggaggaccctgggagaggagggttggggaagaggatcttggaggagggccctgggaaggaggatctggagaggggacaggggagtgtcctgctggaaggcctggggacagggcgacccttagggacggggagga…
ENST00000624054.1_1_XX-FW83563B9.5-001	chrX	-	153625219:153627157,	CAAGAGCGTATCTAGCGCCCGAAAATGCGGTGAGCTTGCAGGACACAGGCAGAGATACGAGGGAACCGTCGCTTCCACACCGACACGGGAACGAAGGAACAGACAGTAATATTGCAGACTAAAAAATAGCCGGGAGGTGTAAAACATAGGGTCAGTTCCCAAGACAGGGCCGCCGCACGGGGGAGGCTCCACCCCACAATTGTTTTCAGCGGCCATAGGCACTTCTTTCCCCGCCCGTTTCCCAGCAGTGAAAGTACACGGATTCAAGACTCACCAACGGGCGGGGCGGCGGCCCATGGCGACACCAGGATCTTCAGTGGCTGCAACGAAAAAGAGAGAGTCGGAACGGAAGACGAGAACAGACCTAAAAGGTGTGAGAACCAGCAACGGCACCGCAAG…
ENST00000447070.1_1_AC074117.10-001	chr2	+	27579113:27579723,27580675:27583123,	ACAACCCTCGGGGTTAAAGAGCCTCCTCGAGGAAGAGGCTGGGACACAGCTGAAAGAGATTGACCCACAACCACTCTAGGGGCCATCACCTGCCCTTCTTCAGTCCTGGGCGTGAAGGTAGATTTCTCCCCTAGCCTGTGCGGGAGAGGAGCCCTGGTTTTTCTAACAAGGACTACTGTAGGTTCGCCGAGTTCGAGGGACGCTACGTATGCAGCGCCTACGCCCGGACACAGGCTTCCGCGTTACCGACACCGCGTGGGGGAGGAGGGCAAGACCCGAGGCTTGCAGAGATGGGGGGTGCACGGTGGCCACAGTAGGGAAGGTGCGGAGCATGATGGTGCTCTGTAGGAGCGCAGACGCTGAAAGGCGCGCTGCTGTGGCTGGGAGAAGAGCGGAGCC…
ENST00000624705.1_1_CTD-3014M21.1-001	chr17	-	41437409:41438729,	GTTTTGAAAACGGTGTTGATACAGTGGAAGGCTTGTGGTGTTGCTGGCCCTTGATCGCTGGAAGGATTCCGAGGTGTAGTTTTCGAAGCGGGAGTTTTGTTCGCATTGGGCGCTTAGCGTCTGTTACTGTCGCTAACGGGAGATTGTCAACGTGTTTGCATTGGGCCATTTGCATCAGTTGGGACCGTTGTTACTGACCTCCTAGGTTGTGTGTTGCGTTTACACGCTTAAATCCGGGTTTCACGGTCTCTTAGTACTCGCGTATTTAAGCTCATCGCGCGTACCTTACTTCTACGCGTTCACGTCGGTTCGTCCGGGCCTATCAGCGCCGCTGCTTTTAAATTGGCCGTGTGCGCTTTACGTTTGCACCTTTACGTCGGATCACTGGGGTCCATCAGC…
ENST00000504520.6_1_THAP9-AS1-001	chr4	-	83821487:83822113,83821230:83821376,83819142:83819215,83816845:83816927,83814162:83816000,	GGCCCCGCCCCACGCCACGCCACGGCCCGCCGGGCCCCGCAGGGAGTTCGAAGGCTTCGAGGCTGCTCCCATACGCACTGGTGGAAGGAGAGGCCGCGCTCCCGGCTGAGCACGGTGTCACGGGTGCTGCAGCCCACTGCGGAGCAACTTCGGGTCATCTTCTTGTTACGTGGGGCCCCACCTTCGGGGTTCCCGCGACAGCATGAATCACGACCACTTTAGCTCCGCCCGTTGACTCTGCGGCTACGACCTTTATTTGTCACGAAAGGCGGGCTTTAGAGGCGCGGGACTTCCACACTTCCTCTCCGAAGGCCCTGCGCCGGTGCCGTAGCCAATGACAGGCCACGTTGTGTCCCAGCAGCCAATCGGAAGGGCCTGAGCCTGAAGACGTGCATTTGA…
ENST00000580684.5_1_LINC00667-005	chr18	+	5238549:5239048,5241698:5241888,5243593:5243910,	CGGTGTCTGGGGAGCGGCTGCCGGCCGGGCCCGCGCGAGCCGCTTCACTCCTACAAGCCCGGCTCACTAGTTCCAAGCTGCTGGACTTTGACCCTCGCTGGGAAGCTTGATCGCCGCCTGTTCTCGCCAATCTCTATGCCTTTGCACTGCCCAGCAACCCGGTCACTGCCCAGGACCTGTTAAAAGTTGAATGGACCTCCCAGAATCACGCCGCTGCCACCGCCGTTTCTAGAGACGGCTTTTGGCCACCTTTGAGAATCAGGGTCAAACTTGGAAGGGCCTGCATTTGTCACACTTCCTCGGACACTAATTTGGATAGTTCAGGCCCAGAGACGGCTTCCCGGGTTAGTGTGCCTGACAACACTGAAGAAAAATTGTGACATTTTCCTTCCCCAGAAT…
ENST00000575312.1_1_RP13-1032I1.7-001	chr17	-	79668354:79670330,	AGACGCAAAAGCGTCGTCTGTGGCGGCAGCTAGACATCGGGCGACCCTCGTCCCGCCAGGTTTTGGGGTCGCGCAAACGAGCGACGGGGGCTGGGGCTCCGGATTCAGGTGTTCTTTCTTCAGCGCTCACGGGTTTCTGTCCGTACGCGATGCGAGCGAACGTCGCGGTCGAGGCTAGGGCCCCGAAGCCCGCAGTAATCCACGTCTCCCGCCCGCTCCGGGCCCCCAGTGCCGCCGTCGCGGGCGGAGGCGCGAGGTCTGGGCTTTGGCGCCTTCGCAGCCGCAGGCGACATCCTCTTTCCTAGCTAAAGCCCCAAACGCCCAGGTGGCTTCCTGGGAGAGCACGGCTGAGCCTCCGCCTTCAGATCAGAACAGGCAGAGCCTCCAAGGGCGGCTTGG…
ENST00000538519.3_1_JPX-012	chrX	+	73164437:73164497,73166834:73167041,	GAATAATTTCTTTCTCGCTGATCGCCTAACTTCTACTGACGAAGCTTGGAAGTTGCAGAAGgtagctcctaggagggatatatgggtcgttctttcctttttccttatttaaatgggtttttattgacaccatgtcgcgccaaaatggattccatctcctcagagctttcctaggaacagcctaacctcttgggcctaactttattttttttttgttctgcctttcatgtccagacttattagttttaattaatttgtttgtaacgtattcattatgcactagattaaacaatttttttctgtgcccactataccccaaatgtggagttttgggcaaaaacttaacatttgttcttgaagcatctcagaggtgtgtgtgtgtgtgtgtaatctttgggg…
ENST00000597230.2_1_CTD-3138B18.5-001	chr19	-	58789889:58790174,58768636:58771057,	AGGCTGGTGGGGGCGGTGTTGCTCGGGGCTGCGATGCCCCTTAGGTTGCGGGCAACCAGAGGCCTCACTCGTGGGCAGGAAGCAAGGGCGGACCCCGAGAGATGACTGATTGTGGGGGTGGGGACCGTCTGCTCCTCCTAATGGCTGGGGACCGTGCACGTCTGCGCGGGCCGGACCTGCTCTTCTCGGGAACTTGCGCGGGAGGAGGCCCGGAGCTGCGCCGCTTTACCCTCTGCTCCCCGGTGCCTAAAACGCACACGCATCAAAGTCACAGGACGAGTTAGAGgtttgttcatataaaagactttgggcttagcggctggaagcggggaggctgggagcggtggttgtgttacaggaaaggggtccgattcagaccccaagggagggttcttggat…
ENST00000592946.1_1_AC084219.4-001	chr19	-	44616975:44617298,44609616:44612490,	GTGTACGACTCCACAGAGCATTTGGATTACACTCCTCCGAATGCTGAAGGAAAAACGCTCAAAATCTCATTCTTCAGGGGGAAGCGTTGCCACTCCGAGGTGCCCACTGGGAACGAATCCCAAAGCCACGAGCGCCTGCCTAGTGGGGAATGTGAACTGTTATCCTGAGAGTCGTCCTTCTCTCTCCCTGGTCCAGGACAGAAAATACTGAATAGACAGGAATTTCTGAAGTCTAAACGCCTCCAATGATAACAGGAGTGTTATTGGAAAGGGAACAAGCGAGAAGACACAGTCTTCGAGGAGTTAAGTTTTGCTAATCTAATGgtaagaaatggtttctaaatgtagttttaatttgtatttgttcttttgtaaataaagtggaacatccgtgcatat…
ENST00000570843.1_1_RP11-473M20.16-001	chr16	-	3206737:3207484,	ATAGCCGCCCGGCTAGCTCAGTCGGTAGAGCATGAGACCCTTAATCTCAGGGTCGTGGGTTCGAGCCCCACGTTGGGCGTGAGATTTTGTCGGATGGATTAGACTTGCAACTTGGAAGAAAGTAAACTAAATAAGAAAACGTGGAAGTGACTCCGTATACCTTGCAAATCGGGAATTGTTGGTCAGGCAAACGCAAAACGCTCCACCAACCAACTGGCTTCAGGATCCCCTTTGTCTTGTTTCATAAAAAAAAGAGGCCGAGCGTCGTGGTTCATGCCTATAATCCTCTCACTTTGACCCTAGGAGTTTGAGACCAGCCTAGGCAACATGGTGAGACCCCCGGCCCTTAAAAAAAATACAAATTTTCGCCAGGCTTGGTGGTGTGCGCCTGTAGTCCCA…
ENST00000602755.1_1_SCARNA2-001	chr1	+	109642815:109643241,	GTTTTAGGGAGGGAGAGCGGCCTGGGTCCTGGGTGTTGTGTGCGGAGCTGTGGCGTCGCGTGTGAGGCGCGTGCAGGGTGAGTGTGAGTGGACGCGTGAGTGTGTGAGTGTGCGCGCTTGGAGCGTGTTAGGCGAGTGCGTGCGCCCACCCCTGCGCCCCTCCTCCCGCTTACACTTTGATCTTATTTGATCGGATCGTGACCCCAGCCCCGCCGGGCCGACCCGAAATGAAAAGCTCTCCTCCTGCGAAGCCCCCTCGGGGCGCTGTGCAGCGAGGCCCCTTAGGCGGCGGCCACGCTGTGGTCCCCGAGGTCCCGGAGCTGGCCCTGCGGGGCCCGGCGCTCAGAAGTGATGAATTGATCAGATAGACGAGGCCGGGCTTGTCCCCGGCCACTGATT…
ENST00000420367.1_1_PDCD4-AS1-001	chr10	-	112631785:112631991,112629626:112630196,	GATGCCCGCAGTCCGGGGCGTTGGGGAGGGCGCGGCTGGACCTGCGGGGCTACAAGAAGGCAGCCGGACCCCCGCACCGCAGGCCCGGACCTGACAGGACCGCGACCCCCACGCCTCCGCCCCCGCCCCCTCCCATCTTGCGGCTGCCTCCGAGGAGGGATGGGGGAGAGGGCGCAGTCTTCCCGAGCGTGTGAGCCGCGCCTACTGgtactgacccctcgggcccccgccgctgctcgcccaggttcctggtcagccggccccgaccccgctcttctgtctctgccgccgcctcggagagtctctggcccttctcgctctgtttgtttttgttttcttctacccagtaacacgggggcgagagggcggcgcttattggccgaggccgggtggtcggct…
ENST00000360656.2_1_CH17-340M24.3-001	chrX	-	153656474:153656825,153652723:153652968,	GGATGGGGCCCAGCTAGACCGACTAGGACGAGACAAGAGGGACAGGGAGGCTTCGCGGAACCCTACGCCCACCCGACGCGTTCGCCCGTCCGTTTTTATTTTTATTTTTATTTTGGTTTTTTTGTTGTTGTTCTCTTCTTTTGTCTTTTTTTTTTCTTTAGAGACGGGGTCTAGCTATGTTGGCCAGGCTGGTCTCGAGTCCCCGGGCTCAAGCGATCCTCCCGCCTCAGCCTCCGGAAAAGTGGGACTACAGGCGCGCATCGCCGCACCCGGCCAATCCCTGTTTTAATCCTTTTCCTTAAAATTGCAAAAGTGGTGTCTTTTTCCTGCAGATGGACCCTCCCTGATACAGgtgagaggagactgtaatcccttagaacgaggagtgaagcgggctca…
ENST00000429630.1_1_AC093673.5-001	chr7	-	143077359:143077588,143076785:143077202,	GCTGCTCGTCTTTTACGGCCCTTCAACGCCCACCACGACCCACTCCTCTTGGAGACCCCGGGCGACGGTGGGGCTCTTGGGCATTCTGAGACTGCGCTTGGTGGAGACCCCGGGCGACGGTGGAGCTCTTGGGCATTCTGAGACTGCGCTTGGTGGAGCCCCCTACTGGCCAGACTGGATTTCTCAGCCTGCGACTCAGCCCCAGGCTACACGAAAGAAGCCAGACCTGGgtaattcttctagttctttttttttttttttttaattgcactgggaaacttccccaatctcggccccagttctttctccaaactaaggagtcatggcctttcgcccgctagtccagtatgcacccgtaggcgcttcattttctctcctcttgtcagCTTTTACTGCCTC…
ENST00000513560.6_1_NNT-AS1-005	chr5	-	43602880:43603206,43583569:43583668,43571696:43576037,	AGCTTTCTTCCCGCCAGGCCCCCTCCACCCGATCGCCGCGCGCTCTCCGAACCAAAAGGCGACCTCACGAAATGCCCCTTTGAGCTCAAAGGCTAGTTACCCCCAGGGGCCCTTCCACTCTCGGGGACAGGCGAAACCTCTTTGTCTCTGCCTCGGCCTGCGGCCCCCAGCCCAGCCTCCGCGCTTTCCCTCCGCCAGTCCTTGTCAATCAAACCTGGTGCCAAACGCGGCAGCTGAAGTTTTCAGGGACACATTTGCTTCTCCCCTTGAAGAACCAGTTACAAAGCGTGATGTCCTCTCTGGGGTCCCATCAGAACAAAGAAACAGgtaatataactccactccgggtacctgcctttcctccagctcgctaggaaaaatcagaacttctgtaacaga…
ENST00000560706.5_1_OIP5-AS1-010	chr15	+	41576206:41576308,41577423:41577561,41578209:41578298,41582503:41582614,41590239:41590267,	AAGCTGCGAAGATGGCGGAGTAAGGCGTGCCGCTGCAAACTGGCCTCTGGGCCGGGGGCGAGCAGCCCCCGGGAGGCCGAGTGCATCTGTTGGACCGTGCGAGgtgagccgagaaggccagtgacggtgggacgagcaggcgccgaggaggtggcgtggcccagacgggccgggtacggaagcgcgcaggaacctgcgagttgcgggcagccggcctcggcctcggctgggcgggggttccaacctcggcggctccagggcagccgtcacccgccttctgggtgtgttgcacggcccacccctcagcccgtctcggtccttcccagtgccgtgcctttagccacctttgtgctttctgcttgcacccacacggggctgtatctggcagccgctgcttct…
ENST00000565797.2_1_CTB-31O20.2-001	chr19	-	1874870:1876168,	AGTGGAGACGGCGGCGGCGGTGGCTGGCGTCAGGCTGTGGACGAAGAGGCGGCCTCGGTGGTAAGTGGCGGCCGCTGGGACCCAGCCAGGTACCGGTCCGGCTCGGCCCTGCCCCTTTCCGGCCGCTCTCACTCCTTCCCTCGGCCTCGAGTTCCTCGTAGGCCCGTGGGGGCCGCCGCGGGGTCGGGGCTGCGAGGCAGCGCCCGCCGTTCCATGGTAAGCGGTGCTACGGGACGTTCGGAAGGAAACCTCGCTAGAGCAGGGGACGCCTGGGCTCCTGGCTGACCACGGGGCCTTTGCACGGCCAGGGCTTTGCGACCGCAGTGTCTTCCTTCTGTCCCCGGTCGTGCGCCGTGCCCCTCAGCGCGGCTCACGTTTCGGAACACGTCTGCCTTTCAT…
ENST00000554169.1_1_SNHG10-002	chr14	-	96000030:96000582,95998971:95999398,	GTAGAGACGGAATTGGCGGCGGGGGCGGGGGGTCGATGTCTCACTTTTTTGCCCAGGCTGGTCTCGAACTCCTGGCTTCAAGGGATCCTCCTGCCTCGGCCTCTTAAAGTGCTGGGATTACAGGCGTGAGCCACCGCCCCCGGCCGCCTCTGAGTTTCCAGCCTCGTTGGCCCTCCAGCCTTTTAACCTGTTGGGCCTAGGATCAGGAAAGGTTTGTTGAATGGGGAACTAAGAAGTGAATTCGTTCGTTCGACAAACGTTTCCTGAGCAGCCGCTGGGTGCTAGGCGCAGTGCCAGCGCGGAATGTCCAGGGAGACCTGGTGCCCAAAGCTTGGACCCATCGTGAGAAATGAGAAGCAGATACAAAGCAGTGTGGGAGTGCAGAGGAGACAAAGCAAG…
ENST00000430068.1_2_AP000704.5-001	chr21	+	38338812:38338911,38340854:38341107,38341901:38341920,38344065:38344128,	CGGCCGCGCCGCAGAAGGTGAAGGAACAGCGCGAGGCACGCAGCCGCCGCACCGTGGCGCGCACGAGCTCAGCCGGCCGGCGACCCCAGCGCGCCCACAGgtacaggtagcacagcgtgatgagcatggccgcgccgccggcagggcgagcccgccttgcccgcccgccccagcgccccaggcccggccccgccccggccggaagggccgcgccgcccccccgggccaggcggcgcgggggtggggacggcgggggaggcggggacccggaaggtgacgcgggcaactggaggctgcggcgggaggggcgggggggggtgaggccgcgcccggctgtgtgatggggagctccggaggccgcgcccagggctggtggcggcggcgaggggcagcgctggg…
ENST00000470491.6_1_LRRC75A-AS1-012	chr17	+	16342373:16342728,16343499:16343567,16344682:16345313,	AGGTAGGCTCTCTAGGAATCTGGGAGTAGTAGCTGGGGGGCAAGAGCAAATAAAGAGCTCGAGCTTCTGTGGTCTCTGGGGAGATGTTCCCGGGAAGCCTGTCTAGAGGGCGGAGGGCAGCTGTTGAGATGGCGTGGCTCCCCGGCTCCTGCGCCCGCGTGGCTTTCGCGGCGGGCGCTGCGGCCCGGTATTGGACAGCCTGGCAGGGCAGCGCGGGGCCGAATCCGGCTGCCGTGGCTGAGGCTCATGGATCACTCTTTTGTGGTAGGGCCACATCTGCCAGAGCCTGGAGTCTGCGAAGGCCGGGACCCGGTTCCCCGGCCCACAGTGGGGGTGTGCAAACCCGAGAGAACTGGgtaagttggggtcggcttgcagtttggggtaccccgagggcgg…
ENST00000563151.1_1_RP11-403P17.4-001	chr16	+	66583183:66585092,	TAGATCTTCACAGACTGGATGTTAAGCAAGTGGAAAGGCAGAACAGCCTCCACTCGCGGTGCACGGGGAAGAGTGGGCGGCGGACGTGGTTTTGGGCCTGGGACCCAGGTGTTCCTCTAGGCCCAGGGCGGGCATCGCTGCCCATCCGTCCCACAGGTGGTTCTGAGGCGTCTCTCAACAGCCATATGGCGGACACCAGAACCCGGGTGTAACAGTGACCCGTTTCTGTGTGGGTCCCCACTCCCAGGGAGGGCAGGAGAGCGCCGGGGGCGTAACCCCCCTCCCCCACGCTGGCACCAGAGTGTGAGCAGAATCGGCTTAAGGCAGCTCCCAGTCCCCATCGCCCCCAAGGTCGAAAGAATCGGGACAGGAAATGGGTCGGGGGACCGAGTTTGGGCC…
ENST00000456135.6_1_FAM66C-002	chr12	+	8332805:8333348,8341068:8341131,8346799:8347077,8356654:8356982,	ATGCGCGGTCTGCCTCCCGCGGCGGGCCGGGTCTCCAGGGAGGACCTGAGTTTTTCTTCACCCATGGTCAGGGAGGCGCCATCGCCCTGGCTTTGGGGCTGGGGCCTCCGGGGAGGTTCCGGTAGGGGCGTTGGAGAGGCCGCTCTTTTTGCAAGGCCCGAGATGGCGGGCCCTGCGCAGGCCGCCCTATTCCGCGCCCTCAGGGCGTCAGTATCCGCCTGAGGCCGGATACCCACTCTGGGCTCGGATACCCGCGCTGGGCCCGGAGCATCCTCGGCGCTGCCCTCCCAGAGCCCCGCAGAGGCTGAGGTGGCGCGGGGGCGGCCCCGGCTCCGCGAGAAGAGGCGGCAGCGAGGGCTGGAGGACCCGGGCTACGGGGCTCCGGGGCGTCTGGCCTGG…
ENST00000497774.5_1_LRRC75A-AS1-007	chr17	+	16342325:16342374,16342641:16343567,16344388:16344444,16344682:16345309,	AGGGCCTGGCGCACATAAGGTGTGACCTTTTCATTCCCGTTGTTATGGAGgtaggctctctaggaatctgggagtagtagctggggggcaagagcaaataaagagctcgagcttctgtggtctctggggagatgttcccgggaagcctgtctagagggcggagggcagctgttgagatggcgtggctccccggctcctgcgcccgcgtggctttcgcggcgggcgctgcggcccggtattggacagcctggcagggcagcgcggggccgaatccggctgccgtggctgaggctcatggatcactcttttgtggtagGGCCACATCTGCCAGAGCCTGGAGTCTGCGAAGGCCGGGACCCGGTTCCCCGGCCCACAGTGGGGGTGTGCAAACCCGAGAGA…
ENST00000514487.1_1_CTC-338M12.5-002	chr5	+	180618924:180619016,180621234:180621429,	CCCGGCAGAGGGCTCCGCGAAGACAGTGCCGTCGTTGGGCGCGCGCGCGGGCGGGAGCTGTCGGGGCGGGGCGGCACCGCCGAGCTCCGAGCTgtgaggaccgccccgggccttgggcggggcgggggccagggaagggcgtgcgcaggattggggagcacgttttgcgtcttgctgtgcgtgaggaagcggggatccaggtcaaggctatggaaaggtcagggaagggtgtcagtgcgcccgtcctgcagggagtccagatccgagaggttagggcgggacctggggcgagctgggcggtgggggaacagtggggtcatcaggaggtggaggcccagcgggagtgtggcgggggaggcggggaatcaggagggccaggtgtttggaggcgctggggtg…
ENST00000572242.1_1_RP4-758J18.2-006	chr1	+	1335186:1337413,	ATGCCCGGTGTCCCCCGGCCGCCGTCGGCGTCGTGTCTTCAGTCCTTATCGACTCCAGACTTTGGGGATGCGTATTAACGCCAGACTCCTGCAAAGTCTTGCCTTCAACACTCAGCCCCTGGGGAGAGACGGGTGGAGGGATGACTGGAAACGTGGCCTCGACGTCCCTACAGAGCCCCTCCAGCGTGGGGAGGCCTAAGTACCTCAAGGTTCAGGCCCACGGAAGGAGTCGGGGGAGCGAGGCCCGGTGATCTACGTGTGAAGGAGCTTGGACAGGACCTCACAAACGCCAGGGAGACGGCGAGGGGGTTCGTGCGTTTGTAACGTCTTGACATCGCTGATCCTCCCGCAGGCGGTCTCACGCCCTGCCCGTCCTGGGTTCACGGTTTTTCATCACCT…
ENST00000583963.1_1_RP11-849F2.5-002	chr17	+	8268881:8269039,8270481:8270526,8276809:8277134,	CACTGCAGAATCTGAAAAGAAATGGCAATGAGCAGAGGTCTCCCACCCTCACGTGGAGGACAGGGTCCGCAAAGATGAGTCACATTGTAGAACTTCACTATTCAGAGAAAGCCCCTTCACATGCAGAATCTCGCTGGTCTCTCAGGACAATCCTGTGAGgtaggcagcaccaggggtgttactgccccttacagaagagggaactggcattagtgatgatcagaatgggtcttagatagctctgggatgtgcaggaaggacacttgtatgaagaataaaagaccggccgggcgagtggctcacgcctgtaatcccagcactttgggaggccaagacaggcggatcatgaggtcaggcattcgagaccagcctggccaacatagtgaaaccccatctcta…
ENST00000619314.1_1_GABPB1-AS1-009	chr15	+	50647156:50648231,	AGGGCCCTACACAGACCCGCACTGACCTGGAAAAGCTTCGGGAGCGGCGACGGGAAGGCAGCAGGAGGTGGTGCGGGGACCCGAGGCGCCTCGTACCCGGCCGGGCTGACGCGGCCCCGCTACACACAAAGCGCTTCAGCTGCACAGGGCGCTATTTTCCGAAAATGCCGCGTCTGGTCGGCGCCCAAAATCCCCACCGAAAAGTCCCCCGTGCTGCGCGCGGAGGGACACATGGTGTGCGAGTGAGTCAAGCTCCCAGCATCCCTCCCGGACCCGGCCCTCTTCAGCTCATCGCCCGAGGATTTTCCGCCTCTGCCCTCGTCGGCAGATCCTGCTCCTACCCACTCCCTAGCTGTGTTCCCGCGGGGAGAGAGGGGAAAGAGGGTCTGATTTTTTAAC…
ENST00000576871.1_1_RP11-166P13.3-002	chr17	-	55162201:55162383,55156648:55156771,55155659:55156064,	CGAGAGAGCCGTCATCTCTCCGGTGCCCGGGAGAGGGGCCGGGCGGGACGGTACAGCAACCGGAGGAACCTTGATTCCCTGCCCCGCAAGCCCAGCACCGGTTTTGCCGCCTTGTCTCGAAGGGTCAACCAGGCCATCTCCTGCCTCGGGACGGAGAGCGCCCTGGAAAAGGCGGAGGGGCCGgtgaggagcagggcttccctcgcttcggggctttgagcttccctgtgaccgtcatttccttgtagcgtataattgggttggccattaataattgctcgataactgcataatggtgaaacctggtaccactcaaatgcaactttcttgctcgttttcacaagtcgatgttatcgaaatgaagcacttttctctgaattggtgtgggttttggaatga…
ENST00000578380.6_1_LRRC75A-AS1-021	chr17	+	16342370:16342559,16342641:16342728,16342974:16343005,	TGGAGGTAGGCTCTCTAGGAATCTGGGAGTAGTAGCTGGGGGGCAAGAGCAAATAAAGAGCTCGAGCTTCTGTGGTCTCTGGGGAGATGTTCCCGGGAAGCCTGTCTAGAGGGCGGAGGGCAGCTGTTGAGATGGCGTGGCTCCCCGGCTCCTGCGCCCGCGTGGCTTTCGCGGCGGGCGCTGCGGCCCGgtattggacagcctggcagggcagcgcggggccgaatccggctgccgtggctgaggctcatggatcactcttttgtggtagGGCCACATCTGCCAGAGCCTGGAGTCTGCGAAGGCCGGGACCCGGTTCCCCGGCCCACAGTGGGGGTGTGCAAACCCGAGAGAACTGGgtaagttggggtcggcttgcagtttggggtaccccgaggg…
ENST00000453491.2_1_RP11-539I5.1-001	chr10	-	118609077:118609212,118594709:118594768,118594446:118594533,118588272:118592884,	GTAGAAGGTGGAGTTGAGCAGCTCTTCCAGCCTGCGCGGAACGTCGTTCTCCCGGTAGTACTCCATCGCCTGCTGCTTCAGCTTCTGCAGCTCCCTAGTGGTCCCACAGCTGCGGCCGCCGCCTTCTTCCTCCATGgtaggagatttaaggctacagcggggtttagcctggggtcccacgagcgtccctgctgtcgctaggcaacgcaacgtgatcccgacccccagatctcgcgtggcttccaggcctaggttcttcctgcggtaaaagtcgttcccttttattggagctaggatggtatttgcgctcgctgctctgtcttttctccctgcggcattaggtccgggggttgggctcctcctagactcccgagactagggccctcccggcttcgtttt…
ENST00000562878.1_1_RP4-798A10.7-001	chr1	+	16841140:16842249,	TGCGTCTGTTCTCTCCCAAAGAAGCTGGTCCTTAGCCTGTGTTAAGGAGCAATCTTTCGGTGGCCAGATGGAGCCGGGGCATCCTTCTTCAAATAATGGCTTTTAATTCGCAGACTAGAATGTTTCGGATTACAAAAGAAACCGGTTCTCTTCACATCCTTATCCTTGTGATGCAGCATTCCGCTTGCATTTGGAAGCCGTTTAATATCAGAGAGAAGCCATATTTATGAAAGTAAAGAGGCTGCTCAGATGACTGCAAACCAGCCTTCCTTACTGGTTTTATCACTGGTAATGTTATAAAGACAGTTGTCCAGTTTCATGAATCTTGTAGGTTTTTTTTTTTTGATGTTGTTTTTTTTTCAAAAATCCGTATTGTAGAAAAATATGCTGTCCCAGAAG…
ENST00000631288.2_1_LINC00969-129	chr3	+	195404626:195404719,195408061:195408172,195408407:195408964,	TGCTGGGGAAGAATCTGTCACGAATCTTGACAAATTGAGATTTGCTGATGGAAGAAGCATAAGAACATCGGAACTGCGACTCAGCATGCAGAAGgtaagagcctggactcgctctggagtgagcaggctggctgcatacctggccctgcactggttttgtttttttaaaaacagatctagggggatgcaggtgcagctttgtgtggatgtactgggaggtggtggagtctgggcttttcatgtacctgtcacccaagtcgtgtgtgttgtactcagcaggtaattgctcatccccacccctcccgctttttggagcccacagtctgttagtccactccgtgtgtccatgtgtactcaccgttcagctcccacttccaagggagaatgtgtgacacttga…
ENST00000558031.5_1_CRNDE-009	chr16	-	54957497:54957691,54954210:54954322,54952966:54953121,	GCATGCTTTTTGAGAAGTGTATCATCTAGGAAGAAAATCAAATGGAGTATTGGTAATTAAATTGTAATTCCATGAAGGAAGGAAGTGGTGCAAAAGATGAAGCTAACTATTCCTGTTTTTCTTTTTAAGAGTCTGCAATTCATAATGGAGCTACTGTACTGGCTATTGGAAGGAGGAGATTCTGAAGATAAGGAGgtaatattatctcttttaaaagaatactttcctctgtaatcctgaatctttattacatgtaagaactttgtgcagtagacagcaatttctttgaatttggtatatggaaacaattttattttcctctgctaagtttttgagcctgcctcttctagtgccatggactgcattggtagagctgagaaatatcatttagccatactc…
ENST00000605499.1_1_RP11-324I22.4-001	chr10	-	35625148:35625329,35624856:35624978,35605248:35605337,35604260:35604353,	GGTTCGGGGCGGCGCAGCCCCGCGCGGTTGTGGGATCGCTCCCGGGGGCCGCTCCTCTCTCGGGCACTGGGGTCGCGGGAGACGTCGTCGGGAGCTCGGTTTCTGGAGGCCCTTCCCCACCCGGCCTCTGCCTCCTCCACTCCCCCGGGCTGGACGGAACGGGGCCCAGCGCGGGATGCGAGgtgcgtccccggggcccgcagcgggcgggagcgcagccagggcccggtcggggacgcaggcccagggcgctgaggctgcacctgcctctccgaaaccgggctggctctttttgtctttttatttttctaatttatttttttagaggtatgatttcgctctgtcgcccagGCTGGAGGGCAGTGGCGCAATCTCGGCTCACTGCAGCCTCGAACTCCT…
ENST00000577700.5_1_SNHG15-002	chr7	-	45023421:45026236,45022622:45022921,	AGACCTGTACTCCGTACTCCGTACTTCGTAGTCGCAGCGGCGCGGTCTTCGGCAGTCTAGTCATCCACCGCCATCCTGGGCCCCACGTGTTGCCTGACCATTCCTGAGCCCAGGTAGGGGTCCTGGGGGATTGGGTTCAGTGGCGGGCGGCGTGGGAGGCTGGGCCGCAGTGAGTGGGGGCACCAGTGATTCTTGGAGACCAAGCCTTCACTACACGTGCTACTTCCTCTCAAGAGGCGGTTGAGCGCGTTCGGAACATTTTACCCGGAGGAGACTCGGGGATTACTTGATGAGTAACCTCGTGCTTCTCTTTCAGCCGAGAAGTGGGGCTTCTGCATGACCTGGGTGGACCCCAGTAGGTGGGATGGGACGTGTGGTCAGGAGGGACCTCACCGGAAG…
ENST00000457147.1_1_DNAJC9-AS1-001	chr10	+	75012549:75012853,75013651:75014107,	GAGTCCCTGCTGGAGTCAGAAGTTTTAGGCGAATCCCAGGCGCGCCAAGGAAAGTGCTACAAAAGCCATCCATCTTGCAAGCGTTGGTGCCGAGGCGCAACGCTGAGAACGCAAATACTAAAGGGCGCTGTTCTTTCCTCGTGGAGCTCACAGTCCGCTGGGGAGACCGTGAGATGACAGCAGAGAAACTAGCGCGATCAGTAGTACTCAGCGCAAGGACAGCGAGCAGAGAAGGCAAACCTAGTGCTTGCTAAGGAAGACTTCACAGAGGAGGTAGTGTCAGGGCCGAGACTAGGAGAAGGATTgtaagtgactagattttactttatccttctcgttaaccaaaattaatttacctctcaccttttctcctgttgtcgtcccacccctatcgaggca…
ENST00000585258.1_1_RP11-162A12.2-001	chr18	-	74533972:74534251,74528711:74528798,74506688:74507614,	GCGGCGCCGCGGGGCCTTAGCGGACGGAGGGGAGCGCGGGGGTCACCGGGCCGGGCCGGCAGCCCTAGAGCTCGGCCTGGCGGGGACCCTGGGCCAGCCCCGCGCCTCCGTGGCCCGGGCGTCTCGTGCGTGTCCGCGAACTCGCGTGCGCGCGTCACCTCGGACCGCAGCATGGCTCGGAGGGCGGCCCTACTCGCGCCGCCCTAGTGCTGCGAAGGGCCTCGGAGCCCAAACCCGGAACCGCCATCTGGGACTGGGAAGACGACATGGCCAGAAGCCGgtaatgttcctttccctgggggcagtgcattaaaatggaccatttcacgtgtgctggtcttgtgtgttgttgcctgcgctaacttacacgaagtggcaacaggaacaggcagcgcagca…
ENST00000623943.1_1_RP11-54C4.3-001	chr5	-	151150875:151151069,151149803:151150333,	CAGCCTGTGGCCAATCGCAACGCCGGAAGGAGCTGATAGACACGGAGGTTGCTCTGCTCGGAAGAGACCGAGCCCCAGGGCCGCCGTGCCCTCTGGGCGGTTGTGAGGCTGTGCAGCCTGCGGCTTCTGCCCTCTTTCTTTCCCTGACTGGTTGGGTCCGGCCTCCGAGGCCTGTACCCCGCCTTTTCCGCATAGgtttgtacctggcgaaccaactagtaaagtttcccgggttgttttctttttattacaacttttttcttacgtgcggcggccaagggccttgctgctctcaccattactcagcactgctgcggggcagaggaaggagggtcgttcctgcgccgcccgcaggctcccgccggaaggtcgccggtggaaggcctgagagtgcgccct…
ENST00000532845.1_1_AP001258.4-003	chr11	-	58907430:58907588,58903398:58903754,	CTTACTGAAACCTCCATCTCCCAGGTTCAAGCGATTCTCATGCCTCAGCCACTTGAGTAGCTGGGACTACAGGATTTCGCCATGTTCCCCAGGCTGGTCTCAAACTCCTGAACTCAGGCAGCCCGCCTACCTTGGCCTCCCAAAGTGCTAGGATTACAGgtatgaaccaccgcgcccggccagtttcttaattcttagactaaatctacgggggacacacttttgccaacattagctgcaaagggttttttcctccacacttaagtcacggtcagtaagtagtttttttttttttcctgtgtttttgtttccttgtttgtttttatttgggaaaatgcctcttttgatagtaatgaattattttttacacgcaaggtcaaaaacagcatggagtgaatt…
ENST00000588286.1_1_TMEM147-AS1-004	chr19	-	36032484:36036394,	GCCATGCGGGGCCTCTACCGCTGCCATCGCGGTCCCGGTCTCCTGAAGTGGAACCCGGCTTGGAGTCGAGCGCGACCCCTCGCCCGTGGGCGCAGGCGATCGAGTAAGGGTGGGGCGGGCCTCAAACCCGGATCAGAACCCGCCCTGACCGGCGCAGAGATACGGGACGCAGCCGTGAGCACTGTTTTTTATTTCACCATGGACCCATCGGCGTGGGGCGCCCGCCCCGGGTGTCCTTCCTCCCCCGGGCAGCCAGATGCTGGAACGGGAGGCACATGTTCCGGCCCCGGCCCCTGGGAAGGAAAGAAAGGACCTTCCCGTTTCACTTGTCTCGGCTGAACATGTAGCGGAGGAGGTCGACCACCCGGTGACTGTAGCCATATTCGTTGTCGTACCTGT…
ENST00000591458.1_1_LINC00662-003	chr19	-	28283908:28284286,28282611:28282809,	AGAGATGCGCAGTGCTGCCCCTTTCTATGGGCAGGGCCGAAGGTCCGCGTGTAAAAGTACCCAGTCCCTGGTAACCTGACACTTCCCTTTTAAAAGCCACCTTTTGTCTATCTCTGGCCTGCCACGATTCTTCCTGTGCTCCATAGGAGGACCCATTGGACCCCCGGGCTGGCTGCAGGGCCCACACCTGGGTTAGACCTCGCACAGGGACGCTGCTGCCACTGTAATAAAGCGTGCCTACACGCTTCTGAAACTGGTGTAGGAACAACCTCAGTTCTGTGAAAGGCGGACGCAGCAGGACAGAATCTCCGTGGACATCTGTCTGGAGGAGCAATTTTACTGCGACATTTTAAAGAAACAAATTTAATTGATTTCCAAGgtaagaaattaaaccttgaa…
ENST00000482985.4_1_RP11-506M13.3-002	chr10	+	81420647:81420750,81426541:81426614,81429244:81429330,81430847:81430889,81436224:81437752,	CAAAACCACATTCCTGCTGCTGTCAGTTATGATGCACTGAGAAAACTTCAGAGACCTAAACTTTTTCCAGAGAAGAGAAGCTTTACTGGTGTTCCAGCCCTAAGatgagaccagctaatgcatcctggtttatattttattttgtcgcctttattcgctttctctttatttttcttttcttctttcttacattgtatttctgtttggaaaagaccatgtacaaacagagtaatatgtggatccatgcctatccatcttagtataatcatgtattcattgtgctttgttgtatacatttggtacgtattctaaatatggacatatgctatgtatcataatgtacataaccatttctctattgatagactgttacagtattttcaatttctgataacagca…
ENST00000452197.5_1_GAS5-013	chr1	-	173837098:173837121,173836129:173836181,173835899:173835934,173835666:173835705,173834367:173834420,173833813:173833842,173833622:173833644,173833395:173833442,173833039:173833213,	GAGGTAGGAGTCGACTCCTGTGAGgtatgttttatctttgcgaatgttgcgggttttggggcgctccagcctttgtctgctaaggtcaccctgaattgactgggacttctaagccagtcgcgcgcctttgcagggcctacaagttgaggatggtgggggattgcacatatggtgcatgcgtgacctaagctgcgactatgttagagtagaactgcggagaagcctcggctctcgtgccctgcctctgatgaagcctgtgttggtagggacatctgagagtaatgatgaatgccaaccgctctgatggtggcacatgccgagtcacccgagtaagctattgttaagggccgtgacccgagcctccatcagccgtccgctctcatgaaaggctgtcggtgg…
ENST00000568739.5_1_AC137934.1-001	chr16	+	90282280:90282606,90288652:90288700,90288797:90289086,	TTTTTTGTATTTTTAGTAGAGACGGGGTTTCACCGTGTTAGCCAGGATCGTCTTGATCTCCTGACCTTGTGATCCACCCGCCTCGGCCTCCCAAATTGCTGGGATTACAGATGTGAGCCACCGCACCTGGTCCAAGAGCCCAAGTTTTAGATCTAGAGTGATGTCAGCATGACATTGATTTCCTGAGGCCCAGGGGCGAAGGAGCTGAGGACAGCAGAGGGGTGAAGGAACTCAGCTACAGACAGCAGCAGCTGATGCACAGGCCTCCCAGCGCCTGAAGTCACCCGGAATTGGGAAGTGCTCAGAAGCTTACAAAGCTGCCTCGAGgtgggaacatgacataaatccaagagcagatccctgatcctataaaaatgtactagatgcagtgggggcatt…
ENST00000449486.1_1_PAXIP1-AS2-003	chr7	+	154720238:154720477,154720666:154720734,154735737:154736330,154738070:154738203,154738303:154738501,154739403:154739483,154739608:154739800,154741008:154741618,	AAATGGCGGCTTCAATATCAGTCCCACTGAGCATGAAATTCATTTACTTAAATAAAATCTGAATCTCAGCCCAAACCTGGGAGATTCAAAACCTGAGAGCGGTCTTACCAAAGACGCCCGTATGTCTGGTGAAGTCAGTTGGATGCAAGCAGTTTGTGCTGGTACCAGGGCCCCAGCTACTGATGAAGTGGCAGGAGTCCACAGAAGCCTACTTCGAAGTTCCCGGGGCTTCCAGGGGAGgtgagaacacaagtgatgggagagcctggggagggactgtctggtgagtaaaggttgtgctgctctgtggatgaaatgtctctgaggtcgtaaacatctcagagccgccttcgggagaacgggtgatagtcatctgggctgatgtcacctccagtgtcc…
ENST00000534991.3_1_URB1-AS1-001	chr21	+	33765439:33766269,	AGAAGGGGCGGGGCGATAGGGATCCAGAGTCTTGGGGATCCAGAGTCTTGGGGCTCCATGTGAGTTTGCTGTACCGGTTGTCCCGGTCACGGCATGGGGCGAGCGGACACTCCACGACACCCCCCGCCCCCGGCTGCAGGGTTTGGGGTCCACCGGGGCGCATTTCTGATCCCAGTGGCTCTTCGGGTGCTCTTGGCCGGAAGAACTCCCAGACCTTTCACTCCTGGCCTGGCCGATCCACGAAGACTCGGGCCCCGGCGCGTCCAAGCAGCACAATGAGTAGTTCTTGACCCGAGGTCGCCCTGAAGGTGTCGCATGAAGAGCTTGCTTCACACACAACAGGATTCGATACTTTGCCAATTCAAGGCCCTGGTGGCTGGCCGGGAAGGTGGATTCGCC…
ENST00000414676.5_1_NRSN2-AS1-001	chr20	-	305786:305878,303022:303209,300957:301425,	GGACGCGAGCCTGCTTCCATCTGACGCTGGACGCTTGTCCCTGCCCCGCGTTGCCTTTTAAATTTTAGCTCATTCCGAGACACCTGCCGTCAGgtaggatttccgccctttcctctttcagggacgtcttttcggaccatcccagaagagaatttggggggcccaagactcaggaaagcttcttaaggggacgaactcaggttgtcgtagatgttgccccccgcctactacacacagggtccgaccacatatgggaccagcaaatgcttttggacctagtgaacaaatccctttctcatatatatgtatatttaatctcgttcgaagctccataagaatccggagggagaagggaatatgataatatgatgcccagtttccaaataggaagcaccgagg…
ENST00000574741.1_1_RP11-156P1.3-001	chr17	-	45177201:45177605,45159286:45159716,	AGCAGCCGTTGGCTCTGGTGCCCCTGGGGGTGGGAGCACGAGTGGGCAAGGATGATGGTGAGGCAGAGGAGGCGGCCCCGAGGGAGCGCCCGGCTGAGAGGCGGGGGGCCGAGGGGCCCGGGGAGCGGGCGTCACCGAGGGCCCTGGAAGCGGCAGGGCTGGGGGAGAGGAGACGCGTGTGTGGAGCATGGGGACCCCAGCCCAGCTCCCACTTGCAGACCTGGGCCGCGGGCTGCCGGCCGAGTGGCCGGGGGGCCTGGCTGCCCAGGAGGCGGGCCGGGGCCGCGGCCGGGGGCGCGGAGCGGAGTTAGGGTCGCCAGGCCGAGCCGAGGTGGGACGGACCGACGCAGAGAGGAAGGGAAGCCACCTGGCCTGAAGATCCTGTCTCTAAGATCCCAT…
ENST00000447037.1_1_AP001469.9-001	chr21	-	47672344:47672748,47671463:47671743,	TTGAAATGTTATTCACATACCATAAACTTCACCCATTTAAAGTGTACATTTCAGTGATTTTTAGATATATTCACAGGGTTTTGCAACCATCACTGTTAATAATTCCAGAACACCTTTTCACTTAGAAAGCCTGTATTCTTTTTTTTTTTTTTAGATGGAGTCTCACTCTGTCGCCCAGGCTGGCGTGTGGTACACTTTGTTCACTGCAACCTCCACCTCTCAGGTTCAAGCAATTTTCCTGCCTCAGCCTCCCAAGTAGCTGGGATTACAGGCGCACACCACCACGCCCAGCTTAGTTTTGTATATATTTTGTAGAGACAGGGTTTTGTGATGTTGCCCAGGCTGGTCTCAAACTGGGCTCAAGCGATCCACCTGCCTTGGCCTCCCAAGGTGCTGGGA…
ENST00000619625.4_1_NUTM2B-AS1-013	chr10	-	81585954:81586055,81574369:81574472,81564241:81564283,81526027:81526080,81483671:81483768,81476201:81483410,	CTCGGGAGCCCCCACCCAGGCGCATGGCTCCATGAAGCAAGAGGAGGAGGCAGAGCGCGAGAGGTCCCGTCCGCCCCAGCCGCGTCTGGGCCAGGATAAAAGgtgggaaactcgggctgcgccgcacccttctccccgctgccgggccaggcctccctcggtccgccgccgccttgcccgccgggcctgttctcgccggggcgggcggcggggccgggaagagaccccgcggtcctggggcgagggtccgggggcagcgtgggggaggggtcccgggcggcgggcggggcctcaggccatgtcccagcggagggcagggggtcgggaggcactgccggggaggggcaggcggcgccgtgccccgggccgcgaggctcggctcccgctcctggtccttgt…
ENST00000448096.1_1_RP4-756H11.3-003	chr7	+	66119525:66119613,66130157:66130274,66131101:66131286,	GTGTGGGGCGGGAGCGGACAACGGAGACCAGACCTACTGCAGCCACGCGGGCGAGCGGCTGTGTGGATGTCGGCGAAGCCGCGGGCGAGgtacggaacggacggactggtgtaagagcgtcgcggctctcagctacgggagcggggcggccgggcgtctcgggccgtgggcggcggggcggtcggtccgtgccctccgcgcggctggggcagttgcgcgtcggtgcctcccgctgtccttcgtcccacattccagccccgtcagctccgccttcccagttccaggccgccctcggctcccttaatcctcacagtgcgcggcttctccgtctaacgtgctcgttgccggcatctccagcgcccggacaagcccttgaaggcctgacgcggagcatttccc…
ENST00000515466.1_1_NNT-AS1-004	chr5	-	43602880:43603278,43575880:43576037,	AACTCCGCGGCGGCGGGCGGCCACGTGACTGCAGCTCCGCTCCCACCTCGGCCCGCGCCCCTTCCCCGCCCCAGCTTTCTTCCCGCCAGGCCCCCTCCACCCGATCGCCGCGCGCTCTCCGAACCAAAAGGCGACCTCACGAAATGCCCCTTTGAGCTCAAAGGCTAGTTACCCCCAGGGGCCCTTCCACTCTCGGGGACAGGCGAAACCTCTTTGTCTCTGCCTCGGCCTGCGGCCCCCAGCCCAGCCTCCGCGCTTTCCCTCCGCCAGTCCTTGTCAATCAAACCTGGTGCCAAACGCGGCAGCTGAAGTTTTCAGGGACACATTTGCTTCTCCCCTTGAAGAACCAGTTACAAAGCGTGATGTCCTCTCTGGGGTCCCATCAGAACAAAGAAACAG…
ENST00000408966.4_1_EXOC3-AS1-201	chr5	-	441645:443258,	CGGCGCCGGAAGCACGGGTCCGGGCCCTCCCGCGGGGCGGGTACTCGTCTCCCGGCCGAGCGACTTCAGCTCGGGGACCTGCCCCATGGCCGCTCCCCAGCAGGACAGGGAAACCGCCGAGGTGGGGGGCTTCTTGTCCGTCCCAGCCCCCCCAACTCAGGCCCTCTCGCTGCCCCTGGCGACCACCGCGTGCGCCCTTCCCCAGGGCGGGCGCAGTCCTGGACGCCTCCGCCGAGCGTGACTGCGTGCATTTTCTCTCCTTTCCCTTCCCAACCTGCGGAGAGAAGACAGCCCCAGAGCCGCTGTCTCCATCCTCTGCTGATGCCTGCTGTCTTTATGTTGGCCTCGTCGTCCGCACTGCAGTGTGGCAGGGGCGTCCCTCGTTTCCCGCGGACTGAG…
ENST00000619432.1_1_RP11-670E13.6-001	chr17	+	54991547:54991894,	GAGCTGGCGAAGGTCGGCCGCGCTCCGATCCCCAAGAGCTCCCGCGGGCTGGGCGCGGGACGCCGGGCTCGGCCTTAGCCCCCGGGATTTAGAGCATCCTCGCGACCACCCGGAGGCTTCTGGGGGCCACTCTGCGGATGAGGAAGCTGACGCCTGGGTGCAGAACCCCGGACCCCCGGATTCAGAGCCCAGGTCCAGCCGCGCTTCCGCACAAACTTGCGCTCGGAGCAAGTCCCCTCCTTCCCAGCACTCATCTGAGACCAGAGGTGTCCCCACCGTCCCCGCTAGCAGCGCTGGTTATATTGTGGGCCAACCTTTAAAAAAATAAAAAGGAACTGTTAAACCACA
ENST00000450353.2_1_GS1-124K5.3-001	chr7	-	65958203:65958525,65956036:65956458,	CTGGAGCTGCGCTGGTTTTTCCTCGGAGTGGAGCCTGGTAACCGCGACTTCCCCGCCATGTTCTGTGTGTTGCTGGCTGGAGAAGGGTGGTTGACAAACTCCGACCCAGCACAGTGTTTCTGTGGGTCAAAACTAGAAAACTATGTCCAGGCTCGGCCGAGGCGGAAGGATCCGTTCAGGCCAGGAGTTAAAGAGCTGCCTGGGCAACATGGCGCGACCCCATCTCTGTAGTCCCACCTCAGCTTCCCAGATACTTGAACCCCAAGGTTCAAGGCTGCAATGAGCTATGATCCCATCACAGCACTCCATCCTGCGAGACGGAGgtaaaccttgtctaaaaaaataaactatccaagtgtacaacagggagggactgcttaaagaaaacatgataattgt…
ENST00000562642.1_1_AC135048.13-001	chr16	+	30959852:30959889,30964506:30964781,30967521:30967832,	ACCATGTAGGGGAGGGGAGATCTATCCACATACCTCAGgtaacagggaggtgcgcgggtggggggagggctgggcggaccaaaggccggaggggtggggcctggggatagcgagaggcttgagaatggggccgcttgggggagggaagaggcagcccggcgaggggcaagcgggggacccagccgggctgggcccctgggccccgggtctgtacaatacggtttgctataaaactcaaaatcttccagccggggctgcggagttcgtgtgtgtatctgcggggtccctacctacagatgagtgggctcacctctcctggactcattttgggagggatttggaagtgtggacacctggggtgtccagctgtaccttggagggggctggggttggcgtgca…
ENST00000380711.3_1_CHKB-AS1-001	chr22	+	51021455:51021752,51022027:51022306,	ACCAATGGTCTCTCTCTGGGCGGGGCTGCTGTTGGACGGCCTGGGCCAATCCGAGGCGCCGGAGGCCAATCAGTTGGCGGAGCGGCGCGTGCGCGGGCGAGGAACTGCCCGGGCGCGGTAGCGTACGGGAAGACCGGAGAGGAGCTGCGTCTCTGCCCCGTGGGAGCCGGCGGGGCGGCGGGGCGGCGGCTGCAGCTGCAGCTCCGGCGCGAGGGCTCCCTTGCCGGGCCCTCTTCCCCGACCCCTGGGGCGCTCCGACAAGGAAGAGCCGTCCAGCGCGCGTCCGTCCTGAGCGTGGgtgaggcctggaggaggcgcgcgcgctaggcagggccgcacagcgcgggcagagtgcgggatgcgggcacccggtgggtacgcagtaaacatttgctgaag…
ENST00000539975.5_1_SNHG1-005	chr11	-	62622605:62622708,62621490:62621536,62621273:62621305,62621024:62621062,62620547:62620587,62620283:62620311,62619492:62620153,	GAAGGGTGTTATTTTTTCAGATGTTCAGCCCACAAGAGCTTACTGGTGAAGGAATGGGACAAGACCCATCTTTATGCAAAGCCAGCGTTACAGTAATGTTCCAGgtaggtgtacatggtttatgctcttacagaggagaccttgtagataaccactccatgatgaacacaaaatgacaagcatatggctgaactttcaagtgatgtcatcttactactgagaagtgagagagaggtcttaaggggtctttgaatgactatttttaggtacataaaatgctttcctctgttgtctacagcatctcataatctatcctggggaattcagctgcctcccagggtgaatacaggtaattatccaaattggtgtatgtcatctttgtaaatgttcaagaaaaca…
ENST00000520619.1_1_SNHG6-004	chr8	-	67838433:67838633,67834849:67834960,67834559:67834627,67834253:67834349,	GGAGAGATGACCTATCTTTAAGTGAGTAGATTGTTTAATCATATGCTTTCATGTGTATTCTTTCTGGCAACAAGATCATAAGCCTTTCTGCTCCAGCATCAAGCCCAGTGCTTTGCAGTCAGGATTCTATAATACAATGAGAAAAACAGAAGTAATAAGACGTGAAAATCAACAGCAAATTATAACATGTTCATAAACAAGgtaggtaactgctttatgaatgctatatatatgttttttggtttgtttgtttgttttgagacggagccttacccaggctagagtgcagtggcgcgatcttggctcactgcaacctccgctgcccgggttcaagcgatttctcgtgcctcagcttccgggtagctgggactacaggcacgcgtcaccacaatcggccaa…
ENST00000535200.1_1_PXN-AS1-002	chr12	+	120639174:120639229,120644348:120644424,120647642:120647737,120648733:120648909,120650178:120650941,	TGCGAATTCGGAGTCCCGGTTCCCTGTGCCACCTGGCGAGCTCAGCAAACTAAAAGgtatgacgtggagctgagacataattgcacatgcttagaaacagaatggtttctctttttttttttttttttgagacggagtgtcgctctgtcgcccaggctggagcgcagtggcgccatctcggctgactgcaagctccgcctcccgggttcacgccattctcctgcctcagcctccggagtagctgggactacaggcgcccgccaccgtgctcggctaattttttttttgtatttttagtagagacggggtttcatcatgttctccaggatggtctcgatctcctgacctcgtgatctgcccgcctcggcctcccaaagtgctgggattacaggcgtgacc…
ENST00000511369.5_1_RP11-411K7.1-002	chr6	+	53794820:53795075,53847556:53847648,53859588:53859808,	AGGAGCGTTGCCATTGATGGCTATGGGAGTTGTCAGGCTGTGGCTCTCTTTCTCACAGAGAATGCCAGAGGCACTCGGGAAGGCATTTGCCAGGGCTCTGACAGATGTAAAGTAAGCCTTATCCATGTTGTGTTCTCACCTGGACACCTGGAAGGTGCTCAGTATAGAAAAGTCACGAGCTAGATGAGATACCAGCTTGATGTCGACTCCCTCCCCAACAATGGCTGCCTGTCTTCGTCTTGATGCCTGCCAGCAGgtaaagggggtgtgcccctgggacctgggtagcagcagtccttgggaaacccagggtttgtcacctgtggtcacttgacccttggtaaattacctaaccttttcattccacatctcaaggacagcaaatccatgtagcagtta…
ENST00000607421.1_1_U47924.31-001	chr12	-	7052671:7053767,	TCTGCGTGGCCACGGGCAGCACGAATTGCAGCATCTTACCCATGTCGTTGCAGGCGTTATCCCGAGCCTCGTCCATGCGCACTGCATTCTCCGGGGCGGAGAACGCCTGGATCACCTCCGCGAGGACCACTGCGCGCCAGAAGCATCCCAGGGAGGCGTCCCGGGTAGGCGTCGGAGAACAGACAGCGGGCCCAGCGGAGAGCGCAAGGAATTAGTGGATTGAGGCTGTAGGTAACCCAATAAGATCCCAAGTCTTGGGGGCAAGCGCCCCACTTAGAAGGACGGTACCCGGCGTCCCCTACCCCATTTTCCCGGCGGACGTAGCCAGGTTTGTCGCCCCACATCCTCCGCCCGCATCCTCCCCAGACCAGCAGCCCATGCCTTGACTACCCCAGGCCA…
ENST00000582106.1_1_MAFG-AS1-001	chr17	+	79885705:79886321,79887352:79888629,	ATGCGCAACCCGCGCGCCGTCGTCCCTGGCAACACTGGCTGCTCTAGCGCCTGGCGGGGTCTCACGGGCGGGCCTGGGCGCACGGCCAAAGCGCCAGGTCTCCACCCCCAGCCCCCGGCGTCCTGCAGCCGGAGCCTGCCTCGCCTGGCTCCTGCGCCCGCCGTCCAGGGCCCCTGTCCAAGCTCGCGGACGCCGGCGGCGTTTTCCAGCTCGAGTGCTCAGCCTAGGGCAGGCTCTGCGTGCGCCCCCTCGAGTGCCGGCCTGGGCCCTGCCAGGCAGAGGCGCTCTTGCGTCAGGACGGCGCCGCCGGGGCCCCGCGATTCCAACTCGGGGGTCCCGGAGCGGCGCGGGGCGGGGACGGCCTGGCAGCTCCCAGCAGCGAGGGGCGATCCCCGCCCG…
ENST00000610494.1_1_RP11-172H24.4-001	chr13	-	21273446:21277857,	GGCGGGTGCGGGGCGCGCGTGCACGTGTGCGTGTGCCTGCCGGGTTGCTGCGCCGCGGGCTGCGAGTGCTTGTGACCCGCCGCACCCTCACCCCCGGGCGCGCCATCCCTGCTCCGCCGCCAGCGAGGGAGCCCCGGAGCCTAAGACGCCCGGACCCGCCGCCTCGCAGACCCACCCTTGCCCCTGCGCCTCGTCATCCGCCCGCCCCAGCCAGCCCGCGCAGGGTCCGCGGCCCGCTTTTCCGCGAGAAGCCCCCTGTGGTCTTTCCTCGTACCCGGGGACTCGGACCGAGAAGCCGACTGAGCGAGGTCGCCGCCCGGCCTCACGGACACAGAGCGACTCTGCACCTTTCGCCTCCAGGAGCTGAAAACATTTTGTCACTTGTGCAGTGTACTCACC…
ENST00000453754.5_1_SNHG5-006	chr6	-	86388121:86388291,86387854:86387906,86387142:86387210,86386802:86386909,	CACGTGGGAAACGTGCGGCCGGACTGCCACATGTACTGAGGTTGAGTCGTGACGGCCACAGGCTCCGAGTTTTGGCGTGAGGAACCGCTGATCGGCCACGGGCGCCGAACTTGCTGGCCTCCGGCATGTGCCTGAGCGGCGGCGGAAAAACCACCTTAATTGGGGCGGAGGgttagttttaacagcaaagggcctttactaaaatggcgaaggccttccgtcggcgttgttttaaaatgggaagcctcgaccctgtattgaaactgagctgttcgaaggcggcgttgtgtgcaattcggattaatgaaggggaagggttttgtgtggaaaaacgccttggagtgtgacatttctgcgagaatgcttaaataccgatttcccgcagGAACAATGGCGCTG…
ENST00000492250.5_1_LRRC75A-AS1-011	chr17	+	16342352:16342374,16342974:16343017,16343499:16343567,16344388:16344816,	TTTTCATTCCCGTTGTTATGGAGgtaggctctctaggaatctgggagtagtagctggggggcaagagcaaataaagagctcgagcttctgtggtctctggggagatgttcccgggaagcctgtctagagggcggagggcagctgttgagatggcgtggctccccggctcctgcgcccgcgtggctttcgcggcgggcgctgcggcccggtattggacagcctggcagggcagcgcggggccgaatccggctgccgtggctgaggctcatggatcactcttttgtggtagggccacatctgccagagcctggagtctgcgaaggccgggacccggttccccggcccacagtgggggtgtgcaaacccgagagaactgggtaagttggggtcggcttgcag…
ENST00000596643.5_1_CTD-3131K8.2-003	chr19	-	17622152:17622698,17601885:17602006,17599799:17599904,	AGCGCGCTAAGCTAGCTGGCCCGGCAGGGGCGACGGCGGCGGGTAGCTCGCGGGCTAGCATCGAGACGAGGCTCCCGCCCGACAGGCCGAGCGCGAAACGGGCGCGGGCCCCTGCCAGGCAGCATGCTGCGCGCTGGGCCACCAGCTGCGCTAGCGCCGCACCCAGCTCCTGGGAACTCGAGAACACCGAGATGAGGCCCGGGGCCGGCGCGGCCATGGCGAGGGCGGCGGCGGGGAGGAGGAAGCGCTCCCTACGGCCGTCGCTAGTACGCCTGCGCAAGGGCCGGCCCTGCCGCTTGGTTTCGAGTACTTTGGGTGATTGTCTTTGGCACATGCGCAGTGAGGCAAGTGAAGCACCGCGAAGGTCGGGCAGTCGGTCCGGCCCTACCCATTGAATCT…
ENST00000535643.5_1_LINC01089-003	chr12	-	122240537:122240852,122239613:122239714,122237753:122237862,122237078:122237563,	CATCAGACACGAAGGAGAGGCCAACAGATGAGGGAAGCCATTTTTCTGCAATGGAATTAAATGGCCAAGTGGGTTTTTCCTTTGTTGCAAATGGGGAATGTTTTTCCTTTGACTCTACCATCCAGTTCAGGACGTCTCAGTGTGTTTAACATTTGTCAACAGGCCCAAGGACTCACAGTTGGAAGACTGGAGAAGACTTTTTAAAAAGATCTGGATTTTTCCTTATGACTTGGAATCCATCTTTGTCTTGTATAACTAGGTCATAGCACACCATTCATGTCAGCAGTTAACAGTTTTGAATTCCAAAAAAACCTAAgtaaatgacatattttttttcctctttttgttctatgggtgggtggggggagcttggagctgtcttaatctgtattctcttga…
ENST00000422740.1_1_AC016747.3-003	chr2	-	61371908:61372026,61371304:61371401,61370703:61371080,	CTGCTGTCGGAAAATGTCCAGAGGCACCATCCCTGCTATGAAGAGGGAATGCCAGTACAACAGCCACAAGGGGTCTTCCTGTGGCCCTCAAACAAAAAATCACTGCATTACATCAGCAGgtattcagcacctggccccctccaaacggtgtctaaagcgagttttaaaaattaatgctaggggcgggacggcgggggcggaaaaaaataaaaaattaaattacttaaatttttttctctttttttaaagagtcggattctcgccctgttccccaggctgcagtgcagtggcgcgatctcggctcactgcacctccgcctcccggactccagcaattctcctgcctcagcctcctgagtagctgggattacaggcgcgcgccaccacacccggctaattt…
ENST00000501177.7_1_CRNDE-002	chr16	-	54962406:54962463,54959013:54959125,54957497:54957562,54954210:54954239,54952775:54953121,	CCCTTCGTCGCCGCGGCTCTCGTCCGGGACACGGCTTTCCGGAGTAGAGCCCTTGGAGgtttgtgccaccgagaacccgagtctgtcacacagacatcctcattacatcatcctgccactccggcagtcccgcgctttctccccccacccccgcccccgcccccgcccccgccccgtggcttgtttgttggttgtttttttaatttttttaaccccttttcttgtactgtcttctttttggtgtcaggggctggagagactcctgcaagatattgaggcatttagaatgtatggttctgttgccgtggttgtcacctccgctctacgccaaatttaagactcatttcttaaggatgtctctattttctgctttatttgcacattgatggctctgctgct…
ENST00000456633.1_1_ASH1L-AS1-002	chr1	+	155531833:155532077,155532772:155533437,	GCTCTCTCAGAGATCCAGGTCCGGGAGATGACAGTGGCTCCCAGAAAGCCCAGGATTCAATCGCTGAGAGAGTGCTTAGGCCCGAATGCCGGCCCAAATCGTTCTACTCACCGTGTCGGAGGCCGAGGCCGAGGCCGAGAGCGATGAGAGTGCAGGGAAGTGGGGAAGAGGGGGTGGCCGCCAGGCTCCTCCGCTTCCCTGGGTCCACGGCGGATCCCTCCCGCTTGTCAGGAGGCGGCCAGCGGgtaagctgactggcggaaatgcgagagaggagaagggaaaggtggaaggctaaagggggcaaactgaggggaggcgggtcccgcaaccgagactgggatcgtctcccctccgcaaagcgaacccaaaatggcggcgggagcggcggcggcggcg…
ENST00000555937.1_1_RP11-618G20.1-001	chr14	+	62200856:62201003,62233594:62233753,62233930:62234070,62235354:62235458,62242813:62242978,	TGTTTACTAAAGGACAAGTCACCACAGGACAGTACAGGATGCTTGCCAAAAGAGGTGGATATGTCTGGGTTGAAACTCAAGCAACTGTCATATATAACACCAAGAATTCTCAACCACAGTGCATTGTATGTGTGAATTACGTTGTGAGgtaagtaagtttgagaaataaacatttttggggaacaaatagtaattctttttggatactctgttcatttataggaagataagataataaatattaactaaattttaattcttttacatcgctaccaaattattattttctatactctgacctaggtttccagtccagctattccacagtgatgctgctaaacactgtcagtagttgtctatccccataccttcactcctatttttaaaaagaccatgaaa…
ENST00000500538.6_1_UBA6-AS1-002	chr4	+	68567079:68567202,68586140:68586769,68594258:68594404,68595792:68595888,68597224:68598063,68620907:68620973,68928325:68928939,68945839:68946670,	AGATGTAGATGGAACCAAAGTCCAGAAGTTACGCGTCACCCTTGCTCTACAGCCAAACATGCAGGACTCTAGTAACCCGCGAAATGATGGGATAGCGTTGCAAATCCTTAAAAGAGTCTTAACGgtaagaagaggaaacagctttattttataaataaactgaaggctgctaatagctccagattgtcagtgaggggataccacttaaagatgttatacatttaataaataattttgggagtccactacatgtgaggcgctgcctcagatttaatagaatcatgtgacttttagtgccatagatgtcgttagatcatccagtttggtcccttaaatttgtgggtaagggaaaggaacttccggtcagtgcaagtgacttggtcaaggttatagagctag…
ENST00000429139.1_1_MIR181A2HG-001	chr9	+	127420746:127421020,127460524:127460910,	CCTCGTCTAGCCTGGGTTCCAGTATCTAATTTTTTTTTTGTTTTAACTGACAAACTCATTTCTCTACTGGGACAGGATGCTGTGCTGGCTGGAAGTTCCATTTCTACAGCAAGAATCCTATCTGGAAACACAGAAGTTGTCCTCTAGCCACAGCAGCTCGAACTTTTTTGATTGTCGTTGCTGCTTTCTCCCATCACCCCCATCCCCTTTTGACAAAGATCCAACTGTAAAAAGTCTTACGTAACAGTTCAGGACTACTTCGGTTCTTTTACTGGgtaagcactttcaattttttttttttaactaaaagccattttaaaattgaatctgttgaggggcttgactaaaatcttttaagtaatttgtgtaatggaatactgtcagtggattttttcgtct…
ENST00000592918.5_2_AC005301.9-001	chr22	+	17082801:17083105,17092548:17092783,17094967:17096001,	GCCTCTCCCGGTACCTGCTGCTGCTCCCGGGGCTTCGGGAAATGCGAGAGTCTGAGCCGGGGAGGAGGAACCCGAGCAGCGGCGGCGGCGGCCGCGGCGGCGGGAGCCCCCCAAGAGGAGGACCGGGATCCATGTGTCTTTCCTGGTGACTAGGATGTCGTCGGAGGAGAACAAGTGCGTGGAGCAGCCGCAGCCACCACCCCCCGAGGAGCCTGGAGCCCCGGCCCCGAGCCCCCCAGCCGCAGACAAAAGACCTCGGGGCCGGCCTCGCAAGGCGCTTCCCCTTTCCAGAGAGCCAGAAAGAAgtaagttgagtgcgagggagccaggccgggagccagcggcggcgccgggccggagctgccaccgggcgcccgccccgcggcctccacgccttgg…
ENST00000603672.5_1_FTX-010	chrX	-	73512161:73512177,73501537:73501683,73500766:73500920,73500229:73500329,73494177:73494245,73183790:73184377,	AAATGGCGAGGGGGGAGgtaagctgtctttgcttggccatcttgggctagcaggccttgcagagaactacctttttagctgagtgaagggatcaacctgagttggagttctcctatgctgtggccagatccactagaaattaacccagaatcttagcctctcagtggcctatcggtaagtgggtacaaaaatgaggaggcgatgatgactctgcaaaaggttgcggcagctggcggtgcgtaggaaatgcgtaaaaagggagcacttggagacaggccacatttgggcagtacgcattcggagggctctctggctttccgatcttgggtcgctgtacttggctctgaatacagtcaccccatcagagtagcaaaacactgtggttgtagtgtgagaatc…
ENST00000511331.5_1_CTC-338M12.4-004	chr5	+	180673523:180673882,180674116:180674386,180698574:180698690,180698917:180699168,	CGACACCCAGACCGAGACCTCGGGAATGCTCCGGCCCCCTGCCGCCGTCTCCCGGCCCGGTTCTCTTTCACTAAAAATAGGCGATTCTGGCAGCGCCCCTCCTATGGGGCCTTGGGGGCAATTGGGGTTTTGTCTTAGAGCCCGTGTGGACCCGGATGGCGACGGCAGCCCGAGGAGAGGGAGGGCTGACTGTATGGTTGGCTTTCCGACGACCAGACCCTGCAGGATTCGGCCTTTCCCTTTGGAGTTTTCCTCCATCCCCCTCCGTCCCTCCCAGGGGATGCCCGCAGGCCACAGTGGTCACTGAAGGTCAACCCTGAGCCGAAGGAGAAGTGGCCTCGACCCTGGGGACCCCTTCAGgtgcagcttgagggggaacggccgcctttcccgttgggc…
ENST00000513055.1_1_NR2F1-AS1-001	chr5	-	92921035:92921354,92899070:92899169,92890580:92890701,92889467:92889569,	GGGGAGACGCCGGGGGAGGAAGGCAGCCGGGAGAAGGAAAGCTGGGACGGGCCGGGACCACAGGAGCCCCAGCCCCACACAGCAACCACCCGGGCGAGAAAGAAAGAAAGAGCCAGGGAGGCGGGCGAAGCGCGGGGAGAGAAGCAGAGAAGAAATATTCACCTTCCCGCCTCATGCCCACTTTGAGGCACTTCTTGAGGCGGCAGTATTGGCACTGGTTGCGGTGGTGCTGGTCGATGGGACAGTTCCTGTTGGCACGGCATGTGTAAGTTAAGTTCCTGCGGACGCTCCTCTTGAAGAAACTTTTGCAGCCCTCGCAGgtgaattggccgtagtgcttgccgctcgacttgtccccgcacaccacgcactcgatgtgctgctggctctggcccgaac…
ENST00000504081.1_1_CTC-499J9.1-001	chr5	-	110637909:110638265,110618591:110618734,110613215:110613278,	ATAGTCTCGTGGTGCGCCGTTTCTTAAGCCGGTCTGAAAAGCGCAATATTCGGGTGGGAGTGACCCGATTTTCCAGGTGCGTCCGTCACCCCTTTCTTTGACTTGGAAAGGGAACTCCCTGACCCCTTGCGCTTCCCAGGTGAGGCAATGCCTCGCCCTGCTTCGGCTCCCGCACGGTGCGCACACACACTGGCCTGCGCCCACTGTCTGGCACTCCCTAGTGAGATGAACCCGGTACCTCAGATGGAAATGCAGAAATCACCCGTCTTCTGCGTCGCTCACGCTGGGAGCTGTAGACCGGAGCTGTTCCTATTCGGCCATCTTGGCTCAAGACCCCAGTTTTGATACATTTATAAGgtaattgggaccccgagaattttaggcagtttccaaaaatgt…
ENST00000619666.1_1_RP11-156K23.3-001	chr13	-	49550917:49551003,49549103:49550116,	GTTGTTAAAACCGGGCGAGGACTGCAGCCTCGAGTCCACCTCCCGACTGAACAGGTGGTTAACTCGCCCGGGGAGAGGAACTGCCAGgtactggaagcagccacgcaggatcaaacagagggcgggttttcgaggttttaaccccaagatgagcggggaaaactctcttcagaaaagcgttcaagttcggcggctgccgggcggccaaagccgaaggcgccgcgggtgctgggcgatcctctcaggaggattccgccccagcccccgcccccgcccccgcccccgagccctccggagctacgcggctcgccgcggggaggaggcgggggacagagagaagggccgcccgcgcaccagcgccacctccctcgggctagatgccgcctcctcttgggctgg…
ENST00000495430.1_1_NUTM2B-AS1-004	chr10	-	81585954:81586350,81574369:81574472,81568519:81568719,81565795:81565878,81564241:81564283,	GGCCCTCCGGCTGAGCCCTGATCTCTATGGTTTCCGCGGCTCGCTAGAAGGAGTGTGGTCCACCGGAGGACTCCCTACATTCTTCCTCCATTACCTCACTGCCTCCGGTGGCTGCTGGGATACCGGAGGACTCGGGTCCCGGCTCGACTCAGTCCTCCAGCCGCCCGGGGAATACCTCTAGTTCTTCCCGGCCGCCGCCGCCGCCGCCGCCCCGCCGCTTCCTCCTCCGCCTGCCGGCCTCCTTCGCCCCGTCCCGTCCGCGCAGCGCGTCCGGCCCGCCCGCAGGCCAGCTTCTCTCGGGAGCCCCCACCCAGGCGCATGGCTCCATGAAGCAAGAGGAGGAGGCAGAGCGCGAGAGGTCCCGTCCGCCCCAGCCGCGTCTGGGCCAGGATAAAAGgt…
ENST00000502162.2_1_LINC00847-003	chr5	+	180258024:180258229,180259673:180259860,180261312:180262726,	GTTCTTTTGACAGCCGTGAGCTTCCCCGCCAGGAACTTACTGGGGCTGCATCACCCTAGAAACGTGGCTTTGGGCTGTGGAAACGCTGCCTCTGTGGAAGTCTCTCCTCGCGGGGGTGGACGGGTCGCTGCGCGCCCAGCGTTCTTCTGCGGTTCTCACAGCCCGCCGCCGCCGCCGCCTCGGGGACCTTTGCGGGGAGGCCTCAGgtcagcgccgcccttgcgatggcgggagagcagagcggccccagggcctctgagctccggccccggcacgtcccgccctctcctccgcttgcgggagccggggcgcctcggagggaaaccttccggacacaggccgggagaagaggggccgtggcgccatcgcgcagcttcctggtttcggccatgttttttt…
ENST00000381800.3_1_LOH12CR2-001	chr12	-	12509862:12510001,12508340:12509739,	GGCTACGCAAGACCTTCAGTTCCGGATTAGGAGGCCCCGCCCCCCGGCCCGAGGGAGGGGCGGAGAGACCCGCTCCTGCGACTTAGGGCGATGCCACCTTAAAGGGCTTGACCTCCTCGAAGCCAGAACTGCGGAAGAGGgtaagccctttcctgttgtaaggatgcgtcacctttaaaacaccacccacactattaagctcttcaatacccacatgtgagaacaactttacaaaataggtatttttaaccctgttttacagATGGAGAAAGAAACGCTAGATAGACCCAGGATTCGAACCCACAACAGCTTGGATGCAAAGCTCATTTTGAATTCTGAAGAGCTGGGAGTTTAGCAGTGGACGACCAAACAAAAAAATACCAGAAGACGGTGAAAGCA…
ENST00000445521.5_1_SVIL-AS1-010	chr10	+	29698520:29698612,29704286:29704341,29756169:29756207,	CTGGGCTCGGAGTGCAGCGGGGTTAGGATGGACGAGGACGTGTTGCACCCTGAAGAGCCTCATCATCGGTGAGAGTGGGGTGGGCAAGTCCAGgtgaggcgggcgtgcgggctgtgatgagggtggctgggctctttctgcctccgtagccgctgtctcttgggccgcggtgggaactgtcaaccgctgcaagtgtccacgatggcggccgggctcgggccggctccgcccgcgccctcctcggcctctgggccgcgctctcccgcgacgtttgctttcctctccccacccgcgcctgcctgttcccggcctctgccacgcccaagttctctgggtcgctctccctcctgtggcgccgagaaaacaccattccgagggccgccgctcggccggccggtt…
ENST00000602985.5_1_JPX-008	chrX	+	73164186:73164300,73164419:73164497,73224105:73224386,	AAGATGGCGGCGTTTGCACGGAGTGCAATCACTGCGTCCTTACGGGGGTTGCAAGGCGTCCGAAGTATGAGTCCACTAACAAAAGTCCAGAAACTCGCCAGTTAATAGTATTGTGgtgagtgatgagcctcacgttggctagagaagtggccgttagcgaggctacacactttgggatcgcgtggcctgagtcgggggagtaaccggcctgtattccatttttctctctccagTCTCTTCAAAATATCGGAGAATAATTTCTTTCTCGCTGATCGCCTAACTTCTACTGACGAAGCTTGGAAGTTGCAGAAGgtagctcctaggagggatatatgggtcgttctttcctttttccttatttaaatgggtttttattgacaccatgtcgcgccaaaatgg…
ENST00000448629.5_1_RP4-758J18.2-004	chr1	+	1334902:1335069,1335538:1335683,1335985:1336467,	GGACTCCGCGGTGCCGGCCGACCCGGAAGCATGTCTGTCCCTAGCGGAGGCGCGGGTGCCGTGCTGAGAGCGCCTGCCTGTGCGCCCCGAGCGGGGCTGGGACTCTTCCAAGATGCCCACGTTCGCACAGAGACCCCGGATCGCGGAAGCTCGCGTCTCGAAAGGCCTgtgggtcaaggggggccatctcggtgggatctggggcgggacgacccccactgctgaaccctgggcgcggggcagggtcagaggctccgctcggcctccccctggatgagacgcgcatgcccggtgtcccccggccgccgtcggcgtcgtgtcttcagtccttatcgactccagactttggggatgcgtattaacgccagactcctgcaaagtcttgccttcaacactcag…
ENST00000469539.1_1_AC009403.2-002	chr7	-	155436908:155437100,155435895:155436298,	ACGGCAGCCCGTCTCCCGTTAGGAGCCGGGGAGGCAAGGTCCAGCGTACGGTCCGGGGGAACCTTAACTGTCGTTTCTGTGCCTGGACAGTAGGTTGGAGAGTGGGGTCTGAATGAGCTACAGTAGTGAACGCCGACGGCTTGTGTTGAGGGCAGGAAAGGGTGCACACAGCTCCGGCAGGTGCTTCCGCGAGgtgagatgagtgccgcgcgcgccgggctaacgtgcacgcgcactcgtgcggcgcccgcgagccctcacttcctacaacccgagaccctccggacccgcgaccccggacccccgtccccttctccgcgcccggctgggcagcgggcagcgccggaccctgatgggctctcggcccttactgcccctgcgccttgcggccctgagaac…
ENST00000564194.5_1_LOXL1-AS1-002	chr15	-	74220406:74220589,74212179:74212379,74209809:74211724,	GAAATGAGGGAGAAGGTGGATGAGGGGCTCCTTCCTTTTGTCCTCAGATGACCCAAGCCAAGTGCAGAAGGCGAGCCTCCTCCCAAAGCTCGGCTAGTCCCTCCACCAAAGCCAGGATCAGAGCCCACACCTGCCTGGCCAACCCCTGGCACTGATGATGCCTGGGTGCGGGTTAAGCTGGGAGgtgagatgccaggggggtgctgttggctgggtcgggggaagtcgggagggggcgctgctccgtgcttagcagctccggggaggcctccaggaagttctaaggaggggcccggggggcccggagcagtttccagtggccaggggtacgcgcggccggaggggcgccggggccgtactcaccgcggccgttctggttgggccggtacacgctgccca…
ENST00000418474.1_1_AC009506.1-001	chr2	+	160471807:160471964,160472258:160473593,	GGTAGCGACAAGAAGATTAAAAGAGGGAAGCAGAGGAGTTGGGAGCTGGCGGTCGTTCCCGGGGAAGAACTGCTAAAACATGAGACCAAGGCACAGACCTTACTGTATGAGAAGCAATGCTCCTCAAACCTTCTGCGTGCTGACATAGACCTTCCCAGgtatccagatcttttcccaatcccacctgccccacccccacccccgctcatcttcagtaaactcagagcctccagctacacacgggagagctagaggcccaagccggggagtgggggtggcagacgcagctcgtcagtccgacagggaagagggggcggaggcaaaaaagggcagcaggaggcggacgggggtggggggtgatccagaaactaccccggcagggagtgggggagcagcgga…
ENST00000437019.1_PCBP1-AS1-040	chr2	-	70312679:70313313,70310712:70310819,	GGGGCCTTCCACCTCCGCGAGTTTTATGACTTAAAAAAGCCCACAGGCTGGTCTGAAGGTCGGAGGCCTAATTTTAACGCGTTTTCCTCCCTTTAATTTGAAACGGGAACGCGAATGACTGTAAAATGTGGGCACAATATTTAATCTCTCGCCTTTTTAAAGCTTAATAGTGGATAATAGGGGGGCAGTATCAAGGGATAATTTGGGTCCCCACAGTACCAAAGCATTTAGAAACCTCTGTTTAATTTAAGGAATGAGATAAGTTACTGCTTTTCTAGACTTCCTAGCATGGGCTGTTGTGCTGGAGAGAACGAGAGCTACGAAGAGACTACAGTGCCTCTGACTTTTTCATAGGACAGTTGGCCGGTGAATCTTATTAATAGTTTACCACAATTAAGT…
ENST00000566956.1_1_ATP2A1-AS1-001	chr16	-	28890863:28891241,28890278:28890428,	TGGCCCCCCGCGCCGCAGCCGGCATCGCGGCGGGACCCGGAGCCCGGAGTTCGGGTGGGTAACCCGAGCTCTCCAAGCTCTTGAAGCCGCGAGGGTGGCTTAGCTTCGGTGTTTTGGCTGAGAACACCCTTAAAGCTTAAAATAAAACCTGCCTCTGGGGTGCAGGGGAGGAGAGAGGAGGACGCGAATCACACCCGCTGCTGCGCGCCAGCCCGCCCCGTCTGTACAATGGGATGCTCGGGACTCGGACGGGAGGATCCAGTGACTGCGAGCCCCGCATTCGCCCGATCCCAGCCTCACACCCCCAGCCAGCCCCCAGAGACCCTCCCACACTTACGAAGGAAATGCATGCGGCCAGGAGGAGAATCCGCACCAGGAGgtcttcaaactgctctatca…
ENST00000425771.5_1_GAS5-020	chr1	-	173836129:173836178,173835899:173835934,173835666:173835705,173835315:173835344,173835005:173835090,	TGGTGCTGGGTGCAGATGCAGTGTGGCTCTGGATAGCACCTTATGGACAGgtaagaattggggaaagtatggtgggaagaatgaaatctaagaggtggtctcagcctgtgatgctttaagagtagtggacagaagggatttctgaaattctattctgaggctttaatgttaacagcatttatatttaacgtgactgctgtgaggttcattctcactgttttgcttgcatctttttgttttctagTTGTGTCCCCAAGGAAGGATGAGAATAGCTACTGAAgtaagttgaaaattccctctcaaaaaggtttaaagccattggatgtgccacaatgatgacagtttatttgctactcttgagtgctagaatgatgaggatcttaaccaccattatcttaa…
ENST00000602550.5_1_HCG18-012	chr6	-	30293928:30294181,30263909:30264014,30257073:30257271,	ACGTCACTTCCGACTAGTGGAGTTTTTAGCCTTTTAACATTCAAGGATTAGGTAAGTTCTCCCCGCGGTAGACTTCAAATACTCTTTGTCCTGCCCCTGCTTGGCGAAATTTACCGAAATTATCTACCTATCCCGCTGGAGTGGGAGCCGGGGGAGAGCTGGAACCGCGTCTCTGCTGCTCACCTTTGTGTCCTTAGCTCCTTCGCATGGGGTCCGACCGCAACACGTGCGCTGGATAAACGCTTGTTAACTGGgtgagagccaaggcctgttctttccacttctggggctgtgacttgagtttctccgcaggagcagatagtgtttgtgtagggactgcggacttttgcattacagcctccctgctttgcccgcctgctgctggaagcttagcaggtc…
ENST00000503484.5_1_NNT-AS1-001	chr5	-	43602880:43603039,43583569:43583668,43578439:43578681,	CAGCCCAGCCTCCGCGCTTTCCCTCCGCCAGTCCTTGTCAATCAAACCTGGTGCCAAACGCGGCAGCTGAAGTTTTCAGGGACACATTTGCTTCTCCCCTTGAAGAACCAGTTACAAAGCGTGATGTCCTCTCTGGGGTCCCATCAGAACAAAGAAACAGgtaatataactccactccgggtacctgcctttcctccagctcgctaggaaaaatcagaacttctgtaacagagaggacccaagggaaaggggcaggcggagaggggttggtgaagggcgggaatggggggcgttgattttccattctggcaggagaggtggagttaaattcctcagaaacgatgtccaggcttgaaaagtaacacacatctgcgtgcttgtcttccaacatcagagcca…
ENST00000607322.1_1_RP11-498P14.5-002	chr9	-	100000705:100000982,99973655:99973769,99962757:99962847,	TCTAACGCCGCAGTGGATTAGAGCATCTGAGAAGCTCTGGAAAAAACCTCTCAGGAAAACAACGACTTCAGCAGGACCCACTAGCCAAGGAAAGGGGATAAAATAAATAGCAAAGGGAAGGAAAAACACGCACCTCTGGGATGCTGCAGGTCCTGTTGCAGCCGCCGCCATCCCTCGAAGCCACCGTTGCTTCTGCCAGAGCTGCTACTAGCGCGCTTATCAGCTCCGCCACCGCCCAAGGGGGAAACTTCTGCAGAAACCCCAACCGAGCTTCCGTCgtaagtagccaacgagcagccacgcagcgtgctgctagcggggcgggaggctacgcgcgggcgcgtggcctgctggggcagtggaggaccgagtcttcccagcccgcaccctggcctggga…
ENST00000624088.1_1_RP11-43N16.4-001	chr19	-	47990895:47992776,	TTTATAGATGGTGGCACTGAGGTTGGGGAGGTCAGGAGGCTCGGCCTTGGCCCCTCAGGGACAGAGCTGGTGTTCAGAGCCACATCTGTCTGCCTCTGAAGACCAGGGTTCCTTGAGTCCCCCAGGTGAGTGTGTGAGACTCACAGTGGGCGCCTTGGGCACCCAGGAGGCACAGACGGGGAGGGAAGGGGTGAGAAGGAGAGTGGAGCTGAGGACATGGGAGAGGTGCCAGCTTCCCTCTGCCTGGTGGAGCCGCCCACGCGGCTCTCTCTCCCTTCCCTTTCTCTGTTCCCAGCATTCCCGGGCTTAGTGGTGTCCGGCTCAGGTCCTGATTCACTCCTCTAATGGCACATGTCAAGCATTTCTCCCTAGGTGCCCCTTGGGAATGGAAGCCCCTAA…
ENST00000433070.6_1_DLEU2-001	chr13	-	50655959:50656128,50642233:50642299,50623720:50623798,50618523:50618904,	CGCCATTTTCGAGTGATGCCTGATCTCATCAATCTAGCGGGAGAGACAGGATAACCTGTCCGAGAGTATAGCGCCACTATGACTCCGCCGGAAAAATTACTTTAAAAATCGCCAAAAATTACTTGGAGCAAAGGGCAGTCGGCGGAGCTTCGCCAAGGCTGGCGCAGTCGgtaagagcctgaagaagtagcagagcgggactcgggaggtggcagtggtgggacccgcaggcagtggtgggtgcagggagtgggcgcggggtctactctcacttaatcgcgaaaaatccgaggaagtagggttaggggcaacttgggcgtctgcgagtgggcggcggcgggcggaatgtggcgggagcgcggagagacggggctgtggggggaggggagctgcagtttg…
ENST00000626089.2_1_LINC00969-062	chr3	+	195407763:195407832,195408061:195408172,195408407:195408537,195410623:195410736,195415404:195415668,195416210:195416309,	ATGGAACGTGGTGCCTCACAGGCAGTCTGCTTGGCGTCCTGGACCCTGGCTGTATCCCGCTGGAAAGGATgtgtgtgggtctaagatatgtatataatagaaacatttattcagaagctttagtcaagacttcatttttaagttcagagtaataaactcatagtctaaatttcctaatttttctgtttaatttacataaataaaatgaaatgcaaaacaacaggtctaaaagttaagcagttcttggtatggctgcttctatgaattaaaagtttacaaataatattttgtgccacagTCAACGCAAAATCATGCTGCCGTGTTCCGTGTGGGAAGCTTGTTGCAAGAAGGTTGTGGGAAAATCAGCAAGCTCTATGGAGACCTGAAGCATCTGAAGAC…
ENST00000581067.1_1_LINC00526-001	chr18	-	5236723:5238597,	AGTGAAGCGGCTCGCGCGGGCCCGGCCGGCAGCCGCTCCCCAGACACCGGGGATCCGGCCCGACTGTTTCCTACCCACGACGGCGAAGACCCGCTACAGCGCGTCCACGAAGCCCCAGTACTGAGCCAGGACGGGGCTCTCCCTCTCGATGTAGGCGACTACGAACTGCTCCGCCAGCCGGTGAGGCAGCTAATTAAGAAAGCCACCTTCAGGATGTCTTTCGAGAATCTAGCCTCGAAGAAAGTCATGTAAGAGAACGCCTGCATCAAAAAGTCGGGAGGCCGGGCGGAGTCGCCGTTAAACGTCCAGGGAAAGCCACCAGGTGGGCCGGCGAACGCTCCCGGGCCAGCAGGTAGGCTTTCTCGCACAGCAGCCCCCGCACCCGGTCCGTAAGCTCGT…
ENST00000623267.3_1_SNHG5-016	chr6	-	86387854:86388131,86386814:86386909,	TGGGGCGGAGGGTTAGTTTTAACAGCAAAGGGCCTTTACTAAAATGGCGAAGGCCTTCCGTCGGCGTTGTTTTAAAATGGGAAGCCTCGACCCTGTATTGAAACTGAGCTGTTCGAAGGCGGCGTTGTGTGCAATTCGGATTAATGAAGGGGAAGGGTTTTGTGTGGAAAAACGCCTTGGAGTGTGACATTTCTGCGAGAATGCTTAAATACCGATTTCCCGCAGGAACAATGGCGCTGTCTTCAGTGGCACAGTGGAGCAGCTCTGAAGATGCAAAGgtaagagcttagttaagcttagtttccaaactaaaggagtaaacctgttgatttacaggaataggaactgttgcatcgtttgaaatttacttttttttgttagatacacgaaaaaacttcc…
ENST00000515055.1_1_RP4-622L5.2-001	chr1	+	32636334:32636807,32641977:32642169,	AGCCACGAGAACCAGGAGATCTACCAGAAGGCCTTCGACCTCATTGAGCACTACTTTGGTGTAGAAGACGATGATAGCAGCCTGGCTCCCCAAGTCGATGAAACGCAACAGCAGTTCATCTTCCAGCAGCCTGAGGCCCCCATGGAGGGCTTCCAGCTATAATATCTGCCTCCAGGGAGGGGAGGGGATGGGAAGCACCACCAGCCAGCGGAAGAGCAGCCCTCTGGTGGGCGGGAAACCAGTGTCCCCACCATCAGCCACCACACACCTCTGCTGCCCTGGAGACTGTGCTCTTGACCTGCTCCGCCCCCTTCCCTGGAGGGAGCACCCTCTGGACAGACAGAACCATCTGAGGCTCACCTTTGGGTTTTGTGACAAGAAGGGGACGTGTTGGGTTTT…
ENST00000474814.1_1_SNHG12-004	chr1	-	28907072:28908383,28906045:28906493,28905051:28905192,	TTTCTCCCCGCCGCATTCCCGGTGTCGACTTACTAGCTGCAAGCCTCTGCCTGCCTTCCTGCGCGCCGTTCCCCGCTAGTCGCTGCTGCTGGCGCGCACTCGCCGGGTTTTTCCTCCCACGGCCTCGAGATGGTGGTGAATGTGGCACGGAGGAGCCGGGCCTTCCAACCCGGTGGGCCCGAGCTCCGAAAGGCCCCCTCGGCAGTGAGAGGGGCGGGAGCCCGCGGGGGCCGCGCCCTTCTCTCGCTTCGGACTGCGCAACGCTGCGCTCTGGGCTGACAGGTGAGTGTTGCAGGCAGGCGGCCGGGTTTACGGAAGGGGTGGGGGTTTGGGAACCGGTCTCCTGGGGGATGCGGGGATGAATCCCTGGGCCTGAAGTGTCTTAATTCAGGGGGAGGC…
ENST00000581192.1_1_LINC00909-002	chr18	-	72265466:72265744,72260932:72261075,	GGAGCCCCTGCTGGAAACCAGACGCTAAAGCTTGCAGCTGTGCAGCTAGGGGAGCATCTGTTTTCCACTTGAGAGCAACCCGGGCACGCGAGAACGGCCCGATTTCGGTGCAGGGGTGCGTCCCGAAGGAACGGGGGACTGTTTCTGCGCGGACAGGCGAACCCGGCAGGGGAAACCGAGGCCACGCTAGGTCCGCAGCCCCGAGGTGTCCACAAGAGCTCCGCTCGCGCAAGGGCGCGGAGCGAGGCTGCCCGCGGGACCGGCCTGCGGAGCGAGCGGgtgagagggcagggcggcagctggggcctgggggaggagggcggcgaggcagcgtgagcgaacgagcgagggtgtgtgtccgggcgtgagtctgggcgggtgtcgggaaggaaggcgaca…
ENST00000428687.1_1_RP11-488L18.8-001	chr1	-	247405079:247405125,247375477:247375694,247374829:247374966,247373993:247374295,	GCATATTCTACTCCCTTTTGCTAACGAGATACAAGCAAAGTGAGGAGgtaagacttcgcaaactttttgacaaaaaaattcacacactttgctctcattgtaatttttgtagcaatcaggaaaacataggcaagattgaagtgtcagcttcccattcgagttgcattccatttttaggagaactatttcaattttctctatgtctgttttcctgcttcttctctacaataacatattaataaatgacttgggattgtaaagacactagtaacaggatattactacaaactaaacttctatctaattccattgccaagaagtgatagtctgggccatggtttggggactcagttctcattcatttataccacagtttctttttttttctttctttctttt…
ENST00000574423.2_1_LA16C-306E5.3-001	chr16	+	3508071:3508181,3556331:3556415,3558289:3558468,3562383:3562478,3565508:3565564,	CGGTTACATAACTCGTTGCGGGCTCCGCGCGGTCCCACTTCCCGGCTCCCTTCGCCTCCAGGATGCGCTGAGCCCTACAACACCCCCAGCGGCCGCCGGCTCCCCCACGAGgtgaggtggcggggggcggccgccggggctcggacctgcggcggggcgccgagggggcggggtaggcggggaggccgcgccggggtcaggggggccagcgcccaccgggtacgagcgcgctggtgaggcaggcccggccgcgcccgcgcccccggcgcacggtcctcccgggagccggtttcggggacggcggcggggagtgggcgctggccagggacgagggttgaggaggtcgcggctctcatgctgggtgggagtcgggccttctgcctgggggttgcgtcagtg…
ENST00000414797.5_1_MAGI2-AS3-003	chr7	+	79083276:79083560,79084202:79084323,79088163:79088315,79099910:79099995,79100099:79100524,	GAGGCAGGCTGGGTCCGCCTGGCAGCCTACGGGAGGAGGCGGGAGCCGGGAAGGAGGGGAGCCTAGGCCCGGCGTGGGGAGGCCGGCAGGAAGGGCCTCGAGCCCAGTGCGGACCTTTCTTCAGCCTCTGTGCGACCGAGCCGCGCGCCAGGCTCCTGTGCGAGGAGGACGCGCTGACTCCCTCCGACCTGGGCTCCGATGGAGCAGAAATAGCGGGACCTGGACTTGTGGCGCGCCTGGTGCCACATCTCGGGCTCTGCGAGCGTCCTGGCGCGGGATCCTGCCgtgagaaggagttggggcgggggacccggcggggcattgcgggagaaggcctgggatccctgggagccttgtagcgtgggggagttcactgtgtagagaggtttcatgtcttca…
ENST00000428939.3_1_HOTAIRM1-003	chr7	+	27138458:27138985,27139398:27139758,	TGCTAGAAAGGAAAGGAATAAGGAGGAGATAAAATGACGCCGAGGCCCTGAACTGTTCATGGCATCCGCGGCTCAGCCAAGCTGTTGTTTTAAAAGAGCAATAAAAATGAATTATGACTAAACGCCTTCTAACTTAATGCTTTCGGACGGGGATCCCCGGCAAATAACGTAAGAGGATTTTTATTTGTGCATGTGTTCCTGCAATTGATCTCTTTGATGACATTCTCATTCATAGAAAGCGTTTGATTTATGAGCGTAGGACGAATCGCATCCAGGAGCTGCGCAGCCCTGGCCGCTGCCGGGACGCCCTGCTCCGCGCTGAGCTTGGGGCCAGAAACCAGCCATAGTCCCCACACTCCGCCGCCGCAGCTGAGATTTAGCGGAGGAAGGGGCGAGGGA…
ENST00000448978.1_1_LENG8-AS1-002	chr19	-	54959811:54960223,54959343:54959393,	GGACGGTGGCCCCGAGGGGACAAGCGTGGCCGCATTAGCTCTTTCTGCCTCCCACGCAGCCTTATTTTTTTTATTGTTGTTTTCTTGTTGCTGTTGTTGTTGTTCTCGGAGACGGAGTCTTGCTCTTGCTCTGTCGTCGCCCACGATAGAGTACAGTGGCGTGATCTCTGCTCACTGCAACCTCCGCCTCCTGGGTTCAAACAATTCTGCCTCAGCCTCCGGAGTAGCTGGGATTACAGGCGCGCGCCACTATGCCCGGCTAATTTTTGTGTTTTTAGTAAAGACGGGGTTTCACCATGTCGGCCAGGCTGTTCTCGAACTCCTGACCTCGTGATCCCTCCGTCTCGGCTTCCCAAAGTGCTGGGATTACGGGCGTGAGCCACCGTGCCCGGCCGCAGC…
ENST00000565256.1_1_SNHG20-008	chr17	+	75084831:75085031,75085235:75085353,75090152:75091065,	ACTCGCAGTCCGCAGGATGACTCAGGGCAGCCCTGACCACAGTTCCGCCGCCATCGGCCCTAGCCTGCGGAATTGGGCTCGCCCCGGGACGATAACAGAGCTCTGCCGGGGGCTGGAGGCACTGACCGGGTGACCAGAGACCCAGAGACCAGACCCCCTCCACGGCGCCCGGGATTTCGGGGACGGCTTCTCCCATCGCAAgtagggcttggacgggaggcgacaaaagagaacttggtccgcacacagccaccgaaattggaatgaggagctgtagggaggccccgtagccagcagaaaagcattggggtccctggctgggttagcccaggtttctaggagtgtggtaagcgtcgaatgacttttgtccttttaaagcacattatgttactttttccc…
ENST00000580781.5_1_RP11-78F17.1-002	chr18	+	976591:976896,1133844:1133895,1159180:1159399,1162816:1162854,1174647:1174805,	CGCAGTATTCGTGTGGGAGTGACCCGATTTTCCAGGTGCCCTCCGTCACCCCTTTCTTTGACTCGGAAAGGGAACTCCCTGACCCCTTGCGCTTCCCGAGTGAGGCAATGCCTCGCCCTGCTTCGGCTCGCGCACGGTGCGCGCACCCACTGACCTGCGCCCACTGTCTGGCACTCCCTAGTGAGATGAACCCGGTACCTCAGATGGAAATGCAGAAATCACCGTCTTCTGCGTCGCTCACGCTGGGAGCTGTAGACCGGAGCTGTTCCTATTCGGCCATCTTGGCTCCCAGTTGTGTGGTTTTAAgtgagtttcttaactctgagttctaatttgattgcactgtggtctgagagactgtctgttatgatttctgttcttttgcctttgctgaggagt…
ENST00000333319.6_1_LINC01006-001	chr7	-	156431057:156433348,	ATGCTCGCCAGCCCCGCCCGGCCCACATTGCGCATGCTTGCCAACCACGCCCTGTCCACACCACACTGCGCATGCTCGCCGGCCCCCGCCCCGCGCACGGCGTCAGCGTCTAGACGCAGGTGCGTTCCCGTCGAGGCTCGCGCAGCGGGCGTTTTTGGGGATCGCCTGGCGGGGGTGTTCGGGAGCCGCGGGCTGAAGCACGGGGGCGTGCAGGCGCCCAGGCCTCGTGTAGTGAGGGCCGAGCCCCGCGCCGGCTTCGCTGTAGTCCGCAGCCCCCGGCGGCTTTGTGGGCGCAGCCACGCTCCTCAGCCGCCCGCCCACCTGGGCCTGGGCCCCGGTTGTTTCCCTGCGGTGGCTGTGGTCGTTCCCGTTCCAGGGTCTCGAGCGCACCGCCCCTTC…
ENST00000435947.5_1_SNHG5-003	chr6	-	86387854:86388370,86387142:86387210,86386800:86386909,	GGCGCAGGCCGAGTTAAGAGCTTTAATCCTGTGAAGACATCTTAGTGAAGAGTTTAGAGTGCTGAGAGTTGAAAGCTTGCACGTGGGAAACGTGCGGCCGGACTGCCACATGTACTGAGGTTGAGTCGTGACGGCCACAGGCTCCGAGTTTTGGCGTGAGGAACCGCTGATCGGCCACGGGCGCCGAACTTGCTGGCCTCCGGCATGTGCCTGAGCGGCGGCGGAAAAACCACCTTAATTGGGGCGGAGGGTTAGTTTTAACAGCAAAGGGCCTTTACTAAAATGGCGAAGGCCTTCCGTCGGCGTTGTTTTAAAATGGGAAGCCTCGACCCTGTATTGAAACTGAGCTGTTCGAAGGCGGCGTTGTGTGCAATTCGGATTAATGAAGGGGAAGGGTTT…
ENST00000559432.5_1_CRNDE-007	chr16	-	54962406:54962628,54959013:54959125,54957497:54957562,54954210:54954250,54952978:54953121,	GTGTCCCCTCGTGGGCCGAACGGACGCGGCGGTGCCCCGCGCCCGACCAGACGTCCCGTGGGCTAGGGCCTGGGCCTCGGGCCGCGTCGGCGCCGGTCGAGCCTCTCCGGGTGTCGGGGTTCGGGGCGGGCGCGCGTGGGCGTGGCTCCTCTGTCCACGCCTGTTCCCTTCGTCGCCGCGGCTCTCGTCCGGGACACGGCTTTCCGGAGTAGAGCCCTTGGAGgtttgtgccaccgagaacccgagtctgtcacacagacatcctcattacatcatcctgccactccggcagtcccgcgctttctccccccacccccgcccccgcccccgcccccgccccgtggcttgtttgttggttgtttttttaatttttttaaccccttttcttgtactgtcttc…
ENST00000428207.4_1_MAPKAPK5-AS1-001	chr12	-	112279131:112280706,112277568:112278281,	ACGGAATCCGGGGGAGGCCGAAACCCGGTAGTCGATGGAACCTCTCACTGCAAAATCTCCCTGCTTTTTGAGGCTAGAGCCGAGAAGAACGCCACAGGACAACGCGGGGGAAGAGGGGGCACCTCCCCCTTACCTTGATGGCTTTGTCCATGTCGCTCTCCTCCGACATACTCAGTGGGGCCCCCACAGCCGGGAGAGGCGGAGGCTGCTCAGCAGCCCTGTCCCCGCGCGGCCGAGGGAGCAAAGGGCTCGGCACTCGGGCCCCTGGGCCTCGTGGCGACGGGCAGCAGCCGCCCCTCGGGACCGGTGGGGATGAGGACCCCGGCGCCGGCTCTGCTTCGGCGGGCGGCTCTAGGCTGGCGGCAGCAGCAGCGGCGGAGGCGGCGGCCCCTGGGGACA…
ENST00000508179.1_1_SNHG18-001	chr5	+	9546312:9546642,9549102:9549261,9549414:9550721,	CTCCTCCTCCTCCTCCTCCCCGCCGGGGTGAAACTCGAGCGCCCCACCCGCGCCTGACCTCCCCGAGCCCCTCCCCGGGCCCCGCCCCTTCCCGGTACAGGACCCCCACCTTCGCTCCTGGGAGCCCCGCTGCACCCCAGGAGTTCCATTCCAGCCTCCCCAGTGCGAGTGCGGCCGAGCGCTGACTTTTGGGGGCTCCCTCCCCCGTCTCACTGGGTCCCTCTGCGGCTCCCCCGCCCGCTGTCCCGGTTCAGACGTGGCTGCACCCCGGAGGGGGGCGCCGGCCGAGACCTGAGACGTGGCGCTCCCTCTCTGCCGGCCTCGGCTTCAGgtacgtgcggttccctcggctaaatctggcccgggggatggggggcaggggccgtctggtcctccgga…
ENST00000451213.1_1_RP11-421L21.3-003	chr1	+	101548010:101549130,101552408:101552817,	ATATAATGCTGTATTCATTGATCATATTTCTGTATTTAAATAAGTACATTTTTTAAAACATCATAAAGTGGATCAGTAATGCTGTAATATCACATTTCATGTATTATACAACATTTTTGAAATGGAGTACTCCAAAGTAATTTGCTTCTTATGGTTACCAAAGTTTAAAGAATACCCTAACATGCACTCCAAGATTTTAAGAGGAAAGGCTTTGTGTTTTTCATTACTGTATTTTGAAATCTGAGAGTGCAAAACTAGTTTTCTTAGGTAAACCCCGTAATCAGTTTCCACATTTACCTGTAAAAGTCAGTGGAGGGCATACATCTGGAAGTAGTAGTGGCGGTACACAATGTGTGTTAATATGATTTCCAAGGGGTATCTAGAGTAAACTTTCTTAAT…
ENST00000419902.2_1_NIFK-AS1-001	chr2	+	122407676:122407957,122408044:122408258,122463344:122463483,122485379:122486057,	GGAAGTAAACTTGTTAACGGTTCTTTGCCTTTTGGGGAGGGGAGACAGCCCAGAGAAGGCTTTGGAGACCCTTGAGTCGGCCAGCGAGCAGGGTTTCTTACTTGAGCGCCTCCACAAATAAACGCTCCTTCGCTCCTCCGTCGCGTGCGTTTCCCTGGGATAATAAGTGGGAAAGTGGTGGCTTTTATTTTTTTGAGACAGGGTCTCACCGCCGTCGCCCAGGCCGGATGGAGTGCAGTGGCGCGATCACGGCTCACTGCAGCCTCGACTTCCCAGGCTCAGgtgatcctcctgccttagcctcccgagtagctggaattacaggcgtgcaccacccccccccaactactttttgtatttttttgtagAGATGGGTTTCACCATGTTTCCCAGCCTTGT…
ENST00000572864.5_1_RP11-156P1.3-005	chr17	-	45177201:45177315,45149838:45149925,45148812:45148978,	GGGGGCGCGGAGCGGAGTTAGGGTCGCCAGGCCGAGCCGAGGTGGGACGGACCGACGCAGAGAGGAAGGGAAGCCACCTGGCCTGAAGATCCTGTCTCTAAGATCCCATTCTGAGgtactgaatgttaggagtactacatatctcctttttttttctttttctttttttttttgagacggggtcttcctctgtcatccaggctggagtgcggtggcacttggatcactgcaacctccagccccctcatccccgggctcaagcaatcctcccacctcagcttctcgagtagctgggactacaggtgcgcactaccacacctggctatttttgtgtatttttagtagagacggggtcttgccatgttgcccgggctgatcttgaactcctgagctcaagtg…
ENST00000591629.1_1_RP11-244M2.1-001	chr18	-	37380033:37380282,37331293:37331324,37115422:37115579,36786888:36788753,	CTGTGTGGAACTTGGGATTCGAACGGCAGGCGGGAAGTGCTCTAGCAGGGGAGTCTGACCTTGTGAGGGAATACCTGTGTCCCCCCTTTTTTCCCCTTTTTACCCAATAAAACCCTGCCTTACTCACCCTTTAAATCATCTGCGAGCCTGAATTTTCATGGCCGTGGGACGGACAAGAACTTTATCTTCAGCTGAACTAAGAAAAAGTCCTGCAACATTTTTGGCGCGCAATGTGGGGGCACCAGAAGCGgtgagtgaaatggagactcaaaacctctcactgttgcttgaccttttccttccttttttgggaccaactggtgagcagtgtctcccctccacccccaactccctgccggaatgggaggcacggctcaaggatcccggggcagctggctg…
ENST00000508281.2_1_RP11-381K20.2-002	chr5	-	137224836:137225025,137223849:137223977,137218482:137219310,	GCAGGAGCCCGGGAGGCCTTTCGCCCGAGGCGGGCTGCGGGCTGCTGGGGTCTGGTGCGGAGGGCCAACTTCTGGGAATAACCTGGCTGTGGGCTTAAAAATCGTAGTCATTCATTATCACGGGCTTCTCTCTCTCGAATACCTTTAACATTTATCGCCTTGTTAGTCTCCACATCCACCTCCGTGAAAGgtaggtatttttgtcctcattttaggcctgaagaaaccgagaagctgagaaatgaagtaattcactggaagttggggccaagtcttggatgcccaagcccaaattcctaaccgtgaccctacgctgctgctgctgctgctacttgcagaaactggttattaaccgagagctgttgctggaagtagcttccactcccctgcccccgtgat…
ENST00000635675.1_1_LINC00339-005	chr1	+	22351024:22351429,22351785:22351865,22356773:22357718,	TGGTTAGCATCTCTGCTTCCTCTAGCCGGCTGTGTCATTGAACCTGTGTGATCAGACGCAAACCAGATCAGTATGACTTCAAAGCTTCATCTTTGAGATGGAGTCTTGCTCCCTCGTCCGGGCTGGAGTGCAATGGCGCAATCTCGGCTCACTGCAACCTCCGCCTCCCGGGTTCAAGCAATTCTCCTGTCTCAGTCTCCCGAGCAGCTGGGACTATAGGCGCCTGCCAGCACGCCCGGCTAATTTTTGTATTTTTAGTAAAGACTGAGTTTCACCTTGTTGGTCAAGCTGGTCTCGAACTCGTGACCTCAGGTGATCCACACGCCTCTGCCTCCTAAAGTGCTGGGATTACAGGCGTGAGCCACCGCGCACGGCTAAAGCTTCAGTTCTTAACCATCA…
ENST00000455774.1_1_SVIL-AS1-004	chr10	+	29699172:29699390,29704286:29704341,29757849:29758051,	GTCTGTGAAAGAACAGCTGGATCTTGTGAAGTGCTGGAAATTTTCTCTTTAGTGTAAGTGGTCCACGGCTGAAGCAGTCGGACCACCTTTGAAAATAACGTGTAATTGTTATTTCTCATTTTGCCACATCCTGTGGAGACAAAAGATTAGTGTTGTGTCTTTTCATTTTTTATTTTTCTTCTTGGGGAAAATAATATTGACAATGGAGTTGAGTATAAGgtaagacatggatctaggtggatgttgctagagggttgtgatttcatcgaggtcttggaacagagttcaggtgaagtcattcttgccatctgattatgagtaggttatgttcaaggccgtcctaatccttaaaccacatttacactccaggggctgtaatcagtttcatattttagctat…
ENST00000483578.1_1_RP11-2C24.4-001	chr16	+	30751988:30752028,30753062:30753229,30759527:30759811,30760124:30760236,30762427:30762702,	GCAGGAGCCGAAACTCAGAGTCCTTCAAGGCCTATAGCCAGgtaagagccctgttcatttttacattctctgttcactccctgggccctccttgtgtcctcctgttgactctgtgcttacctcatctgagttatttctttgtatctacttccctgcagcttcttggcacacatcattctttgctctctacttgtctcgcccctttcacctttcctatccttcgttacttgggttcagggagccaaggtggtttcattttgtctgggttgtaggggaatggttggagataagggtagaaaggtggtttgatgccagggcctagaggacctgagaagtagggagacaagaaatgattaagtagggcatcattttgcaggtttctgtgtggtaatgaggtca…
ENST00000509921.1_1_LINC00847-005	chr5	+	180258039:180258229,180258736:180258806,180261312:180261871,	GTGAGCTTCCCCGCCAGGAACTTACTGGGGCTGCATCACCCTAGAAACGTGGCTTTGGGCTGTGGAAACGCTGCCTCTGTGGAAGTCTCTCCTCGCGGGGGTGGACGGGTCGCTGCGCGCCCAGCGTTCTTCTGCGGTTCTCACAGCCCGCCGCCGCCGCCGCCTCGGGGACCTTTGCGGGGAGGCCTCAGgtcagcgccgcccttgcgatggcgggagagcagagcggccccagggcctctgagctccggccccggcacgtcccgccctctcctccgcttgcgggagccggggcgcctcggagggaaaccttccggacacaggccgggagaagaggggccgtggcgccatcgcgcagcttcctggtttcggccatgtttttttttttttgagacggag…
ENST00000599421.1_1_LINC00649-007	chr21	+	35303467:35304046,35310529:35310676,	TGGCGGGCTCCCCTCCCCCAGCCTCGCTGCTGCCTTGCAGTTTGATCTCAGACTGCTGTGCTAGCAATCAGCGAGACTCCGTGGGCGTAGGACCCTCCGAGCCAGGTGTGGGATATAGTCTCGTGGTGCGCCGTTTTTTAAGCCCGTCGGAAAAGCGCAGTATTCGGGTGGGAGTGACCCGATTTTCCAGGTGCGTCCGTCACCCCTTTCTTTGACTCGGAAAGGGAACTCCCTGACCCCTTGCGCTTCCCAAGTGAGGCAATGCCTCGCCCTGCTTCGGCTCGCGCACGGTGCGCGCACCCACTGACCTGCGCCCACTGTCTGGCACTCCCTAGAGAGATGAACCCGGTACCTCAGATGGAAATGCAGAAATCACCGTCTTCTGCGTCGCTCACGCTG…
ENST00000441423.1_LINC00623-004	chr1	-	144340526:144340671,144301190:144301536,144300512:144300755,	AGCGTGCGAGGGGGGTGGGGTGGAAATAGCGGCTGCTTCTTTTCCAAGGATTTATTTAATGGGGATGTGTTCAAGGCAAGACCGAATTCAGAAGGATATCGACGTCGTGATCCAGAAGTCCAGAGCTGAGGACTGCCTGTTTGCAGgtgagttcttgcttttccagaacctcggaccccgcgcccccttcccagttctctgaccgcgacgtgtgtggctgggggtggggtggagggtttgcacgtccgcattccggggttcatttggcaacagctgctgcaacgaacgcgggagccaaaagcgggagggggcgccagcctcgccccttcccctccccccacccccaagtctggggcagctaccagctttgagggcagaacccgcgtggcccgagcgggg…
ENST00000627065.1_1_GLIDR-003	chr9	-	41954749:41955031,41954504:41954633,41952713:41953779,	ACTGACTGGGTCACTGGTGAAGTTCCCCGCAGGAACTGAGTCAGACCCCATCTCAGGGCCCTGCACAAGATAGGTGCCTGCTCTAAGGCGTGGACCCTCGCCACAGCCCTGGCCCGTCTTGACGGGCGAGGGTTACTGTACTTGTCCCAACCGTACAGATGAGAAAGCTGAGACTCAGGGCCAGCAACCCGGGTCCCAGCGGAGCGCCCGGCACACGCCGACACTTCAGCACCAGTGGCGGTGGCCACCACTGTGGGCGGAGATGGCTGCGACGCGTGCGCAGgtaaagtctatgcgcgccttgcctcccaccggcgccttccccggcctctggtttttgtccccgccagcggctccgactccatcgcgtcctcttccagtctagtgcttttttccagA…
ENST00000587851.1_SPPL2B-011	chr19	+	2334628:2334720,2337442:2337934,	GTGGTCTCCCAGGCCGGGGGCCCCGAAGGCAAAGACTACTGCATCCTCTACAACCCGCAGTGGGCCCATCTTCCGCACGACCTCAGCAAGGCAgtgagtacccgctggccgggcgccgctgcggaggagaatgcgggggccccggggctctagagacacatccggctggggttgcaggaaagatccagaggcgagaggcaggccctgaccaggtctgggggactcttagctggcccccagttcccctgggcctccccaaccctggtcatcaatgcaagctgtccatgcggccttggggtgcagatccagaggcaccggccgagctccatgtggtagataagggtctctactgctccatgccggggaccctatccagtgggcccagacagaggggtcctc…
ENST00000433061.1_1_LINC01278-001	chrX	-	62780712:62780929,62736790:62736962,62729822:62729959,	CCGGAACCTGACCTGAGCTGGGGCCTGTGCTTCCAGCGGGTGGTGGGGGGCCTGGTGTGCTGGCATCAAGTAAGCCGACTACCTCGGCAAAGGCTTAGGGACAAGAGACCAGCAGCCTGAACTGGCTGGGGCATCCGGAAGGCTTAGATCTTGTGGCCAAGAGTTCAGACCGTGGCGAAGTGGAGAGTGACATGCAGTTGGATGGCGGTGACTGCGTGgtaagttgtatttgaacacccggcaggagacaagaagtggggatgagctaggactcatcctccctttattgaataatttgcctttttccagagggaaggaagccagaccagctagcaggacgccaggggtaggagtgcgggaatgagaataggtgtctggaacagggcagagggggagggg…
ENST00000608290.1_1_CITF22-92A6.1-001	chr22	+	46409486:46409690,46410377:46411378,	CAGGGCAGCCCCTGGTGAGTCAGGGCCTGAGTCAGCGCCCTCCGCCTTCCCAGAGGCCCCGCCAGGACCTGCAGCCCTGGGCGCCCCAGCAGCCCGGCCCTGCTCAGCGCAGCTCTGGGTTGGAACTTGCACTTTCCAGTAACTCGGACCTCCCCCCGGCCGCCTTCCCAGGCGCCACCGGGCCCAGCAGATCGTCACCGTCCAGgtgcagggtgggggtgtgtgaaagtcaggcctgggacccgggcaagttgctgccgtgccctctggcttcccgggggacatccttcacctttgtgcgcccaaaccctctgtgctgcggttccaacccccctccacattcccgcctgctcctccgggcctgcccgttccctctgccttcctgggaacctccctcta…
ENST00000414142.5_1_SNHG17-005	chr20	-	37063840:37063916,37063147:37063269,37059684:37059755,37056323:37056409,37055062:37055146,37054583:37054696,37049653:37050888,37049240:37049547,	CTCGAAATCTGCAGACATCTTGATTTTTCCCACGCTGTCTGTCAGGTCTCCGCCGCCACTCGACGCCAGGGCGCCGGgtgagtccacagcagggcgcatggtcggctccactctcaccatcgggggaaactgaggccccggggaaggcggccagagaggtcaggccctgtccttggtgcagtgtctcgtcctctttgccggagtgagccccccaggattcgcgtgtcctcgggaaagacactggcgggtgagtcgcgcccttggccgcggcagtgctgagccggccacgtgcggtcgtcagaccccctgtccgcgcagctactctgcggggaggcttagtgcccctggatggcgggaaacagggctcggcgactttagctgcccgcccccgactcctgg…
ENST00000439362.5_1_MIR4435-2HG-004	chr2	-	112252462:112252625,112125064:112125152,112101638:112101814,112005725:112005818,111991205:111991316,111965353:111966238,	AGTCGTGTGTACATCATTGGGAATGGAGGGAAATAAATGACTGGATGGTCGCTGCTTTTTAAGTTTCAAATTGACATTCCAGACAAGCGGTGCCTGAGCCCGTGCCTGTCTTCAGATCTTCACAGCACAGTTCCTGGGAAGGTGGAGCCACCAGCCTCTCCCTGgtgagtatgtttctgtcatttttagggttgcttctgcagtttgccttggagtctgggctgtgggaaaggctgctgcgtcctggtgaggacactgcgtttctttcagactttgaagatctgtcgttttagaaaagtggctgcctctgtcaccagccccatggttactgtcctgtagtgtgactgtcaggaggtgtttctcagtccttcgttgtaagaatgtagatgccggttgcac…
ENST00000569214.1_1_RP11-872J21.3-001	chr14	-	96967147:96968658,	CGAAGCCTCACGGGAAGCGGAGTTCCTAAGGCCGCCTGCGGCCCGGCAATTACCCCCTGGGTCCTCTCACACTTAGCAGTGGGTGTCAGATGGTGGAAGGGAACGCTCAGGGAGGCCCCGGGCGGTGAGTTGTCCCTCGGGCGGGGACGCCCTCGTGGGCAGTGCGGCGTGGACGGCGCAAGGAAGAACCCGGAGAGATCCCAAGCCACGAGGCACCGCTTCCGGCGCATTGTGAGGTCCCACCTTTCCCGCCGCCTGAGGTCGCGGCGGCTGCTCTTTCCCGGAGCAGCGTCCCTGGAGGCGCTGCCAGGGGGTGAGGCACCCACGCGTGCACCGTATGTACCCCCCAGCGCGGCGCTTAGAACGACTCGCATGAGTCGCTGCCTTGGGTTGGAACCG…
ENST00000452844.5_1_LINC00969-042	chr3	+	195384936:195385036,195388627:195388712,195389442:195389604,195390495:195390703,195390957:195390980,	ACTGGCGGGACTGCGCGGCGGCGACTACAGACGTGTCGGGGGTCCGGGGCCTGTCGCGGTTGCCAAGCGCTCGGCGCTTGGCGCTGGCGCTGGCCAAGGCGgtgagtccctgccgcggaccggggcagggcaggcggggggcgaggcggcggtaggagcgggacggtccccagcgggtccgagcggagcgggcgccgggtgcccgcgccccctgcccggggatcgggaaggggctgggagagccctgggccggtgcgagggggagccgcggagtgtactcgggggcctggggagctcggtccttagcaggtaggccgcgtcccggtgaaggtcgcgaccccgcgggcttgctgggcgtcccctccgccgctttggtccgggcctggggtccggcgacct…
ENST00000445681.1_1_GS1-124K5.4-001	chr7	+	65958693:65959012,65960242:65960461,	CGCATGCGCAGACGCATGGCCACAGACTGCCGGTCAGTGTCAGCAGGCGGTGGGTTAGGGTCCGCAGGCCCAGACCAGGCCGCCGACACCAATAAGCTACAAGGAGGAGCTTTACCGCTGCCTGTACTACTACTGCCTGCGCTACTTCCCAGCCTGCGGCGTAGGGCGCAGCAAGGGCCTGACGCTTAGCGAGCAGGCGCTGCGCACCAAGCGGCTGTCGCCTGGAGGGCACGTTCAGGCAGAAGCTCCTCAGTGGCCACAAGTCCGCTAGCTCCGGCTACAGCCCTTGCCGCACACTCGCGTCACCTGAGCCTGTGTAGgtgcgccccccaactcctcccccagccaggtcccggggacgccggcagcgtcccccacccctggcgccgctcatcctgg…
ENST00000438202.5_1_SVIL-AS1-008	chr10	+	29698531:29698612,29704286:29704341,29747203:29747716,	GTGCAGCGGGGTTAGGATGGACGAGGACGTGTTGCACCCTGAAGAGCCTCATCATCGGTGAGAGTGGGGTGGGCAAGTCCAGgtgaggcgggcgtgcgggctgtgatgagggtggctgggctctttctgcctccgtagccgctgtctcttgggccgcggtgggaactgtcaaccgctgcaagtgtccacgatggcggccgggctcgggccggctccgcccgcgccctcctcggcctctgggccgcgctctcccgcgacgtttgctttcctctccccacccgcgcctgcctgttcccggcctctgccacgcccaagttctctgggtcgctctccctcctgtggcgccgagaaaacaccattccgagggccgccgctcggccggccggtttgctgcgcgga…
ENST00000483342.5_1_SNHG11-008	chr20	+	37075328:37076266,37077305:37077373,37078979:37079090,37079176:37079564,	CGCTGAGCACTAGAGAGAGCGTCTTGTGGCTGCGGCCTGCCCCTCAGCCTCCTCCGCGCGGTTACCCCTGTACCCGCCGCCATCCGTCCTGGCGCTCCGGATGAGTCAATGAGGGGCAGGGCCCGAGGAGTGGTCTTCCCAAGAACCCCTGGTGGCCTCCCAAGGCCGGTGCTGTGTACCTCCTCCCCGACAAAAGGGGAAACTGAGGCCCCGAGGGGAGTGGGAAGAGCCGGCTGGACGTCAGGCCCAGCCGCTGGTGCAGTGGTCCGTCCCCTCTGCCGGGGTGGGCCCCTCGGGTTTCGCGTGTCCTCGGGAAAGAGACTGGCGGGTGAGCCGCGCCCTCGGCCTTCGCTGGGCTAAGCCGACCCCATGCAGACGTCAAACCCCCCTAGGTCGGCA…
ENST00000508735.5_1_SNHG4-006	chr5	+	138609820:138609850,138611810:138611839,138614016:138614185,138614740:138614818,	CTGCGCCCTGCGGAGCTCCGAACACGTGCGCgtgagtaaggacccagaggggagagtccttggaggtttcccagcctggggaaagaagcagtgcagggtggcttctgccggggcacgggacgaaattggggttcgtcccctcgtgatcccgagcttggagggcatctgaaagagacttgggcctcggagtcgtcccctgtttttctaccatccctcttccctcttctccctagggagtcccatagagcctgactccgagagcctcgatctcccagggccagaggcagggactttggaaggtttgtgaggaacaaatgtccggtggaactgagtcagcccctttaacccgagccttgaaaggggcaggctatttttagatctgtttttagacccagcgaa…
ENST00000628924.1_1_EBLN3-007	chr9	+	37084987:37087821,	CTTACTTACAAAAACAGGTGGCTGGCTCAGACTGTAGTTTGCTAACCCTGAGAACTTGACAGCAAAAAGAAGAGATAAATAGTAGTTAAAACATAAAGCAGAATCAAATAAATTTTTTTTCCATATAGGTGAGATCTGATAATGTTTTTAGGTAGAAAGGAAGAAACTTGTGAAGCAGGAGAGACTAAACCTGTTTGATGTTTTTGGTTGGGGGCCAGGTTAGAGATAGGATCGGGTGTATGTGTTGTTGAATTATTCCTAAAAGGGAAGAGAGACACCAGTAATTGCAAAATCATCAAGTATTTATAGAGGTAGAGGAGAAAGAATAAATTCAGATGTGTTGAGATAGATGAGAGTACCTATGAGGATTTGTTTGATTTGGGAAAATGAAAGCAGAAG…
ENST00000581718.5_1_LRRC75A-AS1-030	chr17	+	16342351:16342728,16343499:16343567,16344388:16344444,16373616:16373685,	CTTTTCATTCCCGTTGTTATGGAGGTAGGCTCTCTAGGAATCTGGGAGTAGTAGCTGGGGGGCAAGAGCAAATAAAGAGCTCGAGCTTCTGTGGTCTCTGGGGAGATGTTCCCGGGAAGCCTGTCTAGAGGGCGGAGGGCAGCTGTTGAGATGGCGTGGCTCCCCGGCTCCTGCGCCCGCGTGGCTTTCGCGGCGGGCGCTGCGGCCCGGTATTGGACAGCCTGGCAGGGCAGCGCGGGGCCGAATCCGGCTGCCGTGGCTGAGGCTCATGGATCACTCTTTTGTGGTAGGGCCACATCTGCCAGAGCCTGGAGTCTGCGAAGGCCGGGACCCGGTTCCCCGGCCCACAGTGGGGGTGTGCAAACCCGAGAGAACTGGgtaagttggggtcggcttgca…
ENST00000609924.1_1_RP13-270P17.3-001	chr18	-	3246399:3247084,	TAACAAGGACAGCCTGACTTGGATCCCACTATGCAGGAAGGAAGGCGACTCTTCCCCGCACCTCTTGCTACGATTAGGACTTGCGACTTGGTGAAAACAGGAATCAAAACTTGGGCCTATTTCTCCTGAGGTCTGCTTGCCTAGAACAATTCGTAACGATGAATCTTATTAAAAAGAGAAAGTCCTCCCCGACTTTATCTTTTTCCGCCCAGAATCCGATAAGGAAGACTTGTTCTGGCCCCCTCAGCTCTCTGACCTCACCTACCAGAGGAGAGAGTGGGATCCTCTAACACTCGAGCCGTCATCCCAGCACTAGGGGACAGTGACCAGTGTGGCTCCCGTGGCCAGAACCCTTCTGAAGTTTGGGTTGCCCTGTGGTCTTCGCCTTCAAAGCAGGCC…
ENST00000450930.1_1_RP1-151F17.1-002	chr6	+	16762143:16762510,16762583:16762849,	GGTAATTTGAGCGGTGACGGGTCGGTCCTCGCGCGCCTCCCTGGGTCCCTGCACCTAGTTGGAGGGGACTGAACGACAACGGGGCGCTACTCAGGCAACCTGGGGGACTCCCCCAAGGGCTGTCAGGCTTCAGCTGGGAGCCGATGCAACACCCCAGCGGGGAGGGGAGGTCGGCCCATTCTAATCCCGACGTGTCCTTGGTCCCAGGCGCTCGGAGCAGCATCTGAGAGGGCTCACTCTGATCATCAGCTGCACGTTAAGCCACAAACCGGCGTCGCTTCGGCGTTCCGGAACCCAGGCCTGGGGGCCGCGGGGATTGCCTCTGCGTGCAACTCCGGAAAGTTTCAAGGGGTCCCCCGACTGCACAGgtaccctcacctttcctgccggcgaacgctg…
ENST00000606853.1_1_RP11-115C21.2-003	chr8	-	6262927:6264063,	GGGATTTCTCTGTAGGTGAGGCGGGAGGCTGGAGGGAGCTGAGCCCCCGGGGAGGGGGCCCGATTCCGCCTCGCCGCGCCTCTGGCTGCTGGGCCGTGGGTTTTTCTCTTCTCCTGGGAGTAAGGAGGACGACGGCCCCTAACCCCTGAATTAGCCTTCTATTTCCATTAGTGACTTAGAAGCTACCCGGCGCCTCATCTGGGCTCACCTGAGCTGAGGATCAGGAAGGGGAGGGGGCACAGTCATTCCCTCGCGGACGCGGCGGGACCCCAGCGGACGGCTTTGTGCGGACTTTCGGCACCGTTATGCCCCCCTAGCCCGACACCACCTGGGGCTGGCGCGCCACGTTACTGTTCAGGGCCAGACGCACCGCCCTGCCTGCTCCGGGGAGCCGGACCT…
ENST00000613454.1_1_RP11-666O2.2-001	chr16	-	28565030:28565461,	GCGTTTCGCCGGAGGTCTCAGGCCACGGCCCGTCGCCACCTACCGAGTCCGGGACAAAACAAGCTCGTCGGGCTGGAAACTGCGACGAGGGGAGCAGGCGCGTTCCTCGAACCCTTTTTCGGAGTCTGCGGATGATCACAGACCTGCGTTCGAAGATTGGCGGCACGTCGAGAACCGCACACGCTTTTTTTTCCTTTTATGAGCGTAGTCGCGCGCGGAGGACCTTGCACGCATGCGTAGTCGTTCCTCTGTGACGTGACCCGCTGCCCCGTGGGAAATGTAGTTTTCACTTGGCACACCGCTCCGGCTCTTGGCGGAACCCTAATTTAACCAACCAAAGTGCTTGTGCGTTTTCAGCGTTTTCTCCCATTTCCCCAGACTCTATTTAAAACAAAATGC…
ENST00000590292.5_1_AC009005.2-002	chr19	-	571697:571734,571440:571596,567311:567624,	GAGATTGCATCCCACGCAGGCAGCCCCCTTCCGTACAAgtaaagtggtctcgctgagaaattttctaagtgctggtttctctttgcgggaccgactcgccgcccccaaatatcccatttggatcccattctgtttcagGAGAGGCTGGCGGTTACCTTTCTTGGGGAGACGCGTCCGACTGCTTCATTGTGGGGGCCTCAGGAGCGGAGGATCGGGTCCCGCCCGAGGTGACGCGTAAACCCAGACTCTCAGCAACGCGGGTAGGAAGGACCCTTGAAGTTCCGCGGCGACCACGgtgagaaaagtcgctattggggcgacacaggtgggggcgtctcttggaggttgaaagtgtgtgttggaagttaaactcggagtcgcaatgcaagaggaccgcag…
ENST00000558174.5_1_SNHG21-004	chr15	+	83419335:83419600,83423381:83423536,83425656:83425958,	GGGACGTTGGAGGGGTGGCCGCATGGAGTGAGTACTGTCTCTGGCCACCGAGCAGAGCCAGTGACAGCAGCGTCCTGGTAGGCAGGCAGGCGTATCAGGTTTCAGAGGATGCGGCTGGGAACGGGAGTAGAGGTGAGGGGTCGTTGCATCTGTCGCGGTGTGTATCTTTTGGGGGTTCAGCGCCACCAGCGACTTGGGCCTCATTCATCGCGCTTACATTTCTCCACCTCATTTGAAGAACGAGCTTCGTAGCCCACGGAGCTGAGgttagtataaatgtggaagggagaagtatgcactcaccagactaaagtttacagttttcacataggttgtgctgttctgtgtcccataagggcctgcgagaacccagacattctgaatcggtgacgcctgctg…
ENST00000570285.1_1_RP11-29G8.3-002	chr13	+	76140968:76140987,76141363:76141448,76143596:76143643,76169051:76169126,76195899:76196004,76197407:76197456,	TAAAGACAAGATGCACTTTGgtaaatgatttttcattactgcattttttcccccttaagatacaagttaattgcattgagcagtaggtggtgctctaattctttcttcaaactataaaataaagcattccctgcttccttgatgatgggaatgtatatactgttagaagaaatattaatccttctcattcttttatattgttgactaataggggttaaacaaatggacaaatattaataatgtaaggcttatcatttataacatgatccttacatttctaacctaccaatgaaagaatttaacctgaaaaatagtagcatacttctagtattttcatatattggtctctctgctgtatcaagcctttttaattttatcttctttcatattctcagAATC…
ENST00000586784.1_1_CTC-459F4.3-007	chr19	+	28284391:28284517,28288662:28289190,	TCCAATGGCAACTCTGCCAAGGCGCCTATGAGAGCCTCTTGGCTTTTACCTGGTCTGCGAGAAATCAAACTTTGGGCACAAGTCATGAAGCCGACAAGCCCGGGAGACACAGTGTCAGAATTACAAGgtgagatcagccgcccggccaagctatcttctcgctagcaggtgaggcccgtgaacagccaagctccccttggcacggcggaaccgcagtggacgcgtggaggggctccgtagaggagggacctttgcttgggatgcggggagctgtagtctcttatctgcacccagcttgttagttgtacgcctgcaggactacaatctcagcacaaagcaggattgtagggcggtgcggatccctggagggagacagcgcggtgcgctcctgccggccat…
ENST00000524818.1_1_RP11-522I20.3-002	chr9	+	86322509:86322625,86327413:86327784,	GCGGCCGCGGGGGCGCCAGCACCTTCGGCTCCGGCGGCGCTATCCTGGGAGCCCGGAGGACCGCCGCTTTCACCACTCTCGGCCATGGCTGTGGCGGCGGCGGCGGCGGTGACTCAGgcaagcaggagggagcaggcgagcaaggaggagccagcagacaccagagccggcaggcctggacagcgaagaatgcagagcacgccgcctcagtagcaacgggcgcagggccaccgtagcgggtgtggggccccggagctcggtgcaggctctggcgcaggcccgggtcaggcgctcggcagccgccgtgtgttcaggcgccgctcgctcacaccgacatccgcagcagccaccgcttcctcctccctgccccttcccccacgtcccttcgccggcgccgcg…
ENST00000464242.1_1_GATA2-AS1-002	chr3	+	128208055:128208258,128208622:128208912,128215542:128216209,	ACTTTTTAATAATCCGAGGAGGGAGGAAAGCCCTCGGTCCCCTCGGCTCCGGGGGCGCCCGGCTGGGCCCAGCTCCGCGGGCGCGCCCCCGTCACCCCCTCCCAGGCCAGTTCAGGGCAGCGCCAAGGGGCCGCGGGCTCAGGCTGAGGCCTCCTCCTGCCTAGGCGTCTGGCGTCCGTTTGTCTGTCCGAGGCCTCAGCGCAGgtaaagcgcggggctggggggcgcagagctccattgggctgggaaccagcgcgtctcgtgcccttgggggacccgcctgcccgagccgcctgctaagcctcccgctcccctccacgctggagcgcgcggagcccggtctgctcggaactccactctgcgggagcggaggccggcgccagcccgggaagccgcgca…
ENST00000560912.5_1_CRNDE-008	chr16	-	54962682:54962724,54959013:54959125,54958513:54958599,54957497:54957562,54954210:54954322,54953085:54953121,	GAGGGAGCGTCCGCGGCCCGCGCGCCCGCGCGGCGGAGGAGAGgtgagcccccgcccgggccaggccctctggccgcgccgtccgcccctctagtcgtgtcccctcgtgggccgaacggacgcggcggtgccccgcgcccgaccagacgtcccgtgggctagggcctgggcctcgggccgcgtcggcgccggtcgagcctctccgggtgtcggggttcggggcgggcgcgcgtgggcgtggctcctctgtccacgcctgttcccttcgtcgccgcggctctcgtccgggacacggctttccggagtagagcccttggaggtttgtgccaccgagaacccgagtctgtcacacagacatcctcattacatcatcctgccactccggcagtcccgcgcttt…
ENST00000604992.1_1_RP11-259K5.2-001	chr3	-	37283280:37285668,	CAGCAGCCTGACCCAGGATGGCTCTACTCCCCAGCCTTCAATCCCTGGACCTGGGTTTGGAATTAGGAGACTTCCGTCGAGGGTCAATTGTGCGGGATCCTGGCCATTCCATACAAAATCTCACGACTGGCAAAAGAGAGGGGGACCCCTCGAGCAGAGGTCAGATATCACAAGGGACCCGGGTTTTTCCACCCCGCCCTCATTCCCAGCGTGGGGTCTCAGATGAGTGGGAAAACCTCAAATATGGATCAGAAATCATGCAAGTTCGGACTCTGGCCTTAGGAGAAAACTCTTAACGGAGATGGAATGTCACGAGGGATCCAGCCACCCCCATCCACTCATTGACTGGATGAAGTTTTGCGATGGGAAAATCCAGGTCAGGAGTTACGGACGACCTGC…
ENST00000593198.1_SPPL2B-004	chr19	+	2328683:2328774,2330296:2330418,2334601:2334720,2337442:2337624,2338751:2338840,2339068:2339207,2339823:2339965,2340075:2340170,2340896:2341466,	GTTGGTTGCGGCGGGCACCGGCCGACATGGCGGCAGCGGTGGCGGCTGCGCTGGCGCGGCTTTTGGCGGCCTTTCTGCTCCTCGCGGCCCAGgtgagcgcggcaccggtcccgacggcaccgcgggctgcggcccttcggcctctctgtccccgggctacgcgcaggaacgaccccgctcggcccgtcttgggggtccagcctcggggatccgccgtccccgcgttgtcggccggcggtgccggggctcggccgtgaccttgcgggtctgtccccggctcctctcctttccccgcctcggaggccctccgccgctgcagcgccactcacttcccaccgggtctgaaatttgtgccccctccatcctccggttctgcttctccgtttcggggtctccagt…
ENST00000449569.5_1_AC007246.3-002	chr2	+	39664557:39664676,39680980:39681072,39681438:39681506,39743555:39743682,39745724:39745851,39826506:39828484,	GCGCGTTCCGGCTCCGCGCGCCTGCCAGGCCGGGGCCGGCGGCGGAACAGCTTGGGACCCGAAACGCCTCGGCTTTTCTGCGGACCCGCGCCCGGCCGCTGCCGCCGGACGCTTGAAAAGgtttgcctggcccagggaccggggttaggactagcagaaagtggcttcttttcgtttctgattcccctaacgacaaagttggaccttggtctatctggtcccagttccaagcaggtagcatagtggtaatatccaagacagccaatgtcccagcctttattattttagaagcagctacatgtaggataccatggagtgctgcagcctttctgggattgcggggaggggtcactaaacacaccgtgaggaaaacccccaggaaaagtgagctgtgcttgc…
ENST00000432536.5_1_GAS5-016	chr1	-	173836129:173836827,173835899:173835934,173835666:173835705,173835315:173835344,173834995:173835032,173834609:173834685,173834382:173834420,	ACCGCTCTGATGGTGGCACATGCCGAGTCACCCGAGTAAGCTATTGTTAAGGGCCGTGACCCGAGCCTCCATCAGCCGTCCGCTCTCATGAAAGGCTGTCGGTGGTAGTCCACGTGCTTAAGTGCCTGCATTCCGCAGTGTCACCAATATTTCCATTAGTGTTTCTTTTTTCTTTTTTGAGACCGAGCCTCGTTCTGTCACCCAGGCTGGAATGCAGTGGCTCGACATCGGTTAATGGCAACCTCCGCGTCCCGAGTTAAGCAGTTCTGCCTCAGCCTCCCAAGTAACTGGGACTACAGGCGCGCGCCACCATGCTAGGCTTTTATATTTTTAGTAGAGACGGGGTTTCACCATGTTGGCGAGACTGGTCTTGAACTCCTGACCTCAGGTGATCCACCA…
ENST00000609153.1_1_RP11-798M19.6-001	chr4	-	174291443:174291597,174290585:174290761,174284931:174285349,	GGAAACCCAAACCAAGGAGAACTCAGGAGAATTGGCGCTCTTCGGTCCTGGAGGTTCCGCAGCTAACATCCCGGCTTGACCAACTATCGAGGCCGCAAATTAATAGGGCACCTCCTGGGAGGAAAACGCCCATCCTGACTTCTCAACTGTGACAGgtccccctcacaaacgccttgcgggggggtgggggggcgtttctaaacacttgcatgttcttacaagggaaatgtttttattcttgggcgcaccaagttggccgcctcctgaggtggagtacggaccagttgacaacagggctccttttcacctccacgcccaaccttttccatttctcctcaaacggttttggagaagggcggagtcatatcattttaaaggaaacttggaacctcaccaata…
ENST00000496793.1_1_ARRDC1-AS1-002	chr9	-	140512386:140513358,140510201:140510651,	CGCGTTGGAGCTCGACCGGTGCGGCGCCTGCGCACTGGAACCAGGCGTGCGGCGCCCCAGGCGCCGGGCCTGCGGCGGCCGGAACCGGAACGCGCGCCCGCGGGGTAGGAGACCTGGAGCTGGAGAACCCGCCCGCCAGAGTCGTAGTAGTGGATGGGGAGTAGCCGTCCCATTTTCAACACATGTCTCATTCTAAATTGACGTTTTGGTGGGCTGGCCGAAGAAGGAGAAAGACCCGCGGCTCCGACCTCTGACCTCTAACCCCGGACGCACTTTGATTTCGCCGGCTTGCGCGGAAGGCTGACTCCCTGGGCCGCGGCCTGGCGCGGGAGCCGCCTGTGGGGTGTCCCCGGCGCGGGAGGGTGCTCTGGTTCAGGCAGGTTCCCGTTGCGGCGGGGT…
ENST00000422124.1_1_RP11-108M9.4-003	chr1	-	17215711:17215868,17215033:17215280,	GGCTCCTGGGATGGTTCTTCCCGTTCTTTGCGCCGCCTTCACCCATTGAAGAGCCTGTGCCCACCCTGCCCAGTCGCTCTCGGGGCCGCGGAGGAGCTTCCGCTGCCATCTTCGGATCCTGTGTTCCGCACGGGGGCTCCACCAGGGCAGGGATGGTGgtgagggtcgctcgtgggtcccctcggggggagcagggtctggcactcaccagggctcacgactaggacttgtcgaatgaattcattgtcgcctttagcttttagtcctttgaagagccctgagagcggaaatcaacagatttttttccatggggaagttctttttacaaatcgttgatttctcagtaccctgcagggcgggaaactggcagggcctccggcgcaccttctgcgcggtgga…
ENST00000520447.1_1_THUMPD3-AS1-017	chr3	-	9439108:9439179,9433389:9433510,9430567:9432181,	CGGAAGCCGCCGGGGCCGCCTAGAGAAGAGGCTGTGCTTCGGCGCTCCGGCTCCTCAGAGAGCCTCGGCTAGgtaggggagcggaactctggtgggaggggaggtgcggtacactggggggatgggtggctaggggggccgtctggtggcttgcgggggttgcctttcccgtgggaagtcgggaacataatgtttgttacgttgggagggaaaggggtggctggatgcaggcgggagggaggcccgccctgcggcaaccggagggggagggagaagggagcggaaaatgctcgaaaccggacggagccattgctctcgcagagggaggagcgcttccggctagcctcttgtcgccgattggccgtttctcctcccgccgtgtgtgaaaacacaaatggc…
ENST00000578389.1_1_RP11-227G15.3-002	chr17	+	30651497:30651544,30678758:30678931,30685522:30685660,30687617:30687684,	TGCCTTAAAAACAGTGCCCAACAGTGAACTGCCCCTCCGAGGACTTGAgtaagtggaaaaaacaaaacacagactgcaatgtttgtttctaagtatttttgtattgtgtacattctgtatatttttgttgtaacatattatttgagcacagattccattaaatattttttttctttttccaagccattggttattcaggaagtgacctgaagggctggcattagggcctgtttcatctgggtctgggtcaggatgggtgggagagggtgaacagcagcggtggtggatccaggatttctataaaatacagattggggcatcagtgcttagcaccagtctgtagctgtgtgcatcttacttaacttttctcaaatcactgaactcttttgagtggttgat…
ENST00000514984.1_1_CTBP1-AS2-003	chr4	+	1243898:1244138,1244684:1244975,	GAAACCACGGCATGGAGACGGAATGATGCAGACTCCTATCCGCGAGATACCTGCTGTAATTTCGCTGTGGTTCGTGAGGACGCGTCCTGGGCTGCCCTGAGAAGCCTACGTCTCCCCTTCGAGGCCCGGGAAGACCTCCAACCCCGCTGACAATGCTGGGCCCTCAGCCAGACCTGCCCTGCGTGCCACGTTCTGTTCTAAGATCGGGCTGCCGAGCTGTGGCCTGGAGGAAACCTGGCAGgtgtcaccagagctttggggagggtgaggccctgtcggggaagcccagtgggagtcatgaaggagggaacacgtgtggagcccttgtagggggaggggcagccctgcagagatctaagaaaaaattccagaaaaatgagcagcaacctccaaggccag…
ENST00000427076.5_1_POLR2J4-002	chr7	-	44058660:44058748,44056033:44056122,44054205:44054382,44053192:44053278,44027685:44027846,44027277:44027487,44026200:44026276,44012809:44012922,44012229:44012290,44009331:44009460,44005863:44005994,44005466:44005560,44001572:44001689,43992120:43992795,43985733:43985923,43980494:43984547,	AGACACTTGGGGTCTGGACGCAACGGAGGCGGGAGCGTGAACGCCCCTCCAGCCTTCGAGTCGTTCTTGCTCTTCGAGGGCGAGAAGAAgtaagtgacgccggctgcggcgggccgaggtgcgcgggcctgcggctgtcgcattctggggtgtctcctgcccatctcttgcccctggagggaaacagcttttgcttgatcgtccgctcggcctgtgtcagccaaatttaaggccgttccgcgaggcagtcgcgagtgtgtccattttgcagatgaggacactgaggcttggaggcgagcaagttgccccggacacaggaagtggcggcgcttgtattcgaacccagagtgtctggttctccatagcccttttcctctgggatctggcagcttcctcttt…
ENST00000631093.1_1_EBLN3-005	chr9	+	37079905:37080031,37086665:37087173,	AAGTGCCTTCTCTCCTCCCGGGTCTGCGCGGACGCGGCCTCCTTACCTCATTTGTCCTCGCCCCTCCCCGTCCCTCTACGCGTTTTGGTCCCTGTTTGGTGCTTTCTGTTTGCAGCTACGGCAGTGAgtatgtatgtgacggaccccgagtcacccgcggcctgggacccctgcctaccctccgtctcgccagccgagctgtggaactagcgcgtgccccctcgccgacctcggcgtctccggtccgcccctcacttgtggtggggcgcagctcctggtccctcagctgcgcgccgccccacgcggccgggctgcgggtctagggggtccgcatctccctggctttccaagggctaaggtcgtgattctagggcggctgggcgtccagggcctcggtgg…
ENST00000539446.5_1_PXN-AS1-005	chr12	+	120639159:120639229,120644348:120644424,120647642:120647737,120648733:120649315,	AGCTGGAGCTGGAGCTGCGAATTCGGAGTCCCGGTTCCCTGTGCCACCTGGCGAGCTCAGCAAACTAAAAGgtatgacgtggagctgagacataattgcacatgcttagaaacagaatggtttctctttttttttttttttttgagacggagtgtcgctctgtcgcccaggctggagcgcagtggcgccatctcggctgactgcaagctccgcctcccgggttcacgccattctcctgcctcagcctccggagtagctgggactacaggcgcccgccaccgtgctcggctaattttttttttgtatttttagtagagacggggtttcatcatgttctccaggatggtctcgatctcctgacctcgtgatctgcccgcctcggcctcccaaagtgctggg…
ENST00000449473.2_1_RP11-421L21.3-001	chr1	+	101538216:101538386,101540832:101540950,101542919:101543064,101545945:101546169,101549017:101549130,101550608:101550713,101552408:101552824,	TTCCTGAATATATCACATGTGGTGATAAACATGAAGATGTATGAAAAATTGTGTTCGTTGAGAGAAAATGGAAGGCTTTTCATTCTACTTCCACATTTTCATTCCAGCAGCTTTTCTGTTTTGGAAGATGAGTACTGAATCTTGCAATGAAATTTTTTTAACTTAAACAAGgtatattttagcgtgttccgctatggatgactgtctgatgccgtcatgaatattcaattaacttttattttatttttattttattttatttatttatttatttttgagatggagtcccactctgtcgcccaggctggagtgcagtggcatgatctcggctcactgcaacctctgcctcctgtgttcaagtgattctcatgcctcagcatcctgagtaggtgggactac…
ENST00000561547.5_1_ATP2A1-AS1-002	chr16	-	28890810:28891216,28890278:28890428,	CGCGGCGGGACCCGGAGCCCGGAGTTCGGGTGGGTAACCCGAGCTCTCCAAGCTCTTGAAGCCGCGAGGGTGGCTTAGCTTCGGTGTTTTGGCTGAGAACACCCTTAAAGCTTAAAATAAAACCTGCCTCTGGGGTGCAGGGGAGGAGAGAGGAGGACGCGAATCACACCCGCTGCTGCGCGCCAGCCCGCCCCGTCTGTACAATGGGATGCTCGGGACTCGGACGGGAGGATCCAGTGACTGCGAGCCCCGCATTCGCCCGATCCCAGCCTCACACCCCCAGCCAGCCCCCAGAGACCCTCCCACACTTACGAAGGAAATGCATGCGGCCAGGAGGAGAATCCGCACCAGGAGGTCTTCAAACTGCTCTATCACCAGCTCCCACAGGGTCTTCCCTGG…
ENST00000509788.1_1_SNHG18-002	chr5	+	9546402:9546642,9549102:9549702,	CCCGGTACAGGACCCCCACCTTCGCTCCTGGGAGCCCCGCTGCACCCCAGGAGTTCCATTCCAGCCTCCCCAGTGCGAGTGCGGCCGAGCGCTGACTTTTGGGGGCTCCCTCCCCCGTCTCACTGGGTCCCTCTGCGGCTCCCCCGCCCGCTGTCCCGGTTCAGACGTGGCTGCACCCCGGAGGGGGGCGCCGGCCGAGACCTGAGACGTGGCGCTCCCTCTCTGCCGGCCTCGGCTTCAGgtacgtgcggttccctcggctaaatctggcccgggggatggggggcaggggccgtctggtcctccggaactcgaactttgtgattttgttctttctgtgtgacatcctcatccgttctgagggagaaactccttaaagaagacgagagagtcagtcgt…
ENST00000419296.1_1_LINC01123-003	chr2	+	110744640:110744767,110745138:110746379,110751212:110751396,110751978:110752858,	AGTAGCGCAGCGAGAAGGATCGCCATCACACGGCGCACTGGTGCGGCTTCTCCCCCGAGTGGATGAACATGTGCTTGGTGTCGTTTTTCCTTGAGCTGAACGTCTTGCAACAGTGGCCGCACGCATAGgcaagtggctcggcaccaggagtgcgagcagtggtgcctgagggggccgtggtgggagcagcagagggagccggggcctcccgcagctgagtgccgggggctgcctcgggctggagtgtggggtagaaggcgggtgggggcgcaggggctggcacggatggtgctgaagggggtggtgcgggtggttcgggagcacccaagtgaaaggggaagagtgcgacaggcggccctggggtcttcacgccaggcgggcggggtccagccagtatgc…
ENST00000399886.2_1_DHRS4-AS1-004	chr14	-	24422518:24422578,24409572:24410367,	GGGCAAATGTTTTGAGACTGCCCATGGAGGTGAGGCCTGTGGTCGCCATGGAGTCCACCAGgtgaggctggaagagcctgggagagagacgtgatagggagtagctgcgccaggcctggcactgcccttcactctgcccaaggtctcttccatcttcacgggccctggagggcagactatggtcattggccaaacagcattctcatgtccgttgacaaagggacttcctcctttacaggggctaagtggtagcgaggaggctggacagtccctcaagcagtggtggaaatgcaaagaactcggggcactcaagttctccctaaccactctgtccccaggtcttagccgccatcttagttcaataaatatttgttgaatgcaaaatctctttatgaactg…
ENST00000444858.5_1_RP11-452F19.3-003	chr1	+	222988393:222988420,223008461:223008557,223010338:223010408,223010561:223010726,	GGCCAGCATCCGAGAGCCCGGACTGGAGgtgagttcgcagccggaacgttgcaggcacttgtttcctcagtggatgcctttcggcgcgccgccgcccggcgccgcgggactgggagaccgggtagggacgggagagtcggcatctcccgcgcgtgtggagggaaatccgggaccccaggcttgagagaagggccaggactgagaacggggaaccaggagagccctaagggcagcctttagggactgaggagggaggcaccggggaccctgaggccaaagaggccctgagactggaggttgcggatgacacggggcagagttgcatctcggaggaaagtagtcattcgtgggggcgtgtcccgggtcctggcggattgactgagaggatggcaggagatg…
ENST00000528514.1_1_AC145124.2-001	chr8	+	12051976:12052946,12053400:12053789,	AGGAGGCGGGACCCAGAGCAGAGCCCAGGAGACAGGTCTTAGGGCGGGGCTAAGGCCAGGCCCAGAGAAGGGCTCAGGAGGCGGGGCAGGGGCGGGGCGTTGACTATGTCGTAGAACATGGCCAGGCGGTGCGCGGACTCTGGGAGGCGAAGCTTAGGACGGGCCCACTTGGGGAGGGGCCCAGTGCCCGGGAGGCGGGGCCGAGTCCGGGCTGGGCTGCGCTCAGGAGGCGGGCCCTGGGAGGCGGAGCTTAGGGAGGGGCCGGTGTTGGGAGGGACCCAGGGACTGGGAGGCCGGTTGGGGCTGGGCTCAGGGGCCGAGACCTAGCTGGGCTTGGGGCGGGGCCGAGACGGAGCGAGGGGTCCAGGGTGTGGGAAACGGGGAGGGGTTTGAGGAGGG…
ENST00000610088.5_1_LINC01278-005	chrX	-	62780712:62780951,62652244:62652371,62619661:62619783,62563106:62563168,	GAGAACCTGGGGACGCTAGGTTCCGGAACCTGACCTGAGCTGGGGCCTGTGCTTCCAGCGGGTGGTGGGGGGCCTGGTGTGCTGGCATCAAGTAAGCCGACTACCTCGGCAAAGGCTTAGGGACAAGAGACCAGCAGCCTGAACTGGCTGGGGCATCCGGAAGGCTTAGATCTTGTGGCCAAGAGTTCAGACCGTGGCGAAGTGGAGAGTGACATGCAGTTGGATGGCGGTGACTGCGTGgtaagttgtatttgaacacccggcaggagacaagaagtggggatgagctaggactcatcctccctttattgaataatttgcctttttccagagggaaggaagccagaccagctagcaggacgccaggggtaggagtgcgggaatgagaataggtgtctg…
ENST00000610085.1_1_RP5-1136G13.2-001	chr7	-	148393559:148395756,	GCCCCGCCAGCCCGAGGCGCGGGAGGGGCCCGGAAAGCTCCCTCCCGCCCGCTCGCCGCTGCCGGCGGCCCCGGGGGCGCCCCTTCCGCGGCCGAGGCCCCCGCTCGCGTGGGGAAGCTTCTACCTGCGAGCCTGCGGCCCCTGCCCCCGGCACCCGAGACATCCCCGACCCGGCGCGCCGGATTCTCTGCCAGGTTTTACAGCCTCCCTCGCCTTGGGACCGCCGCGGAGGACCCGTTCCCGCCACTTCGGACCTCGCGAGCGGGGCTGAGCTGCTTGGGTCGGGGACACCACCAGCCTCTGGAGAAACGGCCCGAAGCACCCCGAAGAAGAGGGGGTCCCAGTCCCCTGCCCCTCCCTTGTGCGCACCCCCACCCCCAGCTTGCCTGGAACCTGACT…
ENST00000624980.1_1_HEXDC-IT1-001	chr17	+	80383374:80385186,	TAAAGGGGAGAGAATCAAAATCAATAAAATCAGGTGTGGTGGAGATGGGAGGCCCCTGCTTAATGCTAAAATCACAGGTCTCTGTGAAAATCAATAACGGCCCCAAAGATAAATGCACAATGGACATTAACTGGCCAATCCCAAAGGAAGAAACAAAAAAGGCCAATAAGCATATAAGAAAATGTGAAGGCCAGGAGCAGTGGCTCACGCCTGTAATCCCAGCAATTTGGGAGGCCAAGGTGGGCAGATCACTGGAGCTCAGGAGTTTGAGACCAGCCTGGGTAACATGGTAAAACCCCATCTCTATGTGAAATACAAAAATTAGGCCGGGTGCAGTGGCTCACGCCTATAATCCCAGCACTTTGGGAGGCCGAGGTGGGTGGATCACTTGAGCTCAGG…
ENST00000592671.1_1_CTC-429L19.3-001	chr19	-	10601378:10601676,10601015:10601072,	GGGATTCTCCCACCTCAACCTCCCAAAGTGCTGCGATTACAGGTGTGAGCCACTGTGCCGGACCTAAAGGACTCTTTGAGCATCAAAGAGTGATGCTGAATGTGTGATTTCTCCTTTCTGAGATGTTATCTTGTTATCTGTGAAGTGGGGGATCTGGCTGAGCCACTAGGGGTTTATCAGATGTGTTTTTGAACTTGAGCAATTGATGGCTAGGAGGCTCAGTTTTGTCATTTGGAAAATGGAGTTGCTGATACCTCAATCCTTGGAGAACAACTGCAAGCACTAGAGTTCGAGTGGAGgtgggcacggtggtgtgcacctgtagtcccagctactcaggaggctgagccaggagggttccttgagcccaagagttgatagctgcaggctgggtgtggt…
ENST00000621598.1_1_CTD-2349P21.12-001	chr17	+	29130672:29131095,	ACTCTCATGAGATCTAATGGTATTTTAAGGGGAAACCCCTTTCGCTTGGCTCTCATTCTCTTCTCTTGTCTGCCGCCATGTGAGATGTGCCTTTCACCTGCCATGATTGTGAGGCCTCCCCAGCCACATGGAACTGTAAGTTCATTAAACCTCTTTCTTTTGTAAATTGCCCAGTTTCAGGTATGTCTTTATCAGCAGTGTGAAAATGGACGAATGCACTAATACAACAGGCTCCCTGGTCCCCCACCTTCTCGGACTAAGTCCTCTGCAGTGTTGACTCCGTGTTCTATGAGCTTCTGGCAGTCATCTAGTGGTTTAATGGTCTCCTGTTCAATGGTGTCCACCTCTTGCAAAAGGGTCACCAATCGCTCATCCAGGAGCTTTCCAAGGGTTCCCTTT…
ENST00000620163.1_1_AP001059.7-001	chr21	+	45664428:45664876,	CCTTTGCCACATGAGGTAACATTCACAGGATCCGGGAATGGGGACATGGGCATCCTTTGGAGGGTGGTTCAGCTGAGCATGGGATCATGATACAGGTCCTGTGTATAAAATTCAAATACTTGGCAGGTCGGGCACAGTGGCTCACACCTGTAATTCCAACACTTAGGGAGGCCAAGGTGGGAGGATCACTTGAGCCCAGGAGTTTGAGACCAGCCTGGGCAACAGAGCAAGACCCCATCTCTACAAATAATTTTTAAAAATTAGCAGCGCATGGTAGCATGCACCTGTAGTCCCAGCTACTCCAGAGGCTGAGGCTGGAGGATCTCTTGAGCCCAGGAGACGGAGGCTGCAGTGAGCTATGGTTGTGCCACTGCACTCCAGCCTGGGGGACTAGCTAGA…
ENST00000567795.2_1_CTD-2574D22.4-001	chr16	-	29930955:29933226,	TCTGCCTCCCAGGTTCAAGCAATTCTCCTGCCTCAGCCTCCCAAGTAGCTAGAATTACAGGCGCCTGCTACCACGCTTTGCTACTTTTTTGTATTTTTAGTAGAGACGGGGTTTCACCATGTTTGTTAGGCTGGTGTCGAACTCCTGACCTCACGTGATCCATCCGCCTTGGCCCCCCAAAGTGCTGGGATTACAGGCGTGAGCCACCGGCCTGTAGTTTTAAATTTACTAATGTTAAAACTAAAGTTTTAAAACCCGGCCTGTAGTTTTAAATTTACTAATGTCATCATGTACCCACTGTGTGTCAGGAGCAATTCTGCTATCTGCTTGTGTATACATCTTGTATCCTTGTTTGACGTAAAAAGAAACGCGAGGGAGCTTGGAAGACGTGTCCAAGGT…
ENST00000572594.1_1_RP11-388C12.8-001	chr17	+	80702944:80703585,	CAGACCCTTTATGGGTGTCGGGCTGGGGGACGGTCAGGTCTTTCCCTTCCTACGAGGCCATATTTCAGACTGTCACATGGGGAGAAACCTTGGACAATACCTGGCTTTCCTAGGCAGAGGTCCCTGCAGCCTTCCACAGTGTTTGTGTCCCTGGGTACTTGAGATTAGGGAGTGGTGATGACTCTTAACGAGTATGCTGCCTTCAAGCATTTGTTTAACAAAGCACATCTTGCACCGCCCTTAATCCATTTAACCCTGAGTTTGACACAGCACACGTTTCAGAGAGCAGGGGGTTGGGGGTAAGGTCATAGATTAACAGAATCTCAAGGCAGAAGAATTTGTCTTAGTACAGAACAAAATGGAGTCTCCTATGTCTACTTCTTTCTACACAGACACAGT…
ENST00000612009.1_1_RP11-278C7.4-001	chr12	-	32878182:32878594,	GCACTCCAACCTGGGTGGCTGAGCAAGACTCATCTGAAAGAAAAAAAAATTGGCAAGACAACTATATGGTTAAGAATTTAAGAACTTCCAGTATGACCACACCCAATAACTGTATTAGATTGTTAATGGATTATTGTGTTATAGGTGACATAGTTAACTGTAAAGTAACCTGACTCAGTATAGTTACTGGTACCACAGTGAGGTGAATAAAACAGGATTTTTCAGAAGTTAGCCTGAATTTCACTGTACTTTTAAATTTAACCTCCATTAACTAAGCATCTTTTCTTTGTGGTAGGGTCTACCTTCTGCTTCCCTGGAAAGGATGAACTTACATCATTTGACAAGACCTGTTTTCAAGTTATTTGTTGTTTGTTTGCTTGTTTTTGTAGCCTAAAATAA…
ENST00000476186.2_1_RP11-90P5.5-001	chr8	+	37980792:37980837,37981595:37982169,	CGGGGTTTCACCGTGTTAGCCAGGCTGGTCTTGAACTCTGGACCTTgtgatctgcccgcctcagcctcccaaagtgctgggattacaggcatgagccactgaacccagccagtttcagaatttctaatccctgggagaaacatttactaagtagattatagcatttatatatagctctttttgtctttagacttgccgtactcagtccaaggtactggtaacttagattagttcttttcttccccacttcctttagtgggtcatgtccagttaagtcaggtttatttgctagtgtttgatgccattttggattctcccacatgttgattgtttgtgtgtatgtatgtttggagtgaggatgtgtgaaacattactatggttctgggagtcagagctgta…
ENST00000413291.1_1_RP11-555J4.3-001	chr9	-	32644827:32645024,32643101:32643741,	TTCAGCAGAACCAGAGCTACTCCCCTGGAATCCAACCAGTAAGCTGTTATCAGAATTCTCCAGCCACTCCTGGATACCATTGCCAACAAGCTGGAAAGAACTGTGTAGGAGGAAATGCCAGACTTGCTGAGTCAGGCAACTTCTTCAACCCAAGGTTGACTGGAAATGAGCGTGACTGCATCCATGGGAACACAGGAGgtacagtcggcccaggcccagctccatctaatttgccagctaaggaagggaactgtccagggaaaggaatgttccaactccatgcagagaagggctggcacagctaagctctgtgcaggcagcaggagtggtcactagccctccaaattatggggttcctttggtgtggttaggatgtggatgaaagagtgaataaaagct…
ENST00000609708.1_1_LLNLR-246C6.1-001	chr19	-	15457915:15459228,15456879:15457333,	GAGACGGAGTCGCGCTGTCACCAGGCTGGAGTGCAGTGGTGCGATCTCAGCTCGCTGCAACCTTGGCCTCCCAGGTTCAAGCCATTCTCCTGCCTCCGTCTCCTGAGTAGCTGGGACTACAGGCGTGTGCCACTGTACCCACCCAGCTGATTTTTGTATTTTTAGTAGAGATGGGGTTTCGCCATGTTGGCAAGGATGGTCTCGATCTCTTGACCCTGTGATCCACCCGCTTCAGCCTCCCAAAGTCCTGGAATTACAGGCGTGAGCCACCGTGCCCAGGCTTGGACCTCTTTTGTTCCTAAGTATTTTTTATATGTTTGATGCTATTGTAAAATGAAGTTTTAACATTTCTTTCGTTTGTTTTTTTTTTGAGACAGAATCTTGCCCTGTCGCCAGGCT…
ENST00000433125.1_1_CTA-984G1.5-001	chr22	+	29656878:29657068,29657833:29658026,	GGTCAAGGAAAACCAAAAGCAGCCAGGGGTGGGCCCACGCCACAGGCCAGGCCCCATGCCAAGTGTGCTGGCCACCATTCCCTCCCGTCTCCTCACTGTGGACCAGCATGGAATAGCGTCACCCTGGTCAGCAGCAGAGGCTCAGAAAGGAAAAGGGATCTGCCTGAAGCTACTCAGCCAAACAGAGCCAGgtatgcctcaccccaaggcctgggctcacccgtgacccactctgttcccagaaccctatgcaccttttcaggtctgtaactcaagacccacccgtcctggaagaagtcccatggacacacctgctattgccttcagacaggcctggataactcctgtcaccaatccagagtgcagaggccagcctgttctctccagtggcactgtttt…
ENST00000420000.6_1_AC026188.1-002	chr3	-	3668887:3668980,3668428:3668533,3424162:3424334,3378984:3379147,3292371:3292392,	ATTAACTTTGTGGTTGAAGGGAGCAGCGTCAGAAACTGCTTTAGCACAGTGGGAGGAAAACAAACAGATTCATCTCCAGAAACCAAAGGAAAGGgtaagtgggtttttattagccagctgtatcctagatggtcaatttccagtggatgaatacaccttacgtacgtttctcttgcttcctacctaggcctgatcagctgggcacttaaatcattccgttggggtagctgtaacactggacagtgtattggaaattctgttttctggcctgttcacgaatgagctattctattttggttagttaaatattctgattatcagggttatcagggtagatgacagctgtggtactaattcactcatacatctaccctacaaatatttattgagggctttcca…
ENST00000443219.5_1_RP4-655J12.4-002	chr1	-	117021403:117021464,117020674:117020794,116997687:116997837,116995268:116995554,	ACAGCATGGACACCACTTCATGTAGGGGCACTGGACTGCCTAGAGTTGGAGGAAGGGACCCTgtgagtaagcatgacctcatcctgggagctgcatggcggtgggcctgcaggtggggaggagagggtgggcgctcacagggcaagacagaggctcagcaaacagaatgtgtattgtggctgacgccattgtcatctttccaaacttgtttctgaaaggcatcacatggagaggggatgctgacagggatgacacagtcccagctccagaaacaccgtcagctgaacccagggttttttcatttttgtgttttctcatggaggtttaggggcttagtaaacccctttatgtgtattttttttctagggataaaccccatacctttcctcaaatcttcaa…
ENST00000599411.1_1_RP11-542M13.2-001	chr16	+	86015356:86015477,86017978:86018329,	TATGGAAGAATCCCTTGAGCCCAGGAGTTGGAGGCTGCGGTGAGCTACGATTGCACCAGTGCACTCCAGCTTGGGTGACAGAGCGAGACCCTGTCTCCAAAAAAAAAAAAAAAAAAAAAAAGgtaaggcagtgactttcaactttaaatctccttcatagacctatgcccctcctggagcagtgatggactcactgtggtgccgtgcgcagcccaggacttccctgaggctccagctgtgtctgagcacagcacaggcagactccaaacccacggcacccaccccttggctgcttatcccactacaggggtatttctgggctgtgacttgggctggagaaggtggtggagggtccatgttgctgcactagtgtgctgctgacttctgagctatgatcta…
ENST00000505556.1_1_RP11-501E14.1-001	chr4	+	121560264:121560506,121571665:121571951,	AATCAGACTGAGATTTCCAAAGTGGGAGTTAGGACTGCCAGTGGTGCATGGAAGAGTCTGAGAAAATGCTGTCCTCTTACCTTAGATAAACATGTCTGTGACGTGTAATGGGATCCATCCTGATAATATGAAGGAGTATGGGCAGTTTATTCTAGAAATCAAGGTCTGGGCTTCCCAAATAGAGTGAGCAGTATGGAAGCTTCTGGAGGACTGCTCCTTCTATCACCATAAAGCAGCATAAAAgtgagcccagatgagaaacactagcaccgttggttccttgctcctcctttgctgtgttctctcagtttctagtctttctgagacccactatccttttcctctcatttcacctcaggccccaactcccatggtcacaccctagaccataacttctca…
ENST00000567769.1_1_RP11-63B13.1-001	chr4	+	122791738:122794003,	AGAGGCGGAGAGGAACAAAAGAGGCGAGGTCCGGGAGACCCATACAGGGCGGTTTCCACAGAGACCCCAGACGCAGTCTTGGCTCCACCCTCACCGCGGCCCAGGGCTAATACTGGACTTCTTTCCTTATCGCTGTAGAAAAAACTAGATAAGCCTGCTAGATTCTGACCGATTTCACTCTGACATTGGAAAGGGTCCTACAAAGAATTAGGTTCCACCGTTATAGGTGCTAGCTTACAGCAGCGGTTCTTAGACTTTTGGCCTTAGGACTTATTTACAAGACTCTTAAAAACCGTTGAGGAGCACAAAGACCATTTGCTTTTTGTGGGTTTTCTCTCATTTTTAATGTTTTTTTTATTTCAATAGTTTTGGGTGTACAGGCGGGTTTTGGTTACATGG…
ENST00000636386.1_1_RP11-63G10.4-002	chr1	+	59184092:59184420,59231782:59231859,59233505:59233607,59234770:59236967,	AATGATTTCCCTTCAGGTTGTGCAAGCAGGAAAGTTTAAAATCACATAAGAATGACTTGAGGGAAAAGAACACCCCTTTCTGCTCCCGGTAAACACAATCAGCTTTGCTGGTCTGGGTTTTTTAATGATCTGCATTTACAGGAGTATCCATGACCCAGAGAGAGTATCAGTGTCAAGAATCTGCCAGTGAGAAAGTGATTTGAAGCAGCTCTGGAGTTCAGATGGCCACGGGTGCAAGTGCCTGCTCTGGTGTGCTTTGCCTCTGGAAAGATGCCAAGTCTTTGAGAATCTTTGCTGCATCAGCCATGCTACATCCTGAGGACTTGGAGgtgaggaaatcctgtgtgcacttgtttccttcccttcaaatgatatatcccagaaaaatggcaagctctc…
ENST00000623489.1_1_RP11-87H9.4-001	chr9	+	69085460:69087362,	AGAAAAAAGATAATATACTAATTCTTAATTTTAGTAAGTAGACAGTTGTAGTGTATGGATGTTTTGTTAAATCTTTGTTGATACAGAATATATAATTTCCTTTTTCTGTTTGTGTGAGAAGTAAAGATTGAACAAAAATATGTGAGTGCTAAACTGTCTTTAAAAAGTAGATAACTATATCAAAAACAGTAAGGACCAGTGGGCACCATGCAGAACAAGCAAATAGAAGCTCAGCCTTTGAGTAGCAGCTTTGGTAGTATACAAAAATGAACTGAAAATAGGAACTCAGCAGTGTTTTAAGATGACAGATTAAACAAACATCCCACCAGAAAGAGGTAATCACTTAGACTAATTTCCTCATCCCCTAGGATAAAATCTTAAGTCAGTGACTTGAAAACT…
ENST00000558317.1_1_RP11-507J18.2-001	chr15	+	51038906:51039027,51041845:51042026,	CTAGGTTGGAATGCAATGGCACAATCTCAGCTCACTGCAACCTCCACCTCCCAGGTTCAAGCAATTCTCCTGCCTCAGCCTCCCAAGTAGCTGGGATTACAGGCACGCACCACTGCACCCAGgtaatttttgtatttttcgtagagacagggtttcaccatgttggccaggcttgtctcaaactcctgacctcaggtgatctgcccgccttggcctcccaaagtgttgggattacaggcgtgagccaccgtgcctggcctatttatgtattataaaaagtgacagtagtaccattttagttggcctgaatgttttcaagccttgaaataaatcttgactaagtgaaaaaaaagatggacattactaacatccttagaattcctaaagcattaaacagaa…
ENST00000458392.1_1_FAM215B-001	chr17	-	44639835:44640161,44636196:44638051,	TTTCTGTAGAGCCGGCGTTTTGCCCTGTTGCCCAGGAGTTTTTCCTTTAATGTTCTCCTGCTACTTACTAATTCACTTTGTCACCCTGTGAGCTCATAAGAGCAGAGAGATAGCAACAGGAGCTAAAAAAACTCTAAGCTGTGAAAAAATATTAAATATGAAATCATGATAGCTATTAGCTTAATTTGTTTTAGGCAAATTGCAAAGTAATTTTTTGGGAATCAGTGTCCCACTGCAGTGATTCCATATGGGGATTCCTAATTCCCAGTATGTTTTTAAAATAATTTGTAAACACCTAGTACAAACGCATGATATGAAATTCAAGAGgtacaaaagggcatacagccctgcactctcccagtttccctcccggaaggcaaccgccattaccagtttctc…
ENST00000536922.5_1_RP11-1060J15.4-002	chr12	-	27857256:27857344,27856394:27856553,27849489:27849911,	AGCATACAGTAATGTCCTAGGCCTTCACATTCACTCACCACTCACTGATTCACCCAGAGCAACTTCCAGTCCTGCAAGCCCCATTTGTTgtaagtgccccatataagtgtactatgttttaccttttataccttatttttactgtacctttttttgtgtttagatatgtttaaatacacaaatatttaccattgtgttccagttgcctacagtattggtaaagtaacatgctgtacaggcttgtagcctaggagctatgccacatagcctaggtgtgtagttggctgtactgtctaggtctgtgtaagtacactttcttatgttcacaaaacaatgaaattgcctaacaatgcatttctcagaacatatccccattaagcaatgcatgattgtagttga…
ENST00000577850.1_1_CTB-96E2.7-001	chr17	-	26689586:26689881,26688623:26689447,	CTGGAGGATAGGGCATTTGGTTCTCCCCTCCCAGTGCCCCCTGCTTTTTCATTGAGACAAGGTCTCACTCTGTCATCCAGGCTAGAGTGCAATAGCATGATCTTGGCTTACTCAGCTTACTGCAACCTCTGCCTCCCAGGCTCAAGTGATCCTCCCACCTTAGCCTCCTGAGTAGCTGGGACTACAGGCGTGCGCTACCATGTCAGCTAATTTCTGCGTTTTTTTGTAGAGATGGGCTTTTGCCATGTTGCCCAGGCTGGTCTCAAACTCCTGAACTCAAGCATCCTCCCACCTTGgtctcccaaagtgctgggattacaggcatgtaccaccacgcctggctaatttttttgtatttttagtaaagatggggtttcgctatattggccatgctggtct…
ENST00000624080.1_1_CBR3-AS1-020	chr21	-	37548064:37548113,37542769:37542866,37505098:37505771,	TTTTTCTTTTCTTTCTTTTTTTTGAGACAGAGTCTCACTCTGTTGCCCAGgctagagaacagcagtgccatcttggttcattgcatcctccaccttctgggttcaagtgattctcctgcctcagcctcctgagtagctgggattacaggcatgcgccaccatacccagctcgtttttatattttcaatagaaacaggatttcaccatgttggccaggctggtcttgaactcctgacctcaagtgatccacccatcttggcctcccataggccaagggattacaagcatgagccaccatacccggccggagacaggatttttaaataggtaatcaaagtagaatgaagcagttagggtgagccctaatgcagtctgactggtgtccttgtaagaagagga…
ENST00000422253.1_1_RP5-968D22.3-001	chr1	-	168464826:168464882,168463284:168463362,168454811:168454969,168454481:168454544,168433452:168433611,	AAATAGTCTCCATAATCTAATCTCCAGAATGCACTAAACCAGGAGAAGATCCACCTGgtaagtaaaaagtctgaatgaaaaaatatgttgttggccaggcgcggtggctcacacctgtaatcccagcactttgggaggctgaggcgggcggatcacgaggtcaggagatcgagaccatcctggctaacacggtgaaaccctgactctactaaaaataaccaaaaattagccaggcgtgggagcgggcacctgtagtcccagctactcaggaggctgaggcaggagaatggcgtgaacccaggaggcggaggttgcagtgagccaaaatcatgccactgcactccagcctgggcgacagagtgagactctgtcccaaaaaaaaaaaaaagaaaaagaaaa…
ENST00000430259.1_1_AP001469.9-002	chr21	-	47672344:47674047,47671726:47672035,	ACTTTATAAAGAGGTTTAATTGGCTCGGCTGTACAGGAAGCATGGCTGGGGAGGCCTCAGGAAACCCACAATCATGGTGGAAGGCTAAGGGGAGGGAGGCATGTCTTACATGGCCAAAGCAGGAGGAAGAGAGAGAGAAGGGGGAGATGCCACATGCTTAACCAGATCTCGTGAGAGCTCACTATCATGAGAACAGCAAAGTGGGAGGTGCCACACACTTCTAAACAACCAGATCTCGTGACAGCTCACTGTAATGAGAACAGCAAGGGGGAGGTGCTGCACACTTAACCAGGTCTCGCGAGGCTCACTTTCATGAGAACAGCAAGGGGGAGTTTCCACACACTTAACCAGATCTCCTGAGAGCTCACTATCATGAGAACAGCGAGGGTGAGTTGCCAC…
ENST00000526935.1_1_CTD-3064C13.1-001	chr11	-	22283715:22283802,22282755:22283182,	AGGATAGCCTACGAACTTCCCTTTAAAGAAAGCTACGTAGAAGCAGGATGAGTAAAAATTTACAAACTGAAACAGGAACATTTTCAAGgtaagactgctctcatactcctggtatgttcgaggaatttctgttaagttaaaaaaaaatgtttagtgcatcttcttatttttttccttgaacttcgtactccctaggacaagtgaacatctagtcacatcattctgggagcctatagaatgctccccattctggcgatagtaggccaatattaagtaactatggatttgtgctagactttctgttacacattttgtattaaactaaccactggaaaagcctaggaagctattgttaccacagtcagagagacagcattcttgtcttggggttacacagaa…
ENST00000449573.5_1_AC005062.2-006	chr7	-	20042343:20042545,20007760:20008018,20000545:20000617,19958615:19958883,	GGCATTCCTTTTTGAACAGTACCCATTCCCTTGATGTCTACAATATCACCTTTCTTATAGATTCGCATATATGTGGCCAAAGGAACAACTCCATGTTTTCTAAAAGGCCTAGAGAACATATATCGGGTGCCTCTCCTCTTTCCCTTTGTGTTCGTCATTTTGGCGAATTACTGGAAGATGGCGGTTCCGGCCGAAAGGGCAAGgtgatcatttaaattttgcttggatgccaacttgtcagatttgcagaggagagtaacctaatgtagggaaatggcatagtagttttgaaatttgaattggttttctctgcagctataaaagttaatactctctgtgattacctaaataatgtaaacctataatctacttttttggactaaagataaaagaaactgt…
ENST00000563806.1_1_AC009133.12-005	chr16	-	29820881:29821028,29820496:29820632,29819970:29820178,	GGACAGGGGGGGCGGCCCCCCCCAGATGGGTCTGCATGTGGCCGGCCAGCTGGGCAGGGGTCTTGCAGTGCACGCTGCACAGCTTGCACAGGATGCGGTCAGCCCGCGGGGCCTGGAGCCCGTGGTCCTTCACCGCGTGGATGCGCAGgtatgctgccgtggtgaagcctattggggggtggattgggatggggcgggggtcagccaggcggagaccccagagacggggctgatctcctaggcgggggatgccctcctcagatggccctgtcctcctcccacggtatccttggtagcctggggccaactgctctgttggggctggtagacacagcccctccctgagcctggggcctggcttgtgtggtgcccgcttctcagccttggtacctacagAAC…
ENST00000582536.1_1_AC010761.6-001	chr17	-	27069928:27070120,27069248:27069445,	TTTTTTTTTTTTTTTTTTTTTTTTTTTTTTGAGAGGGAGACTTGCTCTGTCATCCAGGCTGGAGTGCAGTGGTGCGATCTCGGCTCACTGCAAACTTCACCTCCCGGGTTCAAGGGATTCTCTTGCCTTAGCCTCCAGAGTAGCTGGGATTACAGGCGCCCGTCACCATGCCTGGTTAATTTTTGTATTTTTAgtagagacggggtttcaccatgttggccaggctggcctcagtctactgacctcaagtgatccgcccgccttggcctcccaaagtgctggaattacaggcgtgagccaccgcacccagccttattttcttctttttttttttttttggtggagacagcggtctcgctatggtccccaggctggtctcccaactcctggccacaaggg…
ENST00000527332.1_1_RP11-313I2.11-001	chr11	-	89487753:89488121,89487150:89487266,	GGAAGCCGAGGCAGGCGGATCACCTGAGGTTGGGAATTCGAGACCAGCCTGGCCAACATGGTGAAACCCCATCTCTACTAAAAAATACAGAAAAATTAGCCAGTCGTGGTGGCACATGCCTGTAATCTCAGCTGCTTGGGAGGCTGAGGCAGGAGAATCACTTGAAGCCGAAAAACAGAGGTTGCAGTGAGCCCAGATTGCCCCACTGCACTCTAACCCGGGCGACAAGAGTGAAACTCTGTCTCAATTAAAAAAAAAAAAAAAAAGAAATAAAAGAAAGAAAGCAAGAAAGCATTAATTCCCATGCACTGGTCCTGGAGAATCTATAATTCAGTCTTTTATCACAGGTTCACATTCCCTTATAAAAAGgtaacagttggatgcatgtctggaggagct…
ENST00000582080.1_1_RP11-579O24.3-001	chr17	+	57043313:57044088,	GTCCTGTTAGAAAAGGAAAACTTCTGTTATATTTCTAATTGTATCTCTGGTAGATTAGAGTAGGGCTAAGTGCAAAGTGGCACAAATTTGCAACAGAAAAGGAACTATTTTACGTTCTTTTGAATAGGTAATGCATTCACATGGTTCAAAATTGGGAAAATAAAAATGTCTCTTATCCTTGCCTCCCAGGTACTCAGTTCCCTTCCATGGAGGCAAGGTAGTCTTTTGTGTCACCTTCCAGAGCTATTCTATAAACATATAAGCAAAAAAGAAAATGATTAGGCTGGGTGTGGTAGCTCACGCCTGTAATCCTAGCACTTTGGGAGGCTGATACGGGAGGATTGCTTGAGACCAGGAGTTTGAGACCAGCCTGGGTGACAGACATAGTGAGACTGTCTC…
ENST00000624475.1_1_CTD-2036A2.1-001	chr16	+	18295358:18295813,	CTTTTTTTTTTTTTTTTTTTTTTTTGACACAGAGTCTCACTCCATCACCCAGGCTGGAGTGCAGTGGCATGATCTCAGTTCACTGCAACCTTCGCTTCATGGGTTCAAGCAATTCTCATGCCTCAGCCTCCCAAAAGATTTCCATGTAAGGTGCTTGCAAAGGGAAAAATAACAACTTGTGTGGTCAAAAAGTTTAGAAACCCCTGGTCTAAATGGCGTTAGCAGGACTTATCAGAGCCTTTATTATAACAGCACACAGTCCCAAAGGTAGATCCTTATGGTATTATCTTAGTCTATTCAGACTGCTATAAGAGAATGCCATAGGTTGTGTGGCTTACAAACAGCAGACATTTATTTCTCACGGTTCTCTCCAGAAGATCTGGGAAGTCCCAGATCAAG…
ENST00000436423.1_1_CTA-125H2.1-001	chr22	-	26379271:26379492,26355040:26355289,	ATCATTTTAGGCTTCATTATTTCAGACAGACAACAGGGTTTTCAGTCCGTACAAATTCATCAAACTGTTCACTTACGTGATTTGCACACTTTTCCATGTCCATATTTTGAGGAAAAAGTTGTAAGACATCCAGAATTATGAATTTTTTTTTAATTTTAGAGACAGAGTTTCACCCTGTCACCCAAGCTAGAATGCAGTAGTGTGATCATAGCTCACTGCAGCcttgaactcctgggttcagatgatcctcctgcctcagcctactcagtagctaggaccacaggtgcacatcaccacatccacttaggttttttcatttttttagagatggggtctcactatgttgccctggctgaccttgaactctggccctcaagtgatcctcccatctctgcctcc…
ENST00000392227.2_1_HPN-AS1-001	chr19	-	35597133:35597208,35590109:35590291,35577860:35578004,35549963:35550682,	ACAAGAGCTAGGACAGGAGGAGCCGCAGAGCTCGTAATTGCTGCGGGGAGGACAGGCCAGCTCTGGAAGAAAACAGgtaggagttaaataattgagcaagcattactattctggagcatttccaaccagaataggaccaagggagcggagagagggttgtgggggccaagggtaagtcataaaggcaaaggaggggaggtggaggcatcatcaggatgtagcataatggtggcggcgtggtcacggcggtgataacggtggcggcgtggtcacggcggtgataacggtggcggcgtggtcacggcggtgataacggtggcggcgtggtcacggcggtgattaacggtggcggcgtggtcacggtggtgataatgctggtggcgtgatcatggtggtgat…
ENST00000430719.1_AC007308.6-001	chr22	+	21077335:21078054,21078529:21080208,	GAGACAGAGTCTCGCTCTGTCTCCCAGGCTGGAGTGCAATCTCAGCTCACTGCAAGCTCCGCCTCCCGGGTTCACGCCATTCTCCTGCCTCAGCCTCCCGAGTAGCTGGGACTACAGGTGCCCACCAAGCCTGGCTAATCTTTTTTTGTATTTTTAGTAGAGACGGGGTTTCACCGTGTTAGCCAGGATGGTCTCGATCTCCTGACCTCGTGATCCACCCGCCTCGGCTTCCCAAAGTGCTGGGATTACAAGCGTGAGCCACCGCGCCCGGCCTACTGTTCCCTTTTTTTGTAAAAGTATAAACAAATATGTATATACATTTGTATTGCCATAGTGATATAAATTTTTTTAAACTTAAAAAATATTCCAGGCTGGGTGTGGTGGCACACGCCTGTAATC…
ENST00000487827.1_1_RP11-529G21.2-001	chr3	-	152879435:152879564,152874300:152874492,	GTGGAATGCACGAGCAGCCGGCGGAGCAAACCTGCCCCATAGATTTTTCTAAACCGTTCGCCACAGAAACGCTACTCTGTCTTCTCTGACCGACTCTGTGCACTGCAGCCTTGCACAAAGAAAACAGGAGgtactccaagtctgagatactgttccgactaggaaaggggtagcttctggtacctgcagctctctcggggcagggtcccgcgggtcgtacccacctccccgctcgagtgcggtcaaaacccggagaccggattacatcccaatccagaagtctcagggcgcccgcagttagttcagggcatgctcagtcgcagagcaggtttttgggcttggaagtaggaagcttttgcaccacacacccacactctagctcaaattacctctcccaga…
ENST00000581172.1_1_RP11-703M24.5-002	chr18	-	2832614:2833063,2822353:2822569,	GTCAGCCTTCCGAGTAGCTGGGACTACAGGCACCTGCCACCATGCCCGGCTAATTTTTTTGTATTTTTAGTAGAGACGGGGTTTCACCGTGTTAGCCAGAATGGTCTCGATCTCCTGACCTCATGATCCACTGCCTCGGCCTCCCAAAGTGCTGGGATTACAGGCGTGAACCACAGCGCCCGGCCAAGATTAACATTCGAGTCAGTGGGCTGGGGAAGGCAGATCCACCCTTAATCTGGTGGGCACAATCTAATCAGCTGCTGGCAATTAAAGCACGCTGAAAAACGTGAAAAGGAGAGACAGGCCCAGCCTCCCAGCCTACATCTTCCTCCTGTCCTGGATGCTTCCTGGCCTCGAACATCGGACTCCAAGTCCTTCAATTTTGAGACTCAGACTGGC…
ENST00000584109.1_1_RP11-881L2.1-001	chr18	+	9587384:9587530,9589794:9590180,	CTTTCTTTCTTTTTTTTTTTTTGTTTTGTTTTTTTAAGACAGAGTCTTGTTCTGTCAACCTGGCTGGAATGCAGTGGAATGACCTCGGCTCACTGTAACCTCTGTCTCCCAGGTTCAAATGATTCTCGTGCCTCAGCCTCCAGAGTAgctgggattacaagcatgtgccaccacacctggctaattttttttgtatttttagtagagatggggttttgccatgttggccaggctgatctcaaacccctggtctcaagtgatcctcccaccttggcctcccaaagtgctgggattacaggcatgagccactgcacccagcccagcctaatttttttttttttccttgaggcggagtcttgctctgtcgcccaggctgaagtgcagtggcctgatcttggc…
ENST00000567829.1_1_LA16C-358B7.3-001	chr16	-	1372489:1372846,1367892:1370459,	TTTTTTTTTTTTTTTTTTAAAGAGAGCAGGTCTTGCCATGTGGCCCAGGCTGGTCTCCAACTCCTGGGCTCAGGTAACGTCCCACAGTGGCCTTGCAAAGTGCTGGGATTACAGGCATGAGCCACCACCCCTGGCAAATTTTTTAATTTTTTGTAGAGATAGGGTCTCGCTATGTTGCCCAGTCTAGTCATGAACTCCTGAGTTCAAGCAATCAGCCCACCTTGGCCTCCCAAAGTGTTGAGATTACAGGTGTTGGGCCACCACACTTGGCCTAGAAATCATTTTCCAGGCACGGTGGCTCATGCCTATAATCCCGGCACTTTGGGAGGCGAGGCGGGTGGATCACCTGAGGTCAGAAgttcgagaccagcctggccaacgtggtgaaacactgtcttt…
ENST00000591336.1_1_CTC-325H20.4-001	chr19	+	9402191:9402429,9404993:9405158,	CACACCTTGATCCTACCTCACACGCTACAAAAAATTATTCAAAGTAGATCACAGACCTACATAAAAAAACAATAAAGAATCTAGAAGGAAACATAGGAGAGTAGATTCATTATCTTGGTCCAGGCAAATAATTCTTAAACAGGTGTCAGATCTCAAGTTGATCTTTATGCTCATTAAAGATTAAGCAGCAATCTTTTTTTTTTTTTTTTTTTGACACGGAGTCTCATTCTGTTGCCCAGgctggagtgcactggcacaatcttggctacctgcaactccacctcctgggttcaagtgattctcctgccccagcctcctgagtagctgagattataggcacaggccaccacgcctggctaatttttttagtacagacagggtttcaccatgttggccagg…
ENST00000437047.1_1_AC034187.2-001	chr3	-	8634399:8634810,8615412:8615560,	GGCACCATGTCTGCTGGCCTGGTGGCCACAGTAGAATCTCTTTTCTCTTTCTTCTTTATTCCCTAAAGTCTTAAAGATAACTATTTTCACAAGCAATATATGCAAATATATTCTCACTGGAAAGAATTTGAAAAATAGAGAAATATGGCTGGGTGCAGTGGCTCATGCCTGTAATGCCAGCACCTTGGGAGGCTGAGCTAGGAGGATTGCTTGAGCTCGGGAGTTTGAGATCAGCCTGGGCAACATGGGGAGACCCCATCTCAACAAAAAATACAAAAATTAGCTGGGTGTGGTGGTGTGCACCTGTGGTCCCAGCTACTTGGGAGACTGAGGTGGGAGAATTGCTTGGGACCAGGAAGTCAAGGTTGCAGTGAGCTGTGATCACACCACTGCACTCCG…
ENST00000443919.1_1_RP11-316M21.7-001	chr10	+	101949793:101949921,101950056:101950504,	TTCCCCGAGACAAAGTCTCACTCTGTCACAGGCTGGAGTGCAATGGCAGGATTACGGCTCACTGCAGCCTGAAACTCTTGAACTCAAGCGATCTTCCTGCCTCAGCCTCCCAAGTAGCTGGGACCACAGgtgtgtgccaccacacctggccaatttttatattttttataaagacagggtttcccatgttggccaggctagtctcaaactcctgggctcaagcaatccacctgccttggcctcccaaagtgctaggattacagGCGTGAGCCACCATGCCTGGCCACTGCTATTTTTCTTAATGAAAGAGGAAATGTACAGAATTGACATTAAGACTAAATGCAGGAAAAATTGATTCAGTAGACATTTTATGGTAATTTCCTCAAGTTTTAACAAATC…
ENST00000623218.1_1_RP11-227L6.1-001	chr2	-	173288535:173288901,	GAATTCTTATGTTTTACCAGTACACTTTTCAAAATAAAATTATTTATTTGTACTATATCCCACCCTCTGTAGAAGAGCTTTCAAGATAATTTTAGAATATTGGTCATTTATGGAGAAGTCTGAAGAATCCATGTCATACCTAATATATTTTCCATTCCCTGAGACCTACTTTAATCATTTTGTTATCATGTTCACTGTTATATTGACTTCATCATCACTAACAGCAGAGAATATATTTGCTTTTTTCATGCAACATAAAAACTAGTTATTAGGCCGGACGTGGTGGCTCATGCCTGTAATCCCAGCACTTCTGGAGGCTGAGGCAGGCAGATCACCTGAAGTCAGGAGTTCGAGACCAGCCTGGCCA
ENST00000524309.1_1_RP11-659E9.2-001	chr8	+	63925627:63925653,63926718:63927240,	ACAGGAAGAGAATTGGAAATGCTGGAGgtaagagctttggcaatcgctctccaaaaacccttggaaactcaagtcagctttggctggggaagggtacacattagctatctcttccatacccacccagtccttcctgtttctgttcattcttcttattctttctaatccacacctgctccctcagtcacactttcagcctctgccctctcctgctgacagagggctgtgatctcccctcctccccaggctccccacgtcaggccgtcctccaggagtggctatccatctctaagggctttccggactgctgcccagcaacttcaacaggcacctctaatcgacgacctctcctgcctccgctggtgtagggacgccaggcttctgaacagcactgctctc…
ENST00000354746.4_1_RP1-253P7.4-001	chr17	+	17761541:17763355,	TTTTTTTTTTCTCTTTTCTAGTGGCATGTGTATTCTTTTTCTAAACTCTTGAATACTAAATTTAGGTGTATTATTGCCTTTTAAAATATTTATTTGAGATGAGGTCTCACTGTGTTGCCCGGACTGGTCTCAAAAACTCCTGGGCGCAAGTGATCCTTCCGCCTCAGCCTCCTGAGTAGCTAGAATGACTTTTTCTTTTTCTCTTTTTGAGATGGAGTCTTGCTCTGTCACCCAGCCTGGAGTGCAGTGGTGCGATCTCGGCTCACTGCAACCTCCGCCTCCTGGATTCAAGCAATTCTCTGTCTCAGCCTCCCAAGTGGCTGGGATTACAGGTACCTGCCACCACACCTGGCTAATTTTTGTTTCTGTTTTTTTGAGATGGAGTCTAGCTCTGTCGCC…
ENST00000623335.1_1_RP11-524F11.3-001	chr17	+	17519357:17521059,	CGCTTCCCATGTTCAGGTAATTATCCTACCTCAGCCTCCCGAGTAGCTGGGATTACAGGCATGCGCCACCACACCCGGCTAATTTTTTGTATTTTTAGTAGAGAAGGGGTTTCTCCATGGTGGTCAGGCTGGTCTGAAACTCAAGACTTCAGGTGATCTGCCCGCCCAGGCCTCCCAAAGTGCTGGGATTACAGGTGTGAGCCACCGTGCCTGGCCTTACTTTTAGTTCTTTAAGGACTCTCCATACTCATTTCCATAGAGGTTGTATTAATTTGCATTCCCACCAGCAGTGTATTAGCATTCCCTTTTCCCCACATCCATGCCAGCACCTATTGTTTTTGACTTCTTAATAATGACCATTCTGGCTGGGGTAAGGTGGTCTCTCGTTGTGGTTTTAAT…
ENST00000584125.1_1_RP11-227G15.9-001	chr17	+	30757986:30758068,30759381:30759860,	TTGCCATGTTGGCCAGGCTGGTCTCGAACTCCTGACCTCAGGTGATCCACCCACCTTGGCCTCCCAAAGTGCTGGGATTACAGgcatgagctactgtgcctggcctaaatctcttttccttataaattacccagtcttaggtagttcattttggcagtgtgataacagactaatgcagatggaatttatcttctgataatcttggggcttggattttaaaccacacatagggaaagagacaagagctttagcttggtcaacatggaaattgaaactaagatacctatctaaagccaggatgctcaaagggctgtcccttcaatgaaagaggtagccaggaaaaaaaaaaaaaaaagctatcccctgtatcccctgacacaggcagccaacaaggaaaca…
ENST00000435554.1_1_RP11-476H20.1-001	chr1	+	194320073:194320368,194321413:194321556,	ACTAAAGCAAGCTCTTCAAGGAAAGTAAAAATAGTCAACGGGAGTACAAGAGAAATACAGGAATAAACCTTGGCGTATTTTCCCGAGCATTAATGGGTTGACAGTGAAGATGAATCACCTGTCTCTAACATTCTACTATCAAAACCTGAGATCAGAAGTTCCATGTAAAAATATATCAGCTGGCCGCGGTGGCTCACGCCTATAATCCCAGCACTTTGGGAAGCTGAGGCAGGCAGATCACTTGAGGTCAGGAGTTCAAGACCAGCCAGACATTATCCTTACACATAGGTGAAAAAgtaaggtaaaaaattagtaagaaaattgtcactggtttatacaaagttagtattggtgagataagacttaagacctccctattttcccttatttcactgataa…
ENST00000434418.2_1_LINC01090-001	chr2	-	189152194:189152418,189030481:189030635,188900323:188900438,188577543:188577606,	TTTTCCTGCCTCAGCCTCCTGAGTAGCTGGAACTACAGGCGCCGCGCCACCACTCCCGGCTAATTTTTTTATTTTATTTTATTTTTTATTTTTAGTAGAGACGGGGTTTCACCGTAGCCAGAATGGTCTTGATCTCCTGACCTCGTCATCCGCCCGCCTCGGCCTCCCAAAGTGCTGGGCTTACAGGCGTGAGACACTGCGCCCGGCCCATACTACTACTTTTTTgtaagtattctttcaaaatatttattttcatatgcatttttcgtttacctaaatgacatcatgtaaactattccatcttggcccttaattttttttctccaaacacttaaattttcaaataatcttagtgaaaaattagcagctcaatcgctttaatttttattactttcactg…
ENST00000428263.1_1_TAB3-AS1-001	chrX	+	30852740:30852880,30853314:30853417,	TGTTTTTGTTTTTTTTGAGACAGGGTCTTGTTCTGCTGTCCAGGCTGGAGTACAGTGGCACAATAATGGCTCACTGCAGCCTTGATCTCCTGGGCTCAAGTGATCCTCCTGCCTCAGCCTCCCAAGTATCCAAGACTACAGgtgcatgccactaccacgcccagctaattttttaaattttattttttgtagagacagggtctctcgctatgttgcccaggctggtctcaaactcctggcctcaagtgatcctcccacctcagcctcccaaagtgttggtattacaggcaggagccactgtgtctggtggattttttaaaaatagcagtacttgaaaaatcagaaccaactcgatataatagtatatactgacaaccacgtgctcccaaatcatttcct…
ENST00000552532.1_1_RP11-263K4.5-001	chr12	-	82891313:82891339,82875739:82875807,82874897:82875259,	CATTTTGACATCTATTAACTAATATAGgtaagtggggtacttttttttttcactatgacattattttaaattgagcttctgtgtctgttcatgatttcacttaatctatacgctttttgcatttactagattagaggtggatcctttgggacagagtaaacactttgcaagacagattaagttatggagtgtttaaaaaattatatatatggggtacatagaaaatactatgtatgtgtttggttactggtcatttgtgcattttgggtaacatttttgaattaagtttattggcacatttatgtaaaagacttcatttatttgaatcaatttctgtcaaatctttagtagattacttgtctatgatttctggtatttttatgtacaaatatctaagca…
ENST00000419134.1_1_RP1-12G14.7-001	chr6	-	149913750:149913799,149912891:149913180,	TTTTTTTTTTTTGAGACAGAGCCTTGCTCTGTCGCCCAGGCTGGAGTGCAgtggtgtgatctcggctcactgcaagctctgtctcccgggttcacaccaattctcctgcctcagcctcccgagtagctgggcctacaggtgccccccaccacgcccggctaattttttgtattttttttttttttagtagagacgaggtttcaccgtgttggccaggatggtctcgatctcctgacctcgtgatctgcccacctcggcctcccaaagtgctgggattacaggcatgagccactgtgcccggccagtaaaaatattttttaatgaaacaacagaaagtatcacatagagggccaggcgcggtggctcatgcctgtaatcccagcactttgggaggccaag…
ENST00000601484.2_1_RP11-727F15.12-001	chr11	-	62553495:62554257,	GCCAAGCTGTCACCGAAGAAGGCGTAGAGCTCCCGGTAGATGTCGGCCAGGGTCACCGAAAGAGAAGGGTCCTCCGGCCCCGCGCCCCCTGGCGGCAGCGGGAGGCCGGACCCAAAGCTGGGTTCTGCACCGCCCCCGGAGGACGACTCTTGAAAGAGAAGGCTGTCCCATGGCAGGTCGTCCAGGCGCCGGCACCCCCTGCCACCTGGGCCACCCCTGTTGGGCTCTGCTGCCTGGGCCTTCATCTTCAGCAGTCGCTCTACCGCCACCTGTAAGAGCCAAGGACTAAGATAGGCAAAAAATTCGAGGAACCTGGGCCCATCAAATATTCCAAAGTAAGCCTGCTTGGCTGCTAAGCTCATGCAGGGAAGGGAGGCTGGAAGGGGACGGTACTCACCA…
ENST00000623710.1_1_RP11-227G15.12-002	chr17	-	30765492:30765778,30763260:30763423,30753777:30753908,	GAGACGGTGTTTGTTCTTGTTGCCTGGGCTGGAGTGCAATGGCGTGATCTCGGCTCACCTCAACCTCCGCCTCCCAGGTTCAAGCAATTCTCCTGCTTCAGCCTCCCGAGTACCTGAGATCACAGGCGCCCACCACCACACCCGACTGATTTTGTATTTTTAATAGAGACGGGGTTACTCCATGTTGGTCAGGCTGGTCTTAAACTCCCAACCTCAGGTGATCCACCCACCTCGGCCTCCCAAAGTGCTGGGATTACAGGCATCAGCCACTGCCCGCAGCCCAACAGgtaattttcatagtaatagagtggtgatcaattgtcagttctagttcccatcttaagcttcctcaccctcagtctcgtctccctcccctccctgtcacgcttctttctgtcc…
ENST00000569998.1_1_RP11-142G1.3-001	chr16	-	52261808:52261868,52231924:52232421,	AAGAATGCACAAGCTATAGTCTGCTGTATTCATGGAGCACACAAGAAAGAAATGTGAAGAGgtaatgttccattttaaagaaatcttttctagtaccttattggtaaggctttttcttttctttattacttcttctttttttgttttgttttctaatattttctttggctgctattagggtctgcctttgcagttccatcactccttcttctcctattccccatgggagttagtttgtgttttaatgtgcctcaagggggccaagctccaaaaaagaaaaggaaatgaaagaaaaaaaaaaagacctattagaaagctaatgagcttcttcagtttctaatttttttttcctttctgaccttgcacataatcagaaggagagataaggaacttgtgcat…
ENST00000599740.1_1_SLC8A1-AS1-017	chr2	+	40013593:40013665,40478824:40478887,	GTTTTCCAGCACTTTGGGAGGCTGAGGCGTGTGGATCACCTGAGGTCAGGAGTTCGAGACTAGCCTGGCCAACgtggtaaaacccagtctctactaaagatacaaaaattagtggggcattgtagtgcatgcctataatcccacctactcaggaagctgagacagaattgcttgaacccgggaggtggaggctgcagtgagcctagatctctccactgcactccagcctgggcaacagagtgagactccatctcaaaaaaaaaatattttgtactagcacattgattaattgtgttaatcagaattgattgaatctgttatctggacattgtacgtagattgcgttgaatgttgtattggctgtctacgttagatgcaggttacagtgtaggttttcca…
ENST00000606512.1_1_RP11-26J3.3-001	chr8	-	80868700:80869616,	CCTGCCCTCCAGAGTCTTGCTATTAGTAGAGTAGATAGACAAAAACAAAAGTATGCCAAAAAATGTGGCAGCATGCTACATGATGTCATAAAGGTCTGACCTTTTTTTTAAAATAGCAGACCAGACTTTGGGCCATGGGGAAAGAAAGTGCTGTGTTCTACCCCAAGATATTATGGAAGATTCTTAAGAATGGGACTTTTAGTCTAAGAAAAAACAGAATGTGGCAGGGAGACGAGGGCCTTCTAGGCAAAGAGAATGAATGAATAGCTTATACGAAGGCACAGGGGCAAGGGGAGAACAAACAAAACAAGCATAGACTGTTCAAGAACTTCAAGTGACTTAGGTGACTCCTGAGCTCAGAATTCATGCGGCAGGAGCAGCAGCGGGAGATGACTCTAG…
ENST00000596451.1_1_CTD-3099C6.11-001	chr19	-	53101902:53102140,53100952:53101356,	CCCAGGCTGGAGTGTGGTGGCAAGATCAGAGCTCACTGCAGCCTCCAACTTTCTGGCTCAAGTGATCCTCCCACCTCAGCACCCCAAGCAGCTGGGACCACAGGTGTGGACTAACACACCTGGCTGTTTTTTTTTATTTTTAGTAGAGATGAGGTCTTACTATGTTGCCTAGGCTGATTTCGAATTCCTGGGCTTAAGCGATCCTCCCTCCTTGGCCTCTCAAAGTGCTGGGATTACAGgtgtgagccaccgctccgggccctgagtttatttccatgaaatatgaaattatcctccactcctgggagtaataggcagttttgcacgtcacctttcagtttccattatccactcaaacaacccaggaccttgcttagtttaataatcccttctaattgc…
ENST00000607934.1_1_AC000068.9-001	chr22	+	19441702:19442128,	TCCTGACCCCCATGCTGCAAGTCTTCTGTTTCATACACCCTACACCAGCTCTACAGAAAAAAACAGGACACCAGGGAGCAGAGGGACCCTAGGAAAGGGAAAACATGACAGACACCCTCATGTGGTTTGGCTGCGTCCCCACCCAAATCTCATCTTGAATTACCACGTGTTGTGGGAGGGACCAGGTGGGAGGTAACTGAGTCGGTGGGAGGTAACTGAGTCATGAGGGCGGGTCTTTTCCGTGCTGTTATCATGATAGTGAATAAGTCTCATGAGATCTGATGGTTTTATAAGTAGGTGTTTCCCTGCACCAGCTTTTTCTCTGCCTGCTACCATCCATGTAAGATGTGACTTGCCCCCTGCCATGATTGTGAGGCCTCCCCAGCCATGTGAACTGTA…
ENST00000598992.5_1_LINC00969-037	chr3	+	195414692:195415190,195415404:195415668,195416210:195416309,195425901:195426041,	ATCTCCAAACCATCCCCACACTTGTCAGTGGAAAAAGTGTCTTCCGTGAAACCAGTCCCTGGTGCCAAAAAGGTTAGGGACTGCCGGTTTAAATAACCAAATGCTAAAAGAACTGGCATAGAAGTAAATGGGCTGCTGCTTTATTTTTAGGCTGTTCTTTTTAGAGAGCAATGACAGTTATTTCCAAGTTTGTCATTAGAAAATAATATTAGGTTGGAGCAAAAGTAATTGCAGTATTTGCCATTGCTTTCAATGGTAAAAGGCACAATTACTTTTGCAGCAACTTAATATTATAAATTTGTTCTTAAAGTGTATTTTTGATAAGAAAGCCGTTTTGTTTTTCCTTCTGTTAATTTTTTGTTTTTTTCTTGGTCGAGACAGAGTCTTGCCATGCTGCCC…
ENST00000611189.1_1_RP11-104N10.2-001	chr16	+	89583205:89588625,	GAAGCTTGCAGTGAGCCGAGATCGCGCCACTGCACTCCAGCCTGGGCGACACAGCAAGACTCTGTCTCAAAAAAAAAAATTAAGAAAGAAAAAAGCGACGGCGAGACTCTTGTCTCAAAAAAAAAGAAAAAAGAAAAAAGTCGTAAGAGAAAATATATTTCCTATTTATGCAGTGGAAGCGGATCACCATAAAGAGCTTCATCCTCATGGCCTTCACCTTGAGTGGGCTGAGGAGGAGGACGAGGGGCTGGTCTTGTTGTCTTGGGTAGCAGGGGTGGAAGAAAATCCACGTGTCCGTGATCATACATAGCTCACTCCTGTGTTGCTGAAGGGTCACCTGTCATAGAAGAGGGAAGAATTGTGTGGCCTGTGCGGATTCTGCATTCAGCCTTGTGTGTT…
ENST00000599360.1_1_CTD-3032J10.2-002	chr19	-	17278731:17278861,17268430:17268522,17268105:17268200,17263426:17263572,	CCAGCAGGTAGAAGAGGCCCGTGGGTTTCTTGCTGATGAGATGGATGCAGCCGACATTGTCTGTGTAGCCGATGTTGTGCCACGTGATCCCCTCGCCCTGATATTCCTCCTGCAGGGGTGGCGCGGGGTCGgtaagtttcttatctcccagatatgtaatatctacataacatatattgcatacaggtcgagtatccctaatccgaaaatctgaaatgcttcaaaataggaaactttttaaactgatgcgtggcttaaaattaactctaatagggctgggcacagtggctcacgcctgtaatcccagcactttgggaggccaaggcaggtggatcacctgaggtcaggagtttgagaccagcctgaccaacatagcaaaatcccatctctactaaagat…
ENST00000618397.1_1_RP11-504P24.9-001	chr1	+	224181964:224182051,224182414:224182898,	AGTTGGTGCAAACAAGGCTCACTGCAGCCTTGACCTTCGGGCTCAAGGAATCCTTCCCTGTCAGCCTCCCCGGTAGCTAGGACTACAGgtgcatgctaccacgcttggctaattctttttttgaaatggagtctcactctgtctcccaggctggagtgcagtggtgcaatctcggctcactgcaggctggtctcaacctctgacttcggctggtccacccacttctgcatcccaaagtgctgggattacaagtgtgacccaccgcgcctggcgattttgctcattttagatactagaactttttaatttaaattttttttttcctgagatggagtcttactttgtctccaggctggagtgtagtggcgtaatctcggctcactgcaacctccgcctcct…
ENST00000496975.2_1_AC084117.3-001	chr11	+	18427156:18427345,18428199:18428278,	TTTTGCTGGCTTTTTAAAAAAGATTCTTCTGAGAAAGATTAATACAAGTCTTCCATTACTGACTTAAGTGAAATAAATTAATGTACCCACAGCTTACCTTTTTTGAAAGAAATGGTTGAGCTTTAGGATTAATGTCCATTAGGCCTGTTCAACACATAGATACTTGATAATTTGACTACAAAAAAGTCTTgttcaattatgctgaggtaggtggaagactataaaagaaataaactatttctccattggggaaaatagaaattatattcaagttagcattatgttactatttttaatgactttcttttatactattaattaaatcataactgaacacctggaaaggaatttctacttatcaaagttttttatttttttgagacagtctccctctgtcac…
ENST00000553697.1_1_RP11-671J11.7-001	chr14	-	35011288:35011650,35011023:35011204,	TCACCGTGTTAGCCAGGACGGTCTTGATCTCCTGACCTCGTGATCCGCCCGCCTTGGCCTCCCAAGGTGCTGGGATCACAGGCGTGAGCCACCACGCCCAGCCAAAAAGTTGTTTTAAAATTTTTTCGAGAGATAGGATCTCGCTTAGTTGCCCAGGCTGGTCTTGAACTCCTGGGCTCAAGCAATCTTCCCACTTTGGACCCCCACAGTGCTGGGATTACAGGGGTAAGCCACCACACCCAACCTCAATCTTCTTGTGATCTGTTATGTTGACAACCAAGACAGCTACTTAGTGGTTGGTTGATGGGTGGACAGTGTATACAGCATGGACACACTGGACAGAGGCATGACTCAATGTTCCAGgtaggacggcaacagatttcatcacgctactcagaa…
ENST00000340301.5_1_RP11-1186N24.5-002	chr16	-	15219548:15219805,15212783:15212911,15208300:15208428,15204648:15204678,	AGATGTCCCATATATCCAGCATTCTAGGACATTCTGTCAGATGGCACCGGGCTCTGTCCTGTCTGCTGAGGAGGTGGCTTCTCATCCAGGTCCTGAGCAGGTCTGAGCTGCCGCCCGCTGACCACTGCTGTCGTCCTGCAGGTGGCTGGGAGCCCGAGCCCCACACCTGCCGGGCAGCAGGTGCTGGACATCGACAGCTGCCTGGACTCGTCCGTGCTGGACAGCTCCTTCCTCACGTTCTCAGGCCTCCACGCTGAGgtgagggctctactgggggtcctgggctgggctgggggtcctgccgccttggcgcagcttggactccagacactgtgcacctctcagcaggcctttgctggacaggtgaagagtgacttgtttctggatgattctaagagg…
ENST00000598146.1_1_CTB-102L5.8-001	chr19	+	38690476:38690807,38691475:38691574,	CATAGTAATTTTCTTAAATATATATATATATATTTTATCCACTAGAGCTACTTAGTGAAGTTTCTACAGATGAAATACAAAGACATCTAGAATTTGATTTAAAATATTCCAGGTTGGGTGCAGTGGTTCGCACCTGTAACCCCAACACTTTGGGAGGTCAAGGTAGGAGGATGGCTTGAGGCCAAGAATTCGAGACCAGCCTGGGCATCGTAGCGACACCCTGTCACTACAAAAAAATTTATTTTACTTATTTATTTTTTAGAGTCTCACTCTTTCACCCAGGCTGGAGTTCAGTGGCGTGATCTTGGCTCACTGCAGCCTCCACCTCTCAGgttcaagcaattctcctgcctcagcctcctgagtagctgagattataggtactaattttaaaattag…
ENST00000623905.1_1_CTD-2095E4.4-001	chr17	-	30505965:30507093,	GCGCTCCTCACATCCCAGACGATGGGTGGCTGGGCAGAGACGCTCCTCACTTCCCAGACGGGGCGGCCGGGCAGAGGCGCTCCTCACTTCCCAGACGGGGCGGCCGGGCAGAGGTGCTCCTCACATCCCAGATGGGGTGTCAGCTGGGCAGAGGCGCTCCTCACTTCCCAGATGGGGTGGCCGGGCAGAGGCGCTTCCCATTTCCCAGATGGGGCAGCCAGGTAGAGGCGCTCCCCACTTCCCAGACGATGGGCGGCCAGGCAGAGGCGCTCCCCACTTCCCAGACGGGGTGGCCGGGCAGAGGCGTTCCTCACTTCCCAGATGGGGTGGCTGGGCAGAGGCGCTCCCCACTTCCCAGACGGGGCAGCCGGGCAGAGGGGCTCCCCACTTCCCAGATGA…
ENST00000581622.1_1_RP11-927P21.2-001	chr17	+	62895884:62896296,62896688:62896834,	ACTCCTGGAGCGGGGGGAGACTAACCCCTCTCCTGTGTCCACAACTGTAGTAACACAATCCTCGGTTCTGCTCTCCAAACTTCAAATAAGGGGTCAGAGCCAAGGGTCAAGACTTTAGGAAAAGCCCCGGAAATACCCTGCACTCAAAAAGCAGTTTCAGAGTTTCACATTTTCCTGAGAATTAAACAAATTATCCTCCAAATTCTGCTGCTTGTTTTGAATTATGGTTATACTGGCAATGTTATCCAACCCTTGAGTTGTTTTTCTTTTCTTTTTTTTTTTTTCCTCGAGAGAGTGTCTTGCTCTGTCACCCAGGCTGGAATGCAGTGGCATGATCTCGGCTCACTGCAACCTCCGCCTCCTGGGTTCAAGTGGTTTTCATGCCTCAGTTTCCCAAGT…
ENST00000530512.3_1_RP11-77K12.4-001	chr16	+	75509794:75510218,75529158:75529305,	AGTGCAGTGGCATTATCTCGGCTCACTGCACTGTCCGCCTCCTGGATTCAAGGGATTCTCCTGCCTCAGCCTCCTGAGTAGCTGGAATTACAGGTGTGCACCACCACACCCGGCTAATTTTTTTTATTTTTAGTAGAGATGGGGTTTCACCATGTTGGCCAGGCTGGTCTCAAACTCCTGACCTCAAGTGATCCACCTGCCTCAGCCTTCCAAAATGCTGGGATTACAGGCATGAGCCACCACGCCTGGCTTGTGGTTGAAATCTTAACCCACAATATGATGGTGTTGGGATGTGGAGCCTTTGGGAGGTGATTAGATAATGAAGGTGGAGACCTCAAGAATGGGATTAGTGACATTCTTTAAAAGGCCCTGGAGACTGGGTACAGTGGCTCATGCCTG…
ENST00000584339.1_1_RP11-649A18.5-001	chr17	-	73137159:73137445,73134511:73134623,	TATATTCTGTGTGGCTGACTGCTGCAACTTTAGTTCATCTGTCTTAAAATGAAAAGGGGCACAATAATATTTTTTTCTTTACTGAGACAGGTTCTCACTGTTGCCTGAACCACGAGTGCAGTGGCACAATCACCACTCACTGCAGCCTTGACTTCCGGGTTCAAGCCATCCTCTCACCTCAGCTTCCTGAGTAGTTGGGACTACAGTTGCATGCCACCATGCCTGGCTAATTTTTGTGGTTTTGTTTTTGTTTTGTTTTTGAGATGGAGTCTTGCTCTGTTGCCCAGgctagaaatgcagtggcatgatcttggctcactgcagcctccacctctttgattcaagcaattctcctgcctcagcctcccgagtagctgggattacaggtgcccgccactg…
ENST00000463167.1_2_WWTR1-IT1-001	chr3	-	149367627:149367971,149366784:149366889,	GTCTGGGTTATGCTATTTGGAACTGTCATTGATGGTGAGATAGAGATGATGGAAGAAAACCCAAATATACCAGAAATGGGTAGTACACCTCCATTGTCTATTTATATTTTATTCTCATCAAGATTTCCACCAAGGTGACTCACACCACTAATCTTATCACTTTGGGGGGCCGAGGTGGGAGGATTGCTTGAGGCCAAGAGTTTGAGACAAGCCTGGGCAACATAGCGAGATTCTGTCTCTACAGAATTTTTTTTTTTTTTTTTTTTTGAGATAGCGTTTCACTCTTGTCGCCTAGGCTGGAGTGCAATGGCGCCATCTCAGCTCACGGCAGCCTCCTGCTCCCAGgttcagctgattctcctgcctcagcctcccgactagctgggattataggcatct…
ENST00000422679.1_1_MIR1302-9-001	chr9	+	27657:30445,30758:30891,	TTTCTTTTCTTTTTCTTTCCTCTCACTCAGCGTCCTGTGATTCCAAAGAAATGAGTCTCTGCTGTTTTTGGGCAGCAGATATCCTAGAATGGACTCTGACCTAAGCATCAAAATTAATCATCATAACGTTATCATTTTATGGCCCCTTCTTCCTATATCTGGTAGCTTTTAAATGATGACCATGTAGATAATCTTTATTGTCCCTCTTTCAGCAGACGGTATTTTCTTATGCTACAGTATGACTGCTAATAATACCTACACATGTTAGAACCATTCTGACTCCTCAAGAATCTCATTTAACTCTTATTATCAGTGAATTTATCATCATCCCCTATTTTACATAAGGAAATGGGGTTAGAAAGACCAAATAACATTTTTTCAACATCAAAACACTAGCTT…
ENST00000593654.1_1_PTOV1-AS2-001	chr19	-	50362463:50362546,50362100:50362354,50361811:50361883,50361604:50361684,50360227:50360329,	TTGCTTTCATGTAAAAGCACCTACACCCAGGCCCCCCCCACCCACGAACAGCTTCGTGGACAGTTTACTCAGACTGAGTCGAAGgtaattttaaggtagtttcgggatattacccaagtatggcccagctggaaggtggacatcggggggagggctcagaaacaccaaagtccaaccttctccacctcacagATGGAGAAACTGAGCCCGAGAGAGAGAAGAGGAGTCAGCTGAGCCTCCCCCAGATAAGACAATCGCCAAATATTCTGGGACCTTGCTGGGGGCAGACAGCCCTCCCTGCCCAGCAATGGGCCTTTGGGATGTGGCACAAGCTCCCGGGAAACCAGGAGTGACAAGGGCGCCTGTCCCTGAGGAGTGGAGAGCGCGGAGTTGGTGCTG…
ENST00000456782.1_1_DISC1-IT1-001	chr1	+	232061580:232061696,232076674:232076796,232079495:232079705,232080669:232080979,	GACAACCACCAGAAGCTGGGAGAGAGGCACGGAAAAGATTCTCCCTCAGAGCCTCAGAAGGAACCCACTGGACTAACACCTTGACTTTGGATTTCTGGCTGCTGGGACAATGACGGAgtaagtttctgtagttttaagccacccagttttcgatactttgtcatagcagcattaggcaactaattccatatctcacccataataaacactcagtgctagcaattggctgccactgtggtgattatcagcatggaactatgtgttcctgaagagaattagttattccatttctatgaatattttcaacccaagattgttgctctcagttaacgtactgaaaatgaacttggtgaaaaagtaaaagctcttctacatatcccatttgtggatagacttaag…
ENST00000593060.5_1_CTC-550B14.7-001	chr19	+	55517561:55517667,55517785:55517832,55554168:55554288,55557842:55558266,55559370:55559454,	GATTTGCAGTCGGAGGCAGGCAAGAAGTGAAATCAGAAGACGGGAAGTGGCTGAGGGGAACGTCTTTTCTCTCTCCTGCTCAGCCCGAAGTGAACAGGTAGCATCAGgtgtgccatttcagtgactgggcacagcccaggcacccacatctctctgcagcgcctattcttggaacaccagagacctctacactattttctgttgcttttttccttcattttcagAGATGAGATCCTGGATTGAATGACTACTATGGAAAGTGATTGACCAAGgtaagtcacaactatcttgttctttaattttggtgttgtttgttatgacttgttagccgtctagcactcatagctttgcatttccactctgcattacttgtatttttattattttgtgatattcgta…
ENST00000554548.1_1_RP11-589M4.3-001	chr14	-	53286643:53286752,53259593:53259678,	CACAAGATTTTGAGAACCCAGATTCAAATAAAGAAATAGATATGGCCAGGTGCGATGGCTCACGCCTGTAATCCCAGCACTTTGGGAGGCCGAGGCGGGCGGATCACGAGgttagtatatcaagaccatcctggctaacatggtgaaaccccatctctattaaaaatacaaataaataaataaataaataaatagccgggcgtggtggcgggtgcctgtagtcccagctactcgggaggctgaggcaggagaatggcgtgaacccgggaggcggagcttgcagtgagccgagatcgcgccactgcactctagcctgggcaacagagcgagacttcgtctcggaaaaaaaaaaatatataaatggcaataacattttaatctttgtgagttatgataggc…
ENST00000447347.1_1_RP11-218L14.4-001	chrX	+	154697947:154698035,154716244:154716707,	CACGGTGTCTTGGAAAATGGAAAGAATTGGGAGCCTTCCTACCGCTGGTGAAATCTAGGAGTGGCAGTTGAGGGCTTCTGTTCACAAAGgtatttacttttttctgcttattctctcagtccatttctcctcaagttagagagccttacatcccattctcaggatctgactggctcacattgtttttcctcagtattgcttccagggggtggggacagaatgagaagtgtgctaaaccagccatcctccccacaagaatttatacatatatatatatgtactataaatatatagtacatatatatgtacaataatacatatatatgtactatatataatacatatataaatacatatataaacacctatataatatacatgtatatatgaatacctata…
ENST00000631307.2_1_LAMTOR5-AS1-048	chr1	+	110953642:110954143,110954795:110954915,110955661:110955716,110958631:110958810,110960869:110960978,	AGTGGCCACAGTATTGGCCAGTGTAGCCCAAGGATATCTCAAATTATCTCAAAGCTAGATCAGTGATTAAAGGATTCTCAGGCCAGGCATGGTAGTTTTCAGGCCTGGTATGGTGGTTTACGCCTGTAATCCCCGCACTTTGGGAGGCCTAGGTGGGCGGATGGCTTGAGCCCAGGAGTTTGAGACCAGCCTAGCCAACGTGGGGAGACCCTGTCTCTACCAAAGCACAAAAATTAGCTGGGCATGGTGATGCGCACCTGTGGTCTCAAGTACTTTGTGTGAGGTGGGAGGATCACTTGAGCCCGGGAGGTTGAGGCTGCAGTGAGCTGAGATTGCACAACTGCACTCCAGCCTGGGTGACAGAATGAGACCCTGTCTCAAAAAAAAAAAAGGATTCTC…
ENST00000597411.1_1_AC005253.2-001	chr19	-	18672239:18672370,18668585:18670453,	CTTTTTGATACAGAGTTTCACTCCTGTCACCCAGGCTGGAGTGCAATGGCGCGATCTTGGCTTAGCGCAACCTCCGCCTCCCAGGTTCAAGCGATTCTCCTGCCTCACCCTCCCAAGTAGCTGGGATTACAGgtgcccgccaccacgcctggctaatttttgtattttttagtagagacggggtttcaccattttggccaggctggtctcgaactactgacctcaggtgatccactcgcctcagcctcccaaagtgctgggattacaggcatgagccaccgcgcccaggctactttaccttgtttttgtttgtttgtttgttaagagacagggtctcgctatgttgcctaggctgctcttaaattcctaggctgacacgacccttttgccttggcctcc…
ENST00000421820.1_1_AC018866.1-002	chr2	-	121467840:121468093,121466839:121467054,	GTGTGGGATGACGAGGAAAGCCCATGTGAAGCGACTGTCTCCTGCCTGTTTATTGAGGGCTCCGGAGTGCTCTTCAAAACCATCTTCCTGCCCTTTTCGGCAGACAGCAGCATCTCAGGGATGCCTTTGCCTCCCAGAGGGGCCGGAGGTGGGCAGGGAACAGAAACCTCAAAGAGTCCTGCAGCTCTCTCAGCGAGAAGCCGCCACAGCCCTTCTCGAGGCGTGCGCCCGAAATGCACTTCTTCTAGCTGGAGgtgggtatcaaatcctattttacattcgcctcagagtttcaattcaaagacggcacttccacagatagaaatttcaaattcttaacaaaaaataaagagaggctcgtgtgaaggaggcattctggatttgacaaggtgttatctg…
ENST00000617489.1_1_MALAT1-003	chr11	+	65272675:65272749,65272975:65273133,65273857:65273940,	CACCGAAGGCTTAAAGTAGGACAACCATGGAGCCTTCCTGTGGCAGGAGAGACAACAAAGCGCTATTATCCTAAGgtcaagagaagtgtcagcctcacctgatttttattagtaatgaggacttgcctcaactccctctttctggagtgaagcatccgaaggaatgcttgaagtacccctgggcttctcttaacatttaagcaagctgtttttatagcagctcttaataataaagcccaaatctcaagcggtgcttgaaggggagggaaagggggaaagcgggcaaccacttttccctagCTTTTCCAGAAGCCTGTTAAAAGCAAGGTCTCCCCACAAGCAACTTCTCTGCCACATCGCCACCCCGTGCCTTTTGATCTAGCACAGACCCTTCACCCC…
ENST00000615485.4_1_RP11-575L7.4-012	chr9	+	86462478:86462823,86463562:86463615,86463749:86463870,86464287:86464506,	TGATGGTAAATACCGAGTGTCGACTGGATTGAAGGATGCAAAGTATTGATCCTGGGTGTGTCTGTGAGGGTGTTGCCAAAGGAGGTTAACATTTGAGTCAGTGGGCTGGGGAAGGCAGATCCAACCTCAATCTGGTGCGCCATCTAATAAGCTGCCAATGAATATAAAGCAGGCAGAAAAACATAAGAAGGTGAGACTGGCCTAGCCTCCCAGCCTGCATCTTTCTCCCATGCTGAATGCTTCCTGTCCTCGAACATCAGACTCCAAGTTCTTTAGTTTTGAGACTCGGACTGGCTTCCTTGCTCCTCAAGCTTGCAGACAGCCTATTGTGGGACCTTGTGATCATgtaagtcaatacttaataaactcccctttatgtttatatatatatttatataa…
ENST00000623773.1_1_CTB-96E2.6-001	chr17	-	26700692:26701320,	TTTTTTTTTTTTTTTTTTTTGAGACGAGTCTTGCTCTGTCATCCAGCGTGGGGTGGAGTGCAATGGCACAATCTCGGCTCCCTGCAACCTCCACCTCCCGGGTTCTGTGCGATTCTTCCACCTCAGTCTCCCCAGTAGCTGGGATTACAGATGCCCGCCACCATGCCCAGCTAATTTTTGTATTTTTTTTTTTTTTTAGTAGAGACAGGGTTTCACCATGTTGGCCAGGCTGGTCTCGAACCCCTGACCTCAGGTGATCCACCCGCCTGGGCCTCCCAAAGTGCTGGGATTACAGGCGTGAGCCACGGCGCCTGGCGGGGATCCTGCCTTTCTTTGGAAGTATTGTGATAGCAACCACGCACGTTGTGCTCTGTCCTTGGTCCTGAAGAGACCAGCGTG…
ENST00000582866.1_1_RP11-498C9.15-001	chr17	-	79836301:79838982,	TTTATGACCTTGACACTTTTAAAGGGTACTCTCAGCTATTTTGTAGAATGTCCCTCACACTGGGGACTCTGACCTTATGACTGGACAAGGTTTTGTTTTTTGTTTTTTTTTTTTTTTTTGAGACGGAGTCTTTCTCTGTCTTCTAAGCTGGAGTGCGGTGGTGTGATCTCAGCTCACTGCAATCTCTGCCTCCCAGGTTCAAGCGATTCTCCTTCCTCAGCCTCCTGAGTAGCTGGGATTTTAGGCACCCGCCACCACACCCGGCTAATTATTGTATTTTTATTAGAGACAAGGTTTCACCATGCTGGCCAGGCTGGTCTTGAACTCCTGACCTCATGATCCATCCGCCTTGGCCTCCCAAAAGTGCTGGGATTACAGGCCTGAGCCACCACGCCCTGC…
[truncated: 661 more rows]
