# Supplementary material for: Identifying sequence features that drive ribosomal association for lncRNA
Source: BMC Genomics. 2018 Dec 31;19(Suppl 10):906. doi: 10.1186/s12864-018-5275-8 (PMC6311901; doi:10.1186/s12864-018-5275-8)
Supplement: Supplementary file 2 — Raw data for human. (ZIP 9950 kb) [file 12864_2018_5275_MOESM2_ESM.zip › raw_human/5_human_g4_QGRS.txt]

## program: QGRS(PMID:22576365)
## date: 2018-4-24
## contact: zengxchao[at]gmail.com
# lncrna T1 T2 T3 T4 TS GS SEQ
ENST00000602810.1_1_ZSCAN16-AS1-002	115	123	130	140	2	19	GGGCCCTGGGCCAGAGGCAGAAAACGG
ENST00000602810.1_1_ZSCAN16-AS1-002	408	414	420	431	3	60	GGGGTTGGGCAAGGGCAGAAGCAGGG
ENST00000602810.1_1_ZSCAN16-AS1-002	1272	1275	1282	1291	2	17	GGAGGTGTGTGGATATACAGG
ENST00000476274.6_1_RP11-203J24.9-003	364	371	379	387	2	20	GGCTCCCGGGACCTCGGCAGGATGG
ENST00000476274.6_1_RP11-203J24.9-003	426	430	442	447	3	58	GGGTGGGCCTGGCTCAGGGAAGGG
ENST00000476274.6_1_RP11-203J24.9-003	515	522	532	542	2	19	GGTCCGAGGTCAGCTCAGGCTCGGCCAGG
ENST00000476274.6_1_RP11-203J24.9-003	558	567	573	582	2	19	GGAAATCATGGAGAAGGGGCAGCTGG
ENST00000476274.6_1_RP11-203J24.9-003	664	674	678	688	2	17	GGCTACCCGCGGGAGGTGCAGCAAGG
ENST00000426066.1_1_BMS1P20-001	458	461	464	467	2	21	GGTGGAGGAGG
ENST00000426066.1_1_BMS1P20-001	895	900	907	914	2	19	GGTCAGGAACGCGGACCACGG
ENST00000426066.1_1_BMS1P20-001	1064	1076	1086	1092	2	17	GGCTTCAGTGTTGGGGACTTCTGGATAAGG
ENST00000426066.1_1_BMS1P20-001	1555	1559	1569	1577	2	17	GGAAGGACAGCTCTGGCCACCAGG
ENST00000426066.1_1_BMS1P20-001	1600	1606	1618	1625	2	17	GGACCCGGTGTCCCCACAGGGTCCTGG
ENST00000634676.1_1_LLNLR-245B6.1-001	53	62	65	72	2	17	GGTCAGCACGGAGGCCACAGG
ENST00000634676.1_1_LLNLR-245B6.1-001	258	270	277	284	2	17	GGATAACCTCAAGGAGCACGGGACCTGG
ENST00000634676.1_1_LLNLR-245B6.1-001	624	631	641	651	2	19	GGCTCATGGCTCGTACTGGAGGTAACAGG
ENST00000634676.1_1_LLNLR-245B6.1-001	1363	1372	1379	1385	2	19	GGACATGCTGGCAAGTGGGGCAGG
ENST00000634676.1_1_LLNLR-245B6.1-001	1950	1961	1970	1978	2	19	GGGCCACCAGAGGGCTCCTTGGTCTAGTGG
ENST00000634676.1_1_LLNLR-245B6.1-001	2058	2064	2068	2071	3	62	GGGAAAGGGTGGGGGG
ENST00000634676.1_1_LLNLR-245B6.1-001	2362	2370	2375	2380	2	19	GGCTGCCAGGCAGGGAAGGG
ENST00000520348.5_1_SNHG6-005	94	97	100	103	2	21	GGTGGCGGCGG
ENST00000590513.2_1_RP11-400F19.6-001	86	91	97	99	2	18	GGGTCGGCTTCGGGG
ENST00000590513.2_1_RP11-400F19.6-001	127	130	133	137	2	20	GGCGGCGGGAGG
ENST00000590513.2_1_RP11-400F19.6-001	262	268	274	283	2	19	GGGCGAGGTATTGGTAGAAGCGG
ENST00000590513.2_1_RP11-400F19.6-001	411	414	417	420	2	21	GGAGGGGGCGG
ENST00000590513.2_1_RP11-400F19.6-001	511	519	527	535	2	21	GGAAGTGAGGCGGAAAGGGCGCTGGG
ENST00000590513.2_1_RP11-400F19.6-001	597	605	614	621	2	19	GGCTACAAGGGAGCCCTGGTGTCAGG
ENST00000590513.2_1_RP11-400F19.6-001	828	838	844	851	2	18	GGCTCCCGCAGGACAGGGTGCTCGG
ENST00000590513.2_1_RP11-400F19.6-001	875	882	890	915	3	52	GGGTTCGGGGAACGGGGGTGTTGACTCACTGGACCCCAAAGGG
ENST00000590513.2_1_RP11-400F19.6-001	1006	1015	1024	1032	2	20	GGGAGACGAGGTTCCTGAGGCGCAGCGG
ENST00000590513.2_1_RP11-400F19.6-001	1454	1458	1464	1472	2	18	GGGCGGAGAAGGCTCCTAGG
ENST00000590513.2_1_RP11-400F19.6-001	1587	1598	1608	1614	3	60	GGGATCCCGGAGGGCATGCCAGGGCCCGGG
ENST00000590513.2_1_RP11-400F19.6-001	1660	1670	1679	1688	2	20	GGCATACACTGGAGGTTTTGGGAGAGGAGG
ENST00000590513.2_1_RP11-400F19.6-001	1851	1869	1880	1888	3	57	GGGCCATGGTGAGACTGTGGGGAGAGGCTGGGGCTCTGGG
ENST00000590513.2_1_RP11-400F19.6-001	2073	2078	2100	2112	3	52	GGGAGGGGAGGCTTTACAAGCAGGTGTGGGTTCCCACGTGGG
ENST00000590513.2_1_RP11-400F19.6-001	2213	2219	2223	2227	2	19	GGCGTTGGGAGGTGGG
ENST00000609803.2_1_RP11-352M15.2-001	96	104	112	119	2	20	GGGGAAGTGGAGATGTGGGCCTCGG
ENST00000609803.2_1_RP11-352M15.2-001	198	207	210	213	2	17	GGATTCCCTGGAGGGGG
ENST00000609803.2_1_RP11-352M15.2-001	401	406	413	416	2	18	GGGATGGAGCCTGGGGG
ENST00000609803.2_1_RP11-352M15.2-001	555	563	568	576	2	19	GGGGACTTGGCGCGGCGCCTTGG
ENST00000609803.2_1_RP11-352M15.2-001	626	630	638	648	2	17	GGAGGGTCTCCTGGGCCACCTCGG
ENST00000609803.2_1_RP11-352M15.2-001	732	739	748	751	2	17	GGGCTTTGGGAACCTTGGAGG
ENST00000609803.2_1_RP11-352M15.2-001	781	789	804	810	3	58	GGGAGCCGGGGAGCTTCGTTGCTGGGAGCGGG
ENST00000609803.2_1_RP11-352M15.2-001	883	893	903	909	2	18	GGAGCTGATGGGGCAAGAGTGGGAACGG
ENST00000609803.2_1_RP11-352M15.2-001	3579	3582	3588	3592	2	19	GGAGGCTGAGGCAGG
ENST00000609803.2_1_RP11-352M15.2-001	5444	5448	5452	5455	2	20	GGATGGATGGGGG
ENST00000609803.2_1_RP11-352M15.2-001	6748	6756	6768	6776	2	18	GGCTAAAAGGCCCTTCTTTAGGGTAATCGG
ENST00000609803.2_1_RP11-352M15.2-001	6848	6853	6856	6858	2	19	GGTAGGGTGGGG
ENST00000609803.2_1_RP11-352M15.2-001	7635	7639	7641	7647	2	18	GGGAGGGGTTCTGG
ENST00000609803.2_1_RP11-352M15.2-001	8182	8188	8194	8199	2	20	GGTAGAGGCACTGGTATGG
ENST00000609803.2_1_RP11-352M15.2-001	8415	8420	8425	8436	2	17	GGAAGGGTAGGGTAGTGCTGTGG
ENST00000609803.2_1_RP11-352M15.2-001	9230	9236	9241	9244	2	19	GGGTTAGGACAGGAGG
ENST00000413987.1_1_SNHG3-004	505	511	518	530	2	17	GGCTTTGGAATTTGGCATTTAGCTAGG
ENST00000413987.1_1_SNHG3-004	998	1001	1004	1010	2	19	GGAGGTGGCTGTGG
ENST00000413987.1_1_SNHG3-004	1127	1138	1146	1154	2	19	GGCAGTTTATTGGGAAAATGGATATTAGG
ENST00000413987.1_1_SNHG3-004	1418	1422	1431	1434	2	17	GGATGGGACTGAAGGGGG
ENST00000413987.1_1_SNHG3-004	1469	1471	1474	1477	2	20	GGGGAGGTGG
ENST00000413987.1_1_SNHG3-004	1508	1515	1522	1529	2	21	GGAGACAGGTTTGAGGGAGGTGG
ENST00000413987.1_1_SNHG3-004	1572	1580	1585	1590	2	19	GGTGTTGAGGTCAGGGTTGG
ENST00000413987.1_1_SNHG3-004	1739	1745	1749	1752	2	19	GGCTAAGGCAGGCGG
ENST00000413987.1_1_SNHG3-004	1865	1872	1879	1882	2	18	GGAACCCGGGAGATGGAGG
ENST00000579700.1_1_DTX2P1-UPK3BP1-PMS2P11-002	457	464	472	479	2	20	GGCAATCGGGCCCCTGGCTGTGGG
ENST00000579700.1_1_DTX2P1-UPK3BP1-PMS2P11-002	765	769	775	778	2	19	GGCGGGCAGCGGAGG
ENST00000579700.1_1_DTX2P1-UPK3BP1-PMS2P11-002	1050	1056	1062	1064	2	18	GGCAATGGATGTGGGG
ENST00000579700.1_1_DTX2P1-UPK3BP1-PMS2P11-002	1123	1129	1134	1144	2	17	GGCGAAGGTTGGGACTCGACTGG
ENST00000445430.5_1_LINC00969-038	64	67	72	74	2	19	GGGGGTCCGGGG
ENST00000445430.5_1_LINC00969-038	106	112	118	124	2	21	GGCGCTGGCGCTGGCCAAGG
ENST00000445430.5_1_LINC00969-038	258	265	271	275	2	19	GGTGGTAGGCGCTGGAGGG
ENST00000445430.5_1_LINC00969-038	397	406	412	420	2	19	GGGGAACATGGAGGAGGACAACTGG
ENST00000445430.5_1_LINC00969-038	459	463	466	472	2	19	GGCTGGGGGACCAGG
ENST00000445430.5_1_LINC00969-038	605	610	615	619	2	20	GGAAAGGGCAGGCAGG
ENST00000445430.5_1_LINC00969-038	986	990	999	1004	2	17	GGAAGGATGTCGTGGAGAGG
ENST00000445430.5_1_LINC00969-038	1330	1335	1341	1346	2	20	GGCACGGGAATGGCCAGG
ENST00000445430.5_1_LINC00969-038	1436	1442	1450	1455	2	19	GGACCTGGTTGTCTGGTCAGG
ENST00000445430.5_1_LINC00969-038	1724	1731	1736	1743	2	19	GGGGAATGGTCTGGAACACGG
ENST00000445430.5_1_LINC00969-038	1804	1812	1821	1829	2	20	GGAGCAGAGGCGGGGAAGGAGTCACGG
ENST00000445430.5_1_LINC00969-038	1953	1960	1966	1971	2	19	GGACGTCGGCACTGGGAAGG
ENST00000445430.5_1_LINC00969-038	2014	2025	2032	2037	2	17	GGCCCCGCCCAGGTCTGCGGGCTGG
ENST00000445430.5_1_LINC00969-038	2049	2058	2061	2067	2	17	GGTGAACGCGGAGGAGCAGG
ENST00000445430.5_1_LINC00969-038	2205	2211	2219	2229	2	18	GGTGTGGGCCAGATGGAAGTCACTGG
ENST00000445430.5_1_LINC00969-038	2249	2254	2257	2261	2	19	GGCCTGGTGGCAGG
ENST00000445430.5_1_LINC00969-038	2387	2392	2414	2424	3	52	GGGCTGGGCCAACTGGAAGCATCTGCAGGGGAGCAGAGGG
ENST00000445430.5_1_LINC00969-038	2498	2514	2530	2540	3	60	GGGTAAGCAGCGTCCTGGGAACAGCCAGCCGAGGGTGTGGTAGGG
ENST00000445430.5_1_LINC00969-038	2594	2600	2604	2607	2	19	GGGTGTGGTAGGGGG
ENST00000445430.5_1_LINC00969-038	4134	4142	4152	4158	2	18	GGGGGATTGGCACCCAGTGGCCGGGG
ENST00000493536.5_1_SNHG16-002	43	47	55	59	2	18	GGTCGGCCGCGTGGCTGG
ENST00000437681.1_1_SNHG3-002	198	207	210	216	2	17	GGTGTCTTAGGCGGCATCGG
ENST00000437681.1_1_SNHG3-002	250	261	277	287	3	60	GGGCCAGAAGTGGGCCATGGAGACCTCGGGACCCGCAGGG
ENST00000437681.1_1_SNHG3-002	1099	1105	1107	1115	2	17	GGCGTAGGGGAGCATAGG
ENST00000437681.1_1_SNHG3-002	1652	1659	1662	1666	2	18	GGTAGCTGGAGGAAGG
ENST00000437681.1_1_SNHG3-002	2177	2183	2190	2202	2	17	GGCTTTGGAATTTGGCATTTAGCTAGG
ENST00000602414.5_1_SNHG8-001	202	206	211	216	2	20	GGTAGGTCGGGGGCGG
ENST00000602414.5_1_SNHG8-001	318	325	334	354	3	55	GGGCCGTGGGCCCTCGGGGAAAGGTTCCGTGCACTCGGG
ENST00000521399.5_1_SNHG6-006	94	97	100	103	2	21	GGTGGCGGCGG
ENST00000398039.2_1_RP11-78J21.7-001	49	57	65	75	2	19	GGCGCCCTGGCGGCGCGGAAGCCCGCGG
ENST00000398039.2_1_RP11-78J21.7-001	93	96	102	105	2	19	GGGGGCAAAGGAGG
ENST00000521127.1_1_SNHG6-007	94	97	100	103	2	21	GGTGGCGGCGG
ENST00000520944.5_1_SNHG6-003	35	41	46	53	2	19	GGAAGAGGCGGGGCCACCGG
ENST00000520944.5_1_SNHG6-003	149	152	155	158	2	21	GGTGGCGGCGG
ENST00000453618.1_SEC22B-001	38	47	58	64	2	17	GGGTGCAATGGCCGCTCAAAGGGCGAGG
ENST00000453618.1_SEC22B-001	183	185	190	196	2	18	GGGGACCGGTAGTGG
ENST00000453618.1_SEC22B-001	312	321	330	340	2	20	GGCGCCAAGGGCCTTCCGGGCCAGTGTTGG
ENST00000453618.1_SEC22B-001	1814	1820	1825	1832	2	19	GGATATGGAGAGGCCCCTGG
ENST00000550231.1_1_RP11-478C19.2-001	581	583	589	592	2	18	GGGGCAGAGGTGG
ENST00000429210.1_RP11-312O7.2-001	115	126	144	157	3	59	GGGGAAGAGAGGGGAGGAGAGCTCTGAGTGGGAAGCGGAGCCGGG
ENST00000429210.1_RP11-312O7.2-001	469	481	487	493	2	17	GGCTAATGCTGAGGCTGCGGCTCCGG
ENST00000429210.1_RP11-312O7.2-001	644	653	665	672	2	17	GGTCTTGGAGGTATTGATTTAGGTGGTTGG
ENST00000524003.1_1_OTUD6B-AS1-001	57	61	65	69	2	21	GGCGGGGCGGCAGG
ENST00000524003.1_1_OTUD6B-AS1-001	1572	1577	1582	1587	2	21	GGTTTGGGAGGGGGTGG
ENST00000416970.5_1_SNHG7-003	47	50	59	63	2	17	GGAGGCTGCCGTGGCGGG
ENST00000416970.5_1_SNHG7-003	156	163	178	184	3	58	GGGGACTGGGCTGCTGGCCTCCGGGTGCGGG
ENST00000416970.5_1_SNHG7-003	540	545	561	582	3	53	GGGATGGGCAGGCTGGCATGGGGGCAGCCGCTGCCCCTGCCTGGG
ENST00000636308.1_1_DTX2P1-UPK3BP1-PMS2P11-003	378	394	405	415	3	60	GGGTCTGAAGCTGTTTGGGAAAGCAGCGGGACTCCTTGGG
ENST00000636308.1_1_DTX2P1-UPK3BP1-PMS2P11-003	483	487	492	497	2	20	GGCAGGATGGGCTGGG
ENST00000636308.1_1_DTX2P1-UPK3BP1-PMS2P11-003	562	575	582	589	2	17	GGGCCAACGTTTTGGGCTTGGGAGCCTGG
ENST00000636308.1_1_DTX2P1-UPK3BP1-PMS2P11-003	673	680	690	699	2	19	GGACACCGGCACCATGCGGACTGTGCGG
ENST00000636308.1_1_DTX2P1-UPK3BP1-PMS2P11-003	731	737	747	753	2	18	GGCCGAGGTGTCGTCTGGGAGTGG
ENST00000636308.1_1_DTX2P1-UPK3BP1-PMS2P11-003	817	820	825	827	2	19	GGTGGCCAGGGG
ENST00000636308.1_1_DTX2P1-UPK3BP1-PMS2P11-003	1567	1574	1582	1589	2	20	GGCAATCGGGCCCCTGGCTGTGGG
ENST00000636308.1_1_DTX2P1-UPK3BP1-PMS2P11-003	1875	1879	1885	1888	2	19	GGCGGGCAGCGGAGG
ENST00000636308.1_1_DTX2P1-UPK3BP1-PMS2P11-003	2242	2248	2254	2256	2	18	GGCAATGGATGTGGGG
ENST00000636308.1_1_DTX2P1-UPK3BP1-PMS2P11-003	2315	2321	2326	2336	2	17	GGCGAAGGTTGGGACTCGACTGG
ENST00000636308.1_1_DTX2P1-UPK3BP1-PMS2P11-003	3004	3008	3019	3026	3	59	GGGTGGGTCTTCCCAGGGAGTAGGG
ENST00000636308.1_1_DTX2P1-UPK3BP1-PMS2P11-003	3350	3355	3365	3376	2	17	GGGCTGGAGTGCAGTGGCAGGATCAGGG
ENST00000636308.1_1_DTX2P1-UPK3BP1-PMS2P11-003	3628	3637	3644	3653	2	19	GGCCTCCACGGTCCCTGGAGCTCTAGG
ENST00000636308.1_1_DTX2P1-UPK3BP1-PMS2P11-003	4106	4116	4128	4134	2	17	GGCACCACCAGGAGAGACCTCCGGCTGAGG
ENST00000636308.1_1_DTX2P1-UPK3BP1-PMS2P11-003	4634	4637	4640	4643	2	21	GGAGGCGGAGG
ENST00000625445.1_1_EBLN3-001	41	48	58	69	2	18	GGTGGGCGGACACAGAAGGCGACGCCTAGG
ENST00000625445.1_1_EBLN3-001	456	464	473	483	3	62	GGGCGGCTGGGCGTCCAGGGCCTCGGTGGG
ENST00000625445.1_1_EBLN3-001	893	900	907	910	2	18	GGCACTGGGGAAGTGGAGG
ENST00000625445.1_1_EBLN3-001	1772	1782	1789	1796	2	19	GGCATCCAGTGGGACTGGGAATATGG
ENST00000625445.1_1_EBLN3-001	2403	2412	2421	2431	2	20	GGCTAGTCTGGAACTCCTGGGCTCATGTGG
ENST00000625445.1_1_EBLN3-001	3555	3563	3570	3581	2	18	GGGGCATTGGTTCTAGGACCACTTATGG
ENST00000590435.5_1_SNHG16-003	108	111	114	120	2	19	GGTGGTGGCTGTGG
ENST00000500741.2_1_NRAV-002	51	57	65	73	2	19	GGCGTCGGTTGCCCGGGCAATGGG
ENST00000500741.2_1_NRAV-002	108	116	121	129	2	19	GGAGCCCCGGCCGGGTTACGAGG
ENST00000500741.2_1_NRAV-002	376	380	384	392	2	18	GGATGGATGGAAGAAAGG
ENST00000500741.2_1_NRAV-002	913	915	919	925	2	18	GGGGCTGGCAGTGG
ENST00000500741.2_1_NRAV-002	1702	1710	1714	1718	2	18	GGCCACAAGGCAGGCAGG
ENST00000428008.5_1_ZFAS1-006	147	157	164	171	2	19	GGTACAGAATGGATTTTGGAAGAGGG
ENST00000428008.5_1_ZFAS1-006	389	395	406	416	2	17	GGCGATGGAATATGAGAGGAGCCCTCTGG
ENST00000442116.1_1_AP006222.2-003	58	67	73	82	2	19	GGTCACCATGGCTTTGGAGCGCCTGG
ENST00000442116.1_1_AP006222.2-003	139	149	156	165	2	19	GGGGAGATGTGGCTGTAGGCCATTGAGG
ENST00000598846.1_1_RP1-283E3.8-001	100	106	119	130	3	59	GGGGACGGGAGGAGGCCGAGGGTCCAGGATGGG
ENST00000598846.1_1_RP1-283E3.8-001	1257	1262	1272	1283	2	17	GGGCTGGAGTGCAGTGGTGCGATCTCGG
ENST00000598846.1_1_RP1-283E3.8-001	2346	2353	2360	2367	2	21	GGCCTGAGGCACCCGGCTTCCGG
ENST00000598846.1_1_RP1-283E3.8-001	2409	2413	2415	2423	2	17	GGCTGGGGTACAGTGG
ENST00000598846.1_1_RP1-283E3.8-001	3205	3211	3229	3241	3	56	GGGAATGGGAAAGACAGAAGAGAAGGGAAATGGCAAGGG
ENST00000598846.1_1_RP1-283E3.8-001	3292	3298	3313	3334	3	54	GGGAGCGGGAGCGCAAGATGCGGGAGCAGCAGAAGGAGCAGCGGG
ENST00000598846.1_1_RP1-283E3.8-001	3478	3487	3493	3503	2	18	GGCCGCCGCGGGAGCGGTTCGAGTTGG
ENST00000598846.1_1_RP1-283E3.8-001	3641	3650	3659	3668	2	21	GGAAGAAGAGGAGGAGGAGGAAGAGGAGG
ENST00000598846.1_1_RP1-283E3.8-001	3701	3704	3707	3710	2	21	GGAGGAGGAGG
ENST00000598846.1_1_RP1-283E3.8-001	3893	3902	3911	3921	2	20	GGAAGAAGTGGGGCTGCCGGAGCGTCGAGG
ENST00000598846.1_1_RP1-283E3.8-001	3941	3948	3952	3961	2	17	GGATCGAGGAGGGCACCTATGG
ENST00000598846.1_1_RP1-283E3.8-001	4026	4032	4038	4041	2	19	GGAGAAGGAGAAGGAGG
ENST00000598846.1_1_RP1-283E3.8-001	4411	4417	4425	4432	2	19	GGCCGTGGACATGTGGTCAGTGG
ENST00000598846.1_1_RP1-283E3.8-001	4821	4831	4835	4840	2	17	GGCCCCCTGAGGGAGGCCTGG
ENST00000598846.1_1_RP1-283E3.8-001	4986	4995	5000	5009	2	18	GGGACCACAGGCGTGGCTACTGCGG
ENST00000578492.5_1_RP13-104F24.2-001	133	142	152	161	2	20	GGCAGCGCCGGAGCCGCGCGGTCGAGGAGG
ENST00000578492.5_1_RP13-104F24.2-001	196	205	213	224	2	19	GGGACAAGTGGAGACGAGGCCGGCGAGCGG
ENST00000578492.5_1_RP13-104F24.2-001	346	356	371	380	3	60	GGGTTGCTCCGGGAAAGGCCCTGTTGGGGGAGGTGGG
ENST00000578492.5_1_RP13-104F24.2-001	554	562	569	577	3	63	GGGGAGAAGGGAAGGGGGAAGGCGGG
ENST00000578492.5_1_RP13-104F24.2-001	1375	1386	1395	1402	2	18	GGCATCACATAGGGCAAACTGGATCAAGG
ENST00000578492.5_1_RP13-104F24.2-001	2491	2495	2497	2504	2	17	GGATGGGGCTCCTGG
ENST00000581621.1_1_RP11-186B7.4-001	94	104	108	118	2	17	GGCCCCGATGGGATGGAGCCCGAAGG
ENST00000581621.1_1_RP11-186B7.4-001	411	420	427	438	2	18	GGTGGTCATGGCACTAGGAGACTACATGG
ENST00000581621.1_1_RP11-186B7.4-001	816	825	830	837	2	18	GGAACGAGAGGAGTGGAAGCTGG
ENST00000581621.1_1_RP11-186B7.4-001	902	905	909	912	2	20	GGAGGAAGGTGG
ENST00000581621.1_1_RP11-186B7.4-001	1027	1035	1043	1054	2	19	GGGTTCCTGGAACCCAGGTGCCTACCTGG
ENST00000581621.1_1_RP11-186B7.4-001	1199	1206	1210	1218	2	18	GGCAGAAGGGAGGATCCAAGG
ENST00000581621.1_1_RP11-186B7.4-001	1282	1293	1301	1309	2	19	GGCATGCCTAAGGCCTTTGGGGAACTGGG
ENST00000581621.1_1_RP11-186B7.4-001	1603	1612	1621	1630	2	21	GGTCGAGGTGGACGGTTTGGCCGTAAAGG
ENST00000581621.1_1_RP11-186B7.4-001	1807	1810	1814	1819	3	62	GGGGGGAGGGAAGGG
ENST00000581621.1_1_RP11-186B7.4-001	2138	2153	2156	2165	3	56	GGGTTGTCCCCAGGTGGGGGGAAGCAGGGG
ENST00000581621.1_1_RP11-186B7.4-001	2462	2467	2472	2476	2	20	GGCTGGGTGTGGATGG
ENST00000581621.1_1_RP11-186B7.4-001	2534	2540	2547	2552	2	19	GGTCCAGGGGAAAGGAGTGG
ENST00000581621.1_1_RP11-186B7.4-001	2865	2872	2879	2892	2	17	GGGCTGAGGGAGCAGGGTTGAGCAACTGG
ENST00000581621.1_1_RP11-186B7.4-001	2910	2917	2923	2926	2	18	GGACTTTGGGTGAGGCGG
ENST00000581621.1_1_RP11-186B7.4-001	3004	3011	3019	3023	3	61	GGGGAGGGGGCCCCTGGGAGGG
ENST00000581621.1_1_RP11-186B7.4-001	3573	3579	3584	3590	2	20	GGTGGAGGAGAGGCCTGGG
ENST00000581621.1_1_RP11-186B7.4-001	4102	4111	4119	4128	3	63	GGGCACTGAGGGGGTTGGGGTGTGGTGGG
ENST00000581621.1_1_RP11-186B7.4-001	4261	4268	4276	4284	2	20	GGCAGGTGGATCACTGGAGGTCAGG
ENST00000581621.1_1_RP11-186B7.4-001	4422	4425	4428	4431	2	21	GGAGGTGGAGG
ENST00000326677.9_1_ZFAS1-002	147	157	164	171	2	19	GGTACAGAATGGATTTTGGAAGAGGG
ENST00000326677.9_1_ZFAS1-002	327	333	344	354	2	17	GGCGATGGAATATGAGAGGAGCCCTCTGG
ENST00000425653.1_1_DANCR-002	99	106	110	123	3	58	GGGTTTCGGGCGGGCCACGCGTGCGGG
ENST00000425653.1_1_DANCR-002	470	476	487	493	2	17	GGAGGTGGATTCTGTTAGGGACAGG
ENST00000425653.1_1_DANCR-002	628	632	637	639	2	19	GGGTGGCACGGGG
ENST00000584926.5_1_LRRC75A-AS1-027	96	101	107	115	2	19	GGCCGGGACCCGGTTCCCCGG
ENST00000450535.5_1_ZFAS1-007	60	66	72	77	2	20	GGGCCTGGCCCAGGCACGG
ENST00000450535.5_1_ZFAS1-007	138	148	161	174	3	62	GGGCTCAGGCGGGCGCGGCTGAGGGGAGCGGACCGCGGG
ENST00000450535.5_1_ZFAS1-007	296	315	321	327	3	55	GGGTGGCCCGGCGTGTAGAGGGAAGGGGGCGGGG
ENST00000450535.5_1_ZFAS1-007	465	475	479	485	2	17	GGTTATATAAGGGAGGTTCAGG
ENST00000450535.5_1_ZFAS1-007	590	600	607	614	2	19	GGTACAGAATGGATTTTGGAAGAGGG
ENST00000450535.5_1_ZFAS1-007	881	890	899	905	2	19	GGAGATTGAGGACAAACTGGCGATGG
ENST00000429897.5_1_LINC00969-040	42	46	55	58	2	17	GGCGGGACTGCGCGGCGG
ENST00000429897.5_1_LINC00969-040	76	79	84	86	2	19	GGGGGTCCGGGG
ENST00000429897.5_1_LINC00969-040	118	124	130	136	2	21	GGCGCTGGCGCTGGCCAAGG
ENST00000429897.5_1_LINC00969-040	270	277	283	292	2	19	GGTGGTAGGCGCTGGAGGGGCAGG
ENST00000429897.5_1_LINC00969-040	473	478	483	487	2	20	GGAAAGGGCAGGCAGG
ENST00000429897.5_1_LINC00969-040	854	858	867	872	2	17	GGAAGGATGTCGTGGAGAGG
ENST00000429897.5_1_LINC00969-040	1198	1203	1209	1214	2	20	GGCACGGGAATGGCCAGG
ENST00000429897.5_1_LINC00969-040	1304	1310	1318	1323	2	19	GGACCTGGTTGTCTGGTCAGG
ENST00000429897.5_1_LINC00969-040	1592	1594	1599	1604	2	19	GGGGAATGGTCTGG
ENST00000429897.5_1_LINC00969-040	1672	1680	1689	1697	2	20	GGAGCAGAGGCGGGGAAGGAGTCACGG
ENST00000429897.5_1_LINC00969-040	1910	1914	1919	1927	2	18	GGAAGGAGTGGACTGTTGG
ENST00000452399.1_RP11-14N7.2-002	43	53	61	71	2	19	GGCGCCCAGAGGCGCACAGGAGACCTCAGG
ENST00000452399.1_RP11-14N7.2-002	185	191	197	203	2	21	GGAGACGGGTGAGGTACAGG
ENST00000452399.1_RP11-14N7.2-002	256	263	274	282	2	18	GGGTACTGGCTGAGTTCTGGAAAACAGG
ENST00000587838.1_1_SNHG16-008	44	51	56	65	2	18	GGGTGCAGGCAGGGCCTGAGTGG
ENST00000602819.5_1_SNHG8-004	118	125	134	154	3	55	GGGCCGTGGGCCCTCGGGGAAAGGTTCCGTGCACTCGGG
ENST00000547717.1_1_RP11-793H13.8-001	80	83	86	89	2	21	GGCGGCGGTGG
ENST00000547717.1_1_RP11-793H13.8-001	396	403	408	412	2	19	GGCTCCTGGCATGGTTGG
ENST00000547717.1_1_RP11-793H13.8-001	660	667	679	688	2	17	GGAAGTTGGCAGTATCATCGGAAAGAAAGG
ENST00000547717.1_1_RP11-793H13.8-001	974	981	987	994	2	20	GGGCTCAGGTCCAGGTGGCAGG
ENST00000547717.1_1_RP11-793H13.8-001	1162	1165	1170	1175	2	19	GGTGGTCAGGACAGG
ENST00000547717.1_1_RP11-793H13.8-001	1360	1369	1378	1383	2	18	GGCAACACCGGATTCAGTGGTATGG
ENST00000547717.1_1_RP11-793H13.8-001	1595	1599	1604	1606	2	19	GGAAGGTTTGGGG
ENST00000564629.1_1_RP11-452L6.5-001	103	112	121	130	2	21	GGCGCGTGCGGAGGGCTAGGAGCGCGCGG
ENST00000564629.1_1_RP11-452L6.5-001	301	307	313	321	2	19	GGGAGCGGAACTGGAAGACAGG
ENST00000564629.1_1_RP11-452L6.5-001	457	466	470	479	2	17	GGGACGTGCGGGCGGTGCATGAGG
ENST00000564629.1_1_RP11-452L6.5-001	518	541	554	560	3	52	GGGAAGCGCTGGAAACTCTTCCAGGGCCCTCCAGGTGGGCCAGGG
ENST00000564629.1_1_RP11-452L6.5-001	680	685	690	696	2	20	GGTGCGGCCCGGCCTTGG
ENST00000564629.1_1_RP11-452L6.5-001	914	920	928	934	2	19	GGAGCTGGCATCTAGGAAACGG
ENST00000564629.1_1_RP11-452L6.5-001	995	1000	1009	1032	4	72	GGGGCGGGGCGGCGGGGGAGCGGGACATTCGCGTCCCGGGG
ENST00000564629.1_1_RP11-452L6.5-001	1090	1095	1099	1101	2	19	GGTGTGGTCGGGG
ENST00000564629.1_1_RP11-452L6.5-001	1862	1871	1881	1888	2	19	GGACTTCAAGGAAATGGAAGGAACCAGG
ENST00000564629.1_1_RP11-452L6.5-001	1948	1954	1960	1966	2	21	GGATTCGGTTGGGGCGAGGG
ENST00000564629.1_1_RP11-452L6.5-001	2020	2025	2031	2034	2	19	GGGCTGGGCATGGTGG
ENST00000564629.1_1_RP11-452L6.5-001	2071	2078	2086	2094	2	20	GGTTAGCGGATCACTGGAGGCCAGG
ENST00000564629.1_1_RP11-452L6.5-001	2191	2195	2201	2205	2	19	GGGAGGCTGAGGCAGG
ENST00000564629.1_1_RP11-452L6.5-001	2225	2228	2231	2234	2	21	GGAGGCGGAGG
ENST00000564629.1_1_RP11-452L6.5-001	2454	2464	2469	2473	2	17	GGAGAGTTTTGGAATGGCGGG
ENST00000564629.1_1_RP11-452L6.5-001	2537	2544	2552	2554	2	17	GGCCTAGGGAGTGATGGGG
ENST00000564629.1_1_RP11-452L6.5-001	2627	2637	2648	2653	2	17	GGAGTTCCATGGCAGCGCGCAGGCGGGG
ENST00000564629.1_1_RP11-452L6.5-001	2808	2811	2814	2817	2	21	GGTGGTGGGGG
ENST00000564629.1_1_RP11-452L6.5-001	2849	2870	2876	2890	3	54	GGGTTGCTTTGTTGCATTTCTGGGCAGGGGCAAGAGGCCCAGGG
ENST00000331944.10_1_LINC00152-003	469	475	480	485	2	20	GGTCATGGGCTGGTCTGG
ENST00000444232.3_1_AC093323.3-002	176	182	188	194	2	21	GGACGCGGACGAGGCGCGGG
ENST00000444232.3_1_AC093323.3-002	284	292	296	304	2	18	GGCGCACTGGCGGGCCCGCAGG
ENST00000444232.3_1_AC093323.3-002	350	356	362	368	2	21	GGTGGAGGCAGAGGAGCGGG
ENST00000444232.3_1_AC093323.3-002	410	415	419	424	2	20	GGAGCGGGTGGCTCGG
ENST00000444232.3_1_AC093323.3-002	449	458	466	475	2	20	GGCTGCGGAGGCGGCGCGGATGGGCAGG
ENST00000444232.3_1_AC093323.3-002	528	533	541	547	2	19	GGCGAGGCCGCGCGGGTCTGG
ENST00000444232.3_1_AC093323.3-002	578	582	588	592	2	19	GGAAGGCGCTGGGTGG
ENST00000444232.3_1_AC093323.3-002	623	631	639	644	2	19	GGAGTCGTGGCTGCTTGGACAGG
ENST00000444232.3_1_AC093323.3-002	1083	1091	1095	1099	2	18	GGCCCAGTGGACGGTTGG
ENST00000444232.3_1_AC093323.3-002	1382	1392	1398	1402	2	17	GGCCCAGAGTGGCTGAGGAAGG
ENST00000462662.1_1_RP11-212P7.3-001	44	52	60	68	2	21	GGCTATAAGGGGCGGAGGCTGGGCGG
ENST00000462662.1_1_RP11-212P7.3-001	577	584	590	596	2	20	GGAGGTTGGCTGTGGTGTGGG
ENST00000409569.2_1_MIR4435-2HG-001	455	461	466	471	2	20	GGTCATGGGCTGGTCTGG
ENST00000412759.1_RP11-439A17.7-001	112	123	141	154	3	59	GGGGAAGAGAGGGGAGGAGAGCTCTGAGTGGGAAGCGGAACCGGG
ENST00000412759.1_RP11-439A17.7-001	466	478	484	490	2	17	GGCTAATGCTGAGGCTGCGGCTCCGG
ENST00000412759.1_RP11-439A17.7-001	641	650	662	669	2	17	GGTCTTGGAGGTATTGATTTAGGTGGTTGG
ENST00000453324.5_1_LINC00969-041	68	71	76	78	2	19	GGGGGTCCGGGG
ENST00000453324.5_1_LINC00969-041	110	116	122	128	2	21	GGCGCTGGCGCTGGCCAAGG
ENST00000453324.5_1_LINC00969-041	262	269	278	284	2	19	GGTGGTAGGCGCTGGAGGGGCAGG
ENST00000453324.5_1_LINC00969-041	465	470	475	479	2	20	GGAAAGGGCAGGCAGG
ENST00000453324.5_1_LINC00969-041	846	850	859	864	2	17	GGAAGGATGTCGTGGAGAGG
ENST00000453324.5_1_LINC00969-041	1020	1028	1033	1035	2	17	GGGCACACGGGCCGGGG
ENST00000453324.5_1_LINC00969-041	1427	1434	1439	1449	2	17	GGTATCTGGTGTGGCCTTTAGAGG
ENST00000580180.5_1_LRRC75A-AS1-026	148	153	159	167	2	19	GGCCGGGACCCGGTTCCCCGG
ENST00000580180.5_1_LRRC75A-AS1-026	580	584	591	594	2	18	GGCTGGAGTGTGGTGG
ENST00000580180.5_1_LRRC75A-AS1-026	728	732	739	746	2	19	GGCTGGTCTCAGGCTCCTGG
ENST00000582911.5_1_LRRC75A-AS1-025	113	118	124	132	2	19	GGCCGGGACCCGGTTCCCCGG
ENST00000582911.5_1_LRRC75A-AS1-025	524	528	535	538	2	18	GGCTGGAGTGTGGTGG
ENST00000582911.5_1_LRRC75A-AS1-025	672	676	683	690	2	19	GGCTGGTCTCAGGCTCCTGG
ENST00000438436.2_1_RNASEH1-AS1-001	64	75	86	100	3	62	GGGCGAGGTCTGGGATGGGGCGGGGCCTATGGGAGCGGG
ENST00000438436.2_1_RNASEH1-AS1-001	284	291	304	311	2	17	GGGATGCGGATCTACAGTAAGGGCTGTGG
ENST00000438436.2_1_RNASEH1-AS1-001	384	388	395	400	2	19	GGAGGGCGAGAGGGGAGG
ENST00000438436.2_1_RNASEH1-AS1-001	547	553	555	562	2	17	GGCCTTGGGGATGAAGG
ENST00000438436.2_1_RNASEH1-AS1-001	785	792	797	803	2	19	GGAAGAAGGAACGGCCCAGG
ENST00000438436.2_1_RNASEH1-AS1-001	1032	1038	1044	1049	2	20	GGTGGGGGTCGAGGGGAGG
ENST00000424349.1_1_FGD5-AS1-003	83	90	97	104	2	21	GGCTGTGGGGCCCCGGGCGGCGG
ENST00000424349.1_1_FGD5-AS1-003	137	141	145	149	2	21	GGCCGGGCGGGCGG
ENST00000424349.1_1_FGD5-AS1-003	219	232	240	247	2	17	GGACGTCGCGCACGGTTACCCGGACGCAGG
ENST00000424349.1_1_FGD5-AS1-003	435	439	445	448	2	19	GGTCGGAAGTGGGGG
ENST00000424349.1_1_FGD5-AS1-003	1635	1641	1646	1651	2	20	GGCATTGGCCGGGCATGG
ENST00000424349.1_1_FGD5-AS1-003	1681	1686	1691	1695	2	20	GGGAAGGTGAGGTGGG
ENST00000424349.1_1_FGD5-AS1-003	1783	1787	1791	1795	2	21	GGCGGGGTGGCGGG
ENST00000307533.10_1_AC093323.3-001	483	488	496	512	3	56	GGGCGGGGACATGGGGTGCGCATGCGTGCGGG
ENST00000307533.10_1_AC093323.3-001	626	636	647	654	2	18	GGGCCGCAGTGGCAGCGTCCTGGCCGACGG
ENST00000307533.10_1_AC093323.3-001	814	820	826	832	2	21	GGACGCGGACGAGGCGCGGG
ENST00000307533.10_1_AC093323.3-001	922	930	934	942	2	18	GGCGCACTGGCGGGCCCGCAGG
ENST00000307533.10_1_AC093323.3-001	988	994	1000	1006	2	21	GGTGGAGGCAGAGGAGCGGG
ENST00000307533.10_1_AC093323.3-001	1048	1053	1057	1062	2	20	GGAGCGGGTGGCTCGG
ENST00000307533.10_1_AC093323.3-001	1087	1096	1104	1113	2	20	GGCTGCGGAGGCGGCGCGGATGGGCAGG
ENST00000307533.10_1_AC093323.3-001	1200	1226	1235	1240	3	50	GGGGAGTGTCCCGCGTGGAAGGCGCTGGGTAGGCAGGGAGGGG
ENST00000307533.10_1_AC093323.3-001	1330	1338	1346	1351	2	19	GGAGTCGTGGCTGCTTGGACAGG
ENST00000307533.10_1_AC093323.3-001	1790	1798	1802	1806	2	18	GGCCCAGTGGACGGTTGG
ENST00000307533.10_1_AC093323.3-001	2089	2099	2105	2109	2	17	GGCCCAGAGTGGCTGAGGAAGG
ENST00000454935.1_1_OLMALINC-001	1719	1726	1735	1744	2	19	GGTGCCTGGCCTTCCTGGAATGAGTGG
ENST00000454935.1_1_OLMALINC-001	1790	1797	1801	1808	2	19	GGTCTCCGGGTGGCCAGAGG
ENST00000454935.1_1_OLMALINC-001	2120	2125	2130	2134	2	20	GGGGTGGACAGGCAGG
ENST00000411630.6_1_DANCR-001	180	187	191	204	3	58	GGGTTTCGGGCGGGCCACGCGTGCGGG
ENST00000411630.6_1_DANCR-001	551	557	568	574	2	17	GGAGGTGGATTCTGTTAGGGACAGG
ENST00000411630.6_1_DANCR-001	709	713	718	720	2	19	GGGTGGCACGGGG
ENST00000620594.1_1_ZFAS1-008	113	123	130	137	2	19	GGTACAGAATGGATTTTGGAAGAGGG
ENST00000579126.5_1_RP11-21J18.1-001	63	71	78	85	2	20	GGCGCTCCGGGCCCGGGCGGCTGG
ENST00000579126.5_1_RP11-21J18.1-001	517	525	529	531	2	17	GGAATAAAGGTTGGGG
ENST00000579126.5_1_RP11-21J18.1-001	765	772	778	790	2	17	GGGACCTGGATTTGGTGTACAAGCAGG
ENST00000635031.1_1_AC093323.3-003	107	117	128	135	2	18	GGGCCGCAGTGGCAGCGTCCTGGCCGACGG
ENST00000635031.1_1_AC093323.3-003	295	301	307	313	2	21	GGACGCGGACGAGGCGCGGG
ENST00000635031.1_1_AC093323.3-003	403	411	415	423	2	18	GGCGCACTGGCGGGCCCGCAGG
ENST00000635031.1_1_AC093323.3-003	469	475	481	487	2	21	GGTGGAGGCAGAGGAGCGGG
ENST00000635031.1_1_AC093323.3-003	529	534	538	543	2	20	GGAGCGGGTGGCTCGG
ENST00000635031.1_1_AC093323.3-003	568	577	585	594	2	20	GGCTGCGGAGGCGGCGCGGATGGGCAGG
ENST00000635031.1_1_AC093323.3-003	681	707	716	721	3	50	GGGGAGTGTCCCGCGTGGAAGGCGCTGGGTAGGCAGGGAGGGG
ENST00000635031.1_1_AC093323.3-003	868	872	879	889	2	17	GGGGGGAGAGAGGTGTGAAGCGG
ENST00000635031.1_1_AC093323.3-003	1097	1105	1113	1118	2	19	GGAGTCGTGGCTGCTTGGACAGG
ENST00000635031.1_1_AC093323.3-003	1557	1565	1569	1573	2	18	GGCCCAGTGGACGGTTGG
ENST00000635031.1_1_AC093323.3-003	1856	1866	1872	1876	2	17	GGCCCAGAGTGGCTGAGGAAGG
ENST00000483329.6_1_STAG3L5P-PVRIG2P-PILRB-004	224	228	233	236	2	19	GGCAGGAGCGGCGG
ENST00000542466.2_1_AGAP2-AS1-001	100	117	135	142	3	56	GGGGGCGTGTTGAGCTGGGGTCTCCATGCCTCGTTGGGGAGAGGG
ENST00000542466.2_1_AGAP2-AS1-001	186	195	203	212	2	20	GGCGAGCTCGGCCGCCAGGTGGAGTGGG
ENST00000542466.2_1_AGAP2-AS1-001	334	345	355	362	2	18	GGCTCCTCCGAGGTGCTCAGCGGCGCCAGG
ENST00000542466.2_1_AGAP2-AS1-001	423	432	438	445	2	19	GGGATCAACGGAAAAGGCTCTAGG
ENST00000542466.2_1_AGAP2-AS1-001	678	684	696	702	2	17	GGGACAGGTGTGTGCCCAGGTTGCGG
ENST00000542466.2_1_AGAP2-AS1-001	732	741	751	760	2	20	GGGCGCCCAGGTTCAAGCTGGCCCACGTGG
ENST00000542466.2_1_AGAP2-AS1-001	900	908	917	927	2	19	GGCGTTCCGGATCGCCTGGATGGCCACGG
ENST00000542466.2_1_AGAP2-AS1-001	1274	1281	1287	1297	3	61	GGGGGATGGGATGGGGTCATTAAGGG
ENST00000542466.2_1_AGAP2-AS1-001	1364	1371	1378	1385	3	64	GGGAGTGGGGCAGTGGGGGTAGGG
ENST00000447221.1_1_SNHG7-002	48	51	60	64	2	17	GGAGGCTGCCGTGGCGGG
ENST00000447221.1_1_SNHG7-002	157	164	179	185	3	58	GGGGACTGGGCTGCTGGCCTCCGGGTGCGGG
ENST00000447221.1_1_SNHG7-002	371	379	387	395	2	21	GGGTGTTGGGTAAGTTGGTGCATTGG
ENST00000447221.1_1_SNHG7-002	784	794	802	813	3	62	GGGGTCTGAAGGGATAGTGGGAAGGTGGAGGG
ENST00000447221.1_1_SNHG7-002	864	869	874	879	2	21	GGATCGGTCAGGTCAGG
ENST00000447221.1_1_SNHG7-002	927	932	938	944	2	20	GGACAGGACTGGGGAAGGG
ENST00000447221.1_1_SNHG7-002	1114	1121	1126	1132	2	19	GGTAAGAGGTGAGGCGGAGG
ENST00000447221.1_1_SNHG7-002	1534	1543	1547	1554	2	17	GGTCTGTCTGGGAGGCCTTAGG
ENST00000447221.1_1_SNHG7-002	1622	1625	1631	1636	3	62	GGGGGGCGGGGGCGGGG
ENST00000447221.1_1_SNHG7-002	1746	1755	1758	1766	2	17	GGTAGCAATGGGGGTACAGAGG
ENST00000447221.1_1_SNHG7-002	1907	1910	1915	1920	2	19	GGAGGCCTGGCGCGG
ENST00000447221.1_1_SNHG7-002	2085	2089	2095	2099	2	19	GGGAGGCTGAGGCAGG
ENST00000578757.5_1_LRRC75A-AS1-023	95	100	106	114	2	19	GGCCGGGACCCGGTTCCCCGG
ENST00000578757.5_1_LRRC75A-AS1-023	273	280	288	295	2	20	GGTGAGAGGCTCTCTGGTGTAGGG
ENST00000591956.1_1_SNHG16-005	46	50	58	62	2	18	GGTCGGCCGCGTGGCTGG
ENST00000591956.1_1_SNHG16-005	265	270	275	280	2	21	GGCTTGGTTTGGTTTGG
ENST00000591956.1_1_SNHG16-005	538	545	551	559	2	19	GGCTTAAGGGTTTGGCTCCATGG
ENST00000582363.1_1_LINC00667-002	45	49	60	76	3	56	GGGAGGGACCGAGCGGGGAGCAAGGCCTGCGGGG
ENST00000582363.1_1_LINC00667-002	165	170	176	179	2	19	GGACCGGGTGCGGGGG
ENST00000582363.1_1_LINC00667-002	207	213	225	234	2	17	GGCCCGGGAGCGTTCGCCGGCCCACCTGG
ENST00000582363.1_1_LINC00667-002	506	513	520	527	2	21	GGTGTCTGGGGAGCGGCTGCCGG
ENST00000582363.1_1_LINC00667-002	966	973	981	987	2	19	GGTCTGAGGAACGCAGGCCCTGG
ENST00000582363.1_1_LINC00667-002	1040	1044	1052	1059	2	18	GGAGGGACAGAAGGTCACTGG
ENST00000582363.1_1_LINC00667-002	1671	1680	1690	1694	2	17	GGGGCCAATGGACACATAAGGGAGG
ENST00000582363.1_1_LINC00667-002	1947	1953	1957	1963	2	19	GGTCCTGGCAGGCTCTGG
ENST00000582008.5_1_LINC00667-001	43	52	61	70	2	21	GGGGAGCAAGGCCTGCGGGGAGGCGCAGG
ENST00000582008.5_1_LINC00667-001	149	154	160	163	2	19	GGACCGGGTGCGGGGG
ENST00000582008.5_1_LINC00667-001	191	197	209	218	2	17	GGCCCGGGAGCGTTCGCCGGCCCACCTGG
ENST00000582008.5_1_LINC00667-001	490	497	504	511	2	21	GGTGTCTGGGGAGCGGCTGCCGG
ENST00000582008.5_1_LINC00667-001	950	957	965	971	2	19	GGTCTGAGGAACGCAGGCCCTGG
ENST00000582008.5_1_LINC00667-001	1603	1605	1608	1613	2	19	GGGGAGGAAAGG
ENST00000582008.5_1_LINC00667-001	1854	1863	1871	1874	2	17	GGAGAATCAGGAAAGCTGGAGG
ENST00000582008.5_1_LINC00667-001	2289	2299	2306	2313	2	19	GGTATCTGAAGGGGATTGGTTCCAGG
ENST00000582008.5_1_LINC00667-001	3058	3069	3075	3086	2	17	GGTCTTTATTAGGTGATGGCAAAACAATGG
ENST00000582008.5_1_LINC00667-001	3136	3142	3150	3155	2	19	GGATTGGGGAAAATGGTAAGG
ENST00000606644.1_RP11-312O7.2-002	457	469	475	481	2	17	GGCTAATGCTGAGGCTGCGGCTCCGG
ENST00000383038.3_AP000525.9-004	102	105	111	114	2	19	GGTGGAGTAGGAGG
ENST00000383038.3_AP000525.9-004	862	866	869	872	2	20	GGCTGGTGGAGG
ENST00000383038.3_AP000525.9-004	915	922	935	943	2	17	GGAACATGGAACAGATCAGTGGCTGACAGG
ENST00000440079.1_1_FGD5-AS1-005	81	88	95	102	2	21	GGCTGTGGGGCCCCGGGCGGCGG
ENST00000440079.1_1_FGD5-AS1-005	135	139	143	147	2	21	GGCCGGGCGGGCGG
ENST00000440079.1_1_FGD5-AS1-005	217	230	238	245	2	17	GGACGTCGCGCACGGTTACCCGGACGCAGG
ENST00000429940.6_1_LINC00839-001	54	62	71	82	2	19	GGCAGCGTGGTCTGTATGGCTCCGCCCTGG
ENST00000429940.6_1_LINC00839-001	157	162	165	171	2	19	GGGCAGGAGGAGAAGG
ENST00000429940.6_1_LINC00839-001	215	218	222	225	2	20	GGAGGCTGGAGG
ENST00000429940.6_1_LINC00839-001	403	406	410	413	2	20	GGAGGCTGGAGG
ENST00000429940.6_1_LINC00839-001	629	637	645	653	2	21	GGGTTGAGGGGTTGCTGGAGCGACGG
ENST00000429940.6_1_LINC00839-001	1188	1194	1200	1209	2	19	GGAGCAGGGTAGGGAACACCTGG
ENST00000429940.6_1_LINC00839-001	1964	1974	1983	1990	2	19	GGAAGGTTGTGGATTTACAGGAATGAGG
ENST00000587743.1_1_SNHG16-004	44	48	56	60	2	18	GGTCGGCCGCGTGGCTGG
ENST00000587743.1_1_SNHG16-004	124	129	137	142	2	19	GGTAAGGCTGCCTGGGTGGG
ENST00000587743.1_1_SNHG16-004	236	240	245	249	2	20	GGGTGGTTAGGAGGG
ENST00000587743.1_1_SNHG16-004	333	342	347	356	2	18	GGCGTCATAGGGCCGGCTTCTGCGG
ENST00000587743.1_1_SNHG16-004	739	746	751	760	2	18	GGGTGCAGGCAGGGCCTGAGTGG
ENST00000587743.1_1_SNHG16-004	1218	1221	1224	1230	2	19	GGTGGTGGCTGTGG
ENST00000587743.1_1_SNHG16-004	1907	1917	1926	1933	2	19	GGGGAGCGATGGTGTTCCTGGCATCTGG
ENST00000587743.1_1_SNHG16-004	2111	2117	2120	2123	2	19	GGGTGTGGTGGCGG
ENST00000587743.1_1_SNHG16-004	2527	2533	2542	2548	2	19	GGCATGGGTGAGAATGGCTCTGG
ENST00000553829.1_1_LINC01578-003	74	79	82	95	3	57	GGGGCGGGGGGAGGAGGAGGAGGG
ENST00000553829.1_1_LINC01578-003	141	151	155	160	2	17	GGCACAAGATGGCCGGAGAGG
ENST00000553829.1_1_LINC01578-003	196	204	212	220	2	21	GGCCGCGAGGCCCGCCGGCCGGCGGG
ENST00000553829.1_1_LINC01578-003	237	245	252	260	2	20	GGCCAGCAGGCCCGCGGGAGTGGGG
ENST00000553829.1_1_LINC01578-003	312	318	326	335	2	19	GGCAGAGGCGCCCAGGGCGGCCGGG
ENST00000553829.1_1_LINC01578-003	415	428	442	455	3	63	GGGAGGCTCGGGCGGGCGGTCCGGCCCGGGACTCGGGTTTGGG
ENST00000413768.1_AP000525.9-001	111	120	127	136	2	19	GGTGGAGTAGGAGGCAGGTCTCCGCGG
ENST00000413768.1_AP000525.9-001	603	607	612	616	2	20	GGATGGGCAGGATGG
ENST00000413768.1_AP000525.9-001	1006	1013	1025	1031	2	17	GGAGTAAGGAATCCTCACAGGCACTGG
ENST00000413768.1_AP000525.9-001	1796	1803	1812	1822	2	19	GGGGCAAGGTTTCTGAGGGACTTCAAGG
ENST00000413768.1_AP000525.9-001	2018	2022	2028	2031	2	19	GGCCGGGTGTGGTGG
ENST00000413768.1_AP000525.9-001	2059	2062	2068	2072	2	19	GGAGGCTGAGGCTGG
ENST00000442823.2_1_EPB41L4A-AS1-003	104	111	118	125	2	21	GGGCGCCGGGCGGGGGAACGCGG
ENST00000442823.2_1_EPB41L4A-AS1-003	191	198	203	210	2	19	GGGCAGCGGCCTGGCCTCAGG
ENST00000580790.1_1_BMS1P4-001	349	355	361	363	2	18	GGTAGTGGTGATGGGG
ENST00000580790.1_1_BMS1P4-001	997	1003	1006	1008	2	18	GGACGAGGTGGGG
ENST00000425081.2_1_PITPNA-AS1-001	116	128	134	140	3	60	GGGGTCAAACGAGGGTCGGGGGTGGGG
ENST00000425081.2_1_PITPNA-AS1-001	194	202	205	214	2	17	GGCTGCAGGGTGGATAAAGAGG
ENST00000590628.1_1_CTC-459F4.3-001	387	396	404	414	2	19	GGGGCCTGTGGGGCCCCGGTAAGTCCCGG
ENST00000590628.1_1_CTC-459F4.3-001	462	468	473	478	2	20	GGATTTGGAGAGGTCTGG
ENST00000590628.1_1_CTC-459F4.3-001	503	512	520	530	2	19	GGTCTCCATGGGACATAGGACCACCACGG
ENST00000590628.1_1_CTC-459F4.3-001	664	670	676	682	2	21	GGCTGCGGCCCAGGCCCAGG
ENST00000590628.1_1_CTC-459F4.3-001	778	781	783	788	2	19	GGTGGGGAACGG
ENST00000590628.1_1_CTC-459F4.3-001	1259	1268	1278	1287	2	20	GGCATGACCGGCAGGAGGCGGAGTGCCCGG
ENST00000418833.2_1_RP4-758J18.2-003	204	214	227	239	3	62	GGGTCAAGGGGGGCCATCTCGGTGGGATCTGGGGCGGG
ENST00000418833.2_1_RP4-758J18.2-003	440	448	456	464	2	21	GGAGAGACGGGTGGAGGGATGACTGG
ENST00000418833.2_1_RP4-758J18.2-003	526	532	539	543	2	19	GGTTCAGGCCCACGGAAGG
ENST00000418833.2_1_RP4-758J18.2-003	611	617	622	625	2	19	GGAGACGGCGAGGGGG
ENST00000418833.2_1_RP4-758J18.2-003	749	752	758	761	2	19	GGAGGGGCAGGAGG
ENST00000418833.2_1_RP4-758J18.2-003	807	814	819	828	2	18	GGACCACGGGCTGGTAGCTCAGG
ENST00000418833.2_1_RP4-758J18.2-003	961	966	970	974	2	20	GGAGTGGGAGGTTGG
ENST00000418833.2_1_RP4-758J18.2-003	995	1001	1008	1017	2	19	GGGGCAGGCCCTGGGACCGCCTGG
ENST00000418833.2_1_RP4-758J18.2-003	1292	1302	1309	1317	2	19	GGCCTCCAAAGGCTTAGGGCGTAGTGG
ENST00000418833.2_1_RP4-758J18.2-003	1341	1347	1350	1353	2	19	GGGCCAGGAGGGGG
ENST00000418833.2_1_RP4-758J18.2-003	1411	1415	1420	1424	2	20	GGATGGAGTGGTCGG
ENST00000418833.2_1_RP4-758J18.2-003	1474	1478	1481	1485	2	20	GGTTGGAGGTAGG
ENST00000418833.2_1_RP4-758J18.2-003	1581	1584	1586	1592	2	18	GGAGGGGAGACGG
ENST00000418833.2_1_RP4-758J18.2-003	1677	1685	1688	1702	3	56	GGGGCATCGGGGGGCAGAAAGACCAGGG
ENST00000418833.2_1_RP4-758J18.2-003	1860	1863	1871	1880	2	17	GGGGGACATAGGGAAGCTGAGG
ENST00000418833.2_1_RP4-758J18.2-003	2010	2018	2022	2027	3	61	GGGAGCCAGGGTGGGTGGGG
ENST00000573187.1_1_AC113189.5-004	86	89	95	101	2	19	GGTGGCGTTGGGTGGGG
ENST00000573187.1_1_AC113189.5-004	138	143	153	174	3	53	GGGAAGGGCGCCGGTGGGAGCAGGAGAGTCTGCACCGGG
ENST00000573187.1_1_AC113189.5-004	231	235	241	247	2	19	GGTTGGCTCAGGCCTCGG
ENST00000573187.1_1_AC113189.5-004	295	298	301	304	2	21	GGAGGAGGTGG
ENST00000573187.1_1_AC113189.5-004	378	387	397	406	2	20	GGGAGCCGAGGCCTGGCGAGGCAGTCCCGG
ENST00000573187.1_1_AC113189.5-004	495	501	510	519	2	19	GGGAAAGGGCACCTTGGACTACCTGG
ENST00000573187.1_1_AC113189.5-004	632	640	651	660	2	19	GGTCACACGGATGTCTGCAGGCAGAGGTGG
ENST00000342584.3_1_PP7080-002	868	874	879	885	2	20	GGAGCAGGCCGGGGCCTGG
ENST00000342584.3_1_PP7080-002	945	949	956	960	2	19	GGGAGGTTTCCGGGTGG
ENST00000342584.3_1_PP7080-002	1281	1285	1289	1293	2	21	GGTGGGCAGGCAGG
ENST00000342584.3_1_PP7080-002	1405	1413	1421	1435	3	60	GGGGCTGTGGGTGCCAGGGGCTGAGTGCTAGGG
ENST00000423222.5_1_LINC00467-001	55	60	67	75	2	19	GGTCGGGCGTTGGGTTTCGCGG
ENST00000423222.5_1_LINC00467-001	112	118	130	140	2	17	GGTTGAGGTTGTCAAGTCGGACCAAACAGG
ENST00000423222.5_1_LINC00467-001	580	590	600	606	2	18	GGTGTAAGGCGGCCAAAGAAGGATGCGG
ENST00000423222.5_1_LINC00467-001	1027	1036	1040	1050	2	17	GGTCGCCCAGGCTGGAGTGCAGTGG
ENST00000423222.5_1_LINC00467-001	1966	1969	1975	1979	2	19	GGAGGCCAAGGCAGG
ENST00000423222.5_1_LINC00467-001	1998	2007	2016	2025	2	21	GGAGTTTGAGGCCAGCCTGGCCGAAATGG
ENST00000423222.5_1_LINC00467-001	2161	2165	2171	2178	2	19	GGGAGGCTGAGGTGGGAGG
ENST00000423222.5_1_LINC00467-001	2193	2197	2203	2209	2	19	GGGAGGCAGAGGCTGCGG
ENST00000423222.5_1_LINC00467-001	3073	3081	3091	3098	2	19	GGCTACTTGGGAAGCTGAGGTAGGAGG
ENST00000592738.2_SPPL2B-005	34	41	50	59	2	19	GGGCACCGGCCGACATGGCGGCAGCGG
ENST00000592738.2_SPPL2B-005	134	143	152	158	2	19	GGTGCACGTGGTCTCCCAGGCCGGGG
ENST00000592738.2_SPPL2B-005	323	326	331	334	2	19	GGTGGCGCGGGGG
ENST00000592738.2_SPPL2B-005	387	406	425	428	3	53	GGGCTGCTCATCGTCAGCAGGGAGAGGCTGGTCCCCCCGGGGGG
ENST00000592738.2_SPPL2B-005	513	521	526	530	2	18	GGCCGCACGGTGAGGGCGG
ENST00000592738.2_SPPL2B-005	548	554	560	572	2	17	GGAGCCGGTGCTGGACTACAACATGG
ENST00000592738.2_SPPL2B-005	596	622	627	634	3	50	GGGCACCGTCGCCATCGGCGGCTACTGGGCCGGGAGTCGGG
ENST00000592738.2_SPPL2B-005	689	692	698	701	2	19	GGAGGACGAGGCGG
ENST00000592738.2_SPPL2B-005	1021	1031	1047	1057	3	60	GGGCCCCGGCGGGCAGCGGAGTCCTCGGGTGCACCAGGG
ENST00000592738.2_SPPL2B-005	1161	1170	1183	1194	3	61	GGGCTGCGAGGGCGTTTCACCTGGGGTTTGTCCGGG
ENST00000592738.2_SPPL2B-005	1359	1366	1372	1378	2	20	GGTTCGAGGCCCAGGGTGTGG
ENST00000592738.2_SPPL2B-005	1432	1435	1438	1441	2	21	GGTGGAGGTGG
ENST00000592738.2_SPPL2B-005	1647	1653	1663	1671	2	18	GGCTTTGGTGTGTATTGGAGCCACGG
ENST00000592738.2_SPPL2B-005	1844	1848	1854	1858	2	19	GGTAGGCCAAGGCAGG
ENST00000592738.2_SPPL2B-005	2148	2155	2164	2169	4	81	GGGGGCAGGGGCCAGCGGGGAGGGG
ENST00000592738.2_SPPL2B-005	2213	2217	2224	2232	2	18	GGCTGGCTGCAGGGGCCGTGG
ENST00000592738.2_SPPL2B-005	2301	2310	2320	2328	2	19	GGACCCAGAGGTTCTTTGAGGAAACCTGG
ENST00000592738.2_SPPL2B-005	2398	2402	2407	2411	2	20	GGGAGGTGAGGCGGG
ENST00000506606.1_1_UBA6-AS1-001	449	455	463	473	2	18	GGTTGAGGCTAGAGGGCTTCAGATGG
ENST00000506606.1_1_UBA6-AS1-001	507	511	516	520	2	20	GGCCGGAAAGGGAGG
ENST00000506606.1_1_UBA6-AS1-001	789	791	794	797	2	20	GGGGTGGAGG
ENST00000506606.1_1_UBA6-AS1-001	1029	1035	1041	1047	2	21	GGGAAGGGACTTGGTCCTGG
ENST00000506606.1_1_UBA6-AS1-001	1847	1856	1863	1873	2	19	GGTTTTGGTGGGTTTTGGCTGGTTTTGG
ENST00000612598.1_1_RP11-12G12.7-001	308	312	318	321	2	19	GGGAGGCCGAGGCGG
ENST00000612598.1_1_RP11-12G12.7-001	406	411	414	418	2	19	GGCATGGTGGTAGG
ENST00000612598.1_1_RP11-12G12.7-001	441	445	451	455	2	19	GGTAGGCTGAGGCAGG
ENST00000554360.5_1_PSMA3-AS1-002	617	621	627	630	2	19	GGGAGGCCGAGGCGG
ENST00000554360.5_1_PSMA3-AS1-002	715	721	724	727	2	19	GGGCATGGAGGTGG
ENST00000554360.5_1_PSMA3-AS1-002	1482	1491	1494	1501	2	17	GGATATGTTGGGGGATGATGG
ENST00000554360.5_1_PSMA3-AS1-002	1963	1966	1969	1972	2	21	GGGGGAGGGGG
ENST00000313807.4_1_EIF3J-AS1-001	40	54	69	74	3	57	GGGAGGGGCACAGGGGGCTGAGGAGTGCTGGGTCGGG
ENST00000313807.4_1_EIF3J-AS1-001	364	376	384	395	3	61	GGGTCGGTGGCCGGGCTTCCGGGACCCCAGAGGG
ENST00000313807.4_1_EIF3J-AS1-001	413	416	419	421	2	20	GGTGGAGGGG
ENST00000313807.4_1_EIF3J-AS1-001	461	466	470	472	2	19	GGAGCGGGTGGGG
ENST00000313807.4_1_EIF3J-AS1-001	759	762	765	768	2	21	GGCGGCGGGGG
ENST00000313807.4_1_EIF3J-AS1-001	1023	1029	1034	1040	2	20	GGATCAGGGCCGGACACGG
ENST00000313807.4_1_EIF3J-AS1-001	1063	1071	1075	1084	2	17	GGCACTGTGGGAGGCCAAAGCGG
ENST00000313807.4_1_EIF3J-AS1-001	1310	1315	1319	1322	2	19	GGATTGGAAGGAGG
ENST00000313807.4_1_EIF3J-AS1-001	1952	1955	1958	1960	2	20	GGAGGAGGGG
ENST00000313807.4_1_EIF3J-AS1-001	2087	2091	2097	2101	2	19	GGGAGGCTGAGGCAGG
ENST00000313807.4_1_EIF3J-AS1-001	2379	2382	2388	2391	2	19	GGAGGCTGAGGCGG
ENST00000313807.4_1_EIF3J-AS1-001	2634	2638	2644	2647	2	19	GGCTGGGCGCGGTGG
ENST00000313807.4_1_EIF3J-AS1-001	2674	2678	2684	2687	2	19	GGGAGGCCGAGGTGG
ENST00000313807.4_1_EIF3J-AS1-001	2805	2809	2815	2819	2	19	GGGAGGTTGAGGCAGG
ENST00000607315.1_1_RP11-51J9.5-001	64	70	75	77	2	18	GGTAGCGGTGCGGGG
ENST00000607315.1_1_RP11-51J9.5-001	165	173	179	186	2	19	GGCCGAGAGGCCGAGGCAGGAGG
ENST00000420918.3_1_AC016747.3-001	2517	2526	2535	2541	2	19	GGAGACAGAGGTGCAATTGGAGTAGG
ENST00000518073.1_1_MINCR-001	38	45	54	62	2	19	GGCTTCCGGTCTGTTTGGTGCCCTGG
ENST00000514110.5_1_SNHG4-007	132	136	145	149	2	17	GGGAGGAAATAGTGGCAGG
ENST00000514110.5_1_SNHG4-007	308	311	315	317	2	19	GGGGGTAGGGG
ENST00000514110.5_1_SNHG4-007	368	371	374	378	2	20	GGGGGGGGACGG
ENST00000611079.1_1_RP1-267D11.6-001	197	203	213	219	2	18	GGTGCCGGAGAAGCCCGGTCGTGG
ENST00000611079.1_1_RP1-267D11.6-001	298	315	330	337	3	57	GGGCTCGCACGAGCTCCGGGTTTCCAGAGGCAGGGGCCGGGG
ENST00000611079.1_1_RP1-267D11.6-001	361	363	367	372	2	19	GGGGAAGGCCCGG
ENST00000611079.1_1_RP1-267D11.6-001	408	414	420	426	2	21	GGAGCTGGCCCCGGCCCCGG
ENST00000611079.1_1_RP1-267D11.6-001	509	515	524	533	2	19	GGAGGTGGCCTTTGAGGGCAGCGCGG
ENST00000611079.1_1_RP1-267D11.6-001	588	594	600	605	2	20	GGTGGAGGGGAGGGAGTGG
ENST00000611079.1_1_RP1-267D11.6-001	1011	1015	1021	1024	2	19	GGGAGGCTGAGGCGG
ENST00000611079.1_1_RP1-267D11.6-001	1044	1047	1050	1053	2	21	GGAGGCGGAGG
ENST00000611079.1_1_RP1-267D11.6-001	1583	1593	1599	1605	2	18	GGAATCTGAAGGTACTGGCTAGGG
ENST00000611079.1_1_RP1-267D11.6-001	1647	1652	1656	1661	2	20	GGTCGGGAAGGTTAGG
ENST00000611079.1_1_RP1-267D11.6-001	1697	1700	1706	1710	2	19	GGGGGAGAAGGAAGG
ENST00000417691.1_1_AC016747.3-004	218	222	228	231	2	19	GGCCGGACGCGGTGG
ENST00000417691.1_1_AC016747.3-004	258	262	271	275	2	17	GGGAGGCCGAGACGGGCGG
ENST00000417691.1_1_AC016747.3-004	357	363	366	369	2	19	GGGCGTGGTGGCGG
ENST00000417691.1_1_AC016747.3-004	397	403	407	414	2	19	GGCTGAGGCAGGAGAACGG
ENST00000571449.1_1_ZNF213-AS1-004	144	148	155	160	2	19	GGCTGGCCCGAGGAACGG
ENST00000571449.1_1_ZNF213-AS1-004	524	534	543	547	2	17	GGTTTCACCAGGTTAGCCAGGCTGG
ENST00000571449.1_1_ZNF213-AS1-004	601	610	613	620	2	17	GGGATTACAGGTGGAGACTGG
ENST00000571449.1_1_ZNF213-AS1-004	672	677	682	688	2	20	GGAAAGGGCAGGAGCCGG
ENST00000413077.1_1_AC012146.7-001	52	59	65	72	2	20	GGACTTTGGCCCAGGCGCGTGG
ENST00000413077.1_1_AC012146.7-001	91	98	105	112	2	21	GGAGCCCGGGAACCGGTTCCTGG
ENST00000413077.1_1_AC012146.7-001	154	159	164	169	2	21	GGACTGGAGCGGCCGGG
ENST00000527564.1_1_FLJ20021-001	140	148	156	163	2	20	GGCGTCGCGGCCAGGAGGAGAAGGG
ENST00000527564.1_1_FLJ20021-001	282	287	295	302	2	19	GGCGGGGCGCTGTGGAACGCGG
ENST00000527564.1_1_FLJ20021-001	381	391	401	408	2	19	GGGTCTCCGAGGAGAACCGAGGAGACGGG
ENST00000527564.1_1_FLJ20021-001	542	548	554	566	2	17	GGGCAGGGCCTTGGAGCCCAAAGCGG
ENST00000527564.1_1_FLJ20021-001	588	592	596	606	2	17	GGTCGGAAGGAAAGTAGAGG
ENST00000527564.1_1_FLJ20021-001	758	763	771	775	2	18	GGACTGGCAACGTGGTTGG
ENST00000590479.5_1_MAPKAPK5-AS1-005	116	122	129	139	2	18	GGTACCGGCACATGGATCTTTCAGG
ENST00000590479.5_1_MAPKAPK5-AS1-005	469	475	481	486	2	20	GGCTCTGGAGAAGGCAAGG
ENST00000366109.2_1_RP11-498P14.5-001	482	487	493	497	2	19	GGGGAGGCTGAGGCAGG
ENST00000501652.5_1_LINC01184-003	122	125	128	132	2	20	GGAGGAGGGAGG
ENST00000501652.5_1_LINC01184-003	660	664	672	678	2	18	GGGCGGTTCCCTGGCTAAGG
ENST00000457084.1_1_RP11-206L10.9-019	72	75	79	83	2	20	GGTGGCCGGGCGG
ENST00000457084.1_1_RP11-206L10.9-019	181	188	195	205	2	19	GGTCTTCGGCGCCGGGCGCAGCAAGG
ENST00000451607.5_1_GAS5-015	282	292	303	310	2	18	GGAATGCAGTGGCTCGACATCGGTTAATGG
ENST00000441504.1_1_DANCR-003	86	93	97	110	3	58	GGGTTTCGGGCGGGCCACGCGTGCGGG
ENST00000441504.1_1_DANCR-003	221	225	228	232	2	20	GGGTGGGGGAAGG
ENST00000441504.1_1_DANCR-003	247	256	264	273	2	20	GGAGCACGTGGCCAGTGGGACCGGAGGG
ENST00000480904.2_1_THUMPD3-AS1-018	60	65	70	75	2	21	GGGGCGGGTAGGTGTGG
ENST00000480904.2_1_THUMPD3-AS1-018	340	344	350	353	2	19	GGCTGGGTGTGGTGG
ENST00000427796.5_1_TCEB3-AS1-001	1038	1052	1057	1064	3	58	GGGAAGGAAAGATAGGGAAGGGCAGTGGG
ENST00000446751.5_1_NUTM2A-AS1-012	45	54	66	73	2	17	GGTTTCCGCGGCTCGCTAGAAGGAGTGCGG
ENST00000446751.5_1_NUTM2A-AS1-012	123	133	141	151	2	19	GGTGGCTGCTGGGATACCGGAGGACTCGGG
ENST00000446751.5_1_NUTM2A-AS1-012	1869	1873	1881	1888	2	18	GGAAGGCAAAGTGGGTGCAGG
ENST00000446751.5_1_NUTM2A-AS1-012	1921	1927	1929	1932	2	18	GGAAGTGGGGAGG
ENST00000580048.1_1_LINC00909-001	327	340	352	364	3	63	GGGAGGGCTGTCTGGGATTTCTAGAGGGTCCCAGAACGGG
ENST00000580048.1_1_LINC00909-001	432	442	452	460	2	19	GGGACCCCGAGGGCGGCGCCGGAAACACGG
ENST00000580048.1_1_LINC00909-001	719	730	737	742	2	17	GGCCAAGAAGCGGACTGTGGCTTGG
ENST00000580048.1_1_LINC00909-001	1155	1160	1164	1168	2	20	GGCCAGGCGGGGTGG
ENST00000580048.1_1_LINC00909-001	1195	1199	1208	1211	2	17	GGGAGGCCGAGTCGGTGG
ENST00000580048.1_1_LINC00909-001	1319	1322	1328	1332	2	19	GGAGGCTGAGGCGGG
ENST00000580048.1_1_LINC00909-001	1650	1659	1667	1675	2	20	GGACTTTGAGGACTCAAGGGTTGAAGG
ENST00000580048.1_1_LINC00909-001	3031	3038	3046	3053	2	20	GGCACTTGGCTGAGTGGGAAAGGG
ENST00000580048.1_1_LINC00909-001	3082	3092	3100	3107	2	19	GGAAGGAAAAGGAGAAATGGATCCAGG
ENST00000417554.1_RP11-495P10.2-002	61	65	69	73	2	21	GGGGGGTGGGGTGG
ENST00000572035.1_1_RP11-111M22.3-006	45	49	55	57	2	18	GGTTGGAGCAGGGG
ENST00000572035.1_1_RP11-111M22.3-006	77	85	90	98	2	19	GGTAGTGAGGTTAGGGACGATGG
ENST00000572035.1_1_RP11-111M22.3-006	528	532	538	542	2	19	GGGAGGCCGAGGCAGG
ENST00000572035.1_1_RP11-111M22.3-006	662	666	672	676	2	19	GGGAGGCTGAGGCAGG
ENST00000572035.1_1_RP11-111M22.3-006	695	698	701	704	2	21	GGAGGCGGAGG
ENST00000501079.5_1_ZBED5-AS1-001	49	54	58	63	2	20	GGAGCGGCTGGGTAGG
ENST00000609228.1_1_MAPKAPK5-AS1-010	42	53	63	68	2	17	GGTAGCCGTTTGGCGTCGTGAGGTATGG
ENST00000609228.1_1_MAPKAPK5-AS1-010	325	331	338	348	2	18	GGTACCGGCACATGGATCTTTCAGG
ENST00000609228.1_1_MAPKAPK5-AS1-010	561	567	573	578	2	20	GGCTCTGGAGAAGGCAAGG
ENST00000432221.2_RP11-592B15.3-202	83	93	102	111	2	20	GGCGCATTGAGGCAGGTGGGGTGCCAGTGG
ENST00000432221.2_RP11-592B15.3-202	149	153	157	160	2	20	GGGAGGCCGGCGG
ENST00000432221.2_RP11-592B15.3-202	181	187	195	201	2	19	GGCAGCGGCAGAGAGGGAATGG
ENST00000432221.2_RP11-592B15.3-202	271	273	277	282	2	19	GGGGCCGGCCCGG
ENST00000590606.5_1_CTC-260E6.6-005	651	659	663	671	2	18	GGCTTATCGGTAGGATTTCTGG
ENST00000414002.5_1_SNHG5-002	61	65	69	73	2	21	GGGCGGGTGGTAGG
ENST00000507197.5_1_SNHG4-002	145	149	158	162	2	17	GGGAGGAAATAGTGGCAGG
ENST00000441932.1_1_RP11-134G8.5-001	515	522	533	538	2	17	GGGAGGGGGAAAAGATGAGGCCTGG
ENST00000441932.1_1_RP11-134G8.5-001	995	999	1005	1009	2	19	GGGAGGCCAAGGCAGG
ENST00000441932.1_1_RP11-134G8.5-001	1103	1108	1111	1118	2	18	GGTGTGGTGGTGCGTGG
ENST00000441932.1_1_RP11-134G8.5-001	1138	1142	1145	1152	2	18	GGGAGGCGGAGACAGG
ENST00000441932.1_1_RP11-134G8.5-001	1171	1174	1177	1180	2	21	GGAGGTGGAGG
ENST00000441932.1_1_RP11-134G8.5-001	1267	1272	1283	1288	2	17	GGGGGGGTTGACTCATGGGTTGG
ENST00000441932.1_1_RP11-134G8.5-001	1445	1448	1457	1460	2	17	GGAGGGAGTCATGGTGG
ENST00000441932.1_1_RP11-134G8.5-001	1814	1818	1820	1824	2	19	GGCTGGGGCCGG
ENST00000441932.1_1_RP11-134G8.5-001	1854	1860	1866	1872	2	21	GGATTTGGTTGTGGACGTGG
ENST00000369605.8_1_SNHG5-001	65	69	84	93	3	56	GGGCGGGTGGTAGGTGAGTGGGTATTGCGGG
ENST00000369605.8_1_SNHG5-001	251	258	271	278	2	17	GGCCACAGGCTCCGAGTTTTGGCGTGAGG
ENST00000369605.8_1_SNHG5-001	359	361	364	367	2	20	GGGGCGGAGG
ENST00000369605.8_1_SNHG5-001	495	506	513	523	2	18	GGATTAATGAAGGGGAAGGGTTTTGTGTGG
ENST00000594653.1_1_RP11-15H20.7-002	174	183	191	200	2	20	GGACATCCTGGAAGCTGGGAAAAGATGG
ENST00000570379.1_1_RP11-156P1.3-006	66	80	87	106	3	56	GGGGCCCAACGGCAGGGGCTTGGGCAGGAGCAAGGTCCGAGGG
ENST00000570379.1_1_RP11-156P1.3-006	606	613	618	626	2	19	GGGCAGTGGAATGGTTAAGAGG
ENST00000605862.4_1_RP11-274B21.14-001	76	84	90	100	2	18	GGAGTAGAGGGAAAGGCACTCCTAGG
ENST00000605862.4_1_RP11-274B21.14-001	135	138	144	150	2	19	GGGGGAAGCGGGCCAGG
ENST00000605862.4_1_RP11-274B21.14-001	986	994	1003	1011	2	20	GGGTCAGTGGCTTCCGAGGCTCTGCGG
ENST00000605862.4_1_RP11-274B21.14-001	1028	1034	1037	1040	2	19	GGCCGTGGAGGTGG
ENST00000413722.5_1_NUTM2A-AS1-006	316	319	327	332	2	17	GGAGGCGATACGGCATGG
ENST00000413722.5_1_NUTM2A-AS1-006	349	354	362	371	2	18	GGCTTGGTTAGCGGGACCACCTGG
ENST00000413722.5_1_NUTM2A-AS1-006	400	404	406	413	2	17	GGCAGGGGACCTTGG
ENST00000413722.5_1_NUTM2A-AS1-006	693	698	703	712	2	18	GGTTTGGGAAGGAAGACTTGG
ENST00000531523.1_1_SNHG9-001	242	250	258	265	2	20	GGACCGCGGGGTTGGGGGAACTTGG
ENST00000563192.1_1_SNHG19-001	149	158	166	174	2	20	GGCCGGCCAGGTCCCTGGGCGTCCAGG
ENST00000563192.1_1_SNHG19-001	301	305	313	321	2	18	GGAGGGCCTAGCGGTAAGGTGG
ENST00000506188.5_1_SNHG4-003	160	164	173	177	2	17	GGGAGGAAATAGTGGCAGG
ENST00000564152.1_1_CTA-29F11.1-001	89	95	101	106	2	20	GGGAGCGGAGGTGGTTGGG
ENST00000564152.1_1_CTA-29F11.1-001	308	316	322	329	2	19	GGCAGGGCGGCTGCGGGTGCTGG
ENST00000564152.1_1_CTA-29F11.1-001	450	458	463	471	2	19	GGGGATTAGGCCAGGCTTGAAGG
ENST00000440719.1_LINC00623-015	128	132	136	140	2	21	GGGGGGTGGGGTGG
ENST00000514146.1_1_TRIM52-AS1-002	50	61	73	84	3	63	GGGGGCCGCGCGGGCCGGGAGTTGGGTGGGCTGGGGG
ENST00000514146.1_1_TRIM52-AS1-002	260	267	272	277	2	19	GGTCATTGGTTTGGGGAGG
ENST00000514146.1_1_TRIM52-AS1-002	692	700	710	720	2	19	GGCTTTAAGGAAATTCTTGGCCAGGTGTGG
ENST00000442526.2_1_RP11-517P14.2-001	694	703	706	710	2	17	GGAAGCTGAGGTGGGAGG
ENST00000592381.1_1_RP11-1094M14.11-001	48	59	65	72	2	17	GGAGAAGCAAAGGAGAGGGAAGCTGG
ENST00000592381.1_1_RP11-1094M14.11-001	368	377	386	395	2	21	GGGAAATGAGGGCTTGGAGGTGCTTGAGG
ENST00000592381.1_1_RP11-1094M14.11-001	578	582	588	595	2	19	GGGAGGCCAAGGCAGGCGG
ENST00000592381.1_1_RP11-1094M14.11-001	714	717	723	726	2	19	GGAGGCTGAGGTGG
ENST00000592381.1_1_RP11-1094M14.11-001	746	749	752	755	2	21	GGAGGTGGAGG
ENST00000582787.1_1_RP11-6N17.4-001	160	167	174	186	2	17	GGTAGAAGGATTGAGGCCAGCACAGAGG
ENST00000582787.1_1_RP11-6N17.4-001	260	270	280	288	2	19	GGATGCTGAGGGAGGGTCCTGGAGGGAAGG
ENST00000582787.1_1_RP11-6N17.4-001	352	364	375	386	3	63	GGGCTGTCTGTCGGGGGGGTGGAGGGCTGGGGGAGGG
ENST00000500276.6_1_RASSF8-AS1-002	186	189	191	198	2	17	GGCGGGGAGCTCGG
ENST00000500276.6_1_RASSF8-AS1-002	279	286	299	306	2	17	GGCCTGAGGACCCGAAAGCCGGGCGCGGG
ENST00000500276.6_1_RASSF8-AS1-002	389	397	405	408	2	17	GGTCACCCGGAAAGTAGGAGG
ENST00000500276.6_1_RASSF8-AS1-002	538	542	547	549	2	19	GGCAGGAGAGGGG
ENST00000500276.6_1_RASSF8-AS1-002	617	627	633	640	2	18	GGTTATCGTTGGACCAGGATTCAGG
ENST00000500276.6_1_RASSF8-AS1-002	1149	1155	1159	1162	2	19	GGCTGAGGCAGGAGG
ENST00000500276.6_1_RASSF8-AS1-002	1266	1270	1275	1277	2	19	GGCTGGCCAGGGG
ENST00000500276.6_1_RASSF8-AS1-002	1310	1314	1320	1324	2	19	GGGAGGCAAAGGCAGG
ENST00000500276.6_1_RASSF8-AS1-002	1744	1750	1752	1755	2	18	GGAAAAGGGGTGG
ENST00000500276.6_1_RASSF8-AS1-002	1840	1844	1854	1864	2	17	GGATGGAAGATAAAGGGCTAATATGG
ENST00000500276.6_1_RASSF8-AS1-002	2052	2060	2065	2073	2	19	GGTCCCTCGGCCGGGCACAATGG
ENST00000500276.6_1_RASSF8-AS1-002	2100	2104	2110	2113	2	19	GGCAGGCCGAGGCGG
ENST00000586942.5_1_SNHG16-007	43	47	55	59	2	18	GGTCGGCCGCGTGGCTGG
ENST00000586942.5_1_SNHG16-007	222	229	234	243	2	18	GGGTGCAGGCAGGGCCTGAGTGG
ENST00000586942.5_1_SNHG16-007	357	360	363	369	2	19	GGTGGTGGCTGTGG
ENST00000436616.2_1_AC009948.5-006	349	354	363	372	2	18	GGAGTGGAGTTGCTGGGTCATATGG
ENST00000436616.2_1_AC009948.5-006	719	721	725	733	2	17	GGGGTGGGATTACAGG
ENST00000470977.5_1_SNHG12-003	171	180	188	194	2	19	GGTGAATGTGGCACGGAGGAGCCGG
ENST00000470977.5_1_SNHG12-003	228	237	247	253	2	18	GGCCCCCTCGGCAGTGAGAGGGGCGGG
ENST00000470977.5_1_SNHG12-003	309	318	321	330	2	17	GGGCTGACAGGCGGATAAAACGG
ENST00000470977.5_1_SNHG12-003	367	377	385	394	2	19	GGCACAGCGTGGGCAGTGGGGCCTACAGG
ENST00000470977.5_1_SNHG12-003	975	983	990	1003	2	17	GGACCTATGGAGTTGGGACAATCTCTATGG
ENST00000500203.2_SEC22B-002	114	123	131	141	2	19	GGACGAACAGGTGGACTGGCTAACTGTGG
ENST00000609350.1_1_RP11-395A13.2-001	254	260	284	293	3	52	GGGGACGGGCGCGCCCATCCGACTCTTCGAGGGGCGGCAGGG
ENST00000455565.5_1_CRHR1-IT1-005	88	102	115	128	3	63	GGGCCTGGCTGCCCGGGGGGCGGGCCGGGGCCGCGGCCGGGGG
ENST00000455565.5_1_CRHR1-IT1-005	326	336	353	367	4	79	GGGGAGGTGAGGGGTGGGTTTGGGACTGGGGTCCGCGGTGGGGGG
ENST00000455565.5_1_CRHR1-IT1-005	408	414	423	432	2	19	GGCTCTGGAGTTGGGGGCCCCTGTGG
ENST00000455565.5_1_CRHR1-IT1-005	1073	1080	1091	1101	2	18	GGACATGGGCTTTACGAAGGCCTGAACTGG
ENST00000455565.5_1_CRHR1-IT1-005	1356	1365	1375	1384	2	20	GGGCTTGCTGGTGCTCGAAGGCCAGAGCGG
ENST00000398849.6_1_AC005562.1-001	95	101	110	116	2	19	GGGAAGGGTGTCCCAGGTGCAGG
ENST00000398849.6_1_AC005562.1-001	132	141	144	152	2	17	GGTGCTCCTGGAGGACTTTTGG
ENST00000546580.1_1_RP11-620J15.3-001	67	71	78	85	2	19	GGCAGGGTTGTGGTTGCTGG
ENST00000527986.5_1_WAC-AS1-001	40	49	55	64	2	19	GGCGCAGCGGGAGGGGGTGCTCTCGG
ENST00000527986.5_1_WAC-AS1-001	105	109	113	117	2	21	GGCGGGGAGGTCGG
ENST00000527986.5_1_WAC-AS1-001	214	224	234	241	2	19	GGCGCCTTCGGGCCGCTGCTGGAAGCCGG
ENST00000527986.5_1_WAC-AS1-001	560	562	565	569	2	19	GGGGAGGGAGG
ENST00000527986.5_1_WAC-AS1-001	1731	1735	1741	1744	2	19	GGCCGGTCATGGTGG
ENST00000527986.5_1_WAC-AS1-001	1771	1775	1781	1784	2	19	GGGAGGCTGAGGTGG
ENST00000527986.5_1_WAC-AS1-001	1861	1866	1871	1876	2	21	GGATTGGCCGGGCGTGG
ENST00000527986.5_1_WAC-AS1-001	1939	1942	1945	1948	2	21	GGAGGTGGAGG
ENST00000585498.1_1_CTC-260E6.6-003	362	365	371	373	2	18	GGTGGAGACGGGG
ENST00000585498.1_1_CTC-260E6.6-003	434	444	451	462	2	18	GGCCTCCTGAGGTGCCGGGATTGCAGACGG
ENST00000371417.3_1_ARRDC1-AS1-001	48	54	62	68	2	19	GGGGTAGGAGACCTGGAGCTGG
ENST00000371417.3_1_ARRDC1-AS1-001	154	158	162	172	2	17	GGTGGGCTGGCCGAAGAAGG
ENST00000371417.3_1_ARRDC1-AS1-001	274	287	303	307	3	56	GGGAGCCGCCTGTGGGGTGTCCCCGGCGCGGGAGGG
ENST00000371417.3_1_ARRDC1-AS1-001	513	515	520	526	2	18	GGGGACGGGTACTGG
ENST00000371417.3_1_ARRDC1-AS1-001	850	860	866	878	2	17	GGCCTCCCCTGGGGCTGGAACGTCTGCAGG
ENST00000371417.3_1_ARRDC1-AS1-001	923	929	937	942	2	19	GGCCTTGGAGACGTGGGCAGG
ENST00000371417.3_1_ARRDC1-AS1-001	990	1004	1011	1026	3	58	GGGGCCAAGGCCCAGGGAGCAGGGTCTCCTGTCGGAGGG
ENST00000371417.3_1_ARRDC1-AS1-001	1202	1205	1211	1215	2	19	GGCGGCTCTGGAAGG
ENST00000371417.3_1_ARRDC1-AS1-001	1298	1308	1318	1325	2	19	GGGTAGTAGGGGGCACCTGAGGAGCAGGG
ENST00000371417.3_1_ARRDC1-AS1-001	1352	1357	1363	1369	2	20	GGATGGGGTCAGGGTCAGG
ENST00000499346.6_1_LINC01184-001	66	75	84	93	2	21	GGTACCCGAGGCCGGGCCGGAGCCGCAGG
ENST00000499346.6_1_LINC01184-001	113	123	133	139	2	18	GGCGATGCTGGGGGCTTTCCGGTCGGGG
ENST00000499346.6_1_LINC01184-001	248	251	255	258	2	20	GGAGGAGGGAGG
ENST00000499346.6_1_LINC01184-001	1095	1100	1106	1109	2	19	GGGCCGGACGCGGTGG
ENST00000499346.6_1_LINC01184-001	1136	1140	1146	1149	2	19	GGGAGGCTGAGGTGG
ENST00000499346.6_1_LINC01184-001	1234	1240	1243	1247	2	19	GGGCGTGGTGGCAGG
ENST00000499346.6_1_LINC01184-001	1270	1274	1280	1284	2	19	GGGAGGCTGAGGCAGG
ENST00000518481.1_1_CTD-2336O2.1-003	43	48	56	65	2	18	GGTGGGGCTCCGCGGGCAGCCTGG
ENST00000518481.1_1_CTD-2336O2.1-003	80	86	92	94	2	18	GGACGGGGCCGAGGGG
ENST00000518481.1_1_CTD-2336O2.1-003	168	174	178	184	2	19	GGGTGTGGACGGAGCCGG
ENST00000518481.1_1_CTD-2336O2.1-003	440	448	456	464	2	21	GGCCTCGGGGGCTAATGGAGCTGAGG
ENST00000458739.1_1_NUTM2A-AS1-013	742	746	752	755	2	19	GGCCGGGTGCGGTGG
ENST00000605920.1_1_RP11-182L21.6-001	73	78	80	85	2	19	GGCCCGGGGCACGG
ENST00000605920.1_1_RP11-182L21.6-001	268	271	274	277	2	21	GGCGGCGGCGG
ENST00000605920.1_1_RP11-182L21.6-001	360	365	369	373	2	20	GGCTGGGGCGGACGG
ENST00000605920.1_1_RP11-182L21.6-001	455	459	481	486	3	52	GGGCGGGCCGGACGCGCTGCGCGGACGGGACGGG
ENST00000605920.1_1_RP11-182L21.6-001	633	641	650	661	2	19	GGCAGTGAGGTAATGGAGGAAGAATGTAGG
ENST00000605920.1_1_RP11-182L21.6-001	718	728	732	736	2	17	GGGCTCAGCCGGAGGGCCGG
ENST00000605920.1_1_RP11-182L21.6-001	777	781	787	795	2	18	GGCTGGTGCTGGCTTTACGG
ENST00000605920.1_1_RP11-182L21.6-001	1042	1054	1066	1077	3	63	GGGATCCGGGTCGGGGTGTCGGCCGGGTTGCTGCCGGG
ENST00000605920.1_1_RP11-182L21.6-001	1227	1232	1240	1246	2	19	GGCGAGGTGCGCGGGGTTCGG
ENST00000605920.1_1_RP11-182L21.6-001	1291	1297	1321	1330	3	52	GGGGACGGGCGCGCCCATCCGACTCTTCGAGGGGCGGCAGGG
ENST00000567508.1_1_RP1-39G22.7-001	71	78	85	91	2	20	GGGTTCCGGCCTAGGGTTCTGG
ENST00000567508.1_1_RP1-39G22.7-001	220	227	234	241	2	21	GGCGACAGGTAGTCGGGGCTGGG
ENST00000567508.1_1_RP1-39G22.7-001	299	302	307	311	2	19	GGAGGCTAGGAAGG
ENST00000425884.5_1_RP11-418J17.1-003	161	166	179	184	3	58	GGGATGGGAAGCCGCGGAGGGAAGGG
ENST00000425884.5_1_RP11-418J17.1-003	370	376	382	390	2	19	GGGCGCGGCTTGGGCCTCCAGG
ENST00000425884.5_1_RP11-418J17.1-003	605	609	616	622	2	19	GGTTGGAAGATGGAAGAGG
ENST00000564536.1_1_RP11-303E16.8-001	486	492	500	503	2	17	GGACATGGAAAAGCGGCGG
ENST00000634344.1_1_AP006222.2-005	508	515	522	530	2	20	GGCCCAGGGGTGAAGGAGCTGAGG
ENST00000417721.5_1_ZFAS1-004	59	65	71	76	2	20	GGGCCTGGCCCAGGCACGG
ENST00000417721.5_1_ZFAS1-004	137	147	160	173	3	62	GGGCTCAGGCGGGCGCGGCTGAGGGGAGCGGACCGCGGG
ENST00000417721.5_1_ZFAS1-004	295	314	320	326	3	55	GGGTGGCCCGGCGTGTAGAGGGAAGGGGGCGGGG
ENST00000417721.5_1_ZFAS1-004	464	474	478	484	2	17	GGTTATATAAGGGAGGTTCAGG
ENST00000417721.5_1_ZFAS1-004	589	599	606	613	2	19	GGTACAGAATGGATTTTGGAAGAGGG
ENST00000417721.5_1_ZFAS1-004	683	689	700	710	2	17	GGCGATGGAATATGAGAGGAGCCCTCTGG
ENST00000417835.1_1_FGD5-AS1-004	147	155	163	171	3	64	GGGGCCGCGGGCTCGCGGGGCAGCGGG
ENST00000417835.1_1_FGD5-AS1-004	1369	1375	1380	1385	2	20	GGCATTGGCCGGGCATGG
ENST00000417835.1_1_FGD5-AS1-004	1415	1420	1425	1429	2	20	GGGAAGGTGAGGTGGG
ENST00000417835.1_1_FGD5-AS1-004	1517	1521	1525	1529	2	21	GGCGGGGTGGCGGG
ENST00000581471.2_1_LINC00667-004	203	212	217	222	2	18	GGAGCTCAAGGCTAGGCCTGG
ENST00000581471.2_1_LINC00667-004	303	307	318	334	3	56	GGGAGGGACCGAGCGGGGAGCAAGGCCTGCGGGG
ENST00000581471.2_1_LINC00667-004	423	429	434	437	2	19	GGACCGGGTGCGGGGG
ENST00000581471.2_1_LINC00667-004	465	471	483	492	2	17	GGCCCGGGAGCGTTCGCCGGCCCACCTGG
ENST00000581471.2_1_LINC00667-004	764	771	778	785	2	21	GGTGTCTGGGGAGCGGCTGCCGG
ENST00000581471.2_1_LINC00667-004	1224	1231	1239	1245	2	19	GGTCTGAGGAACGCAGGCCCTGG
ENST00000526795.1_1_RAB30-AS1-003	80	86	93	100	2	20	GGAGCCGGGCAGAGGTTTTAGG
ENST00000526795.1_1_RAB30-AS1-003	174	178	187	190	2	17	GGAAGGTGACCAAGGTGG
ENST00000526795.1_1_RAB30-AS1-003	531	535	545	550	2	17	GGCTGGAGTACAGTGGTACGG
ENST00000427063.6_1_SVIL-AS1-003	65	75	82	92	2	19	GGAGTGCAGCGGGGTTAGGATGGACGAGG
ENST00000427063.6_1_SVIL-AS1-003	925	934	937	944	2	17	GGCCCATCTGGTGGACACAGG
ENST00000427063.6_1_SVIL-AS1-003	1205	1213	1219	1226	2	19	GGTAAATTGGTCAAGGAAATGGG
ENST00000427063.6_1_SVIL-AS1-003	1295	1301	1309	1318	2	19	GGCTTTGGCCTGCAGGAGTAAGTGG
ENST00000427063.6_1_SVIL-AS1-003	1364	1369	1375	1378	2	19	GGTCAGGTAGAGGGGG
ENST00000427063.6_1_SVIL-AS1-003	1445	1453	1458	1464	2	19	GGTGTACAGGAGTGGGTTGGG
ENST00000427063.6_1_SVIL-AS1-003	1660	1663	1666	1674	2	17	GGAGGTGGAGAAGTGG
ENST00000427063.6_1_SVIL-AS1-003	1778	1784	1787	1795	2	17	GGAGTCGGTGGTGAAATGG
ENST00000427063.6_1_SVIL-AS1-003	1827	1830	1833	1839	2	19	GGAGGTGGAATTGG
ENST00000427063.6_1_SVIL-AS1-003	1857	1860	1863	1871	2	17	GGAGGTGGAGAAGCGG
ENST00000431840.2_RP11-144G6.12-001	361	367	373	375	2	18	GGTAGTGGTGACGGGG
ENST00000431840.2_RP11-144G6.12-001	1007	1013	1016	1018	2	18	GGACAAGGTGGGG
ENST00000431840.2_RP11-144G6.12-001	1223	1228	1232	1236	2	20	GGACAGGATGGCAGG
ENST00000416193.5_1_SLC16A1-AS1-002	257	262	264	269	2	19	GGAGCGGGGAATGG
ENST00000416193.5_1_SLC16A1-AS1-002	307	320	339	345	3	55	GGGAAGACGCTGGGGGCCGGCGCTGTAGAGCCGGGCATGGG
ENST00000416193.5_1_SLC16A1-AS1-002	470	478	482	492	2	17	GGCTCATCGGGAGGTCCTGATGGG
ENST00000416193.5_1_SLC16A1-AS1-002	525	532	539	546	2	21	GGCCCGCGGCGGTTGGCGCCTGG
ENST00000323813.3_1_TYMSOS-001	35	38	41	43	2	20	GGAGGAGGGG
ENST00000323813.3_1_TYMSOS-001	142	145	151	160	2	17	GGGGGCCACGGCATCACTGG
ENST00000323813.3_1_TYMSOS-001	177	183	192	199	2	19	GGCCGCGGAGCCGCTGGGACGCGG
ENST00000323813.3_1_TYMSOS-001	315	322	327	336	2	18	GGATTGAGGTTAGGACTAAACGG
ENST00000438412.5_1_HCG18-003	401	413	420	429	2	17	GGCTTGAGAGTAGGAGACTGGAGACCAAGG
ENST00000438412.5_1_HCG18-003	776	780	797	808	3	55	GGGAGGGAGGAGAAAAAGTCCGGGTCTCACCTGGG
ENST00000438412.5_1_HCG18-003	847	850	853	856	2	21	GGAGGAGGTGG
ENST00000438412.5_1_HCG18-003	1092	1096	1100	1102	2	19	GGCAGGGTGGGG
ENST00000483543.7_1_AJ271736.10-001	372	378	383	388	2	20	GGAAGAGGCCTGGGAGGG
ENST00000483543.7_1_AJ271736.10-001	489	496	502	509	2	20	GGAGCCAGGTGCAGGCCATTGG
ENST00000483543.7_1_AJ271736.10-001	703	712	721	729	2	20	GGACGAGCGGGCCCTGCAGGTCTGCTGG
ENST00000483543.7_1_AJ271736.10-001	762	770	779	788	2	20	GGAGGACTGGATACTGGGGAGGAGCCGG
ENST00000498917.2_1_UBA6-AS1-003	56	66	75	84	2	20	GGCGTGCTGTGGTGCAGGTGGCCGAAGGGG
ENST00000498917.2_1_UBA6-AS1-003	1056	1065	1072	1082	2	19	GGTTTTGGTGGGTTTTGGCTGGTTTTGG
ENST00000399508.2_RP11-592B15.3-201	45	55	64	73	2	20	GGCGCATTGAGGCAGGTGGGGTGCCAGTGG
ENST00000399508.2_RP11-592B15.3-201	111	115	119	122	2	20	GGGAGGCCGGCGG
ENST00000399508.2_RP11-592B15.3-201	143	149	157	163	2	19	GGCAGCGGCAGAGAGGGAATGG
ENST00000508096.1_1_RP11-298J20.4-001	125	134	143	152	2	21	GGACGGGGAGGAGGAGCAGGAGCTGGAGG
ENST00000507692.5_1_SNHG4-008	134	142	147	154	2	19	GGGCCAGAGGCAGGGACTTTGG
ENST00000507692.5_1_SNHG4-008	226	230	239	243	2	17	GGGAGGAAATAGTGGCAGG
ENST00000507692.5_1_SNHG4-008	402	405	409	411	2	19	GGGGGTAGGGG
ENST00000507692.5_1_SNHG4-008	462	465	468	472	2	20	GGGGGGGGACGG
ENST00000442383.1_1_OSER1-AS1-001	142	149	160	168	3	61	GGGGCGGGGGCGAGGACAGGGTGCGGGGG
ENST00000442383.1_1_OSER1-AS1-001	809	824	844	849	3	54	GGGACCCCTTAAGTTGGGCTTACTTAGTAACTCCAGGGGTGGG
ENST00000442383.1_1_OSER1-AS1-001	1032	1042	1052	1058	2	18	GGTACAGTGTGGGCTGCTGAGGTTTGGG
ENST00000442383.1_1_OSER1-AS1-001	1238	1242	1248	1251	2	19	GGGAGGCCGAGGTGG
ENST00000442383.1_1_OSER1-AS1-001	1332	1337	1342	1348	2	20	GGCCGGGTGTGGTGGTGG
ENST00000442383.1_1_OSER1-AS1-001	1405	1408	1411	1414	2	21	GGAGGTGGAGG
ENST00000528337.1_1_WAC-AS1-002	90	97	109	116	2	17	GGAGCGGGGAGCGCCGCTCGGGGCAGGG
ENST00000528337.1_1_WAC-AS1-002	878	880	884	887	2	19	GGGGAGGGAGG
ENST00000528337.1_1_WAC-AS1-002	2049	2053	2059	2062	2	19	GGCCGGTCATGGTGG
ENST00000528337.1_1_WAC-AS1-002	2089	2093	2099	2102	2	19	GGGAGGCTGAGGTGG
ENST00000528337.1_1_WAC-AS1-002	2179	2184	2189	2194	2	21	GGATTGGCCGGGCGTGG
ENST00000528337.1_1_WAC-AS1-002	2257	2260	2263	2266	2	21	GGAGGTGGAGG
ENST00000501011.6_1_RAB30-AS1-001	96	102	109	116	2	20	GGAGCCGGGCAGAGGTTTTAGG
ENST00000501011.6_1_RAB30-AS1-001	155	159	168	171	2	17	GGAAGGTGACCAAGGTGG
ENST00000416769.1_1_LINC00339-001	42	44	49	52	2	19	GGGGAGTGGTGG
ENST00000416769.1_1_LINC00339-001	474	478	481	484	2	20	GGACGGTGGTGG
ENST00000416769.1_1_LINC00339-001	509	521	530	536	2	17	GGAGCAGACTGTGGAAATGCTGGTGCAGG
ENST00000436764.5_1_SNHG17-001	340	350	359	366	2	19	GGGAGAGCATGGATCCTGAGGTCCCAGG
ENST00000436764.5_1_SNHG17-001	487	496	505	515	2	20	GGGAAGCAAGGTGAAAGTGGTATCCCGTGG
ENST00000436764.5_1_SNHG17-001	649	655	663	670	2	19	GGAGTTGGTGATCTGGGATCTGG
ENST00000436764.5_1_SNHG17-001	866	873	878	883	2	19	GGACCGTGGACAGGGAAGG
ENST00000451298.1_1_RP11-248G5.8-001	470	474	481	491	2	17	GGCTGGTTTCAGGAAACAAAAGG
ENST00000451298.1_1_RP11-248G5.8-001	769	778	783	787	2	17	GGAAGTGTTGGAGTGGATGG
ENST00000451298.1_1_RP11-248G5.8-001	827	836	845	853	2	20	GGAGGCAAAGGAAGAACCGGAACTATGG
ENST00000451298.1_1_RP11-248G5.8-001	1085	1091	1097	1103	2	21	GGTGTTGGAACAGGCGATGG
ENST00000451298.1_1_RP11-248G5.8-001	2240	2243	2247	2250	2	20	GGGGGCTGGCGG
ENST00000451298.1_1_RP11-248G5.8-001	3265	3269	3277	3281	2	18	GGCAGGATTAGTGGCAGG
ENST00000451298.1_1_RP11-248G5.8-001	3507	3514	3524	3533	2	19	GGATGCTGGACCTCCCAGGATATTTTGG
ENST00000427306.2_1_EPB41L4A-AS1-002	117	121	125	129	2	21	GGTCGGGTGGGGGG
ENST00000427306.2_1_EPB41L4A-AS1-002	468	475	482	489	2	21	GGGCGCCGGGCGGGGGAACGCGG
ENST00000427306.2_1_EPB41L4A-AS1-002	555	562	567	574	2	19	GGGCAGCGGCCTGGCCTCAGG
ENST00000427306.2_1_EPB41L4A-AS1-002	859	870	881	886	2	17	GGGAGCATAAAGGTGACCTGAAGGTAGGG
ENST00000417578.5_1_SNHG17-006	284	294	303	310	2	19	GGGAGAGCATGGATCCTGAGGTCCCAGG
ENST00000417578.5_1_SNHG17-006	373	384	395	400	2	17	GGCTGAGCTGCGGTGCTTGTAAGGCAGGG
ENST00000417578.5_1_SNHG17-006	561	567	575	582	2	19	GGAGTTGGTGATCTGGGATCTGG
ENST00000417578.5_1_SNHG17-006	778	785	790	795	2	19	GGACCGTGGACAGGGAAGG
ENST00000528804.1_1_AL136419.6-002	62	68	74	79	2	20	GGTGCGGGTCATGGCGCGG
ENST00000528804.1_1_AL136419.6-002	255	264	269	280	2	17	GGGGTGCCCGGTGCGGCTGCTTCAAGG
ENST00000528804.1_1_AL136419.6-002	388	395	403	413	2	19	GGTATGCGGAGATAAGGGAGGAGCAGG
ENST00000528804.1_1_AL136419.6-002	600	608	612	618	2	18	GGTCCCTAGGAGGGATTAGG
ENST00000528804.1_1_AL136419.6-002	1255	1262	1269	1275	2	20	GGTCTGGGGCTGGTGGCTTGGG
ENST00000528804.1_1_AL136419.6-002	1332	1336	1341	1347	2	19	GGACGGATTGGGCAAGG
ENST00000528804.1_1_AL136419.6-002	1414	1417	1420	1423	2	21	GGCGGAGGCGG
ENST00000528804.1_1_AL136419.6-002	1465	1470	1480	1484	3	60	GGGAAGGGTGAGCCAGGGTGGG
ENST00000528804.1_1_AL136419.6-002	1581	1588	1596	1606	2	19	GGAGACAGGCTGACTGGAAAACCCCGG
ENST00000528804.1_1_AL136419.6-002	1702	1720	1725	1739	3	55	GGGAAGAACTCAAGATCTGGGAGGGGACTTGAGTTGAGGG
ENST00000528804.1_1_AL136419.6-002	1921	1925	1934	1938	2	17	GGGAGGCCGACGTGGGTGG
ENST00000528804.1_1_AL136419.6-002	2014	2018	2024	2027	2	19	GGCCGGGCGCGGTGG
ENST00000528804.1_1_AL136419.6-002	2054	2058	2064	2071	2	19	GGGAGGCCGAGGTGGGTGG
ENST00000443631.1_1_RP11-545E17.3-001	140	146	157	168	2	17	GGCCAAGGCTCGCCCAAGGTTGCTCTGTGG
ENST00000558945.5_1_OIP5-AS1-002	97	104	109	112	2	18	GGCCTCTGGGCCGGGGG
ENST00000558945.5_1_OIP5-AS1-002	185	194	205	213	2	19	GGACGAGCAGGCGCCGAGGAGGTGGCGTGG
ENST00000558945.5_1_OIP5-AS1-002	261	268	274	280	2	20	GGCAGCCGGCCTCGGCCTCGG
ENST00000558945.5_1_OIP5-AS1-002	859	867	870	873	2	17	GGTGCTTAGGTGGTGG
ENST00000558945.5_1_OIP5-AS1-002	1139	1143	1149	1152	2	19	GGCCGGGTGTGGTGG
ENST00000558945.5_1_OIP5-AS1-002	1179	1183	1189	1193	2	19	GGGAGGCCAAGGCAGG
ENST00000448190.6_1_SNHG4-005	161	165	174	178	2	17	GGGAGGAAATAGTGGCAGG
ENST00000469846.2_1_THUMPD3-AS1-006	186	194	199	206	2	19	GGATCTGAGGTGTGGAAACAGG
ENST00000469846.2_1_THUMPD3-AS1-006	464	468	474	477	2	19	GGCTGGGTGTGGTGG
ENST00000469846.2_1_THUMPD3-AS1-006	659	662	665	668	2	21	GGAGGAGGAGG
ENST00000534499.1_1_RAB30-AS1-006	40	47	53	60	2	20	GGAGCCGGGCAGAGGTTTTAGG
ENST00000534499.1_1_RAB30-AS1-006	99	103	112	115	2	17	GGAAGGTGACCAAGGTGG
ENST00000534499.1_1_RAB30-AS1-006	231	239	244	249	2	19	GGGATATTGGCCAGGTGCGG
ENST00000534499.1_1_RAB30-AS1-006	428	434	437	441	2	19	GGCTGAGGTGGGAGG
ENST00000534499.1_1_RAB30-AS1-006	506	538	543	547	3	45	GGGCGACAGCAAGCCCGTGTCTCAGAAAAGGCGGGAGGGGTGGG
ENST00000439559.2_1_LINC00863-001	245	257	269	280	3	63	GGGATCCGGGTCGGGGTGTCGGCCGGGTTGCTGCCGGG
ENST00000439559.2_1_LINC00863-001	435	440	448	454	2	19	GGCGAGGTGCGCGGGGTTCGG
ENST00000439559.2_1_LINC00863-001	499	505	529	538	3	52	GGGGACGGGCGCCCCCATCCGACTCTTCGAGGGGCGGCAGGG
ENST00000439559.2_1_LINC00863-001	1141	1147	1153	1159	2	21	GGCGCTGGGAGCGGTTGAGG
ENST00000439559.2_1_LINC00863-001	1209	1216	1222	1227	2	19	GGCACACGGGGCAGGCCAGG
ENST00000439559.2_1_LINC00863-001	1243	1252	1260	1269	2	20	GGCCCCGCTGGAGATGTGGAAATGGAGG
ENST00000439559.2_1_LINC00863-001	2281	2289	2294	2301	2	19	GGGATATTGGACAGGAGTTAGG
ENST00000439559.2_1_LINC00863-001	2965	2969	2973	2977	2	21	GGGAGGAAGGCCGG
ENST00000439559.2_1_LINC00863-001	3111	3119	3125	3134	2	19	GGATTTCTGGTCTCGGTGCTGTAGG
ENST00000439559.2_1_LINC00863-001	3177	3184	3192	3196	2	18	GGGGCTGGGACGTAAGGCTGG
ENST00000476910.6_1_ARMCX5-GPRASP2-007	108	116	124	131	2	20	GGTTCTGAGGAGCCCTGGGAACAGG
ENST00000476910.6_1_ARMCX5-GPRASP2-007	536	539	545	550	2	19	GGTGGCCTTGGAGTGG
ENST00000359941.9_1_TP53TG1-001	99	106	112	117	3	62	GGGCTGCGGGCCTGGGAAGGG
ENST00000359941.9_1_TP53TG1-001	203	213	222	226	2	17	GGATCTAGAAGGCACTCTGGGCAGG
ENST00000521708.1_1_THUMPD3-AS1-016	102	108	113	120	2	19	GGGAAAGGTGTGGAAACAGG
ENST00000521708.1_1_THUMPD3-AS1-016	378	382	388	391	2	19	GGCTGGGTGTGGTGG
ENST00000521708.1_1_THUMPD3-AS1-016	573	576	579	582	2	21	GGAGGAGGAGG
ENST00000636531.1_1_RP4-614C10.2-001	42	49	59	67	2	19	GGGCGCAGGCGCCGAGAGGCGCACGGG
ENST00000636531.1_1_RP4-614C10.2-001	1013	1019	1028	1046	4	76	GGGGCTGGGGAGAATGGGGAGTTCATATTTAATGGGG
ENST00000483543.7_1_PAR_Y_AJ271736.10-001	378	384	389	394	2	20	GGAAGAGGCCTGGGAGGG
ENST00000483543.7_1_PAR_Y_AJ271736.10-001	495	502	508	515	2	20	GGAGCCAGGTGCAGGCCATTGG
ENST00000483543.7_1_PAR_Y_AJ271736.10-001	709	718	727	735	2	20	GGACGAGCGGGCCCTGCAGGTCTGCTGG
ENST00000483543.7_1_PAR_Y_AJ271736.10-001	768	776	785	794	2	20	GGAGGACTGGATACTGGGGAGGAGCCGG
ENST00000422304.1_1_POLR2J4-001	41	47	53	59	2	21	GGCTCTGGTGGCGGCGGCGG
ENST00000422304.1_1_POLR2J4-001	377	380	382	385	2	20	GGCGGGGAGG
ENST00000422304.1_1_POLR2J4-001	466	470	473	476	2	20	GGCTGGTGGTGG
ENST00000422304.1_1_POLR2J4-001	578	586	599	606	2	17	GGCCAACCGGGTGCTGTACCAGGCCAGAGG
ENST00000580440.5_1_AC005154.6-004	65	75	81	91	2	18	GGTTTTCTCCGGTTCGGGAGAGAGACGG
ENST00000580440.5_1_AC005154.6-004	112	120	124	134	2	17	GGCTGCCAGGCTGGCGTACAGTGG
ENST00000580440.5_1_AC005154.6-004	605	614	617	622	2	17	GGAGTCTGAGGAGGTTTGG
ENST00000413755.5_1_SNHG17-008	238	248	256	263	2	19	GGGAAACTGAGGCCCCGGGGAAGGCGG
ENST00000413755.5_1_SNHG17-008	406	416	425	432	2	19	GGGAGAGCATGGATCCTGAGGTCCCAGG
ENST00000413755.5_1_SNHG17-008	649	656	666	676	2	19	GGGGCTTGGATGATGTAGGGGAAGCAAGG
ENST00000412685.6_1_HCG18-001	137	147	156	166	3	63	GGGGAATCAAGGGCAAGAAGGGACCCAGAGGG
ENST00000412685.6_1_HCG18-001	269	276	281	289	2	19	GGGCGCTGGACTGGCGCCCCGG
ENST00000412685.6_1_HCG18-001	312	319	325	331	2	20	GGCTCCAGGCCCCGGCTCTGG
ENST00000412685.6_1_HCG18-001	376	381	386	391	2	21	GGGCGGGGCGGGGGCGG
ENST00000412685.6_1_HCG18-001	433	435	440	444	2	19	GGGGAGAGGGTGG
ENST00000412685.6_1_HCG18-001	681	687	694	700	2	20	GGAGGAGGACAAAGGCAGCGG
ENST00000412685.6_1_HCG18-001	1094	1106	1113	1122	2	17	GGCTTGAGAGTAGGAGACTGGAGACCAAGG
ENST00000412685.6_1_HCG18-001	1469	1473	1490	1501	3	55	GGGAGGGAGGAGAAAAAGTCCGGGTCTCACCTGGG
ENST00000412685.6_1_HCG18-001	1540	1543	1546	1549	2	21	GGAGGAGGTGG
ENST00000412685.6_1_HCG18-001	1785	1790	1793	1795	2	19	GGCAGGGTGGGG
ENST00000420509.1_1_AC007383.3-001	145	155	164	171	2	19	GGGGGATTTTGGACCCAAAGGAATCGGG
ENST00000420509.1_1_AC007383.3-001	195	201	207	213	2	21	GGCGCTGGCAATGGACTAGG
ENST00000420509.1_1_AC007383.3-001	379	383	391	393	2	17	GGCAGGGCTGCCGGGG
ENST00000420509.1_1_AC007383.3-001	520	524	529	532	2	19	GGGGGGCCAGGGGG
ENST00000420509.1_1_AC007383.3-001	621	633	643	646	3	58	GGGGAGAAAGCAGGGAAGAAACGGGGGG
ENST00000557682.6_1_LINC01578-001	100	105	108	121	3	57	GGGGCGGGGGGAGGAGGAGGAGGG
ENST00000557682.6_1_LINC01578-001	167	177	181	186	2	17	GGCACAAGATGGCCGGAGAGG
ENST00000557682.6_1_LINC01578-001	222	230	238	246	2	21	GGCCGCGAGGCCCGCCGGCCGGCGGG
ENST00000557682.6_1_LINC01578-001	263	271	279	286	2	20	GGCCAGCAGGCCCGCGGGAGTGGGG
ENST00000557682.6_1_LINC01578-001	338	344	352	360	2	19	GGCAGAGGCGCCCAGGGCGGCCGG
ENST00000557682.6_1_LINC01578-001	441	454	468	481	3	63	GGGAGGCTCGGGCGGGCGGTCCGGCCCGGGACTCGGGTTTGGG
ENST00000557682.6_1_LINC01578-001	811	813	821	829	2	17	GGGGAATTGAGGAAAAATGG
ENST00000557682.6_1_LINC01578-001	1611	1619	1626	1633	2	20	GGATTTATGGGTTAGGGTCCTTGG
ENST00000557682.6_1_LINC01578-001	2498	2504	2510	2520	2	18	GGATTTGGACGTGGAGTTTCTTGG
ENST00000505522.4_1_SNHG4-001	132	136	145	149	2	17	GGGAGGAAATAGTGGCAGG
ENST00000635600.1_1_RP11-242D8.1-002	173	180	191	200	2	18	GGTGTTCGGTCCTTCCGAGGAAGCTAAGG
ENST00000635600.1_1_RP11-242D8.1-002	282	286	289	295	2	19	GGCCGGGGGCTGTGG
ENST00000635600.1_1_RP11-242D8.1-002	322	326	332	336	2	19	GGGGGGCCGAGGCAGG
ENST00000635600.1_1_RP11-242D8.1-002	371	380	387	391	2	17	GGCTAACATGGTGTAAGGGAGG
ENST00000635600.1_1_RP11-242D8.1-002	856	864	871	878	2	20	GGAAGCGAGGTGAATGGCGGATGG
ENST00000635600.1_1_RP11-242D8.1-002	958	967	977	982	2	17	GGATCCTGAGGGCGCTCCTGGTTAGG
ENST00000635600.1_1_RP11-242D8.1-002	1022	1026	1035	1038	2	17	GGCAGGCCCCCATGGAGG
ENST00000635600.1_1_RP11-242D8.1-002	1067	1073	1080	1087	2	20	GGAACGGGCACTTGGAGTCTGG
ENST00000545800.1_1_RP11-783K16.13-001	81	87	92	98	3	63	GGGCCAGGGCTGGGCATGGG
ENST00000545800.1_1_RP11-783K16.13-001	450	456	466	474	2	18	GGTGCTGGAGTTCAGCGGGAGCCAGG
ENST00000545800.1_1_RP11-783K16.13-001	526	533	540	546	2	20	GGCCGAGGGCTGGAGGACCTGG
ENST00000545800.1_1_RP11-783K16.13-001	639	650	661	666	2	17	GGCCTCAATGAGGACAGAATGAGGAAGGG
ENST00000545800.1_1_RP11-783K16.13-001	737	746	756	765	2	20	GGACTGGAAGGTTGCGTTTGGGGAGTACGG
ENST00000545800.1_1_RP11-783K16.13-001	833	845	861	874	4	81	GGGGCCTGTAGAGGGGCTGGCCCTTTAAGGGGGTGTGGTCGGGGG
ENST00000525331.5_1_PDXDC2P-005	98	107	115	120	2	18	GGACTTGATGGGTTTGTGGAGAGG
ENST00000443596.1_1_MAPKAPK5-AS1-004	846	852	858	863	2	20	GGCTCTGGAGAAGGCAAGG
ENST00000607166.1_1_ZEB1-AS1-009	99	106	120	131	3	59	GGGGAGAGGGAGGCGGATGCCGGGAAACCGTAGGG
ENST00000607166.1_1_ZEB1-AS1-009	234	240	245	251	2	20	GGGGCAGGGAGGGATCTGG
ENST00000607166.1_1_ZEB1-AS1-009	415	433	439	450	3	56	GGGGAGTTCCCTTGATGAGGGGAAGGGCAGGTTTGGGG
ENST00000607166.1_1_ZEB1-AS1-009	771	780	783	787	2	17	GGGATCCTAGGTGGCAGG
ENST00000457390.1_RP11-14N7.2-004	122	128	134	140	2	21	GGAGACGGGTGAGGTACAGG
ENST00000457390.1_RP11-14N7.2-004	267	271	277	281	2	19	GGTTGGTGCAGGCAGG
ENST00000457390.1_RP11-14N7.2-004	380	384	390	393	2	19	GGGAGGCCGAGGCGG
ENST00000426200.1_1_FGD5-AS1-002	106	113	123	133	2	19	GGCGGTTGGGCTGCGACGGCCGCCAAAGG
ENST00000426200.1_1_FGD5-AS1-002	193	199	205	211	2	21	GGAGGAGGAGGAGGATAAGG
ENST00000426200.1_1_FGD5-AS1-002	260	263	269	275	2	19	GGCGGCGCTGGCGGAGG
ENST00000426200.1_1_FGD5-AS1-002	374	379	384	389	3	64	GGGCGGGGAGGGGAGGGG
ENST00000426200.1_1_FGD5-AS1-002	1626	1632	1637	1642	2	20	GGCATTGGCCGGGCATGG
ENST00000426200.1_1_FGD5-AS1-002	1672	1677	1682	1686	2	20	GGGAAGGTGAGGTGGG
ENST00000426200.1_1_FGD5-AS1-002	1774	1778	1782	1786	2	21	GGCGGGGTGGCGGG
ENST00000440862.1_RP6-206I17.1-005	136	143	149	155	2	20	GGCGGTTGGTCCGGGCGGGGG
ENST00000440862.1_RP6-206I17.1-005	202	204	207	214	2	17	GGGGAGGAAACTGG
ENST00000526623.2_1_AP003068.23-001	178	190	199	208	4	82	GGGGCCAGCGCGGGGGGGGATGGGGGGGCTGGGG
ENST00000526623.2_1_AP003068.23-001	326	330	338	340	2	17	GGCGGGCATTCCGGGG
ENST00000526623.2_1_AP003068.23-001	489	493	498	503	2	20	GGAGGGGCCGGGCTGG
ENST00000526623.2_1_AP003068.23-001	612	622	630	649	3	56	GGGGAACGCAGGGGGACCGGGCTCGCTGCGTGACCTTGGG
ENST00000526623.2_1_AP003068.23-001	697	703	706	712	2	19	GGAGAGGGCGGCAGAGG
ENST00000526623.2_1_AP003068.23-001	791	815	823	828	3	51	GGGCCAGGATTCGGCGCGGAGGCCGGGGGTGTGGGTGGGG
ENST00000526623.2_1_AP003068.23-001	1135	1144	1154	1158	2	17	GGTGTCCAGGGACAGAGAAGGGTGG
ENST00000526623.2_1_AP003068.23-001	1598	1607	1619	1626	2	17	GGGATTACAGGTGTGAGCTTTGGCACCTGG
ENST00000551597.6_1_PSMA3-AS1-007	224	229	234	237	2	19	GGCTGGGCGTGGTGG
ENST00000551597.6_1_PSMA3-AS1-007	264	268	274	277	2	19	GGGAGGCCGAGGCGG
ENST00000551597.6_1_PSMA3-AS1-007	398	402	408	412	2	19	GGGAGGCTGAGGCAGG
ENST00000431043.1_1_SNHG5-009	61	65	69	73	2	21	GGGCGGGTGGTAGG
ENST00000530079.5_1_PDXDC2P-002	54	61	81	90	3	55	GGGGCGCGGGAGGAGGAAGTAGAGCCCGGGACCGCCGGG
ENST00000530079.5_1_PDXDC2P-002	320	329	337	343	2	19	GGAAGTAGCGGGAGAGTGGCGGGGG
ENST00000530079.5_1_PDXDC2P-002	484	493	501	510	2	20	GGAGAACAAGGTCATGTGGCTGTGTTGG
ENST00000530079.5_1_PDXDC2P-002	1039	1050	1059	1066	2	18	GGTGTGAATCTGGCAACATTGGCTCTGGG
ENST00000530079.5_1_PDXDC2P-002	1270	1279	1287	1292	2	18	GGACTTGATGGGTTTGTGGAGAGG
ENST00000530079.5_1_PDXDC2P-002	1872	1881	1889	1897	2	20	GGAACCCTGGGAGCTCAGGAAGGAAGG
ENST00000530079.5_1_PDXDC2P-002	1914	1920	1926	1932	2	21	GGACAGGGAGCTGGTTGGGG
ENST00000530079.5_1_PDXDC2P-002	2352	2355	2359	2365	2	19	GGTGGCGGGCAGAGG
ENST00000530079.5_1_PDXDC2P-002	2419	2428	2431	2437	2	17	GGTCAGAATGGCGGCAGCGG
ENST00000584327.5_1_SNHG15-010	73	82	88	94	2	19	GGGAGCCGTGGCTGAGGTGACGG
ENST00000584327.5_1_SNHG15-010	488	494	500	506	2	21	GGCCTGGGCTGTGGGTCTGG
ENST00000442119.5_1_MAPKAPK5-AS1-003	521	527	533	538	2	20	GGCTCTGGAGAAGGCAAGG
ENST00000597785.1_1_RAB11B-AS1-002	204	210	214	221	2	19	GGAATTGGGGGGTTCTTGG
ENST00000504300.1_1_CTD-2015H6.3-001	73	79	82	85	2	19	GGCCTCGGCGGGGG
ENST00000504300.1_1_CTD-2015H6.3-001	123	131	139	147	2	21	GGAGCCGCGGCACGCAGGCGCAAAGG
ENST00000504300.1_1_CTD-2015H6.3-001	215	221	228	231	2	18	GGTTTCGGAAGCTGGTGG
ENST00000504300.1_1_CTD-2015H6.3-001	269	272	275	279	2	20	GGCGGAGGATGG
ENST00000504300.1_1_CTD-2015H6.3-001	632	635	638	641	2	21	GGAGGCGGAGG
ENST00000480811.5_1_LRRC75A-AS1-018	72	77	83	91	2	19	GGCCGGGACCCGGTTCCCCGG
ENST00000480811.5_1_LRRC75A-AS1-018	126	136	153	165	3	59	GGGTAAGTTGGGGTCGGCTTGCAGTTTGGGGTACCCCGAGGG
ENST00000480811.5_1_LRRC75A-AS1-018	793	797	804	807	2	18	GGCTGGAGTGTGGTGG
ENST00000480811.5_1_LRRC75A-AS1-018	941	945	952	959	2	19	GGCTGGTCTCAGGCTCCTGG
ENST00000398043.2_1_APTR-003	50	53	55	60	2	19	GGCGGGGTGCGG
ENST00000601369.5_1_NUTM2B-AS1-001	68	78	86	95	2	19	GGTGGCTGCTGGGATACCGGAGGACTCGG
ENST00000623215.1_1_AC005538.3-002	470	476	479	483	2	19	GGAGATGGTGGATGG
ENST00000578730.1_1_CTBP1-AS2-005	180	187	195	202	2	20	GGCCAGGGGCACCGAGGCCGCGGG
ENST00000578730.1_1_CTBP1-AS2-005	343	349	358	363	2	18	GGCCCGGGAAGTTCAGGGCTGG
ENST00000578730.1_1_CTBP1-AS2-005	502	506	525	540	3	54	GGGAGGGCCCGAAAGTCCCTTCAGGGAGAGGCCGCACTGGG
ENST00000578730.1_1_CTBP1-AS2-005	918	926	934	938	2	18	GGCCTGGAGGAAACCTGGCAGG
ENST00000578730.1_1_CTBP1-AS2-005	955	960	975	988	3	57	GGGGAGGGTGAGGCCCTGTCGGGGAAGCCCAGTGGG
ENST00000578730.1_1_CTBP1-AS2-005	1027	1030	1033	1035	2	20	GGGGGAGGGG
ENST00000578730.1_1_CTBP1-AS2-005	1109	1116	1132	1151	3	56	GGGACAAGGGGTCGTAGCTGGAGGGGCCTAGGTGAGGCTGCCGGG
ENST00000578730.1_1_CTBP1-AS2-005	1255	1262	1287	1296	3	52	GGGTGCAGGGACGTACCACCCCCACTTCCCCAGGGGAGCTGGGG
ENST00000578730.1_1_CTBP1-AS2-005	1384	1389	1398	1409	2	17	GGGGAGGAATTCCTGGCTCCCGCGTGG
ENST00000578730.1_1_CTBP1-AS2-005	1467	1474	1483	1488	2	18	GGCTTTGGGTCCTGCAGGTGGGG
ENST00000578730.1_1_CTBP1-AS2-005	1612	1618	1625	1634	2	19	GGAGAGGGATGCAGGCCAGCCAGG
ENST00000578730.1_1_CTBP1-AS2-005	2101	2106	2116	2125	2	17	GGATGGGCTGTCCTGGGAGCTACTGG
ENST00000578730.1_1_CTBP1-AS2-005	2153	2159	2166	2175	2	19	GGCATGGGCATTAGGTCCCCCCGG
ENST00000451786.5_1_LINC-PINT-001	60	64	70	73	2	19	GGGCGGCTCTGGAGG
ENST00000451786.5_1_LINC-PINT-001	245	252	257	265	3	62	GGGACTCGGGAGGGGTGGAGGGG
ENST00000451786.5_1_LINC-PINT-001	393	410	415	429	3	56	GGGGCTTGGCAGCAGAAGGGATGGGACCAGAGAGAAGGG
ENST00000451786.5_1_LINC-PINT-001	855	861	871	876	2	17	GGGTTTGGTGACTGTAGGAAAGG
ENST00000451786.5_1_LINC-PINT-001	948	955	964	976	2	17	GGCTCCCGGATGCTGTGGCTCCCCGATCGG
ENST00000451786.5_1_LINC-PINT-001	1018	1026	1033	1041	2	20	GGGCTCCCGGTGGGTGGAGGTACGG
ENST00000451786.5_1_LINC-PINT-001	1176	1181	1192	1203	2	17	GGAGAGGAAAGCATTAGGGGAGCCCACGG
ENST00000451786.5_1_LINC-PINT-001	1299	1309	1317	1324	3	62	GGGCGACGCCGGGGGGCAGGGAGCCGGG
ENST00000451786.5_1_LINC-PINT-001	1512	1520	1527	1532	2	19	GGGAGGAAGGAACGAGGCAAGG
ENST00000451786.5_1_LINC-PINT-001	1808	1817	1827	1836	2	20	GGGACTACAGGAGGAAAATGGAAGAAACGG
ENST00000451786.5_1_LINC-PINT-001	1907	1918	1924	1930	2	17	GGAACGAGCCAGGAAGAGGGACTGG
ENST00000451786.5_1_LINC-PINT-001	2007	2015	2039	2047	3	53	GGGCTGGTGGGAGCAGCCCACAGCAGCAGTGAGGGTCAGTGGG
ENST00000460022.6_2_AC009403.2-005	40	48	60	68	2	18	GGAGGCAAGGTCCAGCGTACGGTCCGGGGG
ENST00000460022.6_2_AC009403.2-005	95	103	107	114	2	18	GGACAGTAGGTTGGAGAGTGG
ENST00000460022.6_2_AC009403.2-005	648	655	660	665	2	19	GGTTGTAGGCCAGGCGCGG
ENST00000460022.6_2_AC009403.2-005	863	866	869	872	2	21	GGAGGTGGAGG
ENST00000460022.6_2_AC009403.2-005	1101	1108	1119	1125	2	17	GGGAACTGGTTTCCCGCCGGTCAAGG
ENST00000431268.5_1_GAS5-002	1169	1172	1179	1185	2	18	GGTGGCAAAAGGTTTTGG
ENST00000501702.6_1_LINC01184-009	40	49	58	67	2	21	GGTACCCGAGGCCGGGCCGGAGCCGCAGG
ENST00000501702.6_1_LINC01184-009	87	97	107	113	2	18	GGCGATGCTGGGGGCTTTCCGGTCGGGG
ENST00000501702.6_1_LINC01184-009	129	137	143	152	2	19	GGAGCCGCGGGCGAGGTGCAAGCGG
ENST00000501702.6_1_LINC01184-009	684	688	692	696	2	21	GGTGGGTGGGATGG
ENST00000501702.6_1_LINC01184-009	729	736	749	757	2	17	GGTTTGTGGAGAGCTGATGCGGTAGTGAGG
ENST00000501702.6_1_LINC01184-009	1291	1298	1302	1310	2	18	GGGAGTAGGTAGGAAGATAGG
ENST00000501702.6_1_LINC01184-009	1568	1577	1583	1593	2	18	GGACTAGAAGGAGCAGGAGCCATGTGG
ENST00000634451.1_1_LINC00339-008	65	67	72	75	2	19	GGGGAGTGGTGG
ENST00000634451.1_1_LINC00339-008	577	581	584	587	2	20	GGACGGTGGTGG
ENST00000444362.2_1_RP4-758J18.2-001	280	283	289	292	2	19	GGAGGGGCAGGAGG
ENST00000444362.2_1_RP4-758J18.2-001	338	345	350	359	2	18	GGACCACGGGCTGGTAGCTCAGG
ENST00000444362.2_1_RP4-758J18.2-001	492	497	501	505	2	20	GGAGTGGGAGGTTGG
ENST00000444362.2_1_RP4-758J18.2-001	526	532	539	548	2	19	GGGGCAGGCCCTGGGACCGCCTGG
ENST00000444362.2_1_RP4-758J18.2-001	823	833	840	848	2	19	GGCCTCCAAAGGCTTAGGGCGTAGTGG
ENST00000444362.2_1_RP4-758J18.2-001	872	878	881	884	2	19	GGGCCAGGAGGGGG
ENST00000444362.2_1_RP4-758J18.2-001	942	946	951	955	2	20	GGATGGAGTGGTCGG
ENST00000444362.2_1_RP4-758J18.2-001	1005	1009	1012	1016	2	20	GGTTGGAGGTAGG
ENST00000444362.2_1_RP4-758J18.2-001	1112	1115	1117	1123	2	18	GGAGGGGAGACGG
ENST00000444362.2_1_RP4-758J18.2-001	1208	1216	1219	1234	3	56	GGGGCATCGGGGGGCAGAAAGACCAGGGG
ENST00000444362.2_1_RP4-758J18.2-001	1391	1401	1411	1415	2	17	GGGGGACATAGGGAAGCTGAGGCTGG
ENST00000444362.2_1_RP4-758J18.2-001	1541	1549	1553	1557	3	61	GGGAGCCAGGGTGGGTGGG
ENST00000540866.2_1_RP11-197N18.2-001	186	192	197	202	2	20	GGCAGCGGCTGGGGCAGG
ENST00000540866.2_1_RP11-197N18.2-001	364	376	382	388	2	17	GGAGACAGTATCGGGTGAGGTCCTGG
ENST00000540866.2_1_RP11-197N18.2-001	425	434	440	448	3	62	GGGAAACCTGGGTGTGGGATGCTGGG
ENST00000540866.2_1_RP11-197N18.2-001	494	500	505	513	2	19	GGAGCTGGAAGGGTCAGTGGG
ENST00000540866.2_1_RP11-197N18.2-001	705	710	715	723	2	19	GGTATGGGCAGGATAAAGGG
ENST00000540866.2_1_RP11-197N18.2-001	797	804	810	817	2	20	GGCTCTGGGCGGAGGCCTGCGG
ENST00000540866.2_1_RP11-197N18.2-001	903	913	918	922	2	17	GGAAATGCTGGGCAAGGGAGG
ENST00000540866.2_1_RP11-197N18.2-001	1101	1109	1118	1122	2	17	GGGCTAGGGGCTCCTGTGGGAGG
ENST00000540866.2_1_RP11-197N18.2-001	1260	1266	1271	1277	2	20	GGCTGGGGCAGGGCCTAGG
ENST00000540866.2_1_RP11-197N18.2-001	1539	1549	1558	1567	2	20	GGCTGTCACTGGCCTGCTGGGTGTCCCTGG
ENST00000540866.2_1_RP11-197N18.2-001	1649	1661	1671	1680	3	62	GGGAAAGGTTCCGGGCATAAGTGGGGGGCATGGG
ENST00000540866.2_1_RP11-197N18.2-001	1794	1799	1803	1810	2	19	GGCCTGGCCGGCCCACGG
ENST00000540866.2_1_RP11-197N18.2-001	2073	2076	2079	2083	2	20	GGCGGGGGCCGG
ENST00000540866.2_1_RP11-197N18.2-001	2123	2129	2135	2141	2	21	GGGCCAGGACCTGGAGCTGG
ENST00000540866.2_1_RP11-197N18.2-001	2180	2186	2192	2202	2	18	GGCCTTGGGCAAGGTCTTCACAGG
ENST00000540866.2_1_RP11-197N18.2-001	2254	2259	2264	2266	2	19	GGCAGGGCCTGGGG
ENST00000540866.2_1_RP11-197N18.2-001	2324	2333	2339	2348	2	19	GGAGCCCCTGGAGGTGGAGCACGTGG
ENST00000540866.2_1_RP11-197N18.2-001	2388	2395	2402	2409	2	21	GGAGCCCGGCCCTTGGGCACTGG
ENST00000540866.2_1_RP11-197N18.2-001	2498	2507	2514	2520	2	19	GGACGATGAGGGCTTCGGTGATGG
ENST00000540866.2_1_RP11-197N18.2-001	2592	2596	2600	2604	2	21	GGGTGGCAGGCAGG
ENST00000540866.2_1_RP11-197N18.2-001	2767	2775	2784	2793	3	63	GGGAGTCAGGGAAGCAGGGGAGGGGAGGG
ENST00000540866.2_1_RP11-197N18.2-001	2898	2905	2912	2919	2	21	GGTTACTGGCTCCTGGATGAGGG
ENST00000540866.2_1_RP11-197N18.2-001	3079	3087	3094	3099	2	19	GGCAGAGGGGTGAATGGCAGGG
ENST00000540866.2_1_RP11-197N18.2-001	3407	3412	3415	3417	2	19	GGGAAGGTGGGG
ENST00000540866.2_1_RP11-197N18.2-001	3476	3481	3486	3488	2	19	GGATGGGCCTGGGG
ENST00000540866.2_1_RP11-197N18.2-001	3560	3564	3573	3583	2	17	GGGTGGGCGCGTCGGAAAGACCAGG
ENST00000540866.2_1_RP11-197N18.2-001	3673	3682	3688	3697	3	62	GGGCACCGGGGGCGTGGGTGCTGCGGG
ENST00000540866.2_1_RP11-197N18.2-001	3800	3807	3817	3829	3	60	GGGAGGTGGGCGCGCCCGGGACGGAACCTGGG
ENST00000540866.2_1_RP11-197N18.2-001	4020	4027	4035	4049	3	59	GGGCGCGGGGCTGGAGGGTAGGAGAGCGCGGG
ENST00000540866.2_1_RP11-197N18.2-001	4097	4110	4124	4139	3	62	GGGGTTTGGAGCCGGGTGCGCAGGCGTGGGGCCTCCGGGCACGGG
ENST00000540866.2_1_RP11-197N18.2-001	4306	4310	4316	4319	2	19	GGCCGGCCTTGGGGG
ENST00000540866.2_1_RP11-197N18.2-001	4407	4414	4420	4426	2	20	GGTCCCGGGGACGGGGGTCGG
ENST00000540866.2_1_RP11-197N18.2-001	4528	4536	4544	4552	2	21	GGACCACAGGCATCGGGGAGAGGAGG
ENST00000540866.2_1_RP11-197N18.2-001	4568	4578	4588	4594	2	18	GGGGAAGTCGGGCGAGCAGTGGTCGGGG
ENST00000540866.2_1_RP11-197N18.2-001	4637	4643	4652	4659	2	19	GGGCCAGGCGCCGCAGGAGCCAGG
ENST00000540866.2_1_RP11-197N18.2-001	4932	4936	4945	4948	2	17	GGCCGGAAGAAGCGGGGG
ENST00000540866.2_1_RP11-197N18.2-001	5006	5012	5018	5021	2	19	GGGCAAGGAGAAGGCGG
ENST00000540866.2_1_RP11-197N18.2-001	5082	5087	5093	5097	2	19	GGGGAGGAAGAGGATGG
ENST00000540866.2_1_RP11-197N18.2-001	5156	5159	5164	5173	2	17	GGAGGAGTGGGATGCCCGG
ENST00000540866.2_1_RP11-197N18.2-001	5211	5221	5231	5238	2	19	GGGCGCACCAGGCTTATTAAGGGAGATGG
ENST00000540866.2_1_RP11-197N18.2-001	5431	5441	5447	5454	2	18	GGCCCCCGCTGGCCAAGGCCTGTGG
ENST00000540866.2_1_RP11-197N18.2-001	5477	5489	5499	5511	3	62	GGGCAGGTTTCAGGGTGCCAGTGGGAAGCCTGATGGG
ENST00000540866.2_1_RP11-197N18.2-001	5575	5578	5581	5584	2	21	GGGGGTGGAGG
ENST00000623112.1_1_AC074183.3-001	52	55	64	68	2	17	GGAGGCTGCCATGGCGGG
ENST00000623112.1_1_AC074183.3-001	161	168	183	189	3	58	GGGGACTGGGCTGCTGGCCTCCGGGTGCGGG
ENST00000623112.1_1_AC074183.3-001	237	244	251	257	2	20	GGGATGGGGCCCCCGGCCCCGG
ENST00000623112.1_1_AC074183.3-001	376	382	387	390	2	19	GGTGTTGGGAAGGAGG
ENST00000623112.1_1_AC074183.3-001	531	539	547	559	2	18	GGCTGGCTGGAATAAAGGTACAGATAGAGG
ENST00000623112.1_1_AC074183.3-001	662	667	683	704	3	53	GGGATGGGCAGGCTGGCATGGGGGCACCCGCTGCCCCTGCCTGGG
ENST00000412224.6_1_KTN1-AS1-001	79	83	87	92	2	20	GGCTGGCCGGCTCGG
ENST00000412224.6_1_KTN1-AS1-001	133	143	152	161	2	20	GGCCGAAGGTGGACGCTCAGGGGCTGGAGG
ENST00000412224.6_1_KTN1-AS1-001	1068	1077	1086	1092	2	19	GGAATTCCAGGCATGGCAGGCCAAGG
ENST00000412224.6_1_KTN1-AS1-001	1123	1127	1134	1138	2	19	GGAGGGGAAGAGGAAGG
ENST00000412224.6_1_KTN1-AS1-001	1188	1198	1205	1212	2	19	GGGACAGAAAGGGACCAGGAGTATGG
ENST00000412224.6_1_KTN1-AS1-001	2103	2107	2113	2116	2	19	GGCCGGGCATGGTGG
ENST00000412224.6_1_KTN1-AS1-001	2143	2153	2160	2171	2	18	GGGAAGCCAAGGCGGGTGGATCATTTGAGG
ENST00000457283.3_1_AC002310.12-001	79	85	94	102	2	19	GGGGATGGAAACTAAGGGCCGATGG
ENST00000457283.3_1_AC002310.12-001	260	269	276	282	2	19	GGCCGTTGCGGCTACAGGCGCCGG
ENST00000457283.3_1_AC002310.12-001	699	704	707	709	2	19	GGAAAGGCGGGG
ENST00000366365.2_2_SNHG20-002	80	87	95	101	2	19	GGCGCCCGGGATTTCGGGGACGG
ENST00000366365.2_2_SNHG20-002	266	274	279	286	2	19	GGTCAGACGGTCTGGGGAAAGG
ENST00000366365.2_2_SNHG20-002	739	743	749	756	2	19	GGGAGGCCGAGGCGGGTGG
ENST00000366365.2_2_SNHG20-002	876	879	885	889	2	19	GGAGGCTGAGGCAGG
ENST00000366365.2_2_SNHG20-002	908	911	914	919	2	19	GGAGGTGGAGAGG
ENST00000606697.5_1_NNT-AS1-003	639	642	648	650	2	18	GGTGGAGACGGGG
ENST00000606697.5_1_NNT-AS1-003	711	719	728	739	2	19	GGCCTCCCGGGGTGCCGGGATTGCAGACGG
ENST00000606697.5_1_NNT-AS1-003	765	773	777	787	2	17	GGTGCCCAGGCTGGAGTGCAGTGG
ENST00000606697.5_1_NNT-AS1-003	1314	1318	1322	1326	2	21	GGGAGGGAGGTGGG
ENST00000606697.5_1_NNT-AS1-003	1360	1364	1371	1375	3	62	GGGAGGGAGGTGGGGGGG
ENST00000606697.5_1_NNT-AS1-003	1409	1413	1418	1420	2	19	GGGAGGTGAGGGG
ENST00000606697.5_1_NNT-AS1-003	1553	1557	1562	1567	2	20	GGGGGGAAAGGTGAGG
ENST00000606697.5_1_NNT-AS1-003	1728	1736	1743	1747	2	18	GGTTAAATGGATTAAGGGCGG
ENST00000483140.5_1_LRRC75A-AS1-017	72	77	83	91	2	19	GGCCGGGACCCGGTTCCCCGG
ENST00000483140.5_1_LRRC75A-AS1-017	570	574	581	584	2	18	GGCTGGAGTGTGGTGG
ENST00000483140.5_1_LRRC75A-AS1-017	718	722	729	736	2	19	GGCTGGTCTCAGGCTCCTGG
ENST00000607957.1_1_RP11-390E23.6-001	49	55	75	81	3	54	GGGGGCGGGCGAGACCACAGGACGGAGGGCGCGGG
ENST00000607957.1_1_RP11-390E23.6-001	134	140	149	155	2	19	GGCGGCGGGCCTCGCGGCGCGGG
ENST00000607957.1_1_RP11-390E23.6-001	208	216	225	233	2	20	GGAATCCCGGTTGGCTTGGGGCGCAGG
ENST00000607957.1_1_RP11-390E23.6-001	253	260	268	276	2	20	GGCCTCTGGCGTCTCGGCTCGTCGG
ENST00000607957.1_1_RP11-390E23.6-001	528	538	547	554	2	19	GGCTTCGATAGGAGCCGCAGGTGCCTGG
ENST00000426282.6_1_NUP50-AS1-001	52	60	69	75	2	19	GGGGCGTCGGCTCACGTGGGGCCGG
ENST00000426282.6_1_NUP50-AS1-001	144	149	153	157	2	20	GGCGAGGAAGGTCGG
ENST00000426282.6_1_NUP50-AS1-001	197	206	213	218	2	18	GGAGCTGCAGGGCTGAGGAGAGG
ENST00000426282.6_1_NUP50-AS1-001	610	613	618	624	2	19	GGTGGAAAGGGCCTGG
ENST00000426282.6_1_NUP50-AS1-001	877	886	889	896	2	17	GGTTAAGATGGAGGGAGCAGG
ENST00000426282.6_1_NUP50-AS1-001	1750	1754	1760	1763	2	19	GGCCGGGCATGGTGG
ENST00000426282.6_1_NUP50-AS1-001	1889	1895	1898	1901	2	19	GGGCATGGTGGTGG
ENST00000426282.6_1_NUP50-AS1-001	1925	1939	1958	1962	3	54	GGGAGGCTGAGGCAGGGAGAATCACTTGAACCTGGGGGGG
ENST00000561275.5_1_OIP5-AS1-006	80	87	92	95	2	18	GGCCTCTGGGCCGGGGG
ENST00000561275.5_1_OIP5-AS1-006	770	774	780	787	2	19	GGGAGGCTGAGGCGAGTGG
ENST00000438107.1_1_RP11-706O15.3-002	292	299	304	308	3	62	GGGCTCCGGGCCGGGTGGG
ENST00000438107.1_1_RP11-706O15.3-002	418	423	428	436	2	19	GGCCCGGCCCGGCGCCCCGG
ENST00000438107.1_1_RP11-706O15.3-002	459	467	477	486	2	19	GGCGCCCGGGCTGGCCCAGGCGGCCGTGG
ENST00000438107.1_1_RP11-706O15.3-002	1262	1268	1270	1275	2	18	GGAAGTGGGGACTGG
ENST00000438107.1_1_RP11-706O15.3-002	1300	1306	1314	1326	2	17	GGCCATGGCCAGCTGGACCCTGAGATGG
ENST00000491009.5_1_LRRC75A-AS1-013	72	77	83	91	2	19	GGCCGGGACCCGGTTCCCCGG
ENST00000491009.5_1_LRRC75A-AS1-013	741	745	752	755	2	18	GGCTGGAGTGTGGTGG
ENST00000504270.2_1_CD27-AS1-004	192	201	207	213	2	19	GGGATTACAGGACAAGGAGAGGG
ENST00000504270.2_1_CD27-AS1-004	328	334	344	355	2	17	GGATAAGGACCTGCAAGGGAAGAATGAGG
ENST00000504270.2_1_CD27-AS1-004	428	439	456	461	3	56	GGGAAATGGAGGGGTTAAAGAAGCTGCTGGGGAGGG
ENST00000504270.2_1_CD27-AS1-004	528	545	557	564	4	77	GGGGAACATCACACACTGGGGCCTGTCGTGGGGTGTGGGG
ENST00000573622.1_1_RP11-705C15.5-001	118	124	134	142	2	18	GGCAGGGGTCACCTCCGGCAACGTGG
ENST00000580458.5_1_SNHG15-008	590	596	602	608	2	21	GGCCTGGGCTGTGGGTCTGG
ENST00000580458.5_1_SNHG15-008	623	630	636	643	2	20	GGCCCTAGGTTTGGGTGCCAGG
ENST00000555707.5_1_PSMA3-AS1-003	604	607	612	617	2	19	GGTGGCCGGGCATGG
ENST00000555707.5_1_PSMA3-AS1-003	647	651	657	660	2	19	GGGAGGCCAAGGCGG
ENST00000555707.5_1_PSMA3-AS1-003	745	750	753	757	2	19	GGCATGGTGGCAGG
ENST00000555707.5_1_PSMA3-AS1-003	780	784	790	794	2	19	GGGAGGCTGAGGCAGG
ENST00000555707.5_1_PSMA3-AS1-003	1251	1256	1261	1264	2	19	GGCCAGGCCCGGTGG
ENST00000555707.5_1_PSMA3-AS1-003	1428	1432	1438	1441	2	19	GGGAGGCTGAGGTGG
ENST00000602812.5_1_FTX-009	540	547	557	561	2	17	GGCAGTTGGGAAGCCTTGGCTGG
ENST00000602812.5_1_FTX-009	697	705	712	718	2	19	GGTGATCTGGACAAAGGAACAGG
ENST00000598322.1_1_CTD-3099C6.9-001	922	932	943	950	2	18	GGGGTGCAGTGGCGTGATCTCGGCTCACGG
ENST00000598322.1_1_CTD-3099C6.9-001	1498	1502	1508	1512	2	19	GGGAGGCCAAGGCAGG
ENST00000598322.1_1_CTD-3099C6.9-001	2147	2153	2162	2170	2	19	GGATTGGGAACAACAGGATGAGTGG
ENST00000598322.1_1_CTD-3099C6.9-001	2810	2814	2820	2827	2	19	GGGAGGCCAAGGTGGGCGG
ENST00000608317.1_1_PAXIP1-AS1-001	40	47	55	66	3	61	GGGGGTGGGGCCTTGGGGCCGCGAGTGGG
ENST00000608317.1_1_PAXIP1-AS1-001	191	201	208	214	2	18	GGCCGAGCAAGGCGCGGGGCCCCGG
ENST00000608317.1_1_PAXIP1-AS1-001	352	355	359	364	2	19	GGGGGGAGGCCCGG
ENST00000608317.1_1_PAXIP1-AS1-001	396	400	405	410	2	20	GGCCGGACCGGCCTGG
ENST00000608317.1_1_PAXIP1-AS1-001	708	716	725	736	2	19	GGAGTCCAGGAACTCATGGGTGATTATCGG
ENST00000608317.1_1_PAXIP1-AS1-001	890	892	897	902	2	19	GGGGCCGGGCGCGG
ENST00000608317.1_1_PAXIP1-AS1-001	932	935	941	944	2	19	GGAGGCCGAGGTGG
ENST00000608317.1_1_PAXIP1-AS1-001	1099	1102	1105	1108	2	21	GGTGGGGGAGG
ENST00000608317.1_1_PAXIP1-AS1-001	1720	1724	1733	1736	2	17	GGGAGGTTGAGCAGGAGG
ENST00000608317.1_1_PAXIP1-AS1-001	1911	1919	1925	1930	2	19	GGCTATGTGGGTAAGGTAAGG
ENST00000591501.1_1_ILF3-AS1-001	88	96	102	110	2	19	GGTATCTCGGCCGGGGATTTTCGG
ENST00000591501.1_1_ILF3-AS1-001	434	443	450	459	2	19	GGAAAAATTGGGGCTGGGACTCAACGG
ENST00000591501.1_1_ILF3-AS1-001	712	716	721	726	2	20	GGAAGGCCAGGCGCGG
ENST00000591501.1_1_ILF3-AS1-001	756	760	766	769	2	19	GGGAGGCCGAGGCGG
ENST00000591501.1_1_ILF3-AS1-001	893	897	903	907	2	19	GGGAGGCTGAGGCAGG
ENST00000591501.1_1_ILF3-AS1-001	924	928	931	934	2	20	GGCAGGCGGAGG
ENST00000591501.1_1_ILF3-AS1-001	1033	1041	1046	1054	2	19	GGTTTCCTGGCTGGGCGTGGTGG
ENST00000591501.1_1_ILF3-AS1-001	1081	1091	1098	1109	2	18	GGGAAGCTGAGGTGGGCGGATCACTTGAGG
ENST00000591501.1_1_ILF3-AS1-001	1180	1186	1189	1193	2	19	GGGTGTGGTGGAGGG
ENST00000591501.1_1_ILF3-AS1-001	1249	1252	1255	1258	2	21	GGAGGCGGAGG
ENST00000591501.1_1_ILF3-AS1-001	1557	1561	1564	1569	2	19	GGCAGGGGGTAAGG
ENST00000310771.8_1_STAG3L5P-PVRIG2P-PILRB-001	234	238	243	246	2	19	GGCAGGAGCGGCGG
ENST00000310771.8_1_STAG3L5P-PVRIG2P-PILRB-001	963	969	978	986	2	19	GGGGAAGGTGTGAGAGGAGAGAAGG
ENST00000310771.8_1_STAG3L5P-PVRIG2P-PILRB-001	1085	1092	1099	1106	2	21	GGCCATGGGGCGCCGGACCCTGG
ENST00000310771.8_1_STAG3L5P-PVRIG2P-PILRB-001	1289	1293	1299	1301	2	18	GGAAGGCTCTGGGG
ENST00000310771.8_1_STAG3L5P-PVRIG2P-PILRB-001	1359	1366	1370	1377	2	19	GGCTCCTGGGAGGCCTGTGG
ENST00000310771.8_1_STAG3L5P-PVRIG2P-PILRB-001	1442	1451	1456	1465	2	18	GGCAGACCTGGCCGGGATCTTGGGG
ENST00000310771.8_1_STAG3L5P-PVRIG2P-PILRB-001	1691	1694	1703	1706	2	17	GGGGGCCGTCCTGGTGG
ENST00000310771.8_1_STAG3L5P-PVRIG2P-PILRB-001	1877	1886	1896	1905	2	20	GGGGCCCAGGGCCATGGAGGGACCCTTAGG
ENST00000310771.8_1_STAG3L5P-PVRIG2P-PILRB-001	2611	2614	2623	2629	2	17	GGTGGCTCCACAGGATCTGG
ENST00000310771.8_1_STAG3L5P-PVRIG2P-PILRB-001	2849	2856	2862	2869	2	20	GGACAGAGGGTCAGGAGAGCGG
ENST00000310771.8_1_STAG3L5P-PVRIG2P-PILRB-001	2934	2942	2950	2954	2	18	GGACACCCGGAGATCAGGGAGG
ENST00000310771.8_1_STAG3L5P-PVRIG2P-PILRB-001	3185	3191	3197	3202	2	20	GGTGGAGGAGAAGGAAAGG
ENST00000310771.8_1_STAG3L5P-PVRIG2P-PILRB-001	3373	3380	3383	3387	2	18	GGCAGAAGGAGGCTGG
ENST00000310771.8_1_STAG3L5P-PVRIG2P-PILRB-001	3629	3642	3649	3656	2	17	GGCTGTCTTCTATGGCAGAAGGTTTTGGG
ENST00000421685.2_1_ZNF674-AS1-001	1597	1605	1612	1621	2	19	GGCTCAAAGGACCCTGGTCTCAAAGG
ENST00000421685.2_1_ZNF674-AS1-001	1731	1736	1745	1753	2	18	GGTCTGGAATTCCTGGACTCAAGG
ENST00000453026.6_1_AC009948.5-005	250	256	267	276	2	17	GGGGGAGGTCCCAAAGCGGATATCCTGG
ENST00000453026.6_1_AC009948.5-005	575	580	589	598	2	18	GGAGTGGAGTTGCTGGGTCATATGG
ENST00000557660.5_1_PSMA3-AS1-004	1958	1968	1975	1985	2	19	GGAAATATAAGGCTGAAGGCCTGGTGTGG
ENST00000416650.5_1_APTR-004	47	50	52	57	2	19	GGCGGGGTGCGG
ENST00000610979.1_1_RP5-908M14.9-001	41	46	49	56	2	18	GGCAAGGAGGTTCTCGG
ENST00000610979.1_1_RP5-908M14.9-001	77	84	96	112	3	58	GGGGCGCGGGGCGTCGTGGGGGTCGTTGTCGTTGAGGG
ENST00000610979.1_1_RP5-908M14.9-001	212	218	220	225	2	18	GGAGAAGGGGCGAGG
ENST00000610979.1_1_RP5-908M14.9-001	317	325	332	337	2	19	GGCCACCTGGGGCGTGGGGCGG
ENST00000610979.1_1_RP5-908M14.9-001	409	414	418	424	2	19	GGGCCGGTGGGCGAAGG
ENST00000610979.1_1_RP5-908M14.9-001	554	559	564	584	3	54	GGGCAGGGCAGGGGAAGCAGAATGCAAACTGGG
ENST00000470714.5_1_STAG3L5P-PVRIG2P-PILRB-003	243	247	252	255	2	19	GGCAGGAGCGGCGG
ENST00000470714.5_1_STAG3L5P-PVRIG2P-PILRB-003	724	730	739	747	2	19	GGGGAAGGTGTGAGAGGAGAGAAGG
ENST00000470714.5_1_STAG3L5P-PVRIG2P-PILRB-003	846	853	860	867	2	21	GGCCATGGGGCGCCGGACCCTGG
ENST00000582727.1_1_SNHG15-006	188	197	203	209	2	19	GGGAGCCGTGGCTGAGGTGACGG
ENST00000582727.1_1_SNHG15-006	529	536	543	547	3	62	GGGAACTGGGGCTTGGGAGGG
ENST00000412446.5_1_LINC00476-004	44	48	52	56	2	21	GGCTGGCCGGCAGG
ENST00000412446.5_1_LINC00476-004	128	131	134	137	2	21	GGAGGAGGGGG
ENST00000412446.5_1_LINC00476-004	548	550	555	560	2	19	GGGGCTGGGCGCGG
ENST00000412446.5_1_LINC00476-004	590	594	600	607	2	19	GGGAGGCCAAGGCGGATGG
ENST00000412446.5_1_LINC00476-004	724	728	734	738	2	19	GGGAGGCTGAGGCAGG
ENST00000582965.1_1_SNHG25-001	258	268	278	282	2	17	GGGGCCGCCTGGCCTCCCGCGGGCGG
ENST00000594934.5_1_CTD-2017D11.1-001	196	205	212	218	2	19	GGACATCCTGGAAGCTGGGAAAGG
ENST00000594934.5_1_CTD-2017D11.1-001	1563	1567	1573	1576	2	19	GGCTGGGCATGGTGG
ENST00000594934.5_1_CTD-2017D11.1-001	1602	1607	1613	1616	2	19	GGGGAGGCCAAGGTGG
ENST00000594934.5_1_CTD-2017D11.1-001	1791	1794	1800	1804	2	19	GGAGGCTGAGGCAGG
ENST00000594934.5_1_CTD-2017D11.1-001	1823	1826	1829	1832	2	21	GGAGGTGGAGG
ENST00000421004.3_1_SCAMP1-AS1-001	124	132	139	146	2	20	GGCAGTCGGGGCGAAGGAAACGGG
ENST00000421004.3_1_SCAMP1-AS1-001	423	425	429	435	2	18	GGGGCCGGCCGTGG
ENST00000421004.3_1_SCAMP1-AS1-001	484	486	491	496	2	19	GGGGAGAGGGATGG
ENST00000421004.3_1_SCAMP1-AS1-001	631	635	641	644	2	19	GGCCGGGCGCGGTGG
ENST00000421004.3_1_SCAMP1-AS1-001	671	675	681	684	2	19	GGGAGGCCGAGGCGG
ENST00000421004.3_1_SCAMP1-AS1-001	806	809	815	819	2	19	GGAGGCTAAGGCAGG
ENST00000421004.3_1_SCAMP1-AS1-001	838	841	844	847	2	21	GGAGGTGGAGG
ENST00000421004.3_1_SCAMP1-AS1-001	1052	1056	1062	1065	2	19	GGTGGGTACCGGAGG
ENST00000611877.1_1_RP11-758H9.2-001	191	193	198	202	2	19	GGGGAAGGGTCGG
ENST00000611877.1_1_RP11-758H9.2-001	267	275	286	294	2	19	GGCTTTTGGGCCACCTTGAGGCATGACGG
ENST00000611877.1_1_RP11-758H9.2-001	351	357	363	370	2	20	GGACGTGGCGGGGGCAGACGG
ENST00000611877.1_1_RP11-758H9.2-001	462	474	494	499	3	54	GGGCTTCAGAGTGGGTGGTTTCCTACAGCCTAGGGAGGGG
ENST00000573447.1_1_ZNF213-AS1-002	40	45	50	56	2	20	GGAAAGGGCAGGAGCCGG
ENST00000573447.1_1_ZNF213-AS1-002	315	324	335	341	2	17	GGGCTGAGAGGCCATACATTGGCTCCGG
ENST00000573447.1_1_ZNF213-AS1-002	725	733	741	746	2	19	GGAACTCAGGCCAGAAGGTATGG
ENST00000440026.1_1_AC005562.1-002	1725	1730	1735	1738	2	19	GGCCAGGTGCGGTGG
ENST00000440026.1_1_AC005562.1-002	1765	1769	1775	1779	2	19	GGGAGGCCAAGGCAGG
ENST00000440026.1_1_AC005562.1-002	1858	1864	1867	1870	2	19	GGGTGTGGTGGCGG
ENST00000440026.1_1_AC005562.1-002	1898	1908	1915	1926	2	18	GGCTGAAGCAGGAAAATGGCATGAACCTGG
ENST00000525941.1_1_AP006621.5-002	84	90	93	99	2	19	GGCCCCGGCGGGTTCGG
ENST00000525941.1_1_AP006621.5-002	131	138	148	159	2	18	GGCCTCTGGAGTGCAGTGGCGTGATCTCGG
ENST00000525941.1_1_AP006621.5-002	546	550	556	560	2	19	GGGAGGCCGAGGCAGG
ENST00000434411.5_1_SNHG20-001	67	75	78	80	2	17	GGCCTGTTGGAGGGG
ENST00000434411.5_1_SNHG20-001	219	222	226	229	2	20	GGGGGCTGGAGG
ENST00000434411.5_1_SNHG20-001	275	282	290	296	2	19	GGCGCCCGGGATTTCGGGGACGG
ENST00000434411.5_1_SNHG20-001	519	525	535	544	2	18	GGCCTAGGATCATCCAGGTTTGTTTGG
ENST00000434411.5_1_SNHG20-001	716	725	734	743	2	21	GGGAGGCCTGGTCCCATGGGAAGTTTTGG
ENST00000434411.5_1_SNHG20-001	1148	1154	1160	1166	3	64	GGGTTTGGGCTGGGGCCTGGG
ENST00000434411.5_1_SNHG20-001	1270	1276	1280	1287	2	19	GGCCCAGGCTGGAGTGCGG
ENST00000434411.5_1_SNHG20-001	1550	1554	1559	1561	2	19	GGAAGGTTTGGGG
ENST00000442007.1_1_RP11-398K22.12-002	169	173	177	181	2	21	GGGTGGGAGGAGGG
ENST00000442007.1_1_RP11-398K22.12-002	519	525	530	533	2	19	GGGCCAGGCGCGGTGG
ENST00000442007.1_1_RP11-398K22.12-002	560	564	570	573	2	19	GGGAGGCCAAGGCGG
ENST00000442007.1_1_RP11-398K22.12-002	694	698	704	708	2	19	GGGAGGCTGAGGCAGG
ENST00000442007.1_1_RP11-398K22.12-002	726	729	732	735	2	21	GGAGGAGGAGG
ENST00000442007.1_1_RP11-398K22.12-002	814	819	827	833	2	19	GGCCTGGTGTGGCGGCTCAGG
ENST00000442007.1_1_RP11-398K22.12-002	854	858	864	868	2	19	GGGAGGCTGAGGCAGG
ENST00000442007.1_1_RP11-398K22.12-002	990	993	999	1003	2	19	GGAGGCTGAGGCAGG
ENST00000421315.1_1_RP11-398K22.12-001	291	299	308	315	2	19	GGGCTCGTGGTCTCGCTGGCTTCAGG
ENST00000421315.1_1_RP11-398K22.12-001	428	433	437	439	2	19	GGTGTGGAAGGGG
ENST00000421315.1_1_RP11-398K22.12-001	523	532	542	548	2	18	GGGCCAAGTGGTCTGTTTTGGACAGGG
ENST00000421315.1_1_RP11-398K22.12-001	823	830	833	836	2	18	GGCTGCAGGTGGAGG
ENST00000421315.1_1_RP11-398K22.12-001	881	892	898	913	3	58	GGGTAGTCGATGGGACTGGGCGCCATGGAGCAGGG
ENST00000421315.1_1_RP11-398K22.12-001	1013	1018	1027	1032	2	18	GGGAAGGCAGCTAAGGCTCGG
ENST00000421315.1_1_RP11-398K22.12-001	1055	1058	1063	1072	2	17	GGTGGACTGGCACTGCTGG
ENST00000421315.1_1_RP11-398K22.12-001	1132	1140	1145	1149	2	18	GGCCAGCAGGGCCGGCCGG
ENST00000421315.1_1_RP11-398K22.12-001	1272	1278	1284	1290	2	21	GGAGCCGGCTCTGGCCTTGG
ENST00000421315.1_1_RP11-398K22.12-001	1358	1367	1373	1381	2	19	GGGAGCCCAGGCAGAGGAGGCGCGG
ENST00000445520.5_1_AC007246.3-009	51	56	61	67	2	20	GGCCGGGGCCGGCGGCGG
ENST00000449419.5_1_ENTPD1-AS1-005	74	85	95	102	2	18	GGCCTGAGAGCGGGGTTGCCTGGGGCGTGG
ENST00000449419.5_1_ENTPD1-AS1-005	625	631	637	640	2	19	GGTCCAGGCTGAGGTGG
ENST00000552576.2_1_RP11-644F5.11-001	80	91	96	119	3	52	GGGCCCGGCGCGGGGTGGGCCGAGCCCCCCGCCCGGCCAGGG
ENST00000552576.2_1_RP11-644F5.11-001	164	177	189	199	3	62	GGGAAAGCCGCAAGGGCAAGACCTCGGGGCGCCTGGGG
ENST00000552576.2_1_RP11-644F5.11-001	235	241	248	253	2	19	GGGGTAGGAGAGCGGGGCGG
ENST00000552576.2_1_RP11-644F5.11-001	532	537	542	548	2	20	GGTGAGGGCTGGAAGCGG
ENST00000552576.2_1_RP11-644F5.11-001	620	624	632	637	2	18	GGCCGGAGAGTAGGACCGG
ENST00000552576.2_1_RP11-644F5.11-001	767	771	779	785	2	18	GGAAGGAGATCCGGGCTGGG
ENST00000552576.2_1_RP11-644F5.11-001	865	873	882	890	2	20	GGCTGGCAGGCTGTGGAGGAGGAGCGG
ENST00000552576.2_1_RP11-644F5.11-001	948	959	967	975	2	19	GGCATGTGCTAGGCTTGGGGGCTGCAAGG
ENST00000552576.2_1_RP11-644F5.11-001	1080	1085	1090	1096	2	20	GGGAGGGAAAGGGAGAGG
ENST00000552576.2_1_RP11-644F5.11-001	1228	1245	1251	1270	3	55	GGGTTGGCTGGCTCAAAGGGCTTGGGACGGATGTGGTGAGATGGG
ENST00000366187.2_1_AC007246.3-011	350	353	362	367	2	17	GGCGGATCACGAGGTCAGG
ENST00000366187.2_1_AC007246.3-011	435	441	444	447	2	19	GGGCTTGGTGGCGG
ENST00000366187.2_1_AC007246.3-011	472	475	481	485	2	19	GGAGGCTGAGGCAGG
ENST00000526453.1_1_RP11-110I1.12-001	51	56	62	68	2	20	GGGCGGGTTAAGGAGGAGG
ENST00000526453.1_1_RP11-110I1.12-001	299	309	316	320	2	17	GGAAACCTGAGGCATGAGGAGGG
ENST00000526453.1_1_RP11-110I1.12-001	736	744	754	763	2	19	GGAGTTGAGGACCAGCCTGGCTAACATGG
ENST00000526453.1_1_RP11-110I1.12-001	965	971	980	986	2	19	GGGTGAGGCCCAGCCGGCTGTGG
ENST00000413706.1_1_AC091729.9-004	116	119	122	129	2	18	GGCGGTGGTGACTGG
ENST00000417897.1_1_AC113189.5-001	78	83	91	98	2	19	GGCTTGGACTAAGGGCCCACGG
ENST00000417897.1_1_AC113189.5-001	326	329	332	335	2	21	GGGGGGGGGGG
ENST00000502511.1_1_PP7080-003	128	134	140	146	2	21	GGTGGCGGCCCCGGACACGG
ENST00000502511.1_1_PP7080-003	191	199	208	217	2	20	GGCGCGGAGGTCGCCCGGGGTGCCCTGG
ENST00000502511.1_1_PP7080-003	278	282	285	287	2	19	GGATGGTGGGG
ENST00000502511.1_1_PP7080-003	324	330	335	341	2	20	GGGCATGGAGGGGCCCAGG
ENST00000502511.1_1_PP7080-003	532	545	558	562	3	58	GGGCGGAGGCCGCGGGTGCTGAGCCGGGGAGGG
ENST00000533708.1_1_RAB30-AS1-005	44	50	57	64	2	20	GGAGCCGGGCAGAGGTTTTAGG
ENST00000533708.1_1_RAB30-AS1-005	138	142	151	154	2	17	GGAAGGTGACCAAGGTGG
ENST00000533708.1_1_RAB30-AS1-005	270	278	283	288	2	19	GGGATATTGGCCAGGTGCGG
ENST00000533708.1_1_RAB30-AS1-005	467	473	476	480	2	19	GGCTGAGGTGGGAGG
ENST00000533708.1_1_RAB30-AS1-005	545	577	582	586	3	45	GGGCGACAGCAAGCCCGTGTCTCAGAAAAGGCGGGAGGGGTGGG
ENST00000625350.1_1_GLIDR-001	321	327	339	349	2	17	GGCGGTGGCCACCACTGTGGGCGGAGATGG
ENST00000625350.1_1_GLIDR-001	497	502	512	517	2	17	GGTATGGCCGCCCCCGGAGAGG
ENST00000625350.1_1_GLIDR-001	730	737	744	749	2	19	GGAAATAGGTAGTCGGAGAGG
ENST00000625350.1_1_GLIDR-001	790	801	809	825	3	58	GGGGTTAGAGAGGGGCCCTGGGCAGGCGAGTCTCTGGG
ENST00000625350.1_1_GLIDR-001	882	890	898	905	3	63	GGGTCCGTGGGCCGACGGGTTGGGGG
ENST00000625350.1_1_GLIDR-001	1652	1660	1669	1678	2	20	GGTTAAGAGGTTAGATTGGGGGCTCTGG
ENST00000625350.1_1_GLIDR-001	2092	2100	2108	2115	2	20	GGAGCCAAGGTGTAGTGGTGACTGG
ENST00000625350.1_1_GLIDR-001	2512	2520	2525	2530	2	19	GGCGTGGTGGAATGGAATGG
ENST00000560359.1_1_GABPB1-AS1-005	215	220	224	228	2	20	GGAGAGGCCGGGTGG
ENST00000560359.1_1_GABPB1-AS1-005	256	260	264	271	2	19	GGTGGGTAGGAGTTTGG
ENST00000560359.1_1_GABPB1-AS1-005	456	461	476	485	3	57	GGGACGGGAGACGCTGTGAAGGGGCGTCTGGG
ENST00000453677.1_1_KMT2E-AS1-001	163	172	181	190	2	21	GGCGGCGGCGGCGGCGGCGGCCGCGGCGG
ENST00000453677.1_1_KMT2E-AS1-001	241	248	257	267	2	19	GGTTTGAGGAAGTGTCGGTATTCGGTGG
ENST00000453677.1_1_KMT2E-AS1-001	342	355	363	370	2	17	GGTGCACGAACAAGGACAGCAGGGCTTGGG
ENST00000453677.1_1_KMT2E-AS1-001	530	532	538	541	2	18	GGGGCTGAGGAGG
ENST00000453677.1_1_KMT2E-AS1-001	555	562	568	578	2	18	GGCTCCGGGCACCGGATAAAAGCGG
ENST00000453677.1_1_KMT2E-AS1-001	622	628	632	635	2	19	GGAAGAGGTCGGGGG
ENST00000453677.1_1_KMT2E-AS1-001	756	762	764	768	2	18	GGCCTCGGGGAAGG
ENST00000447883.2_RP11-277L2.3-001	76	85	94	103	2	21	GGGGCGCTGGGTGCCTTGGGAATCCGAGG
ENST00000447883.2_RP11-277L2.3-001	131	140	149	155	2	19	GGACTAGATGGAGCCGAAGGGGCCGG
ENST00000447883.2_RP11-277L2.3-001	180	183	190	196	2	18	GGGGGTCCTCGGCGCCGG
ENST00000447883.2_RP11-277L2.3-001	327	334	344	350	2	18	GGCTTTGGGCACTACGTGGGGCTGG
ENST00000447883.2_RP11-277L2.3-001	445	452	459	466	2	21	GGAAGGGGGCGCTGGGTCCGAGG
ENST00000537024.5_1_SNHG1-013	420	430	436	440	2	17	GGAGAACGCAGGGAGTGGGGGG
ENST00000526036.1_1_AP001372.2-001	92	98	104	111	2	20	GGCCCGGGCCGTGGAAGGTGG
ENST00000526036.1_1_AP001372.2-001	425	439	444	453	4	78	GGGGCGTGGCCTGAGGGGCGGGGACTCGGGGG
ENST00000584509.1_1_RP11-888D10.3-001	232	238	244	249	2	20	GGAAGCGGCCATGGCCGGG
ENST00000584509.1_1_RP11-888D10.3-001	265	271	276	278	2	18	GGCCGAGGCTCGGGG
ENST00000590889.5_1_CTD-3220F14.1-002	151	158	166	174	2	20	GGTCTCCGGAGGCCGGGATTCGCGG
ENST00000590889.5_1_CTD-3220F14.1-002	258	267	271	278	2	17	GGCGTGCGCGGACGGTGTGCGG
ENST00000590889.5_1_CTD-3220F14.1-002	395	402	411	417	2	19	GGATTCTGGAAAATGTGGTCCCGG
ENST00000590889.5_1_CTD-3220F14.1-002	472	476	480	484	2	21	GGAGGGTGGGGTGG
ENST00000517959.1_1_CTD-2336O2.1-002	234	242	250	258	2	21	GGCCTCGGGGGCTAATGGAGCTGAGG
ENST00000517959.1_1_CTD-2336O2.1-002	529	532	541	544	2	17	GGAGGCCTCCCTGGAGG
ENST00000517959.1_1_CTD-2336O2.1-002	578	586	594	603	2	20	GGGGAACAGGAACCTAGGAGAGCCAGG
ENST00000517959.1_1_CTD-2336O2.1-002	637	640	646	649	2	19	GGCGGGCGCGGTGG
ENST00000517959.1_1_CTD-2336O2.1-002	694	700	703	706	2	19	GGGTGTGGTGGTGG
ENST00000452942.6_1_ENTPD1-AS1-007	739	745	751	754	2	19	GGTCCAGGCTGAGGTGG
ENST00000439943.5_1_OSER1-AS1-002	768	783	803	808	3	54	GGGACCCCTTAAGTTGGGCTTACTTAGTAACTCCAGGGGTGGG
ENST00000439943.5_1_OSER1-AS1-002	991	1001	1011	1017	2	18	GGTACAGTGTGGGCTGCTGAGGTTTGGG
ENST00000439943.5_1_OSER1-AS1-002	1197	1201	1207	1210	2	19	GGGAGGCCGAGGTGG
ENST00000439943.5_1_OSER1-AS1-002	1291	1296	1301	1307	2	20	GGCCGGGTGTGGTGGTGG
ENST00000439943.5_1_OSER1-AS1-002	1364	1367	1370	1373	2	21	GGAGGTGGAGG
ENST00000564621.1_1_UBL7-AS1-002	41	49	53	58	2	18	GGTGCTTTGGTTGGAGAGG
ENST00000564621.1_1_UBL7-AS1-002	155	163	171	181	2	19	GGACACTCGGCCGTAAGGCGGATCCCGG
ENST00000564621.1_1_UBL7-AS1-002	927	933	937	944	2	19	GGAATTGGTGGGTTCTTGG
ENST00000564621.1_1_UBL7-AS1-002	1068	1076	1085	1091	2	19	GGGTTCGTGGTCTCGCTGGCTCAGG
ENST00000564621.1_1_UBL7-AS1-002	1332	1341	1347	1350	2	17	GGGAGCCCAGGCAGAGGAGG
ENST00000564621.1_1_UBL7-AS1-002	1553	1556	1562	1566	2	19	GGAGGCTGAGGCAGG
ENST00000589515.2_SPPL2B-012	300	304	311	316	3	62	GGGTGGGCCCTGGGGTGGG
ENST00000589515.2_SPPL2B-012	375	396	408	416	3	55	GGGTCCTCAGAGTCATCCCCTGGGCAGGTGGAAGGGCAGTGGGG
ENST00000589515.2_SPPL2B-012	451	458	465	473	2	20	GGCTCGTGGGAGGCGGCGTCCTGG
ENST00000589515.2_SPPL2B-012	522	531	541	550	2	20	GGTGGGCCTGGGTCCTCCAGGATGCCCTGG
ENST00000589515.2_SPPL2B-012	697	700	703	706	2	21	GGTGGAGGTGG
ENST00000589515.2_SPPL2B-012	817	824	835	842	2	18	GGGTTTCGGAGACATTTTGGTGCCAGG
ENST00000589515.2_SPPL2B-012	1030	1038	1045	1052	2	20	GGCGCTCTGGCGCCGGGAGCTGGG
ENST00000589515.2_SPPL2B-012	1326	1334	1354	1359	3	54	GGGAGCCTGGGAGCCCAGCTGAATCCGAGGGCCGGG
ENST00000589515.2_SPPL2B-012	1394	1402	1408	1413	2	19	GGCGCCTCGGCCTAGGGGAGG
ENST00000589515.2_SPPL2B-012	1737	1742	1746	1753	2	19	GGCGTGGGTGGACTCTGG
ENST00000507999.5_1_NOP14-AS1-006	164	169	177	185	2	19	GGAGCGGACCCATGGGCCTGAGG
ENST00000507999.5_1_NOP14-AS1-006	277	285	297	300	3	58	GGGCTTCGGGGCCCCACGCTGGGGGG
ENST00000507999.5_1_NOP14-AS1-006	329	335	341	346	2	20	GGCCGCGGGCCTGGGGCGG
ENST00000507999.5_1_NOP14-AS1-006	438	446	455	463	2	20	GGACAGGCGGCTGAGGGGGAAAGATGG
ENST00000507999.5_1_NOP14-AS1-006	616	625	634	639	2	18	GGAGGAAACGGTCCCTCTGGGCAGG
ENST00000507999.5_1_NOP14-AS1-006	774	781	788	791	2	18	GGGGAAAGGAATCAGGTGG
ENST00000614046.1_1_RP11-147L13.15-001	229	234	238	243	2	20	GGGCAGGCGGGGCAGG
ENST00000614046.1_1_RP11-147L13.15-001	350	353	383	391	3	46	GGGGGGCTCAGCTCGCGGCACCGCGAGCAGCAGGGGCAGGTGGG
ENST00000614046.1_1_RP11-147L13.15-001	505	514	523	532	2	21	GGGTGGAAGGGGCGAGGAGGCGGGGGCGG
ENST00000614046.1_1_RP11-147L13.15-001	618	621	627	631	2	19	GGAGGAAGAGGACGG
ENST00000614046.1_1_RP11-147L13.15-001	642	651	660	669	2	21	GGAGACCCAGGAGTCTGAGGACAACGAGG
ENST00000614046.1_1_RP11-147L13.15-001	1257	1266	1272	1283	2	17	GGGAATTAAGGGTTTGGACAGATTGTGG
ENST00000614046.1_1_RP11-147L13.15-001	1351	1357	1366	1375	2	19	GGAAATGGATCATTTGGGTTAGTAGG
ENST00000595094.1_1_CTC-513N18.7-001	403	407	411	417	2	19	GGTTGGGAGGCCGAGG
ENST00000595094.1_1_CTC-513N18.7-001	470	474	480	484	2	19	GGGCGGCTGAGGCAGG
ENST00000595094.1_1_CTC-513N18.7-001	502	506	509	518	2	17	GGGAGGCGGATGTTGAGG
ENST00000574306.1_1_MIR22HG-002	45	52	58	68	2	18	GGAGCCTGGAGCCGGTGTGTGCTGG
ENST00000574306.1_1_MIR22HG-002	94	100	102	107	2	18	GGCCGTGGGGAGCGG
ENST00000574306.1_1_MIR22HG-002	282	285	288	291	2	21	GGAGGAGGAGG
ENST00000574306.1_1_MIR22HG-002	329	334	352	370	3	55	GGGCTGGGAAGGTCCGAACAGCAGGGTGGATGATACGTTTTGGG
ENST00000574306.1_1_MIR22HG-002	434	438	445	454	2	17	GGCTGGATTGAGGAGTAGAAGG
ENST00000574306.1_1_MIR22HG-002	922	927	933	947	3	58	GGGTGGGGAATGGGAAGCTGGAGGAGGG
ENST00000574306.1_1_MIR22HG-002	1178	1180	1183	1186	2	20	GGGGAGGTGG
ENST00000574306.1_1_MIR22HG-002	1407	1413	1423	1431	2	18	GGGGCAGGATGCGTGTGGGACAGTGG
ENST00000574306.1_1_MIR22HG-002	1576	1584	1594	1603	2	19	GGAGCAGAGGTGAGGAGAGGCAGCCTGGG
ENST00000574306.1_1_MIR22HG-002	1623	1629	1634	1645	2	17	GGACCAGGCCTGGAGAGCACAGGG
ENST00000574306.1_1_MIR22HG-002	2090	2102	2108	2116	2	17	GGAGTATACATCGGTGCAGGCTTCCTGG
ENST00000574306.1_1_MIR22HG-002	2268	2277	2282	2287	2	18	GGAAGCAATGGTTTGGTTGGG
ENST00000590523.1_1_LINC00662-002	467	479	491	508	3	60	GGGCTGGCTGCAGGGCCCACACCTGGGTTAGACCTCGCACAGGG
ENST00000395400.4_1_SLX1B-SULT1A4-002	965	974	979	988	2	18	GGAAGTTCAGGTCTGGCTGCAGTGG
ENST00000395400.4_1_SLX1B-SULT1A4-002	1292	1298	1310	1320	2	17	GGCAGAGGAGTTTCTTCAGGAAGAACCAGG
ENST00000395400.4_1_SLX1B-SULT1A4-002	1803	1812	1818	1821	2	17	GGATCAGAAGGTCAAGGTGG
ENST00000395400.4_1_SLX1B-SULT1A4-002	2216	2221	2226	2231	2	21	GGAAAGGCATGGCTGGG
ENST00000395400.4_1_SLX1B-SULT1A4-002	2280	2289	2298	2302	2	17	GGACTATGCGGAGAAGATGGCAGG
ENST00000620617.1_1_RP11-61K9.3-001	167	177	193	206	3	60	GGGGCTCTCCGGGACCTACACAGCCCGGGAGACTCCGGCGGG
ENST00000620617.1_1_RP11-61K9.3-001	275	282	285	290	2	18	GGAGAGCGGCGGCCTGG
ENST00000620617.1_1_RP11-61K9.3-001	339	344	349	353	2	20	GGCGAGGCCGGGGAGG
ENST00000620617.1_1_RP11-61K9.3-001	650	659	664	672	2	18	GGCAGTACTGGTCGGGCGCGACGG
ENST00000620617.1_1_RP11-61K9.3-001	745	755	764	781	3	58	GGGCTCTCGCGGGTTGGAGGGGCTGAGGCCTGCCCTGGG
ENST00000620617.1_1_RP11-61K9.3-001	868	873	878	885	2	19	GGTCCGGAATGGTTGATGG
ENST00000620617.1_1_RP11-61K9.3-001	951	965	986	990	3	52	GGGGAGCAGAATCAGGGACAGATGGCGCCCGGTGAGGGCGGG
ENST00000609879.1_1_RP5-998N21.10-001	76	84	92	102	2	19	GGCGGCAAGGCCCCGAGGAAGCAGCTGG
ENST00000609879.1_1_RP5-998N21.10-001	132	138	142	144	2	18	GGCCACGGGCGGGG
ENST00000609879.1_1_RP5-998N21.10-001	172	180	188	197	2	20	GGCACCGTGGCTCTGCGGGAGATCCGG
ENST00000609879.1_1_RP5-998N21.10-001	324	333	342	347	2	18	GGCCAGAGAGGCCTACCTGGTGGGG
ENST00000457233.5_1_LINC00969-039	39	45	49	58	2	17	GGGACTGGCGGGACTGCGCGG
ENST00000457233.5_1_LINC00969-039	79	82	87	89	2	19	GGGGGTCCGGGG
ENST00000457233.5_1_LINC00969-039	121	127	133	139	2	21	GGCGCTGGCGCTGGCCAAGG
ENST00000457233.5_1_LINC00969-039	273	280	289	295	2	19	GGTGGTAGGCGCTGGAGGGGCAGG
ENST00000457233.5_1_LINC00969-039	412	421	427	435	2	19	GGGGAACATGGAGGAGGACAACTGG
ENST00000457233.5_1_LINC00969-039	474	478	481	487	2	19	GGCTGGGGGACCAGG
ENST00000457233.5_1_LINC00969-039	620	625	630	634	2	20	GGAAAGGGCAGGCAGG
ENST00000597953.1_1_RP11-91G21.1-001	79	88	95	107	2	17	GGGAGTCACGGTGCTTGGTCGCGTTATTGG
ENST00000597953.1_1_RP11-91G21.1-001	279	289	297	307	2	19	GGAGCTGACTGGTGACCTGGCGCTCGATGG
ENST00000555045.1_1_DHRS4-AS1-002	104	111	117	124	2	20	GGTCTGAGGACAGGGGCACCGG
ENST00000555045.1_1_DHRS4-AS1-002	240	250	260	266	2	18	GGGTCCCGGCGGGTCATCCCGGAGCTGG
ENST00000555045.1_1_DHRS4-AS1-002	613	617	621	624	2	20	GGCCGGCTGGTGG
ENST00000555045.1_1_DHRS4-AS1-002	853	858	863	866	2	19	GGCCAGGTGTGGTGG
ENST00000555045.1_1_DHRS4-AS1-002	893	897	903	910	2	19	GGGAGGCTGAGGCGGATGG
ENST00000555045.1_1_DHRS4-AS1-002	991	997	1000	1004	2	19	GGGCATGGTGGCAGG
ENST00000555045.1_1_DHRS4-AS1-002	1027	1031	1037	1041	2	19	GGGAGGCTGAGGCAGG
ENST00000542265.5_1_PXN-AS1-001	94	99	105	111	2	20	GGGCTGGAGCTGGAGCTGG
ENST00000542265.5_1_PXN-AS1-001	248	255	260	268	2	19	GGGCCTAGGACTGGAGCTCTGG
ENST00000542265.5_1_PXN-AS1-001	392	397	407	413	2	17	GGGGTGGAACTTCTTGGCCATGG
ENST00000542265.5_1_PXN-AS1-001	427	431	438	445	2	19	GGCCGGTGATGGGCTTCTGG
ENST00000542265.5_1_PXN-AS1-001	557	560	567	576	2	17	GGCGGAGAGAGGGGCTCAGGG
ENST00000542265.5_1_PXN-AS1-001	616	625	635	644	2	20	GGCCGAGGTGGGCATAGTCGGCACGCTCGG
ENST00000612689.1_1_AC114271.2-001	68	77	84	94	2	19	GGGCTCAGCGGGGGCCGGTGAGTAACGG
ENST00000612689.1_1_AC114271.2-001	149	158	168	177	2	20	GGGCGGAGCGGCATAGAGCGGCAACGAGGG
ENST00000612689.1_1_AC114271.2-001	394	403	408	417	2	18	GGCTTTATTGGTGCGGAATCTGAGG
ENST00000612689.1_1_AC114271.2-001	912	919	930	935	2	17	GGGGTACGGGTTGCCCCTGGCTTGG
ENST00000612689.1_1_AC114271.2-001	980	983	990	995	2	18	GGGGGCATGTGGCTCGG
ENST00000612689.1_1_AC114271.2-001	1090	1095	1103	1117	3	58	GGGCAGGGGTGGAGGGATTAAAGGTCAGGG
ENST00000612689.1_1_AC114271.2-001	1263	1265	1271	1275	2	18	GGGGCCGCGGCCGG
ENST00000612689.1_1_AC114271.2-001	1325	1334	1345	1353	2	19	GGTCACTGTGGACCCCTCATGGGCGGTGGG
ENST00000612689.1_1_AC114271.2-001	1841	1851	1860	1864	2	17	GGTAGACCTGGGCCTCTGAGGCTGG
ENST00000612689.1_1_AC114271.2-001	1939	1950	1961	1972	3	64	GGGGGGGTCACGGGCAGGACTGGGGAGAAAGGTGGG
ENST00000612689.1_1_AC114271.2-001	2279	2284	2290	2296	2	20	GGTTCGGAGCTGGCGGGGG
ENST00000612689.1_1_AC114271.2-001	2476	2480	2485	2487	2	19	GGCTGGTCCGGGG
ENST00000612689.1_1_AC114271.2-001	2527	2535	2544	2552	2	20	GGCCCACCGGCTGCCAAGGAGGCAGGG
ENST00000612689.1_1_AC114271.2-001	2589	2593	2597	2601	2	21	GGAGGGGAGGATGG
ENST00000612689.1_1_AC114271.2-001	2640	2646	2651	2658	2	19	GGGACTGGGGAGGAGACAGG
ENST00000596623.1_1_ZNF888-001	47	55	58	63	2	17	GGCTCCACGGAGGCCTGG
ENST00000596623.1_1_ZNF888-001	93	99	105	114	2	19	GGACCAGGAAGCGGATCGCGTGG
ENST00000596623.1_1_ZNF888-001	133	137	140	143	2	20	GGCGGGAGGGGG
ENST00000596623.1_1_ZNF888-001	235	241	251	258	2	18	GGAAGAGGAAAGCAAAGGAGTCAGG
ENST00000596623.1_1_ZNF888-001	408	411	414	417	2	21	GGAGGCGGAGG
ENST00000596623.1_1_ZNF888-001	557	568	575	584	2	18	GGAGAATTATAGGAACCTGGTCTCCCTGG
ENST00000566814.1_1_CTA-445C9.14-001	57	66	77	85	2	19	GGCGGATATGGCTGCAGAGCGGCCGGCTGG
ENST00000566814.1_1_CTA-445C9.14-001	98	101	103	106	2	20	GGAGGGGTGG
ENST00000566814.1_1_CTA-445C9.14-001	130	137	148	154	2	17	GGGGAGTGGTTTCCCCGCGGAATCGG
ENST00000566814.1_1_CTA-445C9.14-001	419	426	433	445	2	17	GGGCACAGGGCAGTGGCCTTTATGCAGG
ENST00000566814.1_1_CTA-445C9.14-001	457	465	474	485	2	19	GGAATGAAGGAATGAATGGGCAAACTCTGG
ENST00000566814.1_1_CTA-445C9.14-001	1941	1945	1947	1953	2	18	GGCAGGGGATAAGG
ENST00000585122.5_1_CRHR1-IT1-006	654	661	672	682	2	18	GGACATGGGCTTTACGAAGGCCTGAACTGG
ENST00000453671.5_1_TMEM44-AS1-001	43	50	57	70	2	17	GGTGCTGGGAGTAGGGCGCAAGATGTCGG
ENST00000453671.5_1_TMEM44-AS1-001	87	94	100	107	2	20	GGAGGTAGGCAGTGGGAGCCGG
ENST00000453671.5_1_TMEM44-AS1-001	468	476	482	490	2	19	GGCTTTCAGGACAGGGTCTTGCGG
ENST00000453671.5_1_TMEM44-AS1-001	590	599	609	618	2	20	GGGACTACAGGTAGATGATGGGCTCCACGG
ENST00000425425.1_1_LINC00969-043	47	50	55	57	2	19	GGGGGTCCGGGG
ENST00000425425.1_1_LINC00969-043	89	95	101	107	2	21	GGCGCTGGCGCTGGCCAAGG
ENST00000425425.1_1_LINC00969-043	241	248	257	263	2	19	GGTGGTAGGCGCTGGAGGGGCAGG
ENST00000425425.1_1_LINC00969-043	444	449	454	458	2	20	GGAAAGGGCAGGCAGG
ENST00000466734.5_1_DUBR-002	429	432	437	443	2	19	GGTGGTCAGGCTCAGG
ENST00000466734.5_1_DUBR-002	1568	1577	1580	1589	2	17	GGGAAAACTGGTGGAAACATAGG
ENST00000635968.1_1_RP4-614C10.2-002	50	56	61	66	2	20	GGCGCAGGCGCGGGGCGG
ENST00000635968.1_1_RP4-614C10.2-002	325	329	338	345	2	17	GGAAGGAGTGATTGGCTGCTGG
ENST00000635968.1_1_RP4-614C10.2-002	362	365	368	372	2	20	GGAGGAGGACGG
ENST00000635968.1_1_RP4-614C10.2-002	517	524	527	532	2	18	GGCAGAAGGAGGTCAGG
ENST00000635968.1_1_RP4-614C10.2-002	646	652	656	660	2	19	GGTGTTGGGAGGGTGG
ENST00000635968.1_1_RP4-614C10.2-002	691	697	703	709	2	21	GGTTCTGGGAGAGGAGAAGG
ENST00000493710.1_1_RP11-155G14.6-001	128	137	149	155	2	17	GGGTCCAGAGGCCTTTCAGAAGGAGAAGG
ENST00000399247.6_1_HLA-F-AS1-001	54	63	72	77	2	18	GGCCTTCGCGGCTCCGCTGGGTTGG
ENST00000399247.6_1_HLA-F-AS1-001	216	226	231	237	2	17	GGAGTGCAGTGGCGCGGTCTCGG
ENST00000399247.6_1_HLA-F-AS1-001	644	647	653	655	2	18	GGTGGCCCTGGGG
ENST00000399247.6_1_HLA-F-AS1-001	881	894	899	907	3	58	GGGAGAACCAGATGGGCTGGGCAGGTGGG
ENST00000399247.6_1_HLA-F-AS1-001	1268	1275	1282	1290	2	20	GGAGAGAGGATTGCGGCCTGTTGG
ENST00000589899.5_1_RP11-206L10.9-003	406	411	417	428	2	17	GGCCTGGAGTAGGCTTCATTGAGG
ENST00000495684.2_1_RP11-455P21.3-001	257	261	264	267	2	20	GGCCGGTGGTGG
ENST00000636560.1_1_RP4-614C10.2-004	41	51	59	69	2	19	GGCGCCGAGAGGCGCACGGGAGACCTCAGG
ENST00000636560.1_1_RP4-614C10.2-004	301	308	319	327	2	18	GGGTACTGGCTGAGTTCTGGAAAACAGG
ENST00000637196.1_1_RP4-614C10.2-003	211	218	229	237	2	18	GGGTACTGGCTGAGTTCTGGAAAACAGG
ENST00000637196.1_1_RP4-614C10.2-003	652	656	658	662	2	19	GGCTGGGGTAGG
ENST00000590677.5_1_LINC00662-004	219	231	243	260	3	60	GGGCTGGCTGCAGGGCCCACACCTGGGTTAGACCTCGCACAGGG
ENST00000449363.1_1_COX10-AS1-002	55	60	65	69	2	20	GGAAGGGACTGGCTGG
ENST00000449363.1_1_COX10-AS1-002	207	217	224	235	2	18	GGCATCCTCCGGTGACCGGTGTGAGTATGG
ENST00000449363.1_1_COX10-AS1-002	848	852	854	857	2	19	GGCTGGGGAGG
ENST00000449363.1_1_COX10-AS1-002	871	874	878	886	2	17	GGTGGAAGGCAAGAAGG
ENST00000590353.1_1_RP11-120M18.2-004	387	391	397	400	2	19	GGTTGGAGAAGGAGG
ENST00000590353.1_1_RP11-120M18.2-004	490	497	504	512	2	20	GGTTAAAGGTAGGAGGCGACGAGG
ENST00000590353.1_1_RP11-120M18.2-004	529	538	541	550	2	17	GGTCTACACGGAGGAAGATGCGG
ENST00000446527.5_1_RP11-421L21.3-004	56	64	71	79	2	20	GGCAGGGCGGCGAAAGGTCAGTCGG
ENST00000561140.1_2_RP11-97O12.7-002	427	435	443	445	2	17	GGCAGAGTGGCAGCCTGGGG
ENST00000568391.1_1_RP11-390D11.1-001	692	700	707	720	2	17	GGAGCCTCGGACAACGGCCACTTTTGCTGG
ENST00000498199.1_1_THUMPD3-AS1-003	374	378	384	387	2	19	GGCTGGGTGTGGTGG
ENST00000567286.5_1_UBL7-AS1-005	59	68	77	86	2	21	GGAATGTCTGGGTGCTTTGGTTGGAGAGG
ENST00000567286.5_1_UBL7-AS1-005	436	442	446	453	2	19	GGAATTGGTGGGTTCTTGG
ENST00000567286.5_1_UBL7-AS1-005	577	585	594	600	2	19	GGGTTCGTGGTCTCGCTGGCTCAGG
ENST00000317122.2_1_FLJ37453-001	76	82	87	90	2	19	GGGCCGGGCGTGGCGG
ENST00000317122.2_1_FLJ37453-001	117	121	127	130	2	19	GGAAGGCCCTGGCGG
ENST00000317122.2_1_FLJ37453-001	194	201	211	219	2	19	GGCTGGGGGCAAAGCCGGGCTCGGTGG
ENST00000317122.2_1_FLJ37453-001	246	250	256	259	2	19	GGGAGGCCGAGGTGG
ENST00000317122.2_1_FLJ37453-001	380	384	390	394	2	19	GGGAGGCTGAGGCAGG
ENST00000317122.2_1_FLJ37453-001	659	664	669	674	2	21	GGCGCGGGAAGGGGTGG
ENST00000317122.2_1_FLJ37453-001	793	802	812	816	2	17	GGGCCTTAAGGAAAAAGTAGGTCGG
ENST00000317122.2_1_FLJ37453-001	986	990	1000	1007	2	17	GGACGGAATGTTGAGGGGAGGGG
ENST00000317122.2_1_FLJ37453-001	1130	1136	1145	1154	2	19	GGAGGGGGAAGCAGTGGCGAAATTGG
ENST00000317122.2_1_FLJ37453-001	1206	1214	1217	1222	3	60	GGGACGCTGGGGGGTGGGG
ENST00000317122.2_1_FLJ37453-001	1412	1414	1419	1424	2	19	GGGGAGAGGGCAGG
ENST00000317122.2_1_FLJ37453-001	1682	1701	1710	1719	3	57	GGGAAACCGTAGTAACCCCGGGCCTGAGGGGCGTCCCGGG
ENST00000317122.2_1_FLJ37453-001	1773	1780	1789	1800	2	18	GGAGAGGGGCCCGTGTGGCTGAGTAAAGG
ENST00000317122.2_1_FLJ37453-001	1866	1875	1884	1893	3	64	GGGCGGCGTGGGAAGACCGGGGCGCCTGGG
ENST00000317122.2_1_FLJ37453-001	2023	2035	2047	2057	3	62	GGGGCGGGGTGTGGGCGGAGCGGCGGGCGCGCCCGGG
ENST00000451795.1_1_RP5-827C21.4-001	416	420	422	428	2	18	GGCAGGGGAGTTGG
ENST00000623970.1_1_ARRDC1-AS1-003	66	72	80	86	2	19	GGGGTAGGAGACCTGGAGCTGG
ENST00000623970.1_1_ARRDC1-AS1-003	172	176	180	190	2	17	GGTGGGCTGGCCGAAGAAGG
ENST00000623970.1_1_ARRDC1-AS1-003	292	305	321	325	3	56	GGGAGCCGCCTGTGGGGTGTCCCCGGCGCGGGAGGG
ENST00000623970.1_1_ARRDC1-AS1-003	356	361	370	378	2	18	GGCGGGGTTCCCTCGGTTGGGAGG
ENST00000623970.1_1_ARRDC1-AS1-003	405	409	412	415	2	20	GGCTGGAGGGGG
ENST00000623970.1_1_ARRDC1-AS1-003	450	462	467	479	3	59	GGGTGTCCCACTGGGGAGGGTTTCCCGGTGGG
ENST00000623970.1_1_ARRDC1-AS1-003	550	566	570	583	3	56	GGGCGGTGTCCCAATCGGGAGGGTTGCCCTGATGGG
ENST00000623970.1_1_ARRDC1-AS1-003	617	621	629	633	2	18	GGGGGGCGCTCCGGTTGG
ENST00000623970.1_1_ARRDC1-AS1-003	870	872	877	883	2	18	GGGGACGGGTACTGG
ENST00000623970.1_1_ARRDC1-AS1-003	1459	1464	1470	1473	2	19	GGGCCGGGTGCGGTGG
ENST00000623970.1_1_ARRDC1-AS1-003	1686	1696	1702	1714	2	17	GGCCTCCCCTGGGGCTGGAACGTCTGCAGG
ENST00000623970.1_1_ARRDC1-AS1-003	1759	1765	1773	1778	2	19	GGCCTTGGAGACGTGGGCAGG
ENST00000623970.1_1_ARRDC1-AS1-003	1826	1840	1847	1862	3	58	GGGGCCAAGGCCCAGGGAGCAGGGTCTCCTGTCGGAGGG
ENST00000623970.1_1_ARRDC1-AS1-003	2038	2041	2047	2051	2	19	GGCGGCTCTGGAAGG
ENST00000623970.1_1_ARRDC1-AS1-003	2134	2144	2154	2161	2	19	GGGTAGTAGGGGGCACCTGAGGAGCAGGG
ENST00000623970.1_1_ARRDC1-AS1-003	2188	2193	2199	2205	2	20	GGATGGGGTCAGGGTCAGG
ENST00000445441.1_1_PRR34-AS1-003	148	150	153	156	2	20	GGGGAGGAGG
ENST00000340510.8_1_LINC00265-001	60	69	76	86	2	19	GGACTTCAAGGCCAGTGGCTGGGTCTGG
ENST00000340510.8_1_LINC00265-001	2299	2309	2320	2325	2	17	GGCCTCTGCAGGCCTCGACAAGGCCCGG
ENST00000340510.8_1_LINC00265-001	2701	2704	2710	2714	2	19	GGCGGCCTTGGTCGG
ENST00000340510.8_1_LINC00265-001	2745	2751	2756	2764	2	19	GGCCCAGGTCAGGCCTCACGG
ENST00000340510.8_1_LINC00265-001	2799	2809	2819	2826	2	19	GGTGTCTCCAGGCCCCAAATGGTCTCCGG
ENST00000585445.1_1_ZNF667-AS1-001	119	127	138	158	3	56	GGGGAGAAGGGACGAGGAGGGGCGGACAGCGGAAGGTCCGGG
ENST00000585445.1_1_ZNF667-AS1-001	243	251	259	267	2	21	GGTCATCTGGGCGTGCGGGTCCCGGG
ENST00000531661.1_1_RP11-522I20.3-001	146	150	154	159	2	20	GGGAGGAGGGTCTGG
ENST00000585457.5_1_ASB16-AS1-001	438	447	453	460	2	19	GGTCCTGAAGGAATAGGCCTGTGG
ENST00000585457.5_1_ASB16-AS1-001	573	582	590	598	2	20	GGACTTCCAGGGCCCGAGGGAAGTTGG
ENST00000585457.5_1_ASB16-AS1-001	619	631	638	661	3	53	GGGGTCAAAAGAGGGTCTTGGGCACATGCCTCCCCCACCCGAGGG
ENST00000585457.5_1_ASB16-AS1-001	1033	1041	1049	1060	2	19	GGCGAAAAGGACTTCAGGCTCCCAGTTGG
ENST00000585457.5_1_ASB16-AS1-001	1196	1203	1216	1224	2	17	GGCGTGTGGCGCTTGCGCCCGGCCGCCCGG
ENST00000585457.5_1_ASB16-AS1-001	1332	1336	1344	1354	2	17	GGCTGGTGCGCAGGCCCACGTCGG
ENST00000571901.5_1_RP11-156P1.3-008	47	61	68	87	3	56	GGGGCCCAACGGCAGGGGCTTGGGCAGGAGCAAGGTCCGAGGG
ENST00000571901.5_1_RP11-156P1.3-008	786	790	794	799	2	20	GGATGGATGGCCAGG
ENST00000534914.5_1_LINC00467-003	95	101	113	123	2	17	GGTTGAGGTTGTCAAGTCGGACCAAACAGG
ENST00000534914.5_1_LINC00467-003	618	622	627	631	2	20	GGTTGGCCAGGCTGG
ENST00000531894.5_1_PDXDC2P-001	48	53	60	63	2	18	GGTTCGGCAGCCGGCGG
ENST00000531894.5_1_PDXDC2P-001	101	107	113	116	2	19	GGCCGCGGGCGCGGGGG
ENST00000531894.5_1_PDXDC2P-001	149	156	176	185	3	55	GGGGCGCGGGAGGAGGAAGTAGAGCCCGGGACCGCCGGG
ENST00000531894.5_1_PDXDC2P-001	464	473	481	490	2	20	GGAGAACAAGGTCATGTGGCTGTGTTGG
ENST00000531894.5_1_PDXDC2P-001	1019	1030	1039	1046	2	18	GGTGTGAATCTGGCAACATTGGCTCTGGG
ENST00000531894.5_1_PDXDC2P-001	1250	1259	1267	1272	2	18	GGACTTGATGGGTTTGTGGAGAGG
ENST00000531894.5_1_PDXDC2P-001	1852	1861	1869	1877	2	20	GGAACCCTGGGAGCTCAGGAAGGAAGG
ENST00000531894.5_1_PDXDC2P-001	1894	1900	1906	1912	2	21	GGACAGGGAGCTGGTTGGGG
ENST00000531894.5_1_PDXDC2P-001	2097	2103	2111	2117	2	19	GGACCAGGACATGCGGGTGCGG
ENST00000531894.5_1_PDXDC2P-001	2614	2621	2629	2633	2	18	GGGAGATGGCAGAGAGGAAGG
ENST00000531894.5_1_PDXDC2P-001	3496	3502	3510	3514	2	18	GGTGATGGCTGTGAGGGAGG
ENST00000531894.5_1_PDXDC2P-001	3743	3746	3750	3755	2	19	GGAGGATGGAAAGG
ENST00000531894.5_1_PDXDC2P-001	3784	3793	3796	3802	2	17	GGTCAGAATGGCGGCAGCGG
ENST00000444184.5_1_LINC00963-002	300	318	327	332	3	55	GGGCAGGACGACACCGCTGGGGGCCGAGGGCAGGG
ENST00000444184.5_1_LINC00963-002	476	486	497	504	2	18	GGTAAATCGAGGCCCAGAGATGGCAAAAGG
ENST00000444184.5_1_LINC00963-002	635	641	648	656	2	19	GGACGGGGGAGTTGGAGCCCTGG
ENST00000444184.5_1_LINC00963-002	777	787	796	803	2	19	GGAAGCCCATGGGGCAGCAGGGCCCAGG
ENST00000444184.5_1_LINC00963-002	1197	1203	1207	1210	2	19	GGAGATGGAAGGAGG
ENST00000444184.5_1_LINC00963-002	1347	1367	1374	1380	3	54	GGGCCTGCATTGCGGTGATAGGGCCAAGGGCCTGGG
ENST00000444184.5_1_LINC00963-002	1491	1496	1509	1526	3	56	GGGTGGGGGCAGGAATGAGGGTCCTCTCCATGCAAGGG
ENST00000444184.5_1_LINC00963-002	1624	1630	1642	1648	2	17	GGCAAAGGAAAAAAAACAGGCTGAGG
ENST00000444184.5_1_LINC00963-002	1787	1789	1794	1802	2	17	GGGGCCAGGTGCAGTGG
ENST00000444184.5_1_LINC00963-002	1829	1839	1846	1857	2	18	GGGAGTACAAGGTGGGCGGATCACCTGAGG
ENST00000506340.1_1_CTC-338M12.4-003	145	152	155	162	2	18	GGGCCTTGGGGGCAATTGG
ENST00000506340.1_1_CTC-338M12.4-003	186	192	196	202	2	19	GGACCCGGATGGCGACGG
ENST00000412059.5_1_GAS5-022	449	452	459	465	2	18	GGTGGCAAAAGGTTTTGG
ENST00000409054.1_1_LINC00152-005	59	65	71	74	2	19	GGGAGAGGAAGTGGTGG
ENST00000409054.1_1_LINC00152-005	450	459	468	476	2	20	GGGCCCTGTGGATGTGTAGGAGAGTCGG
ENST00000409054.1_1_LINC00152-005	623	630	638	646	2	20	GGCATGTGGCACAGAGGTGAACAGG
ENST00000416202.5_1_PRR34-AS1-001	108	114	122	130	2	19	GGGCTGGGCTCCCAGGCAGCCTGG
ENST00000416202.5_1_PRR34-AS1-001	172	196	202	211	3	52	GGGCAAACGCGGAGCACGGAGGACGGGGCCGGGCGACCTGGG
ENST00000416202.5_1_PRR34-AS1-001	325	327	330	333	2	20	GGGGAGGAGG
ENST00000548468.2_1_RP4-605O3.4-001	106	109	115	119	2	19	GGAGGCCTCGGTTGG
ENST00000548468.2_1_RP4-605O3.4-001	257	261	267	270	2	19	GGCCGGGCGCGGCGG
ENST00000548468.2_1_RP4-605O3.4-001	297	301	307	311	2	19	GGGAGGCCGAGGCAGG
ENST00000548468.2_1_RP4-605O3.4-001	395	401	404	407	2	19	GGACATGGTGGCGG
ENST00000636161.1_1_RP11-122G18.12-001	114	122	128	132	2	18	GGTCTCACGGCTCCGGAGGG
ENST00000636161.1_1_RP11-122G18.12-001	295	301	303	307	2	18	GGATATGGGGAAGG
ENST00000636161.1_1_RP11-122G18.12-001	409	412	415	419	2	20	GGCGGTGGCAGG
ENST00000636161.1_1_RP11-122G18.12-001	493	510	517	526	3	57	GGGCCACCCACAGCTTCGGGATCGGGGCGCGCAGGG
ENST00000636161.1_1_RP11-122G18.12-001	591	600	606	614	2	19	GGATCATCTGGGAGAGGTTGAAAGG
ENST00000555562.1_1_FOXN3-AS1-001	140	149	156	169	3	60	GGGCCCCGCGGGGCGGGGGTGACCGGCGCGGG
ENST00000555562.1_1_FOXN3-AS1-001	367	373	383	393	2	18	GGGCGAGGCTTGTGGGGGTGAGAAGAGG
ENST00000421293.1_1_TP53TG1-003	70	77	83	88	3	62	GGGCTGCGGGCCTGGGAAGGG
ENST00000421293.1_1_TP53TG1-003	174	184	193	197	2	17	GGATCTAGAAGGCACTCTGGGCAGG
ENST00000426725.1_1_RNASEH1-AS1-002	197	204	217	224	2	17	GGGATGCGGATCTACAGTAAGGGCTGTGG
ENST00000426725.1_1_RNASEH1-AS1-002	297	301	308	313	2	19	GGAGGGCGAGAGGGGAGG
ENST00000426725.1_1_RNASEH1-AS1-002	663	669	675	680	2	20	GGTGGGGGTCGAGGGGAGG
ENST00000442171.5_1_RP11-452F19.3-007	304	312	334	346	3	54	GGGCCGTTGGGATGTGAAAGGAAGAGATGCGGGCAACTTTTTGGG
ENST00000556895.5_1_LINC01578-004	66	74	82	90	2	21	GGCCGCGAGGCCCGCCGGCCGGCGGG
ENST00000556895.5_1_LINC01578-004	107	115	123	130	2	20	GGCCAGCAGGCCCGCGGGAGTGGGG
ENST00000556895.5_1_LINC01578-004	182	188	196	204	2	19	GGCAGAGGCGCCCAGGGCGGCCGG
ENST00000556895.5_1_LINC01578-004	285	298	312	325	3	63	GGGAGGCTCGGGCGGGCGGTCCGGCCCGGGACTCGGGTTTGGG
ENST00000556895.5_1_LINC01578-004	655	657	665	673	2	17	GGGGAATTGAGGAAAAATGG
ENST00000484836.1_1_LRRC75A-AS1-016	54	59	65	73	2	19	GGCCGGGACCCGGTTCCCCGG
ENST00000484836.1_1_LRRC75A-AS1-016	736	740	747	750	2	18	GGCTGGAGTGTGGTGG
ENST00000473753.2_1_RP11-967K21.1-001	671	680	684	694	2	17	GGGATTACAGGCTGGAGTGCAGTGG
ENST00000585075.1_1_RP11-649A18.12-002	183	188	201	215	3	58	GGGCCGGGAGACACCGCTGGGCTGCGCGGCGTGGG
ENST00000585075.1_1_RP11-649A18.12-002	248	251	255	258	2	20	GGTGGCAGGAGG
ENST00000585075.1_1_RP11-649A18.12-002	316	322	329	336	2	20	GGCAGGGGCTGCAGGGCCGGGG
ENST00000585075.1_1_RP11-649A18.12-002	415	425	435	442	2	19	GGGCCCCATTGGCAACTCGCGGCCGTCGG
ENST00000585075.1_1_RP11-649A18.12-002	841	846	850	854	2	20	GGCAGGGAAGGATGG
ENST00000585075.1_1_RP11-649A18.12-002	886	893	903	913	2	19	GGGCCAGGGCCAGCGCCGGCTCCCAGTGG
ENST00000585075.1_1_RP11-649A18.12-002	929	933	938	942	2	20	GGCTGGAGAGGGAGG
ENST00000585075.1_1_RP11-649A18.12-002	993	997	1001	1005	2	21	GGAGGGAAGGGTGG
ENST00000585075.1_1_RP11-649A18.12-002	1179	1188	1197	1202	2	18	GGCCCTTCTGGGGCTACAGGGGAGG
ENST00000585075.1_1_RP11-649A18.12-002	1304	1313	1324	1332	2	19	GGTGAAAGAGGAGTCAGTGAGGTAGACTGG
ENST00000585075.1_1_RP11-649A18.12-002	1440	1446	1452	1461	2	19	GGTCCTGGGAGAGGACAGCCTGG
ENST00000585075.1_1_RP11-649A18.12-002	1488	1493	1499	1501	2	18	GGTCTGGGCACGGGG
ENST00000585075.1_1_RP11-649A18.12-002	1575	1584	1593	1601	2	20	GGAGAACATGGGATTTGAGGAAGGCAGG
ENST00000585075.1_1_RP11-649A18.12-002	1808	1816	1825	1831	2	19	GGCAGGCAGGGCTGATAGGTGTAGG
ENST00000585075.1_1_RP11-649A18.12-002	1851	1858	1863	1870	2	19	GGAGTGTGGGCTGGTCAGAGG
ENST00000585075.1_1_RP11-649A18.12-002	2018	2027	2035	2041	2	19	GGGGCAGCTGGCCTGCAGGGAAGGG
ENST00000585075.1_1_RP11-649A18.12-002	2317	2319	2324	2329	2	19	GGGGAGAGGAAAGG
ENST00000623091.1_1_HEIH-001	136	139	142	145	2	21	GGAGGCGGCGG
ENST00000623091.1_1_HEIH-001	332	336	347	369	3	52	GGGCGGGACGTGCCGGGGCCGGAGCTCAGAGGCCCTGGGG
ENST00000623091.1_1_HEIH-001	437	440	443	446	2	21	GGCGGCGGCGG
ENST00000623091.1_1_HEIH-001	641	645	649	653	2	21	GGGAGGAGGGCAGG
ENST00000623091.1_1_HEIH-001	996	999	1002	1008	2	19	GGTGGTGGCTTAGG
ENST00000623091.1_1_HEIH-001	1096	1099	1102	1108	2	19	GGTGGTGGCTTAGG
ENST00000623091.1_1_HEIH-001	1287	1290	1296	1299	2	19	GGAGGAGCAGGAGG
ENST00000623091.1_1_HEIH-001	1329	1340	1348	1357	2	19	GGCCAGAAGTTGGCTTCAGGGAAGCTCAGG
ENST00000623091.1_1_HEIH-001	1556	1566	1575	1584	2	20	GGCTCTGGCAGGGTGAGGGGGTCTTGGTGG
ENST00000522525.5_1_THUMPD3-AS1-005	105	110	115	122	2	19	GGCTAGGTGTGGAAACAGG
ENST00000522525.5_1_THUMPD3-AS1-005	456	466	470	476	2	17	GGTGTCATTAGGTAGGTTTAGG
ENST00000461448.5_1_SNHG12-012	141	150	158	164	2	19	GGTGAATGTGGCACGGAGGAGCCGG
ENST00000461448.5_1_SNHG12-012	198	207	217	223	2	18	GGCCCCCTCGGCAGTGAGAGGGGCGGG
ENST00000461448.5_1_SNHG12-012	279	288	291	300	2	17	GGGCTGACAGGCGGATAAAACGG
ENST00000461448.5_1_SNHG12-012	337	347	354	364	2	19	GGCACAGCGTGGGCAGTGGGGCCTACAGG
ENST00000461448.5_1_SNHG12-012	486	488	494	498	2	18	GGGGACCTGGTAGG
ENST00000461448.5_1_SNHG12-012	519	522	530	533	2	17	GGGGGCTGCCTGGTGG
ENST00000461448.5_1_SNHG12-012	773	780	790	801	2	18	GGCTGCTGGAGTGCAGTGGCATGATCTCGG
ENST00000461448.5_1_SNHG12-012	1506	1514	1521	1534	2	17	GGACCTATGGAGTTGGGACAATCTCTATGG
ENST00000619697.1_1_RP11-458J1.1-001	86	91	94	99	2	19	GGGATGGAGGCGTGG
ENST00000619697.1_1_RP11-458J1.1-001	772	781	791	795	2	17	GGATATTGTGGGTCACTGTGGAGGG
ENST00000619697.1_1_RP11-458J1.1-001	1138	1142	1148	1151	2	19	GGGAGGCCGAGGCGG
ENST00000619697.1_1_RP11-458J1.1-001	1240	1246	1253	1262	2	19	GGGCGTGGCGGCGGGCGCCTGTGG
ENST00000619697.1_1_RP11-458J1.1-001	1275	1280	1286	1290	2	19	GGGGAGGCTGAGGCAGG
ENST00000444874.5_1_STAG3L5P-PVRIG2P-PILRB-002	105	109	114	117	2	19	GGCAGGAGCGGCGG
ENST00000444874.5_1_STAG3L5P-PVRIG2P-PILRB-002	803	809	818	826	2	19	GGGGAAGGTGTGAGAGGAGAGAAGG
ENST00000444874.5_1_STAG3L5P-PVRIG2P-PILRB-002	925	932	939	946	2	21	GGCCATGGGGCGCCGGACCCTGG
ENST00000444874.5_1_STAG3L5P-PVRIG2P-PILRB-002	1098	1102	1118	1121	3	55	GGGGGGGCCCCGATGGTGCTGGGGGG
ENST00000444874.5_1_STAG3L5P-PVRIG2P-PILRB-002	1222	1226	1232	1234	2	18	GGAAGGCTCTGGGG
ENST00000444874.5_1_STAG3L5P-PVRIG2P-PILRB-002	1292	1299	1303	1310	2	19	GGCTCCTGGGAGGCCTGTGG
ENST00000444874.5_1_STAG3L5P-PVRIG2P-PILRB-002	1375	1384	1389	1398	2	18	GGCAGACCTGGCCGGGATCTTGGGG
ENST00000444874.5_1_STAG3L5P-PVRIG2P-PILRB-002	2044	2051	2057	2064	2	20	GGACAGAGGGTCAGGAGAGCGG
ENST00000444874.5_1_STAG3L5P-PVRIG2P-PILRB-002	2129	2137	2145	2149	2	18	GGACACCCGGAGATCAGGGAGG
ENST00000444874.5_1_STAG3L5P-PVRIG2P-PILRB-002	2380	2386	2392	2397	2	20	GGTGGAGGAGAAGGAAAGG
ENST00000444874.5_1_STAG3L5P-PVRIG2P-PILRB-002	2568	2575	2578	2582	2	18	GGCAGAAGGAGGCTGG
ENST00000498905.2_1_SBF2-AS1-001	58	66	77	82	3	60	GGGCGCGCGGGGCCGACTAGGGTCGGG
ENST00000498905.2_1_SBF2-AS1-001	127	141	155	169	3	64	GGGCGTCAGGGCGCGGGGAGCTGCCCCGGGGTTCTGTCCACCGGG
ENST00000498905.2_1_SBF2-AS1-001	1626	1630	1639	1644	2	17	GGGAGGCCGAGCCGGGCAGG
ENST00000498905.2_1_SBF2-AS1-001	2617	2624	2631	2635	2	19	GGTTGGAGGTGAGAGGAGGG
ENST00000565382.1_1_RP11-505K9.1-001	132	137	142	147	2	21	GGCCAGGCTGGGCCAGG
ENST00000565382.1_1_RP11-505K9.1-001	258	264	267	272	2	19	GGCACCGGCGGCTCGG
ENST00000609682.1_1_ZBTB11-AS1-001	440	449	453	458	2	17	GGTAACGCAGGATGGCCCGG
ENST00000609682.1_1_ZBTB11-AS1-001	512	518	523	530	2	19	GGGACAGGTGAGGAAAACGG
ENST00000609682.1_1_ZBTB11-AS1-001	558	566	575	584	2	20	GGAGCGGCGGCACCGTAGGGAGAAACGG
ENST00000609682.1_1_ZBTB11-AS1-001	630	639	647	656	2	20	GGAAAAGCGGGCGAGTTGGTAACCAGGG
ENST00000609682.1_1_ZBTB11-AS1-001	734	739	743	745	2	19	GGCAAGGGCGGGG
ENST00000609682.1_1_ZBTB11-AS1-001	810	821	830	837	2	18	GGAATGCGGGTGGACATTTTGGAAGCGGG
ENST00000609682.1_1_ZBTB11-AS1-001	947	950	956	959	2	19	GGGGGAGCTGGTGG
ENST00000609682.1_1_ZBTB11-AS1-001	1262	1268	1271	1275	2	19	GGAAAAGGGGGTCGG
ENST00000609682.1_1_ZBTB11-AS1-001	1496	1504	1522	1530	3	57	GGGGCCCAGGGCTGACATCCCTCCTCGGGGACTGGGG
ENST00000609682.1_1_ZBTB11-AS1-001	2086	2090	2096	2100	2	19	GGGAGGCCGAGGCGGG
ENST00000609682.1_1_ZBTB11-AS1-001	2117	2123	2135	2144	2	17	GGAGATGGAGACCATCCTGGCTAACATGG
ENST00000609682.1_1_ZBTB11-AS1-001	2186	2190	2196	2200	2	19	GGGAGGCTGAGGCAGG
ENST00000561606.1_1_CTD-2256P15.2-001	60	63	65	68	2	20	GGAGGGGAGG
ENST00000561606.1_1_CTD-2256P15.2-001	215	218	222	225	2	20	GGTGGGAGGAGG
ENST00000561606.1_1_CTD-2256P15.2-001	291	295	299	303	2	21	GGAAGGCCGGGAGG
ENST00000561606.1_1_CTD-2256P15.2-001	356	364	373	380	2	19	GGCCAAATGGCTAGAGTGGGCCCAGG
ENST00000561606.1_1_CTD-2256P15.2-001	855	858	864	868	2	19	GGTGGAATTGGGAGG
ENST00000453722.6_1_LINC00511-002	41	49	57	65	2	21	GGCGCGCAGGCGGCGCGGGTGCGCGG
ENST00000453722.6_1_LINC00511-002	256	264	274	284	2	19	GGATCTTTGGTTGGCGCTGGCGATGCGCGG
ENST00000453722.6_1_LINC00511-002	505	512	516	519	3	61	GGGAATTGGGTGGGGGG
ENST00000453722.6_1_LINC00511-002	740	749	756	765	2	19	GGAATCAGAGGTTTCTGGCTGACTCGG
ENST00000453722.6_1_LINC00511-002	1175	1181	1185	1189	2	19	GGTCTAGGGTGGGGGG
ENST00000453722.6_1_LINC00511-002	1222	1234	1240	1247	2	17	GGCGATGCTGATGGTGCTGGTCCCTGG
ENST00000453722.6_1_LINC00511-002	1401	1410	1416	1427	2	17	GGTTTGATTGGTCTAGGTTGCAGCCTGG
ENST00000453722.6_1_LINC00511-002	1456	1462	1467	1470	2	19	GGGCCAGGCATGGTGG
ENST00000453722.6_1_LINC00511-002	1497	1501	1507	1514	2	19	GGGAGGCAGAGGTGGGCGG
ENST00000453722.6_1_LINC00511-002	1635	1641	1652	1663	2	17	GGCTGAGGCAGAAGAATGGCCTGAACCCGG
ENST00000452184.2_1_LINC01410-002	70	90	95	100	3	54	GGGTCGGTCCCGTCCCGCCCGGGTTGGGTGGGG
ENST00000452184.2_1_LINC01410-002	153	156	165	168	2	17	GGCGGATCTTCAGGAGG
ENST00000565747.5_1_CTD-2270L9.4-003	70	76	80	87	2	19	GGCTCCGGGCGGCAACGGG
ENST00000565747.5_1_CTD-2270L9.4-003	334	344	351	360	2	19	GGGAGGCCGAGGCAGGAGGATCACAAGG
ENST00000565747.5_1_CTD-2270L9.4-003	472	475	481	485	2	19	GGAGGCTGAGGCAGG
ENST00000481898.5_1_LRRC75A-AS1-002	146	151	157	165	2	19	GGCCGGGACCCGGTTCCCCGG
ENST00000481898.5_1_LRRC75A-AS1-002	622	626	633	636	2	18	GGCTGGAGTGTGGTGG
ENST00000481898.5_1_LRRC75A-AS1-002	770	774	781	788	2	19	GGCTGGTCTCAGGCTCCTGG
ENST00000508309.1_1_LINC00847-004	146	149	152	156	2	20	GGGGGTGGACGG
ENST00000508309.1_1_LINC00847-004	228	233	240	244	2	19	GGGGAGGCCTCAGGCTGG
ENST00000570080.1_1_CTD-2270L9.4-001	72	78	86	92	2	19	GGGGAGGGTCCCGCGGCCAGGG
ENST00000570080.1_1_CTD-2270L9.4-001	319	325	329	336	2	19	GGCTCCGGGCGGCAACGGG
ENST00000570080.1_1_CTD-2270L9.4-001	583	587	593	597	2	19	GGGAGGCCGAGGCAGG
ENST00000570080.1_1_CTD-2270L9.4-001	622	626	632	636	2	19	GGGAGGCTGAGGCAGG
ENST00000570080.1_1_CTD-2270L9.4-001	658	661	665	668	2	20	GGAGGTTGGAGG
ENST00000608721.1_1_RP3-428L16.2-001	52	57	59	65	2	18	GGGAAGGGGAGCCGG
ENST00000608721.1_1_RP3-428L16.2-001	210	214	223	231	2	17	GGCGGGAAGCAGAGGCCCTCGGG
ENST00000608721.1_1_RP3-428L16.2-001	340	349	358	367	2	21	GGTTCCGGTGGCGGTGGTGGCGGCGGCGG
ENST00000608721.1_1_RP3-428L16.2-001	501	506	508	514	2	18	GGCGCGGGGCACCGG
ENST00000608721.1_1_RP3-428L16.2-001	620	627	634	640	2	20	GGGCTACGGTGGGCGGCGAGGG
ENST00000608721.1_1_RP3-428L16.2-001	706	723	728	733	3	56	GGGCGGAGACGGCGGCAGGGAGGGGCGGGG
ENST00000608721.1_1_RP3-428L16.2-001	752	762	768	775	2	18	GGCGCGATTCGGTCCTGGAGCCGGG
ENST00000608721.1_1_RP3-428L16.2-001	889	893	901	906	3	61	GGGAGGGACGCTGGGTAGGG
ENST00000344893.4_1_CTC-499B15.5-001	112	119	128	138	2	19	GGCAGCCGGAGGTGTAGGTAGGAACCGG
ENST00000344893.4_1_CTC-499B15.5-001	374	377	383	392	2	17	GGAGGAGTGGGCTTTGCTGG
ENST00000344893.4_1_CTC-499B15.5-001	1102	1110	1116	1124	2	19	GGAAGCATGGTACTGGAAGGATGG
ENST00000344893.4_1_CTC-499B15.5-001	1170	1173	1177	1183	2	19	GGTGGAAGGCAAAGG
ENST00000344893.4_1_CTC-499B15.5-001	1645	1648	1654	1663	2	17	GGAGGAGTGGGCTTTGCTGG
ENST00000590622.5_1_LINC00665-006	110	117	124	128	2	19	GGACATGGGACGCTGGAGGG
ENST00000590622.5_1_LINC00665-006	164	168	191	198	3	51	GGGTGGGAAATTGGCCATTGCCACGGCGGGAACTGGG
ENST00000590622.5_1_LINC00665-006	1435	1439	1445	1449	2	19	GGAAGGCTGAGGTGGG
ENST00000590622.5_1_LINC00665-006	1533	1539	1542	1546	2	19	GGGCGTGGTGGCAGG
ENST00000590622.5_1_LINC00665-006	1573	1579	1583	1590	2	19	GGCTGAGGCAGGAGAATGG
ENST00000317114.1_1_DLGAP1-AS1-001	415	419	424	431	2	19	GGAAGGGGAGGTGATCGG
ENST00000317114.1_1_DLGAP1-AS1-001	651	658	664	671	2	20	GGCTCTCGGCAAAGGACCGTGG
ENST00000317114.1_1_DLGAP1-AS1-001	904	912	919	928	2	19	GGGGCCTTGGAGACAGGAATAAAAGG
ENST00000317114.1_1_DLGAP1-AS1-001	1243	1251	1258	1266	2	20	GGCTTGCTGGACTTTGGAGAAAAGG
ENST00000317114.1_1_DLGAP1-AS1-001	1309	1317	1323	1331	2	19	GGAACAGAGGGCCTGGAGCCAGGG
ENST00000317114.1_1_DLGAP1-AS1-001	1385	1387	1394	1402	2	17	GGGGAAACAGGATGCATGG
ENST00000317114.1_1_DLGAP1-AS1-001	1477	1483	1491	1499	2	19	GGATCTGGAAAGCAGGCGTGTGGG
ENST00000317114.1_1_DLGAP1-AS1-001	1721	1726	1732	1735	2	19	GGGCCGGGTGCGGTGG
ENST00000317114.1_1_DLGAP1-AS1-001	1762	1766	1772	1775	2	19	GGGAGGCTGAGGTGG
ENST00000317114.1_1_DLGAP1-AS1-001	1897	1901	1907	1911	2	19	GGGAGGCTGAGGCAGG
ENST00000317114.1_1_DLGAP1-AS1-001	1929	1933	1936	1939	2	20	GGCAGGCGGAGG
ENST00000437713.5_1_TTC28-AS1-003	78	86	88	95	2	17	GGTCCCTCGGGGCGTCTGG
ENST00000514793.1_1_RP11-1379J22.5-002	55	64	72	80	2	20	GGAAGTGAAGGGCCCTGGGCGACCCGG
ENST00000514793.1_1_RP11-1379J22.5-002	136	144	152	160	2	21	GGCTGCCCGGCCCCAAGGACAGGAGG
ENST00000514793.1_1_RP11-1379J22.5-002	409	417	421	428	2	18	GGATTACAGGTCGGCTTGAGG
ENST00000566583.5_1_SNHG20-007	143	146	150	153	2	20	GGGGGCTGGAGG
ENST00000566583.5_1_SNHG20-007	199	207	215	220	2	19	GGCGCCCGGGATTTCGGGGACGG
ENST00000566583.5_1_SNHG20-007	427	432	443	449	2	17	GGAAAGGAATTGTTTTGGCCTAGG
ENST00000566583.5_1_SNHG20-007	472	478	482	489	2	19	GGCCCAGGCTGGAGTGCGG
ENST00000566583.5_1_SNHG20-007	752	756	761	763	2	19	GGAAGGTTTGGGG
ENST00000481027.5_1_LRRC75A-AS1-003	79	84	90	98	2	19	GGCCGGGACCCGGTTCCCCGG
ENST00000481027.5_1_LRRC75A-AS1-003	687	691	698	701	2	18	GGCTGGAGTGTGGTGG
ENST00000481027.5_1_LRRC75A-AS1-003	835	839	846	853	2	19	GGCTGGTCTCAGGCTCCTGG
ENST00000596705.5_1_CTD-2561J22.5-001	206	215	221	226	2	18	GGTTAAGTAGGGTCTGGCCTGG
ENST00000596705.5_1_CTD-2561J22.5-001	573	576	582	584	2	18	GGTGGAGACGGGG
ENST00000521696.1_1_RP11-410L14.2-001	61	69	77	86	2	20	GGCGCTCCGGGGAGAAGGTGGCTGCGG
ENST00000521696.1_1_RP11-410L14.2-001	139	142	144	147	2	20	GGTGGGGAGG
ENST00000521369.2_1_RP11-395G23.3-001	96	102	112	123	2	17	GGCGCCGGCAGCAGCGGGGCTAGAGCTGG
ENST00000521369.2_1_RP11-395G23.3-001	314	323	332	342	2	20	GGGAATCCTGGGAGTCCCGGCCGTCAGAGG
ENST00000521369.2_1_RP11-395G23.3-001	448	459	469	476	2	18	GGAAGCACGATGGCTCCAAAAGGCCAGCGG
ENST00000521369.2_1_RP11-395G23.3-001	511	520	526	535	2	19	GGGATCTCTGGTGGGGGCCTCCCTGG
ENST00000521369.2_1_RP11-395G23.3-001	696	701	706	712	2	20	GGACCGGCCCGGCGTTGG
ENST00000521369.2_1_RP11-395G23.3-001	806	814	821	830	2	19	GGAAATGAGGATGAAGGCAACTCTGG
ENST00000521369.2_1_RP11-395G23.3-001	1077	1086	1095	1101	2	19	GGACAGCATGGTTCTAATGGCCAGGG
ENST00000606714.5_1_TRAM2-AS1-003	75	84	93	102	2	21	GGAGGAGGCGGGCGCCCAGGCCTGCCCGG
ENST00000606714.5_1_TRAM2-AS1-003	154	159	164	170	2	20	GGGAAGGGCAGGCCCCGG
ENST00000606714.5_1_TRAM2-AS1-003	224	237	246	255	3	61	GGGCTGTGGCCCCGGGGGCTGAGGGCGGCGCGGG
ENST00000606714.5_1_TRAM2-AS1-003	436	438	443	447	2	19	GGGGAGAGGGTGG
ENST00000606714.5_1_TRAM2-AS1-003	2158	2166	2184	2197	3	57	GGGGAGCTGGGAGTGGTCAGCCCCCAGGGCAGGCAATGAGGG
ENST00000518822.1_1_CTD-2336O2.1-001	204	212	220	228	2	21	GGCCTCGGGGGCTAATGGAGCTGAGG
ENST00000518822.1_1_CTD-2336O2.1-001	499	502	511	514	2	17	GGAGGCCTCCCTGGAGG
ENST00000518822.1_1_CTD-2336O2.1-001	548	556	564	573	2	20	GGGGAACAGGAACCTAGGAGAGCCAGG
ENST00000518822.1_1_CTD-2336O2.1-001	607	610	616	619	2	19	GGCGGGCGCGGTGG
ENST00000518822.1_1_CTD-2336O2.1-001	664	670	673	676	2	19	GGGTGTGGTGGTGG
ENST00000607222.1_1_RP11-345P4.9-001	89	98	106	112	3	62	GGGGCTGCTGGGCCAGCGGGAGCGGG
ENST00000607222.1_1_RP11-345P4.9-001	157	163	171	177	2	19	GGGGACGGTGCGGAGGACCAGG
ENST00000607222.1_1_RP11-345P4.9-001	324	334	338	347	3	60	GGGACCCGAAGGGCGGGAGCCCAGGG
ENST00000607222.1_1_RP11-345P4.9-001	395	401	406	432	3	50	GGGGATGGGCAGGGCAAGCACCGGAAGTGCGTCACGCGGG
ENST00000607222.1_1_RP11-345P4.9-001	1327	1333	1339	1341	2	18	GGGCCGGGCGAAGGGG
ENST00000607222.1_1_RP11-345P4.9-001	1518	1525	1537	1546	2	17	GGTTACAGGCAAACGTGCAGGACGTGCAGG
ENST00000508877.1_1_CTC-338M12.5-001	87	94	100	106	2	20	GGATCCAGGTCAAGGCTATGG
ENST00000508877.1_1_CTC-338M12.5-001	301	308	315	318	2	18	GGGAGATGGAAACTGGAGG
ENST00000436996.1_1_TTC28-AS1-009	111	119	121	128	2	17	GGTCCCTCGGGGCGTCTGG
ENST00000487066.5_1_LRRC75A-AS1-009	127	132	138	146	2	19	GGCCGGGACCCGGTTCCCCGG
ENST00000487066.5_1_LRRC75A-AS1-009	682	686	693	696	2	18	GGCTGGAGTGTGGTGG
ENST00000463183.1_1_LINC00960-001	106	115	126	134	2	19	GGGCCGCGAGGCTGGGATCAGGCACCCCGG
ENST00000463183.1_1_LINC00960-001	319	326	333	338	2	19	GGCTTCCGGCTCTCGGGGCGG
ENST00000463183.1_1_LINC00960-001	402	406	412	417	2	19	GGCCGGCTCAGGACAGG
ENST00000463183.1_1_LINC00960-001	660	662	668	674	2	18	GGGGATGAGGAAACGG
ENST00000591372.1_1_LINC00665-003	41	48	55	59	2	19	GGACATGGGACGCTGGAGGG
ENST00000591372.1_1_LINC00665-003	95	99	122	129	3	51	GGGTGGGAAATTGGCCATTGCCACGGCGGGAACTGGG
ENST00000591372.1_1_LINC00665-003	1030	1034	1038	1041	2	20	GGAAGGTTGGTGG
ENST00000591372.1_1_LINC00665-003	1704	1709	1736	1740	3	48	GGGCTGGGTTCTTACCTTTTGAAATCATGTATGGGAGGG
ENST00000591372.1_1_LINC00665-003	2005	2014	2017	2021	2	17	GGCTCTGAAGGTGGATGG
ENST00000591372.1_1_LINC00665-003	2086	2094	2099	2105	2	19	GGTCCCCAGGGCTGGGTCAGG
ENST00000508000.5_1_CTD-2015H6.3-002	106	112	119	122	2	18	GGTTTCGGAAGCTGGTGG
ENST00000508000.5_1_CTD-2015H6.3-002	160	163	166	170	2	20	GGCGGAGGATGG
ENST00000508000.5_1_CTD-2015H6.3-002	528	531	534	537	2	21	GGAGGCGGAGG
ENST00000500118.2_1_RP11-115C21.2-001	71	82	97	104	3	58	GGGAGGCTGGAGGGAGCTGAGCCCCCGGGGAGGGGG
ENST00000500118.2_1_RP11-115C21.2-001	165	172	175	182	2	18	GGAGTAAGGAGGACGACGG
ENST00000500118.2_1_RP11-115C21.2-001	266	272	278	284	2	21	GGATCAGGAAGGGGAGGGGG
ENST00000500118.2_1_RP11-115C21.2-001	303	309	313	323	2	17	GGACGCGGCGGGACCCCAGCGG
ENST00000500118.2_1_RP11-115C21.2-001	654	664	671	680	2	19	GGGCATCCCAGGACTCAGGTCACCGCGG
ENST00000500118.2_1_RP11-115C21.2-001	1505	1509	1515	1518	2	19	GGGAGGCCAAGGCGG
ENST00000500118.2_1_RP11-115C21.2-001	1639	1643	1649	1653	2	19	GGAAGGCTGAGGCAGG
ENST00000423008.1_1_AC091729.9-001	104	119	134	146	3	62	GGGCGGGCGAGGAGCGGGGAAGCTGACTCAGGGCTGCGGCCGGGG
ENST00000423008.1_1_AC091729.9-001	937	942	945	950	2	19	GGGCAGGAGGAATGG
ENST00000423008.1_1_AC091729.9-001	1046	1053	1057	1061	2	19	GGCAGCCGGTTGGAGGG
ENST00000440150.5_1_RP11-418J17.1-002	133	138	151	156	3	58	GGGATGGGAAGCCGCGGAGGGAAGGG
ENST00000440150.5_1_RP11-418J17.1-002	342	348	354	362	2	19	GGGCGCGGCTTGGGCCTCCAGG
ENST00000440150.5_1_RP11-418J17.1-002	460	464	471	477	2	19	GGTTGGAAGATGGAAGAGG
ENST00000440150.5_1_RP11-418J17.1-002	835	840	844	849	2	20	GGCAAGGGTGGTGTGG
ENST00000440150.5_1_RP11-418J17.1-002	898	911	925	939	3	63	GGGAGGGACACCAGGGACAAGACTCCTGGGTTCATAGCCTAGGG
ENST00000440150.5_1_RP11-418J17.1-002	1032	1035	1040	1048	2	17	GGAGGCAGGGATCAGAGG
ENST00000440150.5_1_RP11-418J17.1-002	1103	1108	1115	1123	2	19	GGTCAGGACCCAGGAGGTATGG
ENST00000440150.5_1_RP11-418J17.1-002	1262	1275	1282	1289	2	17	GGAAATTGAAAGTGGAAGCTGGTTCCAGG
ENST00000440150.5_1_RP11-418J17.1-002	1583	1592	1600	1609	2	20	GGGGTTCCTGGCCTCACGGATACTAAGG
ENST00000440150.5_1_RP11-418J17.1-002	1932	1938	1947	1950	2	17	GGGAGGGGACACAAAGGGGG
ENST00000579095.1_1_RP13-20L14.6-002	60	63	69	98	3	46	GGGGGGACCGGGTCCTTGCGCCGGTTTCCGCTTCTCGTGGG
ENST00000448373.6_1_ZNF529-AS1-001	163	166	170	173	2	20	GGCGGCTGGTGG
ENST00000448373.6_1_ZNF529-AS1-001	260	268	271	279	2	17	GGGTAATTGGTGGAGACAAGG
ENST00000477249.6_1_LRRC75A-AS1-015	76	81	87	95	2	19	GGCCGGGACCCGGTTCCCCGG
ENST00000477249.6_1_LRRC75A-AS1-015	582	586	593	596	2	18	GGCTGGAGTGTGGTGG
ENST00000477249.6_1_LRRC75A-AS1-015	730	734	741	748	2	19	GGCTGGTCTCAGGCTCCTGG
ENST00000512287.1_1_CKMT2-AS1-006	157	166	175	184	2	21	GGGAAGATCGGTAGGGTGGGAGATGCCGG
ENST00000512287.1_1_CKMT2-AS1-006	237	245	253	263	2	19	GGCAAGAGGGAGTTAAGGACATTCCAGG
ENST00000512287.1_1_CKMT2-AS1-006	529	537	545	550	2	19	GGAGATTTGGAGCGATGGGGAGG
ENST00000605970.1_RP11-144G6.12-002	64	79	93	101	3	59	GGGTAGGCGGCGGTTGGGTCCGTGGCTCTGGGGCACTGGG
ENST00000605970.1_RP11-144G6.12-002	125	130	141	150	2	17	GGGAAGGTCCTCCCCCGGTCCTCCGGG
ENST00000605970.1_RP11-144G6.12-002	480	486	492	494	2	18	GGTAGTGGTGACGGGG
ENST00000605970.1_RP11-144G6.12-002	1126	1132	1135	1137	2	18	GGACAAGGTGGGG
ENST00000605970.1_RP11-144G6.12-002	1342	1347	1351	1355	2	20	GGACAGGATGGCAGG
ENST00000422183.5_1_GAS5-019	422	427	432	441	2	18	GGTGAGGATTGGAAATGTTGG
ENST00000434729.5_1_SNHG11-010	76	83	90	95	2	19	GGGGCAGGGCCCGAGGAGTGG
ENST00000434729.5_1_SNHG11-010	161	170	178	186	2	20	GGAAACTGAGGCCCCGAGGGGAGTGGG
ENST00000434729.5_1_SNHG11-010	249	258	275	290	3	58	GGGCCCCTCGGGTTTCGCGTGTCCTCGGGAAAGAGACTGGCGGG
ENST00000434729.5_1_SNHG11-010	823	827	853	861	3	49	GGGTGGGCAGAGGAAAAGCCCTGTGGCTCTGGGGACTTGGG
ENST00000563328.4_1_RP5-991G20.1-001	64	72	74	80	2	17	GGAGATTTGGGGCTGCGG
ENST00000563328.4_1_RP5-991G20.1-001	471	480	489	502	3	61	GGGGCAGCTGGGGTCTTTGGGACCCTCCACCGGG
ENST00000563328.4_1_RP5-991G20.1-001	627	634	637	646	2	17	GGAGAGAGGAGGAAAAGAAGG
ENST00000563328.4_1_RP5-991G20.1-001	704	720	736	743	5	90	GGGGGGAAGCGGAGGAGGGGGCGGCGGCCGACGGGGGAGGGGGG
ENST00000563328.4_1_RP5-991G20.1-001	786	793	800	807	2	21	GGTGCTAGGATCGGGGAAGCAGG
ENST00000563328.4_1_RP5-991G20.1-001	1280	1294	1307	1321	3	63	GGGATTCTTTGGCAGGGTCTTTGTCTGGGGAAGGAGCCCCGGGG
ENST00000563328.4_1_RP5-991G20.1-001	1457	1466	1481	1498	3	58	GGGAGCCTGGGGACAGCCCCATCAGGGCCTGCGACAGTGCAGGG
ENST00000563328.4_1_RP5-991G20.1-001	1557	1565	1573	1585	2	18	GGCGCCAGGGATCTGGGGAGCATAATAAGG
ENST00000563328.4_1_RP5-991G20.1-001	1701	1705	1711	1713	2	18	GGTGGGCAGCGGGG
ENST00000563328.4_1_RP5-991G20.1-001	1764	1766	1771	1776	2	19	GGGGACAGGCAGGG
ENST00000563328.4_1_RP5-991G20.1-001	1861	1875	1886	1900	3	62	GGGAGCTGTGGTGTGGGTGGCGGCTGGGCTGCTGGCGGCGGG
ENST00000563328.4_1_RP5-991G20.1-001	1946	1949	1960	1987	3	48	GGGGGGGTTGCTGAGGGCCCATCGCCATCGTGGCTTGTGCTGGG
ENST00000563328.4_1_RP5-991G20.1-001	2040	2045	2050	2056	2	20	GGGGAGGCCAGGGGAAGG
ENST00000563328.4_1_RP5-991G20.1-001	2135	2144	2150	2156	2	19	GGTCAGTCTGGGCAGGGGTAGGG
ENST00000563328.4_1_RP5-991G20.1-001	2744	2747	2754	2761	2	18	GGAGGAGAGCGGCAACAGG
ENST00000563328.4_1_RP5-991G20.1-001	2903	2912	2919	2925	2	19	GGAAAGTGTGGAGGAAGGGCCTGG
ENST00000563328.4_1_RP5-991G20.1-001	3022	3028	3035	3044	2	19	GGAATAGGAATCTGGAATCTGCGG
ENST00000563328.4_1_RP5-991G20.1-001	3476	3479	3482	3484	2	20	GGGGGTGGGG
ENST00000563328.4_1_RP5-991G20.1-001	3662	3670	3672	3676	2	17	GGAAAGCTGGGGAAGG
ENST00000563328.4_1_RP5-991G20.1-001	4068	4070	4075	4079	2	19	GGGGCAAGGAAGG
ENST00000563328.4_1_RP5-991G20.1-001	4720	4730	4739	4743	2	17	GGCTCATATTGGGTGTTGTGGAAGG
ENST00000563328.4_1_RP5-991G20.1-001	4760	4770	4779	4788	2	20	GGAGCCCAGAGGCCTGGGTGGAAGCTCTGG
ENST00000497086.5_1_RP1-178F15.5-002	87	91	95	99	2	21	GGCAGGCGGGCCGG
ENST00000497086.5_1_RP1-178F15.5-002	124	127	130	132	2	20	GGTGGAGGGG
ENST00000497086.5_1_RP1-178F15.5-002	726	730	734	738	2	21	GGCAGGAGGGCCGG
ENST00000447687.2_1_CD27-AS1-009	173	182	188	194	2	19	GGGATTACAGGACAAGGAGAGGG
ENST00000447687.2_1_CD27-AS1-009	309	315	325	336	2	17	GGATAAGGACCTGCAAGGGAAGAATGAGG
ENST00000447687.2_1_CD27-AS1-009	409	420	437	442	3	56	GGGAAATGGAGGGGTTAAAGAAGCTGCTGGGGAGGG
ENST00000560750.1_1_EIF3J-AS1-004	81	93	101	112	3	61	GGGTCGGTGGCCGGGCTTCCGGGACCCCAGAGGG
ENST00000560750.1_1_EIF3J-AS1-004	130	133	136	138	2	20	GGTGGAGGGG
ENST00000560750.1_1_EIF3J-AS1-004	178	183	187	189	2	19	GGAGCGGGTGGGG
ENST00000560750.1_1_EIF3J-AS1-004	476	479	482	485	2	21	GGCGGCGGGGG
ENST00000560750.1_1_EIF3J-AS1-004	740	746	751	757	2	20	GGATCAGGGCCGGACACGG
ENST00000560750.1_1_EIF3J-AS1-004	780	788	792	801	2	17	GGCACTGTGGGAGGCCAAAGCGG
ENST00000447725.2_1_RP4-758J18.2-007	193	199	206	210	2	19	GGTTCAGGCCCACGGAAGG
ENST00000447725.2_1_RP4-758J18.2-007	278	284	289	292	2	19	GGAGACGGCGAGGGGG
ENST00000447725.2_1_RP4-758J18.2-007	416	419	421	425	2	19	GGAGGGGCAGG
ENST00000447725.2_1_RP4-758J18.2-007	474	481	486	495	2	18	GGACCACGGGCTGGTAGCTCAGG
ENST00000447725.2_1_RP4-758J18.2-007	628	633	637	641	2	20	GGAGTGGGAGGTTGG
ENST00000447725.2_1_RP4-758J18.2-007	662	668	675	684	2	19	GGGGCAGGCCCTGGGACCGCCTGG
ENST00000447725.2_1_RP4-758J18.2-007	959	969	976	984	2	19	GGCCTCCAAAGGCTTAGGGCGTAGTGG
ENST00000447725.2_1_RP4-758J18.2-007	1008	1014	1017	1020	2	19	GGGCCAGGAGGGGG
ENST00000447725.2_1_RP4-758J18.2-007	1078	1082	1087	1091	2	20	GGATGGAGTGGTCGG
ENST00000447725.2_1_RP4-758J18.2-007	1141	1145	1148	1152	2	20	GGTTGGAGGTAGG
ENST00000447725.2_1_RP4-758J18.2-007	1248	1251	1253	1259	2	18	GGAGGGGAGACGG
ENST00000447725.2_1_RP4-758J18.2-007	1344	1352	1355	1370	3	56	GGGGCATCGGGGGGCAGAAAGACCAGGGG
ENST00000447725.2_1_RP4-758J18.2-007	1527	1537	1547	1551	2	17	GGGGGACATAGGGAAGCTGAGGCTGG
ENST00000447725.2_1_RP4-758J18.2-007	1677	1685	1689	1693	3	61	GGGAGCCAGGGTGGGTGGG
ENST00000591892.2_1_RP1-20N2.8-001	1394	1399	1405	1409	2	19	GGAGTGGTAATGGGTGG
ENST00000502041.2_1_CKMT2-AS1-004	194	203	212	221	2	21	GGGAAGATCGGTAGGGTGGGAGATGCCGG
ENST00000502041.2_1_CKMT2-AS1-004	274	281	290	300	2	19	GGCAAGAGGGAGTTAAGGACATTCCAGG
ENST00000502041.2_1_CKMT2-AS1-004	441	445	454	457	2	17	GGCTGGAATTTGTGGTGG
ENST00000502041.2_1_CKMT2-AS1-004	926	929	936	940	2	18	GGTGGATAAAGGGAGG
ENST00000502041.2_1_CKMT2-AS1-004	990	996	1001	1006	2	20	GGCAGAGGCAGGGGAGGG
ENST00000421331.1_1_NEXN-AS1-001	137	146	155	164	2	21	GGCACTGCTGGCAGAGACGGAGACCGCGG
ENST00000421331.1_1_NEXN-AS1-001	205	214	226	232	2	17	GGACCCCAAGGGTTCAGCCGAGGGATCGG
ENST00000421331.1_1_NEXN-AS1-001	300	306	308	314	2	18	GGCGCAGGGGAGCAGG
ENST00000421331.1_1_NEXN-AS1-001	403	409	417	422	2	19	GGATGCGGCTCCAAGGCAGGG
ENST00000421331.1_1_NEXN-AS1-001	462	469	479	490	2	18	GGCGCCCGGCGCCCTCCGGAGCTGCAGCGG
ENST00000421331.1_1_NEXN-AS1-001	625	631	638	644	2	20	GGAGCCGGTGACCGGCGAAGG
ENST00000421331.1_1_NEXN-AS1-001	664	691	697	703	3	50	GGGACTGTGCGCGTCCCGCCTGGCTGTGGGTAGGGGTCTGGG
ENST00000421331.1_1_NEXN-AS1-001	915	920	922	926	2	19	GGAGTGGGGGTGG
ENST00000421331.1_1_NEXN-AS1-001	1054	1059	1061	1065	2	19	GGCCTGGGGAAGG
ENST00000421331.1_1_NEXN-AS1-001	1084	1090	1097	1106	2	19	GGGAAAGGAATGAGGCTGAAATGG
ENST00000421331.1_1_NEXN-AS1-001	1479	1482	1485	1488	2	21	GGAGGAGGAGG
ENST00000421331.1_1_NEXN-AS1-001	1941	1944	1947	1949	2	20	GGAGGTGGGG
ENST00000530270.2_1_RAB30-AS1-008	145	152	160	163	2	17	GGTGCGAGGACCCGAGGCGG
ENST00000530270.2_1_RAB30-AS1-008	343	347	356	359	2	17	GGAAGGTGACCAAGGTGG
ENST00000570282.1_1_RP11-412D9.4-001	114	118	122	126	2	21	GGAAGGTGGGACGG
ENST00000570282.1_1_RP11-412D9.4-001	394	399	406	415	2	18	GGCTTGGTGCAGGGCCTGCCAGG
ENST00000570282.1_1_RP11-412D9.4-001	571	577	581	588	2	19	GGCACGGGGAGGCGCGTGG
ENST00000570282.1_1_RP11-412D9.4-001	811	815	819	824	2	20	GGTGGGTGGGAAAGG
ENST00000586377.2_SPPL2B-003	50	60	69	78	2	20	GGCGGGCACCGGCCGACATGGCGGCAGCGG
ENST00000586377.2_SPPL2B-003	153	162	171	177	2	19	GGTGCACGTGGTCTCCCAGGCCGGGG
ENST00000586377.2_SPPL2B-003	342	345	350	352	2	19	GGTGGCGCGGGG
ENST00000586377.2_SPPL2B-003	406	425	444	447	3	53	GGGCTGCTCATCGTCAGCAGGGAGAGGCTGGTCCCCCCGGGGGG
ENST00000586377.2_SPPL2B-003	532	540	545	549	2	18	GGCCGCACGGTGAGGGCGG
ENST00000586377.2_SPPL2B-003	567	573	579	591	2	17	GGAGCCGGTGCTGGACTACAACATGG
ENST00000586377.2_SPPL2B-003	615	641	646	653	3	50	GGGCACCGTCGCCATCGGCGGCTACTGGGCCGGGAGTCGGG
ENST00000586377.2_SPPL2B-003	708	711	717	720	2	19	GGAGGACGAGGCGG
ENST00000586377.2_SPPL2B-003	1016	1024	1031	1040	2	19	GGACCAGTGGGCCTGGGTCCTCCAGG
ENST00000586377.2_SPPL2B-003	1196	1199	1202	1205	2	21	GGTGGAGGTGG
ENST00000586377.2_SPPL2B-003	1316	1323	1334	1341	2	18	GGGTTTCGGAGACATTTTGGTGCCAGG
ENST00000586377.2_SPPL2B-003	1529	1537	1544	1551	2	20	GGCGCTCTGGCGCCGGGAGCTGGG
ENST00000586377.2_SPPL2B-003	1762	1770	1790	1795	3	54	GGGAGCCTGGGAGCCCAGCTGAATCCGAGGGCCGGG
ENST00000586377.2_SPPL2B-003	1830	1838	1844	1851	2	19	GGCGCCTCGGCCTAGGGGAGGGG
ENST00000586377.2_SPPL2B-003	2173	2182	2189	2195	2	19	GGCGTGGGTGGACTCTGGCCGCGG
ENST00000586377.2_SPPL2B-003	2324	2333	2337	2342	2	17	GGAGCCCCTGGGAGGTTTGG
ENST00000586377.2_SPPL2B-003	2362	2368	2376	2385	2	19	GGACACGGACCAGTGGCCGGGGCGG
ENST00000586377.2_SPPL2B-003	2415	2422	2429	2436	2	21	GGCCCGTGGGGCGGGGTTTTGGG
ENST00000556400.5_1_PSMA3-AS1-015	464	467	471	477	2	19	GGTGGCCGGGCATGG
ENST00000556400.5_1_PSMA3-AS1-015	507	511	517	520	2	19	GGGAGGCCAAGGCGG
ENST00000556400.5_1_PSMA3-AS1-015	605	610	613	617	2	19	GGCATGGTGGCAGG
ENST00000458080.1_1_CTA-292E10.6-001	47	54	60	67	2	20	GGACCGTGGCTATGGAGTCCGG
ENST00000593491.2_1_LIPE-AS1-005	50	59	65	73	2	19	GGAACCTGAGGGATCGGAATCCTGG
ENST00000593491.2_1_LIPE-AS1-005	88	98	107	114	2	19	GGCCCGAGCGGGCTCGCGAGGGAACGGG
ENST00000593491.2_1_LIPE-AS1-005	179	183	187	191	2	21	GGCCGGATGGCAGG
ENST00000593491.2_1_LIPE-AS1-005	239	251	269	278	3	58	GGGATGGGGACAGGGCAGGAGCGAGGCACAGGGATGTGCGGG
ENST00000445118.6_1_LINC01128-001	39	47	52	57	3	62	GGGGTCTCGGGCAGGGGCGGG
ENST00000445118.6_1_LINC01128-001	551	559	569	579	2	19	GGGTGTATGGATGAGGCTGGAGTGATCTGG
ENST00000445118.6_1_LINC01128-001	1164	1171	1178	1186	2	20	GGGTGCAGGACACCGGCCGGGAGG
ENST00000445118.6_1_LINC01128-001	1712	1723	1744	1754	3	56	GGGACTCACATGGGAACCAGAGGAGCTACGAAGGGAGGCAGTGGG
ENST00000445118.6_1_LINC01128-001	2191	2194	2196	2199	2	20	GGAGGGGCGG
ENST00000445118.6_1_LINC01128-001	2245	2251	2262	2273	2	17	GGTTGCGGTGTTGTCAGGGCCAGAATTGGG
ENST00000445118.6_1_LINC01128-001	2334	2341	2348	2355	2	21	GGTAAGTGGGCCATGGCCTTGGG
ENST00000445118.6_1_LINC01128-001	2762	2766	2772	2777	2	19	GGTGGGATGTGGGGAGG
ENST00000445118.6_1_LINC01128-001	2829	2835	2847	2855	2	17	GGAAATGGCACCTGCAAAGGAAGGCTGG
ENST00000445118.6_1_LINC01128-001	2951	2957	2959	2962	2	18	GGCTGTGGGGAGG
ENST00000445118.6_1_LINC01128-001	3070	3074	3078	3081	2	20	GGGTGGAGGGAGG
ENST00000445118.6_1_LINC01128-001	3747	3753	3765	3775	2	17	GGCCGAGGCTTCCTCCCTGGGGCTCAGTGG
ENST00000445118.6_1_LINC01128-001	3990	3995	3999	4004	2	20	GGTCAGGTGGGACCGG
ENST00000445118.6_1_LINC01128-001	4796	4804	4811	4819	2	20	GGCCTCATGGCCAAAGGAGGAGAGG
ENST00000445118.6_1_LINC01128-001	4845	4859	4878	4881	3	53	GGGCAGGACCCCCGGGGATCAGGAAAGGTGCACGGGGGG
ENST00000445118.6_1_LINC01128-001	5610	5619	5630	5636	2	17	GGCTTGAAGGGAGATGAAGTGGTGAAGG
ENST00000445118.6_1_LINC01128-001	5686	5693	5702	5708	3	62	GGGGGAAGGGTGCTCCGGGTGGGGG
ENST00000445118.6_1_LINC01128-001	5831	5837	5845	5847	2	17	GGAGCGGGTTTTAAGGGG
ENST00000445118.6_1_LINC01128-001	5904	5912	5920	5928	2	21	GGTGAGAGGGCAGCCCGGTGGGAAGG
ENST00000602385.1_1_TERC-001	43	47	53	58	3	62	GGGTGGGCCTGGGAGGGG
ENST00000602385.1_1_TERC-001	238	240	248	252	2	17	GGGGACCTGCGGCGGG
ENST00000602385.1_1_TERC-001	282	285	291	295	2	19	GGAGGCCGCGGTCGG
ENST00000602385.1_1_TERC-001	340	356	366	373	3	58	GGGCTCTGTCAGCCGCGGGTCTCTCGGGGGCGAGGG
ENST00000475947.6_1_LRRC75A-AS1-010	147	152	158	166	2	19	GGCCGGGACCCGGTTCCCCGG
ENST00000475947.6_1_LRRC75A-AS1-010	522	526	533	536	2	18	GGCTGGAGTGTGGTGG
ENST00000575089.1_1_ZNF213-AS1-008	115	119	126	131	2	19	GGCTGGCCCGAGGAACGG
ENST00000575089.1_1_ZNF213-AS1-008	239	246	259	266	2	17	GGAGACTGGACCTCAGAAGAGGGAGTGGG
ENST00000575089.1_1_ZNF213-AS1-008	298	303	308	314	2	20	GGAAAGGGCAGGAGCCGG
ENST00000575089.1_1_ZNF213-AS1-008	573	582	593	600	2	18	GGGCTGAGAGGCCATACATTGGTAAGTGG
ENST00000466616.5_1_ARMCX5-GPRASP2-006	118	126	134	141	2	20	GGTTCTGAGGAGCCCTGGGAACAGG
ENST00000466616.5_1_ARMCX5-GPRASP2-006	433	436	442	447	2	19	GGTGGCCTTGGAGTGG
ENST00000466616.5_1_ARMCX5-GPRASP2-006	796	802	814	820	2	17	GGAAATGGGATATCATCTGGTTCTGG
ENST00000447795.3_1_RP11-126K1.2-001	372	376	386	393	3	60	GGGAGGGCGTGGACGGGGCACGGG
ENST00000399541.6_1_ALOX12-AS1-001	77	86	94	102	2	20	GGAACTCCTGGGAACTGGGGCGATGGG
ENST00000399541.6_1_ALOX12-AS1-001	222	228	235	238	2	18	GGCCCTGGTTGATGGCGG
ENST00000399541.6_1_ALOX12-AS1-001	354	363	370	382	2	17	GGGATCACAGGGTTGTGGCATCACAGCTGG
ENST00000605834.1_1_RP11-326I11.3-001	58	64	67	71	2	19	GGTCGCGGCGGCGGG
ENST00000605834.1_1_RP11-326I11.3-001	148	155	162	184	4	74	GGGGTCCGGGGCGGGGGGCGCAGGCCCGCGGCGGTAGGGG
ENST00000605834.1_1_RP11-326I11.3-001	242	249	255	261	2	20	GGCGTCCGGCGAAGGCACGGG
ENST00000605834.1_1_RP11-326I11.3-001	577	583	586	592	2	19	GGGCGAGGTGGACAAGG
ENST00000605834.1_1_RP11-326I11.3-001	627	634	640	647	2	20	GGCGGCTGGTTCTGGAGAGAGG
ENST00000605834.1_1_RP11-326I11.3-001	702	706	716	722	2	17	GGCTGGTCACCCTTGGCCTCGG
ENST00000605834.1_1_RP11-326I11.3-001	1095	1106	1112	1118	2	17	GGTAAGAAAATGGCTAAGGTGCAGG
ENST00000605834.1_1_RP11-326I11.3-001	1220	1225	1230	1238	2	19	GGGTAGGCCGGGTGCAGTGG
ENST00000605834.1_1_RP11-326I11.3-001	1265	1269	1275	1279	2	19	GGGAGGCCAAGGCAGG
ENST00000605834.1_1_RP11-326I11.3-001	1399	1403	1409	1413	2	19	GGGAGGCTGAGGCAGG
ENST00000605834.1_1_RP11-326I11.3-001	1432	1435	1441	1447	2	19	GGAGGCGCAGGTTGTGG
ENST00000605834.1_1_RP11-326I11.3-001	1825	1831	1837	1844	2	20	GGAGCGGGAAGAGGAGAGTGG
ENST00000530083.1_1_AP006621.5-001	45	50	55	60	2	21	GGTCCGGGTCGGCTGGG
ENST00000530083.1_1_AP006621.5-001	110	116	119	125	2	19	GGCCCCGGCGGGTTCGG
ENST00000530083.1_1_AP006621.5-001	325	328	331	333	2	20	GGCGGTGGGG
ENST00000458725.5_1_DLEU2-008	145	153	161	164	2	17	GGAGCAAAGGGCAGTCGGCGG
ENST00000501927.2_1_CKMT2-AS1-003	190	199	208	217	2	21	GGGAAGATCGGTAGGGTGGGAGATGCCGG
ENST00000501927.2_1_CKMT2-AS1-003	270	277	286	296	2	19	GGCAAGAGGGAGTTAAGGACATTCCAGG
ENST00000501927.2_1_CKMT2-AS1-003	741	745	751	755	2	19	GGGAGGCTGAGGCAGG
ENST00000501927.2_1_CKMT2-AS1-003	1098	1102	1111	1114	2	17	GGCTGGAATTTGTGGTGG
ENST00000501927.2_1_CKMT2-AS1-003	1583	1586	1593	1597	2	18	GGTGGATAAAGGGAGG
ENST00000501927.2_1_CKMT2-AS1-003	1647	1653	1658	1663	2	20	GGCAGAGGCAGGGGAGGG
ENST00000595508.1_1_AC005614.5-001	80	86	89	92	2	19	GGACCTGGAGGAGG
ENST00000512280.1_1_RP11-98D18.3-001	288	295	300	304	2	19	GGGCAGAGGTCTGGGAGG
ENST00000512280.1_1_RP11-98D18.3-001	353	370	374	394	3	53	GGGCAGAGCTCTGCTGCGGGCGGGCGCTGGACGGCTGCTTCGGG
ENST00000564834.1_1_LINC01003-001	41	45	49	54	3	63	GGGAGGGCGGGCCGGG
ENST00000564834.1_1_LINC01003-001	254	261	265	269	2	19	GGACCGCGGGCGGTGGG
ENST00000564834.1_1_LINC01003-001	300	303	306	309	2	21	GGCGGTGGGGG
ENST00000564834.1_1_LINC01003-001	430	436	442	448	2	21	GGTAGTGGGGGTGGGGCAGG
ENST00000564834.1_1_LINC01003-001	554	562	570	577	2	20	GGAGCCGTGGTTCCGCGGACCTGGG
ENST00000564834.1_1_LINC01003-001	776	791	804	814	3	60	GGGATCCCCGTCCGCGGGGTGAGCCGCTGGGCGGAGCCGGG
ENST00000564834.1_1_LINC01003-001	840	847	851	858	2	19	GGGAGCCGGGAGGAACCTGG
ENST00000564834.1_1_LINC01003-001	912	930	933	952	3	53	GGGAGCCCGGCCGCGCTCGGGGGGAGGCGCGCGCGCAGCTGGG
ENST00000564834.1_1_LINC01003-001	999	1007	1009	1013	2	17	GGAGCCGCGGGGAAGG
ENST00000564834.1_1_LINC01003-001	1138	1145	1153	1161	2	20	GGGCCTGGGATGCAGGGTTTGCTGG
ENST00000564834.1_1_LINC01003-001	1269	1275	1278	1281	2	19	GGATGTGGAGGCGG
ENST00000423477.2_1_BOLA3-AS1-001	349	356	364	368	2	18	GGTGCGGGGACTCGTGGAAGG
ENST00000423477.2_1_BOLA3-AS1-001	460	472	478	487	2	17	GGCTACCGCGATGGTCCAGGTGCCACAGG
ENST00000423477.2_1_BOLA3-AS1-001	504	514	522	529	2	19	GGCCCAGGTTGGAGCCATGGACCATGG
ENST00000423477.2_1_BOLA3-AS1-001	1108	1114	1119	1127	2	19	GGTTTAGGGTCGGCCCCATGG
ENST00000423477.2_1_BOLA3-AS1-001	1392	1400	1404	1413	2	17	GGTAGAAAGGCTGGAGTTGCTGG
ENST00000423477.2_1_BOLA3-AS1-001	1650	1655	1660	1663	2	19	GGCCAGGCAAGGTGG
ENST00000559909.1_1_RP11-108K3.1-001	428	431	437	439	2	18	GGTGGAGACGGGG
ENST00000559909.1_1_RP11-108K3.1-001	500	510	517	528	2	18	GGCCTCACAAGGTGCCGGGATTGCAGACGG
ENST00000559909.1_1_RP11-108K3.1-001	554	562	568	576	2	19	GGTGCCCAGGCTGGGGTGCAGTGG
ENST00000555771.2_1_RP1-261D10.2-001	99	101	107	110	2	18	GGGGCGAAGGAGG
ENST00000568997.5_1_SLX1A-SULT1A3-004	69	76	86	94	2	19	GGAGAGGGGCACGTACCGGCGCTACGG
ENST00000568997.5_1_SLX1A-SULT1A3-004	230	238	247	256	2	20	GGCCCGATGGGTCCCGCGGGGGTCGCGG
ENST00000568997.5_1_SLX1A-SULT1A3-004	374	392	410	416	3	56	GGGGGCCGCAAAAAAGGCGGGGCCTGGCGGACCAGCGGGCGAGGG
ENST00000568997.5_1_SLX1A-SULT1A3-004	530	544	550	563	4	78	GGGGCGTCTGTGGTGGGGACGGGGCCTGTCGCAGGGG
ENST00000568997.5_1_SLX1A-SULT1A3-004	824	834	855	866	3	56	GGGATTGGAGGGGACCCGCGGCTGAGGCGCTGGGCTGCGACAGGG
ENST00000568997.5_1_SLX1A-SULT1A3-004	958	972	978	984	3	58	GGGCAGCGGCGGCCGGGTGAGGGCTTGGG
ENST00000568997.5_1_SLX1A-SULT1A3-004	1273	1279	1287	1298	2	17	GGCCCCGGCCCCAAGGCGCCGCGCAGG
ENST00000568997.5_1_SLX1A-SULT1A3-004	1333	1336	1343	1345	2	17	GGGGGATCCAGGGG
ENST00000568997.5_1_SLX1A-SULT1A3-004	1444	1450	1462	1472	2	17	GGCAGAGGAGTTTCTTCAGGAAGAACCAGG
ENST00000568997.5_1_SLX1A-SULT1A3-004	1955	1964	1970	1973	2	17	GGATCAGAAGGTCAAGGTGG
ENST00000568997.5_1_SLX1A-SULT1A3-004	2368	2373	2378	2383	2	21	GGAAAGGCATGGCTGGG
ENST00000568997.5_1_SLX1A-SULT1A3-004	2432	2441	2450	2454	2	17	GGACTATGCGGAGAAGATGGCAGG
ENST00000568997.5_1_SLX1A-SULT1A3-004	2607	2611	2620	2624	2	17	GGGAGGTTGAGCTGGTAGG
ENST00000568997.5_1_SLX1A-SULT1A3-004	2743	2752	2756	2759	2	17	GGAAGCAGAGGCTGGAGG
ENST00000445682.2_1_GUSBP11-002	84	91	107	123	3	58	GGGGAGGGGGAAGCCTCGCCTGGGGGGCGGCAGTGGCCTGGG
ENST00000445682.2_1_GUSBP11-002	149	160	169	174	2	17	GGCTGCACGTTGGCGCTACCGGACGGG
ENST00000445682.2_1_GUSBP11-002	318	324	354	360	3	48	GGGGCAGGGCCAGGAGTCGCCCGGAAGCCCGGCGGTGGGAATGGG
ENST00000445682.2_1_GUSBP11-002	411	417	424	430	2	20	GGCCAGGGCTGGCGGCTGCGG
ENST00000445682.2_1_GUSBP11-002	445	451	460	464	2	17	GGTTGTGGTATGAACGGGAGG
ENST00000445682.2_1_GUSBP11-002	691	697	704	709	2	19	GGTGAGGGCTTCTGGACTGG
ENST00000445682.2_1_GUSBP11-002	732	735	738	744	2	19	GGTGGAGGCACAGG
ENST00000445682.2_1_GUSBP11-002	1227	1236	1247	1255	2	19	GGAATTGCTGGCCGGTTTGAGGAAGGAAGG
ENST00000445682.2_1_GUSBP11-002	1476	1480	1485	1489	2	20	GGTAGGCATGGAGGG
ENST00000445682.2_1_GUSBP11-002	1704	1723	1733	1742	3	57	GGGCAGAGGAAAGAAAGAAGGGTAAATTTGGGAATCAGGGG
ENST00000445682.2_1_GUSBP11-002	1836	1845	1851	1856	2	18	GGCTCCAGAGGACCAGGGTGGG
ENST00000445682.2_1_GUSBP11-002	2290	2296	2305	2311	2	19	GGCTTAGGCACTCCTGGAGAGGG
ENST00000445682.2_1_GUSBP11-002	2390	2402	2408	2418	2	17	GGATGAAGCAGAGGCCTGGGGAGCCTCAGG
ENST00000445682.2_1_GUSBP11-002	2570	2581	2592	2597	2	17	GGGAAAATGCCGGAAGACTCCAGGGTGGG
ENST00000445682.2_1_GUSBP11-002	2615	2621	2631	2639	2	18	GGCCCAGGATCTGCGAGGCGACTTGG
ENST00000445682.2_1_GUSBP11-002	3045	3053	3057	3064	2	18	GGTGACCTGGAAGGCAGATGG
ENST00000445682.2_1_GUSBP11-002	3274	3281	3290	3298	2	19	GGGGCCTGGAGCTGCAGGATCCCAGG
ENST00000583400.6_1_LRRC75A-AS1-033	79	84	90	98	2	19	GGCCGGGACCCGGTTCCCCGG
ENST00000583400.6_1_LRRC75A-AS1-033	430	439	445	455	2	18	GGAGTGATCGGCTTTGGAGAAGTAAGG
ENST00000583400.6_1_LRRC75A-AS1-033	554	556	561	564	2	19	GGGGAAAGGAGG
ENST00000592845.2_SPPL2B-002	50	57	65	75	2	19	GGCCCGGGGTCTCGGGGCGTTGCTGGG
[truncated: 3,164 more rows]
