# Supplementary material for: Identifying sequence features that drive ribosomal association for lncRNA
Source: BMC Genomics. 2018 Dec 31;19(Suppl 10):906. doi: 10.1186/s12864-018-5275-8 (PMC6311901; doi:10.1186/s12864-018-5275-8)
Supplement: Supplementary file 3 — Raw data for mouse. (ZIP 5080 kb) [file 12864_2018_5275_MOESM3_ESM.zip]

Archive with 27 entries (24 files):
- raw_mouse/
- raw_mouse/1_mouse_align.txt
- __MACOSX/
- __MACOSX/raw_mouse/
- __MACOSX/raw_mouse/._1_mouse_align.txt
- raw_mouse/9_mouse_prelncrna.txt
- __MACOSX/raw_mouse/._9_mouse_prelncrna.txt
- raw_mouse/5_mouse_g4_QGRS.txt
- __MACOSX/raw_mouse/._5_mouse_g4_QGRS.txt
- raw_mouse/12_mouse_mrna_data.txt
- __MACOSX/raw_mouse/._12_mouse_mrna_data.txt
- raw_mouse/7_mouse_repeatmasker.txt
- __MACOSX/raw_mouse/._7_mouse_repeatmasker.txt
- raw_mouse/6_mouse_m6A_SRAMP.txt
- __MACOSX/raw_mouse/._6_mouse_m6A_SRAMP.txt
- raw_mouse/11_mouse_redundant_features.txt
- __MACOSX/raw_mouse/._11_mouse_redundant_features.txt
- raw_mouse/8_mouse_stemprob.txt
- __MACOSX/raw_mouse/._8_mouse_stemprob.txt
- raw_mouse/10_mouse_data.txt
- __MACOSX/raw_mouse/._10_mouse_data.txt
- raw_mouse/4_mouse_5000_score.txt
- __MACOSX/raw_mouse/._4_mouse_5000_score.txt
- raw_mouse/3_mouse_orfs.txt
- __MACOSX/raw_mouse/._3_mouse_orfs.txt
- raw_mouse/2_mouse_class.txt
- __MACOSX/raw_mouse/._2_mouse_class.txt
