# Supplementary material for: Identifying sequence features that drive ribosomal association for lncRNA
Source: BMC Genomics. 2018 Dec 31;19(Suppl 10):906. doi: 10.1186/s12864-018-5275-8 (PMC6311901; doi:10.1186/s12864-018-5275-8)
Supplement: Supplementary file 3 — Raw data for mouse. (ZIP 5080 kb) [file 12864_2018_5275_MOESM3_ESM.zip › raw_mouse/1_mouse_align.txt]

## compiled from the mapping results of Blast
# seq1	seq1_len	seq2	seq2_len	match	match%
ENSMUST00000136110.1_1810058I24RIK-002	1232	ENSMUST00000130875.7_1810058I24RIK-003	690	624	90.43
ENSMUST00000152147.7_1810058I24RIK-001	2521	ENSMUST00000130875.7_1810058I24RIK-003	690	534	77.39
ENSMUST00000196492.2_GM42860-001	3991	ENSMUST00000185587.1_GM29084-001	1452	1458	100.41
ENSMUST00000196492.2_GM42860-001	3991	ENSMUST00000211642.1_GM45322-001	1361	1364	100.22
ENSMUST00000196492.2_GM42860-001	3991	ENSMUST00000194067.1_GM38279-001	1131	1134	100.27
ENSMUST00000196492.2_GM42860-001	3991	ENSMUST00000210130.1_GM45627-001	977	692	70.83
ENSMUST00000196492.2_GM42860-001	3991	ENSMUST00000195987.1_GM43590-001	387	387	100.00
ENSMUST00000196492.2_GM42860-001	3991	ENSMUST00000197362.1_GM42634-001	381	381	100.00
ENSMUST00000196492.2_GM42860-001	3991	ENSMUST00000196532.1_GM43836-001	381	381	100.00
ENSMUST00000196492.2_GM42860-001	3991	ENSMUST00000194711.1_GM37917-001	392	392	100.00
ENSMUST00000196492.2_GM42860-001	3991	ENSMUST00000197846.1_GM43535-001	164	105	64.02
ENSMUST00000196492.2_GM42860-001	3991	ENSMUST00000197996.1_GM43520-001	164	105	64.02
ENSMUST00000201414.3_CCT6A-001	2454	ENSMUST00000201927.1_CCT6A-006	411	411	100.00
ENSMUST00000202466.3_CCT6A-005	424	ENSMUST00000201927.1_CCT6A-006	411	294	71.53
ENSMUST00000031402.11_CCT6A-201	1599	ENSMUST00000201927.1_CCT6A-006	411	249	60.58
ENSMUST00000145859.2_ZFAS1-004	2302	ENSMUST00000189909.6_ZFAS1-001	738	461	62.47
ENSMUST00000185789.1_KCNQ1OT1-001	84395	ENSMUST00000191652.1_GM37158-001	5704	5215	91.43
ENSMUST00000191652.1_GM37158-001	5704	ENSMUST00000207808.1_GM44848-001	3234	2259	69.85
ENSMUST00000191652.1_GM37158-001	5704	ENSMUST00000208775.1_GM45090-001	1148	1148	100.00
ENSMUST00000191652.1_GM37158-001	5704	ENSMUST00000194989.1_GM37761-001	2098	1554	74.07
ENSMUST00000191652.1_GM37158-001	5704	ENSMUST00000195400.1_GM37954-001	2071	1357	65.52
ENSMUST00000191652.1_GM37158-001	5704	ENSMUST00000187850.1_GM43190-001	1779	1092	61.38
ENSMUST00000191652.1_GM37158-001	5704	ENSMUST00000213142.1_RP24-553E23.8-001	832	808	97.12
ENSMUST00000191652.1_GM37158-001	5704	ENSMUST00000067136.6_1700082M22RIK-001	2022	1600	79.13
ENSMUST00000191652.1_GM37158-001	5704	ENSMUST00000186016.1_4933411E06RIK-001	1493	900	60.28
ENSMUST00000191652.1_GM37158-001	5704	ENSMUST00000196262.1_A430073D23RIK-001	665	553	83.16
ENSMUST00000191652.1_GM37158-001	5704	ENSMUST00000195726.1_GM37404-001	359	359	100.00
ENSMUST00000191652.1_GM37158-001	5704	ENSMUST00000196463.1_GM43238-001	359	359	100.00
ENSMUST00000191652.1_GM37158-001	5704	ENSMUST00000194196.1_GM10048-201	372	375	100.81
ENSMUST00000196492.2_GM42860-001	3991	ENSMUST00000185587.1_GM29084-001	1452	1458	100.41
ENSMUST00000185587.1_GM29084-001	1452	ENSMUST00000210130.1_GM45627-001	977	694	71.03
ENSMUST00000185587.1_GM29084-001	1452	ENSMUST00000197362.1_GM42634-001	381	230	60.37
ENSMUST00000185587.1_GM29084-001	1452	ENSMUST00000196532.1_GM43836-001	381	230	60.37
ENSMUST00000201414.3_CCT6A-001	2454	ENSMUST00000031402.11_CCT6A-201	1599	1214	75.92
ENSMUST00000201414.3_CCT6A-001	2454	ENSMUST00000202854.3_CCT6A-002	800	550	68.75
ENSMUST00000201414.3_CCT6A-001	2454	ENSMUST00000201927.1_CCT6A-006	411	411	100.00
ENSMUST00000201414.3_CCT6A-001	2454	ENSMUST00000202466.3_CCT6A-005	424	294	69.34
ENSMUST00000201414.3_CCT6A-001	2454	ENSMUST00000031402.11_CCT6A-201	1599	1214	75.92
ENSMUST00000031402.11_CCT6A-201	1599	ENSMUST00000202854.3_CCT6A-002	800	550	68.75
ENSMUST00000031402.11_CCT6A-201	1599	ENSMUST00000201927.1_CCT6A-006	411	249	60.58
ENSMUST00000152147.7_1810058I24RIK-001	2521	ENSMUST00000136110.1_1810058I24RIK-002	1232	919	74.59
ENSMUST00000152147.7_1810058I24RIK-001	2521	ENSMUST00000130875.7_1810058I24RIK-003	690	534	77.39
ENSMUST00000111461.10_PTPMT1-001	1529	ENSMUST00000077874.14_PTPMT1-201	1319	1321	100.15
ENSMUST00000077874.14_PTPMT1-201	1319	ENSMUST00000155621.2_PTPMT1-002	744	520	69.89
ENSMUST00000196492.2_GM42860-001	3991	ENSMUST00000210130.1_GM45627-001	977	692	70.83
ENSMUST00000185587.1_GM29084-001	1452	ENSMUST00000210130.1_GM45627-001	977	694	71.03
ENSMUST00000185820.6_TCTN2-001	2733	ENSMUST00000130912.2_TCTN2-006	2316	2099	90.63
ENSMUST00000111461.10_PTPMT1-001	1529	ENSMUST00000077874.14_PTPMT1-201	1319	1321	100.15
ENSMUST00000111461.10_PTPMT1-001	1529	ENSMUST00000155621.2_PTPMT1-002	744	520	69.89
ENSMUST00000196492.2_GM42860-001	3991	ENSMUST00000211642.1_GM45322-001	1361	1364	100.22
ENSMUST00000211642.1_GM45322-001	1361	ENSMUST00000194067.1_GM38279-001	1131	1022	90.36
ENSMUST00000200473.1_GM42427-001	5292	ENSMUST00000199941.4_AI506816-001	2804	2474	88.23
ENSMUST00000031402.11_CCT6A-201	1599	ENSMUST00000202854.3_CCT6A-002	800	550	68.75
ENSMUST00000201414.3_CCT6A-001	2454	ENSMUST00000202854.3_CCT6A-002	800	550	68.75
ENSMUST00000199958.1_GM43305-001	4901	ENSMUST00000198677.1_GM42428-001	302	302	100.00
ENSMUST00000199958.1_GM43305-001	4901	ENSMUST00000213811.1_RP24-236E2.3-001	287	287	100.00
ENSMUST00000152147.7_1810058I24RIK-001	2521	ENSMUST00000136110.1_1810058I24RIK-002	1232	919	74.59
ENSMUST00000136110.1_1810058I24RIK-002	1232	ENSMUST00000130875.7_1810058I24RIK-003	690	624	90.43
ENSMUST00000181574.5_2700038G22RIK-001	1375	ENSMUST00000198984.4_AI506816-003	345	347	100.58
ENSMUST00000198461.1_AI506816-004	503	ENSMUST00000198984.4_AI506816-003	345	239	69.28
ENSMUST00000145859.2_ZFAS1-004	2302	ENSMUST00000125841.2_ZFAS1-003	525	326	62.10
ENSMUST00000200473.1_GM42427-001	5292	ENSMUST00000199941.4_AI506816-001	2804	2474	88.23
ENSMUST00000145859.2_ZFAS1-004	2302	ENSMUST00000189909.6_ZFAS1-001	738	461	62.47
ENSMUST00000145859.2_ZFAS1-004	2302	ENSMUST00000125841.2_ZFAS1-003	525	326	62.10
ENSMUST00000133808.1_C330006A16RIK-001	2483	ENSMUST00000155199.1_1810012K08RIK-001	574	369	64.29
ENSMUST00000159404.7_GAS5-015	539	ENSMUST00000159663.7_GAS5-002	346	215	62.14
ENSMUST00000141090.7_SNHG3-003	581	ENSMUST00000152943.7_SNHG3-001	437	347	79.41
ENSMUST00000141090.7_SNHG3-003	581	ENSMUST00000151374.1_SNHG3-002	426	310	72.77
ENSMUST00000141090.7_SNHG3-003	581	ENSMUST00000136127.1_SNHG3-006	440	278	63.18
ENSMUST00000212899.1_RP24-286J21.7-001	4988	ENSMUST00000198856.1_GM43549-001	2661	2508	94.25
ENSMUST00000201414.3_CCT6A-001	2454	ENSMUST00000202466.3_CCT6A-005	424	294	69.34
ENSMUST00000202466.3_CCT6A-005	424	ENSMUST00000201927.1_CCT6A-006	411	294	71.53
ENSMUST00000185272.1_SNHG14-011	726	ENSMUST00000194275.1_GM37758-001	629	482	76.63
ENSMUST00000185272.1_SNHG14-011	726	ENSMUST00000197120.1_GM42566-001	643	493	76.67
ENSMUST00000197120.1_GM42566-001	643	ENSMUST00000194275.1_GM37758-001	629	643	102.23
ENSMUST00000204106.1_GM44231-001	4075	ENSMUST00000194275.1_GM37758-001	629	506	80.45
ENSMUST00000185272.1_SNHG14-011	726	ENSMUST00000194275.1_GM37758-001	629	482	76.63
ENSMUST00000194275.1_GM37758-001	629	ENSMUST00000204549.1_GM43940-001	165	139	84.24
ENSMUST00000180896.7_1600020E01RIK-001	2099	ENSMUST00000204047.2_1600020E01RIK-005	594	485	81.65
ENSMUST00000181574.5_2700038G22RIK-001	1375	ENSMUST00000198984.4_AI506816-003	345	347	100.58
ENSMUST00000180690.1_2500002B13RIK-001	2618	ENSMUST00000210752.1_2500002B13RIK-002	298	204	68.46
ENSMUST00000195240.1_GM37724-001	1221	ENSMUST00000202469.1_GM42887-001	1119	1122	100.27
ENSMUST00000203964.1_GM44183-001	1628	ENSMUST00000202469.1_GM42887-001	1119	1121	100.18
ENSMUST00000192993.1_GM37110-001	1628	ENSMUST00000202469.1_GM42887-001	1119	1121	100.18
ENSMUST00000204247.1_GM44087-001	1770	ENSMUST00000202469.1_GM42887-001	1119	1124	100.45
ENSMUST00000194131.1_GM38383-001	2660	ENSMUST00000202469.1_GM42887-001	1119	946	84.54
ENSMUST00000147722.1_GM16211-001	1620	ENSMUST00000202469.1_GM42887-001	1119	780	69.71
ENSMUST00000180779.1_5430416N02RIK-002	3486	ENSMUST00000202469.1_GM42887-001	1119	827	73.91
ENSMUST00000202469.1_GM42887-001	1119	ENSMUST00000209929.1_GM45553-001	507	489	96.45
ENSMUST00000200022.1_GM43041-001	2630	ENSMUST00000197222.1_GM43078-001	168	160	95.24
ENSMUST00000215667.1_BC048559-002	3561	ENSMUST00000197222.1_GM43078-001	168	171	101.79
ENSMUST00000140405.8_TMEM134-006	875	ENSMUST00000137579.3_TMEM134-012	673	427	63.45
ENSMUST00000186431.6_GM6712-001	526	ENSMUST00000105311.3_GM6712-201	447	379	84.79
ENSMUST00000196492.2_GM42860-001	3991	ENSMUST00000194711.1_GM37917-001	392	392	100.00
ENSMUST00000206155.1_SNHG1-001	605	ENSMUST00000205825.1_SNHG1-016	495	437	88.28
ENSMUST00000206155.1_SNHG1-001	605	ENSMUST00000205852.1_SNHG1-013	510	396	77.65
ENSMUST00000197120.1_GM42566-001	643	ENSMUST00000194275.1_GM37758-001	629	643	102.23
ENSMUST00000204106.1_GM44231-001	4075	ENSMUST00000197120.1_GM42566-001	643	658	102.33
ENSMUST00000185272.1_SNHG14-011	726	ENSMUST00000197120.1_GM42566-001	643	495	76.98
ENSMUST00000197120.1_GM42566-001	643	ENSMUST00000204549.1_GM43940-001	165	140	84.85
ENSMUST00000124246.3_GT(ROSA)26SOR-002	1181	ENSMUST00000159544.2_GT(ROSA)26SOR-003	822	663	80.66
ENSMUST00000197996.1_GM43520-001	164	ENSMUST00000197846.1_GM43535-001	164	164	100.00
ENSMUST00000204106.1_GM44231-001	4075	ENSMUST00000197996.1_GM43520-001	164	130	79.27
ENSMUST00000194529.1_GM38194-001	2211	ENSMUST00000197996.1_GM43520-001	164	130	79.27
ENSMUST00000196492.2_GM42860-001	3991	ENSMUST00000197996.1_GM43520-001	164	105	64.02
ENSMUST00000195726.1_GM37404-001	359	ENSMUST00000196463.1_GM43238-001	359	359	100.00
ENSMUST00000186337.1_GM29055-001	1710	ENSMUST00000195726.1_GM37404-001	359	359	100.00
ENSMUST00000204387.1_GM44189-001	3083	ENSMUST00000195726.1_GM37404-001	359	359	100.00
ENSMUST00000195400.1_GM37954-001	2071	ENSMUST00000195726.1_GM37404-001	359	359	100.00
ENSMUST00000202850.1_GM43294-001	2490	ENSMUST00000195726.1_GM37404-001	359	359	100.00
ENSMUST00000191652.1_GM37158-001	5704	ENSMUST00000195726.1_GM37404-001	359	359	100.00
ENSMUST00000188966.1_GM28268-001	2528	ENSMUST00000195726.1_GM37404-001	359	359	100.00
ENSMUST00000207808.1_GM44848-001	3234	ENSMUST00000195726.1_GM37404-001	359	359	100.00
ENSMUST00000185789.1_KCNQ1OT1-001	84395	ENSMUST00000195726.1_GM37404-001	359	359	100.00
ENSMUST00000180563.8_SNHG5-001	1004	ENSMUST00000182232.7_SNHG5-002	781	701	89.76
ENSMUST00000180563.8_SNHG5-001	1004	ENSMUST00000182872.2_SNHG5-007	883	605	68.52
ENSMUST00000182580.7_SNHG6-001	473	ENSMUST00000182742.1_SNHG6-002	400	406	101.50
ENSMUST00000182819.7_SNHG6-004	816	ENSMUST00000182742.1_SNHG6-002	400	310	77.50
ENSMUST00000182498.7_SNHG6-003	559	ENSMUST00000182742.1_SNHG6-002	400	261	65.25
ENSMUST00000111461.10_PTPMT1-001	1529	ENSMUST00000155621.2_PTPMT1-002	744	520	69.89
ENSMUST00000077874.14_PTPMT1-201	1319	ENSMUST00000155621.2_PTPMT1-002	744	520	69.89
ENSMUST00000160420.7_9930104L06RIK-002	4749	ENSMUST00000094769.10_9930104L06RIK-003	2911	2085	71.62
ENSMUST00000183087.1_BVHT-001	588	ENSMUST00000183083.7_BVHT-002	483	296	61.28
ENSMUST00000196492.2_GM42860-001	3991	ENSMUST00000194067.1_GM38279-001	1131	1134	100.27
ENSMUST00000211642.1_GM45322-001	1361	ENSMUST00000194067.1_GM38279-001	1131	1022	90.36
ENSMUST00000212180.1_RP24-122D14.3-001	1134	ENSMUST00000214845.1_CAAA01180111.2-001	461	456	98.92
ENSMUST00000182580.7_SNHG6-001	473	ENSMUST00000182742.1_SNHG6-002	400	406	101.50
ENSMUST00000182819.7_SNHG6-004	816	ENSMUST00000182580.7_SNHG6-001	473	312	65.96
ENSMUST00000184181.1_1500015A07RIK-002	1865	ENSMUST00000184678.1_1500015A07RIK-001	890	570	64.04
ENSMUST00000123087.7_SP3OS-001	583	ENSMUST00000146195.1_SP3OS-003	364	364	100.00
ENSMUST00000186431.6_GM6712-001	526	ENSMUST00000105311.3_GM6712-201	447	379	84.79
ENSMUST00000172526.1_BC051226-001	837	ENSMUST00000174321.1_BC051226-003	430	294	68.37
ENSMUST00000212180.1_RP24-122D14.3-001	1134	ENSMUST00000214845.1_CAAA01180111.2-001	461	456	98.92
ENSMUST00000181189.2_2310010J17RIK-001	490	ENSMUST00000209166.1_2310010J17RIK-003	271	205	75.65
ENSMUST00000209164.1_2310010J17RIK-002	432	ENSMUST00000209166.1_2310010J17RIK-003	271	205	75.65
ENSMUST00000199958.1_GM43305-001	4901	ENSMUST00000198677.1_GM42428-001	302	302	100.00
ENSMUST00000198677.1_GM42428-001	302	ENSMUST00000213811.1_RP24-236E2.3-001	287	287	100.00
ENSMUST00000180563.8_SNHG5-001	1004	ENSMUST00000182872.2_SNHG5-007	883	605	68.52
ENSMUST00000144796.1_B130055M24RIK-001	1778	ENSMUST00000147487.1_B130055M24RIK-002	1142	932	81.61
ENSMUST00000174464.1_1110038B12RIK-007	785	ENSMUST00000174714.7_1110038B12RIK-004	520	386	74.23
ENSMUST00000196492.2_GM42860-001	3991	ENSMUST00000195987.1_GM43590-001	387	387	100.00
ENSMUST00000195987.1_GM43590-001	387	ENSMUST00000197362.1_GM42634-001	381	374	98.16
ENSMUST00000195987.1_GM43590-001	387	ENSMUST00000196532.1_GM43836-001	381	374	98.16
ENSMUST00000144705.7_SNHG12-001	933	ENSMUST00000153474.8_SNHG12-002	606	415	68.48
ENSMUST00000153474.8_SNHG12-002	606	ENSMUST00000137343.7_SNHG12-006	364	298	81.87
ENSMUST00000144705.7_SNHG12-001	933	ENSMUST00000153474.8_SNHG12-002	606	415	68.48
ENSMUST00000144705.7_SNHG12-001	933	ENSMUST00000137343.7_SNHG12-006	364	298	81.87
ENSMUST00000204106.1_GM44231-001	4075	ENSMUST00000194529.1_GM38194-001	2211	1704	77.07
ENSMUST00000194529.1_GM38194-001	2211	ENSMUST00000202184.1_GM42959-001	212	138	65.09
ENSMUST00000194529.1_GM38194-001	2211	ENSMUST00000197846.1_GM43535-001	164	130	79.27
ENSMUST00000194529.1_GM38194-001	2211	ENSMUST00000197996.1_GM43520-001	164	130	79.27
ENSMUST00000162289.7_GAS5-012	904	ENSMUST00000159663.7_GAS5-002	346	216	62.43
ENSMUST00000159706.7_GAS5-007	557	ENSMUST00000159663.7_GAS5-002	346	216	62.43
ENSMUST00000162558.7_GAS5-001	502	ENSMUST00000159663.7_GAS5-002	346	215	62.14
ENSMUST00000159404.7_GAS5-015	539	ENSMUST00000159663.7_GAS5-002	346	215	62.14
ENSMUST00000123087.7_SP3OS-001	583	ENSMUST00000146195.1_SP3OS-003	364	364	100.00
ENSMUST00000193604.1_1700054O19RIK-001	868	ENSMUST00000166107.1_AY512931-201	387	345	89.15
ENSMUST00000187850.1_GM43190-001	1779	ENSMUST00000209898.1_RP24-571A14.6-003	1714	1134	66.16
ENSMUST00000209898.1_RP24-571A14.6-003	1714	ENSMUST00000186016.1_4933411E06RIK-001	1493	1088	72.87
ENSMUST00000193082.1_GM37086-001	3452	ENSMUST00000209898.1_RP24-571A14.6-003	1714	1077	62.84
ENSMUST00000197090.1_GM43577-001	3344	ENSMUST00000209898.1_RP24-571A14.6-003	1714	1068	62.31
ENSMUST00000207411.1_2900027M19RIK-001	4448	ENSMUST00000209898.1_RP24-571A14.6-003	1714	1070	62.43
ENSMUST00000209898.1_RP24-571A14.6-003	1714	ENSMUST00000194196.1_GM10048-201	372	294	79.03
ENSMUST00000159706.7_GAS5-007	557	ENSMUST00000159663.7_GAS5-002	346	216	62.43
ENSMUST00000180863.1_GM26809-201	2981	ENSMUST00000156081.1_GM12840-001	627	513	81.82
ENSMUST00000202542.1_GM20186-001	741	ENSMUST00000156081.1_GM12840-001	627	463	73.84
ENSMUST00000193239.1_GM37767-001	1834	ENSMUST00000208775.1_GM45090-001	1148	805	70.12
ENSMUST00000180863.1_GM26809-201	2981	ENSMUST00000202542.1_GM20186-001	741	548	73.95
ENSMUST00000202542.1_GM20186-001	741	ENSMUST00000156081.1_GM12840-001	627	463	73.84
ENSMUST00000196463.1_GM43238-001	359	ENSMUST00000195726.1_GM37404-001	359	359	100.00
ENSMUST00000186337.1_GM29055-001	1710	ENSMUST00000196463.1_GM43238-001	359	359	100.00
ENSMUST00000204387.1_GM44189-001	3083	ENSMUST00000196463.1_GM43238-001	359	359	100.00
ENSMUST00000195400.1_GM37954-001	2071	ENSMUST00000196463.1_GM43238-001	359	359	100.00
ENSMUST00000188966.1_GM28268-001	2528	ENSMUST00000196463.1_GM43238-001	359	359	100.00
ENSMUST00000202850.1_GM43294-001	2490	ENSMUST00000196463.1_GM43238-001	359	359	100.00
ENSMUST00000191652.1_GM37158-001	5704	ENSMUST00000196463.1_GM43238-001	359	359	100.00
ENSMUST00000207808.1_GM44848-001	3234	ENSMUST00000196463.1_GM43238-001	359	359	100.00
ENSMUST00000185789.1_KCNQ1OT1-001	84395	ENSMUST00000196463.1_GM43238-001	359	359	100.00
ENSMUST00000191652.1_GM37158-001	5704	ENSMUST00000196262.1_A430073D23RIK-001	665	553	83.16
ENSMUST00000204387.1_GM44189-001	3083	ENSMUST00000196262.1_A430073D23RIK-001	665	441	66.32
ENSMUST00000207808.1_GM44848-001	3234	ENSMUST00000196262.1_A430073D23RIK-001	665	568	85.41
ENSMUST00000185789.1_KCNQ1OT1-001	84395	ENSMUST00000196262.1_A430073D23RIK-001	665	515	77.44
ENSMUST00000185303.1_GM28370-001	3375	ENSMUST00000196262.1_A430073D23RIK-001	665	493	74.14
ENSMUST00000147762.7_SNHG15-003	592	ENSMUST00000124818.1_SNHG15-004	412	346	83.98
ENSMUST00000191652.1_GM37158-001	5704	ENSMUST00000208775.1_GM45090-001	1148	1148	100.00
ENSMUST00000185789.1_KCNQ1OT1-001	84395	ENSMUST00000208775.1_GM45090-001	1148	1146	99.83
ENSMUST00000193239.1_GM37767-001	1834	ENSMUST00000208775.1_GM45090-001	1148	805	70.12
ENSMUST00000193082.1_GM37086-001	3452	ENSMUST00000208775.1_GM45090-001	1148	906	78.92
ENSMUST00000194058.1_GM38253-001	4678	ENSMUST00000208775.1_GM45090-001	1148	1023	89.11
ENSMUST00000067136.6_1700082M22RIK-001	2022	ENSMUST00000208775.1_GM45090-001	1148	1158	100.87
ENSMUST00000133648.1_GM13977-001	4049	ENSMUST00000208775.1_GM45090-001	1148	1155	100.61
ENSMUST00000208775.1_GM45090-001	1148	ENSMUST00000194196.1_GM10048-201	372	374	100.54
ENSMUST00000207808.1_GM44848-001	3234	ENSMUST00000186337.1_GM29055-001	1710	1315	76.90
ENSMUST00000195400.1_GM37954-001	2071	ENSMUST00000186337.1_GM29055-001	1710	1270	74.27
ENSMUST00000202850.1_GM43294-001	2490	ENSMUST00000186337.1_GM29055-001	1710	1138	66.55
ENSMUST00000185789.1_KCNQ1OT1-001	84395	ENSMUST00000186337.1_GM29055-001	1710	1337	78.19
ENSMUST00000185789.1_KCNQ1OT1-001	84395	ENSMUST00000186337.1_GM29055-001	1710	1064	62.22
ENSMUST00000186337.1_GM29055-001	1710	ENSMUST00000195726.1_GM37404-001	359	359	100.00
ENSMUST00000186337.1_GM29055-001	1710	ENSMUST00000196463.1_GM43238-001	359	359	100.00
ENSMUST00000202469.1_GM42887-001	1119	ENSMUST00000209929.1_GM45553-001	507	489	96.45
ENSMUST00000203964.1_GM44183-001	1628	ENSMUST00000209929.1_GM45553-001	507	506	99.80
ENSMUST00000192993.1_GM37110-001	1628	ENSMUST00000209929.1_GM45553-001	507	506	99.80
ENSMUST00000147722.1_GM16211-001	1620	ENSMUST00000209929.1_GM45553-001	507	500	98.62
ENSMUST00000195240.1_GM37724-001	1221	ENSMUST00000209929.1_GM45553-001	507	502	99.01
ENSMUST00000204247.1_GM44087-001	1770	ENSMUST00000209929.1_GM45553-001	507	504	99.41
ENSMUST00000180779.1_5430416N02RIK-002	3486	ENSMUST00000209929.1_GM45553-001	507	509	100.39
ENSMUST00000194131.1_GM38383-001	2660	ENSMUST00000209929.1_GM45553-001	507	314	61.93
ENSMUST00000209449.1_1300002E11RIK-007	580	ENSMUST00000181960.2_1300002E11RIK-002	574	560	97.56
ENSMUST00000198677.1_GM42428-001	302	ENSMUST00000213811.1_RP24-236E2.3-001	287	287	100.00
ENSMUST00000199958.1_GM43305-001	4901	ENSMUST00000213811.1_RP24-236E2.3-001	287	287	100.00
ENSMUST00000182811.1_SNHG20-006	2153	ENSMUST00000149822.1_SNHG20-001	593	403	67.96
ENSMUST00000182811.1_SNHG20-006	2153	ENSMUST00000145438.1_SNHG20-002	459	350	76.25
ENSMUST00000202544.1_GM20559-003	484	ENSMUST00000201032.1_GM20559-006	433	324	74.83
ENSMUST00000141090.7_SNHG3-003	581	ENSMUST00000152943.7_SNHG3-001	437	347	79.41
ENSMUST00000152943.7_SNHG3-001	437	ENSMUST00000151374.1_SNHG3-002	426	310	72.77
ENSMUST00000136127.1_SNHG3-006	440	ENSMUST00000152943.7_SNHG3-001	437	277	63.39
ENSMUST00000200022.1_GM43041-001	2630	ENSMUST00000197222.1_GM43078-001	168	160	95.24
ENSMUST00000144166.7_GM13166-001	326	ENSMUST00000124975.1_GM13166-003	282	285	101.06
ENSMUST00000144166.7_GM13166-001	326	ENSMUST00000146671.7_GM13166-002	314	244	77.71
ENSMUST00000176201.1_GM20707-001	2516	ENSMUST00000144166.7_GM13166-001	326	286	87.73
ENSMUST00000206155.1_SNHG1-001	605	ENSMUST00000205825.1_SNHG1-016	495	437	88.28
ENSMUST00000205852.1_SNHG1-013	510	ENSMUST00000205825.1_SNHG1-016	495	298	60.20
ENSMUST00000182498.7_SNHG6-003	559	ENSMUST00000182742.1_SNHG6-002	400	261	65.25
ENSMUST00000152943.7_SNHG3-001	437	ENSMUST00000151374.1_SNHG3-002	426	310	72.77
ENSMUST00000141090.7_SNHG3-003	581	ENSMUST00000151374.1_SNHG3-002	426	310	72.77
ENSMUST00000181045.7_4933404O12RIK-001	3967	ENSMUST00000197095.4_4933404O12RIK-004	617	393	63.70
ENSMUST00000209823.1_GM42031-001	1885	ENSMUST00000181610.1_GM26880-201	1318	811	61.53
ENSMUST00000202544.1_GM20559-003	484	ENSMUST00000201032.1_GM20559-006	433	324	74.83
ENSMUST00000172526.1_BC051226-001	837	ENSMUST00000174321.1_BC051226-003	430	294	68.37
ENSMUST00000137970.7_4933431E20RIK-005	795	ENSMUST00000135512.2_4933431E20RIK-009	359	253	70.47
ENSMUST00000181189.2_2310010J17RIK-001	490	ENSMUST00000209164.1_2310010J17RIK-002	432	320	74.07
ENSMUST00000209164.1_2310010J17RIK-002	432	ENSMUST00000209166.1_2310010J17RIK-003	271	205	75.65
ENSMUST00000129191.7_E130307A14RIK-004	2011	ENSMUST00000151921.7_E130307A14RIK-002	1660	1318	79.40
ENSMUST00000178074.7_RAB10OS-001	4006	ENSMUST00000178331.7_RAB10OS-008	812	603	74.26
ENSMUST00000161461.7_GAS5-004	793	ENSMUST00000162558.7_GAS5-001	502	348	69.32
ENSMUST00000162558.7_GAS5-001	502	ENSMUST00000159663.7_GAS5-002	346	215	62.14
ENSMUST00000180779.1_5430416N02RIK-002	3486	ENSMUST00000181873.7_5430416N02RIK-001	626	403	64.38
ENSMUST00000182811.1_SNHG20-006	2153	ENSMUST00000149822.1_SNHG20-001	593	403	67.96
ENSMUST00000207808.1_GM44848-001	3234	ENSMUST00000195400.1_GM37954-001	2071	1262	60.94
ENSMUST00000191652.1_GM37158-001	5704	ENSMUST00000195400.1_GM37954-001	2071	1357	65.52
ENSMUST00000195400.1_GM37954-001	2071	ENSMUST00000186337.1_GM29055-001	1710	1270	74.27
ENSMUST00000202850.1_GM43294-001	2490	ENSMUST00000195400.1_GM37954-001	2071	1377	66.49
ENSMUST00000188966.1_GM28268-001	2528	ENSMUST00000195400.1_GM37954-001	2071	1309	63.21
ENSMUST00000195400.1_GM37954-001	2071	ENSMUST00000195726.1_GM37404-001	359	359	100.00
ENSMUST00000195400.1_GM37954-001	2071	ENSMUST00000196463.1_GM43238-001	359	359	100.00
ENSMUST00000159438.7_GAS5-024	779	ENSMUST00000160429.7_GAS5-014	759	512	67.46
ENSMUST00000159438.7_GAS5-024	779	ENSMUST00000065709.11_GAS5-023	530	410	77.36
ENSMUST00000159438.7_GAS5-024	779	ENSMUST00000160429.7_GAS5-014	759	512	67.46
ENSMUST00000161461.7_GAS5-004	793	ENSMUST00000160429.7_GAS5-014	759	507	66.80
ENSMUST00000160429.7_GAS5-014	759	ENSMUST00000065709.11_GAS5-023	530	482	90.94
ENSMUST00000147762.7_SNHG15-003	592	ENSMUST00000124818.1_SNHG15-004	412	346	83.98
ENSMUST00000144166.7_GM13166-001	326	ENSMUST00000124975.1_GM13166-003	282	285	101.06
ENSMUST00000146671.7_GM13166-002	314	ENSMUST00000124975.1_GM13166-003	282	203	71.99
ENSMUST00000139718.8_TMEM134-013	1013	ENSMUST00000137579.3_TMEM134-012	673	426	63.30
ENSMUST00000180563.8_SNHG5-001	1004	ENSMUST00000182232.7_SNHG5-002	781	701	89.76
ENSMUST00000137970.7_4933431E20RIK-005	795	ENSMUST00000135512.2_4933431E20RIK-009	359	253	70.47
ENSMUST00000206358.1_AU020206-002	3009	ENSMUST00000181224.1_AU020206-001	656	477	72.71
ENSMUST00000141090.7_SNHG3-003	581	ENSMUST00000136127.1_SNHG3-006	440	278	63.18
ENSMUST00000136127.1_SNHG3-006	440	ENSMUST00000152943.7_SNHG3-001	437	277	63.39
ENSMUST00000160420.7_9930104L06RIK-002	4749	ENSMUST00000094769.10_9930104L06RIK-003	2911	2085	71.62
ENSMUST00000132559.1_HOTAIRM1-001	713	ENSMUST00000159006.1_HOTAIRM1-002	253	164	64.82
ENSMUST00000182811.1_SNHG20-006	2153	ENSMUST00000145438.1_SNHG20-002	459	350	76.25
ENSMUST00000124246.3_GT(ROSA)26SOR-002	1181	ENSMUST00000159544.2_GT(ROSA)26SOR-003	822	663	80.66
ENSMUST00000184181.1_1500015A07RIK-002	1865	ENSMUST00000184678.1_1500015A07RIK-001	890	570	64.04
ENSMUST00000178074.7_RAB10OS-001	4006	ENSMUST00000178331.7_RAB10OS-008	812	603	74.26
ENSMUST00000198461.1_AI506816-004	503	ENSMUST00000198984.4_AI506816-003	345	239	69.28
ENSMUST00000212899.1_RP24-286J21.7-001	4988	ENSMUST00000198856.1_GM43549-001	2661	2508	94.25
ENSMUST00000184587.3_1810026B05RIK-008	5738	ENSMUST00000190028.6_1810026B05RIK-002	590	486	82.37
ENSMUST00000184587.3_1810026B05RIK-008	5738	ENSMUST00000187421.6_1810026B05RIK-007	519	321	61.85
ENSMUST00000144705.7_SNHG12-001	933	ENSMUST00000137343.7_SNHG12-006	364	298	81.87
ENSMUST00000153474.8_SNHG12-002	606	ENSMUST00000137343.7_SNHG12-006	364	298	81.87
ENSMUST00000200694.3_GM43809-001	338	ENSMUST00000202033.1_GM43809-002	304	234	76.97
ENSMUST00000148807.8_TMEM134-011	938	ENSMUST00000137579.3_TMEM134-012	673	429	63.74
ENSMUST00000171743.7_TMEM134-202	3701	ENSMUST00000137579.3_TMEM134-012	673	427	63.45
ENSMUST00000140267.8_TMEM134-001	939	ENSMUST00000137579.3_TMEM134-012	673	424	63.00
ENSMUST00000140405.8_TMEM134-006	875	ENSMUST00000137579.3_TMEM134-012	673	427	63.45
ENSMUST00000139718.8_TMEM134-013	1013	ENSMUST00000137579.3_TMEM134-012	673	426	63.30
ENSMUST00000162289.7_GAS5-012	904	ENSMUST00000159663.7_GAS5-002	346	216	62.43
ENSMUST00000133648.1_GM13977-001	4049	ENSMUST00000133766.1_A730017L22RIK-002	547	365	66.73
ENSMUST00000215667.1_BC048559-002	3561	ENSMUST00000197222.1_GM43078-001	168	171	101.79
ENSMUST00000194706.1_GM7292-001	2527	ENSMUST00000192863.1_2900097C17RIK-001	1149	1132	98.52
ENSMUST00000187850.1_GM43190-001	1779	ENSMUST00000186016.1_4933411E06RIK-001	1493	1073	71.87
ENSMUST00000209898.1_RP24-571A14.6-003	1714	ENSMUST00000186016.1_4933411E06RIK-001	1493	1088	72.87
ENSMUST00000191652.1_GM37158-001	5704	ENSMUST00000186016.1_4933411E06RIK-001	1493	900	60.28
ENSMUST00000193082.1_GM37086-001	3452	ENSMUST00000186016.1_4933411E06RIK-001	1493	1095	73.34
ENSMUST00000197090.1_GM43577-001	3344	ENSMUST00000186016.1_4933411E06RIK-001	1493	1069	71.60
ENSMUST00000207411.1_2900027M19RIK-001	4448	ENSMUST00000186016.1_4933411E06RIK-001	1493	1090	73.01
ENSMUST00000205280.1_GM44894-001	2174	ENSMUST00000186016.1_4933411E06RIK-001	1493	1085	72.67
ENSMUST00000205775.1_GM44997-002	3535	ENSMUST00000186016.1_4933411E06RIK-001	1493	896	60.01
ENSMUST00000186016.1_4933411E06RIK-001	1493	ENSMUST00000194196.1_GM10048-201	372	255	68.55
ENSMUST00000147722.1_GM16211-001	1620	ENSMUST00000195240.1_GM37724-001	1221	796	65.19
ENSMUST00000180779.1_5430416N02RIK-002	3486	ENSMUST00000147722.1_GM16211-001	1620	1014	62.59
ENSMUST00000147722.1_GM16211-001	1620	ENSMUST00000202469.1_GM42887-001	1119	780	69.71
ENSMUST00000147722.1_GM16211-001	1620	ENSMUST00000209929.1_GM45553-001	507	500	98.62
ENSMUST00000192993.1_GM37110-001	1628	ENSMUST00000203964.1_GM44183-001	1628	1628	100.00
ENSMUST00000204247.1_GM44087-001	1770	ENSMUST00000192993.1_GM37110-001	1628	1635	100.43
ENSMUST00000194131.1_GM38383-001	2660	ENSMUST00000192993.1_GM37110-001	1628	1441	88.51
ENSMUST00000192993.1_GM37110-001	1628	ENSMUST00000195240.1_GM37724-001	1221	1213	99.34
ENSMUST00000192993.1_GM37110-001	1628	ENSMUST00000202469.1_GM42887-001	1119	1121	100.18
ENSMUST00000192993.1_GM37110-001	1628	ENSMUST00000209929.1_GM45553-001	507	506	99.80
ENSMUST00000176016.1_AA465934-003	471	ENSMUST00000177150.1_AA465934-002	383	248	64.75
ENSMUST00000211086.1_GM45311-001	1330	ENSMUST00000166107.1_AY512931-201	387	247	63.82
ENSMUST00000132470.1_GM11261-002	838	ENSMUST00000132219.1_GM11851-001	692	707	102.17
ENSMUST00000180779.1_5430416N02RIK-002	3486	ENSMUST00000147722.1_GM16211-001	1620	1011	62.41
ENSMUST00000180779.1_5430416N02RIK-002	3486	ENSMUST00000195240.1_GM37724-001	1221	837	68.55
ENSMUST00000180779.1_5430416N02RIK-002	3486	ENSMUST00000202469.1_GM42887-001	1119	827	73.91
ENSMUST00000180779.1_5430416N02RIK-002	3486	ENSMUST00000181873.7_5430416N02RIK-001	626	403	64.38
ENSMUST00000180779.1_5430416N02RIK-002	3486	ENSMUST00000209929.1_GM45553-001	507	512	100.99
ENSMUST00000193604.1_1700054O19RIK-001	868	ENSMUST00000166107.1_AY512931-201	387	345	89.15
ENSMUST00000211086.1_GM45311-001	1330	ENSMUST00000166107.1_AY512931-201	387	247	63.82
ENSMUST00000203845.1_GM44007-001	2189	ENSMUST00000166107.1_AY512931-201	387	243	62.79
ENSMUST00000184587.3_1810026B05RIK-008	5738	ENSMUST00000190028.6_1810026B05RIK-002	590	486	82.37
ENSMUST00000193082.1_GM37086-001	3452	ENSMUST00000187850.1_GM43190-001	1779	1265	71.11
ENSMUST00000193082.1_GM37086-001	3452	ENSMUST00000208775.1_GM45090-001	1148	906	78.92
ENSMUST00000193082.1_GM37086-001	3452	ENSMUST00000209898.1_RP24-571A14.6-003	1714	1077	62.84
ENSMUST00000193082.1_GM37086-001	3452	ENSMUST00000186016.1_4933411E06RIK-001	1493	1095	73.34
ENSMUST00000193082.1_GM37086-001	3452	ENSMUST00000194196.1_GM10048-201	372	374	100.54
ENSMUST00000193241.1_GM37567-001	2279	ENSMUST00000181529.1_GM26610-201	1024	897	87.60
ENSMUST00000204538.1_GM44249-001	1805	ENSMUST00000181529.1_GM26610-201	1024	825	80.57
ENSMUST00000193241.1_GM37567-001	2279	ENSMUST00000204538.1_GM44249-001	1805	1381	76.51
ENSMUST00000193241.1_GM37567-001	2279	ENSMUST00000181529.1_GM26610-201	1024	897	87.60
ENSMUST00000204247.1_GM44087-001	1770	ENSMUST00000203964.1_GM44183-001	1628	1635	100.43
ENSMUST00000204247.1_GM44087-001	1770	ENSMUST00000192993.1_GM37110-001	1628	1635	100.43
ENSMUST00000194131.1_GM38383-001	2660	ENSMUST00000204247.1_GM44087-001	1770	1499	84.69
ENSMUST00000204247.1_GM44087-001	1770	ENSMUST00000195240.1_GM37724-001	1221	1224	100.25
ENSMUST00000204247.1_GM44087-001	1770	ENSMUST00000202469.1_GM42887-001	1119	1124	100.45
ENSMUST00000204247.1_GM44087-001	1770	ENSMUST00000209929.1_GM45553-001	507	504	99.41
ENSMUST00000180896.7_1600020E01RIK-001	2099	ENSMUST00000204047.2_1600020E01RIK-005	594	485	81.65
ENSMUST00000132470.1_GM11261-002	838	ENSMUST00000132219.1_GM11851-001	692	707	102.17
ENSMUST00000182819.7_SNHG6-004	816	ENSMUST00000182580.7_SNHG6-001	473	312	65.96
ENSMUST00000182819.7_SNHG6-004	816	ENSMUST00000182742.1_SNHG6-002	400	310	77.50
ENSMUST00000203044.2_GM44206-001	592	ENSMUST00000203620.1_GM44206-002	358	273	76.26
ENSMUST00000155976.1_GM15614-001	1537	ENSMUST00000194196.1_GM10048-201	372	362	97.31
ENSMUST00000203044.2_GM44206-001	592	ENSMUST00000203620.1_GM44206-002	358	273	76.26
ENSMUST00000184587.3_1810026B05RIK-008	5738	ENSMUST00000187421.6_1810026B05RIK-007	519	321	61.85
ENSMUST00000140267.8_TMEM134-001	939	ENSMUST00000148807.8_TMEM134-011	938	930	99.15
ENSMUST00000148807.8_TMEM134-011	938	ENSMUST00000137579.3_TMEM134-012	673	429	63.74
ENSMUST00000129191.7_E130307A14RIK-004	2011	ENSMUST00000151921.7_E130307A14RIK-002	1660	1318	79.40
ENSMUST00000144796.1_B130055M24RIK-001	1778	ENSMUST00000147487.1_B130055M24RIK-002	1142	932	81.61
ENSMUST00000196532.1_GM43836-001	381	ENSMUST00000197362.1_GM42634-001	381	381	100.00
ENSMUST00000196492.2_GM42860-001	3991	ENSMUST00000196532.1_GM43836-001	381	381	100.00
ENSMUST00000195987.1_GM43590-001	387	ENSMUST00000196532.1_GM43836-001	381	374	98.16
ENSMUST00000185587.1_GM29084-001	1452	ENSMUST00000196532.1_GM43836-001	381	230	60.37
ENSMUST00000183215.7_RIAN-010	880	ENSMUST00000182770.7_RIAN-002	294	255	86.73
ENSMUST00000149246.7_2410018L13RIK-002	3370	ENSMUST00000135421.7_2410018L13RIK-003	1407	947	67.31
ENSMUST00000181189.2_2310010J17RIK-001	490	ENSMUST00000209164.1_2310010J17RIK-002	432	320	74.07
ENSMUST00000181189.2_2310010J17RIK-001	490	ENSMUST00000209166.1_2310010J17RIK-003	271	205	75.65
ENSMUST00000209449.1_1300002E11RIK-007	580	ENSMUST00000181960.2_1300002E11RIK-002	574	560	97.56
ENSMUST00000176201.1_GM20707-001	2516	ENSMUST00000144166.7_GM13166-001	326	286	87.73
ENSMUST00000161461.7_GAS5-004	793	ENSMUST00000160429.7_GAS5-014	759	507	66.80
ENSMUST00000161461.7_GAS5-004	793	ENSMUST00000065709.11_GAS5-023	530	476	89.81
ENSMUST00000161461.7_GAS5-004	793	ENSMUST00000162558.7_GAS5-001	502	348	69.32
ENSMUST00000185820.6_TCTN2-001	2733	ENSMUST00000130912.2_TCTN2-006	2316	2099	90.63
ENSMUST00000206155.1_SNHG1-001	605	ENSMUST00000205852.1_SNHG1-013	510	396	77.65
ENSMUST00000205852.1_SNHG1-013	510	ENSMUST00000205825.1_SNHG1-016	495	298	60.20
ENSMUST00000144166.7_GM13166-001	326	ENSMUST00000146671.7_GM13166-002	314	244	77.71
ENSMUST00000146671.7_GM13166-002	314	ENSMUST00000124975.1_GM13166-003	282	203	71.99
ENSMUST00000183087.1_BVHT-001	588	ENSMUST00000183083.7_BVHT-002	483	296	61.28
ENSMUST00000176016.1_AA465934-003	471	ENSMUST00000177150.1_AA465934-002	383	248	64.75
ENSMUST00000140267.8_TMEM134-001	939	ENSMUST00000148807.8_TMEM134-011	938	930	99.15
ENSMUST00000140267.8_TMEM134-001	939	ENSMUST00000137579.3_TMEM134-012	673	424	63.00
ENSMUST00000197362.1_GM42634-001	381	ENSMUST00000196532.1_GM43836-001	381	381	100.00
ENSMUST00000196492.2_GM42860-001	3991	ENSMUST00000197362.1_GM42634-001	381	381	100.00
ENSMUST00000195987.1_GM43590-001	387	ENSMUST00000197362.1_GM42634-001	381	374	98.16
ENSMUST00000185587.1_GM29084-001	1452	ENSMUST00000197362.1_GM42634-001	381	230	60.37
ENSMUST00000132559.1_HOTAIRM1-001	713	ENSMUST00000159006.1_HOTAIRM1-002	253	164	64.82
ENSMUST00000160429.7_GAS5-014	759	ENSMUST00000065709.11_GAS5-023	530	482	90.94
ENSMUST00000161461.7_GAS5-004	793	ENSMUST00000065709.11_GAS5-023	530	476	89.81
ENSMUST00000159438.7_GAS5-024	779	ENSMUST00000065709.11_GAS5-023	530	410	77.36
ENSMUST00000152125.7_SNHG17-006	1046	ENSMUST00000138592.1_SNHG17-008	342	243	71.05
ENSMUST00000181045.7_4933404O12RIK-001	3967	ENSMUST00000197095.4_4933404O12RIK-004	617	393	63.70
ENSMUST00000200694.3_GM43809-001	338	ENSMUST00000202033.1_GM43809-002	304	234	76.97
ENSMUST00000203964.1_GM44183-001	1628	ENSMUST00000192993.1_GM37110-001	1628	1628	100.00
ENSMUST00000204247.1_GM44087-001	1770	ENSMUST00000203964.1_GM44183-001	1628	1635	100.43
ENSMUST00000194131.1_GM38383-001	2660	ENSMUST00000203964.1_GM44183-001	1628	1441	88.51
ENSMUST00000203964.1_GM44183-001	1628	ENSMUST00000195240.1_GM37724-001	1221	1213	99.34
ENSMUST00000203964.1_GM44183-001	1628	ENSMUST00000202469.1_GM42887-001	1119	1121	100.18
ENSMUST00000203964.1_GM44183-001	1628	ENSMUST00000209929.1_GM45553-001	507	506	99.80
ENSMUST00000152125.7_SNHG17-006	1046	ENSMUST00000138592.1_SNHG17-008	342	243	71.05
ENSMUST00000174464.1_1110038B12RIK-007	785	ENSMUST00000174714.7_1110038B12RIK-004	520	386	74.23
ENSMUST00000149246.7_2410018L13RIK-002	3370	ENSMUST00000135421.7_2410018L13RIK-003	1407	947	67.31
ENSMUST00000180690.1_2500002B13RIK-001	2618	ENSMUST00000210752.1_2500002B13RIK-002	298	204	68.46
ENSMUST00000183215.7_RIAN-010	880	ENSMUST00000182770.7_RIAN-002	294	255	86.73
ENSMUST00000202850.1_GM43294-001	2490	ENSMUST00000195400.1_GM37954-001	2071	1377	66.49
ENSMUST00000202850.1_GM43294-001	2490	ENSMUST00000156275.1_4933427J07RIK-001	1533	959	62.56
ENSMUST00000202850.1_GM43294-001	2490	ENSMUST00000186337.1_GM29055-001	1710	1141	66.73
ENSMUST00000202850.1_GM43294-001	2490	ENSMUST00000195726.1_GM37404-001	359	359	100.00
ENSMUST00000202850.1_GM43294-001	2490	ENSMUST00000196463.1_GM43238-001	359	359	100.00
ENSMUST00000203974.1_A430010J10RIK-003	3187	ENSMUST00000054470.4_A430010J10RIK-201	408	414	101.47
ENSMUST00000185303.1_GM28370-001	3375	ENSMUST00000196262.1_A430073D23RIK-001	665	493	74.14
ENSMUST00000133648.1_GM13977-001	4049	ENSMUST00000067136.6_1700082M22RIK-001	2022	1214	60.04
ENSMUST00000133648.1_GM13977-001	4049	ENSMUST00000208775.1_GM45090-001	1148	1155	100.61
ENSMUST00000133648.1_GM13977-001	4049	ENSMUST00000133766.1_A730017L22RIK-002	547	365	66.73
ENSMUST00000133648.1_GM13977-001	4049	ENSMUST00000194196.1_GM10048-201	372	374	100.54
ENSMUST00000205280.1_GM44894-001	2174	ENSMUST00000187850.1_GM43190-001	1779	1271	71.44
ENSMUST00000205280.1_GM44894-001	2174	ENSMUST00000186016.1_4933411E06RIK-001	1493	1085	72.67
ENSMUST00000205280.1_GM44894-001	2174	ENSMUST00000194196.1_GM10048-201	372	376	101.08
ENSMUST00000201584.1_GM42546-001	2592	ENSMUST00000195455.1_GM37091-001	2087	2089	100.10
ENSMUST00000211468.1_GM45501-001	2526	ENSMUST00000191756.1_GM37646-001	111	73	65.77
ENSMUST00000203845.1_GM44007-001	2189	ENSMUST00000199063.1_GM42629-001	1102	772	70.05
ENSMUST00000203845.1_GM44007-001	2189	ENSMUST00000166107.1_AY512931-201	387	245	63.31
ENSMUST00000197865.1_GM43056-001	2791	ENSMUST00000181186.1_GM26547-201	1508	909	60.28
ENSMUST00000207808.1_GM44848-001	3234	ENSMUST00000181186.1_GM26547-201	1508	969	64.26
ENSMUST00000181186.1_GM26547-201	1508	ENSMUST00000216019.1_4930554C24RIK-004	1159	1066	91.98
ENSMUST00000191652.1_GM37158-001	5704	ENSMUST00000194989.1_GM37761-001	2098	1554	74.07
ENSMUST00000185789.1_KCNQ1OT1-001	84395	ENSMUST00000194989.1_GM37761-001	2098	1565	74.59
ENSMUST00000171743.7_TMEM134-202	3701	ENSMUST00000137579.3_TMEM134-012	673	427	63.45
ENSMUST00000187850.1_GM43190-001	1779	ENSMUST00000186016.1_4933411E06RIK-001	1493	1073	71.87
ENSMUST00000191652.1_GM37158-001	5704	ENSMUST00000187850.1_GM43190-001	1779	1092	61.38
ENSMUST00000193082.1_GM37086-001	3452	ENSMUST00000187850.1_GM43190-001	1779	1268	71.28
ENSMUST00000187850.1_GM43190-001	1779	ENSMUST00000209898.1_RP24-571A14.6-003	1714	1131	65.99
ENSMUST00000197090.1_GM43577-001	3344	ENSMUST00000187850.1_GM43190-001	1779	1263	70.99
ENSMUST00000207411.1_2900027M19RIK-001	4448	ENSMUST00000187850.1_GM43190-001	1779	1222	68.69
ENSMUST00000205280.1_GM44894-001	2174	ENSMUST00000187850.1_GM43190-001	1779	1271	71.44
ENSMUST00000194058.1_GM38253-001	4678	ENSMUST00000187850.1_GM43190-001	1779	1077	60.54
ENSMUST00000187850.1_GM43190-001	1779	ENSMUST00000194196.1_GM10048-201	372	374	100.54
ENSMUST00000194131.1_GM38383-001	2660	ENSMUST00000204247.1_GM44087-001	1770	1499	84.69
ENSMUST00000194131.1_GM38383-001	2660	ENSMUST00000203964.1_GM44183-001	1628	1441	88.51
ENSMUST00000194131.1_GM38383-001	2660	ENSMUST00000192993.1_GM37110-001	1628	1441	88.51
ENSMUST00000194131.1_GM38383-001	2660	ENSMUST00000195240.1_GM37724-001	1221	1031	84.44
ENSMUST00000194131.1_GM38383-001	2660	ENSMUST00000202469.1_GM42887-001	1119	946	84.54
ENSMUST00000194131.1_GM38383-001	2660	ENSMUST00000209929.1_GM45553-001	507	314	61.93
ENSMUST00000204387.1_GM44189-001	3083	ENSMUST00000195726.1_GM37404-001	359	359	100.00
ENSMUST00000204387.1_GM44189-001	3083	ENSMUST00000196262.1_A430073D23RIK-001	665	444	66.77
ENSMUST00000204387.1_GM44189-001	3083	ENSMUST00000196463.1_GM43238-001	359	359	100.00
ENSMUST00000206710.1_GM45033-001	3167	ENSMUST00000213142.1_RP24-553E23.8-001	832	831	99.88
ENSMUST00000194706.1_GM7292-001	2527	ENSMUST00000192863.1_2900097C17RIK-001	1149	1132	98.52
ENSMUST00000089534.5_GM7293-001	3549	ENSMUST00000148202.1_GM14133-002	223	144	64.57
ENSMUST00000191652.1_GM37158-001	5704	ENSMUST00000067136.6_1700082M22RIK-001	2022	1594	78.83
ENSMUST00000185789.1_KCNQ1OT1-001	84395	ENSMUST00000067136.6_1700082M22RIK-001	2022	1618	80.02
ENSMUST00000133648.1_GM13977-001	4049	ENSMUST00000067136.6_1700082M22RIK-001	2022	1216	60.14
ENSMUST00000067136.6_1700082M22RIK-001	2022	ENSMUST00000208775.1_GM45090-001	1148	1158	100.87
ENSMUST00000204247.1_GM44087-001	1770	ENSMUST00000195240.1_GM37724-001	1221	1224	100.25
ENSMUST00000203964.1_GM44183-001	1628	ENSMUST00000195240.1_GM37724-001	1221	1213	99.34
ENSMUST00000192993.1_GM37110-001	1628	ENSMUST00000195240.1_GM37724-001	1221	1213	99.34
ENSMUST00000195240.1_GM37724-001	1221	ENSMUST00000202469.1_GM42887-001	1119	1122	100.27
ENSMUST00000194131.1_GM38383-001	2660	ENSMUST00000195240.1_GM37724-001	1221	1031	84.44
ENSMUST00000147722.1_GM16211-001	1620	ENSMUST00000195240.1_GM37724-001	1221	796	65.19
ENSMUST00000180779.1_5430416N02RIK-002	3486	ENSMUST00000195240.1_GM37724-001	1221	837	68.55
ENSMUST00000195240.1_GM37724-001	1221	ENSMUST00000209929.1_GM45553-001	507	505	99.61
ENSMUST00000190705.1_GM29325-001	2528	ENSMUST00000191756.1_GM37646-001	111	76	68.47
ENSMUST00000204543.1_GM44369-001	2175	ENSMUST00000191756.1_GM37646-001	111	72	64.86
ENSMUST00000181811.1_GM17275-201	2550	ENSMUST00000191756.1_GM37646-001	111	74	66.67
ENSMUST00000209358.1_GM45298-001	1219	ENSMUST00000191756.1_GM37646-001	111	74	66.67
ENSMUST00000211468.1_GM45501-001	2526	ENSMUST00000191756.1_GM37646-001	111	73	65.77
ENSMUST00000193626.1_GM37612-001	582	ENSMUST00000191756.1_GM37646-001	111	69	62.16
ENSMUST00000143016.1_GM12207-001	494	ENSMUST00000191756.1_GM37646-001	111	70	63.06
ENSMUST00000191652.1_GM37158-001	5704	ENSMUST00000213142.1_RP24-553E23.8-001	832	808	97.12
ENSMUST00000206710.1_GM45033-001	3167	ENSMUST00000213142.1_RP24-553E23.8-001	832	831	99.88
ENSMUST00000185789.1_KCNQ1OT1-001	84395	ENSMUST00000213142.1_RP24-553E23.8-001	832	808	97.12
ENSMUST00000143016.1_GM12207-001	494	ENSMUST00000191756.1_GM37646-001	111	70	63.06
ENSMUST00000194058.1_GM38253-001	4678	ENSMUST00000208775.1_GM45090-001	1148	1023	89.11
ENSMUST00000194058.1_GM38253-001	4678	ENSMUST00000187850.1_GM43190-001	1779	1077	60.54
ENSMUST00000194058.1_GM38253-001	4678	ENSMUST00000194196.1_GM10048-201	372	371	99.73
ENSMUST00000195723.1_GM37077-001	3691	ENSMUST00000194196.1_GM10048-201	372	370	99.46
ENSMUST00000185789.1_KCNQ1OT1-001	84395	ENSMUST00000191652.1_GM37158-001	5704	5215	91.43
ENSMUST00000185789.1_KCNQ1OT1-001	84395	ENSMUST00000207808.1_GM44848-001	3234	2063	63.79
ENSMUST00000185789.1_KCNQ1OT1-001	84395	ENSMUST00000194989.1_GM37761-001	2098	1565	74.59
ENSMUST00000185789.1_KCNQ1OT1-001	84395	ENSMUST00000208775.1_GM45090-001	1148	1145	99.74
ENSMUST00000185789.1_KCNQ1OT1-001	84395	ENSMUST00000186337.1_GM29055-001	1710	1337	78.19
ENSMUST00000185789.1_KCNQ1OT1-001	84395	ENSMUST00000186337.1_GM29055-001	1710	1064	62.22
ENSMUST00000185789.1_KCNQ1OT1-001	84395	ENSMUST00000067136.6_1700082M22RIK-001	2022	1618	80.02
ENSMUST00000185789.1_KCNQ1OT1-001	84395	ENSMUST00000213142.1_RP24-553E23.8-001	832	808	97.12
ENSMUST00000185789.1_KCNQ1OT1-001	84395	ENSMUST00000196262.1_A430073D23RIK-001	665	515	77.44
ENSMUST00000185789.1_KCNQ1OT1-001	84395	ENSMUST00000195726.1_GM37404-001	359	359	100.00
ENSMUST00000185789.1_KCNQ1OT1-001	84395	ENSMUST00000196463.1_GM43238-001	359	359	100.00
ENSMUST00000197090.1_GM43577-001	3344	ENSMUST00000187850.1_GM43190-001	1779	1263	70.99
ENSMUST00000197090.1_GM43577-001	3344	ENSMUST00000209898.1_RP24-571A14.6-003	1714	1068	62.31
ENSMUST00000197090.1_GM43577-001	3344	ENSMUST00000186016.1_4933411E06RIK-001	1493	1069	71.60
ENSMUST00000197090.1_GM43577-001	3344	ENSMUST00000194196.1_GM10048-201	372	375	100.81
ENSMUST00000072180.4_GM10062-201	1470	ENSMUST00000181398.2_GM43972-001	1467	1463	99.73
ENSMUST00000207411.1_2900027M19RIK-001	4448	ENSMUST00000187850.1_GM43190-001	1779	1222	68.69
ENSMUST00000207411.1_2900027M19RIK-001	4448	ENSMUST00000186016.1_4933411E06RIK-001	1493	1090	73.01
ENSMUST00000207411.1_2900027M19RIK-001	4448	ENSMUST00000209898.1_RP24-571A14.6-003	1714	1070	62.43
ENSMUST00000207411.1_2900027M19RIK-001	4448	ENSMUST00000194196.1_GM10048-201	372	374	100.54
ENSMUST00000197865.1_GM43056-001	2791	ENSMUST00000181186.1_GM26547-201	1508	909	60.28
ENSMUST00000197865.1_GM43056-001	2791	ENSMUST00000216019.1_4930554C24RIK-004	1159	908	78.34
ENSMUST00000191652.1_GM37158-001	5704	ENSMUST00000207808.1_GM44848-001	3234	2262	69.94
ENSMUST00000185789.1_KCNQ1OT1-001	84395	ENSMUST00000207808.1_GM44848-001	3234	2064	63.82
ENSMUST00000207808.1_GM44848-001	3234	ENSMUST00000195400.1_GM37954-001	2071	1262	60.94
ENSMUST00000207808.1_GM44848-001	3234	ENSMUST00000186337.1_GM29055-001	1710	1315	76.90
ENSMUST00000207808.1_GM44848-001	3234	ENSMUST00000216019.1_4930554C24RIK-004	1159	943	81.36
ENSMUST00000207808.1_GM44848-001	3234	ENSMUST00000181186.1_GM26547-201	1508	969	64.26
ENSMUST00000207808.1_GM44848-001	3234	ENSMUST00000196262.1_A430073D23RIK-001	665	568	85.41
ENSMUST00000207808.1_GM44848-001	3234	ENSMUST00000195726.1_GM37404-001	359	359	100.00
ENSMUST00000207808.1_GM44848-001	3234	ENSMUST00000196463.1_GM43238-001	359	359	100.00
ENSMUST00000209358.1_GM45298-001	1219	ENSMUST00000191756.1_GM37646-001	111	74	66.67
ENSMUST00000209823.1_GM42031-001	1885	ENSMUST00000181610.1_GM26880-201	1318	811	61.53
ENSMUST00000124055.1_GM16249-001	1258	ENSMUST00000199063.1_GM42629-001	1102	698	63.34
ENSMUST00000203845.1_GM44007-001	2189	ENSMUST00000199063.1_GM42629-001	1102	774	70.24
ENSMUST00000202850.1_GM43294-001	2490	ENSMUST00000156275.1_4933427J07RIK-001	1533	959	62.56
ENSMUST00000206358.1_AU020206-002	3009	ENSMUST00000181224.1_AU020206-001	656	477	72.71
ENSMUST00000188966.1_GM28268-001	2528	ENSMUST00000195400.1_GM37954-001	2071	1309	63.21
ENSMUST00000188966.1_GM28268-001	2528	ENSMUST00000196463.1_GM43238-001	359	359	100.00
ENSMUST00000188966.1_GM28268-001	2528	ENSMUST00000195726.1_GM37404-001	359	359	100.00
ENSMUST00000201584.1_GM42546-001	2592	ENSMUST00000195455.1_GM37091-001	2087	2089	100.10
ENSMUST00000190693.1_9130221H12RIK-002	1541	ENSMUST00000169914.1_9130221H12RIK-201	1465	1382	94.33
ENSMUST00000208775.1_GM45090-001	1148	ENSMUST00000194196.1_GM10048-201	372	374	100.54
ENSMUST00000191652.1_GM37158-001	5704	ENSMUST00000194196.1_GM10048-201	372	375	100.81
ENSMUST00000187850.1_GM43190-001	1779	ENSMUST00000194196.1_GM10048-201	372	374	100.54
ENSMUST00000193082.1_GM37086-001	3452	ENSMUST00000194196.1_GM10048-201	372	374	100.54
ENSMUST00000197090.1_GM43577-001	3344	ENSMUST00000194196.1_GM10048-201	372	375	100.81
ENSMUST00000194058.1_GM38253-001	4678	ENSMUST00000194196.1_GM10048-201	372	371	99.73
ENSMUST00000197734.1_GM42768-001	2897	ENSMUST00000194196.1_GM10048-201	372	376	101.08
ENSMUST00000195723.1_GM37077-001	3691	ENSMUST00000194196.1_GM10048-201	372	370	99.46
ENSMUST00000155976.1_GM15614-001	1537	ENSMUST00000194196.1_GM10048-201	372	362	97.31
ENSMUST00000205280.1_GM44894-001	2174	ENSMUST00000194196.1_GM10048-201	372	376	101.08
ENSMUST00000207411.1_2900027M19RIK-001	4448	ENSMUST00000194196.1_GM10048-201	372	374	100.54
ENSMUST00000209898.1_RP24-571A14.6-003	1714	ENSMUST00000194196.1_GM10048-201	372	294	79.03
ENSMUST00000186016.1_4933411E06RIK-001	1493	ENSMUST00000194196.1_GM10048-201	372	255	68.55
ENSMUST00000133648.1_GM13977-001	4049	ENSMUST00000194196.1_GM10048-201	372	374	100.54
ENSMUST00000198917.1_GM42910-001	2921	ENSMUST00000194196.1_GM10048-201	372	262	70.43
ENSMUST00000190705.1_GM29325-001	2528	ENSMUST00000191756.1_GM37646-001	111	76	68.47
ENSMUST00000193626.1_GM37612-001	582	ENSMUST00000191756.1_GM37646-001	111	69	62.16
ENSMUST00000197734.1_GM42768-001	2897	ENSMUST00000194196.1_GM10048-201	372	376	101.08
ENSMUST00000197846.1_GM43535-001	164	ENSMUST00000197996.1_GM43520-001	164	164	100.00
ENSMUST00000204106.1_GM44231-001	4075	ENSMUST00000197846.1_GM43535-001	164	130	79.27
ENSMUST00000194529.1_GM38194-001	2211	ENSMUST00000197846.1_GM43535-001	164	130	79.27
ENSMUST00000196492.2_GM42860-001	3991	ENSMUST00000197846.1_GM43535-001	164	105	64.02
ENSMUST00000198917.1_GM42910-001	2921	ENSMUST00000194196.1_GM10048-201	372	262	70.43
ENSMUST00000207808.1_GM44848-001	3234	ENSMUST00000216019.1_4930554C24RIK-004	1159	943	81.36
ENSMUST00000197865.1_GM43056-001	2791	ENSMUST00000216019.1_4930554C24RIK-004	1159	908	78.34
ENSMUST00000181186.1_GM26547-201	1508	ENSMUST00000216019.1_4930554C24RIK-004	1159	1066	91.98
ENSMUST00000205775.1_GM44997-002	3535	ENSMUST00000186016.1_4933411E06RIK-001	1493	896	60.01
ENSMUST00000193241.1_GM37567-001	2279	ENSMUST00000204538.1_GM44249-001	1805	1382	76.57
ENSMUST00000204538.1_GM44249-001	1805	ENSMUST00000181529.1_GM26610-201	1024	819	79.98
ENSMUST00000195680.1_GM37697-001	1844	ENSMUST00000195426.1_GM38312-001	1746	1627	93.18
ENSMUST00000132077.2_TUG1-002	6709	ENSMUST00000153313.8_TUG1-003	5112	3387	66.26
ENSMUST00000204106.1_GM44231-001	4075	ENSMUST00000202184.1_GM42959-001	212	212	100.00
ENSMUST00000194529.1_GM38194-001	2211	ENSMUST00000202184.1_GM42959-001	212	138	65.09
ENSMUST00000204106.1_GM44231-001	4075	ENSMUST00000194529.1_GM38194-001	2211	1704	77.07
ENSMUST00000204106.1_GM44231-001	4075	ENSMUST00000197120.1_GM42566-001	643	653	101.56
ENSMUST00000204106.1_GM44231-001	4075	ENSMUST00000194275.1_GM37758-001	629	488	77.58
ENSMUST00000204106.1_GM44231-001	4075	ENSMUST00000202184.1_GM42959-001	212	212	100.00
ENSMUST00000204106.1_GM44231-001	4075	ENSMUST00000204549.1_GM43940-001	165	167	101.21
ENSMUST00000204106.1_GM44231-001	4075	ENSMUST00000197846.1_GM43535-001	164	130	79.27
ENSMUST00000204106.1_GM44231-001	4075	ENSMUST00000197996.1_GM43520-001	164	130	79.27
ENSMUST00000195680.1_GM37697-001	1844	ENSMUST00000195426.1_GM38312-001	1746	1627	93.18
ENSMUST00000190693.1_9130221H12RIK-002	1541	ENSMUST00000169914.1_9130221H12RIK-201	1465	1382	94.33
ENSMUST00000203974.1_A430010J10RIK-003	3187	ENSMUST00000054470.4_A430010J10RIK-201	408	414	101.47
ENSMUST00000089534.5_GM7293-001	3549	ENSMUST00000148202.1_GM14133-002	223	144	64.57
ENSMUST00000124055.1_GM16249-001	1258	ENSMUST00000199063.1_GM42629-001	1102	698	63.34
ENSMUST00000194275.1_GM37758-001	629	ENSMUST00000204549.1_GM43940-001	165	139	84.24
ENSMUST00000197120.1_GM42566-001	643	ENSMUST00000204549.1_GM43940-001	165	140	84.85
ENSMUST00000204106.1_GM44231-001	4075	ENSMUST00000204549.1_GM43940-001	165	167	101.21
ENSMUST00000072180.4_GM10062-201	1470	ENSMUST00000181398.2_GM43972-001	1467	1463	99.73
ENSMUST00000180863.1_GM26809-201	2981	ENSMUST00000202542.1_GM20186-001	741	548	73.95
ENSMUST00000180863.1_GM26809-201	2981	ENSMUST00000156081.1_GM12840-001	627	513	81.82
ENSMUST00000180863.1_GM26809-201	2981	ENSMUST00000187536.1_GM29408-001	216	216	100.00
ENSMUST00000180863.1_GM26809-201	2981	ENSMUST00000187536.1_GM29408-001	216	216	100.00
ENSMUST00000133808.1_C330006A16RIK-001	2483	ENSMUST00000155199.1_1810012K08RIK-001	574	369	64.29
ENSMUST00000181811.1_GM17275-201	2550	ENSMUST00000191756.1_GM37646-001	111	74	66.67
ENSMUST00000132077.2_TUG1-002	6709	ENSMUST00000153313.8_TUG1-003	5112	3387	66.26
