# Supplementary material for: Identifying sequence features that drive ribosomal association for lncRNA
Source: BMC Genomics. 2018 Dec 31;19(Suppl 10):906. doi: 10.1186/s12864-018-5275-8 (PMC6311901; doi:10.1186/s12864-018-5275-8)
Supplement: Supplementary file 3 — Raw data for mouse. (ZIP 5080 kb) [file 12864_2018_5275_MOESM3_ESM.zip › raw_mouse/9_mouse_prelncrna.txt]

#lncRNA_ID	chr	strand	exon	seq
ENSMUST00000130875.7_1810058I24RIK-003	chr6	+	35252716:35252782,35252956:35253045,35260410:35260463,35261159:35261637,	GAGCTGGAGCTGGAGCACCTCTCACACCCTCCTCGCCCTCCCCACCGACATCATGCTCCAGTTCCTGgtgagtggggcctcggaggatcgggcctcgcggtcgcctcgttcccccggggtcccgggtcggcggtgcacggctctgcagttggggctcgtcgccctcgggtttgctcgcgcagttttcctctggcctcctcctaagtccttgggtctttgcctgggtttgtttatatgtagTCCTTCAAGTTCCGAAAACTTTGGGGTGTCAGTGATATGACTGCGTTTTCAAAAAACCACTTACTGTGAGCTCTTGGCGAAATCTTCGCGgtaagttgggtcggaggagtcatcaagatgacttggctcctgtcctctccacgcgacttcccgtagacc…
ENSMUST00000201653.1_CCT6A-003	chr5	+	129789878:129789990,129790584:129790687,129790822:129791064,	TTCTGGAACAAGTCAAAGTAAGCAAAGAGATGGACAGAGAAACACTCATCGATGTGGCGAGGACATCTCTGCGGACTAAAGTTCATGCTGAACTTGCAGATGTCTTGACAGAGgtgtgtattaagcatagttgggcgcatgtggtacagtgcatggggaaagtcttagtaaaaacctgttgtaagtgttgcacacataggctcttcacagggatgctgtctagaggaaggggttagagttttccctaggcagtaatgatctaatctgtcttcaacatggaaagaagggattgttaactggccaggcttaggaaggaaaatttgcactgttggaagaagtctctagtcccgtggttttgcttccattcctccccccaccccctttgcacatttaagggaa…
ENSMUST00000131787.1_2410006H16RIK-001	chr11	+	62602877:62603023,62603235:62603282,62603597:62603646,62604403:62604466,62604655:62604807,	CTCTGCGGCCATCATGGGATCGTGCTCTTCTCGCTCGTTGAGCTGGTCCCTTCGCCGTGGCCTGCTGGTGACGGTCTGGAGCGATGCTGAGCCCGGGCCCAGCCTCTCAGCTCCGCCTTGTGCGCTGCACAGATCTAGGGGAGCCTGgtaagtcgaggtctgcatcgcggggcgccgcgcgtgggcggggtgtcggctgcaatgatgatgaaactagaaaaaaaaggaagtgccgtccgatgcgacaactgacgacatccctagttagctgactgcagtcgtttaagcctcggcgacccagtgctgaacacaagtgttctaattgcccctcatgactcttactcttctaacctttcagACGGGACGTTGACAACGTGGAATAGGAGCAGTATCATCCCA…
ENSMUST00000128960.1_BRIP1OS-001	chr11	+	86201370:86201552,86206953:86211192,	ACCCCGCGAAAAAGACTGGGACAAGTTCCGCACATTTGCTTGAAGGAAAAAAAAAAATTCTTGTACTGTGAGACTTTAAGAAGCACAAAATGGGCGTTAGACGGGTCTTACATTTGGTGCATTGACCGGGAATCGTCCTGCTGGCGGGTCCAGTGACAGGAGACCGGAGGATTGTTCGAGCAGgtaccgcggctgtgtctctttgtgtccgcccttggcgtgcgtctattccgcgcgtctattccgtctgttccctctattttgagtcggctgcaagtcagtttggtttcggtttgcaaaggagttgtctgccgggggttgccagaagcgaccttaacgctgcggtaacgaagagtcctggaggacgctccagactctcagagtgggaagtcggatccg…
ENSMUST00000196492.2_GM42860-001	chr5	-	60803716:60807706,	GAGAGGCAGTGCGCAGACTCATTCATTCCCCGAGAGGAACAAAGGAAAATACAACAGGCATTTCCAGTCTTTGAAGGAGCCGAGGGTGGGCGTGTCCACGCTCCGGTAGAATACTTACAAATTAAAGAAATTGCTGAGTCGGTCCGTAAATACGGAACCAATGCTAATTTTACCTTGGTGCAGTTAGACAGGCTCGCTGGCATGGCACTAACTCCTGCTGACTGGCAAATGATTGCAAAAGCCGCTCTCCCTAATATGGGCAAATATTTGGAATGGAGATCTCTGTGGCGAGAGGCTGCACAGGCGCAGGACCGAGCAAACGCTGCTGCTTTAACTCCAGAGCAGAGAGATTGGACTTTTGACTTGTTAACGGGTCAGAGAGCTTATTCTGCTAAACCT…
ENSMUST00000122365.1_GM28037-001	chr16	+	55966343:55966438,55966547:55966622,55967060:55967170,55969510:55969646,55970112:55970175,55980595:55980721,	AGGAGATTCTCTCCCTCTGCCCTATAAGGTTCTCCCATGATTCTTTCTTTCTCTTCGCCATCTTTACCCCGGCAGGCCGACATCTATCACCATGAAgtaagcgggcgcccggtgtcccaatccgcctccatcctgaggccgagctaccggggatggctcctctttgcagcgcacatactaacgagcttcgccttttccttccagGGTCGAGCTGTGCAGTTTCAGCGGGTACAAGATCTACCCGGGACACGGGCGGCGCTACGCCAGGACCGACGGGAAGgtaaaggccggctgggccgagcgcggctcgggacgctgggagtagaaggacggtcctctctccccgaaggccccgggaccgcgtgtgggatgggaaacttgagggaatatggatggtgt…
ENSMUST00000201927.1_CCT6A-006	chr5	+	129844970:129845072,129845583:129845655,129845748:129845982,	GTTCTTGCGCAAAACTCTGGTTTTGACCTTCAGGAAACATTAGTTAAAGTTCAAGCTGAACATTCGGAATCCGGCCAGCTCGTAGGTGTGGATCTGAGCACAGgtgagaatattgcagcttggttgtgaggtaaacctaggtgggggaagatgggtgacaggaggatcttggtaccagtgctgtgggaaaagcagaaagcttatgtgagtaacctaatagaagacatttgggaatgagagaagtcaaaagtgcatgtgttgtgcgtcaacagcagtgtgtcctgagcagagtgtgcagcagtctgctaagcagtgagcactgactgtaaggcattgctaagagtgtttggagaagtcttggttactaatggaagagtactgttcctttgtatttaaagt…
ENSMUST00000189909.6_ZFAS1-001	chr2	+	167062934:167063297,167063636:167063727,167065159:167065217,167065434:167065480,167065687:167065862,	GCGGCCGCAGGTCTCGGCTGGCCCCGGAGCCAGGGGGACGCGGCGGGCGGCTCGTGCGTGCCAAGCGCGACATGGCGCGGAAGCCGAGAAGCCCCGGAGGCCCAGTGAGCACGGGGAGGGGCTAGACACTGGCTGGACAACCATTAGCTAGCTGGGGCCGGGCGGCTCGGGGACTACATTTCCCAGGACGCCAAGCGGTCGCGCCCGGAAGCGACGCGCCATGGGCACAGTGCGCAGGCGCACGCGCCGCCAAGGTCTATATAAGGAAGGTTCGCCGCCGCTCTCGTCCTTTCGTTCCGGCGGCTCCTAGAGCGTTTGCTTTGTTCCCGATATGTCTCGTCCCTCCGGGGTTAACTTGCAGATGgtgagttgagtccacacagcacaagtttttttttt…
ENSMUST00000191652.1_GM37158-001	chrY	-	16691330:16697033,	GGGCCCACACAGGATTCCACACGTGATCCTAAGACCTCTAGTGAGTGGAACACAACTTCTGCCAGGAGTCTGGTTCGAACACCAGATATCTGGGTACCTGCCTTGCAAGAAGAGAGCTTGCCTGCAGAGAATACCCTGCCCACTGAAACTAAGGAGAGTGCTACCCTCCAGGTCTGCTCATAGAGGCTAACAGAGTCACCTGAAGAACAAGCTCTTAACAGTGACAACTAAAACAGCTAGCTTCAGAGATTACCAGATGGCGAAAGGCAAACGTAAGAATCCTACTAACAGAAATCAAGACCACTCACCATCATCAGAACGCAGCACTCCCACCCCACCTAGTCCTGGGCACCCCAACACAACCGAAAATCTAGACCCAGTTTTAAAAACATTTCTCAT…
ENSMUST00000185587.1_GM29084-001	chr1	-	62534491:62535942,	GAGCGTGCGCATCGCACCCTCAAAACCTATCTTATAAAACAGAAGAGGGGAACTTTTGAGGAGACTGTACCCCGAGCACCAAGAGTGTCGGTGTCTTTGGCACTCTTTACACTCAATTTTTTAAATATTGATGCTCATGGCCATACTGCGGCTGAACGTCATTGTTCAGAGCCAGATAGGCCCAATGAGATGGTTAAATGGAAAAATGTCCTTGATAATAAATGGTATGGCCCGGATCCTATCTTGATAAGATCCAGGGGAGCTATCTGTGTTTTCCCACAGAATGAAGACAACCCATTTTGGGTACCAGAAAGACTCACCCGAAAAATCCAGACTGACCAAGGGAATACTAATGTCCCTCGTCTTGGTGATGTCCAGGGCGTCAATAATAAAGAGAGA…
ENSMUST00000193809.1_TUG1-005	chr11	-	3648062:3649673,	GGCCTCGGGCCCTCGGGCCTTCCCAGGCCTGGGTCCTGTGGCCACCTCCTCGCTACCGACAGACAGGAGTTAGTCCCAGAGCCTGGGAGAACAGAGGAAAGTGGCGAGTGCACCACCAGATCCGATCGGGCGTTGCCTGCAGCTCGCAGATGCCTTTGTCCCTCCCCGTGGAATTGGAACTCAACCACCGCAGCGCGCTCTTGGAACCATGTGCTGCCTCCGCTGCCGCTGCCGCCGCCGCCGCCGCCGCCCGCCCGCGCCGCGACACGACACGACACGCCGCGCCTCAACAGACGATGACAGGCTGGGCGTCACGAGATTCAGCGTTCAGTACGGCTTTGCGGCCGGTGCTGCCCGCGCCACCGCTACCTCAGCCACCGCTTTGTCTCCGTAAGCGCA…
ENSMUST00000184126.2_2310009A05RIK-001	chr9	+	73039718:73039865,73042432:73042779,	GCTGCCGGAAGCGGATGAGTCTCCGGGTGGGTCAGGAGCAAACCTCCCTGACCAGTGTTCAATGCTGGAAAAGACAAAAATAAAGATTCTGGATTCTTTACTCCGCCTGACACACCTCGCACAGCGCCCGCCGAGGAGGCGCTCGGAGgtaacagagcagagggaggcagtgcatcgctgaggaccagctcccgggtgaccgcggtgctcatccctcacgccacgtcctcgcgtgggaagtttcatcacggttcttacaataataggaaaaagttataactcaatgaatttttattatcaattttttaccaccccaatggatttctctatccctaattatctattttctaatcaactttttattttctggagtcgatctcactatgtagatcagactgg…
ENSMUST00000201414.3_CCT6A-001	chr5	+	129786998:129787575,129788234:129788297,129789053:129789187,129789817:129789990,129790584:129790687,129791470:129791580,129791783:129791942,129792020:129792102,129793636:129793732,129794352:129794499,129844970:129845072,129845583:129845655,129845748:129846371,	AGTAGCTAGAGACACCCTGCAACTAGAGGCCGACGCCTCTGCTTCCTGTCACACCCAGTCGAGTGCAGAGGCCGAAGCATCCCTCACACACGACCTGCAGGGCTTTTCCTGCACCGCGGAGCCGCGCAGCCTCCACGCTGCAAACTCTTAAAAGCGCCGAACCGTGACGCTGGGGGGCGAGCACAACGGAACCTTAAGATCCAGAGTGCCGATGACGGGAGAACCAGTTTCTCAGATGCGCAATGACGTCGCAACTGGGCGTGGTGGGCGGGTCTTAGAGAGACCAGCGTTGGATTAAGCCAATCAGCGGGCGGCAGGAGGGTCGCCACCCAATGGAGGTGCTCTGTGGGCACGCCGGGGGCGGGCCGGGTGCGTAAGACTTTTCGAGAAGACCCCGCA…
ENSMUST00000031402.11_CCT6A-201	chr5	+	129787439:129787575,129788234:129788297,129789053:129789187,129789817:129789990,129790584:129790687,129791470:129791580,129791783:129791942,129792020:129792102,129793636:129793732,129794352:129794499,129794635:129794647,129844813:129844936,129844970:129845072,129845583:129845655,129845748:129845820,	ATGGCGGCGGTAAAGACCCTAAATCCGAAGGCCGAGGTGGCCCGGGCCCAGGCAGCGCTGGCGGTGAACATCAGCGCGGCTCGGGGCCTGCAGGATGTTCTGAGGACCAACTTGGGGCCTAAGGGCACCATGAAGATgtaagcccgggctggcgggagggcgggcctggcggctcgatggccgcaaactcgagtcgctgcctccaggccttcgcgctagcgttttctttctcccatgtctgggctgcatcccatccaaaccccccgaatccgcgcctttcggggttggcatttgcacctatttcttatagaggaagagagtggcgtgtgcaaccttcccgaacccagccccgggccccgagtttactgggatgtaggagtaaagtccaaatttcagggg…
ENSMUST00000191396.1_2010320M18RIK-001	chr8	+	70776815:70777823,	AGCTGCCGAGTGTGCTCCCGCGGGAATGGGAGGCTGGGCTTTGCCACGAGACAGCCGAGGCTGGTCGGAGACAGCCGAGCACGGCCGTCGGAGGCTCACGAAAACACTAGAAAGCGGAAGGGTCGGGAACGCATTCGGTCCGAAGCTGGGCTCGGTGGACTTGGGACTCTGAGATACCCGAGCCATTCCGGAAGCAGCAGAACGTGCCATAACAGGGGTTTGTTTGTGTTTTTTACGAAGTCGTGAACCTGCCAGACCGCGGAATGTGTCTGGGAGGAACCGAACGACCTCAACTCCAGGCCTTGGGAGTTGACTCGGAGGCCGCCGATAGCTTCCGGAAATTGCCGAAGGTCCACTGGACGAGCTCGGCAGCTGTACCCTCAATGGAGAGCCGCTGGT…
ENSMUST00000152147.7_1810058I24RIK-001	chr6	+	35252654:35252782,35260410:35260463,35261159:35263496,	GGGGCGTAAACCGGAACCTGGCAGCGGGTTCCGCCCTCGCGCCGGGGAGGAGTCCCGGAGCCGAGCTGGAGCTGGAGCACCTCTCACACCCTCCTCGCCCTCCCCACCGACATCATGCTCCAGTTCCTGgtgagtggggcctcggaggatcgggcctcgcggtcgcctcgttcccccggggtcccgggtcggcggtgcacggctctgcagttggggctcgtcgccctcgggtttgctcgcgcagttttcctctggcctcctcctaagtccttgggtctttgcctgggtttgtttatatgtagtccttcaagttccgaaaactttggggtgtcagtgatatgactgcgttttcaaaaaaccacttactgtgagctcttggcgaaatcttcgcggtaagtt…
ENSMUST00000077874.14_PTPMT1-201	chr2	-	90917705:90918050,90917610:90917702,90917429:90917509,90913984:90914175,90910713:90911319,	CTTGCCATTCCACTCCCTCCACCCGACCCCTCGCCGCGCCTCGCGGCGCCTCTCCTTTGGAGCCATGGCTCCTGTTCCGGGATCCCTCGGGCAGGGCCGGGACTCCGGGGACTCAGCTTCGAAGAGTCGGGAGGCATCAGGTGGCCCTCAGCTCTCGTCCTCCGCGTCCTTCTCGCGGTGGCTGGTCGCGAGCCCCGGGGCCGGTGGCTGGCCGCTGCGCCTGGCGGGGTGGGGCGCCTCGCCACTGCGCCTGGCGGGGTGGGGCGGGATGGCGGCCTCCGCGTGGCTGGAGGCCGGCCTGGCCCGGGTGCTCTTCTACCCGACGCTGCTCTACACAGTGTCCGGGggAGGGTGCGCGGCCCGGCGCACCGCGACTGGTACCACCGCATCGACCACACG…
ENSMUST00000168978.1_GM20427-001	chr17	-	34031548:34031572,34030566:34031262,34030368:34030421,34030090:34030254,34029846:34029983,34029510:34029706,34027203:34029068,34026851:34027101,34026663:34026705,34026396:34026470,34026034:34026225,	GAGAACCGAGAGGATCCCGGAGCCGgtgagaggtccctgctgctcccttacggcgctttccaggcctttaccccaaccagtgggccatagagacgcgggcccagagagaccgtaaagttgctgatcaaaggctagagcggtgtcgggggtggggggctgcatccaggaagggtgttggggatgaggtggaccggccttggggacaatgtaagagcggagcaagtagtatagaggaagggcttcaagggacgcggatcccgaataggtagattgagagtcaagtcgagtcgtctcttgttcctccggtcagCGTGATGACCATGGGCCTGCGGGCCCCCCACTGGGTGGCTGTGGGACTGCTGACCTGGGCGGCTTTGGGGCTGCTGGTGGCCGGACACG…
ENSMUST00000210130.1_GM45627-001	chr8	-	34659080:34659369,34658106:34658792,	ATTACAGGTCTGGCAAATGGATGTCACGCATATTTCCTCCTTTGGGAGAAATCAATATTTACATGTTTCTATTGACACCTGCTCTGGTGTAATGTTTGCCACACCTTTAACCGGAGAAAAAGCCTCACATGTGATTCAACATTGTCTTGAGGCATGGAGTGCTTGGGGGAAACCCAAACTCCTTAAGACTGATAATGGACCAGCTTATACATCTCAAAAATTCCAGCAGTTCTGCCGTCAGATGGACGTGACCCACCTGACTGGACTTCCATACAACCCTCAAGGACAGGgtattgttgagcgtgcgcatcgcaccctcaaatcctatctattaaaacagaagaggggaatcgacgagactctaccccgagtaccaagagtgtctgtgtctatggcact…
ENSMUST00000130912.2_TCTN2-006	chr5	+	124598797:124598956,124599135:124599194,124599748:124599783,124602015:124602210,124603748:124603848,124607736:124607932,124608519:124608642,124610270:124610411,124612644:124612709,124615151:124615285,124616469:124616546,124619031:124619108,124620114:124620225,124623007:124623113,124624318:124624472,124625681:124625806,124625895:124625983,124627105:124627458,	GGCGTCGGCTGGTCGGCGAAGGCCGCCACTTTTTCTCTTCCAGGCTATTCTGGGTTTCTGAGGCAGGCCGGCCCGGGTATGGGCTCTCTGTCACCGCTCAGCCTCCTGTGGGGACTCCTCCTGCTGCAGGGCGTCCTGAGGCCGCTGCGCGGGGACCCGGgtgtgtatggtgagggtatggccagcatggcccaggctgagggaatctggctcttaaagggccagacctggggttcctaggatcccggaagccaggccacataaaaaaccagcacacgcaccccaggtacaggttctgtacccgttaacccctccccgcacatccttccttccctcagTTTTCATCCCACCTTTCATCCGGATGTCCAGCCCTGAGGTCCGAGCGACCCTGGTCGGAGg…
ENSMUST00000111461.10_PTPMT1-001	chr2	-	90917610:90918258,90917429:90917509,90913984:90914175,90910713:90911319,	AGGTTCCCTGCTCCCCCAAGAGCAGCTGACAACCACCGCTTTTTTTACAGGCAGACTCGGCTTCTCCAGGGCCTTCCCTGTTTAGAGGAGCCTCTCTGCTGAGCCTCCTCCTTAGTGATGGGTGCACTCCGGGGTCACGGCCCCTCCCTAAGGTCAGGGGTTGGAGAGCCGGCCCTGCTCCTTAGGCAGGGTCACAGTTTCACCCGATCTTGCCATTCCACTCCCTCCACCCGACCCCTCGCCGCGCCTCGCGGCGCCTCTCCTTTGGAGCCATGGCTCCTGTTCCGGGATCCCTCGGGCAGGGCCGGGACTCCGGGGACTCAGCTTCGAAGAGTCGGGAGGCATCAGGTGGCCCTCAGCTCTCGTCCTCCGCGTCCTTCTCGCGGTGGCTGGTCGCGA…
ENSMUST00000211642.1_GM45322-001	chr8	+	49838068:49839428,	GGTTAATGCAGTAAATCTTTTAGAAGTGGCTGGAGTGATTAAGCCTTCCAGTAGAGTTGCCAATATTTTTCAGCAGATACAATTAGTTTTGTTATCTAGAAGATCTCCTGTTTATATTACTCATGTTAGAGCCCATTCAGGCCTACCTGGCCCCATGGCTCTGGGAAATGATTTGGCAGATAAGGCCACTAAAGTGATGGCTGCTGCCCTATCATCCCCGGTAGAGGCTGCAAGAAATTTTCATAACAATTTTCATGTAACGGCTGAAACATTACGCAGTCGTTTCTCCTTGACAAGAAAAGAAGCCCGTGACATTGTTACTCAATGTCAAAGCTGCTGTGAGTTCTTGCCAGTTCCTCATGTGGGAATTAACCCACGCGGTATTCGACCTCTACAGGT…
ENSMUST00000090779.3_GM20634-001	chr3	+	96245554:96248509,	GGCCGTTCGTCTGTTTGCGCTTTCGTGATGTCCGGTCGTGGCAAGCAAGGAGGCAAGGCCCGCGCCAAGGCCAAGTCGCGGTCTTCCCGGGCCGGGCTACAGTTCCCGGTGGGGCGTGTGCACCGGCTGCTGCGCAAGGGCAACTACGCGGAGCGTGTGGGTGCCGGCGCGCCGGTATACATGGCGGCGGTGCTGGAGTACCTAACGGCCGAGATCCTGGAGCTGGCGGGCAACGCGGCCCGCGACAACAAGAAGACGCGCATCATCCCGCGCCACCTGCAGCTGGCCATCCGCAACGACGAGGAGCTCAACAAGCTGCTGGGCAAAGTGACGATCGCGCAGGGCGGCGTCCTGCCCAACATCCAGGCCGTGCTGCTGCCCAAGAAGACGGAGAGCCAC…
ENSMUST00000200473.1_GM42427-001	chr5	+	44137980:44143271,	CTCCACCCCACCAGTCAGCCTCTCTTCGCCTTTGAGTGGAGAGATCCAGAGATGGGAATCTCAGGACAATTGACCTGGACCAGACTCCCACAGGGTTTCAAAAACAGTCCCACCCTGTTTGATGAGGCACTGCACAGAGACCTAGCAGACTTCCGGATCCAGCACCCAGACTTGATCCTGCTACAGTACGTGGATGACTTACTGCTGGCCGCCACTTCTGAGCTCGACTGCCAACAAGGTACTCGGGCCCTGTTACAAACCCTAGGGGACCTCGGGTATCGGGCCTCGGCCAAGAAAGCCCAAATTTGCCAGAAACAGGTCAAGTATCTGGGGTATCTTCTAAAAGAGGGTCAGAGATGGCTGACTGAGGCCAGAAAAGAGACTGTGATGGGGCAGCCT…
ENSMUST00000188038.2_GM37494-003	chr7	+	39552501:39552611,39553228:39553332,39563702:39563828,39564002:39564062,39564867:39565081,39565188:39580589,	GTGTTGTGTGTAGGTTCTCCGTGGCGGACACGGGTACGAGTGGGCCCCGCTTTCGGCGCTGGTACCAGGAGCTCTGAGAGGAACGTGGGCGAGCTCGGAAGCTGCGCCATGgtgagcgaggggcctctgcccccagagcgggaggggcggcgactgagccccgggagccggtgtgccgggcgctcttcgggactggggcggggccgacatgctgcgaagcaacctaggccctggaccggcggcctctgggcagctccgcctctcggccgcttctgcgcagagcaaggagtagcgaaaggctccgccctgcgctggggacgcccgggttggtgacgtcgcagctgtgcgagcgctcagagcctatgttcttttttgtcccgagggccagttgctagctaa…
ENSMUST00000202854.3_CCT6A-002	chr5	+	129789681:129789990,129790584:129790687,129791470:129791580,129791783:129792057,	ATTAATTACAATTAATTAATTGTAGTAAGTATGAATGACTCAGAGTGTCGCTTCAGACGTTACTGGACTTAGTGTTAGTGGTGTCTAGTTGAAGCTGCAAGTGTTGGCAGTGGGTTTATCACTGTTTGGATTATAGGGTCTTCACCCAAGAATAATAACTGAAGGTTTTGAAGCGGCAAAAGAAAAGGCACTCCAATTTCTGGAACAAGTCAAAGTAAGCAAAGAGATGGACAGAGAAACACTCATCGATGTGGCGAGGACATCTCTGCGGACTAAAGTTCATGCTGAACTTGCAGATGTCTTGACAGAGgtgtgtattaagcatagttgggcgcatgtggtacagtgcatggggaaagtcttagtaaaaacctgttgtaagtgttgcacacataggct…
ENSMUST00000128571.1_2010204K13RIK-001	chrX	-	7422879:7422988,7412103:7412532,	AAGTCAGCCGTGCCGCGACACGTGTTAATAAGCAGAGACTCGAGCTTCCTCCAAGTTTGGACCTTAGTGGGCCGGATGATTTGGAACTTGGAGAACTGAGAAATAAAAACgtaagtaggtagcttatggctctttcattttaggtccttattgtctagacgctttacttacattccctacgcgtgcgtgcgtgcgcgcgtgcacgagcacacggggaaactcccccctcccccctgcccccggtacttaaagaaggtaaaatgtgcgtgtgtgtgcgtgtgtgcgcgcgtgtgtgtgtgcgtgcgcgcgcgcgcgtgtaaggtgttcgtgctggtgactacagaggttacaagaggggcattggatcgatcccccccccccgaacgtgagttatggacc…
ENSMUST00000214037.1_RP23-320D23.6-001	chr9	+	59672814:59676700,	CAGAGCAGTTAGCTAGGGCGCCAGTTAGGACCTTTCCTTGCCTCATGAAAGCATTGTTGGCTAACTTTCTTGGAGCTTTTCTATTCCCTTTTCGGCCAGCAAAGAACCACTGTTCTTTTTGTGTCTCCAGTTTCCAATAAGCCCCCAAACTGAAAGAAAAAAAAGCCCCCTTCAGGATTAGACATCTTACCTTGCTTCATTTGTGTACAGCTGTTAAGTAGATTCCATGATCTACCCATGGTTTATCTGAATTGTAGCTGTAGCCAGATGTGTGCCTATATTGAAACAGACCAGCCGTTTTGTAGAAGCTTGAACTCAGCTTGTCTCAGCTGGTCACCTCCTGATCTGATTGGTATTGGGAGCTGATCTTCACAGCTTCTCAGTAGCTAGCATGCAGAC…
ENSMUST00000199958.1_GM43305-001	chr14	-	54292443:54297343,	CATTTGGAGGTCCCACCGAGATTAGGAGACCCCTGCCCAGGGACCACCGACCCCCGCCGGGAGGTAAGCTGGCCAGCGGTCGTTTCGTGTCTGTCTCTGTCTCCGTGCGTGTTGCGTGTTTGTGCCGGCATCTAATGTTTGCGCCTGCGTCTGTACTAGTTAGCTAACTAGATCTGAATCTGGCGGTTCCGTGGAAGAACTGACGAGTTCATATTCCCGGCCGCAGCCCTGGGAGACGTCTCAGAGGCATCGGGGGCCATCTTTGTGGCCCAATCTGTATCTGAGAACCCGACCCGTCTCGGACTCTTTGGAGCCTCTCCTTTGACCGAGGGATACGTGGTTCTGTTGGGCGGCGAGGGGCCGAAACGCTCCTCCCCCCCCATCTGAATTTTTGCTTTC…
ENSMUST00000136110.1_1810058I24RIK-002	chr6	+	35252732:35253045,35260410:35260463,35261159:35262022,	ACCTCTCACACCCTCCTCGCCCTCCCCACCGACATCATGCTCCAGTTCCTGGTGAGTGGGGCCTCGGAGGATCGGGCCTCGCGGTCGCCTCGTTCCCCCGGGGTCCCGGGTCGGCGGTGCACGGCTCTGCAGTTGGGGCTCGTCGCCCTCGGGTTTGCTCGCGCAGTTTTCCTCTGGCCTCCTCCTAAGTCCTTGGGTCTTTGCCTGGGTTTGTTTATATGTAGTCCTTCAAGTTCCGAAAACTTTGGGGTGTCAGTGATATGACTGCGTTTTCAAAAAACCACTTACTGTGAGCTCTTGGCGAAATCTTCGCGgtaagttgggtcggaggagtcatcaagatgacttggctcctgtcctctccacgcgacttcccgtagacccccatctattatatac…
ENSMUST00000198984.4_AI506816-003	chr5	-	23712642:23712662,23711116:23711150,23710366:23710408,23700228:23700473,	TTCCGCCGCGGCGCGCTCCTGgtaagtactctcaccattgcgagtcccaggaccacgccacgtggcctcggagattttcacggcgctcgcccgtggcgcgggtccctgcccatacgcgtcccttctgtgtgggacaggagatcggccttgcgctgcccggatttgtcccctcccaggtggaggcgcggcgtccggacggcccgggtcctgggcacactcggggcttcccgcccgcccaagactcggatgacagggacatcgcctatttaggaagcgaatgagatcagagctcggaaagtaacaggaggcaggataatcccagtgtcagcaaggacaggggtaatttcgcccactcaagcgcgtcctcgccgccgcacgtgtcctttaaatgccgcttgg…
ENSMUST00000125841.2_ZFAS1-003	chr2	+	167063223:167063297,167063636:167063727,167065159:167065480,167065687:167065722,	TTTCGTTCCGGCGGCTCCTAGAGCGTTTGCTTTGTTCCCGATATGTCTCGTCCCTCCGGGGTTAACTTGCAGATGgtgagttgagtccacacagcacaagttttttttttgttaacctcttatcaagtttagtcgctgtaaccgctcctagtctccaagtgttgcttatggagcgcgatccccaggttgaccttcgaagacgtgattcaagtggaaaagacgccttctgctttggcctgggaagctttttgctggtgtaaatgatgaactcacttttttccccgtcatatcgacagtgctgatgttttaaaacatttgccagtttgtcctgataaacaccagccttcgaggaccctggtcttctttgttcctggtcgaggatataggtggtgatggacg…
ENSMUST00000199941.4_AI506816-001	chr5	-	23712642:23712666,23711116:23711150,23710366:23710408,23700649:23703349,	GCTCTTCCGCCGCGGCGCGCTCCTGgtaagtactctcaccattgcgagtcccaggaccacgccacgtggcctcggagattttcacggcgctcgcccgtggcgcgggtccctgcccatacgcgtcccttctgtgtgggacaggagatcggccttgcgctgcccggatttgtcccctcccaggtggaggcgcggcgtccggacggcccgggtcctgggcacactcggggcttcccgcccgcccaagactcggatgacagggacatcgcctatttaggaagcgaatgagatcagagctcggaaagtaacaggaggcaggataatcccagtgtcagcaaggacaggggtaatttcgcccactcaagcgcgtcctcgccgccgcacgtgtcctttaaatgccgc…
ENSMUST00000168012.2_1110002L01RIK-001	chr12	-	3426501:3427011,3407701:3407924,3403878:3406711,	GCGGCCGCGGAGGCGCGCAGTGGCGGGGGTAGGGGGCTCTACGGGGTGGCCGGTCCTGCTGCCGCTGCCACTGCTACCGCCGCTGCCATATTGGGTTCTTACTGTACAAGCAGCTTCTGTGGTCACGTGACCCCTGCCGCGCGGCCGTCACTACTGTACGCTGCAGGCCGCGCGAACGAGCGCGCACTTGCGCGCGCCCCCAGCCTCGGCGTCGGACCGGCAGGCTGCAGCAGTTAGCCACGCCCCTGCACTTCCGGTGTCTCCGCATCGAGCCCTTGCGCACGACGGAGGGCGGCCCATGGTCTGTGGGTCGGATGTCTGGCGGTCACACCCGCCGGGAAGATCTTCTGGCGGAAACAGAATCTGCTCCTTTCGGGAAAGGCTGATTGCGCGGTTACG…
ENSMUST00000145859.2_ZFAS1-004	chr2	+	167062935:167063297,167063636:167065574,	CGGCCGCAGGTCTCGGCTGGCCCCGGAGCCAGGGGGACGCGGCGGGCGGCTCGTGCGTGCCAAGCGCGACATGGCGCGGAAGCCGAGAAGCCCCGGAGGCCCAGTGAGCACGGGGAGGGGCTAGACACTGGCTGGACAACCATTAGCTAGCTGGGGCCGGGCGGCTCGGGGACTACATTTCCCAGGACGCCAAGCGGTCGCGCCCGGAAGCGACGCGCCATGGGCACAGTGCGCAGGCGCACGCGCCGCCAAGGTCTATATAAGGAAGGTTCGCCGCCGCTCTCGTCCTTTCGTTCCGGCGGCTCCTAGAGCGTTTGCTTTGTTCCCGATATGTCTCGTCCCTCCGGGGTTAACTTGCAGATGgtgagttgagtccacacagcacaagttttttttttg…
ENSMUST00000133808.1_C330006A16RIK-001	chr2	-	26140139:26140521,26136814:26138913,	GCGCGCACGCTAGTGCGCGTCCTCGGATAATGAGGAATTCCTGGATGCTCCGCGCGGGCCCGCGGTGGGCGCTGCGAGGCTTCACCGTGTCGTCGCGGGCGGAGGGGGCGTGAAGACCGTGCTACGGTGGCCGCCGAGGGACAACACTACGGCTCCCACGCTGGGACAAACGCCTCGGGCCCGGCCCGGGAGCGCCCTCCCCTCCGGGCCAGAGCCAGCCGGGGGCAACTGAAGGGCCGCGCGAAGCGACCCCGTCCTCGGCGGCATGTGCCCGCCTTGGCGTCGCACCCCCGGGGCACAAGCTCAGCCGCAGGCCCGGTCCCCAGCACCGTCGGCCCGCCGCATGGTTCCGGACACCGGCACCGCCACGGAGAGGGCACCGGgtgagccgccgaggac…
ENSMUST00000159404.7_GAS5-015	chr1	+	161035167:161035194,161035752:161035804,161035983:161036014,161036208:161036244,161036549:161036579,161036820:161036852,161037288:161037547,161037995:161038037,161038225:161038246,	TTTCGGAGCTGTGCGGCATTCTGAGCAGgtatgcaatttcctgagtatgttatggcttcgggccttggaggctgaagcactggaagctggtgggattcccggcgcagccggtgagcttagttcagggcacaagctggaaactttaggaggttggttctgcgtgtatttgtgacataaaatagcattgggttttggtctggacaccagacaaagacgactcagcatgcgtgttcatgctatgatgaaggctatgttggtagggacaactgagcttgttgatgaataccaacgattctgatggcagagcatgctgagtcacctcgtgcacggttcaacgggggtggaatgcgaagccacgcggtgtttctttcgcgatcaccatgggatgaaggcttttgc…
ENSMUST00000141090.7_SNHG3-003	chr4	-	132352663:132352933,132351934:132352243,	GTGGCGAGCGGGAGCTTAGGGCATTGCCCGGTGATGTACAGTCCCTTTCCACAACGTTGGAGATAAAGCTGGGCTTTCGAGTCTGCGCCTGCATATTCCTACGACTTCTCAGAGTCCTGTGGACCATGACTGAGGAGACAAACCATGCAGGAAACAGTTTTTTAAGTCATGCAATCTGGGGGTGCGTCCGAGTACTCTAAGGGTTTAACTTACTGATTAAAGTCTTCTCTTGCAGACCCGGTCAATGATTTCAGGTACTTTGTTGATGGAGgtacgttcaccctgaggctggcttagtgctttctgctccatgtgtacgttattagtgatatacactgtgtgtgtggggggggggggtgtagtcgcctgttgaagttgactaaacgtttgggtgctaac…
ENSMUST00000181570.1_GPR137B-PS-201	chr13	-	12649917:12650297,12630695:12630744,12623869:12624091,12621490:12621507,12619084:12621408,	GCCCCAGCCTGATGGAGGCGCCTCCGTGGGAGCCGGTGCGCAATGACTCCCTGCCTCCCACGCTGAGCCCCGCGGTGCCGCCCTACGTGAAGCTCGGCCTCACCGCGGTCTACAACCGTCTTCTACGCGCTCCTCTTCGTGTTCATCTATGCGCAGCTCTGGCTGGTGCTGCGCTACCGTCACAAGCGGCTCAGCTACCAGAGCGTCTTCCTCTTCCTTTGCCTCTTCTGGGCCTCGCTGCGTACCGTGCTCTTCTCCTTTTACTTCCGAGACTTCGTGGCAGCCAACTCGTTCAGCCCCTTCGTCTTCTGGCTGCTCTACTGCTTCCCCGTGTGTCTACAGTTCTTCACCCTCACGCTCATGAACTTGTACTTCACGCAGgtgagagacgctcacctg…
ENSMUST00000198856.1_GM43549-001	chr3	-	55582570:55582730,55578105:55580604,	AGTTAGGTAAGCTGGGGTATCGGGCCTCTGCTAAAAAGGCTCAGTTATGCCAGATAGAAGTGACCTACCTAGGATATGTCTTGAGAGATGGACAACGGTGGCTCACAGAAGCCAGAAAACAAGCTGTTATGCAGATCCCGGCCCCAACCACTGCTCGCCAGgtaagagagttcctggggaccgccgggttttgcagactctggattcccggatttgccacactggcagctcccttatatccactaaccaaagagaaagggaaattcacctggaccagagaacatcagctagcctttgaaactctcaaaaaggcactgctgcaggctccggcattggccctgccagatttaaacaaacctttcaccctatacattaatgaaagaaatgaagtggcaaggg…
ENSMUST00000202466.3_CCT6A-005	chr5	+	129794575:129794704,129844970:129845072,129845583:129845655,129845748:129845865,	GTAATTTACACAGCCAGACACCATGCAAAAGTAAAGTCTTCCTTTTAAGATGGCTGATATGCTGTATTTTATGGTATATCATTATTAGAAGTGAGTACAAATAAGTGGCTAAGCCTGCCCGAGCTACGGAatgaatnnnnnnnnnnnnnnnnnnnnnnnnnnnnnnnnnnnnnnnnnnnnnnnnnnnnnnnnnnnnnnnnnnnnnnnnnnnnnnnnnnnnnnnnnnnnnnnnnnnnnnnnnnnnnnnnnnnnnnnnnnnnnnnnnnnnnnnnnnnnnnnnnnnnnnnnnnnnnnnnnnnnnnnnnnnnnnnnnnnnnnnnnnnnnnnnnnnnnnnnnnnnnnnnnnnnnnnnnnnnnnnnnnnnnnnnnnnnnnnnnnnnnnnnnnnnnnnnnnnnnnn…
ENSMUST00000180149.1_1110002L01RIK-003	chr12	-	3426501:3426747,3407224:3407924,	GCATCGAGCCCTTGCGCACGACGGAGGGCGGCCCATGGTCTGTGGGTCGGATGTCTGGCGGTCACACCCGCCGGGAAGATCTTCTGGCGGAAACAGAATCTGCTCCTTTCGGGAAAGGCTGATTGCGCGGTTACGTGCAGCGTGTGTTGAGGAGTGGCTCTGGAAACTTAAAGAGCCCGACGATCAAGTGATCTTGCCAACTACCGTTTTAATCAGCATGTTTTATTTTGTTGTGGTACAGGCTCAGgtaaggcggaccttaaactccgaacttctgtctcccattactggtaattacaggcatgcatcgtcttgtcctcaagttcattttttacaaagcttatctttttgaagacgtaccgcgtgcagttcttgtctattattaatctgattaataga…
ENSMUST00000185272.1_SNHG14-011	chr7	-	59696094:59696211,59693569:59693715,59692438:59692898,	GGAAAACATGCAGAGGAAATGGCCCCACAGCATTGGCTGAGTGTTTATGTCGTCCAACCGAGTCTCCATCGAACTGTTGTGGTGTTGCTGACTTGCCCTAGGTCACCTGAGTTAAAAGgtaaggaacatgggaattgctgcatgaattctaggtgctcaggtcttggtggagcagggaacggctgccattgaatgtgtccaggcccttcgggacatggagcatgcctagggcctctggtttctcccatgtttggagcttcggcccattgttccctggcagtggattgtcagtctccagcagtccattgctctacccaaagccagaacactccagagtactggaaccacttgatgcaatgcactccaacgtgcttggatctatgatgattcccagtcaaa…
ENSMUST00000189045.1_5031425E22RIK-004	chr5	-	23432287:23434269,	GCGAGCTGGCCAGACACTCCGTCTTTCCCACAACAGGTGCATTCATCCATCCGCCGACGGTTGGGGAGGTCTTGCTAGCTGGTGGGCTTGGCTCTTTACCCGTTGTCCCCGAGTAGCCCTCAAGCCTGGATGTAGGTGAGCGTGAGGATGCTACTAGTGGGTAGAAGGATGACAGCAGGGACGGGGACGACCCCCCTCCCATCACTTCCTAAGGTGATGCACTTGCTCCTACCCCCCAAGCAGCCTCAGTCCCGGCAGCCCCCTCCCCCCGGCCTGGCCTGCCAGCTCAGGGTGAGCCCGGTCGGATTGTCACTCGACGCCCACTAGTGGCTGAGGAGGCTCCAGTGCGCAGGCTCCGGGCACCGGATAAAAGCGGAGCTGGCGAGTCCCGCGCTGTCT…
ENSMUST00000194275.1_GM37758-001	chr9	-	33160062:33160690,	CTTGCTTCTTACACTCTGGCCCCATAAAGATGTAAGCAATAAAGCTTTGCCGTAGAAGATTCTGGTTGTTGTGTTCTTCCTGGCCGGTCGTGAGAACGCGTCTAATAACAATTGGTGCCGAAAACCCGGGACGAGAAAAAACTCCGGACTGGCGCAGGAGGGATACTTCATTTCAGAACCAGAACTGCGGATCACGTTTATAAAGGTTCCCGTAACACAGACTGTTGAGAAGGATTCAACTGCCGAATTCAGAACTCATCAGCTGGGGAACGACGGTGATAAAGGTTCCCGTAAAGCAGACTGTTAAGAAGGATTCAACTGTATGAATTCAGAACTTTTCAGCTGGGGAACGAGAGTACCAGTGAGTATGTTTGGCCTTGAATTTTTTCTGGTGTTAGG…
ENSMUST00000204047.2_1600020E01RIK-005	chr6	+	86527319:86527433,86527891:86527974,86532193:86532307,86563432:86563537,86564276:86564449,	GTTTCCCAACAAAATGGCGACACGTGTCGCCATCGAAAAATTGGGCCGGGTCTGAAAGCTCTAGAATGTGCCTTTCATCAGTCTCAGAATTTCCCATAGGATGAAACAGCAAGAGgtgcttttggaagaaagttaattcccttggtgggcaggagaataaataaaatgcaggcctgacacgggatttttaaaaaactgagtaatggcaggcaggtgtgtgcctgtgtgtgtgcgtgcgcgcgtgtgtgcacagtatgtaaccaagtacccaagcatctagaaaaaatttctagtttttttctagatgttgtacaggtggtgctgtaactgatttaagattgttatgcctaataagccatagaatggcaatgtctcactattcaactgtccagtgatcct…
ENSMUST00000176921.1_RAB26OS-001	chr17	+	24528248:24528436,24528636:24528744,	GCTCTTTTTGGGAGTGAGTGTGTTCGTGGTCCCTTTCATCTAGGTTTTGTAAGGAACGTTTTGGGAGTAGTGCTCGCCGAATGGAACTCAAAGGACCTCTGCTACAGATCTGCCTTCCTCCCGAGCTGAAGTGCTTTAGTCCTAAGGGTTTAACCCTTCCCCATTTTTCTTCTGACTCCATTTTTGCAGgtatgaactggtcgggcctggcttcccttttcagccccaagcccgtgatgaattaatttctgacacctcgtatgaaaactgcatgcgtagtctgattacattataagactgaggcttgggcgcgacgtcactaattggatgggttttgagtgaaaagttaaccaaagtaaagatttatgtttgattttttttttttcagGGCATGTTGAG…
ENSMUST00000181574.5_2700038G22RIK-001	chr5	+	23850597:23850621,23852121:23852155,23852718:23852760,23853767:23855038,	GCTCTTCCGCCGCGGCGCGCTCCTGgtaagtactctccccattgcgagtcccaggaccacgccacgtggtcttggcgattttcacggcgctcgcccgtggcgcgggtccctgcccatacgcgtcccttctgtgtgggacaggcgatcagccttgcgctgcccggatttgtcccctctcggatggaggcgcggcgtccggacagcccgggtcctgggcacactcggggcttcccgcccgcccaggactccgatgacggggacatcgactatttaggaagcgaatgagatcagagctcggaaagtagcaggaggcaggataatcccagtgtcagcaagggcaggggtgatttcgcccacgcaggcgcgtcctcgccgccgcacgtgtcctttaattgctgc…
ENSMUST00000181482.1_GM26782-201	chr14	+	50870376:50870556,50876672:50879003,	GGAGTCCAGCTGACACAGGTCTCGGCCAGGGCTCTACCTGCGCTCAGGATTGGAAAAGCTGTGCGCAATGAGAGGCGCGTTGGTTCTCCGCAACGGGGAGCAGAAACCGGCCTGGGTCAGCCAGTGGACTGGTTGGAAGCAGAGAACTGAAAGAAAACCAACACCCTAGTGAGGCCAAGGGgtgaggctgggcgagggaggggcggggctgggggcagggcggggctgagggcggggctgccgcgtgtaggatatcgcaaatgccgggattatagggttgtgctaaccacacccggtttgatttgcacagtttagggatttatacttccggctaggccaactttaccaaccgagttgtatttccacccaatacaatcatgctctgatgctattatgtat…
ENSMUST00000176549.1_GM28727-001	chr17	+	70853767:70853805,70854225:70854352,70854478:70854560,70875773:70875965,	GTCAGGGCGTCTCCGTGTAACTGATTCAAGCGACTTCGGgttagttgtcgttgccacgtgttactttactgaactcttatgcctcataatcaaattatctaagttgtcctgttttcgtgtgtgtgtgtgtgtgtgtgtgtgtgtgtgtggtgttttgttttgttggttttctttgcgatgtcttaaggtaagcagagctgtttaaaaggtaaacttactttgtggtctcgaatggcacaaacttgggaaggctgagagaagagcccggtggcaataagtgtagttagttattattattggctccaggtctgtcaaaggcctgaggggaggtgtttgtttcatctggacaatcgattaggtatgattcctgtcaggtgccgggcctggtgggcctcaccc…
ENSMUST00000217460.1_RP24-175C20.10-001	chr9	-	44378633:44379450,	CTCTGCGGCCCCGCCCCTCGAGGACGCAGCTGGGCCTGAGTACCGGTTGGGACGAAACTGCCAGAGCTGGCTGCGGATTGGGCCACGTCACGGTTCGCGGCCGGGTTACTCCTCGCGGGACTTCTGCCAGCATCGGTGCCGGACGCTTCGATGCGGAACCCTAGCGGAACCCCGCGTGGGAGCAGGTGCTCTCGTGGATTGCGAAGTCCTTGGCCTTCTTCCGGTTACCTGGGGCATCCGCGCGACGGAATCATACTGAGCTGCATTCGCTGCGGCGACGCGGAAGAGGCGCATGCGTGTGCCCTGGACTTGGGCAAGATAACAGGGGACCACTCCAACTTTATGGGTTCATTGAAAAACCTAAGCCACAAGAATGATGTTCGCTGATGGGCCGGAGAT…
ENSMUST00000186531.1_2810013P06RIK-001	chr8	+	123042466:123044602,	GTCCGGGAATGATTGGCATCCGTGCGTAGGAGACCCAGGCGGAGAAAGCCGCTGGATTGGCTGACCTCCCTGCCACGGGACACGACGATTGGCCCTACTCGGTGCCGGAAGTGATGAGGCCGCGGTCTGGAAACAAGGTTGTTGTCGAAGGAGCCAGAAGGTGGGAGCCGGCTTGTACCGGCTGGCCTTGCGCTGCGGACGCGAGGTCGTGTGTCGCCTGTGAGCCTGTGTGAGCTTCGAGAATGTGTGTCTCTAGCCGGCAGGAGGCTCTTGCAGGAGCAAAGGCAGCCGGGATGATGGCCGCGAAGGAGAAAGGCGGCCTCGGCCCCCACCCGCGATCCGGCTCTTTCCTGGAGGTGTTCCTGGACTGCGCTTCGCTCCGAGTCCCGTGAGCCACGT…
ENSMUST00000210752.1_2500002B13RIK-002	chr8	+	57505815:57505908,57506528:57506731,	AGTCTTCCACTAGCAGCCTTTGGATGAAGATGTAGAACTCTCAGCTCCTCCTGCACCATGACAGCCTGGATGCTGCCATGCTCCCACCTTGATGgtaatggcctgaacctctgaacctgtaagccagccccaattaaatgttgtttttgataagacttgccttggtcatggtgtctcttcacagcaatggaaaccctaactaagacagagtggcctgtgggttcccagggactgcctgccagagttgggggctgggataaagcaagcagtggagggaaggaagttaaggggaagatctctgtggtaattagggctcattagactctgaaactgaatccaaaatcttccgtgtagtactgtagcacgtcaggggctctgatgaaggaagggcttgataaa…
ENSMUST00000185424.1_A930005H10RIK-002	chr3	-	115887776:115887952,115881583:115881838,	AAGCCAGGACTCAAACATCCCCAAAGGGCGTCCGGGCTGATGACGATAGCTCCCAATCGCCCTCCAGACGCACACTGGCAGGAACAACCGGAGGGACTTCCCTGACCGACCCCGCGTTTGCTCAGCTTTGAATTCCCGCTCTGTAGATCTGTCGCAATTTAACCAGAAGTCACCCTGgtgaggggacaggttggcttgccctgctgagtgtggttgttaagttcccagggggggggggggggctgtgactccttctaggggtttgtccctgggatctgataccagaatgcctcaagggaatctgccttagtcaccctcggtggagagtgaccttttaagagtgctcaagggatgactaaatacgaatgtgatgacatatacggatgaaaaatgccataa…
ENSMUST00000202469.1_GM42887-001	chr5	-	69503842:69504960,	AGAACATCCCTCCATGGCCTCTGCATCAGCTCCTGCTTTCTGACCTGCTTGAGTTCCAGTCCTGCATCCTTTGGTGATCAACAGCAGTATGGAAATGTAAGCCGAATAAACCCTTTCCTCCCCAACTTGCTTCTTGGTCATGATGTTTGTGCAGGAATAGAAACCCTGACTAAGACAAATTGGTACCAGCAGAGTGGGGTATTCCTGTGACAACCTGACCATGTTCTGGGGAGGACTGTGGAAGGACTTTGGAACTTTGGGCTTGAAGATCCATCCATTGTTAAGAGCTCTGTCAGATGTTGTGTAGGAGCTTGGAAGATAATGTTGAGAACACTGCAGAAGATGGAGGTCTGGTTTGTGAAATTTCAGAGGGAAAATTAAAGACTCTTTTCAGGGCCA…
ENSMUST00000179643.7_RAB10OS-002	chr12	+	3235791:3235929,3237285:3237412,3237591:3237660,3238029:3238112,3241522:3241578,3247352:3247438,3249867:3250376,	CTGGCGAGCGCCTCCTCGCGGCGGAAGGAGATCCTGGGGTTCGCTGTGCGAGACATGTCGGCGGGGTTTCACGTGAGTGACACTTGGTCCCCACGGGATTGACAGCGACTAGCGGAGTGGCATGTGGACGTAGCTTCAGgtgagtgacctgttttttcccaagaggcactgacagacaggccagggacggagcctgagcgagggctgggagtggctgagcgtgagtgacaggggcctggggcggggtcttaactaagctcctgcaagagacatagatttgcatggggtctaagtttcattgctgctcgtttgcatgaatttgagtgaatttgaatggctgcttggttttgttctacccaggtttatataacctcccctgacctgtataaattagcatat…
ENSMUST00000197222.1_GM43078-001	chr3	+	35413833:35414000,	GCTCGAGCGGCCTTCTCAGTCGAACCGTTCACGTTGCGAGCTGCTGGCGGCCGCAACATTTTGGCGCCCGAACAGGGACCTGAAGAATGGCAGAGAGATGCTAAGAGGAACGCTGCATTGGAGCTCCACAGGAAAGGATCTTCGTATCGGACATCGGAGCAACGGACA
ENSMUST00000140405.8_TMEM134-006	chr19	+	4125989:4126200,4127057:4127132,4127550:4127639,4127760:4127836,4131229:4131282,4131362:4131727,	ATGGCGGCGGCGCTGGGCGCCTAGGCCGGCGGGGGCCATGAGCGCCGCCCGGCCCCCAGTTTAGCATCGATGATGCCTTCGAGCTGACCCTGGAGGACGCGGGGCCTGAGCCCGAGTCCAGCGGGGTCGCCCGCTTCGGGCCGCTGCACTTCGAACGCCGGGCTCGGTTCGAGGTGGCTGATGAAGACAAGCAGTCCCGGCTACGCTACCAGgtgaacggccctgctcgtctcaccctcttgtccaggatagggcggaaccccaggccgggccccggagaattctaactccggagcctctgcctagagaccccagcggagcggaaaattgtcccctagacgtgtctgctcatccagatttatgtccttgccctctgagctctgagttcggttccagtgc…
ENSMUST00000186431.6_GM6712-001	chr17	+	17294443:17294589,17316078:17316204,17316444:17316504,17317914:17318104,	GGTGTTTCTTCCGGAATCATTTTCGCTGGTTCCCTGTAATTAAGCAGGCTTAAGTGATTTGTCCTGTGTGCTGCTGGGTACAGTGAAGGAAGGTCAGGCAAGTTCTGAAAGTGCGACATGATGAGGATATTGTCACTTCCCACAGAGgtgaggagcgggatcgggtgtgctgggtcctacggaaggctgggtcggaaccagcagctacatgcaggcacctgtgagttgcctcgtggttttagccgcttctggacccaacggtggcacctgcataacttcactatctgggctgaatattcacaaaacctttcgagcagggtcctgtgtatagaaacacccttagcacgatgccaaagtcagacaggctaagtttctttcgtgtattctacaagttcttct…
ENSMUST00000038450.1_4632404H12RIK-001	chr3	-	89772502:89773240,89767511:89769562,	GCTTCCTGCTTGCGTCCCGCGGCCCCCGCGTGCGGCGCATGGCCGTGTCTGTCCTGTATTCCCATGGGGGTCGTCGGGCCGGGTCACCGGCCTCCGCGTCTGCGGCGGGAAGGCGCCTTTCGCTACGGTCGGAGAAACGGACTTGGATCTCCCTGCGGTTCCTCTATGGTGTGTGACCTTGGGTTATCTACGCTCCTGGGGAGCCTCAGTTTCTCCATCACAACAATGGCACTGTACAAGACGGGGAGGCCTCTTTAGCCTGTTCCCAAAGGCTCTGTGCAGGGATACTGAAGTATCGAGTATGGTCGCTGGTCAGCTACGTCTGAGGGGACAGATGGTGCGGCTTCCTCCACAGAATCACAGGGCTTCGTTATGTGTGAGTGCAGAGTACTAAGCTAG…
ENSMUST00000173900.1_A930015D03RIK-001	chr17	+	35994453:35994560,36037433:36038435,	GAAGTCCCACCCAACGGGTGAAGAAGACGGATGTGTTTCGCCCGTGGGCTTGGCTTTGCGTCTAGTCCGGCGTCGCAGACCGGTTTCGCCATGTCTCTTCCTCAAACGgtaagcccacgaaaaccttttaaagtcgctgtttgtttgttttggtcagaaatgtcggttatcaaatctagaaaagcgtacaatcgtcaagccttcgcaacttgaagcgcctactatagtatttttcattttaattttctcggctcaactaagcttacttagtagatttattcattcatttcaggacaggttttctctgtgtagccctgactttcctggagctcgatctgttgactaggctggcctcgaacccagatctatctgcctaggcctacggagtgctggaaataa…
ENSMUST00000197153.1_AI506816-002	chr5	-	23712642:23712667,23711116:23711150,23709996:23710408,	TGCTCTTCCGCCGCGGCGCGCTCCTGgtaagtactctcaccattgcgagtcccaggaccacgccacgtggcctcggagattttcacggcgctcgcccgtggcgcgggtccctgcccatacgcgtcccttctgtgtgggacaggagatcggccttgcgctgcccggatttgtcccctcccaggtggaggcgcggcgtccggacggcccgggtcctgggcacactcggggcttcccgcccgcccaagactcggatgacagggacatcgcctatttaggaagcgaatgagatcagagctcggaaagtaacaggaggcaggataatcccagtgtcagcaaggacaggggtaatttcgcccactcaagcgcgtcctcgccgccgcacgtgtcctttaaatgccg…
ENSMUST00000196545.1_GM43695-001	chr5	-	32739184:32739334,32739058:32739102,	CGTGCCTGTGGTCGCCTCAACCAAGTAGAACTTCCTTACTGGCTCCGGAGGCCAGTCTACAGCCTGTATATCTGGACCTTTGGGGTGAACATGACTGAGGCTGCAGTGGAGGACCTGCACCACTACCGCAACCTCAGCGAGTTCTTCCGGCgtaagctgaagcctcaggcacggcccgtatgtggcttgcactgtgtggtaaggcctggcccttgtctccattcttcattagGAAATGAAATCCTTGTCTGCCTTTAAGCCAGGCTTAGCAGCACTG
ENSMUST00000194711.1_GM37917-001	chr9	+	98767930:98768321,	CGCTCTCCCTAGTATGGCCAAATATGTGGAATGGCGAGCTCTGTGGCAGGAGGCGGCACAGGCGCAGGCCCGAGCAAACGCTGCTGCTTTAACTCCAGAGCAGAGAGATTGGACTTTTGACTTGTTAACGGGTCAGAGAGCTTATTCTGCTAAACCTGATAAGAGGTATCAATGGAAGGTCTTACCACAGGGGATGTCCAATAGTCCTACAATGTGCCAGCTTTATGTGCAAAAAGCTCTTTTGCCAATGAGGGAACAATTCCCCTCTTTAATTTTGCTCCTTTACATGGATGACATCCTCCTGTGCCATAAAGACCTTACCATGCTACAAAAGGCATATCCTTTTCTACTTAAAACTTTAAGTCAGTGGGGTTTACAGATAGCCACAGAAA
ENSMUST00000206155.1_SNHG1-001	chr19	+	8723475:8723506,8724141:8724189,8724403:8724483,8724672:8724721,8725014:8725046,8725222:8725256,8725485:8725523,8725782:8725826,8726067:8726102,8726239:8726443,	GTTCTTGTCGGCCTCATTTTTCCTTGTTCGGGgtaagtactctacgtctttatgtgctgtagttttcactttgtttttttcttgtctttctctttttttttttttttttggtttttcgagacagggtttctctgtatagtcctggctgtcctgctgaaactcactttatagaccagggtggcctcgaactaaaatccgcctgcctctgccacccgagtgctgcgattaaagtcgtgcgccaccacgcctggctcttgtctttctcttaatcagctttcctataactgcggctggcttttatcacaaacacctatctgtcactgttgtgaaccgccgcctgtattttcttacgtaatgtttatttctggtgatttaaaagaccctcgtgggcagcgttaa…
ENSMUST00000197120.1_GM42566-001	chr5	-	64564177:64564819,	TCTTGCTTCTTACACTCTGGCCCCATAAGATGTAAGCAATAAAGCTTTGCCGTAGAAGATTCTGGTTGTTGTGTTCTTCCTGGCCGGTCGTGAGAACGCGTCGAATAACAATTGGTGCCGAATTCCGGGAAGAGAAAATCCGGGACGAGAAAAAACTCCGGACTGGCGCAGGAGGGATACTTCATTCCAGAACCAGAACTGCGAATCAAGGTTATAAGGTTCCCGTAACACAGACTGTTGAGAAGGATTCAACTGCCGAATTCAGAACTCATCAGCTGGGGAACGACGGTGATAAAGGTTCCCGTAAAGCAGACTGTTAAGAAGGATTCAACTGTATGAATTCAGAACTTTTCAGCTGGGGAACGAGAGTACCAGTGAGTATGTTTGGCCTTGAATTTT…
ENSMUST00000124246.3_GT(ROSA)26SOR-002	chr6	-	113077068:113077210,113070398:113071435,	GCTTTGGGGCTCCGGCTCCTCAGAGAGCCTCGGCTAGGTAGGGGATCGGGACTCTGGCGGGAGGGCGGCTTGGTGCGTTTGCGGGGATGGGCGGCCGCGGCAGGCCCTCCGAGCGTGGTGGAGCCGTTCTGTGAGACAGCCGGgtacgagtcgtgacgctggaaggggcaagcgggtggtgggcaggaatgcggtccgccctgcagcaaccggagggggagggagaagggagcggaaaagtctccaccggacgcggccatggctcgggggggggggggcagcggaggagcgcttccggccgacgtctcgtcgctgattggcttcttttcctcccgccgtgtgtgaaaacacaaatggcgtgttttggttggcgtaaggcgcctgtcagttaacggcagc…
ENSMUST00000170103.2_GM17251-001	chr17	+	33759992:33760587,33761542:33761870,	GCCCCGGCGCATCCGGGGTCCGTAGGCCTCGCCGAGCCTCCCTTTCCTCACCACTGCGTACTAGGGCCCGAAGCCTAGCGAACTCCACTTGCCCCGGCTTCCTCCGACTCCCAGCCCGGATAGGCCCCGTTGAAGTCCGGGCCTCCACCCTGAGCTCTCTGTTCCTGTAGCACGGCTTCGGCCCTCCAGTCGCTACCGCCACCTCGCCTGTCTGTACCCCACAAGGCGCACCTTTGAATAGGTAATCGTACTCGTCGTCCCGGGTCCCCATTGTCCTGGCGCTTCCGGCGGGATCGGCGACTCCGCAGCCCCACCACAAACACCCGTCGGGGGCGGAACCGGCGCCGCGTAGAGCGGCGGTCTAAAGGCCAGTCAACGGTGAAAGCGGTAGTGACAGGC…
ENSMUST00000197996.1_GM43520-001	chr3	+	116818815:116818978,	CGCCCTGCGTAGTGCGTCAGCCCGTAGTGCGTCAGCAATGCGCAGAGAGGCAGTGCGCAGAGAGGCAGTGCGCAGACTCATTCATTCCCCGAGAGGAACAAAGGAAAATAGAACAGGCATTTCCAGTCTTTGAAGGAGCCGAGGGTGGGCGTGTCCACGCTCCG
ENSMUST00000195726.1_GM37404-001	chr3	+	62123207:62123565,	AGCATCAGCAACAGAATACAAGAGATGGAAGAGAGAATCTCAGGTGCAGAAGATTCCATAGAGAACATCGGCACAACAATCAAAGAAAATGGAAAATGCAAAAAGATCCTAACTCAAAATATCCAGGAAATCCAGGACACAATGAGAAGACCAAACCTACGGATAATAGGAGTGGATGAGAATGAAGATTTTCAACTCAAAAGACCAGCAAACATCTTCAACAAAATTATTGAAGAAAACTTCCCAAATCTAAAGAAAGAGATGCCTATGAACATACAAGAAGCCTACAGAACTCCAAATAGACTGGACCAGAAAAGAAATTCCTCCCGACACATAATAATCAGAACATCAAATGCACT
ENSMUST00000173070.7_1110038B12RIK-002	chr17	-	34952352:34952471,34952136:34952173,34951885:34951925,34950241:34950475,	GGTCTCTTTGTGCACCCGCCCACACGGTTTGCCGTGTTTTCACCCTTCTTTGTTCTCCACCGGTCTGGGCAGGGTCTGAGGACTCCGGAGAGCAAGGCATGGGTCCGCCTCGTGCCGCAGgtatcctggggtcctgtggggagggctctgcggtgtggggccgggtatgatgacccacatttacagactagagtttctgatgtccacgtgacgccactccttgtaactgacccaggccggggtgggggctgcaggccggggtctctacgacctgtgctcattcaatgatctcttccagGTTCCTGGCCCACGCCAGCCGTACCCAGTAGCACAATGgtaagcgcatgctggcgagaggtaggcggtgtgaggaggggctggtttcggggagaggacagt…
ENSMUST00000180563.8_SNHG5-001	chr9	-	88522484:88522890,88522307:88522381,88521918:88521975,88521650:88521716,88521052:88521448,	TTCTTTTACGACGGAGCCTAAGATATTCTTTGTCTTGTCGGTGAGTGAGTTACAGTCGGATGACCAAGTGAAATATAGGGGTGCAACGAGGATTTGGAGGCTTCTGAGACTTGAACTTAGGGTACTGGTGTAAACTTCCTCGGAGAAGTGCGCAGCAGCTAATGATATTTCGGGATTGGAGTCTGGGCCCCAGTGAGATTCGTACTAAGCGGCCTGACTGAAGGCCGCATGCGTTCTAGTTCCTGAGTCCCCGCGTGGGTAGGTTTTTACAGCAGGGTTTGCAGCCTTTTGTGCTGTTCCGAAGGTACTAGAGTCACCGAAAGAGACATCCTATTATATGCACGTTCACAAGGACAATGGCGCCATTGTTCTTCGCGTCTTCAAAGCAGCTACAAGAAG…
ENSMUST00000182742.1_SNHG6-002	chr1	-	9944020:9944117,9942610:9942717,9942323:9942391,9942025:9942149,	TTTCTCGGCAGCGCCGTAGAGCGCGAGCAGACGGTGCAGCATGGCGCACAGCGGAGGCCGCGGGCGGCCGAACCCGGCGTGTCCTTGGGCGTTTCCAGgtgcgaatcctgcggtctgcttaaccccgtgtgtgcggagagggcttccttgttggcggcgtccgtctctagccgggtacgggggccccatggctcccgggttcggtgtggcccttggcccgctgtgagcggcggggcgcgttcccaatggtctccaaatcttaaccgagattagttataaggcctgctcctctggacgcttcgaagtgcgggcacaagcggccgcttctggcggcagctttcatctgggcctgcaccctggcgggagcccctttgtatccccaagaaaagccaccatgcg…
ENSMUST00000181587.1_1810014B01RIK-201	chr10	+	86685601:86685737,86685880:86685996,86688534:86689138,86692218:86692305,86694093:86694806,	ACTCCGCGGTACAGTCTCGTCTGCGTATAGTCGTGGGAAGGAAAGAGGGGCTCCAGCGTCTCCCTGAGAGGCTGAGGGAGCGAGGAACCGCCGAGCCCTCCTTCCCCTGCTCGGCGGGCCCTGGCTGCAGCTAGCAGgtgccccgctcgctggtcgcggggggaggaagttgcggggggcacccgaggcggtgtcgcgactcagccacccagggtcagcggtcaggccatctaaaggctacccagccctctaacactgtgccctttccgtccctgccagCTCTCCACCATGCCCGGGGGCGTACCCTGGTCCGCCTACTTGAAAATGCTTTCCTCCAGCCTCCTGGCCATGTGAGCCGGGGCCCAGGTGGTGCATTGGTACTATCGGCCTGACCTGgtg…
ENSMUST00000181149.1_B230354K17RIK-201	chr17	+	45433852:45434227,45436083:45437189,45439131:45442544,	CCTCAGCACGCTTGGTCCCCAGGGAGCGCTGTTTGTTTGTTTGTTTGCTTGTTTGTTTGTCTGTTTGTTTAACGGAGCGCTGCGCTGGGCATCCCGGCGACCGACGAGGACTTCGCTGAGTCCTCGGGGAGATGCAAACGAGTCCGTTCTCTTTCTAGGAGCTCCAACTCGCAGCGCCAAGCGCCGAGGATGCCGGACGGACTCAAGATCCTAACTCTAACCTGAGGGACTGAGCGACTGCTCGCCCCAAAGTGTTCGCTCTCCTTCCTGGAAGAGCCACAAGGGGTTCGAGGCGACGCCCTAGGGACCCTTGGGAAGCGTCACGTCAGCCGCTTTCCCTCATCCCTCGCTGTTGGGTGTCTGTGGAACAAACTCGgtgagttgcgggagtctcgcccc…
ENSMUST00000190415.1_BC002059-001	chr17	+	16951539:16951708,16971171:16971231,16972425:16974157,	GGACCTGCCTGTCATAAGAGGAGGGTGGTTCTTCCGGAACCCTTTTCTCTGGTTCCCTGTAATTAAGCAGGCTTAAGTGATTTCTCCTGTGTGCTGCTGGGTACTGTGAAGGAAACTCAGGCAAGTTCTGAAAGTGCGACATGATGAGGATATTGTCACTTCCCACAGAGgtgaggagcgggatcgggtgtgctgggtcctacggaaggctgggtcggaaccagcagctacatgcaggcacctgtgagttgcctcgtggttttagccgcttctggacccaacggtggcacctgcataacttcgctatctgggctgaatattcacaaaacctttcgagcagggtcctgtgtatagaaacacccttagcaggatgccaaagtcagacaggctaagtttctt…
ENSMUST00000155621.2_PTPMT1-002	chr2	-	90917429:90917596,90916854:90916911,90913984:90914175,90910994:90911319,	GGGCCGGGCCGGGCCGGGCCGGGAGCGGGCCCAGGGCCTCTGCGGGCGCCCCGCGGCCCTCGCTGAGCCTCCTCTTTGCCTCGGCAGCTGGTACTGGACGAGAACGTGCGCGGGGTGATCACTATGAACGAGGAGTACGAGACCCGATTCCTGTGCAACACCTCGAAGgtgaggacccgggccctctggcctggctggcccagcactcgggcctgggaaagctggagaagctaggggaagaggaaggacgccgtgggtgaccttgtctccgagaccagtgttggagacctagttgccttctcaagttctgtgtatgtgggtcaagctcaaatggctgcaggtggaaagacgctgaagctgataagccagaaagaagtcttgcgagtctggagactcagg…
ENSMUST00000126926.1_GM15417-001	chr3	+	89394290:89394393,89397959:89398779,	CTCTGGGGCCCCGACGCTTTGCCTTCAACCAGCCGGTACTTTTAGTGGAGAAACTGAGACCCTACAGTGGAGGGATCTTGGCGCAGATTCACTCAGACCCCGAGgtgacgatagagacctgggtggtttaggatgtttgcttaagtgggtttgggaaaaaccggtattcgtatttaagtgcccgacccaaagaatggtagtctctgagggacgcttacaactgggctggcgatgctatagaccccaaaagggcccctcctactcgtttcaaacggagtcaaatcccgctctctaggaccaggttcggcttcgcagcagcaggccaggcggaaccgggtcggacttgttctctttcccagctccctccgcagggggcctccttccctttccagcaggtgg…
ENSMUST00000152790.7_2010001A14RIK-001	chr11	-	57801234:57801417,57796312:57796397,57796026:57796173,57795499:57795794,	ACCCGGGCTAGAGAGGACAGCGGGCCGCAGGTTTAGTCCTGGTTGTGGAGTGGGATGCTGAGATGGGTCTGGAGGGATGCAGGATGTTCTAGGCCGTTAGGATGGTAAATAGGGACCTCGCTCCGCGAGGGATGCTGAACGGGGTCTGGAAGAATGCAAGATGTCCTGGTCCGGGCCAGGAATGgtgagcgaggtcctctggctctggggcgagatgctgtgttaggtcaggagggacgcggggcctccacctcagggagtggtgctgagcgggatatggagggtcgcagggtctccattccgggatgggatgttgagcaggttcccaatcccagcgcgggatcctgagcagaggtccggctccatagtggggttgtgagcaagccggttatggaacga…
ENSMUST00000135037.7_2810001G20RIK-001	chr11	+	64079484:64079777,64082653:64083259,	CTCTTGTCACTTCCGGCTCCCAGCGCTCTCTGAAAGCTAGGCTAGCGGAGCTTATAAAGATCGGATGGTAGAGCTTTCGCTTTCCCCTCAGACGCTCCAGATGTAGACTAGGTGAGCTCTCTGCCCGGGAGGGACAGATCGTCGGAGCCCGCGGGCGGAAGGCGAGTCGTGGCGGGGTTAGGGCTCTGGAGTCCGGCCCGGCCCGGCAGTCCCCTGAGCTTGAAAGAATTGAATGCCTCCTCAGTTGTCACCCAGGCTGATCTTGCGCAGGCTGTTGGCTTCTCGTGGAGTTTGgtaagtaaaaaaacgaggaagaaagaaactcattaaaagagcaaaacatgacttacaagggcagtttgtgtttgctttcagcgatgaggtgagatctctgtggtt…
ENSMUST00000149940.1_MIR22HG-001	chr11	+	75461539:75461755,75463693:75463857,75465307:75466676,	TGGCGCCCCCGAGTGGGTGTGGTCACGTTGCCCAGCAATGGGCGGTGATTGGCCCTGGGTGGTTCATTCGCAGCTCGTGCGTCACGACGCCGCCAGCTGATCGGAGACTGGAGCCGGTGTGTGCTGGGCGCTGGGAAGAGACAGAGCGGTCGGCCGTGCGGACAGGTCGCAGTGATTTTGCTCCTCTGTCCACAGCAACCCCCGCACCCAGCATCAGgtgggtgtgatctggggacccggtcatcccggggggaaccgcggtaaccgggtgatggggaaagtagggtcctgacggccacaccctgcccttctgggggaggggagagggggcggcggggacaggggcgctcttgggagaggagcctggactctcccgagtagtgtgtctggacgtttaaa…
ENSMUST00000094769.10_9930104L06RIK-003	chr4	+	124937074:124937333,124938440:124938717,124940366:124940545,124942353:124942471,124942583:124944656,	TAACTGGAAGTAGAGTGGTGAGTTCGTTCTTGTGAATAAGCGCGGTGTAGTTTTTGATGTACTCAGCGTTGACATCGCAGGATTTACGTTTTCCTGTTGATTTAGGGCTGGAAATCTTAAAGAGAGGCGACAAGACTGACTCCAGAAGCACAGGTCCCGGAACAGACAGACCCCAGAGACTCGCAGTCTAAAGCAGATTGCCCTGTCGTGAAGAAACCCCTTCGGAAGACCCGAAGCAACGGTCTTCCTGCAGAGAGAAGgtaagaggaccgccagaatcaatattcttgagtgtccgcggttacaagacagagacacagctccactctgcagcgtggggagttgccctagccttttaaggacttgagctcagttgatggccctgacgctgaaaagaac…
ENSMUST00000180974.1_C920006O11RIK-001	chr9	+	78175914:78176035,78176571:78176742,78176999:78177093,78177825:78178879,	ATTCTACGGCCCGGCTCTGCTCCTGGCCCAGGCGCCCGTGTCCGGTGCGGTCCCATACGAGATGGGTTCTCTGCCTTCGGTGCGTGTCGGCGCCTCTGCCAAGGCGGAGCGGACGGCGAAAGgtagacccagcgcatctccagcttcacgagactcacgcggccttccgtgggccgtaatcgtctgtctccctctgtggccgaagtgacacaccgaagcgagtaaaaagctaattcctagaacagtgtgatgcacccggccctccgttggcttcccgtgccctttgtagctaaatttggaaaatcctgagtttctcaaagtccaagaactttataatgtgcactgctaggctaatacctttacaacgaatgccccccagcttccctgaatcggaatgtg…
ENSMUST00000183087.1_BVHT-001	chr18	+	61639653:61639768,61645163:61645365,61647204:61647472,	ATCTCTGCCCCTCAGAGTCCTGGGGAGGATGGATGGAACAGGAGGAGCATCATGAGAAGGCTTCCTGTAAACTACGGAGGGTGAGGGGACGGAGCGTGAGGGAACGTCGTGAGATGgtcagtagcttggctcaggggctgggaggagggagagaatgggagcctggcccagccgcaggtttttctggtttgggagccagtgtcgtcagggaggggagctgtagcctctgggggagctgccttggtatcccagaaggtctgctgactcatgctcctcctcctcgtcgtcttaattacttcttttgtgcttacaaaagcagcacatactctttgtacagagagggcagacagctcctcctgttcatgtccctgctgctgccattttggcataagttcttcc…
ENSMUST00000155691.1_4933421O10RIK-001	chr4	-	33030857:33031323,33027142:33030521,	GGCCTGACGTGGCGGGCGCTTCGTGGCGGTCGGTCACTCGGCAGCGGCGGTCCCGCGAATCCCGCCCGCCCGGCAGCCCTGGGGAGACGGGCGGCACCCTCGTCGTCCCCTCGGCCCAGCCCGGGAGACCGACTCGCCGCGGGCCCTTCAGGGGTTCCCGCGGAGCTCGCAGGGAGCTCGGAGGAACGGCGCAGCCCGGAGCGGCGGGCGGGCGAGCGCGGCCTGGGACTGCGGCGCCGTGATGTGCGCTTCTCCGAGCCCGCAGTTGGCCTCGGTGCGATGGACGGGAGTGGCCCCTAGCTCCGCGGTGCGGTTAGCTAAGGCAGCGTTTTTCGGGGTGCATCAGAACCTCCCAGAAATAAAACCAAGGGGTCGCCTGGAATGTTAATAAAAACGCAT…
ENSMUST00000206838.1_GM45051-001	chr6	-	72348413:72348458,72347029:72347945,	AGAAAAACAGCACCAAGAAAGCCTCCAAGCTTCCAACAGACCCTGGgtgtgtatgtgtgtgtgtgtgtgttatgtatgtagctgtcaatcaggattttaacttcttccctccactccagcacaatctgttaaaaagtaagtataagctgcatatgtctcctgcaaatatcactggaagctgctgaaaggatggacagagctctgcctcagttcaaatccaggctctgccatttactaggtctgtgatgttggacaccttattcacctctctggctagggaaacagacataagagtcctcagcttaacagcgtcctacggactcaataatgtactcaagatctaacccctctgtaaagaacagcccacaaacttagtgtcatatgttagtcaacatgagt…
ENSMUST00000185414.1_2610306M01RIK-001	chr6	-	86848399:86849440,	ACCGGAAGTGCTTCTCAGGGCCGCACAGCCCCTTCTCAGGGGCCGTCTCAGGTGCACCAGCTATAGCTACAGAGCGAAAGAAACCGATGGCAAGAAGGGAACCAGAGCAGTGGAACTCGGGACAGAGACACTTGGAAGAGAGCGTTGCCGTAGTCCTGCCGCTGAGCACCCTGGGAAGAGTAGTTCGGGGTAATCTGGCATCTGGACTACAATTCCCAAGATGCCCCGGGAGCGAGCGCACCTTCGGACGCCGTCTCCAGGGACTGGAGATGATAGTGGAGTGGTGCAGAAGTGAGGCTTCGGGTATTTAAGTACATCTGCTAAAGTCACCAGAGACTAGTTTTCCAGCTGCACGTCCCACTCTCTGTAGCCATTTTATCTATGGCTTGGCCTCATGGA…
ENSMUST00000194067.1_GM38279-001	chr9	-	83174647:83175777,	CCAAACAATATAATGAAAATTCACCTCAAGTGGTAGAATGTTTAGTGGTTTTAGAAGTTTTAAAAACCTTTTTAAAACCCCTTAATATTGTGTCAGATTCCTGCTATGTGGTTAATGCAGTAAATCTTTTAAAAGTGGCTGGAGTGATTAAGCCTTCCAGTAGAGTTGCCAATATTTTTCAGCAGATACAATTAGTTTTGTTATCTAGAAGATTTCCTGTTTATATTACTCATGTTAGAGCCCATTCAGGCCTACCTGGCCCCATGGCTCTGGGAAATGATTTAGCAGATAAGGCCACTAAAGTGGTGGCTGCTGCCCTATCATCCCCGGTAGAGGCTGCAAGAAATTTTCATAACAATTTTCATGTGACGGCTGAAACATTACGCAGTCGTTTCTCCT…
ENSMUST00000152600.1_GM15344-001	chr10	-	86692759:86693095,86692119:86692202,	TGGCAAACCATGCCTGGCTTTCTAAGACTTAGGTTCTACGTAAAGAAAACTGCTGTATATTTTCTATCTAACATTGTAACGCCATTTAAAACCCAACTGTCAGTGTCAGGAAAGTTACTGACCATTCAGCACTTACTGCATTGACACTGTAGTTCTGGCCTTTGGGAGCATCAAACTGTTTCGATGACTCTCAGCAGTGCCCTAAGCCCTAGATGGATGTGTGGTATATCTGGCCTTGGAAGATGCTAATGAGCATGGGTGTGTATAGAACGTACAGGAAATTTAATTGGAATTAATTTAAAAATAAGTGAATTTTTAGGGACCCATACTGGTAAAGgcatattggagattatatatttacacggcatccacaactatgtggctcattggtatagttaa…
ENSMUST00000214845.1_CAAA01180111.2-001	chr9	-	124282075:124282139,124271370:124271496,124271126:124271186,124270358:124270565,	GTGCTCTCTGTCTTGCCACTTGATGCTGTGAAGTGCGCTCAGGCAAGCTCCGAAGTTGAGACATGgtgagcacagggtcactgacaacaactgggaatagcggggagctgagcagcgggagctgctgtgaagggcggggtgggaaccagcggccacctgtgaggaccttgcggtcctagcggctcgctggacctagcgctagccactgaataacttcactgtgggggctgcatttgcgcagagcatttggaaaagaggcttgtgtgtagaaacatccttggcctgatgccaaatccagagagttctagtttctacaatttctgtttttagcatttaaccttaaggtgtttgatccctttggagttaattttgtggaggctgtaaaaggcatttcatatg…
ENSMUST00000182580.7_SNHG6-001	chr1	-	9944020:9944118,9942610:9942717,9942323:9942391,9941959:9942155,	CTTTCTCGGCAGCGCCGTAGAGCGCGAGCAGACGGTGCAGCATGGCGCACAGCGGAGGCCGCGGGCGGCCGAACCCGGCGTGTCCTTGGGCGTTTCCAGgtgcgaatcctgcggtctgcttaaccccgtgtgtgcggagagggcttccttgttggcggcgtccgtctctagccgggtacgggggccccatggctcccgggttcggtgtggcccttggcccgctgtgagcggcggggcgcgttcccaatggtctccaaatcttaaccgagattagttataaggcctgctcctctggacgcttcgaagtgcgggcacaagcggccgcttctggcggcagctttcatctgggcctgcaccctggcgggagcccctttgtatccccaagaaaagccaccatgc…
ENSMUST00000184181.1_1500015A07RIK-002	chr18	+	61726390:61728254,	GGGACTTCCGGTTTCCTGTGCGCTGCTCTGCTCTTCCGGGCATGGCGCTACTCTGCTGTCCGGTGGTGGATGTAGGCGTGAGGACGCTTGTCTCACGAAGCTCGTAGTAGGTATGGGGTCCTCGCCTCATCCTCGAGAAGCGATCGCGCGGTAGATGTAAAATGTGACCAATGCGTAAAGGAGAAGGGCACGGCGCTGCGAAAGTTTAGGGCCGAGGAGATGGCTCCCCGGGCCAAGGCGCTGGCCGCGGAGCCTCAACATCGTGGGTTCGATCCTGGGACCCACTTGGAGAGATCCGACTTCCTCAACACGTCCCCTGACTTCACTACGATCTCAGTCGTGTACGCGCCACCCACATTCAAAACCGCAAAGGACAGACTTAGAATACAAGCCGAATAC…
ENSMUST00000123087.7_SP3OS-001	chr2	+	72979424:72979595,72987528:72987632,72988372:72988677,	GGGAGGGCGAGGGGAGGAGAAAGCGGCGCGCGGGGAGCCCGGCCGCGCTCAGCCGCTCCTCACCTGGGCCGCCGCCGCCGCCGCGCCGTTTCCGTGCTGCTGCTGTTGCTGCTGCTGCTGCTGTAGATACTCGCCGTGGCCGCCGCCGCCTCCGCCGCCGTCCACGTCCAAGgcagccatttcctcttgtttcacgggcttttcgggagctgcaggcacagcgcggggggaggggggaggaggagggtggggtggggaggaaggcgggtgcggggagggagggggcccgcgagccgcggccacattagtgagcgccgggcggcccgggccctgcccctcccctgccctccccccggccgcggcggccacggcggcggcggcgcgctccctcctcccctc…
ENSMUST00000199072.1_GM43672-001	chr3	-	22074412:22076142,	AGCCTCCCTCGCTCGCTCGCGGCGCTGGGGGCTGGGCTCGCCGCGCATTCGTTCCAGAGCCCGCAGCCGGGGCTGTCCCGCTGCCTGGGTGGCGCTTGAGTCCCTTCGCCCGCAGCAATCCCGCGAGCCGCGGCCGCTCCGATCCCCGGAGGCGGCCGGCAGCTGCGGGAGCTCGGCGCGGGCTCCACATGGACTCCGCGTTCAAAGTGCCGCACACTTGGATGCGCGTAAACACGCCCGCTCCGGAGCGTACCTGGAAAGGTGCTTCGCCTGCCGTGAGCGAGTTCTAGGATGGGACCCGGAGCACCGCGCGTGGGGAGACGCGCAGCGCGCACGGCGAGAGGGGTTTGGTGAAAACGCAAAGCTGAAATTGAAGTTGTGCGCCCAAATGTGCGACTT…
ENSMUST00000186444.1_2810414N06RIK-001	chr1	-	151754918:151755018,151748949:151750228,	GTCCTATTCTGTAAAGGCCACGCAGGTTCCAGGCGTTCTGTGTTCCGCAAGACCTTTGGCCAACCCTACCTCGTCGGTGGGCTGCCCAGTCCTTGAGACTCgtgagtgctttgccattctcttcctgaagattttttttttttcctgagagctgacagaatgagacttgcccccaggtcggtaccgaatgcctgggtgaacagtgaaaatattcttctgccctcgagaaaatgacaacaaaacaaaacaaaacaaaaactaggaaatgaacaacagctaaatgactcgaacctttgacgaccatgtgagagttttactttcattagcgcatatacacaactctaatatgtatatatcgtccttctacttttgcacacgtagcttgaacttttgcacaaa…
ENSMUST00000105311.3_GM6712-201	chr17	+	17316078:17316204,17316444:17316504,17317914:17318104,17319444:17319511,	AACCCAGTGACGTACAATGATGTACTGGTGAGCTTTACTCGGGAAGAATGGGCTTTGCTGGATCCTTCCCAGAAGAGTCTCTACAAAGATGTGATGCTCGAAACCTATAAGAACCTCACTGCCATAGgtaagattgtgaatgttgtttctctttttgaaagagggggcaactgtattttagttgtgtggttgtatgtgtggttgcttctttttcttgttattgatgtacatctacaatttcatttgagaaggaggaagaatgatgagaataaattaggcttgtttgtaaggatcactgaagatagtttcttaaattttgcctgaattccacaaatatatcatgtatttccttgtactgtcttctagGCTATAACTGGGAAGATGACAATATTGAAGAAG…
ENSMUST00000172526.1_BC051226-001	chr17	-	33908744:33909178,33908185:33908586,	AAGACCGGTCCCTCCACCCTAGGAGGGTAAGGAATCTCCTGCAGGTAGCTAAGGAGCTGATGTCTCTATGGCTGTGCAGGGCTCCAGGGAACGAAATAAAAGATATGCTTTTCCTGCCCTGGGTTGGTGTAAGCCTTGCACCGCCTTCTCTGCTCTCCCTCCGGCCCCTGGAGTTCCACCGCCTGGCTGCCTACGCTGGCCCTTCCCTTCCTTCGAGAGGAGGCGTGCACCTCGAGGCTGTCCAGCCGGGCCTCCTGGGCCAGGTGCACACACACACGAACACACGCATACAAATGAGCACAGCATGATGCTGGAGTGAGCTATTGTTTTTATTGTCGTCGGCGACACGCATCTCAGACTGCACCACTGTCGTTATGACCGAGCCCCCTGGTGCGAACC…
ENSMUST00000188260.6_A930005H10RIK-005	chr3	-	115887776:115888094,115886214:115886375,115881581:115881838,	CCGCTCCAGGAACGAGCTATAGAGCGATCGCATACCCCCCGCAAGGCCCTCCAGGACTCGCTGACTCCCGGGCAGAGGTCAAGGGTCAGGAATGGGTCCAGCTGTGCGCCTGGAAAGGACCCAGCGTGCCCACGCTCCCGGCAAGCCAGGACTCAAACATCCCCAAAGGGCGTCCGGGCTGATGACGATAGCTCCCAATCGCCCTCCAGACGCACACTGGCAGGAACAACCGGAGGGACTTCCCTGACCGACCCCGCGTTTGCTCAGCTTTGAATTCCCGCTCTGTAGATCTGTCGCAATTTAACCAGAAGTCACCCTGgtgaggggacaggttggcttgccctgctgagtgtggttgttaagttcccagggggggggggggggctgtgactccttcta…
ENSMUST00000212180.1_RP24-122D14.3-001	chr8	+	129263641:129263724,129281023:129281149,129281337:129281397,129281983:129282844,	TTGAATGGTCCTGTGTGCTGTGTTCTCTGTCCTGCCTCTGGATGCTGTGGAGGGTGCTCAGGCAAGCTCCGAAGTTGCGACATGgtgagcacatgatcactgccaacaatggggagaagcaggggtctgaggatcgcgagcttgtgtggtgcgtctttcccggggctaagtgggaatcggcggccacgtgtgaggtcctagccactcgctggacccagctgtagccttcactgtgggggcggtatctgtgcagagcatttggcttgtgcgtagaaagatccttggtatgatcccaaactcatagagtcctagtttctacaatccatttggagttaattttgtggcggttataaaaggcatctcatgtgctgggtagcaatccaatatcaagctgtgatg…
ENSMUST00000180601.5_9230114K14RIK-001	chr5	+	52190679:52190937,52192918:52193596,52194801:52194890,52196893:52197984,	GAGCTGATCTGAGCTGCTGCTAAGGACCGAAACGCGCCTCAAGCTGTCACTTGCCGCCTGGAGTTCGTTGGGAAAGTTGAAAAAGCCTAGTCCTGTTTAGGAAATCTATCCAGCTGTGTATATACTTTTTGCTTTTAGGGTATGAAGCTCAGGAAGGATAAGAAAAACAAGATCACACAGCTGGCAAGTGGCAAAGCAGGACACAATTTATAACTCCAGAACGAGAATTTGCAGTTGTTGCGCCAGATGCCCTGTAGCGgtgagaaaaaatgttaactttaattactgtgactcgttttgtccattcaccccagaacagataacatctatttgttcaaggtataggtgttttgtatagggttcagaaaattggaggtaatcgcactgggcactgtattt…
ENSMUST00000180465.7_4930480K23RIK-201	chr14	+	69732784:69733288,69738238:69738387,69739407:69739495,69740725:69740849,69743413:69745869,	ACCATAGAGTTTGGCGAGGCGTACTAGAGGGGCTACCTATTGCACCTCCCGGGTGGTTCGGGCTTAAGGTTAGCCAGGCTGAGGCTATGGGAGCTGCAGGTGGATACACAACCTTGGATCTGGTGTAGCTCTCCTTAGCCCAGAGACTTTTAAGTTAAACAAACGCCCAAGATACCTTTCTTTCACTAGAATATCAGCCGATTAACAAAAATGGTCCCAAAGCTCCGTGACACTGGACCCATTTTTAGGGCTAGAGATAGTCTTCTTAATCACTTTCTTCCCGCTCTTTAGCTCTGGGATGTCCTTTTTCTCCTGAAAATTCATATTCTGCCAGGTCCTTTAAAAAAAAAAATCGTTCCAACTCTCATCTGAAGCTCCGGCTGCCTTGGCTGCCAGTTT…
ENSMUST00000120155.2_GM13320-001	chr2	-	14189623:14189763,	CGTCTACTCCTGAGGACAAGGAGAGTGGGCAGGAGAGAGTTGACAGCATGGAGGTGGAAGGGACCAGTGACAGTAACACGGGCTCAGAGAGCAACAGCGCCACAGTGGAGGAGCCGCCCACAGACCCAGTGCCAGAAGACG
ENSMUST00000209166.1_2310010J17RIK-003	chr7	-	90129872:90129940,90124831:90125032,	CTCTTTCACCCCGGAGGCGAGGACGCCCGCCCTCGTGTCAGAGGCTGACGCCGTGGGCTTGACAAAGAGgtgaggcagctgctgcctgtgcgtagttttcaccccgaactggaggtgcctgggctccggggcttcgcctcgctcaatttggcgccgaccccacggccctcctcctgccttaaagaaaacggctccagccagtctctttctgagcctacacacaggcctcttcaaatgcaccccgctctcccttttagtaacagggctttggggctttttttttttttttcaccccctcgtcttctttgagagtgttggaaacgtcacctagttttgtttatctcgacttactaagagtcgccacgttcctgccagtctaaatttagatagaagccagcc…
ENSMUST00000198677.1_GM42428-001	chr5	+	44136620:44136921,	CTCAGCCTTTTTAGAGAGACTCAAAGAGGCCTATCGCAGGTACACTCCTTATGACCCTGAGGACCCAGGGCAAGAAACCAATGTGTCTATGTCATTCATCTGGCAGTCTGCCCCGGATATCGGGCGAAAGTTAGAGCGGTTAGAAGATTTAAAGAGCAAGACCTTAGGAGACTTAGTGAGGGAAGCTGAAAAGATCTTTAATAAGCGAGAAACCCCGGAAGAAAGAGAGGAACGTATCAAGAGAGAAACAGAGGAAAAAGAAGAACGCCGTAGGGCAGAGGATGAGCAGAGAGAGAAAGAAA
ENSMUST00000176760.1_GM20632-001	chr3	+	96239393:96241819,	GCGGGACACCTCCTCCTCCTAGACATTCCCCAAGGACCGGACGAGAGCGCGGCTGACTGCGACTTATGTCTAGATTGGCCTAGACGTCCTAGTTGAGTCTTAGTCCTGGGAAGGGTCAGGCGGGTGGACGCTGAGTGAGGGACAGTGTTGTGTAGGACAAGGGTGTGGGCAGATAGGGGCTAAATGCTTGGGACGGTCAGCGAGAACCGCGTATCCGCTCCGCCGAGGCAGGGCATGAACCAAAGAGCGACAACAGACTAACTACCAGGGGGAACCACGGGCAGGATGGGCAAGGAAGCAGAGGACACGACACTCTTACTTTTGGGGCAGGGCCAGGAAAGGCCACCAAGACCGGCTACCGTGACACAACTCTTTATCTGATTCAGTGGGTGGCTCTGA…
ENSMUST00000182872.2_SNHG5-007	chr9	-	88522484:88522888,88522307:88522381,88521918:88521975,88521372:88521716,	CTTTTACGACGGAGCCTAAGATATTCTTTGTCTTGTCGGTGAGTGAGTTACAGTCGGATGACCAAGTGAAATATAGGGGTGCAACGAGGATTTGGAGGCTTCTGAGACTTGAACTTAGGGTACTGGTGTAAACTTCCTCGGAGAAGTGCGCAGCAGCTAATGATATTTCGGGATTGGAGTCTGGGCCCCAGTGAGATTCGTACTAAGCGGCCTGACTGAAGGCCGCATGCGTTCTAGTTCCTGAGTCCCCGCGTGGGTAGGTTTTTACAGCAGGGTTTGCAGCCTTTTGTGCTGTTCCGAAGGTACTAGAGTCACCGAAAGAGACATCCTATTATATGCACGTTCACAAGGACAATGGCGCCATTGTTCTTCGCGTCTTCAAAGCAGCTACAAGAAGAA…
ENSMUST00000186480.1_ZBTB11OS1-001	chr16	-	55973268:55974617,	GGGCGAGGGTCCGCCCCCAGCCTCCCGGGCCTCCTTCCTGTAGGGGAAGTGCGGCTGCTTTCGCGTCCCCAGCCCGCTCTGCTCCGCTTGGCTCGGCTGGGTCCCGCGGTTGCCGCGCAGCCGAACGGACGCACGCACGCCTCCGGGCTAAGGATACGGCCCGGTCCCCAGACTTGAGGGCTCGCGGGTGCGCACGCAGGCCGGGCCGAGCCGCCCCCCTCGGCCCCCGGGGCCCGGCGCACTCACCTCGCCACCAGTAGGTCTTGGACAGGTCGTGCCAGGTCTGGTGCCGGGTGTGGTGGGTGCCCCCGGGGCCCAAATGGGCCGCCTCGATGAGGCCCTGGCGACGCTCCGGCTGCAACACCACCTCCAGCTCGGCGAAGGTCTTGCGGTGCCGCT…
ENSMUST00000144796.1_B130055M24RIK-001	chr7	+	127448640:127449571,127459515:127460360,	GGGCCGGGCCTCACCGAGCGCGCCCAGGAGGCCGTAGGTCTCGCGCATCACATCCCGGTACAGAGTCCTCTGAGCGGGCTGCAGACACCCCCACTCCTCCGAGGAGAAGTACACGGCCACGTCCACGAACTTCAAGGCCCTTGGCCTCCTGCCCCTTTTCCGAGTAGGTCCAGCCTCTCCGACTGCCCGCAGGAGAAGCGGAGCCGAAGGTGGCGCCATCGGACCTGCTCCCCGGCCTTGCCACGGGGACCCGGAGACCTAGAAGCTCCGTCGGGAAGGCCCGGAGGAAATCTGAATCGGCTGCCTGAGGGGCCGGGCGGCCCGACACAGACCGTTATTCAGGGAACTCCCGCTGGAACTTGGGTGAGAGGCACCGGAAGATGCCTTCGGGGAAGATGG…
ENSMUST00000174464.1_1110038B12RIK-007	chr17	-	34950698:34951244,34950238:34950475,	AGAAGAGGGCGTCAGATCCCATTACACATGGTTATGAGCCATCTCTCCGGCCCATGCCACCTTTTTTCGTTAAAGGTTTTAGCAGTTAAATTTCAGTCCCCAGGAGTTTTGGCTTTATATAGCTCTGCAACAGTCCGAAGCCTAACTACACACACTGGCTACCGCATCCTGTGTCTATCGGATTGACATTCCCTGGGTGGTACCCTAGGTTCTGGTCTCCCTCAATTGAGAGTGATGATTTCACAGACTAGAGTCTCTGACGCTGTCCTTGATGTCAGCTATAAATCTGACTCATTTGGGGAACCTCTTGAGATTGAGCCCAGTGTGCCAACACTGGCTCTGGTGAGGAACATACCCTGCTCTCCTGTTTCTCATTGTGCCCATCTTAACTCTCCAGGG…
ENSMUST00000195987.1_GM43590-001	chr3	+	123471970:123472356,	CATCGGCCGAGTTGACGTCACGGGGAAGGCAGAGCACAAGTAGTCATAAGATACCCTTGGCACATGCGCAGATTATTTGTTTACCACTTAGAACACAGCTGTCAGCGCCATCTTGTAACGGCGAATGTGGGCGCGGCTCCCAACATCTCCCCCTATCCTTTTAATAAGAGCAAATAGGCCACCCATATTAATGAGAGTGGAGATAGAGGTCAAATCCCCAGTGTGTAGGTAAAGGAGCCATGTACAGGATTAGCTCTTAGGCTCACAGGCTTTTACCCAGAGCAACCCTGACCTGCTCCCGTGTCGTTTTGCCTGGGGGAAGGGAACTAGGACACTGAACCTTCATGAAAGATGACATGTCTCCCTAGAATAGGCTCATATATGCCG
ENSMUST00000154085.1_KANTR-004	chrX	-	152327366:152327470,152327161:152327239,152319797:152320284,	AGGGTTCGGTGGAGCATTGCGTGAAGCGTCTGCGTGTCTGCGAGATCTTGCTGTGGGCCAGGTATCCATTCTCCTGCGGCAGCTTAGACCCTACGGAGACTAGAGgtatcccaagagaagcagtaaagatggggtggtgggttagaaaacggcgggaggggagagaacggcccagaacgcgtgtggggagggacctggcgcgcttttacctgggcggcctttcgactctagGTCCGTGGGTGGTGGAGGATCCTTTGCGTAGCAAAAAAAGAAGGCGAGTGCCCCTGCATCCTCTCCAGACGGTACCCAGgtgagtattaccctcttgaacccaccacccgtgcccaccctctgggagcctcccaatcccggtctctggggaaaagatttcgtgcaggt…
ENSMUST00000153474.8_SNHG12-002	chr4	+	132308678:132308907,132309838:132309903,132310151:132310215,132310451:132310504,132310834:132311024,	TTTCTCGCTTCATCCGCGGTCCCTGTCTGTTTTCGTTATGGCGCCTTGTACTTCTACCCAACGTTGCCCGCCCCCCATCTTCCCAGCCCACCAGCTCCGTCCGCCTCTCCGGATGATTCGTGAGATACCGAGCCTGCCGGGAAGGGACCGGATTTTTCCGTCTGGTCCAAGGAAGCACGGGTTATGGCCACATGCGCAGTGATAACTCAGGGCCCCACGCCTTTTGACCCgtgagtgttgtaggcttgggggtgacgggatctggtaagagcatttgtgcctttactggattacgtgcttgggtgcagtaaccttattaggatgacgccaatggaagggcctgtgaccattacctccgagcgacctttttgtgattaacctcgctcctatgttgggtgg…
ENSMUST00000182639.1_GM1976-001	chr17	-	94834692:94834799,94820336:94820396,94818895:94818944,94759944:94761577,	CGGGTGGCTTGCTGCACGTTTGTTTCGGCTGTGCAGGCTTGAATGGTTCTTTTCGTCCTGCTTGCGTGCTGTGAAGGGACCTCAAGCAAGCTCCGAAGTTGAGACATGgtgagtgtgagatcactgtccacaaaggggaggagcaggcggatggccggagctgcaacggtgggtcctcctccagggctgcatgggacgagagatagatgaggcttttggtggacaggcacaaatgctaccggaatgcaaaccactccgggatctgtaaaaggtctgacccgggacgggaaacacactttaacctagaggaggggtaaggctcactggccaatcaaggctcccctgcatgagttcttccgatgccttgctggaagtttgttttggctgtgcgggcttgaa…
ENSMUST00000152313.1_2810002D19RIK-001	chr2	+	94406151:94406966,94410459:94411682,	ACTTCCTCGGGGAGAGGTGGTGGCGCGCGGGTCCTGGTCCAGCGGCTCCAAAGGCAGAACTAATGATGAATCCGTGACTCCTAACCCGGGAGCTCAAGTCTCAGCTCCCCGGGGTCGGTTCCGGGACGGCGCGCGGCCCCAAGGTGGAAGGCTGAGAAGTTCCCCACGGCGGAGCCGGGGCGAGGGGACCAGAGGGGAGGGGGCGGCGCCAGGTCGGAGCGCAGGAAGCCTCGGCCCGTGGGCCGGGACCGTGGGAAGCCAAGCTGGGGGCGGGGCCGCGCGGAGCCACCCAGGGGCCCGGCTCCGGGATTCCCCCTGATCGGGCGCGGGCAGAGAGGGGGCACCCTGGCCGCTACCTGCTGTTGGATCTTCCCGTCCTCCGTGACGACCCAGTGCGTA…
ENSMUST00000144705.7_SNHG12-001	chr4	+	132308678:132308907,132309838:132309903,132310151:132310215,132310451:132311022,	TTTCTCGCTTCATCCGCGGTCCCTGTCTGTTTTCGTTATGGCGCCTTGTACTTCTACCCAACGTTGCCCGCCCCCCATCTTCCCAGCCCACCAGCTCCGTCCGCCTCTCCGGATGATTCGTGAGATACCGAGCCTGCCGGGAAGGGACCGGATTTTTCCGTCTGGTCCAAGGAAGCACGGGTTATGGCCACATGCGCAGTGATAACTCAGGGCCCCACGCCTTTTGACCCgtgagtgttgtaggcttgggggtgacgggatctggtaagagcatttgtgcctttactggattacgtgcttgggtgcagtaaccttattaggatgacgccaatggaagggcctgtgaccattacctccgagcgacctttttgtgattaacctcgctcctatgttgggtgg…
ENSMUST00000194529.1_GM38194-001	chr1	+	195321283:195323493,	GAATTCTCCTCTGAGGAAACAGACTGGGAGGAAGAAACAGCCCATTACCAGCCAGCTAATTGGTCAAGAAAAAAGCCAAAAGCGGCTGGCGAAAGCCAGCGTACTGTTCAACCTCCGGGCAGTCGGTTTCAAGGTCCGCCCTATGCGGAGCCCCCGCCCTGCGTAGTGCGTCAGCAATGCGCAGAGAGGCAGTGCGCAGAGAGGCAATGCGCAGAGAGGCAGTGCGCAGAGAGGCAGTGCGCAGAGAGACAGTGCGCAGAGAGGCAGTGCGCAGACTCATTCATTCCCAGAGAGGAACAAAGGAAAATACAACAGGCATTTCCAGTCTTTGAAGGAGCCGAGGGTGGGCGTGTCCACGCTCCGGTAGAATACGTGCAGATTAAAGAACTCGCCGAGTCG…
ENSMUST00000174530.1_GM21989-001	chr12	+	20990459:20990872,21042935:21043333,21044725:21044830,21076307:21076436,21084695:21084806,21085672:21085785,21168204:21168276,21185098:21185243,21199544:21199618,21200880:21200919,	GAGGCGTCCCCGACAGTGGCTTGGTGGCGCGCAGTTCCCCTTGACTGTGCGCGCCCGCGTCTGGGCTCCTTTGCAGAGGACTCGGTAGCTGCAGCTCCCGGAGCACAGCGGACAGAGCTGCGGGCTGCGTGCGCCCCTGCTGCCACCGGGCCTGCCGCGGTGGCTCCCGCGCCCCGCGGCGACTTCCGAACCCGCGCTTCTCTTTGTTCAAGTCCCCGAGCGGCGGCGGGGTCGGAGCCCGCGCCCTGGGCGACTGAGGCGGCCGCAGTCCGCGCCCCGGCGCCCTGGCGATGCCGGACCAGATCTGTGTCGGAATTCGTGGCCGAGACCCTTGAGGACTACAAGGCACCCACTGCCTCTAGCTTCACCATGGGCACGGCCCAGTGCCGGAACACCGCG…
ENSMUST00000159663.7_GAS5-002	chr1	+	161035166:161035194,161035752:161035804,161035983:161036014,161036208:161036244,161036549:161036579,161036820:161036852,161038225:161038272,161038457:161038539,	CTTTCGGAGCTGTGCGGCATTCTGAGCAGgtatgcaatttcctgagtatgttatggcttcgggccttggaggctgaagcactggaagctggtgggattcccggcgcagccggtgagcttagttcagggcacaagctggaaactttaggaggttggttctgcgtgtatttgtgacataaaatagcattgggttttggtctggacaccagacaaagacgactcagcatgcgtgttcatgctatgatgaaggctatgttggtagggacaactgagcttgttgatgaataccaacgattctgatggcagagcatgctgagtcacctcgtgcacggttcaacgggggtggaatgcgaagccacgcggtgtttctttcgcgatcaccatgggatgaaggcttttg…
ENSMUST00000146195.1_SP3OS-003	chr2	+	72979516:72979595,72987528:72987632,72988368:72988546,	CGTGCTGCTGCTGTTGCTGCTGCTGCTGCTGTAGATACTCGCCGTGGCCGCCGCCGCCTCCGCCGCCGTCCACGTCCAAGgcagccatttcctcttgtttcacgggcttttcgggagctgcaggcacagcgcggggggaggggggaggaggagggtggggtggggaggaaggcgggtgcggggagggagggggcccgcgagccgcggccacattagtgagcgccgggcggcccgggccctgcccctcccctgccctccccccggccgcggcggccacggcggcggcggcgcgctccctcctcccctcctgctgcccccgcccgccgcggctgtaaccctcctcctcctcgttccctcctcctcctccccgcgctgcccctgccccctctcctctcctct…
ENSMUST00000150749.1_2810408I11RIK-001	chr1	-	64690464:64690659,64679871:64680385,	CTTAAGCTGAGCCGCGCGAATTCTGGTTTCCATTCATCTCGAGCTGCGCCGAGTCCGGCTCCTACTGGGGAGCTGCGGCAGTTTGTTACTCGAGGCCGCCCTTCAAGGCGGGCCCCGAAGGTCCGGCCTGGTGAAGAGTTGGTTTTGTCAGCAGTTTGGTCTCTCCATGTTTGACAGCTTCCCTTTGCTCACCCAAgtaagttgcactggacttagccggttgtatatggctaaatgctcttctcctgtcttcccagtgttacgttctcgcttgcaacttggccatagcaaccccggggctcgctccttactctcaataaagagtcgtgactgtgtcttgcatgaaacccgaggacacgtcactcttcaatttcctcgtacgtcaaataaggaccaaac…
ENSMUST00000190930.1_2900093K20RIK-001	chr2	+	163419795:163420361,	CGTGAGGCGGCGGCTTGCCTTGCAGCTATCGAGCCGCTGCCGCTCCCCTGGCATAGCCTGCTTCCTTCTTGTCCTCTTGAAGTCCCCAAGCCAACGGGATTCGGTGGGCTGCGGGAGTATTTGCGCCAGCTGATGCCTCCGGGAATGCTTGGCGGAGTTTCTTACATGCAACCAAGGGCGCTTGCACTCGGTCCACAACCCTCGCCGTGGGTCGTCTCTTTGGGTCCGCAGAGAAGCCAAGAAGGTATTAATTGGACGAGGCCCAGGCGGTGGATGCTGCCCGGAATTGGAATGGAAATTATTTAGGTTTTGTGGTTTTTGCTTTAAAAAAAAAAAAAAAAGCAGGATCTCATTTGTTAGACCAGCCTGAAAATCGCGTTGATTCCCCTGCCTCGGGCT…
ENSMUST00000134966.1_GM12668-001	chr4	+	91626589:91626774,91628425:91628668,91629995:91630139,	GGCCCCTTGTGGGTGGGACCATCTCTGGGCTGGTAGTCTTGGTTCGATAACAGAGCAGGCTGAGCAAGCCAGGAGAAGCAAGCCAGTAAGGAACATCCCTCCATGGCTTCTGCATCAGCTCCTGCTTTCTGACCTGCTTGAGTTCCAGTCCTGACTTCCTTTGGTGATGAACAGCAACATGGAAGTgtaagccaaataaaccctttcctccccaacttgcttcttggtcatgatgtttgtgcaggaatagaaaccctgactaagacactaactaactaactaactaactaactaactaactttgttgtcctctttggatggagatctgatagtaataggtatcaatatcagggcaagagaaacctcttaggattctcctcagttgggaggaaaatacat…
ENSMUST00000193604.1_1700054O19RIK-001	chr14	-	25706406:25707273,	GTGACACTTGACCATATGACAGTAAGGATGACCAAAAGGACAGTGATGAGTGAGCTCTTTTGAGGATGCTTGATTGATTACCAAAAGAAAATGAAACTTGTATGCCCTTCAGTTCTCAGTACGAGCTATAGACTGAGGGCGCAAAATCTTCTGTGACAGGAAAAGACGCTCGCACACACTGGGCTGACTGCACTAAACATGAGTGATGGTAACCGTCCCAGGTTTTCTTGTCCCAGGTCTTCTTGTCCCAGGTCTTCTCGTCCCAGGTCTTCTCGTCCCGGGTCTTCTCGTCCCGTCCCGGGTCTCAGCACCAACTCTTACACGCGTTCTCGCGACCGGCCAGGAAGAACGCAACAAACCGGAATCTTCTGCGGCAAAGCTTTATTGCTTACATTTTCA…
ENSMUST00000181502.1_GM17586-201	chr11	+	120633768:120634492,120634943:120635125,	GCTCCTGCAGAGACAGGTTCTACGGAGTGGCCCCAACTCGGATGCCTCTAGCTCCCTCCCGATCTCCACACCAACTCAGACCGAGGTCTATGGGAGGTTTGTTTGATTTTCTTCACTTGGATGCATAGTTTCACTGTACAGCGAGCAGACTGGATTTCAATTCCCTGAGATGCTCCTGCCTCGGCCCCCTGAAAGCGGAACTCACAGATGAGCGTCACCACGCGGGAACCTATTTGCTGTTTTGAAGGTGTGACACAGTGATTTAGTTCCTTACCCCGTTCTGCTGCGACGTCCTCATTCTAAATGGGTCAGCAGTCTGAAAAGGACACGGCTGTTGAGGGGCACAGCCCCAACCCCAGCTCAGATCCCCAAACTATCCACGATGACACGAAGGCTTGG…
ENSMUST00000128026.1_2500004C02RIK-001	chr2	-	153345621:153345810,153341157:153342864,	TTTTTTTTTTTTTTTTTGAACAAAAACAAACCGAAAGGGTGGCTGGGATTTGTAGTCCTCACTGGCTTCCTGGCCTACCCCTCTCCGGAAGAAAATGGCTGCCTCAAGTGCTTGGACCACATTTCCCGGAGTGCCCCGGGCTCCTGTTTTCCGCCCACTTTCTTCCGTACCCCGCTGCGCTCCAAGCACGgtaaagaagggggcgggaagtcggtcagaaaaagatggggcggggtctcgcgaggttcgggaactagcggaggcctgagggtttctgggaggtggtgctgggaaggggcggtggctggactcccccctggccgcgcgcgcggttaacccgttcaaagcttttttttgattctggtggcgggtccagtgcggtttcggatctggagttgg…
ENSMUST00000124320.1_GM16222-001	chr10	+	76078617:76078740,76079024:76079136,76079442:76080502,	GAAGTCAGTCTTCCACTAGCAGCCTTTGGATGAAGACATAGAACTCTCGGCTCCTCCTGCACCATGCCTGCCTGGATGCTGCCATGCACCCGCCTTGATGATAATGGACTGAATCTCTGAACCTgtaagccagccccaattaaatgttgttttttataagacttgccttggtcatggtgtctgttcacagcagcaaaaccctaactaagacaattatgattcataacaatagcaaagttacagttaggcaacagcaatgaaaataatttgatggtgggggggtcaccccaacattagaaaccgtgttaaagggtcgcagtgttaggaaggttgggaaccactgttctagaaagagtctattatctaaattttgacaataaataaaattttcctacattt…
ENSMUST00000209898.1_RP24-571A14.6-003	chr1	-	18034810:18035002,17999360:17999660,17994462:17995681,	ACCACCACCACCTTAGTTATTCAAGGTAGTTTATCCAGTCATTGATTTTTCTAAGTAATCAGTGCTATATATCAGAGAAGATGTGCAAACTGTGTGTTTTTGTCAATAGATTCGATTCCTGGAGCCTTATTTCAGATGAAGACCTACTGCCTTAGCCATCTCTGTGGAAATGGGGCCAAGAAGACCTCCACAGgtaggcctgtccaggaagaattcagctgagctacttcctgaggagactcatccatctgatggagggcttcctccttcagctgtctgtcattcttttatatatttccaatgttggtcccttagaaattcttaaaggaatttatcctcaaaagaggagaactttagagaaatgactactcccaacaaaggtatggaatagagaggggc…
ENSMUST00000159706.7_GAS5-007	chr1	+	161035067:161035194,161035752:161035804,161035983:161036014,161036208:161036244,161036549:161036579,161036820:161036852,161037288:161037315,161037505:161037547,161037995:161038037,161038225:161038272,161038457:161038537,	GAGGGCGTGTGAGGGGCGGGGTTTAAGTGGACGCAGCAAGCAGCTTTGCGTCTTGACGTCACGAAGACCTTATATACTCGACTCAGCCGCCATCTCAGCCTTTCGGAGCTGTGCGGCATTCTGAGCAGgtatgcaatttcctgagtatgttatggcttcgggccttggaggctgaagcactggaagctggtgggattcccggcgcagccggtgagcttagttcagggcacaagctggaaactttaggaggttggttctgcgtgtatttgtgacataaaatagcattgggttttggtctggacaccagacaaagacgactcagcatgcgtgttcatgctatgatgaaggctatgttggtagggacaactgagcttgttgatgaataccaacgattctgat…
ENSMUST00000156081.1_GM12840-001	chr4	+	117700188:117700304,117700414:117700923,	GTACAAGTCCAGGCGTGGACGAGTGTGCTTAGAGATACTGGTGTCTTCTTTTTCTCTGTTGCTATCTTGTTTTTGTTTGTGGTTTTTGTCATGAGACACAGACACTGTATGTCAGAGgtaaagtgagatccctccctgtctgtatgtctgtgtgtcttgttcacttgtgtgtcctccattggaccaccttctgattctgttttgtttttggtttgtctggtttcagGTCTGGTTTTGGTCCCAAGGAGTTGACTGATTATCTTGGTTTGGTTTTAGGCCGGTCTCAGGTTCTGGGGCCTTCCCATGGAGACAGGTCCATTTGGGTTGGTCATAGTGACAGTAAGCTTCTCTGGAAATCGCATGTAAGATGCCCTGTATTGGTCTTGCTTGTGTTTGTCA…
ENSMUST00000133550.1_D330023K18RIK-001	chr2	-	31151982:31152291,31150641:31151250,	GGTGCTCTGGAAGGGGGCGCGGCTGCCGCCTCCGAGGTCCTTGAGATCGTTTTACTGCAAAACGCAACTCTGGTCACGCAGGGACCTGAGCGGACCACCTCGGCACTCTTCAATTGGCCTCCCAGGACGGACTTCCGGCAAAGCCCCTGTGAGGACCCTGAAGCGTTTGCCATGACAACCATGGCGGGGCAAGTTCAAGCCGGGCCTCCTTTCTGCCTTGCCGGGCTTGGGGATTGAGGGGCCTGGACCAAAGTCTGGAACCCGCAATGTCCGCCACTGACCCTGGCGGATGATTGGACTGCCTTCGGTGgtaataacttagaaattgctggcctgtcttagattccttgacttattatcatcctaggccctttacacaaacttcagcttgaaatagtt…
ENSMUST00000193239.1_GM37767-001	chr1	-	162086635:162088468,	AATGCTATACCAAAAGTCCCCCATATCCACCCACCCCCACTCCCCTGCCCACCCACTCCCCCTTTTTGGCCCTGGTATTCCCCTGTGCATTAGGGAAACAACACCCTTCTCAATAGTCACAAATAATATAAAATATCTTGGCGTGACTCTAACTAAGGAGGTGAAAGATCTGTATGATAAAAACTTCAAATCTCTGAAGAAAGAAATTAAAGAAGATCTCAGAAGATGGAAAGATCTCCCATGCTCATGGATTGGCAGGATCAACATTGTAAAAATGGCTATCTTGCCAAAAGCAATCTACAGATTCAATGCAATCCCCATCAAAATTCCAACTCAATTCTTCAACGAATTGGAAGGAGCAATTTGCAAATTTGTCTGGAATAACAAAAAACCTAGGAT…
ENSMUST00000186472.1_1810044D09RIK-001	chr6	+	91440987:91441158,91441442:91441755,	TTTCCTTGCCTTGGTCCCTGAGAACCGTCTTCCGACCCTTCCTCCTTCGGTGCTGACTGCTCCCGCGGCTCTTTACGCTGAGATGTTTCACTGACTTCTGCCTGAGATCTGGAAAAGGAACACTGCCCAATAGATGAACATGTGTGAAAAATAACTTCCAAGGAACATCATGgtactaagtatcaaatggaaagggaaagcgagcaggcatatttctgccatggcagaaacagctctcataggcttcagaaatagcctcctccccgccgcaccccacccccacccccgagttcgtcttcctcctgatgcgggaggcttgactccaggtgttgtttagtttccttatcagtagcacgtgatggggttcacatatccactgccaggtctagtggttgctgc…
ENSMUST00000150084.1_GM16344-001	chr18	+	32021740:32021826,32025131:32026610,	AAGTAAGAAGGCGTTTCTTGTCTTCTTCGTCTACTTCTCCTTTAGGCAACACTTGGCCCTTCGCTCTGGGCTCCGTTCAGGGTGTAGgtaagtgccctgtcatcgagaagcccaagttttgaagtgtgggggtgggggggagagagtattcttgtgttgcacatgcatattatatgtgcatgcatgtggaagacagagatcaactccagatgttgttcctcaggagccaccacattgttctctctctctctctctctctctctttctctctctctctcttatacgtgtggaatgtgtgtatgatagagggcccacatgtgtccattctcaaccttcctaatgttgtgactctttaatatagttcctcatgctgtggtgaccttcacttgtaaaattatc…
ENSMUST00000190699.1_2810402E24RIK-001	chr14	+	20641009:20644048,	GAGAACCGTGGAAAAGAGACTCGCTGGAAAATGAGCCTGGCGACTGACGGCTGAGGACGTATCGCGATAATCGTGTGTAAGATGGCGGCGGCGGCGGCGGCGCGGCTCAGGGTGAGCCGGGAAAGACCCGGGCGAAGGCCAACTGTTCTGATGGAGTCGAAGAACGCCGGCCAGCCGGTGGTCTGCTCCCGCCGGGGACAGTTATTATGGCAGACTCTCTGCTGAACTAAACTTGGGCTGTGCGCTCGCTCCTTCCTCCTCGCACCGAGAACCGCTTACCTCAGGTTCCGTTTCCCTGACATTTTCCCCTCGTGTCGAATTGCTGGAGATGGAGTGGGTAGGCCCGAAATTGACCTCCTCACCTCCAGGTTACCTTCAGGAATTTTTTCATCCGTTCTA…
ENSMUST00000196466.1_SNHG8-001	chr3	-	123508112:123508404,123507817:123507862,123507552:123507660,	CCCTCGCGCGCAGGCTCTTGGGAGAGCGTCACCCGGGCTATAAAAGCGTGCGCGCACCGTTCAGAAGTCTCTTTGGCTGCGATCCGCCTACGAGTATGTAGTTGTATGGTGGGGATGATATCTTGGGCCTTATTTGTGAGTGGCCGAGATGCGGGAGACACAAGGTGGCTATGGTGCTGGCCGAAAGCCATCAACTCTGCAAGAGCGCCGTGAAGGTTAGCGCGACGACCACCATGTAAAGCCGATACGGTGTTGGGCGGCGTGACGCAAGTTCGCCACCGCTGGGTCGGATGgtgagtgacacctctggggttacactagatttttgggctgtgaaactccatgtatctttgggacctgccgcctgtggcagtctcccttcctagccatggaagagca…
ENSMUST00000190120.1_1700052K11RIK-001	chr11	-	105177726:105181433,	GCTGCCCCCGGAGCTCCGCCTCCTCCAATCAGCGGCCGCGCTGGCGGGCAGGGGTTAACCAGGGGACCCCGCACCGGCGGAACAGGCCGCGCCTGACAGGGCTGCTGAGGGCGGGCGGCTGGCGGCGCTTGCGGCCCCGCCTGCGACGTGAGGGGTGGTTGGTCGGCTCGGGGGCGCCGGGTAAGCGGCCGGGGCCGGAGCCTCGGGAGCCCGCCTTTGTGGAGACAGAGTCGGAGGCCGACGGTTGGGCTGCGCCTCAGGCCGCGGAGCAGCGTCGGAGCGGCGACCCGGCGGGACTGCCGCGCTCGCCCTGCCTCTCATCTACACACATTTTTTGGGGTGAGGAAAGAGGTTGCTCTGCCCAGCGATGGATCCGAGGAGAGAGCCCGGGAGCGGGGC…
ENSMUST00000202542.1_GM20186-001	chr6	-	18848013:18848207,18845912:18846457,	ACAAAGGGAGCATATTGTAGCTCCATGATGTGCATTTTCGGAGAATCCAACTGTATACAGAATGTTAGTGTTGAAGAATGAAAAATTACTGGCCTCTTGTAAGAACATGAACTTTTTACCTCGGAGCCCACCCCCTCCCATCTAGAAAACATTTTTGAGATAAAGGCTTCCTGGAACAACCTCAAAATGAACCAGgtactccttagttacgtaggttccttgataggacatgactccttagttacatagattcctttggcagaactccctagtgatgtaaacttgtactttccctgcccagttctccccctttgagttttactatataagcctgtgaaaaattttggctgaccgtcgagactcctctaccctgtgcaaaggtgtatgagtttcgacccc…
ENSMUST00000196463.1_GM43238-001	chr5	+	62428719:62429077,	AGCATCAGCAACAGAATACAAGAGATGGAAGAGAGAATCTCAGGTGCAGAAGATTCCATAGAGAACATCGGCACAACAATCAAAGAAAATGGAAAATGCAAAAAGATCCTAACTCAAAATATCCAGGAAATCCAGGACACAATAAGAAGACCAAACGTACGGATAATAGGAGTGGATGAGAATGAAGATTTTCAACTCAAAGGTCCAGCAAACATCTTCAACAAAATTATTGAAGAAAACTTCCCAAATCTAAAGAATGAGATGCATATGAACATACAAGAAGCCTACAGAACTCCAAATAGACTGGACCAGAAAAGAAATTCCTCCCGACACATAATAATCAGAACATCAAATGCACT
ENSMUST00000196262.1_A430073D23RIK-001	chr5	-	109796183:109796298,109769407:109769955,	AGTGGCGCCTGTTTTGCTTAGTTGCTGAGCTGACTTGATTTGTCCCCTGTTCTGTGCTCTGTCCTGCCGCTGGATGCTGTTTAGGGTGTTCAGGCAAGCTCCGAAGTTGCGACATGgtgagtacagggtcactgaaaacaatggggagaaaccggggtctgagcagcgcgagctgctgcggtgggtctttcctgggactgcgtgggattccgcggccacctgtgaggtcccctgtggtcctagccattcgcgtgacccagctgtagcgtctgaataacttcgctgtgggggctgcacgtgtgcagatcatttggcctgtgtgtagagagatctttggcgtgatcccaaactcagagagtccaggactttctacaagttctgttcttagcacttgagatt…
ENSMUST00000146868.1_4833417C18RIK-001	chr11	+	95858865:95859082,95859994:95861044,	GAGGCGCGGTGTGTGCAGCGGTACTCAGACAGGAAAGCCTCGGGATCCTTCGGGTTCTTTCGTTTTCCCTCCTGGGTAAAGTTATGTTCAGTCTTCCATCAACTCGTTTATTTTTCCGCCCGACTCGGCGCGCGTGCGCAGTGCCTCCCAGCCCAGGCTGTTCCTGAAATGTAATCGTGTTGAGACACAGGGAGGGAAGCTGAACGTCCATTCTACAGgtcagtgcattccctgcggaggctcgggttggttgctacttcctgcaggccccaaaacagggattctaaggccaaaaaaaggttcagtgaggtcccaccgagatttgaactcggatcgctggattcaaagtccagagtgctaaccattacaccatgggacctgctggcggcttaaggcgcc…
ENSMUST00000131642.1_GM12319-001	chr11	-	70656293:70656493,70654741:70654896,	GAGCCCTTTTCCCCACCGACTGTGGGCGCTTCAGCGCTCAATCCTTGCCTATCAAAGAATGGTGTTATATCACGAATGGAAAAAACAAAACAAAACCATGAATGGACGTGAAAAGGGGATGACCCTTTGTAAGCTCTTGGACGCCTGTGGCCACTCTGTCCATCCATTTGCAGCACCGCAGGAAGTGAATCTCTGCACTCGgtaactctctccgccttagcaggtctaggggtctagggctagtgtggggtctgctccgcgttttgtgggagcctggcgggccggctggtttcccagggcgcctcatcttttcactcgccggcgctggagctggtgactcacgcggcggccggctctcgagcgctcctccccgtcggccctccccacggggtcgccctc…
ENSMUST00000147762.7_SNHG15-003	chr11	-	6528548:6528760,6528306:6528374,6526355:6526437,6525591:6525817,	AACTTTAAGCACACGTGAGCGTCCTCAGCTGGCAGCCATGGCTGGCGGGTCCTTCCTAGCATGTGCTGCGGCCCTCACCTTATCTTCCGTCATCAGGGCACAGGCGCCGTGCAGGGCTATTCCGAGTCCAGGTAGAGATGGCTGAGCTCGGTGGCAGGAGATCAGCCTGCGGTGGAGCAGGGACGTTTGCCCTGGGGAGACACGTGCCACCGGgtgagttaggcctgtttctgggggattcctttccaaccccagctagttccgcccaagcaagcagagtcttccctcaagagatttttttttccttttacgagagaacgttcggaggggctagaactgggtgatacgcactggctgcgctgaatctgtcttttctcccctcctagGTGGACATCGAGG…
ENSMUST00000180477.1_A430046D13RIK-201	chr10	+	128499364:128499526,128502409:128504242,	ATAACTCTGGCGGCGCGCCTCATACTAGAGCTTGTGCAAGCAAGTGGACCAGAAATAGCTCAGGGTAGAAGACTCCCAGCGGCGCCATAGGAAGAATGAGGCACAAGCCAATTTTGTACCCTGAAACGGACATTCCCCGGCTGGAAAAAGCTTGAGTAAAAAGgtctgtacgggtgcaagggatgtagcacagttggttgcacaaagctctgggtcccagcactcaggaggtggagacaggaagaatcagatgtctttgggacgtagggacttcgggccagcctgagctacataagatccagtttcagagcagaaagggaagggacgcctgagagcttgtcttaaactagaaagcaagaacaagaaagcagtcttggtgataacacaaatgtaatccca…
ENSMUST00000136690.2_3110056K07RIK-002	chr12	-	71015507:71015832,71014456:71014507,71009795:71010479,	CGAACACGCACGTTATTGGAGGATAGAGGATTGAGTAAGAGAGCCCAAAAATTTGATTGGAGGAGCCGACTCCGGATGTGCTTGACTGAACACTGATTGGAGAACAAGGGGTCAGGAAGAGCAGTTCCGCACGAGGATTGGGCGGTGGCGTGTCCCATGGAAACGGAATCCAGAACTGCAGCCAGGGTTTTTCACGGGGGCGGAGCCGGCTCTTCCCCAGGCGCCTGCGCCTAACCGGTTCCCCGGCGCCATTTTGTCCCGGCAGCAGCAGCCCGCAGCTCTATCCCATTTTCTGTGTCTGGAGGGAAGGACGCGGACTCTCTCGGgtaggtttatttcagtgtggcaccggcttacccttccctccaggacaacgcctagcgaagggtggaggagtca…
ENSMUST00000208775.1_GM45090-001	chr7	-	82155877:82157024,	AATTCATCTGGAATAACAAAAAACCGAGGATAGCAAAAACTCTTCTCAAGGATAAAAGAACCTCTGGTGGAATCACCATGCCTGACCTAAAGCTTTACTACAGAGCAATTGTGATAAAAACTGCATGGTACTGGTATAGAGACAGACAAGTGGACCAATGGAATAGAATTGAAGACCCAGAAATGAACCCACACACCTATGGTCACTTGATCTTCGACAAGGGAGCCAAAACCATCCAGTGGAAGAAAGACAGCATTTTCAACAATTGGTGCTGGCACAACTGGTTGTTATCATGTAGAAGAATGCGAATCGATCCATACTTATCTCCTTGTACTAAGGTCAAATCTAAGTGGATCAAGGAACTTCACATAAAACCAGAGACACTGAAACTTATAGAGG…
ENSMUST00000186337.1_GM29055-001	chr1	+	86774819:86776528,	ATTTAGCAGTGATAACTTGAATTGCTCTTTGCAGTGATCAGAAAAAGGCATTCATTATGCCTAACAAATTCATCCCTTTTTAATCTTTATTTGAAACAGGGTCTCATGTAGCTAATGCTGGCCTTGAACTCACTATGTAGCTGAGGCTAGTCTTGAACTCCTGATCTTTAGATTTCCACCTCCCAAGTGCTTGGATCACTGGCATGTACCACTATGCATGTCTCTCCTAAGTTCTTTGGAAGCCAAAATGATGTCCTGTCATTTAGTAGTCATCAACTAAAGCTTGGTGCTTGAGGCAAGGGACAAAAATGCAAGGCCACCAGCAGTTTCTGGGACAGGCGAGACCCAGAGAGCTTCTGAGGCGGCGCCATCTTCGGCTCCAGACAACCGGCCACCTTC…
ENSMUST00000209929.1_GM45553-001	chr8	-	54513644:54514150,	GGTGAAGCAAGCCAGTAAAGAACATCCCTCCATGGCCTCTGCATCAGCTCCTGCTTTCTGACCTGCTTGAGTTCCAGTCCTGCATCCTTTGGTGATCAACAGCAGTATGGAAATGTAAGCCGAATAAACCCTTTCCTCCTCAACTTGCTTCTTGGTCATGATGTTTGTGCAGGAATAGAAACCCTGACTAAGACAAATTGGTACCAGCAGAGTGGGGTATTCCTGTGACAATCTGACCATGTTTTGGGGAGGACTGTGGAAGGACTTTGGAACTTTGGGCTTGAAGATCCATCCATTGTTAAGAGCTCTGTCGGATGTCGTGTAGGAGCTTGGAAGATAATGTTGAGAACACCGCAGAAGATGGAGCTCTTGTTTGTGAAATTTCAGAGGGAAAATTAA…
ENSMUST00000209449.1_1300002E11RIK-007	chr16	+	21794342:21794446,21795850:21795975,21808678:21809026,	CATTGGGGTTGCGCTGGGGTGGGTGTCCAGCGCTGTAGGAGGAACGCGGTGGGAGGAAGGCTTGCGGGCGTGCGGACTCGGCTTCGGGCCGAGCGCTTTGAAGAAgtaagtcttctaggaacctagcggcgctagagggagttggcgacatggcttttggggcagctgcggtgcgctcagctgggctcgctgcctactcctgagcccgggatggagtaggggtcagcgacccggtctcctataggtcttgggagagagaggtggacacctgctggaaagggtttggacagagtgcgaagcccgactggcgcagctgctgagtgcatcccgggtgtcagcatcccgcctctgcaaacgcgactcccggttactttgcttgccccctccctgccctatgac…
ENSMUST00000139612.1_GM15706-001	chr6	+	145250529:145250789,145251212:145251849,	GCGGCCGCCCGCCCCGCTGCTGCTCCTCCGGGCGCGCGCGGCGCCGCCGGGGGCGGACCCCAGCCGCTGGCCTCGCGGTCCCTTGGCCGGACTGTCCGAAGCCTGCAGGCTCCCAACCCGGACCTCCTCTTTTTGTTTTGAGACAGGGTCTCTCTGTGTAGACCAGGCTGGCCTTCTGCCCGGATACCACATGGAGAGCCGCTTTGTAGGAAGTGCCCTCGCTCCACAGGACAGATCCGAGGAGACTTCTCAGGACGCCAGgtagaagacattcattcatcagttaccaccgcagagttaaacagggaggcaaataagcgtgcgttcctctagaccgcactgatgccccttctaaaaaatgccatcagttgaggcctggagagccagggcccccgccca…
ENSMUST00000213811.1_RP24-236E2.3-001	chr10	-	50425044:50425330,	CTCAGCCTTTTTAGAGAGACTCAAAGAGGCCTATCGCAGGTACACTCCTTATGACCCTGAGGACCCAGGGCAAGAAACCAATGTGTCTATGTCATTCATCTGGCAGTCTGCCCCGGATATCGGGCGAAAGTTAGAGCGGTTAGAAGATTTAAAGAGCAAGACCTTAGGAGACTTAGTGAGGGAAGCTGAAAAGATCTTTAATAAGCGAGAAACCCCGGAAGAAAGAGAGGAACGTATCAAGAGAGAAACAGAGGAAAAAGAAGAACGCCGTAGGGCAGAGGATGAGC
ENSMUST00000180820.7_TMEM147OS-001	chr7	+	30729579:30729854,30732414:30732761,30734704:30734768,30735816:30735962,30737301:30737359,30745549:30745929,	GACGTCAGAGCGCCCAGCTCCGGCTGTGTTGCAGGGACTTCCAGAGCCTTGCTTACACCGTTGAAGACCTTGTGTTCAGACAGCGCTTTCCCTCTCCCACTCGGCTCGGAGCCAAGCGCCACCTCTTCTCGCTCATCCGAGAACTTTGAACCCCGCCCTGAACGCAAGGTGATCGGCGCAGAGACAAGAGGGCAAAGCTGTGCGCATTCTCGTTTTTATTTCATTGTTGACCCGGTGGCGGCGCCTTTGAGTGGAAGCCGAAGTCAGGAACGCGAGgtgcgcaggggagcaaggaggggccttttgtgttacttctctcggctaaacatgtagcggaggaggtcgaccactcggttactgtagccatattcgttgtcgtacctgaggaggcgaggaagg…
ENSMUST00000180624.1_GM4262-201	chr16	+	11008898:11009058,11011953:11011996,11013406:11015186,	GTCCCAGCCTTAAGAGTATGTAGGCTTCTTCCCAGCCCTGGGTCCCCACAGTTCCGTGGGCCACGGAGGGGATCCAGCGGCTTCAAGGAGAATGAGAGAAACAGCTGAGGAAGGAAAAGCTTCGGTAGCAAGCAGGACAAAACGAAGAGCAAGCAAGGAGGgtcaggacctgccagaggggaggctgagagagaggaaagccaagtgcaaaggtcactgagcacctcagtgctgaggggagagggaaagtgggatgcccacatctgaggtttccccttgtccctcaggaagccaccagtagctgccccttaaatataaagcccatacagccactgtggcctcactttctcaggcaccaactttcgatcacgtggggtctacctagctaatcttgtgtct…
ENSMUST00000182811.1_SNHG20-006	chr11	+	117076802:117078954,	GGTTCCGCCGGGGAGGAGAACTCGCGTGCTCCGTGCAGAGGGGATGCATCCTGCGCAGCGTGGCTCGGGGGCGCCGTGGAGCCTCCCGAAGGCGATCGTGGGATTCAGAAACCTCTCCCGGGACTCCCATGGGAGGAGGCTGACCCCGGGCCGGCACGCGATCGCGGGATGGGCTGGAGTTGTAGGAAGGCCCTAGGCCCGGGCCGCCATCGGCGGGGCACTGGCTGCTTCTGTGTTGCAGGCGCCGCACGGGTTCGTCCGCTTACACAGAATTGTATTAAATTGTCTTTTTATTTCCCCACCCAGGAAATGAACCACATCCCCCAACGACTAGACGGAAGCACGCACAAGCTCCTTCCTCCCGAGGAGCGTTTCCAGTGACTTGAGCTTGGTTGGCCC…
ENSMUST00000202544.1_GM20559-003	chr6	-	3345853:3346128,3342467:3342674,	GAAACTGGAAACTGAAGCAGAGGTGGTTTTCACTTCCTTACACTCTTGCCAGCATTAGCCACACCCTGGTGTCTCTCAGCCAGTTTAAGCTGGTGTTAAAGTAGACAAGCAGACTGGTTAAGACCACCAAGACTAAATGAAGTTGTTTGTCACAGACATCTTAGGAGGAAGAGAATACAGATACCAGACATTTTCTTTACTAAAATGGACAGTTTTTTTTTCTTTCTTTTTTTCCTTTTAAAAGATTTTTTATATAGAAGAAATCTGAAAATTTGGgtaagtacaaaatttcttctttcctattattgttgttgctattggtgtctacagcaacagtttatggaagagggaaaagtaaactttgaggtcagaatgttttaagtatattctaaaacaaag…
ENSMUST00000152943.7_SNHG3-001	chr4	-	132353597:132353686,132352663:132352698,132351933:132352243,	GACTTCCGGGCGTTACTTAAGGTATAAATATGGCTGCGTCGGCGCGGGTCTGTCTCTCTAGGCGTCGCTCTCTTGGTGTGCTTGTTCTTGgtgagtacagtgcgctgctctcggctgctgagggtttgcccgcgcggtcccgcacgggctccgcagacaggcagggtcgcggctgggcggacccggtgtgggaggccgggctcactagccgagcatggcgtgaggtcacgcgcctccgagcccagtaaccgttttctttcggggatcccaacgctcgcaggattattgcctgggagactgagttggtctacgcactttcctttaatgttcactttaagaggacagggtctttggttcctgccttgtgatttgaagtgttagccgccttccagcgttcgg…
ENSMUST00000200022.1_GM43041-001	chr5	-	59953511:59956140,	GGCCTTCTCAGTCGAACCGTTCACGTTGCGAGCTGCTGGCGGCCGCAACATTTTGGCGCCAGAACTGGGACCTGAAGAATGGCAGAGAGATGCTAAGAGGAACGCTGCATTGGAGCTCCACAGGAAAGGATCTTCGTATCGGACATCGGAGCAACGGACAGGTACACATGCTAGCGCTAGCTTAAAATTTCAGTTTTGTAAAGTGTTGCTGAGGATGCGGTAGGATACGAATTAAGCTTGAATCAGTGCTAACCCAACGCTGGTTCTGCTTGGGTCAGCAGCGTGTTAATCGGAACTAGAAACGGAAACAGGCAGGTTAGCCGCAGCTTTTTAGGAAGCTGCTTAGGTGGAAGAAGAAAGGGTTTAAAGTCATGGATCAGGCGGTTGCCCAAAGTTTTC…
ENSMUST00000144166.7_GM13166-001	chr4	+	146270331:146270481,146272883:146272975,146278353:146278434,	ATCTTTCTTCTTGCATCTCGGCTGCCTCGTGATCAGGAAGTCATGGAGGGAGACTAGTGCCTAGTATTTGCGGTGCCTGAAAACTTTCTTAAGAAGCAGTTGTTTTGCTGGCCTCCTAGGACATCCAGGAGCTGGTCCTGTCATCTTCCAGgttagaggagctgttggactaggaacccggcaggagctgggcagcggtgtggagcaggggtgccttttctgccgccattctcacaattcagtatttgcggaacctgaaaacttccttaagctgccgttgctcctcctaggacattcagcagctgatcctgtcaccttctaggtcagaggagctgttggactgggaaatgggcaggagctgggcaggtgtgtggagcaggggtacattttctgccgcca…
ENSMUST00000174173.1_1110038B12RIK-003	chr17	-	34952352:34952468,34952136:34952173,34951446:34951925,	CTCTTTGTGCACCCGCCCACACGGTTTGCCGTGTTTTCACCCTTCTTTGTTCTCCACCGGTCTGGGCAGGGTCTGAGGACTCCGGAGAGCAAGGCATGGGTCCGCCTCGTGCCGCAGgtatcctggggtcctgtggggagggctctgcggtgtggggccgggtatgatgacccacatttacagactagagtttctgatgtccacgtgacgccactccttgtaactgacccaggccggggtgggggctgcaggccggggtctctacgacctgtgctcattcaatgatctcttccagGTTCCTGGCCCACGCCAGCCGTACCCAGTAGCACAATGgtaagcgcatgctggcgagaggtaggcggtgtgaggaggggctggtttcggggagaggacagtaat…
ENSMUST00000190033.2_SNHG5-008	chr9	-	88522484:88522872,88521918:88522381,88521650:88521716,88521148:88521448,	TAAGATATTCTTTGTCTTGTCGGTGAGTGAGTTACAGTCGGATGACCAAGTGAAATATAGGGGTGCAACGAGGATTTGGAGGCTTCTGAGACTTGAACTTAGGGTACTGGTGTAAACTTCCTCGGAGAAGTGCGCAGCAGCTAATGATATTTCGGGATTGGAGTCTGGGCCCCAGTGAGATTCGTACTAAGCGGCCTGACTGAAGGCCGCATGCGTTCTAGTTCCTGAGTCCCCGCGTGGGTAGGTTTTTACAGCAGGGTTTGCAGCCTTTTGTGCTGTTCCGAAGGTACTAGAGTCACCGAAAGAGACATCCTATTATATGCACGTTCACAAGGACAATGGCGCCATTGTTCTTCGCGTCTTCAAAGCAGCTACAAGAAGAAACCAAGgtaaaggcga…
ENSMUST00000146938.1_GM16124-001	chr9	+	53667246:53667355,53680860:53681265,	GCTACATGGTCACCCCGGCCTGCCCACGCGAGAGAGCGCATGCAAACGCTTGAGGAGACGCGAGCGGCGAATGGTGGGAAGGGACCGGGAGCCGACCAGACCGGGAAGAGgtagtagccacttcctcgggcctccccagctcgccttcgcttctgccgctgggcttgcacccgcttgggccgccggcaacgactttatctcggcttagggcccgcacctcagggtccgtggcggcgtcacgtgacgcggcgggcgggggcgtgctcgggagcaacccaggcgacagcaagccactgggtcccgaggcccgcgcggagggtgcgagcgcgccctctgctggctggagccggcgcagccctcacgcgctcgccccagatcggaatggctattcagagctca…
ENSMUST00000205825.1_SNHG1-016	chr19	+	8724147:8724189,8724377:8724483,8724672:8724721,8725014:8725046,8725222:8725256,8725485:8725523,8725782:8725826,8726067:8726102,8726239:8726345,	GGTGCCACCTTACAAAAGGATGGGTGTACGCTCTCTTTTCAGAgtaagtagtgttaatggttttaccagatttttttggttgttgagtataagttgtgtgtgtgctacggggatgatatgaaaactgaactctctctttctgatggtttagtggagaaaacaaaaattctctgagtagcacaatctgtggcaggtatttggattgtttggcataaagtcttttattgaagTTTGGGGTTTTTTTTTTCTGTTCTAGATGTGGTTCATCTCAAAGCCCTTTACACTTTGGAGCCAGGCCTGTTCAATTTTACAAATAACACGTTTTGCTTGTAGTCAGgtaggtattgatggttggtgcttccttagggaacatatttagatggccacttaatgatgaac…
ENSMUST00000132564.1_GM15287-001	chr13	+	111725517:111725655,111734513:111735124,	GGGGCTTCAAGTACTTCAGGCTCCGCCTCCGCGGCCCGCCCGCCTCAGCCCATTGGCTGGGCGTAACAGCTTTGGCAGCAGCGAGGGCTGCGTGACGTCGTGAGGTCCTGCCATTCCGTCCTCTCACTTCGGGTTGTAGgtgaggcttctcacattctgggggggacgaagcggcgccatcgcccccacacaccctgcaggctgctctgtggtgcagcgaggaggaaggcgtggaagaggcgcgtcgaatcctcgccccgctcagttaagggaggagccgggctgcgctgtcccgccctccgggcctccgcccagggtgtcccacaccgcaaggctcctgcagcccgggcgcgcagagctggagcagcctgctctcgctgtgcgtttgcgctctcatgg…
ENSMUST00000182498.7_SNHG6-003	chr1	-	9944020:9944103,9942610:9942717,9942025:9942391,	CGTAGAGCGCGAGCAGACGGTGCAGCATGGCGCACAGCGGAGGCCGCGGGCGGCCGAACCCGGCGTGTCCTTGGGCGTTTCCAGgtgcgaatcctgcggtctgcttaaccccgtgtgtgcggagagggcttccttgttggcggcgtccgtctctagccgggtacgggggccccatggctcccgggttcggtgtggcccttggcccgctgtgagcggcggggcgcgttcccaatggtctccaaatcttaaccgagattagttataaggcctgctcctctggacgcttcgaagtgcgggcacaagcggccgcttctggcggcagctttcatctgggcctgcaccctggcgggagcccctttgtatccccaagaaaagccaccatgcggtctgtttcaggct…
ENSMUST00000151374.1_SNHG3-002	chr4	-	132353597:132353633,132352620:132352698,132351934:132352243,	CTCTCTAGGCGTCGCTCTCTTGGTGTGCTTGTTCTTGgtgagtacagtgcgctgctctcggctgctgagggtttgcccgcgcggtcccgcacgggctccgcagacaggcagggtcgcggctgggcggacccggtgtgggaggccgggctcactagccgagcatggcgtgaggtcacgcgcctccgagcccagtaaccgttttctttcggggatcccaacgctcgcaggattattgcctgggagactgagttggtctacgcactttcctttaatgttcactttaagaggacagggtctttggttcctgccttgtgatttgaagtgttagccgccttccagcgttcggttttaacttaatcatttcgccttgcttcccagttatactttctcttcaccttg…
ENSMUST00000181045.7_4933404O12RIK-001	chr5	+	136919146:136919431,136922307:136922427,136925704:136925895,136933739:136937106,	GTCTTGCTCTGCCTCCTCCCACACCAGAAGTGAGCATCAGGTGGTGGCGAGCGCGTAGACAGGGTGAAAGGTGTGAGGGTTAGCGACAGATCTGCGTATTCACCTTGCTGGTCACCGGCCACCACCACCTCGGCGCCAATGAATTTTCTGTCGCGAGCCCCGCTAACGGCTTGCCGCTGAAAACTCTGGGAAATGTAGTTAGGCGCGAGCAAGCTGTCGTTAGTTGCAGGTCTGAGGCGGGAACCGGGGCTCCTCATGTGTTCGCGGCTCGGTTCAGCCTTCCACGgtgaggattttcagccgggaaatcaggacaagacctgggactggatgcgcgggaagcccagccctgagccggggggtgggggtgggtgggggcgcaggccacctctccagtcc…
ENSMUST00000209823.1_GM42031-001	chr8	-	85131608:85132289,85125872:85127074,	GTATGTGCATGGTTTAAGGGGTGATTCTTTTTTTTTTAATTAGGTATTGAAAGACCCCACCATAAGACTTAGCAAGCTAGCTGCAGTAACGCCATTTTGCAAGGCATGAAAAAGTACCAGAGCTGAGTTCTCAAAAGTTACAAGGAAGTTCAGTTAAAGATTAACAGTTAAAAATCAAGGCTGAATAATACTAGGACAAGGGCCAAGAACCGATGGTACCCACCGGGGCCCCGGCTCAAGGCCAAGAACCGATGGTACCCACCTGGGCCCCGGCTCAGGGCCAAGAACAGATGATACCCAGATAAGGCGGAACCAGCAACAGTTTCTGAAAAAGTCCCACCTCAGTTTCAGGTTCCCCAAATGACCGGGAAATACCCCAAGCCTTGATTTGAACTAACC…
ENSMUST00000161706.1_SNHG9-001	chr17	-	24719860:24719965,24719531:24719607,	GCCGAAGCCGCGCCCTACACCAGCCGGAAGGACGTATAAATACTCGCGCCCGCGCTGGGCCGTCCCGCTTGTGTCCAGGAACCCGTGGCGACGTTGGCGTGTTCGGgtaagtcgctcctcacgggcttctccaggcttacgcagttgatccagtaaatgggcgttcgttgaaaatcaccctcggctttggcttgtagccgggggtgagattcggcgcccagagccacagaggcctcagctcaccgcccgctgccccggtgtgggagggtgaaacccaggcccctacattccagagcgactctgctgccccgcggtccgccctgtggccacagtcttaaccgcctcatttatttcgcagGTTCCCCTGGATATGGACGTTGCCGCCGCCTCCCGCAAGAA…
ENSMUST00000180879.7_2900076A07RIK-003	chr7	+	81523571:81523676,81528787:81528940,81529347:81529527,81531211:81531494,	GGAGAAATTATGACCGAGAGCCTGACACCTGATGCTAGCGGCTTTTGTCTCGCCAAGTTGACCCAGTATTTGGCCACCTTGTGCGGCGGGTGACTATGGTGTCCAGgtaagtggctgacgtggcaggcgtcccaggaatgggagaagagatgggtaagctgcccggctatcgatcttccttctctgtgtttgttttttctccatctttttcaaagagggttgctagcccacggaatggtgggtagatatggaaggagaaatacgcggtcacacagactgaagttaaattaagcacacacacatacgtacgtacatacatgcacacatacaaacacatattcacatgcacagagctgttgaatattggctctgtaaatccaggcattccgaatcgatgac…
ENSMUST00000201032.1_GM20559-006	chr6	-	3345853:3346097,3342596:3342674,3342189:3342297,	ACTTCCTTACACTCTTGCCAGCATTAGCCACACCCTGGTGTCTCTCAGCCAGTTTAAGCTGGTGTTAAAGTAGACAAGCAGACTGGTTAAGACCACCAAGACTAAATGAAGTTGTTTGTCACAGACATCTTAGGAGGAAGAGAATACAGATACCAGACATTTTCTTTACTAAAATGGACAGTTTTTTTTTCTTTCTTTTTTTCCTTTTAAAAGATTTTTTATATAGAAGAAATCTGAAAATTTGGgtaagtacaaaatttcttctttcctattattgttgttgctattggtgtctacagcaacagtttatggaagagggaaaagtaaactttgaggtcagaatgttttaagtatattctaaaacaaaggtggtaattttctgagcttaaaatttctggt…
ENSMUST00000174321.1_BC051226-003	chr17	-	33909181:33909317,33908294:33908586,	CCGTACGGCACCGGCCTGCTCCGCGGCGAGGCGTGGAGCTCTTTGCACCAGGAGCTTGCCGAAGCCGCTCGGCCAATCAGAAACTCCAGCCTCAGACCTGCCCCACAACCCCAAGCCATCGCGTGGAGTCGCATCGGgtaagaccggtccctccaccctaggagggtaaggaatctcctgcaggtagctaaggagctgatgtctctatggctgtgcagggctccagggaacgaaataaaagatatgcttttcctgccctgggttggtgtaagccttgcaccgccttctctgctctccctccggcccctggagttccaccgcctggctgcctacgctggcccttcccttccttcgagaggaggcgtgcacctcgaggctgtccagccgggcctcctgggc…
ENSMUST00000137970.7_4933431E20RIK-005	chr3	-	107895643:107895774,107894861:107894992,107894589:107894656,107894051:107894228,107893223:107893507,	AATCCTCCGGTGTGAACTTCTCCCAGGGCTGTTGATGCTTCATCTACTCTTCTGGCAGTGGGGGCCTGGACCTTAGTTACCCGGGAAGCGTGAGTCATGTTGCACAGTTGAGCTGGCACATAAAACTACGAGgtaggaaacgattcaggtataaggtactttggggatagaaacattttctatgtaagatacaaatggctctgtgaagactgagggaggctggggacactaaacaggtccactgtgaaaaaggataggtcatgcacattggaaatgcctcaaaggacactccaggaaagaggagggtagagcaaacaccgaaaggtgacaaatagctatgcaagataaacagcaggtgctgtcgagttaggctggtttatgggaggagtcaaaacatta…
ENSMUST00000191660.1_GM38166-001	chr3	-	45775424:45775894,	ACTGGTATTTGTTGTTGCTGTACAGTTGAAATCAGGCATTCACAATACAATGAAAGCACCAAGAATCAACAGAACAAGGAAAGAGGGCGCTTGTCCCTTCCTGTTCATTTTTTTCATGGAAAGAGGGAATGCCTTTGAGTGGAGGGTACGACACCACAGGTCACACTGTGGTGACTGCTGCCTCACCGGGAGAAGAGAGTACCTCTGAGACAAATGGACTGTGCTTTAAAACAAAAACAGCAAAATGGGAGGATGAGTGCTAACTCTTTTCAGGAGCATTTGGAAATTCAAATTCACAGAATTGGATGTAGTATTTAGTTTTGAAATTTAAAAGGATAATTGATCATAGAGGTATTTGACTTGACAGCATCTCCTAGTTAGATTTTTAAATTATATAAT…
ENSMUST00000190080.6_TRERF1-001	chr17	+	47140942:47140965,47141132:47141184,47141824:47141909,47230230:47230316,47286742:47286856,47313793:47315500,47316614:47316660,47317768:47317921,47319352:47319678,47323278:47323662,47324588:47324654,47326723:47326862,47327001:47327104,47329018:47329093,47337551:47337639,47341066:47341179,47348650:47348856,47353733:47353945,47358910:47361958,	GGAGCTTAGGAACGGTTGCTAGGGgtgggtgatgggtgaaaaggggtgggttggggtgctggggagcggatccggagggctcggggagggggccatgcaaaaaggtaaggccaggttagcgctgctcggccctgagtgggctgcggccgggggaggggcgagagatacatatgtatttctgtctccccagCACACCCCCTTCCCTCTATGCGATGGCTGAGAGGCGGTGCATGCAGATGGGGAgtaagtttcctggaggggaggagggtggatgcacgcgcgcagcccggcgctgcaaatttccaccggggagggagagagtggctggatgcggagagtttggagttggagggcaaggaagggagcagggcctgggggaggggggaaagaggggtgcta…
ENSMUST00000150388.1_GM28052-001	chr17	+	29549799:29549994,29663172:29663306,29674139:29674187,	GATGGCGCCCCCAGGAGCTGGGAGCGGGTGACCGGCGGCGGGGAAGCGGCCTGGGCTGGCCCTCAGATTGCGGGGTCCCGGGGGCCTGTCGCGGGGCCCCCCCGTGACCCACCGACCAGGCCTTCCCCCGGGCCGGAGAGATGGCCGCCGAGAACAGCAAGCAGTTCTGGAAGAGGAGCGCCAAGCTACCGGGGAGgtgagcccaggacgctgaggggagtggggattggacccaaagccttccagatcctggtccctgaatccctccgtcttggggtacccccgaggccggagggctggtgtcggagtagcccaggctggagcagctgtcaatcagaggagcctggccagcttgggtgtggggtgcagactggggtctgggggcggggaacctcagct…
ENSMUST00000209164.1_2310010J17RIK-002	chr7	-	90129872:90129984,90126928:90127044,90124831:90125032,	GCGTGTCGTAGGGGGGCGGGGGGGAGGGGCGGCCCGCTGCGCCCCTCTTTCACCCCGGAGGCGAGGACGCCCGCCCTCGTGTCAGAGGCTGACGCCGTGGGCTTGACAAAGAGgtgaggcagctgctgcctgtgcgtagttttcaccccgaactggaggtgcctgggctccggggcttcgcctcgctcaatttggcgccgaccccacggccctcctcctgccttaaagaaaacggctccagccagtctctttctgagcctacacacaggcctcttcaaatgcaccccgctctcccttttagtaacagggctttggggctttttttttttttttcaccccctcgtcttctttgagagtgttggaaacgtcacctagttttgtttatctcgacttactaag…
ENSMUST00000186535.1_DUBR-002	chr16	-	50732418:50732728,50725625:50728209,	GCGCTTCTAGCAAAGTTGCAAAGCAACGGGCAGACCTGTCAGAACGGTGAAGATCCCGGCGATGGAAAAAAGGCGAAACTGCTCCGCGTAGGCTGCTCGGAGTGGCATCGCACCTTGTTCGAGTCCGAAGAAGTTCCCGCTTCTCTAAGCCGGCTGAAGGGATGCGAGTCTCCTCTTGTCCCAACGGGACTGTGTCCTGACACAGAGTGGACTCCGCCCCAAGAGTGCGAGCGTCCTGAGCGTTCAGGGCATCCTGAGCCGCGGAAGGCATCCGGCCACACCCCGCTCTTTACCCGCCAACGCCAGCCCAGgtaaaaagaaaaaaactttacgtgctttaagattcctctggagagtcgccaattagagagttaccagttctgtgaccaccccaccccc…
ENSMUST00000202262.1_CCT6A-004	chr5	+	129793181:129793732,129794352:129794500,	GTGTGTGTGTGTGTGTGTGTGTGTACACCATGGGCATTCAATGTCCATGGAGGTCAGTTTAAGGCATTAGAACCCCTAGAACTGGAGTTAGAGATGCTTAGTCAACATGTGGTACTGTGGTCTGAGCCTTGGTCTGTGCATGAGACTCTAGGTGCTCACTGCTGCCCATCTCTCCTGCCTGTTGTACACTTTGGAGTAGATGGTGTAGGGACCTAAGAGGGTCAGCCTGGCGTATTTCTCTTGCTTGGCATAGTTTGTAACATGAAATCAAGTGAGAGCTGGCTGATGTTCCGCTGTGTATATGTTGTCCTGGGTTATGATGAATGTGAAGGGGGCTGTTTTAAGATACACTTTCATGCAGTTCTGAGAATCTCCTTGCTAAAAAGATTGTTGGTCTTT…
ENSMUST00000203249.2_1810059H22RIK-005	chr5	-	148959909:148960210,148959148:148959210,148954966:148955201,148953748:148954672,	CTTCTGCGCCCTAACAAATAGAGTGAGTGGGTAGAAGGGACTGTCTCTTCCAAAGGGCAGCTAAACACCCCACAGTGGGGACGCAGTCCCCTCTTTCTTGCTGAGAGAAGAGCCTGAAATAGCCCCAGGGGCGGAGAAAGGTTGAGTCTGGAGGTCTTCTGACCACTAAGGTTAAAGATTTTGAGGACTCCCGAAGCCTCTAGTAAGCCAGGTTAGCAGGTTTTAACTCAGGCCTGGGAACGACCGGAAGCCTAACTCTCCACTCTAGACTGCTGGTGTCCTTTGCACCCAACCTCACCAAGgtagggaatctagggaagtagaaggcgttagtgttagaaacccgcagacagtgggctaaggagaaaagggacctacttgggagagggaggtttctgc…
ENSMUST00000129364.1_ZFP335OS-001	chr2	+	164911354:164911750,164919224:164919953,	GTTTCCGCTCAGGCAAATGCGAGAGCGGCTAAAGGGCCTGGGACCCCGGGGCCCTGTTCGGACAGCCCCGCCGGCCCGGGAGTCCGCCACCCGGCAGCCTCGCGGCAGGGCCCCGGTGCACGGCAGTGTGCGGAGGGGCAGCCCGCCTCCGGCTGCCGCTAACCTGAGCCTCTGGCTGCTGTGTCGCTCTCCGACTCCGGCATCGACGAGGTCGCCATCCTCTCACCCCCGTCGCGGAGGAACCCATCGGCCGCCCTCGAACCGGAACTACTTCCGCCGCCGTCCCCCCGGGAGAGAGAGATCTGCGGGGTTTCAGAAGGCCTCTCGGAGGACTCAGAGCCGTCGTCGGGTCCAGGAGGACTCTAGAAGTCACATGCTGCCCGGTGTTAGGGCTGAGgt…
ENSMUST00000172910.1_CRYBG3-001	chr16	-	59600745:59600886,59577798:59577864,59565213:59565643,59558013:59560242,	GCGGCCGCAGGAGGGGCAGCGCCCCCTGGCACAGCTTCTCTCGGTTCTTCGCTCCGCGGAACCCTTCTCGGGACAAGGAAGAGGAAGAGGAGGAGAAGCCGGGGACCGGCCAGCCGGCGGGAGTGAGCCGGAGTGCAGCCAGgtgggagccgcgggggcgccgtgcgcgccttcctccgccgctcgggtttcctccggtcccgccctgggtggcttagatctggggaagttcttgctcccggccggtggcttttcccgccgccatcgggggctcccggctctgtcccctccactccgggaggctctgaagctgccgagggaatctcgcgcccctccgcgtcgtgctttgccatcttaaggttttctcgaagtgattcctaaaagagttgcaatcagagc…
ENSMUST00000197084.1_GM43511-001	chr5	+	100798749:100801045,	GAAGAGGAAGGGCGGAGAACCATGGCCGCTCTGGTTGCTCTGTGCAGTGGTATAGGGAGGAAGAATTTGACAACCGCGGCTGGCTGCTTCACGGATCGCGGAACTCAAGCAGGTAAAACGTCCGGCATAGCATTATAGCCGCTGATTGTCGGTGGGGTCCTCGCCGTTAGCAAAATGACTATTTCAATAGAACTAGGTTTGAGATAAGTGGGAGGCTCGAGTCATCGTAGACTAGTTTCCTAGAGCTGAAGAGGACTTTGAGGTGTAGTCAACCACTTTACCCCGTTACTTATTCACTTTACAAAAACCTATCGCCCCGACTCCTCAATAAGACTTTCTGGACACTTGTTGGCTGTGGTTCTCTTGCATCTGTTTCCATCCGCTGCTTGGACGAAGCCT…
ENSMUST00000146337.2_4933431E20RIK-010	chr3	-	107895643:107895692,107894051:107894992,107892864:107893507,	GGGAAGCGTGAGTCATGTTGCACAGTTGAGCTGGCACATAAAACTACGAGgtaggaaacgattcaggtataaggtactttggggatagaaacattttctatgtaagatacaaatggctctgtgaagactgagggaggctggggacactaaacaggtccactgtgaaaaaggataggtcatgcacattggaaatgcctcaaaggacactccaggaaagaggagggtagagcaaacaccgaaaggtgacaaatagctatgcaagataaacagcaggtgctgtcgagttaggctggtttatgggaggagtcaaaacattaagcatttggggcaggttgcaaagggtatggacagccagacagacagagggtgtgagtgttttctctctgctctgtggggagt…
ENSMUST00000149090.1_SPATA5L1-001	chr2	+	122630625:122631759,122632519:122632704,	GCCTGCATCCGGCAGCCGGGTGGATTGCTGCCGGGCTTTCCCCGGCGTGGTTCCCCGAGTCATGGCTCCGGACTCGGGGCCCTTCCCCGACGGACAACTTTTGAAGCTGCTGCCGGTGGATCCCCGGGACCGGGACACCCAGCGCTGCCGCCTGGGGCCGGCCGCCTTCCGCAGCTTGGGTGCGCGCCTGGGCTCGCCGCTGAGGATCTCGTTGCCCGCCGGCGGCTGCTGCCTCTGCACGGCCTGGCCGCGGCGCGACAGGGTGGATGGCTTTGTGCAGCTGGACCCGCAGTGCGCTAGCCCCGGGGCCCGGGTGGCCACGGGGAGGATAGGTATGGACTGCTTGCAACCCGTGCCCTGTCCGCCCCTGCGGCGCCTAGAGGTGTGGCCGGTGCTGCG…
ENSMUST00000150556.1_PTPMT1-004	chr2	-	90917429:90917669,90914038:90914175,	CACCGCATCGACCACACGGTTCTGCTGGGCGCGCTGCCGCTGAAGAACATGACGCGCCGGGTGAGAGACCGCCGGGCCGGGCCGGGCCGGGCCGGGAGCGGGCCCAGGGCCTCTGCGGGCGCCCCGCGGCCCTCGCTGAGCCTCCTCTTTGCCTCGGCAGCTGGTACTGGACGAGAACGTGCGCGGGGTGATCACTATGAACGAGGAGTACGAGACCCGATTCCTGTGCAACACCTCGAAGgtgaggacccgggccctctggcctggctggcccagcactcgggcctgggaaagctggagaagctaggggaagaggaaggacgccgtgggtgaccttgtctccgagaccagtgttggagacctagttgccttctcaagttctgtgtatgtgggtcaagc…
ENSMUST00000145046.7_9930104L06RIK-001	chr4	+	124937058:124937090,124937179:124937333,124938440:124939454,	GACTCCAGAGTCGTGCTAACTGGAAGTAGAGTGgtgagttcgttcttgtgaataagcgcggtgtagtttttgatgtactcagcgttgacatcgcaggatttacgttttcctgttgatttagGGCTGGAAATCTTAAAGAGAGGCGACAAGACTGACTCCAGAAGCACAGGTCCCGGAACAGACAGACCCCAGAGACTCGCAGTCTAAAGCAGATTGCCCTGTCGTGAAGAAACCCCTTCGGAAGACCCGAAGCAACGGTCTTCCTGCAGAGAGAAGgtaagaggaccgccagaatcaatattcttgagtgtccgcggttacaagacagagacacagctccactctgcagcgtggggagttgccctagccttttaaggacttgagctcagttgatggccc…
ENSMUST00000129191.7_E130307A14RIK-004	chr10	-	39731738:39732007,39640276:39640511,39622903:39623091,39621412:39622727,	CGAGGAGGGGGTTCTCCCCCGCTCGGAGCGCGCGGCTGGGGAAGAAGCTGGCGGGAAGCCGGGCCGCGCGCCGAGGAATCGATGATTCGGCCTGTGGGCCGGGTCACTGCGGCGGGGCCCGGGGAGCGCCGATAGCATGGATAGGCTCAGAGGGGCGCAGGGTTTTGGCGGCTTCCCGAGTTCCCCTCGCCGACCGCCATGTCACATCTTACGGAAGAGGCGGGGGCTGCCGCGGAGAGGATATTTTTTGTTTTGTTTTGTTTTCACAAGgtaagggaagccgccagcgggagaagggaggcgcggcacagacctcgggcggccctggccgagcgggagggtgggaaggagggagggcgggccgggcgggcgagcgagcgggcgggcggagcgttggac…
ENSMUST00000178074.7_RAB10OS-001	chr12	+	3235504:3235929,3237285:3237412,3237591:3237660,3238029:3241410,	TTCCGCTGATCAGAAGCGGACAAGCAAACAGCGGATGTGCAGTTCCTCTCTTCGCCGAACCCGGTTTTCCCTTTCGGAGCAGCGCGACCGATTTCCGGTTTCCCCGCCGCAACCACCGTTACCCCCCCCCCGCCCCAATCCCCGGCGACTCCAGCGACGTCACCGGTTCAGCTCCTGACCTTTCGGCGAACCGCAGAACCACAGGCGACCCGTTCGACGTCATCACTCCCCGCCCAGATGTCGCTGTGACATCACCCCGCACGTGCCTGCGCTGGCACCGCGTCGTCCTGGCGAGCGCCTCCTCGCGGCGGAAGGAGATCCTGGGGTTCGCTGTGCGAGACATGTCGGCGGGGTTTCACGTGAGTGACACTTGGTCCCCACGGGATTGACAGCGACTAG…
ENSMUST00000181664.7_SNHG4-001	chr18	+	35553371:35553469,35554427:35554461,35556616:35556691,35557337:35558316,	AACCGCCCCAGGGCGGGGCTCCCGCCGGCTCCCGGCTGCCCTTTCCACCGCGGCCTCTGCCGAGGTTGGTGTGTCCTGCGGAGCTCCGAGCACGTGCGGgtgagtgaggtcccaaggagcaaggggtctggaggttttactagcccaggcgagaagcgggggcgagaaggtttctgcctgggcaggaaaaggaattgggtttttttttttttaaattttttatctccggtcttggaggtcatcttaaagggaatagcccgaagagtcaccgccagtgaggtacagtacccctatccagctaggaagtcacctggaatctggctcctttaagcgtttccggagccccagacaaggaccgagaaaggtttcagtggaacacgtgtccggggagaaccagat…
ENSMUST00000153817.7_GM12976-002	chr4	+	129261965:129262112,129264747:129265010,	ATCTAACATCCCTGAGGGCTGGATGGGGCTGAAGATGGCGGAGCACTAGCAGGCCTGAGCCATTAAAAGAAGCTGAAGTGTTTTAAGTGCTTTGGGGCATTTAGAATCTGATGTGTCACTGAGACATCCAGCGGAGCACTCCCCATAGgtaagagtctgtctgaggcagggccagaaaaaatggataggaaggaaaaaaggagcagagtgtttctgcaattcccactcactggtgacctactgtgtgcccaggctcaggcaatgtctgtgtatagctgaatgtgctctgtggcaccgagtccccaggaggcagaaagcatcaacccattcgatggaggaagaaactgagtctccgagattaaactaactcctcaaacttacatagctagaaacagcaga…
ENSMUST00000181931.2_GM10524-001	chr18	+	82692284:82694176,	GGGACAGGGGAGACATGGAGGGCGGGGGACCAGGGGAGGCTGGAGAATCGGGACTAGGGAGGACGGCGAGGAGATTCGAAGGACTGTGACTCTGAGAAGCCCGGAGCGAGGGGCTCGGGGAGGGAGCCGACAGGAACTCGGGAGGAGGAGGAGGAGGAGGAGGAAGCCGCCGCCCGCGCCGCCGCCCCCGCGCCGCCACGGCCCGGAAAGTAGGCCCAGCGCGGAGGGGCCCGGCCGCGGCGCCCGTATCCGTCCGCCCGCGCTGCGCCCGCCCGGCCAGTCGCCTCCGCCCGCCCTCCGCGCCGCTCCCGGCGCACCCCGCGCCCATCCGGGGACTCGGCGGCCGCCGCGGGCCTTACCGGAGTCGCCGCGCGCCGCGCCGTCCCGGGGCTTCGGGGG…
ENSMUST00000147425.1_1700020I14RIK-002	chr2	+	119594297:119594434,119596259:119596342,119599588:119600746,	TTTCGCGCCTCCGCCCCTGGGTTGGCGGACAGGGGAAGGAGCGAAGATGGCGGAGTGAGGCGTGCCCCGGGCAGCTGGCCTGCGGGCCCGGGGCAGGCCTCCCGTGAGAAGCGGAGTACTTGTGCTGGACCGTGTGAGgtgagctgagaagtccgtctgtctatcgggagacgagcagccggtggggcggcacaactcgggacggggtagcggcgagcctaatgagggagccggcgaggcctgggcctgacagggctttgcattcgcagccgcgtccggtcggctccgccgcctccgggtatgtggccgcgtccttcccttaccagcgctccacgcccttccttgcgcccttcgctttggccgctgcgtgctttgccctggttctctgagttgcacgta…
ENSMUST00000197379.1_GM10416-001	chr5	-	109833501:109834145,	GGAGAGAAACCCTATGAATGTAAGCAATGTAGTAAATCCTTTGTTCGTCATGCTTCACTTGAAAGACATGAAAGAATTCATACTGGAGAGAAAACTTATTTTGTAGACAATGTGGTAAAACCTATTCACAATCAACTTGCCTAAAACTACATAAAAGAGCACATACTAAAGAGTAATCCTATGAATATAACTAATATGGTAAAGACTTTACAATGATATTGAAAGGTATGGTGGTTTAAATATACTTGGCCCGTGGCAAGTGGCCATATTAGGAACTATGGCCTTTTGGAGTAGATGTAGCATTTGAGAAAGTCTGTCACTGTGGGCTTGGACTCTGAGATCCTATGCTTAAGCTCCACCCAGAGCAGAAGAGTCTTCTGGCTGCCTTCTGATCAAGAT…
ENSMUST00000162558.7_GAS5-001	chr1	+	161035163:161035194,161035752:161035804,161035983:161036014,161036208:161036244,161036549:161036579,161036820:161036852,161037124:161037164,161037288:161037315,161037505:161037547,161037995:161038037,161038225:161038272,161038457:161038537,	AGCCTTTCGGAGCTGTGCGGCATTCTGAGCAGgtatgcaatttcctgagtatgttatggcttcgggccttggaggctgaagcactggaagctggtgggattcccggcgcagccggtgagcttagttcagggcacaagctggaaactttaggaggttggttctgcgtgtatttgtgacataaaatagcattgggttttggtctggacaccagacaaagacgactcagcatgcgtgttcatgctatgatgaaggctatgttggtagggacaactgagcttgttgatgaataccaacgattctgatggcagagcatgctgagtcacctcgtgcacggttcaacgggggtggaatgcgaagccacgcggtgtttctttcgcgatcaccatgggatgaaggctt…
ENSMUST00000210917.1_GM45248-002	chr19	+	5912953:5913072,5914537:5914826,	CAGTGCGCAGGCGCGATTGGAAAACTTACATGCCCTCTGCAGCTCATTCTAGAGATCCGTCTCCCCTCCATTTAGTGACGCCTCAGCTAGGAGATCTGGCTCGGTTGGAAAGTGAGAAAGgtaagtgaaaaggccacgcggataggctagaagttgcaaacagtgtcctgcctggctggccgttagccacgaggttgacacacagggagagattggtgggtaggtagtgaaaggtcagagtcccagtcctttaggtacctctgttcccagtcagcccattttagagaatggaaagtgagtgcccaaaatgggctgttcttgggcctgactctcattcggacaattcctgccagtaaacccggtccttgaacttcactggcacccacctcttctctcttg…
ENSMUST00000181873.7_5430416N02RIK-001	chr5	-	100429326:100429535,100429097:100429238,100426736:100426804,100421968:100422041,100420842:100420972,	CCGTGGGCACGTTCTCGCTTCCATTCGGTCCTCCTTTTGTTAACGCTCTGGCATCATGTCTACGCCAGCTCCCGCGCAATCCGGCGCCATCGCGCTTTGGGCGAGCATGGCCATGGGGAGTAGAGAGGTGGAAACCGAGCTGACGCCTGCCTGACCCTGGCGATGGTGGCGCGCGCCGGGAAGGACTGATTGGAGAATGGCGCCAAATGGgtaggaacaggtcgtgatgtccgccgaatgttgtgtagcaggcgggacaaaagagcgatctcaggcctcatctcgtctcttttgtagGTCACGGATGGCGAGGGGGCACAGGAGCTCTCGATGTGACCTGGCGCTGTGGATGTGATGCACAGCAGCTTGAGTGGGACTGCTCCGCTGTCCTCATGAGAG…
ENSMUST00000149822.1_SNHG20-001	chr11	+	117076790:117077202,117078776:117078955,	ATTTGCAGAGCTGGTTCCGCCGGGGAGGAGAACTCGCGTGCTCCGTGCAGAGGGGATGCATCCTGCGCAGCGTGGCTCGGGGGCGCCGTGGAGCCTCCCGAAGGCGATCGTGGGATTCAGAAACCTCTCCCGGGACTCCCATGGGAGGAGGCTGACCCCGGGCCGGCACGCGATCGCGGGATGGGCTGGAGTTGTAGGAAGGCCCTAGGCCCGGGCCGCCATCGGCGGGGCACTGGCTGCTTCTGTGTTGCAGGCGCCGCACGGGTTCGTCCGCTTACACAGAATTGTATTAAATTGTCTTTTTATTTCCCCACCCAGGAAATGAACCACATCCCCCAACGACTAGACGGAAGCACGCACAAGCTCCTTCCTCCCGAGGAGCGTTTCCAGTGACTTGAG…
ENSMUST00000195400.1_GM37954-001	chr1	-	131376461:131378531,	AAGGAAACAGCTGCCTGTCTTAATTGCTGTTTTATTGGTTAGACTTTCCCTCCTCTTCCCCTCCCTTCCTCTTTCCACTCCTGGACTCCTACTAGTTTATTTAAGTCCTGGCTAAGCAACCTAGCACAGGATCAGGTACCATCTCATTTAACCTTTGCCATTTAAACCTAAGAATGAGGTGAGAACGGCTGGAAAGCTGGCAAGGAGAGCTTCTGGGGCTGGAAGGGTGGGCAGCTGATAGTGATACTCATGCTCACCTCTGACCTGGTGACTCTGAGGCAGATGGTGAGTCATTTTCTCCTCTCTTTGCCTTCTTGCTCCTCTGTTGCTTCTGTGGAACTCAGCCTTCCTCTTCATGGGAGGAAATTCCATGGGAAGTTGTAGACGAACAGTTGAAAG…
ENSMUST00000159438.7_GAS5-024	chr1	+	161035168:161035194,161035752:161036014,161036208:161036579,161036820:161036852,161037288:161037315,161037505:161037560,	TTCGGAGCTGTGCGGCATTCTGAGCAGgtatgcaatttcctgagtatgttatggcttcgggccttggaggctgaagcactggaagctggtgggattcccggcgcagccggtgagcttagttcagggcacaagctggaaactttaggaggttggttctgcgtgtatttgtgacataaaatagcattgggttttggtctggacaccagacaaagacgactcagcatgcgtgttcatgctatgatgaaggctatgttggtagggacaactgagcttgttgatgaataccaacgattctgatggcagagcatgctgagtcacctcgtgcacggttcaacgggggtggaatgcgaagccacgcggtgtttctttcgcgatcaccatgggatgaaggcttttgct…
ENSMUST00000143587.1_ZFAS1-005	chr2	+	167063649:167063727,167065159:167065217,167065434:167065862,	AGCAGGACAGCATGGAGGTTGGAGGGAGAGAAGGGCATCGAGGGAGATGAGAACTCACCTACCATCTGAAAGTCTTAAGgtatgcattcgtctagtggcctaaagtggcaatcacgtgctttgaagagcctttaagtgggcagtgatagggaatttgatgcaagagttactgctgaggttcgttgttttaaaagccccgaggattgagccttattatcaaagtatactaaagtcttttaattgtgtatctgtacatactgacacaggagatgcagagccctgttgttatttaaagtgtcctggtagaactgcctgagaaaaggactgattaagaaaatggtcccattgagattagtctgtaacacattttcttggctgttgatatgggagcattcagca…
ENSMUST00000176296.1_B130034C11RIK-002	chr16	+	87495999:87496166,87501863:87503828,	GCGGACGATCAGGCCGAACCCAGAGCGTGCATGCTCCCTTCGTGTCCCTTGTCCTAAGTTAATGAGTAAACTTTGGTTAGGACGTTTGGCTTGTGATATTTCGGTGGCGGACACCCAACGTCTTATCCTTCACTTAAACTTAATCCTGCAGACCCAGCACCGGGGCAGgttagccttttcttctccaagctcacccgccctcgcccctataaactaccaatggacatcctctgtgttggtcactgggaagcactgaaggctcgaaggtgatctttgaaatagcatggaggattgcaacgcgtggactgcacgtgcgtagcagagctaagcggtttgcttaagtgcagttatctttgttattggtcaaatttaagaatgaatattaatctccattttatg…
ENSMUST00000160429.7_GAS5-014	chr1	+	161035166:161035194,161035752:161035804,161035983:161036014,161036208:161036579,161036820:161036852,161037288:161037315,161037505:161037547,161037995:161038037,161038225:161038272,161038457:161038534,	CTTTCGGAGCTGTGCGGCATTCTGAGCAGgtatgcaatttcctgagtatgttatggcttcgggccttggaggctgaagcactggaagctggtgggattcccggcgcagccggtgagcttagttcagggcacaagctggaaactttaggaggttggttctgcgtgtatttgtgacataaaatagcattgggttttggtctggacaccagacaaagacgactcagcatgcgtgttcatgctatgatgaaggctatgttggtagggacaactgagcttgttgatgaataccaacgattctgatggcagagcatgctgagtcacctcgtgcacggttcaacgggggtggaatgcgaagccacgcggtgtttctttcgcgatcaccatgggatgaaggcttttg…
ENSMUST00000186474.1_2410022M11RIK-001	chr14	+	56811953:56815597,	TCTTCCGCCCTCCCTCCGTGCCCCCGCCCCGCCCCCACTCGCGGGGTCTGCCCGGGTCAGGAGCCCGAGTGGCGCTGCCCGCAGTTCGGCTCGCGCTTCGGCCCTGGGGGCGGGCGATATTCGTCGAGGCTTCCGGTGGGCCCGGGATCGGGACACTGGGTCTCGGCCTCCAGACGGTCGCCACGGCCCTTTGCGACTCTGCTCGAGGAGAGACGCGGCCTCGATGTCCCGGCGTCCTCCCTGTCCAGGCCCCCAAGACCCCGGCGACTGGCGAGCCCGGCAATGCCTGCGGCGGACCGAGGGGGCGAGCCCGGCCGCGGCCGCAAGGGGACTGGTGCGCTGGCGGCCGTGCAGGCGCTTCCACCTTGCCTGGCCCGTGGGAAGGGTGTCCCACCTCCG…
ENSMUST00000212145.1_RP24-122D14.3-002	chr8	+	129263648:129263724,129267485:129267699,129268394:129271868,	GTCCTGTGTGCTGTGTTCTCTGTCCTGCCTCTGGATGCTGTGGAGGGTGCTCAGGCAAGCTCCGAAGTTGCGACATGgtgagcacatgatcactgccaacaatggggagaagcaggggtctgaggatcgcgagcttgtgtggtgcgtctttcccggggctaagtgggaatcggcggccacgtgtgaggtcctagccactcgctggacccagctgtagccttcactgtgggggcggtatctgtgcagagcatttggcttgtgcgtagaaagatccttggtatgatcccaaactcatagagtcctagtttctacaatccatttggagttaattttgtggcggttataaaaggcatctcatgtgctgggtagcaatccaatatcaagctgtgatgtgaaaga…
ENSMUST00000120364.1_DANCR-001	chr5	+	74093077:74093139,74093358:74093419,74093888:74094337,	TCTCCCGGATGGCTGTATTAACGCAGCGCGCAGCGGCTCGGTCTTTCGGTCCCGGCCTTGGTGgtgagtgtcctcgtgggagggtgtcaggatgtccccgtgtcccctcgagctttgcccgccccgagctcagctgctcccggcggccagaacggaggggtagagcagttctcagcggcccgcggggcgggcggcagtgtccagcccggggctgcgcgagacacaaagtcctctgtgccgtccgacccgggcaccctgaccaccgccctttccctctgcagGCCGATCCACCCGAGCCGGTCCCCACTGCCCAGCCGTGCTGCTGCCTCGGACACAAGCGCAGgtacgtcccggcattgatcggaggcaggccctggccacgtggccgagaagacggag…
ENSMUST00000176134.1_5430405H02RIK-002	chr2	-	156862599:156862945,156853431:156854018,156852430:156852690,	GCGGCCCGGAGGCGATCTGTGCGCGAGGAGGCGCTGTGAAGACTGAGGCACAGCCCCTCCGAGGAAAGCCGAGATTGTACGTTTCCTTGCCGGCTGAGCCGCGGCTCGTCCCCCGGAGCGACACAAAGAAGAAGTGGCCTTGCATCCTGCTCCGCCTCCCGAGCCGGGTCCTTGGTCCCCGGAAGCCCTGGGCTGCCCCACTGGAGTTACCTTCTGTGCGTTCTCTCCTAAACCTACACGTTATTCACGACTTTGTTCATGACTATGGAAAACAAAACAAAAACAAAAACCAAACCAAAGTTCCCTCGCCTGGCGATGGTGCAAGCCTGTCTACCTGCTGGAGGATGgtaagtccccggtcacgacaacctgtctcaacgggaaaaaaaacaattctgt…
ENSMUST00000124818.1_SNHG15-004	chr11	-	6528306:6528441,6526355:6526437,6525625:6525817,	GTTCGGAGGGGCTAGAACTGGGTGATACGCACTGGCTGCGCTGAATCTGTCTTTTCTCCCCTCCTAGGTGGACATCGAGGCCCTGTGGGTGGCCCTACAGCGTGGAAGGGATGACCGAGCTTTGGGACATGTCCTGgtaagtcagttgtggaagctcggtggccggtgaagccaaactccgtatcttgaattcattttcaggactaattctctcccctagacttctggggactgggagactgcagtatgggtcgtgcaggattggagtgatatacttagcaagcctccagcgtgcttgggtctgcagtgaccctgtgcattcctacagtgcttgccagaacaattttgaagtggtttgaggccttgccctgccctctccagagcaaggttatagaaatt…
ENSMUST00000205178.1_GM44044-001	chr6	-	100272610:100273698,	CTTGGGTTGTATTGTGTGAGTGTGAACCTGTATTAAGTGACATGGTAACTGGGATTCAGAGGTGTGATAACATCCCCAAATAAAGCTTGGGGTGTGTATGCACAGTTATTAGTTATTCAAAACATAAAAAGGGAAGGATTTATTTCTCAGCACAAAGAATTGTTATTTTAAAAGTTTAAGTTGGGGCTGGTGAGATGGCTCAGTGGGTAAGAGCACCCGACTGCTCTTCCGAAGGTCCGGAGTTCAAATCCCAGCAACCACATGGTGGCTCACAACCATCCGTAACGAGATCTGACGCCCTCTTCTGGAGTGTCTGAAGACAGCTACAGTGTACTTACATATAATAAATAAAAATCTTTAAAAAAAAAAAAAGTTTAAGTTGTTAGAGTGATTTGGTCA…
ENSMUST00000181191.1_A330069E16RIK-201	chr2	+	91237146:91237401,91237722:91238352,	GTGTGCAGCTCACAGGGAGGGTTTTTTATTTTAACTCCCTAGGAGCTGGGCCTTGGCTTGTGCTGGATCTGAAGAAAGCCGATTATTTGAACCTGAGGAGGGAGCGCTGGCCGTAAACCCTGCATGCTGGAGGCGGAGCCAGGCGGCGTTTCAGGCCAGCCTGGTGTACACGTTCCAGCAATCCGGTGACCTACGCAGAGAAACCCTGTCTCGAAGAACAACAAAGAGAGAGAGAGAGAGACAGAGACAGATAAAAgtaggtagtttatgtcttaaaaagagcaaagattcaagtgtggctaaatatttctcatttcccccattaataataggtgtctctagggctggagagatggctcagtggttaagagcactgactgctcttccagaggtcctgag…
ENSMUST00000180671.1_GM4419-201	chr12	+	21417911:21418834,21418999:21419803,	GCTTTCGACCTCCGAGGCTGCGACCGCGTGTCCTGTAGCAGCAACCACTGCAGATGGGGCGTTGCAGCTCTCGAGCTGCTGCGGCTGCAGCTGGACTTGGCAGGGGTGAGATAATTAGCCCTTTTGATGCACAAGCGCCTTCCTTTCTTCTACCTTCCTGTTCTTGACAAAGGTTTGTATCCCCAAGACATTAAAATGCAACCCTTACAATTTTCCTGTTTCGGCTACAAATTAGAAATATCCTGATCCCCATTAAAAAAGGATTCGTTCCCAGAGAAAGTGGCTTAATTCAAGTTTTCACACAGGCACCCGAAAGCCAGCAATTCCCTTATGGAAAGGTAGATTCAGGAGATCTGGGCAGGACTGCGTGGCAGCGTCAGGTAAGCATTTCTTTAAAAC…
ENSMUST00000212411.1_RP23-115O21.3-001	chr8	+	123165255:123165517,123170796:123173149,	CCGCGCTTTTTGCTCCCCAGCCCTAGCCCTATAAAAAGGGTAAAAACTCCACACTCGGCGCGCCAGTCCTCCGATAGACTGAGTCGCCCGGGTACCCGTGTTCCCAATAAAGCCTCTTGCTGTTTACATCCGAATCGTGGACTCGCTGATCCTTGGGAGGGTCTCCTCAGATTGACTGACTGCCCACCTGGGGGGTCTTTCATTTGGAGGTTCCACCGAGATCAGGAGACCCCTGCCCAGGGACCACCGACCCCCGCCGGGAGgtaagctggccagcggtcgtttcgtgtctgtctctgtctccgtgcgtgtttgtgccggcctctaatgtttgcgcctgcgtctgtactagttggctaactagatctgtatctggcggttccgcggaagaactgacga…
ENSMUST00000124975.1_GM13166-003	chr4	+	146270372:146270481,146272883:146272975,146278356:146278434,	CATGGAGGGAGACTAGTGCCTAGTATTTGCGGTGCCTGAAAACTTTCTTAAGAAGCAGTTGTTTTGCTGGCCTCCTAGGACATCCAGGAGCTGGTCCTGTCATCTTCCAGgttagaggagctgttggactaggaacccggcaggagctgggcagcggtgtggagcaggggtgccttttctgccgccattctcacaattcagtatttgcggaacctgaaaacttccttaagctgccgttgctcctcctaggacattcagcagctgatcctgtcaccttctaggtcagaggagctgttggactgggaaatgggcaggagctgggcaggtgtgtggagcaggggtacattttctgccgccactctcacaattctgttgtggatatcttaccattatcaggaa…
ENSMUST00000139718.8_TMEM134-013	chr19	+	4125959:4126200,4127057:4127121,4127550:4127836,4131229:4131282,4131362:4131726,	GTTTGGTGGGCGGGGCCGTGGCGGGCTCAAATGGCGGCGGCGCTGGGCGCCTAGGCCGGCGGGGGCCATGAGCGCCGCCCGGCCCCCAGTTTAGCATCGATGATGCCTTCGAGCTGACCCTGGAGGACGCGGGGCCTGAGCCCGAGTCCAGCGGGGTCGCCCGCTTCGGGCCGCTGCACTTCGAACGCCGGGCTCGGTTCGAGGTGGCTGATGAAGACAAGCAGTCCCGGCTACGCTACCAGgtgaacggccctgctcgtctcaccctcttgtccaggatagggcggaaccccaggccgggccccggagaattctaactccggagcctctgcctagagaccccagcggagcggaaaattgtcccctagacgtgtctgctcatccagatttatgtccttg…
ENSMUST00000201128.1_D5ERTD605E-001	chr5	+	147418601:147418701,147420630:147420796,147422232:147423044,	CGGCTTCCTGACTGCTGATGAATGTAACTAGCTGCCTCACGATCCCTCACGATCCTTCCTGCGGGCTCCTTTCCCTGCCATGGCATGGCCCCTCTTAAACTgtaagtcatagaacccttgctactgtaaatcacttctggtcaggtatttaggcacagcaatgagaaaatagcaaattaaataccctttaaaacagtgttgcatgcatgcatgcatgtgcatgtgaagacctgaggttgatgttgagaattttgctgtttctccttaccctattcgctgaggcaggactgctcagtcaaccctagagctctgtgatacgtcttgtctcactaggcagcttgctcatttcccatttcgtcaggattgacatgctagattactgcattagaagttctaacc…
ENSMUST00000145400.7_GM15417-003	chr3	+	89391850:89392506,89397959:89398224,	GTTTCCTGTGGGTCAGCTAGCACCGGCGCCTCTGCCCCTCCCCTGCTCCGGACCCAGGCTCCCCGCCTTACCCCCCGCCCCCCCAGGGCGCCCCGAGGTCTCACCACGTCTCAGCCGCCCTTTGATACATGGGGGTTGTGCGGGGCGGGGGGCAGGGGACCCGCCCTCTCTCCAAACACTAGCAGGGCCGGGGCGCCTGGGCAGGCACGTGTCCGGGCACAACCCGCTGCCCACGCTGCCCCCCCACTCCCGCCCCCCCCGCTCTGGCCAGGACACGTCGCTCTCTTACTTGGGTGGGGTGGGAGGAGGGGAGAGAAAGCTGGAAATGGAAAGCAGCGCCCCCCACCCCTCTGAATGGCCAACCTCGGCCAGCGGTGCGCACTAGGTTTCTACCACACA…
ENSMUST00000098916.2_GM10699-001	chr8	+	14090461:14092590,	GGAGCCTGGCTCTGGAGCCTGCGCGGAAGGCAGACGGCCTGAAAGCTCTGCTCCTGTGGTTTGCGGTTTGCCCCTGTGATGGACGTGGGCCAAGACACAGCTGGGGACAGTACCGGCTCTGCACACTTGCGGAACTTGGAGTGCAAGCTGGAGAAAGGTTGCTGAGGAGAGAAGGAAGGTCTGGAGGCTTGAAGCAAGGCAAGGTTCCCCAGACACCTGCAATCCGTTCCGCGCGCCCCTCACCACGTCTGCCAGTTGTACCGCTGCACGGCTGGAGATGCTCCCATCTGTTTCGCGTCTACGAATCCCTCTCATTGTGTCGTCTTCCACTTTGCTTTTAGACCAGCTGTGTTACCGCGCTGGAGCCCTTGTTCCCTGTTGACATTGAGTCTTCACCCT…
ENSMUST00000100370.1_1700001L05RIK-003	chr15	-	83366990:83367277,83365029:83365510,83363820:83363928,83357560:83358950,	AGTTGGTCTCTGAGGCGGCGGCGGTAACAGTTAATCTCAGGAGGTCCTGCTCGGTCCGGGCGCCATGCCTCTGGATCGTCAGGTGGCCATGGGGAACCTTGGCAATCAGGACATACTGGCCATCTTCTACCGCCTGCGCTTCGTGCTTAGCAACCACATAGAGGCCGCCTGGCGAGCCCGGAACCCGGCAATGGACGTGGGAGGAGGAGGAGAAGGCGCCCGGTTGGTCAACGGTCGTATTCGCCCACGCGGGTTCTGAGTGACTTGGAGCACTGCTCGCCCTCGCCCgtgagtaacccgtcactggtgctccgtacacgtccagtaccctcacgggtctcgccgagttgtagagacttctgtctcgccgagttgtagagacttctgtgaaatcgcgct…
ENSMUST00000182232.7_SNHG5-002	chr9	-	88522851:88522929,88522484:88522586,88522307:88522381,88521918:88521975,88521650:88521716,88521050:88521448,	AAAGGAGACTATAAAAGGAGCTGCGGTGAACCGGGCTCGTTCTTTTACGACGGAGCCTAAGATATTCTTTGTCTTGTCGgtgagtgagttacagtcggatgaccaagtgaaatataggggtgcaacgaggatttggaggcttctgagacttgaacttagggtactggtgtaaacttcctcggagaagtgcgcagcagctaatgatatttcgggattggagtctgggccccagtgagattcgtactaagcggcctgactgaaggccgcatgcgttctagttcctgagtccccgcgtgggtaggtttttacagcagggtttgcagccttttgtgctgttccgaagGTACTAGAGTCACCGAAAGAGACATCCTATTATATGCACGTTCACAAGGACAATGG…
ENSMUST00000182863.1_GM5914-001	chr8	-	105637116:105637350,105624336:105624475,	AGCGGGGACGATCGGACTACGAGAGACTAGAGAGCACCCCAGCTGCTGGAGAAGCAACGCAGGGAGATCGGGTAGGTTCCGGGACCGGCTGGACTTGAAGATGGGGAGTCTGAGGCGCGTCGGTCGGGACCCGACACCCACACGGTTCCGGGACCTGGCTAAGCGGCCGGCCGAGGGTTCAGAACCCCTAGGCGAAGCAAGCGGCGGCAACCGAGCCTCAGAGGGTCCAGACTCGgtaaggggtatccgtcgcgggaggggcagagggcgggccgtggcccgaagatcagccgggccaaaagccggcctcgagggtagagacaaaggaaggaaaatggagtcgccgagcgcgcaggcctctgtcgccaccgccgccagaggcctaccatgttgggagga…
ENSMUST00000192413.1_GM4430-001	chr2	-	129197252:129199194,	AAGACCATTCCCGCGCGCGCCTGCCGAGGACCGCCGAAAAGGCCCGCGGAAGGGCGCGGCGTGCGTGGGGAGGCGGGAGGAGGACAGCAGCGTAGCGGGGTCCTGCAGCCTGCATCCCACCCCCGCCAGCCAGCTCCCCACACCCGAGCCCACTCCAGAGAAGAAAGGACCTTTGCACCACCGGTGCCGCGCCGCCACTCACCAAAGGAAACTGAGGGCCGAACAGAGAGACCAGAAGAACGAGACTGAGGCAGGCTCGAGCCACGGTCGCACAACCCAGGACGGCAACACCGGGCACAGCACGGAGGGACTCTCTACCCACTCGTGAAGCAGCCGCGGGCGCCTCAGCAGGCGAGAGGTGAAAACACGCAACGCGCGCCGGCGGCCATCATATAGAGA…
ENSMUST00000181640.1_LPPOS-201	chr16	-	24393482:24393588,24391612:24393107,	CTCCCCCGCCGCTAACGCTACTTATCCCGGGAAAGCTCGAGCGGGCCCCGGGAGCGAACCCACAGACAAAAAGTGAAACTTCAGCAGCAGGCCGGGAGTGGCTGCTGgttggtgctctccccctccttcctccccaccccctccccgcggtctcccgtgcggtgccctgagcgctggaggctgacgtcaggggcctgaattcctgactttgcctgcacgcatttgtccatgtaaggtatggggaggcgtgtgcccgcgggccgccgcactagccggacggggagggggcgcggggggcagcggcggctcgaggtgggtgaccctgggcaatgcacttcctggaggaggggacgcggggggaggagggggtacagggagcatgggaagaggaaggaaaag…
ENSMUST00000135512.2_4933431E20RIK-009	chr3	-	107895643:107895763,107894589:107894656,107894051:107894215,107893503:107893507,	GTGAACTTCTCCCAGGGCTGTTGATGCTTCATCTACTCTTCTGGCAGTGGGGGCCTGGACCTTAGTTACCCGGGAAGCGTGAGTCATGTTGCACAGTTGAGCTGGCACATAAAACTACGAGgtaggaaacgattcaggtataaggtactttggggatagaaacattttctatgtaagatacaaatggctctgtgaagactgagggaggctggggacactaaacaggtccactgtgaaaaaggataggtcatgcacattggaaatgcctcaaaggacactccaggaaagaggagggtagagcaaacaccgaaaggtgacaaatagctatgcaagataaacagcaggtgctgtcgagttaggctggtttatgggaggagtcaaaacattaagcatttgggg…
ENSMUST00000181416.8_PVT1-005	chr15	+	62038050:62038201,62107148:62107465,62149239:62149352,62242174:62242301,62242434:62242561,62313370:62313479,62372476:62372598,62372874:62372945,62373585:62373685,62376024:62378096,	CACATGGACCCACTGGTCAAGCGGGCTCGGCAAGGCCAGGATGAAGAGAAGCTACGAACTTAGCATTCCCAGAGCCCCCCGAGTGGATATCCGCGTGGAAAGGATGTTGGCAGCCCCGGTGACCTCGGAGTCACGGCTGGATCCACCCTCTTgtaagttccaagtttatcccctggaaactctggagcccagggatgcagagtctggatagaggaaagtggcttttgcattcccacgagcgcgtgttaaccttgcacttttcctcatcactagactcgagattgccagagagtttgggtgtgggtgagaagtgtgggtgcgagggagatttcccaggatggcctctacatagaggtaattctggatttatgcacttgatcaagagcccatttcctcagg…
ENSMUST00000181225.1_1110019D14RIK-002	chr6	+	13871569:13871627,13881273:13881381,13895092:13896422,	AGGCTGCTTGTTGTTCGGGTTTCACAAGTTTGCCCTCTGGTTTTACTGTTAAAGAGAGGgtgagtgttcaagaaaaggtttagtgaattcgtaggactaacgaaacaacaatacgtgttttctgccctgtaaaggaattctagccgcatgaatatgtcttgttagtactctgaaataaggaagtaaccgtgggagagggtagctgagggaagccatctgtttgggaatgtttcaaacctggggccttccaacatttctgcagcagaaaatccccgttatcattttccaaatgtgcctaatgacatttgctaattttttaaaactaacggggaaaataagcacatttaatcagaaagtttggaaaatattgaatcatttgtggtgcaaatcaggtttaga…
ENSMUST00000131129.1_R74862-002	chr7	-	143053037:143053677,143044495:143044656,143039179:143039313,143037281:143037381,143033284:143033926,	AGAACTGGGGCACCGTGCGCAGCAGCACGCGGCCCGGGCTGCCCTGCCTTCTAGGCCTGGAGCTCGAGCCCCCAGGGTGGCAATACCAAGCTGGAGGGTAAGCAAGGGTGGAGTAATAGTGGGGTTGAGGTCTCCGAGGCAAGTACGGAGCGTGCCCCCACCACTTCGAGGCCGCCTATCCAGGGGCGGTGGCTAGGATGAGCTCATGGGGGCGGGGCGCCAAGATCCCGCCCTTCTCGACCCCCCTCACTGCTCGCGATGCAGGATGGTCCCCAAAACAACATTCAGGAGGGTGCGAGTACCCCCTTCATAGCTGAGGGCTCTTGATTACCTGGCTCTAGCCCGCAGACTCTTGCACCAGTTCCCAGCACTCAGAGGGGACAGGCCAGCGATCCCCTG…
ENSMUST00000181224.1_AU020206-001	chr7	-	75782052:75782099,75780625:75780756,75769762:75770237,	GTCAGCGGCGGCGGCGGCGGCAGGGACTTGCAGTGCGTGAGCTGCATGgtgagtaccgggttgagtcctggccgaccgtgttcgcagtgcccgttatccggacggcctccttgcggcaggagcgcccggaagcgtgtggaaccgtgggtccggtttactgggtcggggagtttgggtcgagatagcagccggactccatttaagaccaggagtcattttgagattctgcctcagttaggttaaagttttttggggtggggtgggggctagagggtttcgagacagggtttctctgtgtagccctggctgtcctggaacttactttgtagaccaggcaggactcgaactcagaaatccacctgccactgcctcccacgtgctgggattaaaggcgtgcac…
ENSMUST00000123544.1_MAP2K3OS-001	chr11	-	60931566:60931867,60920917:60921905,	AGATGACTGCCCTACCCACTCGGGGGATTGTGCTGGCGTGGTCCTGGGTGCCCCAGCCTGTGCCCCCCTATGGCACAGCGTGTGCGGGTCGCAATCTGGAAAATCCCAAGATCTCTAGGGGGGCAGGGCAGGGCCGATGTGCTCCGTGGGGTTAAAAGTGTTCCCTGAGTGAGACTAGACTCCTAAATGGCTGAGCCATACCGAGGATGAGCGTCCATGTGCTCCCCTGAAGAGAGCGGCGACCACCGGCTTGCCTCCTAGGGCAGCAGGAAAAGAGCGATCCCACGGCGGGCGCGTGCCAGgtgagtgttcaccgactgtgggaaagagtttactgcgccttgctgaacgagcacgcgtttaagtccagcctctacaagcacctggcacgccagcacc…
ENSMUST00000197762.1_GM8066-001	chr5	+	137510253:137510620,137517385:137517501,	GGTGGCGACGCGGGGGAGCCGTGCCTTAGGTTGCGGGCTGCAGCGGGGAGCGGCGGGGGGTGCGGGGGTCGCGGCGGGTCGCCGTCGGAGAGCGCGGTCGGTGGCGGTGGGAGCCGCGGCCGCGGTGGCGTTGGAGGGGGCGGCCCCGCGTCCGTGTCACGTGGTACGAGGCGGGCAGCCATCTTGCTACAAACACAAACAGAGAGGAGCGGCCGCCGCGGGAGCGCCAGCGCCCCCCCCCAGTCCCCCCCTGCCGCCGCCGCCGCCGTCCCGGCCCTCCGCGCCACCCGCCCGTCACCGCCGCCGCCGCTGCCGCGCCCGGGTCACCAACGCCCCGGGGGACCGGGAACCTCGCGCCCCCCCCTCCGgtaagctctgcgagcaccggagcaggcccgc…
ENSMUST00000140087.1_GM15788-002	chr5	+	110262161:110262274,110276631:110277267,	TTCCACTAGCAGCCTTTGGATGAAGACATAGAACTCTCAGCTCCTCCTGCGTCATGCCTGCCTGGATACTGCCATGCTCCCTCTTTGATGATAATGGACTGAACCTCTGAACCTgtaagccagccccaattaaatgttgttttttataagacttgccttggtcatggtgtctgttcacagcagtaaaaccctaactaatacagaagttggtactggagtgggggtattgctgtgataggcctgaccattcttttatttgaaagaatgtggattttgggactttgtatttggaaagcaatggaatgctttaaatggtgcttaatgggtcatcctagtaggaatatggaagacttagttgctgggagtaatttgaactgtgttgacctggcccaagagatt…
ENSMUST00000132378.1_2010001A14RIK-002	chr11	-	57801234:57801414,57796312:57796397,57795519:57795794,	CGGGCTAGAGAGGACAGCGGGCCGCAGGTTTAGTCCTGGTTGTGGAGTGGGATGCTGAGATGGGTCTGGAGGGATGCAGGATGTTCTAGGCCGTTAGGATGGTAAATAGGGACCTCGCTCCGCGAGGGATGCTGAACGGGGTCTGGAAGAATGCAAGATGTCCTGGTCCGGGCCAGGAATGgtgagcgaggtcctctggctctggggcgagatgctgtgttaggtcaggagggacgcggggcctccacctcagggagtggtgctgagcgggatatggagggtcgcagggtctccattccgggatgggatgttgagcaggttcccaatcccagcgcgggatcctgagcagaggtccggctccatagtggggttgtgagcaagccggttatggaacgaaat…
ENSMUST00000136127.1_SNHG3-006	chr4	-	132353173:132353336,132352663:132352698,132352004:132352243,	TTGGTTCCTGCCTTGTGATTTGAAGTGTTAGCCGCCTTCCAGCGTTCGGTTTTAACTTAATCATTTCGCCTTGCTTCCCAGTTATACTTTCTCTTCACCTTGTAACGGGATTTCTGCAGTTTTTTGTTCATTAATCTCCCATTTTTCAGAGGACCCTTTTTTAGgtagataatttctggatagtttggttccgatgggggtgttgtgttctgtttgcttcaagatctgaaaaggtggctgaagtctgtagtcacagcactctggagacaggcgtttttggggtttttcctccagctggaggtctggcaaaaggaccctgtggcattttgtcaaaaaaaaagacattaccatgactatccgacgtggatatcccgggaggtcactctccccgggctctgt…
ENSMUST00000197965.1_9130604C24RIK-001	chr5	+	137502673:137503628,	GGGACTCGAGGATCGAGGCGGGAAGCAGGGCTGGAAAAGGGGGTTCGGGCAGCGACCCCGGGTCAGCATTGGAGCTGGGATCGCAGGGGCCGGAAGCCTGTAGTCCACGTCCATCCCACTTCTGAGCAGTGGAGTTGACAGCTGACCTCCCGCCCGACGTCCTGACAGCCCCGGAAGCCGAGAAATCGAAGGGATCGTGTCCACCATGATGGACTCCTCCCTCTGCGAGGGACCCACATGAGGTGCCAAGTGTTGGCAGCTTCCCGCCACACCTCTTAACTGTCCCGCCGCACTCGAGCTGCTTCCCGCGACCGGCAAGCCATGACCGGCCGCTCCCTGGCGGAAGGGACAGGAACTGCAGTGCTTGGGTTCCTAGCCCCTGAAAGTTAGTGGGAATCT…
ENSMUST00000183905.7_LOCKD-002	chr6	+	134929098:134929201,134943640:134943737,134951306:134951577,	GCCGTTGACAGAATGCAGGCGGGAAGCTTCAGTTTGGGTAGAGATGTAGCATCAAACATTCACGGATGTCCAGGGAGCACGGGCACACAGGCTGCTGGCCAGAGgtactaggaaggtacaggcgggagttcgacgaggacgcaccttcccctgtcttggaaaggtagacttggggagggcgggagcgggtagttatcctagaaatgaatattacccgtcataggaataaaccaaccaaatacaaggtgtggctatagactctatatagagcaaaagaggtgttatttctggggttagagtgtcaaaatccatcaggacaaaggcagtcggtgtcattttcttcctttttaaccttaaaggggggggggaacctgtctgttttccaggtttggttcccca…
ENSMUST00000130952.7_TRMT61B-001	chr17	-	71597936:71598755,71590488:71590522,71588838:71588984,71569757:71569892,71568610:71568670,71557027:71558343,	ACCTGCTCCGGACGTCAGGCTCTCTAAGGACGACGTGGTTCTTCCTTGTGAGGTTGAGGCGCCCGAGAGGCGATCAGAGCTCAGAGCCGATTCATTCCTGCTTGACTTTGGGTCGGTGCCTCGTGAGCGAGCTCATTTCCCGGGGTTGCGGGTCCTTGCCTGGGGACACGCGAGTTGGAGAGCGCGTGCACCGGTCGTTCCCTTCCCGTGCTGCCCGCGTCCGGATCGTCGGGACCCGGTTGTCTCTAGTATGTGGAAAGGCTCGGGCTGGGAACTTCGAGGGAGGAGTTACCCCCTCGAGATCCGGAGGACCAGAGCGGAGAGCAGGGCCACTGAGACCCTACAGGATATGACTCCGAGGATCGCGTGCTGGACACGAGTGGCTACCGAGCCCGGAGA…
ENSMUST00000208046.1_GM45109-002	chr7	+	47008545:47008593,47008724:47009008,	GGGGAGAGCGGTCAGCCCGAGGATCTTCGCGGCGAGAGAGGGTTTCAGTgtgagatccggggagggtggggtgggaggggggggggtggagaagaagagagacccgacccccttctagagctgggctctgtaggtgtcacgcgtggatgtacagattccaaatgacggtattccaacagCTGGTGCGACAGGTCTGGAGCAAGGGATCTCGGTTTCGTTTCGCTGGAGCCCCGAAGCTACGCATGCGCACAAGAATCCTGTCCCTGGGACGCCAGTTATCTCCTGGAGGCACCTGATGTTCTTTTAAAAACCTAGGGAAAGAGCGAAGACCTTCGTCACATGCCAAGCAGAACTTGACTCTGACGCACTGCAGAATATAGTGCATTCATTGGGAGTCTA…
ENSMUST00000197148.1_GM17501-002	chr3	+	145652094:145652603,145677281:145677580,	AACTGGCCTGAATATGCTGTGTTCCTTTGCTGAGGGGAGTTGGAGGGTGAGGGGGGGAAGCCTAGAGGTCCGGTATACGGCACAGCGTTCAAACAGACACGCCATTCCATAGATGCCTTTAAAAATCAGATTAAAGTTTTCTAACGAGGATGTGTGGGGTTTTGTTTCTGGACTCCAACTGGGCAATCTCGGAGAATGGGATTGTCCCAGAGGAGACGCGGGGAGAACATTAGCGTCAGCTGTCCATTTAAAGCAGCGGGTGTGTGGTGAGAAGAGGAGGGGTGCTGGAGTCGTCAAGGCCAGGAGGTGCTGGAGGAGGAGAGGCTGCGGGAACCTCTGTGCATCGCCTCTGCAGACAGCATGCTGGGAACCAGGAGAAACAGCGGCTGCTTAAGTCCT…
ENSMUST00000160420.7_9930104L06RIK-002	chr4	+	124937065:124937090,124937179:124937333,124938440:124938717,124940366:124944655,	GAGTCGTGCTAACTGGAAGTAGAGTGgtgagttcgttcttgtgaataagcgcggtgtagtttttgatgtactcagcgttgacatcgcaggatttacgttttcctgttgatttagGGCTGGAAATCTTAAAGAGAGGCGACAAGACTGACTCCAGAAGCACAGGTCCCGGAACAGACAGACCCCAGAGACTCGCAGTCTAAAGCAGATTGCCCTGTCGTGAAGAAACCCCTTCGGAAGACCCGAAGCAACGGTCTTCCTGCAGAGAGAAGgtaagaggaccgccagaatcaatattcttgagtgtccgcggttacaagacagagacacagctccactctgcagcgtggggagttgccctagccttttaaggacttgagctcagttgatggccctgacgct…
ENSMUST00000159006.1_HOTAIRM1-002	chr6	+	52158524:52158686,52161931:52162020,	CGGCCGCTCCCGGAGCTGACTTGGAGCACTGGGACCAAAGGGAGTCGAGACTGCCTTCTGCGCGCGCCCGGCTTTGCGCGCCTCCGCCACCAGATGTGGGGGGATGGGAGGCCCCCTCCGCGGCCCCTTCCCCACCCAGCCCAGAAAGCTGAACTGGCAAGAGgtgagaggggatgaggcctcctggctctcttgtggcgggcatcttgtgggccgaaaatctctgcgtggtcgcaaggaccctggcggagctgggagcacgcggggtgggaagggtgggaatccaacagacaccacgccctcagctcggggcggccgccactacccaacccctgcaagagacctgagcccggaatcccggcgcctagggcgaggttgcgtcactggctcgccagcctc…
ENSMUST00000193240.1_GM34267-001	chr10	-	22056284:22058630,	GCGGGTGCTCCTCTCCCAGAGCTCACCAGTCCTTCCAGCAGTCCTCAGGTTGCACGCGACCAGCAGTGGACTTTACTGAGTAGGGGTGGGAAGCCGGTGGCTCCGGGCAGCCGTGATAACCCGGCACAGAAGCAGAGTCGCATTTCGGAGCGTCCACCCGTAACCTGGCTTCTCGCACATGGAGCCCATAGTCCAGGAGAGAGAAGGCCAGGGCGGCCCTGGAGAGGTTGTAGGTGCAGGCGGATCGGCGGCGGAGACCCCTTCGTGCTCAGGAAGGCACTGTGAGCTGCATGGAGCTGAACCCCTTTCCCAGACAGTAGAGTCTCCCCTCCCCCTCCGGGGACCTTTACCTGTCACCTCCTGAAGGATCGAACAGGGATTGTCCACTAAAGTAGCCTT…
ENSMUST00000181837.2_1700113A16RIK-001	chr3	-	88177587:88177785,88175851:88175935,88171556:88172258,	GGGGGCGGTGCGTAACGGGCGCGTGATCCGGCGTCCTGCGGGTCTTCCCCTCCCCAGGGGCACCCAGCATGCTTTGGGCACGTGGCAGCTCATGTCCTAAATAGGAGTAGTCCTGGGCCGCTATCCTGTGAGGGTGGAGACGCTCCCCGAGACTGGACAGACACCGAGAGGTGGAGCTGAGCCAATACGAGGCTAAGGGgtaaatctgactcacccgagaggccggaactgacctgctgcaaactaccaaggaacttcgctaggctgggtggctagaacgggggggggggggggggacctgtaaactatgctaaggctacctcttctatttgagacccaagtctgaaacaggacaggaaagtggatttgctcttcgtccaggtagtgagtgatttcagg…
ENSMUST00000143260.1_PLATR25-001	chr13	-	62726575:62726689,62724098:62724217,62706130:62706256,62705701:62705761,62699406:62701491,	AGCTCTTGCTCTTGCTCCTTCGCCTGCTTGCTGCGTGAGACTGAATAACTGCTAGATCCTTGGACTTCCATTCACAGCTGCGACTGAACAATTGTTGGGAATTGAGCTGCCGACTgtaagtcatcaataaattcctttattatctagagactatccataagttctgtgactctagagaaccctgactaatacaatagttaactaaattattacctgaaaatctgcttttgtaatccctttctatgtaactagggttgagtttgtctatacagggctctcctgctcttagtcggggatgaatgatattggggttgaaacatgggtgctcaggaagaacattttgtgttctgagcttctaggggattttttatcccaggttttctattcttgattatgttt…
ENSMUST00000152784.7_GM11423-001	chr11	-	82780856:82781042,82780135:82780298,82779601:82779935,	GTTGGAGTGGCGGCTTGGGGCGCAGCGTCCCTGAACTTCCTAGAGTTTCTCAGATTGTTAGATATTGAAGGTAGTGTTGAAAAATCATTGCAGTGATCCTAGGGATGGGAAGCTCGAGTCGTTCCACCTGTGTCTTCCGCACCGCAGGAGTTTTGCTGAATTAAAAGGCACTACTTTAATTAAAAAGgtaattagaaaatgtgaagaacagggactgtggccccgtttatgtcatttagcgaactagtgcttctaaacctcaaataggctctgtgagttcaagatggctaatttttcaaaaaataaaagtattcaggccttgttcagtctgggaagggcaaacagttgggctttgttaggtaaataaagtgcagatcgtggaactaagttctatttctg…
ENSMUST00000145438.1_SNHG20-002	chr11	+	117076790:117076898,117077108:117077457,	ATTTGCAGAGCTGGTTCCGCCGGGGAGGAGAACTCGCGTGCTCCGTGCAGAGGGGATGCATCCTGCGCAGCGTGGCTCGGGGGCGCCGTGGAGCCTCCCGAAGGCGATCgtgggattcagaaacctctcccgggactcccatgggaggaggctgaccccgggccggcacgcgatcgcgggatgggctggagttgtaggaaggccctaggcccgggccgccatcggcggggcactggctgcttctgtgttgcaggcgccgcacgggttcgtccgcttacacagaattgtattaaattgtctttttatttccccacccagGAAATGAACCACATCCCCCAACGACTAGACGGAAGCACGCACAAGCTCCTTCCTCCCGAGGAGCGTTTCCAGTGACTTGAG…
ENSMUST00000181536.2_SNHG18-001	chr15	-	32244382:32244662,32240565:32241769,	TCCTCTAGCCCCGCCTCTTCCCGAGATGGGACCCCCAAACACTCCCCAGGGGGCTCTCTACACACCCCAGGAGTTCTATTTGTGCCACCAGAGTGCAAGCTCACCCAACTGGTGACTTTTTTCGAACTCCCTTCCTCGCCTGGAAGAGACCTTCTTTGGCTACCCGCCCCTTGCCCGGTGGCTCCTACGTGGCTACTTTGCAGGATGGGCTGTATAAAGGGCTGGAGGCAGTTCAACCCAAACCAGAGACGTGGCGTCTGCTAGGCCTGCCTAAGCTCCAGgtaagtgcgtgcccccggcggatcgcgggtgggaagaaagtggaagtttaagattcagttcttctgtgtcatcataagaagactggggtgtgctttgggggtggtgaggggcccgccg…
ENSMUST00000159544.2_GT(ROSA)26SOR-003	chr6	-	113077174:113077333,113070774:113071435,	GGGGCACGCGGGACACGCCCCCTCCCGCCGCGCCATTGGCCTCTCCGCCCACCGCCCCACACTTATTGGCCGGTGCGCCGCCAATCAGCGGAGGCTGCCGGGGCCGCCTAAAGAAGAGGCTGTGCTTTGGGGCTCCGGCTCCTCAGAGAGCCTCGGCTAGgtaggggatcgggactctggcgggagggcggcttggtgcgtttgcggggatgggcggccgcggcaggccctccgagcgtggtggagccgttctgtgagacagccgggtacgagtcgtgacgctggaaggggcaagcgggtggtgggcaggaatgcggtccgccctgcagcaaccggagggggagggagaagggagcggaaaagtctccaccggacgcggccatggctcggggggggggg…
ENSMUST00000123117.1_GM21984-001	chr7	+	126942144:126942342,126947005:126947113,126947561:126947661,126950936:126951116,126952000:126952131,126952774:126952873,	CAGCACTTCAGATGACAACTTACTGAAGAACATCGAGCTGTTTGACAAACTAGCCCTGCGCTTCCATGGGCGGCTGCTCTTCCTCAAGGATGTCCTAGGAGATGAGATTTGCTGCTGGTCTTTCTACGGGCAGGGCCGAAAAATTGCCGAGGTGTGCTGTACCTCCATAGTCTATGCTACGGAGAAGAAGCAGACCAAGgtcagagggggttggggagggtgggagggaggactgggaccctggacagaggtagatcagcagatctggcaaaggaaagctctttggtggttattgtgggccagagttctagttcatggctatgtagtttgggaaggtcacctcattaccaatgaaatgaggctactagattaaagaagattctgttttccttttctttg…
ENSMUST00000124298.1_6330418K02RIK-001	chr5	+	138264043:138264101,138265757:138266005,138266227:138266661,	GAAAGCGGAAGCGGAAGGAAGGGGGCGTGGCCTCCGAGGCTTCTTGGCTGAGTCGAGGGgtgagtgcgggctgctgaggaacctttaaggatgctagactggcttctttgggtagaatttatttttatttgtctccgcctccctcctttcctttctttctcttcttccctctctctcttgctttcttccctgactttctctttctgttccctctctcccacgcttcttcccttttatgacagcatttcttgtagcccgagctggccttaaacttcctctaaagctgaggatgaattcaaatttttgctccttttgcctccattctccggagcgctggcattacaggtatgtgccatcaggtctgacttatgcagggctgggcgttgagcccagggcttc…
ENSMUST00000184678.1_1500015A07RIK-001	chr18	+	61726433:61727002,61735598:61735917,	GGCGCTACTCTGCTGTCCGGTGGTGGATGTAGGCGTGAGGACGCTTGTCTCACGAAGCTCGTAGTAGGTATGGGGTCCTCGCCTCATCCTCGAGAAGCGATCGCGCGGTAGATGTAAAATGTGACCAATGCGTAAAGGAGAAGGGCACGGCGCTGCGAAAGTTTAGGGCCGAGGAGATGGCTCCCCGGGCCAAGGCGCTGGCCGCGGAGCCTCAACATCGTGGGTTCGATCCTGGGACCCACTTGGAGAGATCCGACTTCCTCAACACGTCCCCTGACTTCACTACGATCTCAGTCGTGTACGCGCCACCCACATTCAAAACCGCAAAGGACAGACTTAGAATACAAGCCGAATACTGATGGATGAAAAGTGGGAATTGTTCAGGGAGTAACGTCCTTT…
ENSMUST00000178331.7_RAB10OS-008	chr12	+	3235526:3235929,3237285:3237412,3237591:3237660,3238064:3238273,	AGCAAACAGCGGATGTGCAGTTCCTCTCTTCGCCGAACCCGGTTTTCCCTTTCGGAGCAGCGCGACCGATTTCCGGTTTCCCCGCCGCAACCACCGTTACCCCCCCCCCGCCCCAATCCCCGGCGACTCCAGCGACGTCACCGGTTCAGCTCCTGACCTTTCGGCGAACCGCAGAACCACAGGCGACCCGTTCGACGTCATCACTCCCCGCCCAGATGTCGCTGTGACATCACCCCGCACGTGCCTGCGCTGGCACCGCGTCGTCCTGGCGAGCGCCTCCTCGCGGCGGAAGGAGATCCTGGGGTTCGCTGTGCGAGACATGTCGGCGGGGTTTCACGTGAGTGACACTTGGTCCCCACGGGATTGACAGCGACTAGCGGAGTGGCATGTGGACGTAGC…
ENSMUST00000151331.1_SNHG17-005	chr2	-	158361405:158361475,158360943:158361070,158360464:158360599,158359239:158359432,	ATTGCCATCCGCCCAAATCTACAGACATCCCGCATGTTCCCGGGCTCGTCTCCCCAATACAGGGCACCAAGgtgagtgcaaggtgcatgggcagcgccgtttcctccatcaaggaaaccgggctgcgggccgtcggtgggcggctggtctgctgggtctagaggagggagggcctcaagccgcgtgcttttcaccgtctgagtatctgaagcctcaaagccatgtctgtcgcctacaaaaagtgggtcggtgtttacgacctgtgtcccatgtttttagcatcctaccaaggcgaatccattgaccaggatttaagttgagactcccccaggaccccgggtgcagcatctgggtccccctgccccgccctgccttgcgccgcagccgcttccgttgtcc…
ENSMUST00000135825.8_D030028A08RIK-002	chr11	+	96944165:96944214,96944845:96945093,96952581:96952728,96959554:96960281,96960861:96960996,96963571:96965060,	AAGGAAATGCTGTCACCGCCGTTTAAGAAGCACGTGGAGGTTTGTTAAAGgtatagggacagcagccaaggcgagggcggggcgaagtctcggggctggagaggagaggtccgcagtaagtggccggccagtggcgggctactgaagaagaacgtagggcagggatcccctcctggcgcagcggaggttggaagactgggcaagaaaacatggtttgggggccggactcggaagcaaaggtgttagggacacagggagagactgagggagaagattgtggcttgagagtaaggagagactgaaactgccttgtaaaccgcagggcaggtgctgagggtcgtggtggtgggctgatactctggggactggggaagcactctggggtcaggaaggagactc…
ENSMUST00000198461.1_AI506816-004	chr5	-	23710366:23710425,23700281:23700456,23699070:23699336,	TGACATCTCTTATGCAGCTCTGGAGCTTGAGGTGAACTGGTCCGACTTCCAGAAGAGAAGgtaggcatctgtgtgtagagtcaagatttttttttatgtgtttttttaaaaatatttatttactatttttatatgtaagtacactgtaactgtcttcagacacactaggagagggtgtcagatgtcattaaggatggttgtgagcctccatgtggttgctgggatttgaactcaggatcttcggaagagcagtcagtgctcttaaccactgagccgtctctccagccctagagtcaaggttttaggttactttgtccccttcatagcaggaacggatgaattttgaggcattctcattgcatatagagaacatgagaattttgtgtctgtcgaactaaa…
ENSMUST00000212899.1_RP24-286J21.7-001	chr8	+	121833653:121834855,121836253:121837364,121837935:121838079,121838651:121841178,	CTTCCTGCCAGAGGAGTGGAGCGGAATCCCACTCCATCAGAGGTAGCGTTTGGCTGGTTGTGTAAGTCCAGACGCAGACGAGTGTGCTTGGATGTCTTAGTGTTTTCCGTCTCTGTCATTGTGTTGTGTTTACTCTTATTCTTCACTATGGGACAGACCGTGTCTACTCCTTTATCTTTGACTAAGGACCATTGGACGGACGTTAGGGCTAGAGGACAAAATTTGTCAGTAAAAGTGAAGAAAAAGCCATGGATGACTTTCTGTTCCTCAGAATGGCCTGTTTTTGGAGTAGGTTGGCCAGCAGAAGGAACTTTTTACTTACCCACCATAAGGGCTGTGAAGGCCATTGTTTTTCAGGAAGGACCAGGGTCGCATCCAGACCAACAACCGTACATCATG…
ENSMUST00000184587.3_1810026B05RIK-008	chr7	-	73558039:73558395,73555855:73555920,73555255:73555333,73549597:73549652,73539203:73544382,	ACACGGCACAAGATGGCCGGAGAGGCAGCAGCAAGCCCAGCTGTCAGGCGGTCTGCCGCGGCCCGTGGGCTCGCCGCTGCGCTGGGAGCGCTACCCCGGCGTCCTGGAGGGCTCTGGGAGAGCGGGGAGGCCGCGGCTGGGGCGAGGCGGCCGCGCGCGATGTGGGAGCTCGCGGCCGGAGCGCCCGGGGAGGCCGGGCCCACGACGCCCGTGGCTCCGCTGCGGCAGCGGCGGTGCTGGTGTCGCGCGCGGCCGGGAGGCGGCTTCGCGCCGCGGGCGGGAGGCTGCGGCGGGCGACCCGTCCTGGACACGCGAGGAAGAGCGAGCCGATGGCGGCAGGGGCCGCGCTTCGACCCGgtgagtagctcccctgctccctttattgtcctttgtccttgg…
ENSMUST00000137343.7_SNHG12-006	chr4	+	132308678:132308907,132309838:132309971,	TTTCTCGCTTCATCCGCGGTCCCTGTCTGTTTTCGTTATGGCGCCTTGTACTTCTACCCAACGTTGCCCGCCCCCCATCTTCCCAGCCCACCAGCTCCGTCCGCCTCTCCGGATGATTCGTGAGATACCGAGCCTGCCGGGAAGGGACCGGATTTTTCCGTCTGGTCCAAGGAAGCACGGGTTATGGCCACATGCGCAGTGATAACTCAGGGCCCCACGCCTTTTGACCCgtgagtgttgtaggcttgggggtgacgggatctggtaagagcatttgtgcctttactggattacgtgcttgggtgcagtaaccttattaggatgacgccaatggaagggcctgtgaccattacctccgagcgacctttttgtgattaacctcgctcctatgttgggtgg…
ENSMUST00000134195.2_GM29247-001	chr1	-	44110735:44110790,44109994:44110083,44107765:44107872,44107020:44107104,44099848:44100001,44091564:44091591,	GTAACCTAAGCGATCTGCTAGAAAAGCTCAAGTGGGCAAAAGAGCATGATGCAGAGgtaagatcagctgtcaagaagccttgctccctcccactggtcccgtgttacaggagtgttgggaacacgcctagactctgggatgttcagataccgcttcttcctgtgcatgggatgctggctgaccacgagtggcatgcacttcccctcggggtgaacataacaacattctagactggctgaccactctgctaaactctggccttgttcgtgtcttctctttcagtaaggttggtcatggacataagcagtgcctatctggcaatagatgtcagcaactactatagaataaaatgaagaattagtaatgcaagcaaggttgaactaaatgaatgctgaaaac…
ENSMUST00000200694.3_GM43809-001	chr5	+	31596938:31597021,31616381:31616487,31701826:31701972,	ACCCTTCGGGGGAGGGAATGAGAAAACCTCCAGGGAAAGTGCCGCGCGCCACAGATGCCGGGAAGGAAGAAGCTGGGGCGCTCTgtaagtcccttttagcgaagcttgttccctggggctaccacctggctctgggctgggtttccaggcagcggaagttctcaggcaaggggcagagaggagctctttaggggagtcattagggattgttttccaaggaattctctagtgaagtgttgggtgtcttccagtggcttcccaccagactcacaatcaggccaaactccttcgagtggcatccaggtttctgtgaaccttgccccagacttcatacccaaggaactctgattgcttagaactacccgccattatcctggactggctctaatttccgtgcct…
ENSMUST00000202826.1_PEG13-001	chr15	-	72805600:72810324,	TGCGCACTGAGATCCGCTGACTGCCTTGCTGCCATGGCCGCGGTGTACCGAGTATTTGTGTGGATAGCCTTCCCTGCCAACTCAGTGGAGCACCCTTAGGCTGCAAGTCTCCATCCAGTGTGGCTGCGCACCGATACCCTAAGGGTTGCTACCTCAGTAGAACCATTCTGATCAACTGTGGGGCCTCATTGTGTGGGCTGCCGGCCTCGTGGACTGGCGTTCCTACCCGGTAGAGGGCGCCGCAGAATGTGTCTCCACCGAGCAGATTGCCGCATTGCCGCACCTGCGCACTGAAGTCTGAGCGGACTCGCCCAGCAGACTGCGTCACAGCTGCCTGCATTCCAGATCTCGACAGACGTCTCTAAAGACTGCAGACTGCGGCACGGCTGGAAGCTGAGC…
ENSMUST00000154194.1_1700123M08RIK-002	chr4	+	11966565:11966683,11993865:11994280,	GCGCTCCCCGCCAGTTTTGTGACGTCACGGAGGTCAGACAATCCCTTCCATTTGGCGCGGCTAGCCTATTGGTTCCACGCGTGCGCGCGCCCCGTGACCACGCCCTGTTGCTGGTGAAGgtgggtttgcgcgtgccgcgaggtggacagccttggttgggttgcgtttggactcccagatggggaagcgcctgggcgggatccagcatccctgagcgcgtggcgctttggtagccagttgcttcctggcgggcgggctttcgcgaatgcctggcacttctgctgggccccgcgtgctgctctgggctggcctgagagccaagcctcctctgcactgggctgccccaggtagaccgcgggaacaacacaattgaggcgtggcagagcgtctcggcggtgt…
ENSMUST00000137579.3_TMEM134-012	chr19	+	4126029:4126200,4127057:4127132,4131229:4131282,4131362:4131732,	AGCGCCGCCCGGCCCCCAGTTTAGCATCGATGATGCCTTCGAGCTGACCCTGGAGGACGCGGGGCCTGAGCCCGAGTCCAGCGGGGTCGCCCGCTTCGGGCCGCTGCACTTCGAACGCCGGGCTCGGTTCGAGGTGGCTGATGAAGACAAGCAGTCCCGGCTACGCTACCAGgtgaacggccctgctcgtctcaccctcttgtccaggatagggcggaaccccaggccgggccccggagaattctaactccggagcctctgcctagagaccccagcggagcggaaaattgtcccctagacgtgtctgctcatccagatttatgtccttgccctctgagctctgagttcggttccagtgcagctgtggagagccggaaactcggactaggaacccaggcc…
ENSMUST00000162289.7_GAS5-012	chr1	+	161035163:161035194,161035752:161035804,161035983:161036014,161036208:161036244,161036549:161036579,161036820:161036852,161037288:161037315,161037505:161038037,161038225:161038272,161038457:161038533,	AGCCTTTCGGAGCTGTGCGGCATTCTGAGCAGgtatgcaatttcctgagtatgttatggcttcgggccttggaggctgaagcactggaagctggtgggattcccggcgcagccggtgagcttagttcagggcacaagctggaaactttaggaggttggttctgcgtgtatttgtgacataaaatagcattgggttttggtctggacaccagacaaagacgactcagcatgcgtgttcatgctatgatgaaggctatgttggtagggacaactgagcttgttgatgaataccaacgattctgatggcagagcatgctgagtcacctcgtgcacggttcaacgggggtggaatgcgaagccacgcggtgtttctttcgcgatcaccatgggatgaaggctt…
ENSMUST00000133766.1_A730017L22RIK-002	chr2	-	130906211:130906379,130883610:130883987,	CGTGGTCTTCCGGCGTGCCCAGCATGTAGACCTGCTCAATGCCAGGGTCTTAGCGCGGATGAACATCGCCTAGTCTACGGAGGCTCTTTGCTTTCCGCACCGCGCTACGACGAGTTAGCCAGTACCTCCTTACAGTGGCTGCCTGGCTCTGCTAGACAAGCTGACTGTGgtaagtgttaccctttggacgcctccaaagctcagcttataaccccaactccattttggtgagaaaccggacccaaaaggctaatgatgtcgtgtgttgctagctgagacctgaagaagtagtacttactgcattcgcgtttctaaactagggataacaaaatggcacgtgtgttaattaagcacctgcatatgaatagatgtgtaactgactgaatgcacacacagcca…
ENSMUST00000215667.1_BC048559-002	chr10	+	41746721:41746939,41774740:41774922,41775742:41775912,41780450:41783437,	ATTTGCCTAAGTGAGGCAGGTTGGCAAACACCCAGGCTCTGCTCTGACTGTAACTGGCTACCACCTACTGAGCATGTCTCCATCCTCTTGGCTATGGCTGGGCAGACATTGTCTCTCCTGTGTGTGCGGGCTAATTCCCTCAACGCAAGATACTAAGTCATGGCTGGCTCATCACACTGGCTCGCTATGAAGTGGAGTCTACTAGAGTCCCCAGAGTATgtaagttctgaagactgatatgtatctttagacagaaggaggcaggtgagactctcctcaaaacactggagtcattcagtataatgctcccttctaagttcctggcttgccctccattaatgggctaggaaaaaaaaattatgtcagtttctacacaatttggaaaatgaagactcctct…
ENSMUST00000206967.1_GM20274-001	chr7	+	122995348:122995931,	AATTGTAGGCCTGCATGGCCACAGCTGGCTTTCTGTGTGGGTGCTGGGGATTTGGGCTTCACTCCTTGCACTGTGCAAGCACCCTTACCTGCTCACTGAGCCGTCCGTCTCCTTAGCCCCTCAGACTCTGTTCTCAGTACTCCTTCCTTAGTCCCTCAGACTCTGTTCTCAGTACTCCTTCCACAGGTTACTTGGTTGTATTGGTACATGGCAGGACACAGCGTGCGAAAGTTAGCCAGCTCAGTTTCCAGAAGGAAAAACATTGTGTCTCTTTGTCTCAGTCTTTCCCTGCCTTCTCTTTTCCAAAAGAAGAGACCAGGAGATTTGTCTTAAAGCCTGGGTTTTATATGGAGATAGTTATTTAAATCAAGATACAGAAATTTCCAAACTTGGGCTGGT…
ENSMUST00000128914.1_GM15912-001	chr13	-	74009266:74009354,74008819:74008994,74008152:74008464,	AGGAGCGCAGCGCACTGACACCCGAGGCAGCCACTGCCTTACAAGGCTGCCACAGGCACAGCCAGCCTATGGACGCCGCTCGACCCAGGgtgcggtcgctgtggagctgtggagcgtgggaaccgggctgaggttggggaagagcgactagggcacacctggccctggggccccgggcgtgcggccagtcgcaagtagggaagctgaggctggtggcgcagtcgcagactacactgcgcacaacccgttgctgatccctacctgcctggagagcttgatgtgcgtggtgagatgctggccactcgggttacctgcacgaaaaggatccttagagtctctgctgattttccttccttctagGGACGCTTGCCACGGGATCTCCACCCCGCTGACTCTGTG…
ENSMUST00000204288.1_GM44386-001	chr6	-	86516023:86516273,86513891:86514068,	TGGCTCCAATGAGGGATCCCAAGCTCTGGCCCTGGCTCTGACATCTACTTCCAGTGACCTTGGACAAGTTGCTCCTTCCTTCTAGAGCTCAGTCTTCCAAGTCAGAAGACAGCAGGAGATAATATCCACCATTCTCTGGCTGCCTTGGAATATAATGCTGCCTTTGTGGCCCCCATCTCTGCTCTGCCTCCTGACACCAGGCCGACTTCTGACACACAAGCCTTCTGTCAATGCCAGGGAGAAGAGTAGAAgtgagagagctggcactagccagattcagcctgggatttgaggggctgtggggggttgttttggtttggtttggttttggttttgagaaagagtctcctgtaccctaggttgaactccaaatcactagggtgctgggaatgaccttga…
ENSMUST00000198527.1_4632415L05RIK-001	chr3	+	19894898:19898984,	GTCTGTGGTTTGGGGGTATTTGGGTGCCCCTGGAATGAAGTACGTTCTGAAGTATGCTGCACCGAAGTGAGGGGACCGGGAGTCATGGAGGGCCAGAGCGCAGAGATGCTGCAGGCCAGGTGGAGGCGGAGAAGTTGCAGCGCCTCCCAGTGCACAAAGAGCTGGAGCAAGAATTCGACCTTGGCACCCTACCGGCTCCGGACCGCACTCCCGGACAGGCCGAGCTGCCGGCCTTGGCGCGGGACAGCACGCAGCTGCTCATCACCGTGCTGCTGCCGACCGTGCGCTGGGGGAGGCGGTGGTAGCGCGCTTGCCGGTGCCCTCCACTCGCTTGCCCCGCGGGAAGCTGCTATCCGTGCCGCGGCTGCTCACCCGCTGGCAGCAGTTCGCGCGTCATCA…
ENSMUST00000185351.1_1700008J07RIK-001	chr7	-	127510438:127512869,	GGGGATTCCCGCCAGAACCCGATCCCATAGACCGGGTCACAGGACTCAGATGTCCGCGTCCGTCGGCGCCCCCACATCCACAGACCGCAAAGAGCTCGGGAAGGAAGGGTTCGTGCGCCAAGTCTCGGGCTCCTAAATGGCTTATGGTGGGCGCGCGCCCGGACTACTCGTCCCGTGCACCCCTTTCCCTCGTCCGCGCCCCCGAGGGGAGGCAGGTTGGTGGGCGGGCAGAAGCGCACCTGGGTCCGTCCTCTCGAGGGCTGCTCGTTCGCGCACGCGTGCGCAGAAGGGCAGGAGGGGGGCGAGGCGCCGCTCTGACACCAGGTGCCGCTCGGCCCGACGCCCTCCCCCCCACCCCCGGCTCCGGGAGCGCGCGCAGGCAACCTCGCTCGCCAGCCC…
ENSMUST00000192863.1_2900097C17RIK-001	chr2	-	156391831:156392979,	GAGAAGAATTGCCAAGTCAGTTCCGGCAGAGAGCGCAGCGAGCTCGGGAGTGTGGCCTTCTTCGCCCCGGGCCCCTCACGGCCTCGGCCCGCGCCGGGTGAGCCCGAGGGGCCCGGGAGCAGCCTCGGTCCCTACTCTGCGGACGCCAGGAGCCCTCGCCCTCGAGGCAGCCACCGGCTAGGCCACGCGGCCATTCCGCAGCGACTCTTGCCCTGCCAACGATGCGCCTGCATGGCGGCGGCCTCCCCGACTCCACCGGCGCCCTCTCTCCAGGGCCGGGCCCACCGAGGAGTCCCAGCCAGGCCTTCGAGGACGCCTCGAAAGTGGCGGCGAGCGTGGCATGACGGGAAGAATGGCATCCACCTGAAGGCCAAGGCTGGGCCTTCGGGGCTTCTGCGG…
ENSMUST00000186016.1_4933411E06RIK-001	chr1	+	50107470:50108962,	CCAGCAGTAGCCAACTGCCACTCTGCAACTGCCACTCTGCAACGGCTTCCCACACTCCTCCATTGTTGGTGGGATTGCAAGCTTGTACAACCACTCTGGAATTCAGTCTGGCGGTTCCTCAGAAAATTGGACATATTACTACCGGAAGATCCAGCAATACCTCTTCTGGGCATATATCCTGAAGATGCCCCAACCGGTAAGAAGGACACATGCTCCACTATGTTCATAGCAGCCTTATTTATAATAGCCAGAAGCTGGAAAGAACCCAGATGCCCCTCAACAGAGGAATGGATATAGAAAATGTGGTACATTTACACAATGGATTACTACTCAGCTATTAAAAAGAATGGATTTATGAAATTCCTAGGCAAATGGATGGACCTGGAGGGCATCATCCTG…
ENSMUST00000147722.1_GM16211-001	chr4	-	147670761:147670854,147668518:147670043,	AGAACCTGGGTCAACTCTCTGCACTCCCATGACTGTTCACAACGGGGGATATGATGGCCTTTTCTGACCTCCTAACAAACCTGCACACGTACAGgtaaaacacattcataaacttttaaaaacaaaacaaaaaggaaaaagaaaaaaaagaaaaattggaaacctggacacagccacatgcatgtgtgtgtgtgtgtgtgtgatctgagtgtttactctcactctgggactgagaaagcacagccctccagcagtcagggcagatctgattggcaaacaccactaaatgtcagcaatgtaagaaaatcacatgatcaaaatctatgacactctcctaaagggattttctctgcaaagacatagggtgcaagtttataaaataactcaagtcaaacattt…
ENSMUST00000192993.1_GM37110-001	chr1	+	32485315:32486942,	TGAGGCAAGCCAGTAAAGAACATCCCTCCATGGCCTCTGCATCAGCTCCTGCTTCCTGACCTGCTTGAGTTCCAGTCCTGGCTTCCTTGGTGATGAACAGCAGTATGGAAGTGTAAGCCGAATAAACCCTTTCCTCCCCAACTTGTTTCTTGGTCATGATGTTTGTGCAGGAATAGAAACCCCGACTAAGACAAATTGGTACCAGTGGAGTGGGGTATTCCTGTGACAACCTGACCATGTTTTGGGGAGGACTGTGGAAGGACTTTGGAACTTTGGGCTTGAAGATCCATCCATTGTTAAGACCTCTGTCGGATGTTGTGTAGGAGCTTGGAAGATAATGTTGAGAACACTGCAGAAGTTGGAGCTCTGGTGTGTGAAATTTCAGAGGGAAAATTAAAG…
ENSMUST00000176016.1_AA465934-003	chr11	+	83291743:83292097,83294515:83294630,	GTGTGCCCCGGACGCAGTGTCCTAGCGCTCATCGGGTCATCCTCTGCAGCCCAGATTGTCCCTGTCCAAGACTGCGGAATGAAGAATCCAGGTTGGGAGCCGATTGAAGCCCCGACTCCGTCCTCAGTCCTCTTTCCCTACCAAGGATGGCTTCAGGCTCCCGAAGTTGGCGGGTTTGGACTTTTATCTTTTTTTTTTTTTTTTTTTTTTTTTTTTTTTTTTTGCTTTGAGAACCTGTGTGTAAGTCCTCTCTGGTCAGCAAAGGAATCTGTGCAGAGCGCCATGAATTAGAGGATGGGGGAATGAGTGCTTGAAGATGCCCGAGGTATGGTCCTTATCCGTGTGACATTTGGAGgtaagatggcgttataaattgtgctcatgcatttctaattaaaa…
ENSMUST00000211086.1_GM45311-001	chr7	-	46511451:46512780,	CGGCAAAGCTGCCTGCTTTGCAGCAGGAGCTCGTATTTTACACAGGAACTGCTGTGGTCCAGCTGTAATTAAGATGAGCTAATGAGAGAATCTAAGGCTGCCCTTTAGAGAATCTGTTGCAGCTGCCATTGCTGGATGGAAGGAGGTAGTTACCCCTGAGACCAGCGTGGACACAAAGGTTGAAGGGAATCTATACAATCTTACACGCGTTCGCGCGACCGGCCAGGAAAGACGCAGCAAACCGGAATCTTCTGCGGCAAAGCTTTATTGCTTACATCTTCAGGAGCCAGAGTGCAAGAGAGCAAGAGCTCTATTGCTTACATCTTTAGGAGCCAGAGCGCAAGAGCGCAAGAGAGAGAAAAAGAAAGCAAGAAAAAGAACAAGAACAAGAAAGCAAGA…
ENSMUST00000199438.1_GM43778-001	chr5	+	55652949:55653147,	CTCTCTCGCTGGCATCTCTCTGGCTCTGCGCGCCCTGCGCTCTCTCGCTGCCTAAAGATGTAAACAATAGAGCGCGCTCTGCGCCCCGGCGCGCCGGAGCTCTGGCTCCTAAAGATGTAAGAAGGGGGCTTTCGTTTTTGGGGTTTGGGGTTTTTGCACTCCTGCTCCTGAAGATGTAAGCAATAAAGTTTTGCCGCAG
ENSMUST00000146010.2_EPB41L4AOS-001	chr18	+	33794892:33795124,33795383:33795445,33795853:33795986,	TTTCTATGCTCGCACGCAGCGCGGAGCATGGCGTCCCCGGGAGCTGGGGCATGGGAGGCGGTTGTGGCGTGGGATCTAGGGTGTCTGCAGCGGACTCGGCGGCCGTGTGAGGCGCTCGGCCCGCCGGACCCCGCCTGAAGCGGGTCGGTGTGGAAACCGAGCGCCGTTTGGATGTAGATCTTCGCCGTAGGCCCAGAACTGGGCGGGAATAAAGCGAAGACCCAGGTCACACGgtaggattgatggcccgctgcctgacgccctattcatgtagcctttgtgttgcccgttcactttggtcgctagtgaatgtggtgtcagaaaaggcataaataaatgctttgcggcctttgcttgccctggagttcggtatctcgggtgtaggagctgcataagtta…
ENSMUST00000187415.1_GM28512-001	chr1	+	153750682:153751354,153751459:153751547,	GCCAGGGACTACTTCATACCTAGAAATCTTATTATACGCCTTTTCTTTTAAATGTACTTAGAGACTCAGCAGGCAAAGGTGCTTGCCAGACAAGCCCGGTGACCTGAGTTTGAGCCCTGGAAGGGTGTACAGGAAGAAGCAGAGAACTGACACCCAAAGTTGTCTTCTGACCTCCATCAGCCTGCCCAAACACACACAGCATGTAATGCACACACACACACACACACACACACACACACACACACACACACACACACACACACACACACACATTCCTTCTCTGCATCAGGAGCAAGCTCTGCCCAGAGCTTTGGAATTTTGTAGTAAGCTACTGTAGTCCAAGCAGCACTTACAGTCATCACTGGCAAAAGACTCTCTGCCTGCCATGTATTAGCTGTG…
ENSMUST00000208332.1_GM45022-001	chrX	-	153723713:153723881,153722941:153723047,153721157:153721425,	GACTTGAGTCCAGCAGATGCAGGAGGAGGCGCCGAGGGGAGAGTGCTACTACCTCCACTGGGAGTCCCTTCGGGATAATCCCACCGCGGAGCCAGGACACAGCGCTTTTTTGGAGGCTTGGGTTCCCGCGTATTTCCTGGTGGGAGCGTGGATCTCCCGGAGGCACAAGgttggtcccccataggtatgacaggaccagagcgttagttttctctggtgggccctggcaaggccgagatctgagatggcggatcccctccaggcacggggctggcttcctcctggtttcgctgttaccgtatttcctgtatcctgagacgtatatcccttctccgcctcctcagcgctccgttccccagcccactttaacctttctacgagaatggaatgcaaagagaa…
ENSMUST00000132470.1_GM11261-002	chr4	-	78661041:78661588,78659858:78660147,	GGCCCAGGGTTCGGGGGAGATATAAAAACAAGGGAGATATAAAAACAAGGGAGAGATATAAACAAGGGAGATATAAACAAGGGAGAGATATAAACAAGGGAGATATAGAGAAAGAAGAATCAGGACTGAATAAACATGTGCAGAAGGATCCTGTAGCAGCGTCGTTCTTCCTGGCCTGTTGAGTGTGCGCAAGAAGTGGTGCTGAAACCCGGGAAAAGAAACATCTTCAGGCATGAGTGAAGACCCCCTGCTACAGGGAGGATTCAGAACTGCATCACGGGGAAGGAGTGGTTAATAAAGGTTCCCGTAAAACAGACTGTTGAGAAGGATCCGGCGTGGATTCAGAACTCTTCAGCTGGGGAACGGTACTGATGAAGAGAAAGAAGAAAGATGAGGACG…
ENSMUST00000180779.1_5430416N02RIK-002	chr5	-	100429326:100429516,100429097:100429238,100423652:100426804,	TCCATTCGGTCCTCCTTTTGTTAACGCTCTGGCATCATGTCTACGCCAGCTCCCGCGCAATCCGGCGCCATCGCGCTTTGGGCGAGCATGGCCATGGGGAGTAGAGAGGTGGAAACCGAGCTGACGCCTGCCTGACCCTGGCGATGGTGGCGCGCGCCGGGAAGGACTGATTGGAGAATGGCGCCAAATGGgtaggaacaggtcgtgatgtccgccgaatgttgtgtagcaggcgggacaaaagagcgatctcaggcctcatctcgtctcttttgtagGTCACGGATGGCGAGGGGGCACAGGAGCTCTCGATGTGACCTGGCGCTGTGGATGTGATGCACAGCAGCTTGAGTGGGACTGCTCCGCTGTCCTCATGAGAGAACGCTTTTTCTGAAGATG…
ENSMUST00000209940.1_GM38947-001	chr7	-	13196936:13197215,13196582:13196700,13192117:13194437,	AGGATGGATAAATGAGGGATGATAAAAGCTTAATATTTGCCTTCTATATTTTAGGAGAAAATGCAAGTAAAGTCGGTAGTGCCTTCTGTAGCCGTTTGACAGTTTGGAGCTTCACAGAGCAACTGACTACAGAGGATTACTAGGGCATAGGTTCTATGCTTTACCATGTCTTCTCCTTACAGTGTGGAGAAGGAGGGAGTCACAGGACTGGGCAGGGCTACATGGCCTTGGGAAGCTGTCTGTTCTTCCTGAGCTTCCGTGTCCACTAGTCACCAAGGAGgtatgtgagacaagcatgctcagtgtctctatgcttgggcacagtcaatgctggggaccactgtgacctcaggattccaggcaaatgctgccattgctgtttgtattagggaggtaaat…
ENSMUST00000084725.5_D330041H03RIK-201	chr17	-	24413505:24413624,24412467:24412574,24412027:24412083,	ATGTGCACTTTGGTGATCCCGGAGAGATGGAGAGAAGAGATTATCTCGGTCCAAGGAGCTGGGTGTGTCCTGTGGGACAGTCAGGAAGAGGAGCCTGCTTCTGAAGTCTGCTTTCCTGAGgtattcattttttggggtggggttagcagatctagacagtttggtctggtacccttgttggatttaagattatttaatgtataggatattagggataagctgattttcttgcattgctgttgtgtctgctgtggtcagacatgagtggtaagtggatgctagctgttctctggtggaacggaacaaataaacgatgaccctcacttacatcatccagtctgggttattcacactagaaaggctgagagccagtagctttctaagaaactacatgtcctt…
ENSMUST00000134436.1_GM11525-001	chr11	-	96921799:96922493,96918941:96921049,	CACAGAGGCACACAAAGGTCTACCACATATGCTAAGGAGGACATCACCTCAAGGCCAGGAACAAGGCCCACTGGCCACCGCCAGAGACAGGGAGGCACAGGACTGGTCATGCGGATGCCATGGTTTCTGGCATCCGTGGTAATCTACCATAGTACCTGTAGTGGCTATTCCTGGTTGTCAACTTGACTATATTTGGAATGAACTACAATCCAGAATTGGAAGGCTCACCAGTGACCCTTATCTGGAGGCTTGGAGATAGAAGTTTATTTATTTTTTTTTTTTAAGATTTATTTATTTATTTATTTATTTATTATATGTAAGTACACTGTAGCTGTCTTCAGACACCCCAGAAGAGGGTATCAGATTTCGTTACGGATGGTTGTGAGCCACCATGTGGTT…
ENSMUST00000166107.1_AY512931-201	chr8	-	45062067:45062453,	ATGCATTCCGTTGTCTTCAACAACACCCTCCAACACCCTCCTCTTACACGCTTTCTCGCGACCGGCCAGGAAAGACGCAACAAACCGGAATCTTCTGCGGCAAAAGCTTTATTGCTTACATCTTCAGGAGCAAGAGTGCAAGAGAGCAAGAGCTCTATTGCTTACATCTTTAGGAGCCAGAGCAAGAGCGCAAGAGAGCAAGAGCCAGAGCAAGAGAGAGAAAGAAAGCAAGAAAAAGAACAAGAACAAGAAAGCAAGAGCAAGAGAGAGAGAAAGCAAGAACAAGAGAGAGAAAAAGAATGGCAAAACCCCGTCCCTTTTAAGGAGAATTATCCTCCGCCTAGGACGTATTACTCCCTGATTGGCTGCAGCCCATCGGCCCAGTAG
ENSMUST00000192860.1_GM37214-001	chr1	+	183420655:183420692,183421336:183422213,	ACTCTCCAGCAGATGGACCCAGGCAATCTGACACTCAGgcaagtgggtcctctcgctttgtgctttgtaccggctcctctgacatgtagtctcagttgacatgaactaggcagtctgatggggtggtgctatgcatctctgggcttctttgcttcccgcagcctcataaccaaaggcttgctctcttatgtccagccaggggaaaggagaatagtgggattctaaaactcacacaagtgcagctggtcccttggagagtgactccagtcactcagggtacttggctgtgagagctgtaagtgatctggggtgcttggctgacagactcacctctaccctaccgctccagatctctctctctctctctctctctctctctctctctctctccctcccccc…
ENSMUST00000190028.6_1810026B05RIK-002	chr7	-	73558039:73558147,73555255:73555333,73549597:73549652,73544037:73544382,	GCGGCCGGGAGGCGGCTTCGCGCCGCGGGCGGGAGGCTGCGGCGGGCGACCCGTCCTGGACACGCGAGGAAGAGCGAGCCGATGGCGGCAGGGGCCGCGCTTCGACCCGgtgagtagctcccctgctccctttattgtcctttgtccttgggaggaaaagcacgacgtccttgagcgcgggcgggaggggcggcgggtggctgccggctggctctgcacacgcagccccgggcactgccgcggagggccgatgccacgggagcacggggtcgggccaccgcgttcccgctgcatacccagccgggcgccgcgctgcggtccgagccagcggggagagggcggcggccgcgccgtggaacccctgcttgctctggtgagttacttcgatacttagcgaga…
ENSMUST00000193082.1_GM37086-001	chr1	+	181026278:181029729,	AATGTGCCCACAGCAATTTTTTGGTAAAAGGGAACATTAATGTGAAATCATCTTCCTTCATCTCCAAACAAAGTTTTAACATCCTATTATGAAGCTGTTGTGGTGTTAATCAAGAATTGTAAGATAAAATAATGAAGATATTACAAAAAGTCTTAAAAACCTGATGAGATGTCTATTTCTTGTCTCAAACAACAATTAAATTGGTTATTGCAGAATATTGATATTTGGTCTATTGCATAGTAAACTTTTTAGGTAAAATTGGTAATCATTATACAAAAGATAAGTTGTTAAAAATTGCTTCTATGCATGCTTTTGTATTTCCTGTAAATTTATGCATGCATCCCTTAAGAATACCTCTACTGTATTTATAAACAGCCTTTCTATAGGAGAGAAGCATAT…
ENSMUST00000181529.1_GM26610-201	chr7	+	30650385:30650501,30651805:30652711,	GTGGAAGCCGGAACTTTGAGGAGGCACGGAAGTTCGGAGGTCCTTCCAGAAGTTTGTAAACACTGCAAAGCCAGGGTAGGAGTCTTTTGCACTCGGTGGACAGATACACTGCCAGGGgtcagttcattattctttttttgaataaaatttaattttactgactacctccatggttttctttttttcattttggggtttggtttggttttgagcccaggtatggaacttcctaggttgacataggctttcaagtgctgggattatggatacagaacaaaatattggcttttaaaaaagatttatttattattatatctaactacactgtagctgtcagacacaccagaagagggtgtcagatcccattacagatggttgtaagccaccatgttgttgctg…
ENSMUST00000193241.1_GM37567-001	chr1	+	5307739:5310017,	CAGTCTTCCACTAGAAGCCTTTGGATGAAGACATAGAACTCTCAGCTCCTCCTGCACCATGCCTGTCTGGATACTGCCATGCTCCCACCTTGATGATAATGGACTGAACCTCTGAACCTGTAAGCCAGCCCCAATTAAATGTTGGGTTTTTTTATAAGACTTGCCTTGGTCATGGTGTCTGTTTACAGCAGTAAAACCCTAACTAAGACAGAAGTTGGTAATGGGAGTGGGATATTTCTGTGATAGGCCTGACCATGCTTTTATTTGAAAGAATGTGGATTTTGGGACTTTGGATTTGCAAAGCAGTGGAATGCTTTAAATGGGGCTTAATGGGTCATCTTGGTAGGAATATGGAAGACTTTGTTGCTGGGAGTAATTTGAACTATGTTGACCTGGTCC…
ENSMUST00000204247.1_GM44087-001	chr6	+	146376417:146378186,	GAGGCAAGCCAGTAAAGAACATCCCTCCATGGCCTCTGCATCAGCTCCTGCTTCCTGACCTGCCTGAGTTCCAGTCCTGACTTCCTTTGGTGATGAACAGCAGCATGGAAGTGTAAGCCGAATAAACCCTTTCCTCCCCAGCTTGCTTCTTGGTCATGATGTTTGTGCAGGAATAGAGACCCTGACTAAGACAAATTGGTACCAGCATAGTGGGGTATTCCTGTGACAACCTGACCATGTTTTGGGGAGGTCTCTGGAAGGACTCTGGAACTTTGGGCTTGAAGATCCATTCGTTGTTAAGAGCTCTGTCAGATGTTTTGTAGGAGCTTGGAAGATAATGTTGAGAACAGTGCAGAAGATGGAGGCCTGGCTTGTGAAATTTCAGAGGGAAAATTAAAG…
ENSMUST00000137603.1_4930511M06RIK-002	chr18	-	57552107:57552395,57546014:57548375,	GAGGCAGGCAGTGTCCTAACAGGAGGTATAGCACGCACAACAGCAGCTACTCAGTGAGGCTCAGATCCTTCACCTGTGAAAGGAGCTATAGCGTCCATTCAACTTTAGCTCCACGTGGCCATCTGCCCGGCTGCTCTGCGGCCTTTGGTCTCTGCGTTTGCAGTTTCTTGTCTTACTAATTCTAGGTCTCTAGTGTAGAAGTTAAGAACTCTTAACTTTCCTTGGCTGCCAAGGCGCAGGCAGGCGACTTGGACTCTACCAGTCAGACACATCACCTTGAGACTCCAGGgtaggtggctgtgatgtgaaaagaccccaggtagactagaagttggctgggtaggcagtgagggtgggggtgggggtgggggtgggggtgggggtgggggtgggggtggg…
ENSMUST00000180896.7_1600020E01RIK-001	chr6	+	86526271:86527974,86532193:86532307,86563432:86563537,86564276:86564449,	CGGCTTTTTTAGGTCACAAGACTGCGCCAGCGCGCGCGACCCTTGAGAAAAATAACCCGGTGGCACCGCCGTCGGGTTGAAAACGGACAACGTGGGCAAAACTGGGGACCCGGCAGAGATTGAGAGGGAGCACGTGTTTTGTTAACCCTAGCGGCTCCGGCAGGGGACTGGGAAAATATACTGGTTTTGTGCCGGGGACAGATAATTGTTTCCCGGTCCGCCCAAGGATTCGATGGCGGAGCGATACAGGCATCGGCGGAGGCCGCTGCAGGCGGGAGCTAGGCCGCCGCGGGTCGAAAACGTGCGCGGGAGGGGACCAGGGCGCATGCGCGGCAGCGAGGGGGGGCGCGAGCGGCCCGCGTTGGCTTCCGTGGGGGGAGGGGCGGCGAGGCGAGGCGC…
ENSMUST00000198509.1_SNHG8-003	chr3	-	123507555:123508330,	GGCTGCGATCCGCCTACGAGTATGTAGTTGTATGGTGGGGATGATATCTTGGGCCTTATTTGTGAGTGGCCGAGATGCGGGAGACACAAGGTGGCTATGGTGCTGGCCGAAAGCCATCAACTCTGCAAGAGCGCCGTGAAGGTTAGCGCGACGACCACCATGTAAAGCCGATACGGTGTTGGGCGGCGTGACGCAAGTTCGCCACCGCTGGGTCGGATGGTGAGTGACACCTCTGGGGTTACACTAGATTTTTGGGCTGTGAAACTCCATGTATCTTTGGGACCTGCCGCCTGTGGCAGTCTCCCTTCCTAGCCATGGAAGAGCATGTTCTTGTTATTGGCAAAGCTGTCACCATTTCATTGGTACCAGATTCTGACTTGAGCAAGTGACATTCTAAGA…
ENSMUST00000203858.1_D830050J10RIK-002	chr6	+	115675968:115677780,	AAAAAAGAACGAGCCCATCCCAGTGACAACACAGTCACTGGGCAGCTCTGGGAGGATTTTTTTTCCCCCATTGCCAAAATATGAGGAATGCTCGCTGGGCACCGGAGTGGCGCTGGCACGTTTCCGAGAAACACTGGGAAATCTGAGCAGGGGTGTGGAAACTGGCTCGCCGGCCATGACACCCGGCCCGCGCCCGGCCCGCCACCAGGATGACAGCGGCCTGGCCGACCCTGCGCCCCACGGTCGCACCGTCAGCCCTGTGGCCTACCTGAGGGAGCCGGGCAGTGCCGGGTCCCGTCGTGCAGCGGCAGCGGTGGTTGAGAGAACGCGTTGGTTGCGGTCACATTCGGCGTGTCCCCAGCCCGGGGGACGGGGCCCCGGGGAGGCCCCGCATCGCTG…
ENSMUST00000155550.1_GM16230-001	chr10	-	127676671:127676724,127674857:127674982,127672550:127672629,127671604:127671864,	GCTAGCCAGTGGCAACTCTTCACGAGTAAGGTTCTCCCGTGACCGTTTTTTAAGgtaaaatgattgccagcctgtctccaaagttctgaaatatttcagcaataagtacaggattattgtgcgttgtcaaggttttgcaggcataaacaacgtttgaaaatgtagagatagagctgagatagaaactctgacttcgatccccagcactgcaagaaaaaaacaaacagaaaacaaaacaccaaaaaaaagtattaatttggcttcggtttccttttttgactgaagatgtagctaaactgtgcacaaggccctcgtttcaatcaccaacgccacaggaataaactacaagtcccgagcatttctggttttgaaacgaaacaagtgataattaagacagct…
ENSMUST00000181800.1_1110046J04RIK-002	chr13	+	33936032:33936097,33953317:33953541,33954707:33954825,33958601:33958658,33959873:33960181,	GAGGAGTCTGAAGGCCAGGGTGCGGCCGCTCCCGAGTAGGAAAAGGAAGAGAGTAAGTAAGGCCAGgtgagtgcctgcggacccacaatctagcctatcctctggctcttggccactttgcctcagattgggcagctgatctttctggtactttctggatgctttggctacctccacttagcgatgccagaagtgtgccagcacttagtggatggacatacttgtgacaaagcagatcataagtttaaagtgagaaaggaagaaaagacttttaactactggggctggaggtagagatcttattcagcaggcacagaaaaataaagaaaggtggtcagtgcctgtgtcccagtgtagccttctcagctttgggtaagcctttcccagccatgaaaagga…
ENSMUST00000132219.1_GM11851-001	chr4	-	17657460:17657963,17656675:17656862,	GGGAGATATAAAAACAAGGGAGATATAAACAGGGGAGATATAAACAGGGGAGATATAAACAAGGGAGATATATGGAGAAAGAAGAAACAGGACTGAATAAATGTGTGCAGAAGGATCCTGTAGCAGCGTTGTTCTTCCTGGCCAGTTGAGCGCGCGCAACAAGTGGTGCCGAAACCCGGGAAAAGAAACATCTTCAGGCATGAGCGAAGACCCCCTGTTACAGGGAGGATTCAGAACTGCATCACGGGGAAGGAGTGGTTAATAAAGGTTCTCGTAAAACAGACTGTTGAGAAGGATCCGGCGTGGATTCAGAACTCTTCAGCTGGGGAACGGTACTGATGAAGAGAAAGAAGAGAGATGAAGACTGAATAAACTGTTGTTAGAAGGACTGGTGGTCGT…
ENSMUST00000182819.7_SNHG6-004	chr1	-	9942610:9943223,9942323:9942391,9942023:9942155,	ATGCCGTTTCCTGTTCTAATGTCCCAGTGATGGTCTGCACAATTGCATATATGCCTCAAGCTTTTCCGTGCAAGCACCAAGACTGAGAAGCCAAGGCTTGGTACTCAGTCCTTTAAGTTAGTACTGGCAGTGAAGGGCGTGAGTAAAATGTTTTTCTGTCTGTGATGGACGGATGATGGGACAGGAACTGAAGCACCACAGGAACCTGGAGTTAGCGGATGCCGAAGCCATGGAGGATGCTATTAGCTTACGCTTTGGTTCTTAGAGAACACAGGGCCTCCAGCCCAGGGGAGGTGGCTGCCCCCTTACCCCAGTCACTGATTATGAAAATGCCTTACAGGCGTGCTTGTCCACAGCCCTATCTTAAGGATGCATTTTTACAATTGTAGCTTCCTACAC…
ENSMUST00000203044.2_GM44206-001	chr6	+	115824499:115824714,115837198:115837309,115841005:115841091,115842349:115842525,	CTTGGCTACATTCTTTTCTCTCGCCACCTAGCCCCTCTTCTCTTCCAGGTTTCCAAAATGCCTTTCCAGGCTAGAACCCAGGTTGTGGTCTGCTGGCCGGACACAACAATTGGCGAACCAACGCGGGACTGAGAAACGGCAAAGGATTTTTGGAAGAGACGCTGCTGGTTCGGAGCTCCATAAAATAAAGGATAAGGGAAATTCATACCGGAGAAGgtatgggctaagctgagacagcgttaaacccgagcgctggttcacttaggttcagcagtgaggagctgggtaataggcggtaggccgtagctctccgaagctacatgaggtgtgagaaaagaaagggtttattaaaaggaataggcggattgccccagttaataaaaaatgcatcataaggga…
ENSMUST00000134527.1_SNHG15-001	chr11	-	6528548:6528746,6527899:6528374,	GTGAGCGTCCTCAGCTGGCAGCCATGGCTGGCGGGTCCTTCCTAGCATGTGCTGCGGCCCTCACCTTATCTTCCGTCATCAGGGCACAGGCGCCGTGCAGGGCTATTCCGAGTCCAGGTAGAGATGGCTGAGCTCGGTGGCAGGAGATCAGCCTGCGGTGGAGCAGGGACGTTTGCCCTGGGGAGACACGTGCCACCGGgtgagttaggcctgtttctgggggattcctttccaaccccagctagttccgcccaagcaagcagagtcttccctcaagagatttttttttccttttacgagagaacgttcggaggggctagaactgggtgatacgcactggctgcgctgaatctgtcttttctcccctcctagGTGGACATCGAGGCCCTGTGGGTGGCC…
ENSMUST00000188163.1_2900009J06RIK-001	chr1	-	127773928:127774054,127753616:127753953,	GCTGGTCTTTTGCTTTCTCTTTCCGGCCTCCCTCCCCTTTCTCTCTCTCGGACCCGCGGGACCACAATGCTCTGCGCCTCTTGTCATTGGGAGACGCCGTAAAGTGGGGGTCACTCGGAAAGAAAAGgtcgacgcggtgcatgctggatctgggaggggctaaggggaaggggcggggcgaacagggaagaggtcctgaggctgcctaatagggcttggacgttagctttcaactaaacggtttattttgtggtctgtgagtttgcgggtgcgttaaagtcagaaaaggcttttctagtctcggcttcgtgctgtagcttccattttcttacatgttggtgggtgtattttcttagctttgttgactcctgtgtccacgaatggctaccctccggagga…
ENSMUST00000201818.1_GM19265-001	chr6	+	85961623:85962011,85965632:85966020,86001811:86001926,	ATCCAGAGGCGCCCGCAAAGGAACGCGACGCGTCGACGTCTCGCTAGGGCGCATGCGCCTTGCCCCGCCGTGCTGACGACACACGTCGCACTGAAAGTAGGGTTTGTCAGCCTGCCTTCGGTTTCGACTGTGCTGCACTTAGCTGGAGGCCGGTTTTGTAGCTATGTGAATAATTGCTAGCGCTGTAAGACCCCCGATGCTGGGCCTCTGCTCAAGTCCTGGGATGAACTGGCCAACACCCCAACATCTCGAGAGAAAAGATGCACCTGATGCAAACTGCAAGAGGTTTTATTATCAGCTAGCTGAGGAGAAGTCCCTCTGTCGTGCAGGGCAGAGGAGTTCAACCCCGAGCGGTGACATTAGGGGACTTTTAACAGCTAGCTGAGGAGgtaggaggag…
ENSMUST00000136376.1_FBXL12OS-001	chr9	+	20607481:20607630,20614594:20615907,20616387:20617271,	GAATCTTTACGGTTCCGGCTGTGAGGTCCGCACGGGTGGCACCGATTCCTCTTCATAGAGGCCCTGAGGTGGACGGAGTCGTGGGAGGACGCAGGGAGCCCGGTTCGCCAGCGTCGCAGCTCGCCTGGCCCAGTCTGAGCGAAGAGCGAGgtcgggagcgtcgtaaaactgtcgtaaaagtccggtctttgccgcacgtcagcaattgttttgtctgcaaaggctccaaacctttaccattttcctttcttcttatttttttaaatcacaaagaaatgatattttcgccgttggatacacgttaaagggtgtgccgagtgttcttccacatcatggacctggcacctgccacctgcacgggtgagcgctgggaggagagattaggctcaggagtgggga…
ENSMUST00000161383.2_GM10125-004	chr18	-	5592160:5592190,5583713:5583796,5583012:5583133,5574985:5575411,	CGGCCGCCGGAGCCGCTAGGCGCAGAGGCAGgtaagacataacggtccagtccagcagccgcggcggcggcggcagcggcggcggcagcggcagcggggcgcactactttactttcccactctactcggcccggccccgccgccgcccccggcccgcttggccctgcgcccctcgcccggccgcccgctgcccgccgccgcaccgggcccctccgccactcaccgttattgcgccgcgggttcgcctgctttctgcgcttacacctggggccatccgccatgatcctctcgcttgtgtctaaatgctcgagtcacctcctccctccctccctccctccctccccttcccccccccacccgcggcctccacccctccccctccccaccgcacctggttta…
ENSMUST00000155976.1_GM15614-001	chr5	-	32650948:32651065,32581925:32582179,32509263:32509307,32507184:32508302,	AGCCTTCCACTAGCCGCCTTTGGATGAAGATGTAGAACTCTCAGCTCCTCCTGCGTCATGCCTGCCTGGATACTGCCATGCTCCCACCTTGATGATAATGGACTTAACCTCTGAACCTgtaagccagccccaattaaatgttgtttttataagacttgccttggtcatggtgtctgttcacagcagtaaaaccctaactaagacagaagttggtaccagggagtggggtattgctgataggcctgaccatgcttttatttgaaagaatgtggattttgggactttggatttggaaagcagtggaatgctttaaatggggcttactgggtcatcctagtaggaatatggaagactttgttgctgggagtaatttgaactgtgttgacctggcccaggaga…
ENSMUST00000203620.1_GM44206-002	chr6	+	115836131:115836215,115837198:115837309,115841005:115841091,115842349:115842422,	AGTCTTCTCCTTGTGGCCTTCAGATGAAGATGTAGAACTCTCAGCTCCTCCTGCCTTGATGATAATGGACTGAACCTCTGAACCTgtaagccagccccaattaaatgttgcccttataagagatgccttggccatagtgtttgttctcagcagtaaaaccctaagacagctggctttttggtgctcaaggagttaacccattactgctgtggcctaaagctcttggcccctgttctctcccaggatgtcacacccaccttgtcctcttttctacattgcttcttctgctcagtcacatttcctttctccttccctgacccctgggttccattcacctagttgctgtgtgctctaaagggcatggtattccttgaggtttctcttccagccttacccatc…
ENSMUST00000187421.6_1810026B05RIK-007	chr7	-	73557775:73557973,73555855:73555920,73555255:73555333,73549597:73549652,73544264:73544382,	GCGCGGGCGGGAGGGGCGGCGGGTGGCTGCCGGCTGGCTCTGCACACGCAGCCCCGGGCACTGCCGCGGAGGGCCGATGCCACGGGAGCACGGGGTCGGGCCACCGCGTTCCCGCTGCATACCCAGCCGGGCGCCGCGCTGCGGTCCGAGCCAGCGGGGAGAGGGCGGCGGCCGCGCCGTGGAACCCCTGCTTGCTCTGgtgagttacttcgatacttagcgagaaataacaacaatcctccgttgatgggcttttaaaaatcttttccagtgaggtgggaacccatctttggggtcggatctaaaagaacaatggaacctctcacttcgcttaaaccaaaataaaacttgtctttttccccccttctccctgttgggtgttggcttttaactctttct…
ENSMUST00000209101.1_GM15396-001	chr7	-	44590567:44590624,44580962:44581554,44579968:44580405,	GGGGACCCTAAAAATGCCTAACTCAGCAGCACAGCGAAAATGGAGACCTCAGAGCCAGgtatgggaaagagccaggtaccgtgaaggaagggggatcaggcgttcaaggtcatgctacaaagtgagatagaggccagcctgggctgcatgagactctgcctcgaaaaaaaaaggcctatcaattctggtgggggtaggggtgaggaacgggttggggggtggtgggtggggggaaagaagtcacaacaagagaagctgacaaaaagaaaacaaattgcctagagcccgggcaggcgggacctgcactgaaaaggcaaatgaacgggaaagtaggagtaattggatgcagcgagcccaagagattattaacaatccttattgggccgcgacaatgagggg…
ENSMUST00000195799.1_4933431K14RIK-001	chr9	+	85749078:85750429,	CCGGGCCCCGCTCCCCTGCCGGGCTGGCAGGACGCCTTCGCCGTCGCCCTCACCAGTCGCTAGATGAAGGTGCGCCGGCGGTCTCCGCGGGGCAGGCGCGCGGCCGCGCAGGGACTCATCCTTAGTGAAAGCTACCGGGGACAACGAAGGGAGCCAGGAGCCGGGACGCCCGAGTCAGCTCCGGGGACGGCTGCACGGAAAGCGACAGCCGCGACTGTCGGCGCCGGGACCGGGTTCGGGGAAACCTGAGCTAGAGCGGGCGGGACTCGGGAATAAGACGGGCGCTGATTGGCCGGAGTTCGTGTATGCCCCACAGTGATTGGTCGGGGCCTGCCCACAAGGCCTAGCGTGGCAGTACCTCAGCTGTGGCCTTTCCCTAGTATCCCAAAGGAGCATGAC…
ENSMUST00000181397.1_GM16386-201	chr17	-	22817561:22817741,22816293:22816383,22784798:22785948,	GAATGCATTACGCGGTAACCGTAACCGTGGGCTGGTTTCCCAGAGAGAACCCGTGTCCTAGATCTCTCTGGACCCCGGGAAACTCTCCTCAGACCGGGTTTCCTAGCTGTGGGCCTGGGAGAGTCGGCAGTGAGCAGCCCAGCGGTGGGCACCGCAGCCCGGCGTCCCTGGAACTTCCCAGgtcagaggagctgcggggcaggagcggagaggggtgtgtgcagctgcttaaggaagcagctctcagtgattctattgtggatatcttacagttgtggggcagtttgagatcttatgaactgcagtttatagtgttctttttatttatcttacacttaccggaataatcagtcataaagtaacacgttaaaaatctggtaatttagatctgctgtttgt…
ENSMUST00000209344.1_GM36445-004	chr13	+	65242108:65242172,65247641:65247767,65247969:65248029,65248976:65250166,	GGTGGGGGAGGGACCAGGACGTGGAGTGGCCGAGGCTGTGAGAGGAGGAAGATAGGCGTATACCGgtacagtcggggtcacaaggcaatatagatgttggggtcacaggttaggagttcacgtatgttatcggggtcaagtgtgagggcagctccaaataacaggtcaagggtcacgtgggatgtcagaggttacctcagtggacagggagcaccgcgccatcccagagacactctgtgaccccccactcccaccccgccgaactcggacccccgcccgggcacgcgtgaccgttccttgggtggtgactggaatgaccctgcagtgctgtaggcgctggtggagctggcctggggttgcaacttcgtttttctgtcctggttccgcaggacttcgggc…
ENSMUST00000142533.1_GM12279-001	chr11	-	62550861:62551041,62550047:62550159,	ACTGATGTTTCCTGCTTGAGGTGGGGGAGGGGCGTCTTCTCTTCCCGCGTCCGGAACCCCGCGTCCCGAGTTCCCCGTGGTTCTCTCGCACCCATCGCTCGGCGGCTTTACGCCACAGGGTGAATTGCGACCTCACCCTGCTCCCCCTGGCTGGACTCTAGCTTCGCCCAGGCCCCCTCCAgtatgagcattgatgcttccgtagccagtgtttttagttgttttgtcttgtggcttagccgcccacgggcccagatgtgggtgggagtggggtggctgccgggctggaagctgaggatttagccagagacccagcccagagcccggccggacttacagattctctccctccccagcaatctacaaacaaaggaaggaaagaggagaaatgcctattag…
ENSMUST00000197172.4_1700113A16RIK-002	chr3	-	88177587:88177692,88175851:88175935,88172088:88172258,88171556:88171969,	GTCCTAAATAGGAGTAGTCCTGGGCCGCTATCCTGTGAGGGTGGAGACGCTCCCCGAGACTGGACAGACACCGAGAGGTGGAGCTGAGCCAATACGAGGCTAAGGGgtaaatctgactcacccgagaggccggaactgacctgctgcaaactaccaaggaacttcgctaggctgggtggctagaacgggggggggggggggggacctgtaaactatgctaaggctacctcttctatttgagacccaagtctgaaacaggacaggaaagtggatttgctcttcgtccaggtagtgagtgatttcaggctgcaaacattcaggtccagagcctgagatgagatcgcctgggtcccttccacatctgctgatccttgaacaagttcccacacaatcacaagg…
ENSMUST00000159890.7_GAS5-005	chr1	+	161035188:161035194,161035752:161035804,161035983:161036244,161036549:161036579,161036820:161037315,161037505:161037547,161037995:161038037,161038225:161038272,161038457:161038539,	TGAGCAGgtatgcaatttcctgagtatgttatggcttcgggccttggaggctgaagcactggaagctggtgggattcccggcgcagccggtgagcttagttcagggcacaagctggaaactttaggaggttggttctgcgtgtatttgtgacataaaatagcattgggttttggtctggacaccagacaaagacgactcagcatgcgtgttcatgctatgatgaaggctatgttggtagggacaactgagcttgttgatgaataccaacgattctgatggcagagcatgctgagtcacctcgtgcacggttcaacgggggtggaatgcgaagccacgcggtgtttctttcgcgatcaccatgggatgaaggcttttgctagagattgccagcaggcctt…
ENSMUST00000150312.1_9130204K15RIK-001	chr11	-	79782770:79782887,79781979:79782556,	AGTCTTCCACTAGCAGCCTTTGGATGAAGACATAGAACTCTCAGCTCCTCCTGCGCCATGCCTGCCTGGATGCTGCCATGCTCCCACCTTGATAATACTGGACTGAACCTCTGAACCTgtaagccagccacaatcaaatgttgtgtttttataagacttgccttggtcatggtttctgttcacagcagtaaaaccctaactaagacagagggtgcagttcatcctggcagagaatcatggcggtggggtttgaactagttcaaccgagtctggagtcgggaagcaggggaagatgaaggggatgctcatctggatttctccctttttacagTCTTGGTGCACGTATGCTTGCATGCGCATCAGAAGCCTGAAGTTCCATTTGTCATCTGTCACGGTGTT…
ENSMUST00000179924.7_RAB10OS-010	chr12	+	3235915:3235929,3237285:3237412,3237591:3237660,3238029:3238112,3238834:3239009,3241522:3241578,3247352:3247438,3249739:3249944,	TGGACGTAGCTTCAGgtgagtgacctgttttttcccaagaggcactgacagacaggccagggacggagcctgagcgagggctgggagtggctgagcgtgagtgacaggggcctggggcggggtcttaactaagctcctgcaagagacatagatttgcatggggtctaagtttcattgctgctcgtttgcatgaatttgagtgaatttgaatggctgcttggttttgttctacccaggtttatataacctcccctgacctgtataaattagcatatcgtgtacgttgggaatttgcatacgctcatgtgacatcagtttcgcatgatgaaaatttgcataaatttgcataatgacagctcccctgagtaaatttccataaacataaacgatgttatggct…
ENSMUST00000144232.7_MKLN1OS-003	chr6	-	31398615:31398773,31395698:31395794,31366885:31367592,	CGCCGGGAACCCGACCGCGCAGGGCCGGCACTGGCTGCTTGGAGGCCGCTTCCTCGGGTTTCCCACGCTGTCCTTTCCTAGCTGACCCTCCCAGGGAGGCTTTCCTTTCCTGTGAGGCTGGCAGAGGAGTGGCACAGAGGACTTTTCATACAAGCTCAGgtaaagacaaagccaaggacattttgaaaaaaaaaaaaaaaagaaagaaacgtctcctagaataggaagggaaaattcgatgagcttgggaagggaatatctttccatctttcctactttggaaaccactgctctagcctgtttataaatcctctccggaaacagaggtgaggagaattgaagtgcaataataacgtatggcctttgtctctgcagttgacctggggtaaaaatgtcctt…
ENSMUST00000176215.1_RAB26OS-002	chr17	+	24528267:24528743,	GTGTTCGTGGTCCCTTTCATCTAGGTTTTGTAAGGAACGTTTTGGGAGTAGTGCTCGCCGAATGGAACTCAAAGGACCTCTGCTACAGATCTGCCTTCCTCCCGAGCTGAAGTGCTTTAGTCCTAAGGGTTTAACCCTTCCCCATTTTTCTTCTGACTCCATTTTTGCAGGTATGAACTGGTCGGGCCTGGCTTCCCTTTTCAGCCCCAAGCCCGTGATGAATTAATTTCTGACACCTCGTATGAAAACTGCATGCGTAGTCTGATTACATTATAAGACTGAGGCTTGGGCGCGACGTCACTAATTGGATGGGTTTTGAGTGAAAAGTTAACCAAAGTAAAGATTTATGTTTGATTTTTTTTTTTTCAGGGCATGTTGAGTCGGCTGCATCTAGAGATC…
ENSMUST00000131345.7_4933431E20RIK-001	chr3	-	107895643:107896213,107894051:107894228,107888850:107893507,	CAACCCAACGCTGCCAAGCTCCTGCGTCCTGTCCAGGGAAATTGTCCTTAGGCAGCCCCTTCGCTCACGCCCGGGAACTTCCAGTACCTTATTCCTCTACCCACAGTCCTGGGGACCCCATAGGTAGGCTGGAGATCGGCCCACCGGCCCCTGACCCCCGCCCGGCCGCCTGCACCTCTCTGTCCCAGAGGCTGGGCTGGCGAGGGACCACTCACCCCGCGGATATCCCAGTAACCCAGAACCATAGACTTGGATGACATTTTGGGCGATCTTAGCCCCTTCGGGGATACAGCGATGGACTGTGGGCGGCTAACTTTATACTGGACGCTGTGGGCCGGGCTGACGCGACCGAACTGTCTCCTCCTCTCTCGCTCTATGCTCCACCCGCCCTCCGCGTGG…
ENSMUST00000148807.8_TMEM134-011	chr19	+	4125979:4126200,4127057:4127132,4127550:4127639,4127760:4127836,4131031:4131075,4131229:4131282,4131362:4131735,	GCGGGCTCAAATGGCGGCGGCGCTGGGCGCCTAGGCCGGCGGGGGCCATGAGCGCCGCCCGGCCCCCAGTTTAGCATCGATGATGCCTTCGAGCTGACCCTGGAGGACGCGGGGCCTGAGCCCGAGTCCAGCGGGGTCGCCCGCTTCGGGCCGCTGCACTTCGAACGCCGGGCTCGGTTCGAGGTGGCTGATGAAGACAAGCAGTCCCGGCTACGCTACCAGgtgaacggccctgctcgtctcaccctcttgtccaggatagggcggaaccccaggccgggccccggagaattctaactccggagcctctgcctagagaccccagcggagcggaaaattgtcccctagacgtgtctgctcatccagatttatgtccttgccctctgagctctgagttcg…
ENSMUST00000151921.7_E130307A14RIK-002	chr10	-	39731738:39732006,39681473:39681549,39621414:39622727,	GAGGAGGGGGTTCTCCCCCGCTCGGAGCGCGCGGCTGGGGAAGAAGCTGGCGGGAAGCCGGGCCGCGCGCCGAGGAATCGATGATTCGGCCTGTGGGCCGGGTCACTGCGGCGGGGCCCGGGGAGCGCCGATAGCATGGATAGGCTCAGAGGGGCGCAGGGTTTTGGCGGCTTCCCGAGTTCCCCTCGCCGACCGCCATGTCACATCTTACGGAAGAGGCGGGGGCTGCCGCGGAGAGGATATTTTTTGTTTTGTTTTGTTTTCACAAGgtaagggaagccgccagcgggagaagggaggcgcggcacagacctcgggcggccctggccgagcgggagggtgggaaggagggagggcgggccgggcgggcgagcgagcgggcgggcggagcgttggacg…
ENSMUST00000129379.1_GM11767-001	chr11	-	119942582:119942698,119939162:119939290,119935803:119936049,	GGCACCGGCGCGAGCGCGCGTGGAGGCGGCACTCGGGAGGCAGCGATCCGAGCTGCAGGCCCTCAAGGGTCCCTCAGGAGTGCGCGACAGGGGCCGGTGGCTCCCGCGCTATTGCAGgtgagtcggcgaggcgtgcgtcgaccctggacggtcttccggaagggaggaaacccggagccggagtaggtggagacggaggaaggtgctgaactctagcgggagaaccctgagccctggaggcaggatcgggacagggtgggccctggggcgggtgcttgtggtggactggtgctgaacggagggtggcggccgacagttgggtctagaattccgggaagaggacccaagagaggagcgagggagacgtggagcgagttccatggggtggttcggaaggga…
ENSMUST00000168897.1_GM17103-001	chr16	-	38573143:38573300,38569323:38569713,	GCTCCAAGGCACCTGAAGACTTACCAGTGAAGTACAAGAAGCAGGATGATTGTACGGATACCACCACACCGTCTTATAGATGTTGATATACTGAATGAACAGAACAATCAGCAGGTAGATGAAGAAAAGAAATTCAAAGAACAGGCTCCCATCTACTGgtaagtcagggatttggcaatgacgaacaggacctggggtaattaaggctgtggtgggtgggactggaaggccaatagcattaccattcctgaaaaagaaattacagttactcagtgatagccttcggtgttacaccacataaaaagccctactacctcctccatctgcctctactgctggctttcctagctcctcctcatcccatacactgtaccagtgatttaagatggagctgtgtct…
ENSMUST00000182956.7_PVT1-001	chr15	+	62037986:62038201,62107148:62107465,62175467:62175548,62175828:62175926,62242174:62242301,62242434:62242561,62249158:62249528,	CGTGACGTCACGGGCCACCCGCCAGCCCCGCGCTCTACCAGGCAGAGCGCGTGTGGCCGCCGAGCACATGGACCCACTGGTCAAGCGGGCTCGGCAAGGCCAGGATGAAGAGAAGCTACGAACTTAGCATTCCCAGAGCCCCCCGAGTGGATATCCGCGTGGAAAGGATGTTGGCAGCCCCGGTGACCTCGGAGTCACGGCTGGATCCACCCTCTTgtaagttccaagtttatcccctggaaactctggagcccagggatgcagagtctggatagaggaaagtggcttttgcattcccacgagcgcgtgttaaccttgcacttttcctcatcactagactcgagattgccagagagtttgggtgtgggtgagaagtgtgggtgcgagggagatttccca…
ENSMUST00000147487.1_B130055M24RIK-002	chr7	+	127448636:127449571,127456980:127457185,	GATTGGGCCGGGCCTCACCGAGCGCGCCCAGGAGGCCGTAGGTCTCGCGCATCACATCCCGGTACAGAGTCCTCTGAGCGGGCTGCAGACACCCCCACTCCTCCGAGGAGAAGTACACGGCCACGTCCACGAACTTCAAGGCCCTTGGCCTCCTGCCCCTTTTCCGAGTAGGTCCAGCCTCTCCGACTGCCCGCAGGAGAAGCGGAGCCGAAGGTGGCGCCATCGGACCTGCTCCCCGGCCTTGCCACGGGGACCCGGAGACCTAGAAGCTCCGTCGGGAAGGCCCGGAGGAAATCTGAATCGGCTGCCTGAGGGGCCGGGCGGCCCGACACAGACCGTTATTCAGGGAACTCCCGCTGGAACTTGGGTGAGAGGCACCGGAAGATGCCTTCGGGGAAG…
ENSMUST00000143836.7_MEG3-003	chr12	+	109541005:109541099,109543700:109543849,109544027:109544742,109544948:109545041,109546430:109546542,109549291:109549371,109549479:109549552,109549653:109549810,109558237:109558320,109571391:109571721,	GACGAAGAGCTGGAATAGAGCTCGCCTCGGCTCTGCTGGCCTTGGCTGCAGCTCTTCCAGAAACCCGGGGCGCCCACAGAAGAATCTCTTACCTGgtgagtggttagccatcctttgcctgaaaggatgtgcaaaaatgaagacgacatcactatctggcttcggctccgtcctcctggacatgccgaaaggccagtgctggggaccttctcccaaagccagccccttagcctggtccccagcatccaacacgaaattctgcaaggaaaagaatcctcaggcacatttttctcgcgggtgtgggggggtccggtccactagggctttttttctcactagtgtgggcagcgcggtagagaccctgattaagaaaagcagcaataatgagatattccgccc…
ENSMUST00000196532.1_GM43836-001	chr5	+	64558183:64558563,	CGTCACGGGGAAGGCAGAGCACAAGTAGTCATAAGATACCCTTGGCACATGCGCAGATTATTTGTTTACCACTTAGAACACAGGATGTCAGCGCCATCTTGTAACGGCGAATGTGGGGGCGGCTCCCAACATCTCCCCCTTTTTCTTTTAATAAGAGCAAATAGGCCACCCATATTAATGAGAGTGGAGATAGAGGTCAAATCCCCAGTGTGTAGGTAAAGGAGCCATGTACAGGATTAGCTCTTAGGCTTACAGGCTTTTACCCAGAGCAACCCTGACCTGCTCCCGTGTCGTTTTGCCTGGGGGAAGGGAACTAGGACACTGAACCTTCATGAAAGATGACATGTCTCCCTAGAATAGGCTCATATATGCCGCAGAGCC
ENSMUST00000167415.7_GT(ROSA)26SOR-004	chr6	-	113077174:113077191,113071294:113071435,113067428:113067818,	TCAGAGAGCCTCGGCTAGgtaggggatcgggactctggcgggagggcggcttggtgcgtttgcggggatgggcggccgcggcaggccctccgagcgtggtggagccgttctgtgagacagccgggtacgagtcgtgacgctggaaggggcaagcgggtggtgggcaggaatgcggtccgccctgcagcaaccggagggggagggagaagggagcggaaaagtctccaccggacgcggccatggctcgggggggggggggcagcggaggagcgcttccggccgacgtctcgtcgctgattggcttcttttcctcccgccgtgtgtgaaaacacaaatggcgtgttttggttggcgtaaggcgcctgtcagttaacggcagccggagtgcgcagccgccgg…
ENSMUST00000182770.7_RIAN-002	chr12	+	109620327:109620400,109625101:109625175,109627048:109627153,109634194:109634232,	TGTGAATGGAGACTAGCCTGCTGGTAGAGACCTTGGCAGTGACCGCTGTGGGCAATGAGCCATGGGCCAACAATgtgagtaatggctagttttgttattttgaacttgggtagttggctgatgggtgtttattgcattattaaacatgattgagtttgtaaataaaaccaaagatggccaaagccctagccagtgtggagactgtcatgaaccaagggtaattaatccaattaggcataataattaccgaattagaagtaatatagtaagctatttcgtatggggaaaatatcaaaggaaaagggaatttcttatgcttgggtgatagttcaattgttcatgtgcttgccttataagcaaatgggcctgcagttgatctggtggccatatataaaaaac…
ENSMUST00000149246.7_2410018L13RIK-002	chr12	-	23009845:23010284,22993051:22993177,22992788:22992848,22958352:22960254,22953999:22954837,	CCCAGCCGGGCCCTCCCCTTTCCGCGGGAGGCGTCCAGGACAGTGGCTTGGTGGCGCGCAGTTCCCCCTGACTGTGCGCGCCCGCGTGTGGGCTCCTTTGCAGAGGACTCGGTAGCTGCAGCTCCCGGAGCACAGCGGACAGAGCTGCGGGCTGCGTGCGCCCCTGCTGCCACCGGGCCTGCCGCGGTGGCTCCCGCGCCCCGCGGCGACTTCCGCTCCCGCGCTTCTCTTTGTTCAAGTCCCCGAGCGGCGGCGGGGTCGGAGCCCGCGCCTTGGGCGACTGAGGCGGCCGCAGTCCGCGCCCCGGCGCCCTGGCGATGCCGGACCAGATCTCTGTGTCGGAATTCGTGGCCGAGACCCTTGAGGACTACAAGGCGCCCACTGCCTCTAGCTTCACGC…
ENSMUST00000181189.2_2310010J17RIK-001	chr7	-	90129376:90129477,90127597:90127656,90126928:90127044,90124822:90125032,	GGGAAGTAGTAGGGTGATGTCAACAGTGATTAACTTGACCCTACAAGGCTGACAACCAGCGAGATTAAAGGTCCACACCATAGAAGGAAGTGAGACAGCTCGgtaaaaggagaagtcccattcagagtcagacatcagtacctgcgatctcccctggtttagcctttcttccctttggcctcttttctcctcttgtgtgagccagatttccatggaaagatattgactctgccctgtaggcattttagaccagtattacatcccgagacttagatctatgaaatccagaagatctatgaacaaagcctttttaaatgttactagtgctccacatttaactcaagagttagggataaattttaaattctctgtgaatgttaagttaccatcatggttcta…
ENSMUST00000145971.1_E130307A14RIK-007	chr10	-	39731738:39731982,39645556:39645808,39640380:39640511,39639567:39639766,	GAGCGCGCGGCTGGGGAAGAAGCTGGCGGGAAGCCGGGCCGCGCGCCGAGGAATCGATGATTCGGCCTGTGGGCCGGGTCACTGCGGCGGGGCCCGGGGAGCGCCGATAGCATGGATAGGCTCAGAGGGGCGCAGGGTTTTGGCGGCTTCCCGAGTTCCCCTCGCCGACCGCCATGTCACATCTTACGGAAGAGGCGGGGGCTGCCGCGGAGAGGATATTTTTTGTTTTGTTTTGTTTTCACAAGgtaagggaagccgccagcgggagaagggaggcgcggcacagacctcgggcggccctggccgagcgggagggtgggaaggagggagggcgggccgggcgggcgagcgagcgggcgggcggagcgttggacgtgccggcccttctcaggtaacgcg…
ENSMUST00000136862.7_E130307A14RIK-011	chr10	-	39728126:39728181,39722809:39722938,39681473:39681549,39655840:39655929,39654522:39654688,39653897:39653984,	ATTTCCTTTCCTGTTATGCATATGGTCTAACAATATTCTCTACCTTCTGCTTACTGgtgagtaaggaagagctaaaagaaacaaagactagattgttcttttatgttattttcaagtaagtgattggtctcaggaaagaaacatgagtaagaagggacttataggatgctttgctcacttgcatttcttgtatgttaccaccttctttatgcacatgcagcaaattttaattcaaatgaaaatcatagcatcttagaattttcagtaccttgactaactcagtcatatatacaacatgcttgtcacgtggactctgattttgtcttgtcctcaggaaacatcattcagacagtatacaaataggtagtgtactgcctggttttgtatgtcaacctgaca…
ENSMUST00000181960.2_1300002E11RIK-002	chr16	+	21794362:21794446,21795850:21795975,21808678:21809040,	GGGTGTCCAGCGCTGTAGGAGGAACGCGGTGGGAGGAAGGCTTGCGGGCGTGCGGACTCGGCTTCGGGCCGAGCGCTTTGAAGAAgtaagtcttctaggaacctagcggcgctagagggagttggcgacatggcttttggggcagctgcggtgcgctcagctgggctcgctgcctactcctgagcccgggatggagtaggggtcagcgacccggtctcctataggtcttgggagagagaggtggacacctgctggaaagggtttggacagagtgcgaagcccgactggcgcagctgctgagtgcatcccgggtgtcagcatcccgcctctgcaaacgcgactcccggttactttgcttgccccctccctgccctatgacgcgggtgcagaagaaaatcc…
ENSMUST00000189386.1_2310040G24RIK-001	chr6	-	86487795:86488227,86483376:86483717,	GCCGTCCCTGGGGAGGGAAGCCAGTGGTTAGCAGACAGGACTTCTGTCTGTCCCTTTACATGGGCACACAGTAACCAAGCAATTACAAAGGATTGTTAAACTGTGCAGCAGATGGAAGAAGAGGAAGCTAAGGCAGCGTCTCTCCTTACTAAGAATAAAACTGGAAGCGTGAGAGAGGCTCAGCTAACCAAGTTTCTGCAAGAGGAGGCGTTCAGGGCCCAAGCAGGTCAGCACGTGGTCCAGGTTGGTGCTCCTGTAAGGAGAAAGTCGGGATGAGTGAGGCCAGAGCCTGCAGGGAGCCCGTCTGGCCAAGAATCACTATGGGGTGCTCTGGCTGCGGGTTGGCGGCAGGCATCTTGCAGGCCTGTGATGCAAGACCAGGAAACAAAGGGATTGGGA…
ENSMUST00000183297.7_PVT1-003	chr15	+	62039257:62039447,62107148:62107465,62175467:62175548,62242174:62242301,62242434:62242561,62244719:62244857,62249158:62249223,	CTTCTTAAAGCTCTAGCCAGTGGGAAAGCGTTTGTGTTTCTATCCTTGGAGCTCCAAGTGGGACTTCTTAAAAGATTTAGAAGGAGCAAAGCTGTCAGGAAATCAGAAACGTCACATGGACTCCATGACTGGGAAAAACCTCGTGGTGGCCTGCTCTCAGTGCTTGGATGTGTGCTAGTTACATCTCGGAGgtgaggatgtgccttacggttatttgaactcaactaggttcatgatggatctggtgagacattaaggctggtttaagacattgtgggctattgtgctgggacccccaccccactctgttagggagtgactgtatgggactgccttgttgttttgcctggttaagggtggctgtttcttgctgctttacctattgagtgcaggattttg…
ENSMUST00000186597.1_GM10138-001	chr1	-	151342734:151345231,	ACGTGGAGCTCGAACAAAGGACCCCGTGGTCCACGGCGACCAGGGACTCCGTGCCACCCCACGCCTAACCCCTGGAACCGATGCGCTCTGAGGGCGGCTCTGTGTCCCCACGCGCCGGCCGCGGGGAGTCTTAGCCCGGAGAGCCCCAAACCGCAGCCGGCACCTCGCTCCTGACAGCGGGAAACGATGTCTACAGTCCTCGGTGGCCGCCGCTCTCATCCGGCGGGTCATCCCTCCTAGTCCTCCGCCGGGCCAGGTCCCGGGGACCCTCCGTCACCCAGCGCGGAAGCCTGACGATCCCCGCCCCGGCGGAGGAAGGTCCGGGACCACCGCGCTCTTCCCCCGCCAGCCGGCAACCGAGCCGAATGCGGAGCCCCGCGATGCCCGTGTCTCCCGGGA…
ENSMUST00000181259.7_D330041H03RIK-003	chr17	-	24414312:24414513,24412467:24412574,24411925:24412083,24410258:24410353,24409481:24410171,	GACTGGTCTAAAGTTTCCTGGACTTGTTTTGCTCATTCTGAAGCGCGCGATGATTGGCTGACCGGCACCAGAGGTTTGTGCTCTTTGGCGCCTACCGGATCTGTGTGGATGGAGCTACTCGGGTTGCCTCTGCTGTCATTAGGATCTAAGGCACCCTGCTGAGGCCGCGTTATTGTAGTAAAGGGACAGGCTGGTACGGACGgtgagttcctatggtcaagtctctggtagttagtggtgattgcatagatatggtctctgtgctggtgggatacagctgactgggtgtagcgggcggccgatgaggccagaaaggaaaaaagtttgaggaaatgttgaaggaggtttctcccaggagacatttctgacaagaatgcgtggggcagaaggaacagcaaa…
ENSMUST00000181214.2_2610203C20RIK-002	chr9	+	41579974:41580198,41580713:41581402,41590220:41592829,	AGCCAGTAAAGATTAAATGTGCTTTCTCAAAGGCAGCCACTTCATGCTGCTATGTCGAAAGGGCTATTATTATTATTAATATGAGAGAGAGAGAGGGAGAGAGAGAGGGAGAGAGAGAGACTAGGTATGGTGATGACGGTCTGGCTTTTCGGAGAGCAAAAGGGAGAGAAAAAAGGAGAGACCATGAGCTGAACCAAGGACTGTGTATGAGCTGAACCTACAGAGgtgaggaaaaaaagaaaagttttgtatgtgtctgtggtgtgtgtctgtctgtgtgtgtgtgtgtgtgtgtgtgtgtgtgtgtgtgtgtgtgtgtgtgttggggaggtgttctaaacagaccatgtagtgaaggaaaagacacggtttagcgggctggctggctggcatgattgt…
ENSMUST00000176201.1_GM20707-001	chr4	-	147809668:147809840,147807090:147807183,147795658:147795727,147782319:147784497,	TGAAGGGAAGTTCCGCGGTTTCATCTTTCTTCTTGCATCTCAGCTGCCTCGTGATCAGGAAGTTATGGAGGGAGACTAGCGCCTAGTATTTGCGGAACCTGAAAACTTTCTTAAGCAGCAGTTGTTGTGCTGGCCTCCTAGGACATTGAGCAGCTGGTCCTGTCACCTTCCAGgtcagaggagctgttggactggggaacaggcaggaactgggcaggcgtgtggagcaggggtgcattttctgccgccattctcacaattcagtgtttgcggaacctgaaaactcccttaagctgcagttgcccctcctaggacattgagcagctggtcctgtcaccttccaagtcagaggagctgttggactggggaacgggcaggagctgggcaggggcgtggagc…
ENSMUST00000215356.1_1700048O20RIK-002	chr9	+	121938116:121938162,121939419:121939501,121940684:121940810,121941799:121941997,	AAACCTGAGAGCGTGGATGGTGAGAGGCCGTTAGAATCCCTCCGTAGgtgagtgtgaggaaacatgaggaaggcttggttggcatggacctgagggagggaaggtggtcctcttgggccccaggcttgcctaccggggtgctggagagaggggcgcggtctgaaatggaaagagggcgctgtggacgcgacgcctgggcgggaagagggcgctgagggtcaaaggcttctacagcctaactacagggagagacatggaggccccaatgaggctgggcagggagggtgacacccgggtcggtgaggaagaggcttggagcagaacagcttgagatgcaggcaggaagattgtgcaggaaaatggcacagtgggccttaagcaggcggacctgaagtgtag…
ENSMUST00000129245.7_MEG3-005	chr12	+	109541001:109541099,109543700:109543805,109544027:109545319,	AGAAGACGAAGAGCTGGAATAGAGCTCGCCTCGGCTCTGCTGGCCTTGGCTGCAGCTCTTCCAGAAACCCGGGGCGCCCACAGAAGAATCTCTTACCTGgtgagtggttagccatcctttgcctgaaaggatgtgcaaaaatgaagacgacatcactatctggcttcggctccgtcctcctggacatgccgaaaggccagtgctggggaccttctcccaaagccagccccttagcctggtccccagcatccaacacgaaattctgcaaggaaaagaatcctcaggcacatttttctcgcgggtgtgggggggtccggtccactagggctttttttctcactagtgtgggcagcgcggtagagaccctgattaagaaaagcagcaataatgagatattcc…
ENSMUST00000211969.1_RP24-178J22.1-001	chr8	+	104442271:104443786,	ACTGGACTCCAAACGGAGCTGCATTCTAGGGGGTCAGTAGAGGTGTGGGCTTGGAGACTCAGCAGCTACCCTGCCAGAGTCCAGGGTGCCCTCCCAGGCAGGCAAGCGACAAGCAGGCGCTAAGGGTGGAGAAGCCTGGGAACCAGTGGGAGGGGCGCCGCCTGACCCACCCCTGCGCCCCAGGGCAGTACCCCGCTGCTCACCGAACACCAGAATGTTTTTGCCGGACGGCAGCTTGGACCTGGCACGGGTGGACACTTCGCTCAAGATCGAAGACCTGCGGCGACAATGACAAGAGTGGTCAGCGCGGGACCGCCTAGGACCGCTCGGCCCACGACTGCCCATCAATGTCTGCCCACGGTCCTGCCCGCTCCGGCCCGCTCCCGGTCCGGCCGCGCC…
ENSMUST00000145042.1_5930430L01RIK-001	chr5	-	148995118:148995223,148990056:148993943,	GGCCTGCCAGACAGCGAAGGCGGCTGGCAATCATTAACTAATGCTTTCTCCCAGGGAGAAAAATGCTGGCTTTAAGGAGGCCCGGACGTCAGAATTGCAATAGAAGgtatccggggtgggcgggtgactttattctcgctaagtgctttctagaggagatggcggagccggcaaacagagcccctcgccccctgctttctctagaacttgcagccttgcgcggcacctcctgcttttgcagccctgggtagctagggccacagcatcagcagcctaggagccagtgcgccgccccagcgctgctgggacctcagagaagttcttggttaaaacttaagcggagagccaggtttctgtgccttaagaaattggtgccaagggttcccggagacgatgaga…
ENSMUST00000180432.8_PVT1-004	chr15	+	62038047:62038201,62107148:62107465,62149239:62149352,62159997:62160128,62175467:62175548,62242174:62242301,62242434:62242561,62244719:62244857,62249158:62249524,	GAGCACATGGACCCACTGGTCAAGCGGGCTCGGCAAGGCCAGGATGAAGAGAAGCTACGAACTTAGCATTCCCAGAGCCCCCCGAGTGGATATCCGCGTGGAAAGGATGTTGGCAGCCCCGGTGACCTCGGAGTCACGGCTGGATCCACCCTCTTgtaagttccaagtttatcccctggaaactctggagcccagggatgcagagtctggatagaggaaagtggcttttgcattcccacgagcgcgtgttaaccttgcacttttcctcatcactagactcgagattgccagagagtttgggtgtgggtgagaagtgtgggtgcgagggagatttcccaggatggcctctacatagaggtaattctggatttatgcacttgatcaagagcccatttcctc…
ENSMUST00000143821.1_A430018G15RIK-001	chr2	+	52425012:52425155,52430724:52430946,52434487:52434885,	CTCTGCGGCGCGGAGGGTCAGTGGAAGGAAGGCTGCGGCGCTTTAGGCGCGCCAATGTCGGGGATTTGAGGTTGTTTCTAAGTCACAATGCAAATATGTAACCATACTCAACTCCAAAAGTGCCAGGTTTGGACCCCGACGATGgtaagctttaagtctctttagagcctattttccctgacaagcagcagaaatcattggcctattttttttttttttttttttttttttgtcgctgcggtttttcgtacttctacctttgcttctcagcgctcttccctctccaatctccctctgctctcaggccactcttggctagaacacttttccttaagtatctccccggtttaaaaatcttaaggcacaaaagccgtctgagctgagtccaaaaagactgta…
ENSMUST00000127555.1_TMEM134-007	chr19	+	4127572:4127639,4131031:4131075,4131229:4131257,	CGCAGCTCGCAGTGGTCCTTCAGCACCATCAGCAGCAGCACACAGCGCTCCTACAACGCCTGCTGCAGgtgagagcctcctcacttggggttcagcttccaagtaccttctgcttctgcctgccagccagccccagctccctgcctgcttcacctccttgacctccgtcttgctctcctgccacccagctggacccaacatcctttgatccagaaaaaccgccgggtagtgctggcctccttcctgcttctgctgttggggctaggtgagtgtcctaaggacctaaaacttcctccctcctatgagcaggctctgaagcaccttagcaccctaggcctccctgttggtactgagcatacagggctgtgaggggattagccccactctcctgatcatctg…
ENSMUST00000184504.1_LOCKD-005	chr6	+	134929155:134929285,134951306:134951718,	ATTCACGGATGTCCAGGGAGCACGGGCACACAGGCTGCTGGCCAGAGGTACTAGGAAGGTACAGGCGGGAGTTCGACGAGGACGCACCTTCCCCTGTCTTGGAAAGGTAGACTTGGGGAGGGCGGGAGCGGgtagttatcctagaaatgaatattacccgtcataggaataaaccaaccaaatacaaggtgtggctatagactctatatagagcaaaagaggtgttatttctggggttagagtgtcaaaatccatcaggacaaaggcagtcggtgtcattttcttcctttttaaccttaaaggggggggggaacctgtctgttttccaggtttggttccccacccccccttgtgaggatgagaaggggacataaagtccccttttgatttctgggtcag…
ENSMUST00000185650.1_SNHG4-004	chr18	+	35553422:35553469,35554427:35555964,	GGCCTCTGCCGAGGTTGGTGTGTCCTGCGGAGCTCCGAGCACGTGCGGgtgagtgaggtcccaaggagcaaggggtctggaggttttactagcccaggcgagaagcgggggcgagaaggtttctgcctgggcaggaaaaggaattgggtttttttttttttaaattttttatctccggtcttggaggtcatcttaaagggaatagcccgaagagtcaccgccagtgaggtacagtacccctatccagctaggaagtcacctggaatctggctcctttaagcgtttccggagccccagacaaggaccgagaaaggtttcagtggaacacgtgtccggggagaaccagatctgcttcagcccacgccctgaaggggcttttagacctaaaccatgagtcct…
ENSMUST00000161461.7_GAS5-004	chr1	+	161035178:161035194,161035752:161035804,161035983:161036014,161036208:161036579,161036820:161036852,161037124:161037164,161037288:161037315,161037505:161037547,161037995:161038037,161038225:161038272,161038457:161038539,	TGCGGCATTCTGAGCAGgtatgcaatttcctgagtatgttatggcttcgggccttggaggctgaagcactggaagctggtgggattcccggcgcagccggtgagcttagttcagggcacaagctggaaactttaggaggttggttctgcgtgtatttgtgacataaaatagcattgggttttggtctggacaccagacaaagacgactcagcatgcgtgttcatgctatgatgaaggctatgttggtagggacaactgagcttgttgatgaataccaacgattctgatggcagagcatgctgagtcacctcgtgcacggttcaacgggggtggaatgcgaagccacgcggtgtttctttcgcgatcaccatgggatgaaggcttttgctagagattgcc…
ENSMUST00000174338.1_GM20544-001	chr18	-	75366930:75367088,75365332:75365862,	GTTACTGCCACCCTCTCCCAGGTCTAGAGAGGGGTACCCACGGTGGAGGGAGGTGGGAGGCCGAGACGGCCCCGGGGGTCGGCGGAGACCCAGCGGGAGCAGGGGGAAATCGGAAGAGCTGGGGGCATGGAGCGGGCGAGTTTGGAGCGGAATGAGCCGgttagtggcccgatttagaccagcagagctcgcccgggcgcttcattcattcgttttgttttaaggccctggcggcggatcccttggaaaggggaggagatcgctgtctgtttcaaagacatttacaccggccaggacggaggccctgggaagtgtgcgctagagggaacagccgggcggccgagggcggagaggcggcgcgaatgtgacctcagcggccgccgcgctccctcccgccct…
ENSMUST00000180958.1_GM17690-001	chr3	-	96171137:96172414,96167464:96169652,	CTTTCGGAAGGGAAAGGCGCTCTAGGGCTGCTGCTGTAGTCGGGGCGGAACGGATGTGCTCAGCCCGTCTCGACACAGTTAACTAAAGCCCCGGATGCTTCCAGACTGTTAGAGGCTCACACGGCTCCCCAAACGCACATTCAAGTGCAAAACCAGGCTTTGTACGTTCTGTGACGCAGAGTTGTGTCCTAAGTGCAGGGCCAGGACTGCCTTCTGGAGCGACCTATTATTTAGTGAGGTCCACGACGCTCGTGCAGACTCGCCCTCGGCCTAGACTTGAGCCTGAGGTATTTTGTTTTCCCCTAAGTGTCAAATCTCCGCTTATCTTGGGAAATCTGGGACACGAAACCGGGTTGGGTTGCGGGCTGGTATCGAAGCTTTAAGGAGCAGACATGGATC…
ENSMUST00000204738.2_1600020E01RIK-003	chr6	+	86526810:86527367,86527891:86527974,86532193:86532307,86580797:86582036,	CCGCCCCGGCGAGTGCCGCTCGGGCTAGTGGCGTTAGGAACGGGGGCCGCTGGAATGGCGTCCACTTACATAATGCTTTGTTTGCACTTGGTCGGCTCCGGTTAGGGAAGCCCTCGGAGGCGCTACCTCCTGCCCTCGTGTTTTATGTCCCACGATAGTTCCCGAGACCTTAGAGGAGCGGTGCGCACTGACGGCGTGCCGGCATGGCCCCCCGCATGTCCGCGCTGGCTCGCCCGCCGCCTGGACCACGCTTTCGGGAGGCGGCCAAGCCTGGGCGCCGCCGCCATCTTGGGAGGTCGCCCTGACCGAGGCCTCCCGCCGGGAAATGGCCCTCGAGACGCTGGAGAGCGCCTTGTGCTTTCTTTGCCGGCTCCTCGTGCCGCCGCCATAGTCAGCCTG…
ENSMUST00000135257.8_TMEM134-015	chr19	+	4125959:4126200,4127577:4127639,4127760:4127836,4131031:4131075,4131229:4131282,4131362:4131444,	GTTTGGTGGGCGGGGCCGTGGCGGGCTCAAATGGCGGCGGCGCTGGGCGCCTAGGCCGGCGGGGGCCATGAGCGCCGCCCGGCCCCCAGTTTAGCATCGATGATGCCTTCGAGCTGACCCTGGAGGACGCGGGGCCTGAGCCCGAGTCCAGCGGGGTCGCCCGCTTCGGGCCGCTGCACTTCGAACGCCGGGCTCGGTTCGAGGTGGCTGATGAAGACAAGCAGTCCCGGCTACGCTACCAGgtgaacggccctgctcgtctcaccctcttgtccaggatagggcggaaccccaggccgggccccggagaattctaactccggagcctctgcctagagaccccagcggagcggaaaattgtcccctagacgtgtctgctcatccagatttatgtccttg…
ENSMUST00000038032.4_5033430I15RIK-001	chr13	+	45965253:45965383,45965911:45966508,	GCCGGCCCGCGCCCTTAACCCTTCTATGCACCCGGGCTGGAGCGGCGCTCGCTCCAGGGGAGGCCGGGTTGTCTCTCCGCAACTGTGGCTCCGGATCCCCGACACCGACCGGAGGGGACTGTGCCTTCCAGgtttgagaaaggggcggggaagttggggcgatgaggtcattggagtggtgaccgatcggtgctcgcgcgcctccccggctccctgcaacctagttggagggggacagggtgagtgcagggtgcaactcaggcaacctgggagactcgcagcgacgggtgtcaggatttggctcctacttggtaaaatacccaagggggcggggaagtcggctgatttctaattacgaagtgcccttggtgccccccgggtgagcatctaaagaggact…
ENSMUST00000146227.7_5530601H04RIK-011	chrX	-	105070065:105070108,105069611:105069675,105068464:105068628,105066759:105066877,105047909:105048010,105044076:105044111,	GTTCAGGATGCCAGGGATGATGGGAAGCCTGTTCTTGTTTATCGgtttgtacggaacttcacccgcggtagagtacggcctgagaattttgttccagcaccggtgtgaggtggctgcctttatcgatggaaatgaaacccggggctggggctgggggatgaggggggagcgggggagaccttagtctcccgaccttagcacaaaaaggaacagtccctgtcctatttgcacatgtgcactgggctgtactgaattacccagtctgctgtgttttctgggccagaaagatgtttggcgggaagtttgtttcgtcagggctggggttggctcgggggcggttgcgggggacgggagggggcgggcatctagcactggaattctaagggcataaatccacac…
ENSMUST00000152342.2_GM44641-001	chr7	+	27252176:27252326,27256612:27256698,27262168:27262252,	GAGGGAGGCGTCCTGGCTGCTCCAGTCAGCAGTGGAAATGGTAACAGCTCCCCACATTCTGTTGTTCGTCATGCGTTGTTTCCAGGTGACTCTACTGGATTTTGGTGCAAGCCGGGCGTTTGGGACAGAGTTCACGGACCATTACATTGAGgtgagcacaaacctgtggcttctgaagggctggggctcaagccagatagggagggcagggcagggaggaaaagcaaactggaactaagaaatgcaggactttgagatgggccacagtaaagcacttgctgccatgcactgaggaggaggaggaggaggcaggtgaacctgtgagctccaggccagactctagtataataacagtattaacaactagcgactcccaccacttagtaatattacaagtac…
ENSMUST00000181034.1_C330013E15RIK-201	chr15	-	100614784:100615110,100614140:100614690,	GGAGTCAGCTCATCTCAGGGCGACTTCCTCACTGTGAGTCGCCTCTGCTCACCAAATTCAGGTGTGAACACAGGCTGTCACGACTCCACAGTGCCTGCGAGACGCAGCCCAGACCTCAGACCTTAGCCTGTCCGCCGTTCTGGTCCTTCCAGGCCTCTTGTTGAGGGCCCAGCGCCTGGCTTCGTGCTCGGAGATGGACCGTGTCCCCGCGCCCCGCCCCCTGTCCTGAGATAGACCGTGCCCCAGCACAAGCTGAGGGGACGCAGCCAGCACCTGCACCCTGGCCTGGCACGTCCTACGGGGACCTGAAAACTCCCTACAGATGTTgtgagtggtttagcccgcgctcagttgtccagaagagtagcgacgacgtctcttaggacagtgatcacattt…
ENSMUST00000185820.6_TCTN2-001	chr5	+	124598749:124598956,124599135:124599242,124599707:124599783,124602015:124602210,124603748:124603848,124607736:124607932,124608519:124608642,124610270:124610411,124612644:124612709,124615151:124615285,124616469:124616546,124619031:124619108,124620114:124620225,124623007:124623113,124624318:124624472,124625681:124625806,124625895:124625983,124627105:124627738,	TCATTGATTGGTGGTTGCCATGGCTGCAGGCATTTAGCTTGGCAATATGGCGTCGGCTGGTCGGCGAAGGCCGCCACTTTTTCTCTTCCAGGCTATTCTGGGTTTCTGAGGCAGGCCGGCCCGGGTATGGGCTCTCTGTCACCGCTCAGCCTCCTGTGGGGACTCCTCCTGCTGCAGGGCGTCCTGAGGCCGCTGCGCGGGGACCCGGgtgtgtatggtgagggtatggccagcatggcccaggctgagggaatctggctcttaaagggccagacctggggttcctaggatcccggaagccaggccacataaaaaaccagcacacgcaccccaggtacaggttctgtacccgttaacccctccccgcacatccttccttccctcagTTTTCATCCCACC…
ENSMUST00000205852.1_SNHG1-013	chr19	+	8724897:8725046,8725222:8725256,8725485:8725523,8725782:8725826,8726067:8726102,8726239:8726443,	CACTCCGTGAAGGTGTGAATTTATAGCATGTTAGAGTTCTGATGGCAGTTAGTGCTGACAGACAGATTGTAATTCTGTCCTGATGGTTGAAAATAACTACTTGTTACTCTTCCACAGGTTTTCCTGGTGACAAATCTCAGGCATTCAAAGgttagttagattattttggatggggtttgttcactaggtttgctgtttctatgatgaatcaaactagctcactatgactgctaatgaaaacacaggaacacctgagaaaccaaagggtagtgtgggggcaagggccttatatccagccttttcaaggtttgttatttttctccagGTTCTGTTAGCAGTGCCATACTTGTGGGTTTACAGgtgagtgattccagtgtgtggtgtggtgtatgtgcatag…
ENSMUST00000146671.7_GM13166-002	chr4	+	146270331:146270481,146272883:146272975,146278309:146278378,	ATCTTTCTTCTTGCATCTCGGCTGCCTCGTGATCAGGAAGTCATGGAGGGAGACTAGTGCCTAGTATTTGCGGTGCCTGAAAACTTTCTTAAGAAGCAGTTGTTTTGCTGGCCTCCTAGGACATCCAGGAGCTGGTCCTGTCATCTTCCAGgttagaggagctgttggactaggaacccggcaggagctgggcagcggtgtggagcaggggtgccttttctgccgccattctcacaattcagtatttgcggaacctgaaaacttccttaagctgccgttgctcctcctaggacattcagcagctgatcctgtcaccttctaggtcagaggagctgttggactgggaaatgggcaggagctgggcaggtgtgtggagcaggggtacattttctgccgcca…
ENSMUST00000183083.7_BVHT-002	chr18	+	61639542:61639732,61645163:61645365,61647204:61647292,	CTGAGCTTGGAAGGAAGAGGAAAGAGCTGCAGAGGCGGAGACTCTGACCCCAAAGCGATCGAGGGCCCTCCCCTGGCTTCCGTGTCCCTGTGGCAGGCGGTGGTGGTCGAAATCTCTGCCCCTCAGAGTCCTGGGGAGGATGGATGGAACAGGAGGAGCATCATGAGAAGGCTTCCTGTAAACTACGGAGGgtgaggggacggagcgtgagggaacgtcgtgagatggtcagtagcttggctcaggggctgggaggagggagagaatgggagcctggcccagccgcaggtttttctggtttgggagccagtgtcgtcagggaggggagctgtagcctctgggggagctgccttggtatcccagaaggtctgctgactcatgctcctcctcctcgtcgtc…
ENSMUST00000214560.1_00R_PGAP2-027	chr7	+	102235854:102235872,102236094:102236346,102236448:102236542,102237122:102237230,102237401:102237530,	GGAGAACCTGCCCAAACGTgtaggttccagtttcaagaaaaatggagatagatttacccttgtctaaatcccagacagactagggaatgaacatgtcagtcctagaagtagaaggcttgggagggcaccagaaggagaacttgaaaaagaaaggagtggctttgatggatgggtgagaaggctgtcctggtaggccagaccagcaacggggatgcttagactcctggattaactctctagGTGCCCAATTACCTGCCATCAGTGAGCTCCGCCATTGGTGGGGAGGTCCCCCAACGCTACGTGTGGCGTTTCTGCATTGGCCTGCACTCGGCACCCCGCTTCTTGACAGCCTTCGCCTATTGGAACCACTACCTCAGCTGTGCGTCTCCATGTCCGGGT…
ENSMUST00000206113.1_SNHG1-006	chr19	+	8724140:8724189,8724403:8724483,8724672:8724852,	GGTTTGAGGTGCCACCTTACAAAAGGATGGGTGTACGCTCTCTTTTCAGAgtaagtagtgttaatggttttaccagatttttttggttgttgagtataagttgtgtgtgtgctacggggatgatatgaaaactgaactctctctttctgatggtttagtggagaaaacaaaaattctctgagtagcacaatctgtggcaggtatttggattgtttggcataaagtcttttattgaagtttggggttttttttttctgttctagATGTGGTTCATCTCAAAGCCCTTTACACTTTGGAGCCAGGCCTGTTCAATTTTACAAATAACACGTTTTGCTTGTAGTCAGgtaggtattgatggttggtgcttccttagggaacatatttagatggccacttaat…
ENSMUST00000177150.1_AA465934-002	chr11	+	83291699:83291833,83291967:83292097,83294515:83294631,	GATGCAGGCCCGAAGAGGCGGAGGGGAGAGGACGCGGGAAGCCAGTGTGCCCCGGACGCAGTGTCCTAGCGCTCATCGGGTCATCCTCTGCAGCCCAGATTGTCCCTGTCCAAGACTGCGGAATGAAGAATCCAGgttgggagccgattgaagccccgactccgtcctcagtcctctttccctaccaaggatggcttcaggctcccgaagttggcgggtttggacttttatctttttttttttttttttttttttttttttttttttgCTTTGAGAACCTGTGTGTAAGTCCTCTCTGGTCAGCAAAGGAATCTGTGCAGAGCGCCATGAATTAGAGGATGGGGGAATGAGTGCTTGAAGATGCCCGAGGTATGGTCCTTATCCGTGTGACATTTGGAG…
ENSMUST00000167899.2_GM17484-001	chr8	+	25754480:25754719,25767623:25769704,	AGACGTCGGGCGCCGGGCACGCGCCGGGCACGCGCTAGGGGCGTGGGGGACACGCACGGGAGGCCTTGCCTGCGCTGAGGCTTTGAAGGAGGAAAATCGGACCTTCTGACCCCTCATGGGTCCCGGCAACCCCGGTGGGCAGGACTGGGGTGACTGAAGGCTCTGTCTGTCTGTCTGTCCTCCATTCCCTCCCTCTATTTGGATTGAGAGGCTGTCAAAGTTATCCCTAAAGCCTAAGAGgtgagtctgacagaatacggatgctgtaagaggcagcaaatgaggtttttgtttgttggcttttttgttttttgtttttgacctagttgatgtagggtgatggcggtggctattcacgtaagcccagcgctctggagactggcagggctagagatgcgg…
ENSMUST00000140267.8_TMEM134-001	chr19	+	4125959:4126200,4127057:4127121,4127550:4127639,4127760:4127836,4131031:4131075,4131229:4131282,4131362:4131727,	GTTTGGTGGGCGGGGCCGTGGCGGGCTCAAATGGCGGCGGCGCTGGGCGCCTAGGCCGGCGGGGGCCATGAGCGCCGCCCGGCCCCCAGTTTAGCATCGATGATGCCTTCGAGCTGACCCTGGAGGACGCGGGGCCTGAGCCCGAGTCCAGCGGGGTCGCCCGCTTCGGGCCGCTGCACTTCGAACGCCGGGCTCGGTTCGAGGTGGCTGATGAAGACAAGCAGTCCCGGCTACGCTACCAGgtgaacggccctgctcgtctcaccctcttgtccaggatagggcggaaccccaggccgggccccggagaattctaactccggagcctctgcctagagaccccagcggagcggaaaattgtcccctagacgtgtctgctcatccagatttatgtccttg…
ENSMUST00000188852.1_1700097N02RIK-001	chr17	-	30626782:30626905,30624881:30624933,30624200:30624613,30622441:30622694,	GAGAGTTCAAAGGAAGTTGGGCGAGGCGCCTCACGCGCTGGCTCCTGCAAGATGCTGCGCGCCCGCGGGTGCCTCGGGTGCCTCGGGTGCCTCGCTATGGGGGCCAGAGCTTGACCATCATCAGgtaactcacctatgcagttgatgaactgaaactttgtttagggtactctgggcacagcagagatgggaattgtgagggtggggcccctgtgagaattcaatcatgttccagtatcttgagagcattctagaaatctttgagggggaaaatgtcatagagctgtgcaaactgttaacaatgttttctgtggactttgcatttccggaaactgcatagtgttatatttgtataatggaattacataaatgtgttagtttgctatgagtgactgggga…
ENSMUST00000197362.1_GM42634-001	chr5	-	57695997:57696377,	CGTCACGGGGAAGGCAGAGCACAAGTAGTCATAAGATACCCTTGGCACATGCGCAGATTATTTGTTTACCACTTAGAACACAGGATGTCAGCGCCATCTTGTAACGGCGAATGTGGGGGCGGCTCCCAACATCTCCCCCTTTTTCTTTTAATAAGAGCAAATAGGCCACCCATATTAATGAGAGTGGAGATAGAGGTCAAATCCCCAGTGTGTAGGTAAAGGAGCCATGTACAGGATTAGCTCTTAGGCTTACAGGCTTTTACCCAGAGCAACCCTGACCTGCTCCCGTGTCGTTTTGCCTGGGGGAAGGGAACTAGGACACTGAACCTTCATGAAAGATGACATGTCTCCCTAGAATAGGCTCATATATGCCGCAGAGCC
ENSMUST00000209493.1_GM6658-001	chr8	-	90906532:90908416,	GCACAGGGGCGGCCGTGACCGGTGCAGCTCGGGTCGTCGCTCGGTCCGGCTAGGGCTGCCCAAGAAAGGAGGATACCCACGCGGCTCCGCGCCCCTCCGCCTGGCCCGACCTCCGACGGAGGGCAGCAGGAGGCGGGGTTGCTACCCTGCTCCGGGGCGGTCCGCGCGGTTCCACGCGCAGCCCAGGGCGGCCTCGGGGCGGGGAAGGGCTGGGGCCGGGCGCCCTCTGGCCGGAGCGTGGGGCAGTGCAGAACCCGCTCCCCCGCCGCCACGTCAGGCCCCGCCACGTCAGGCCCCGCGGGCACGCCCCGGCTGCCCGAGGCCTTGCGGGGTCGGCGCCGAGGTCACTCCCGTGGGCTCTGGAAGCCCTTCTGAGCGGCGTGGCTCTGACCCACCACG…
ENSMUST00000214777.1_1700048O20RIK-001	chr9	+	121937223:121937319,121937976:121938162,121939419:121939501,121940684:121940810,121945611:121947016,	AGTGATTGGTGGCTTTTTTCCCCACCACCTTTTCCCTGCATTAGACCTATGGGTTAGGATGAGAGGTCCTTCCTGGCTGCAGGTGGCTTTGGTTGAGgtagcatctctgtggaactgctggggaggtggagaggaggtgctgccactgtggacagctcctgtgggatagatagttcctaaggctgtaggctgaggcaagaaaggtgttgccaccatagacaactcttgagggacagctcctgctgatggcgggaaaggggatgagcctcctgcagactgaggaaatgtcctcttgctgccattctttgacagttccggaggggcatcttactggctataggttggagcaggaaggaggggctggctgccacttggactgatttgcagagtgcttgcttc…
ENSMUST00000209142.1_RP23-75I5.1-001	chr7	+	82695399:82698272,	ATTGTACGCCATTGGGTAAATGTACTATGTTTTGGTTGAGGGACATATAGGTTGTTCCTAGTGTCTGGCTATTACCAATAAAACTGCTATGAACCTAGCTGAGCGAGCATCCTTATGGTAGAATAGGGTGTCCTCTGGGTATACACCCAGGAATGGTGTATCTGGGTCTTAAGATAAATTGATTCCGAATTCTCTGGGAAACAACCATATTGATTTCCAAAACAGCTGTAAGTTTGCACTCCCACCAGCAATGGAGGGGTATTCCCCTTGCTTCACAGTCTCTCCAGCATGAGCTATAACTTGTGTTTTTTATTTTATTTCTCTGATGGCTAAGGGTGTTGAACATTTCTTTAAGTGCTTCTCATCCATTTGAGATTCTTTTGTTGAGAGTTTTCTGTT…
ENSMUST00000182758.1_GM2694-007	chr8	+	87473134:87473230,87521736:87521813,87524296:87524427,87525415:87525554,	GGGGCGCACGTGTCGCGGGAAATGGAGTGGACACCGGGGGCTTCAGGGGAAGACATCCAAACGACCGGGAGTCACGCGTGGACTCTTTCGCGCGAGGgtaggtgtgcagaccggccaggcgagcctcgcgtccggcatcgcaagcgccggcagtttccttcttggttcttgggatggtgttttgcttctgcgcccgcgctggtaggagctatgcgccctacccgcctacctcgtgcacttgtccacggtagatttaaaccacacacgaattcgaaaaacaaagtgaaactacatccacgcccagtgggagatgaggtgaggagctgcgggggtgggccggtcccgcacctcacggcaggaacgcagacaggtaggccgaggccgcttgcatggaatcca…
ENSMUST00000142712.1_2410080I02RIK-001	chr19	+	23134900:23134954,23135359:23135717,	GGCGCCGGGGCTGAGGGGCGGCTGCTGCTGCCGCCAGTGCGCGGGGTTATGCGAGgtaaccgagagcctggaggaggagggaggcggcgtgggccgcgggccggggtgtctggcgctcgttggacaaagagatgatgaaacgtgagcgctatatttaccaagggggtggagacgggtgggaggggggtaaaaaggacaaactgttccacaacaaccacaggaaacacagcccttctgactcacccagagggccgcgccgaccccagcgcagccttagcctcgaggcagaaccatactcggggggcgccagcacccggccgaaccctggtgctctggctggggatgcataggcttataaatgaaagggacaccgggtcgaaatactgcttgagtgtgtgc…
ENSMUST00000180698.1_2810029C07RIK-201	chr12	-	111573873:111574402,111572321:111573740,	GCGACTCGTCCTGTTGGGTCTGAGGGGGTGGTGCCGTCGGAAAGGTCTTGCTTGGTCTCCTCTCTAGCGGGCGGAGAGTTCCAATGGTCCAGATTGCCTGGGCATCCCTGACCCCTCCGGACCACTTCCCTAGAGGGCATCCTGTGCCCGACTGCTGGGCTGGCATTTGCAGAGTACAGATCTAGGCTGTCTGGATTATACTACACATGAAGAGCCTACTGTTTGCAAAAATTGACTTTTCTTTCCCGCGGCCACGCTGCAAAGGATGGAGCTCCAGCAGCGAAGCAGCAGTCACTGGTCTAGCTGAAGAGGAAGGAGCCAGGCTCCTGCTTCGTAACCGAGGCATCTAGCATCCAGCCAAAGAACTTTTTTGCCTCTGACTAAGGAGCCACTGGTTAT…
ENSMUST00000136051.1_GM11423-002	chr11	-	82780856:82781042,82779831:82780298,	GTTGGAGTGGCGGCTTGGGGCGCAGCGTCCCTGAACTTCCTAGAGTTTCTCAGATTGTTAGATATTGAAGGTAGTGTTGAAAAATCATTGCAGTGATCCTAGGGATGGGAAGCTCGAGTCGTTCCACCTGTGTCTTCCGCACCGCAGGAGTTTTGCTGAATTAAAAGGCACTACTTTAATTAAAAAGgtaattagaaaatgtgaagaacagggactgtggccccgtttatgtcatttagcgaactagtgcttctaaacctcaaataggctctgtgagttcaagatggctaatttttcaaaaaataaaagtattcaggccttgttcagtctgggaagggcaaacagttgggctttgttaggtaaataaagtgcagatcgtggaactaagttctatttctg…
ENSMUST00000137463.7_GM14230-001	chr2	-	156839535:156839820,156838418:156838536,156837823:156837913,156833049:156833426,	GGCCCGCTCCTCCTTTCAGAGAGTGTTTCCGGAGCGCCTACTGTGTGCTCCTCCATGGGGGTGGGGGCACTACCAGGCACAAAGGGTGCCAGTCCCCGTACCTTTGTAAGTTCGCCTCCTCCTCTGGGAGCTTGCCCTTGTGGGGATGGGGAAACTGAGGCTCAGTCGGCTCAGAGTAACTCCCAGGTGCTAAAGGACCAGTTGTTTTGTCCGCTCATAAGGCAAACGGCGCGGCGAAGACCACTTGGGATAAAACCCCAAGCCTAGCGCAGATGGTCGGCCAGGGgtgagtacaggctgcaccccaggagcgtgagtgaggcaggcaccgtgtcgcaatttggaggtggccgcatttactcgctggtccctgccttaccacgtgtgccagtgtccttt…
ENSMUST00000162890.1_0610040B10RIK-002	chr5	+	143329327:143329353,143330704:143330885,143332311:143332701,	GCGAGCCGATTGTGTTTTCGTACCGTCgtaggttttctttctcttttctttttctcttaacgtttgtctttctccctccctcgtcctctgctctctcttccttcgcacttttattattacttgacaatttactgcctatgtacgagtccttcgttctcccaaccccgtcccattttcgtggccttgatttgattcttgtgggtgtgtttgcttgttgtgatccgctgagtgtaattctgatttcttgtatgtgcgtagatttaaaaagctattttctttttcttctttaaaaaaaaaaaaagatttgttttatttattttatgtgagtccaatgtcgctgtctccagacacaccagaagagggcatcaaatcccattacagatggttgtgagccaccat…
ENSMUST00000180836.7_2810429I04RIK-005	chr13	+	3478255:3478352,3479909:3480001,3485049:3488561,	GGAGCGAGGGATGCAACATGGTGCATCTGGGAGGCCTGCTAACTGGCTAACTTCTCCGGCGTTCCTCCCGGCCGAGGCGTGGGCACAGAATAGCGCAGgtgaggcccagatatggtgtctcgatacggcgcggaaggtaagcgacccccgggccggcgggtcggggaatggtgctgaccttggaggcctcggtccgccacgccgcccttgagcctaaggtcgccgaacgaccgccgccccccacccctccacttccgcctcagcatggccaccctgactcgactacctgcactgcatggttcaccgacctgtgagcccacggatctggctgtgagcccagccttcggcatcacaactcattccttcctccagcgccggtgcatctcgggccattcattc…
ENSMUST00000136454.1_APPBP2OS-001	chr11	+	85235171:85235332,85237140:85237247,85237411:85237514,85238044:85238304,	GGAAGGAATGCGGCAGGCGGAAAACTTGCGGAGAAAGAGCGCGGAGCGTCTGAGGGGCGCTGGGTGCTTGTTCCTAAAGGACGAGACACCGGGGAAGCTGGGCGGTAGTTGGAGTGGTGTTTTATCCAGCGTGCTGTGGCTCTCCAACACAGTCTCGTTTCAgtgagtttttcgacgacagccctcttcaactttaagaattgatcttttagatcaacgaactttaggactgatctttttttcacaaaagtgcacagcacggacggggcatggtggtgcacttggaatggatcgcttgggaggcagaggcaggggtatctcctgaggtcaaggtctatggagtgagaccctgtctcaaacaaagaaaatctatattgagggatgtggtggcccatcact…
ENSMUST00000189625.1_1700030C10RIK-001	chr12	-	20815346:20815779,20804381:20805681,	CGTCCCGCCCCTCTCCGAGGGCGGCGTCGAGGCCAGCGGCTGGGAGGCGGGCAGTTCCTGCTGGCTGTGCGCGCCTTATTCTGACCTCACTCTAAGTGTAAGCGGCGGCTGCGGCTCCTGGAGCACAGCGGGCAGAACTGAGGTCTGCGCGCGCCCCTGCTGCCACAGGGCGTCCCGCGGTGGCTCCCCCGCCCTGCGGCGACTTCCGCGCCCGTGCTCCCCTTTATCCGATTCCCAGAGCGCCGGCAGTGACGGGGTCGGAGCCGGTGCCCTGGGCGACTGAGGCGGCCGTAGTCCGCGACCCGGCGATGCCGGACCAGATCTCCGTGTCGGAATTCGTGGCCGAGACCCATGAGGACTACAAGGCGCCCACGGCCTCTAGCTTCACCACGCCCACGG…
ENSMUST00000197551.1_2700038G22RIK-002	chr5	+	23850601:23850621,23852121:23852155,23852718:23852979,	TTCCGCCGCGGCGCGCTCCTGgtaagtactctccccattgcgagtcccaggaccacgccacgtggtcttggcgattttcacggcgctcgcccgtggcgcgggtccctgcccatacgcgtcccttctgtgtgggacaggcgatcagccttgcgctgcccggatttgtcccctctcggatggaggcgcggcgtccggacagcccgggtcctgggcacactcggggcttcccgcccgcccaggactccgatgacggggacatcgactatttaggaagcgaatgagatcagagctcggaaagtagcaggaggcaggataatcccagtgtcagcaagggcaggggtgatttcgcccacgcaggcgcgtcctcgccgccgcacgtgtcctttaattgctgcttgg…
ENSMUST00000144366.7_5530601H04RIK-016	chrX	-	105070000:105070055,105069611:105069675,105068571:105068628,105066759:105066877,105047909:105048010,105043803:105044111,	GAACTTCACCCGCGGTAGAGTACGGCCTGAGAATTTTGTTCCAGCACCGGTGTGAGgtggctgcctttatcgatggaaatgaaacccggggctggggctgggggatgaggggggagcgggggagaccttagtctcccgaccttagcacaaaaaggaacagtccctgtcctatttgcacatgtgcactgggctgtactgaattacccagtctgctgtgttttctgggccagaaagatgtttggcgggaagtttgtttcgtcagggctggggttggctcgggggcggttgcgggggacgggagggggcgggcatctagcactggaattctaagggcataaatccacacacctgtctagacatccatccatcctttcattcagGAAAACATCTGAGCCCATG…
ENSMUST00000163493.2_2810468N07RIK-001	chr17	+	25570811:25571101,25573986:25575043,	GACCCCGCTCCACCCTCCGTACCACGTGGGCCAGGCGCCCCGCAGCCTGATCCCTCGGCTGAGGCGGGGTCAGAGGGCTAAGGGTGACTGACTGCCCAGTGCATGGATCTCAGCAGCACGGCTTGACTTTCGGGCGGCAGGCAAGGATGCTAATCCACAAGGTTCCTGAGTCCAACATCCCTCCCTCCAATGTGGGGCTCGAATCCGCTATTGCAACCAAACCCGGGTTCTGCCCGCAGGGTGGCGCAATGACAAGAGCCACCAGGTGACCCTGGTAACTCCCGCACCTAGgtgagctggaggaccccggggctagacagaggtgggagggcgggggcgctgggcggggctgctctggcagtgactgctgagtccctgagggcggtcaggcggatggag…
ENSMUST00000132559.1_HOTAIRM1-001	chr6	+	52158432:52158686,52161239:52161507,52161931:52162119,	CACCGTTTCAGTGGCATTTAAATCCCCGGCGCTCCTCAGTGTAGGTGACGCGCGCTCGCCCCCCCAGGCAGCCCGGGCCGCGGCGGTAGCAGCGGCCGCTCCCGGAGCTGACTTGGAGCACTGGGACCAAAGGGAGTCGAGACTGCCTTCTGCGCGCGCCCGGCTTTGCGCGCCTCCGCCACCAGATGTGGGGGGATGGGAGGCCCCCTCCGCGGCCCCTTCCCCACCCAGCCCAGAAAGCTGAACTGGCAAGAGgtgagaggggatgaggcctcctggctctcttgtggcgggcatcttgtgggccgaaaatctctgcgtggtcgcaaggaccctggcggagctgggagcacgcggggtgggaagggtgggaatccaacagacaccacgccctcagct…
ENSMUST00000182075.7_PVT1-006	chr15	+	62038038:62038201,62175467:62175548,62242174:62242297,62242434:62242561,62258421:62258637,	GTGGCCGCCGAGCACATGGACCCACTGGTCAAGCGGGCTCGGCAAGGCCAGGATGAAGAGAAGCTACGAACTTAGCATTCCCAGAGCCCCCCGAGTGGATATCCGCGTGGAAAGGATGTTGGCAGCCCCGGTGACCTCGGAGTCACGGCTGGATCCACCCTCTTgtaagttccaagtttatcccctggaaactctggagcccagggatgcagagtctggatagaggaaagtggcttttgcattcccacgagcgcgtgttaaccttgcacttttcctcatcactagactcgagattgccagagagtttgggtgtgggtgagaagtgtgggtgcgagggagatttcccaggatggcctctacatagaggtaattctggatttatgcacttgatcaagagcc…
ENSMUST00000065709.11_GAS5-023	chr1	+	161035172:161035194,161035752:161035804,161035983:161036014,161036208:161036629,	GAGCTGTGCGGCATTCTGAGCAGgtatgcaatttcctgagtatgttatggcttcgggccttggaggctgaagcactggaagctggtgggattcccggcgcagccggtgagcttagttcagggcacaagctggaaactttaggaggttggttctgcgtgtatttgtgacataaaatagcattgggttttggtctggacaccagacaaagacgactcagcatgcgtgttcatgctatgatgaaggctatgttggtagggacaactgagcttgttgatgaataccaacgattctgatggcagagcatgctgagtcacctcgtgcacggttcaacgggggtggaatgcgaagccacgcggtgtttctttcgcgatcaccatgggatgaaggcttttgctagag…
ENSMUST00000181809.1_GM4349-001	chr3	+	95427671:95427695,95428554:95431087,	AGAGTTGTGGGGAGGACGGACTGAGgtgcgctgaggccgaggtggacctgggaggcttggctggtgcgaggctggggctgtgtgtgggaacttggcgggagaggagcgagccgggggcgggcgggcctgaggcggcggctgcgggtgggcgcgaggcggtgcgtgggtgaggcggtgcgtcgatgaggcgcgggaaagcaggagggcggcaggctggaggctgctgcggttctgcgtggcccgggcggccaagcccctgtgcgcgttattccgagtgtggctgctgggtggtcgccatggcttctagcttttgctctgctcacgtagggaagtccgacctttcctctcttcgtcccttttctttgctggtcgcagactccagggcctggtgcagccggg…
ENSMUST00000180951.2_D130017N08RIK-002	chr5	+	143758354:143758789,143763674:143765810,	GGACAGCACCGGCCTCTGGGAGTTCAGATACAGTGATGCTTCAGAAACTGTGGACCCTCGGACCCAGCCCCTGTTAATGTTGAAGGACCAGGAAATATGAATCTAGGTAGCAGCTGAGGCTCTAGCTAAGGACCATGCAAAGCGTGTTGGAGAATGTGTTTCCAGCTCACCTAAGTAAAAAAAAAAAGACTACCCGACCCGACCGCACAGATTCGCAGTCGAGTTGAAATCGATCTGAAAAAAAGAATTGGTGCGCGTTAATTTAAACAAATCTCCTAAGATCCAAGGCTACAGGATCCGAGCTCACCAAAGATCACAACACGGGGTATGAGTTCCCGAGAGCCTGCTGTAAATACGCCAGCTATTTAATCTCACTTGGAACCTGCAAGTTAGGTAACA…
ENSMUST00000152125.7_SNHG17-006	chr2	-	158361405:158361519,158360943:158361070,158360527:158360599,158359182:158359432,158358205:158358340,158357198:158357263,158355765:158356041,	AAGACCACAGTTTCCTGTCGCGTGGATGTGTTTCCTCTCTGGCCATTGCCATCCGCCCAAATCTACAGACATCCCGCATGTTCCCGGGCTCGTCTCCCCAATACAGGGCACCAAGgtgagtgcaaggtgcatgggcagcgccgtttcctccatcaaggaaaccgggctgcgggccgtcggtgggcggctggtctgctgggtctagaggagggagggcctcaagccgcgtgcttttcaccgtctgagtatctgaagcctcaaagccatgtctgtcgcctacaaaaagtgggtcggtgtttacgacctgtgtcccatgtttttagcatcctaccaaggcgaatccattgaccaggatttaagttgagactcccccaggaccccgggtgcagcatctgggtc…
ENSMUST00000197095.4_4933404O12RIK-004	chr5	+	136919352:136919431,136922307:136922427,136925704:136925895,136933462:136933685,	GAGCAAGCTGTCGTTAGTTGCAGGTCTGAGGCGGGAACCGGGGCTCCTCATGTGTTCGCGGCTCGGTTCAGCCTTCCACGgtgaggattttcagccgggaaatcaggacaagacctgggactggatgcgcgggaagcccagccctgagccggggggtgggggtgggtgggggcgcaggccacctctccagtcctgaaacccccccccccccccccccggtgatgtgactctgggttaaccgtctagttccttcacgttgtccggaatagcagaatggatcctggtgatcggagcaattaggtgctgtccatgggctggggagatgacacaggggtaagagagcttttgcaaccttgagaaaccgctcgaatccccagcagggagacagggacacaacca…
ENSMUST00000181137.1_4930526L06RIK-001	chr19	+	11196817:11196964,11292640:11292812,11299186:11299886,	ACTTCGATCCTCTTCTGGAGTTTCTAGTAATGGCTTCCCTGGACATGGCTGGAACACTGCCTCTTCAGGGATGCTTCTCCTAAGATAGAATGGCCGCAGAGACCTGATCGTTTACCACACATTTCAGAAGGTTTCAAGTTGTAAAAAGgcaagtaaatgagttaatagtttactcttcttccaccctcctccaaatataaatggctaaagaaattaatgaagagactctttaggaaatgattaaaatgactgctttgacccacccgctggggacattttactatgcaggctctctgcaccgtattggttttggatttgatatgaggcagtagttcaacgtttgtgaagagaaacataaagatgcatagatagctatgaaaagataaagaatactctact…
ENSMUST00000123462.7_A230072C01RIK-001	chrX	+	20961684:20961712,20961850:20961978,20962537:20962657,20967729:20967808,20985426:20985465,20985979:20986723,	AGTCTCGCTGCAGTACGTCACTGATAAAGgtctcgtaccgcagcactttctcccccaccgtatccaaggcccgccgtttcgggggcgtcgccatgacgggcacctgggggagtaaaggggggggcacgttgagcgctctatttaaacttcacaaaattctctccagCCACTCAACGTTGGGGATGACTTCTTTCGGCTCGAGCTACGGAGTTGCTTCTGCCCAACCCGATTTTGGAACTCGTTCACTCACCGGTACAGGAGTACGGCGTTTACCGTAGGGCCACCGGCAATAACTgttagtatgagccgcggcttccgggtggcgcggatggatgatgtaatttccagcaagggagccaaccaaatcgatgggaggggcggtccggcgtgtgggaagat…
ENSMUST00000181527.1_RIAN-004	chr12	+	109634203:109634354,109635394:109635457,109637839:109637926,109640267:109640328,109642565:109642652,109643414:109643461,109645262:109645331,109645847:109646263,	GTTCACTTCAACCCCACGATCCTAAGCACACCTGTACCTGCCCTGGAATCCCTCAGCCATGTTTGTCCCACAGAGCATCACTATCAAACAGTTCACTGTGGACTCCTCGTAGCAGAAGTACAGTAGGGGACAGCAAGTGTCAGCTCCATCAGgtgtgtgcaatcttgtgtaacctactttgtagctttccatcaggctttagggacagacaggcacccatcatgagacagggcttgacaatctcagccgggcgtggtggctcacgcctttaatcccagcactccggaggcagaggcaggcgatttctgagttcgaggccagcctggtctacaaagtgagttccaggacagccagggctatacagagaaaccctgtctcgaaaaaccaaaaaccaaaaaa…
ENSMUST00000202033.1_GM43809-002	chr5	+	31613972:31614022,31614603:31614621,31616381:31616487,31701826:31701952,	AGGCGGGTCTCGGTGAGAATCGGTGGACCATGCTGCTCTCCGCTGTCTCTTgtaagtcggtctgaggcggcggcagggcctgcggcgtggagccgaggcggtgacccgcaggtcccgaggtggagcccggaggggtggaggacctggcgcggcggctgccaccccgcggcgcgcctccgggtctggtgagaaggcggcgggagccccgtcgccctctgcaggggtgtccgaagaatgtctactggccgctgtggtattaccccgctgcctggctcctggctgacatcctgattagagttagcatctcaggcgactttgctgcagtctgtaaagttcaaacaagagctgtgttgcagtacaaatatttacactatagaagggtggggatagagcagatat…
ENSMUST00000203964.1_GM44183-001	chr2	-	38564727:38566354,	TGAGGCAAGCCAGTAAAGAACATCCCTCCATGGCCTCTGCATCAGCTCCTGCTTCCTGACCTGCTTGAGTTCCAGTCCTGGCTTCCTTGGTGATGAACAGCAGTATGGAAGTGTAAGCCGAATAAACCCTTTCCTCCCCAACTTGTTTCTTGGTCATGATGTTTGTGCAGGAATAGAAACCCCGACTAAGACAAATTGGTACCAGTGGAGTGGGGTATTCCTGTGACAACCTGACCATGTTTTGGGGAGGACTGTGGAAGGACTTTGGAACTTTGGGCTTGAAGATCCATCCATTGTTAAGACCTCTGTCGGATGTTGTGTAGGAGCTTGGAAGATAATGTTGAGAACACTGCAGAAGTTGGAGCTCTGGTGTGTGAAATTTCAGAGGGAAAATTAAAG…
ENSMUST00000154354.1_2610507I01RIK-001	chr11	-	59201493:59202385,59199836:59200302,	AGTTGTCCAGGTTCTGGCGTCGCTGCGGGTGGCGAAACTGAAGTAGGCTAGGTCGACGGACTACCCAAGGCCAGAGAGTGTGGGCGGGAGGCCGTCGGAATTCTGTGACTTTCTGGGGTGCAGGCAGCACAACGCTGTGCAGTGCCTGGACGGAAGCCAGACAGCATTGCTATGCACCGCTGGGCGGTCCCTAAGTTTCCATGCCTGGTTGTTCTCAAGGTTTGCTCCGGATCTGATAGTCGCCCGTGACCCCTTTCCGCAGGTACATGGCTTGTCTTGGGTTCGCGGTGGAACATCCAAGTGCCAAGTTGGGTTGGCAAAACAGCTAAGGTGAAGGAGTTGGAGTCACTCGTGAGGAATATCTTTAGAGAACAGTCGGCTCTTCAGAACCAAAGAGCA…
ENSMUST00000138592.1_SNHG17-008	chr2	-	158361405:158361542,158360867:158361070,	TTCTTCCGCCAGCGCCCATCGTGAAGACCACAGTTTCCTGTCGCGTGGATGTGTTTCCTCTCTGGCCATTGCCATCCGCCCAAATCTACAGACATCCCGCATGTTCCCGGGCTCGTCTCCCCAATACAGGGCACCAAGgtgagtgcaaggtgcatgggcagcgccgtttcctccatcaaggaaaccgggctgcgggccgtcggtgggcggctggtctgctgggtctagaggagggagggcctcaagccgcgtgcttttcaccgtctgagtatctgaagcctcaaagccatgtctgtcgcctacaaaaagtgggtcggtgtttacgacctgtgtcccatgtttttagcatcctaccaaggcgaatccattgaccaggatttaagttgagactcccccagg…
ENSMUST00000163781.1_9330020H09RIK-001	chr15	+	98567324:98567525,98567639:98569583,	CGGCCAGCGAGCGCCATTGTGGGTTCTCCCAACTTAGACGCCCAGCTCCTGCCACCACCCCACCCGCTTCTGTCCCCACCAGCGTCGCCGGCCCGGACGTCGAAGCATGGCCGGACGCACTCCGAGGCCGATGGCCTAGGCCGAAAGGATACACGTTCAGACGTTGTCCCATGTCCTGGAGGAGATTGGCCGCCTGCTGGCGgtaagagagttctttatcggagtccacgccaaagcgacgcgacgggctgttctccagctgctcgcgagtaaaataccaccgcttgttgttgttcttcctctctccctccatagTGCTTCAACCAAGAGGCAGCGGCGGGGGCTGCGAGCACTTCCCAGCGTCACCGGAGCGGCGACACACATCCGCCGTGCCGAGAC…
ENSMUST00000190235.1_GM2415-004	chr9	-	118924452:118926455,	CGGCCCGAGGACTGGCCTCCACCGCCGCCGGCGCTGCCCGCCCGCCCGCCGTCCGCCGCCCGCCGGGGAGAGGGGTGCGGGGCCGAGTCGGGGGGCACAGCGTGCGGGGTGTGGTCTGGGGCGGTGGCGCGCGCGTGCGGGGCACAGAGGGCCTCGGGGTAGGTGGGAGGGTGCGGCGGAGCCTGGGAGATAGAGCAAGCTCAGCGATCGAGGTGTGGGCCGCGCGGCGCGGAATGGAAGCGCGGGGAGTGCTCGGCGGAAGCCCGGGGTGCAGCGGGATCGCCGGCTGAGGCCCGGGGAGGTTTATTCACCCCGAGTCCAGGTACCGTGGGAGAAGATTGCAGTCGGTAGTGGGTTCCGGGTGAGGGACGTCCTGACGCTCAAACTGGGAATGGAGGG…
ENSMUST00000124738.1_GM12992-002	chr4	-	131919768:131920029,131915444:131915521,131911209:131911358,131907872:131907990,131899478:131903361,	CTTCATCTAGAACCAGCCGGTTCTTTCCTGTAGCCACTGTCCTCTTCGGGCAACTCCATCTCTTAAAGTCCCTGCAGTCTGCCCGCCGCCTGTCCCTGCCAACTGGTCTGCAAACGTCACAGAGCACCGTCCCAAATGTGCATCTGCCCCTTGCTGAAAACCCTCTTTGGCTCCCTGGTGCTGTCCGAATGGTTTCAGAGCCGGTGTGGTTTGAGCATGCTCCAGACCTTCTCACCTGGCCCGTGTGGCTGAAGCTGCCTAGgtccccagtccctctgaactctggcccccaaggcttatccagtttctggcttttctctcaggaacacggattcccctttgcacctcgtgctcctccagagccctgggccaggtcttccctcccgtgccccctctgca…
ENSMUST00000184319.1_2310009A05RIK-002	chr9	+	73039730:73042368,	GGATGAGTCTCCGGGTGGGTCAGGAGCAAACCTCCCTGACCAGTGTTCAATGCTGGAAAAGACAAAAATAAAGATTCTGGATTCTTTACTCCGCCTGACACACCTCGCACAGCGCCCGCCGAGGAGGCGCTCGGAGGTAACAGAGCAGAGGGAGGCAGTGCATCGCTGAGGACCAGCTCCCGGGTGACCGCGGTGCTCATCCCTCACGCCACGTCCTCGCGTGGGAAGTTTCATCACGGTTCTTACAATAATAGGAAAAAGTTATAACTCAATGAATTTTTATTATCAATTTTTTACCACCCCAATGGATTTCTCTATCCCTAATTATCTATTTTCTAATCAACTTTTTATTTTCTGGAGTCGATCTCACTATGTAGATCAGACTGGCCTTGAACTCGG…
ENSMUST00000174754.7_4930481A15RIK-003	chr19	+	5406762:5407083,5415008:5415112,5415607:5415812,5417394:5417580,	ACTTAGAACACAGGATGTCAGCGCCATCTTGTGACGGCGAATGTGGGGGCGGCTCCCAACATGTAACCTTGACTGGACTGGAACTCACTCTGTAGACCAGGCTGGCTTCAAACTCAAAGATCCACCTGCCCCTGCTGGGTGCTGGGACTAAAGGCCTGCACCACACGCCTGACTGGTGAATTGTCTTCTAATTCTAAATCTGGTACTAAGTGCTCTAAGAAAGCTCAAGAGGCTCACTGGTGTTGTGGTGGCCCAGGGCGTCAGTAGTGCCGTGACCTCCAGCAAGCGTATGGCCTGGCAGTGGAGACTGACTAACCCTAAGgtaaaaaaacggatcctgtgaggggagcccccatagaatgggtctgcgtgtgccagagggaagaaaatcagagccat…
ENSMUST00000149830.7_E130307A14RIK-005	chr10	-	39731738:39732006,39681473:39681549,39655840:39655929,39654465:39654688,	GAGGAGGGGGTTCTCCCCCGCTCGGAGCGCGCGGCTGGGGAAGAAGCTGGCGGGAAGCCGGGCCGCGCGCCGAGGAATCGATGATTCGGCCTGTGGGCCGGGTCACTGCGGCGGGGCCCGGGGAGCGCCGATAGCATGGATAGGCTCAGAGGGGCGCAGGGTTTTGGCGGCTTCCCGAGTTCCCCTCGCCGACCGCCATGTCACATCTTACGGAAGAGGCGGGGGCTGCCGCGGAGAGGATATTTTTTGTTTTGTTTTGTTTTCACAAGgtaagggaagccgccagcgggagaagggaggcgcggcacagacctcgggcggccctggccgagcgggagggtgggaaggagggagggcgggccgggcgggcgagcgagcgggcgggcggagcgttggacg…
ENSMUST00000174714.7_1110038B12RIK-004	chr17	-	34952352:34952448,34952136:34952173,34950698:34950847,34950241:34950475,	ACGGTTTGCCGTGTTTTCACCCTTCTTTGTTCTCCACCGGTCTGGGCAGGGTCTGAGGACTCCGGAGAGCAAGGCATGGGTCCGCCTCGTGCCGCAGgtatcctggggtcctgtggggagggctctgcggtgtggggccgggtatgatgacccacatttacagactagagtttctgatgtccacgtgacgccactccttgtaactgacccaggccggggtgggggctgcaggccggggtctctacgacctgtgctcattcaatgatctcttccagGTTCCTGGCCCACGCCAGCCGTACCCAGTAGCACAATGgtaagcgcatgctggcgagaggtaggcggtgtgaggaggggctggtttcggggagaggacagtaatgatgatttctggtgattctg…
ENSMUST00000207577.1_RP24-120F8.1-001	chr7	-	80910373:80914166,	TAAACACTAAGATTTGGGGAGCTAGAGAGGCCATGACTCAGCACTAAGAGTACTGGCTGTTCTTACAGAGGACCTGTTCTGTCCGACCTCTCTCAGCTTCCTCATGGCTGTTCACAGCCACTTGTATTTCCAGTTCCATGGGGGAATCCAATGCCCTCTTCTGACCTCCATGGGCACCGACAACATACGGTTATTCATGCATACATCCAGGCAAAACACATAAAAAAAATAAAGGCTAGAGAGGTGGTTGTTGGTTAACAGCATACACTGCACCTTTAGAGAACTTGAATTCAGTTCCCAGCACCAACATAAGGCAGCTCACAGCCATGTGGGACTCCAGTCCCAGGGGATCCAGTACTGCCTTCTGGCCTTCACAAGTGTGGGTGCACACACATACAT…
ENSMUST00000135421.7_2410018L13RIK-003	chr12	-	23009845:23010243,22992788:22992848,22958352:22958457,22953997:22954837,	AGTGGCTTGGTGGCGCGCAGTTCCCCCTGACTGTGCGCGCCCGCGTGTGGGCTCCTTTGCAGAGGACTCGGTAGCTGCAGCTCCCGGAGCACAGCGGACAGAGCTGCGGGCTGCGTGCGCCCCTGCTGCCACCGGGCCTGCCGCGGTGGCTCCCGCGCCCCGCGGCGACTTCCGCTCCCGCGCTTCTCTTTGTTCAAGTCCCCGAGCGGCGGCGGGGTCGGAGCCCGCGCCTTGGGCGACTGAGGCGGCCGCAGTCCGCGCCCCGGCGCCCTGGCGATGCCGGACCAGATCTCTGTGTCGGAATTCGTGGCCGAGACCCTTGAGGACTACAAGGCGCCCACTGCCTCTAGCTTCACGCGCACGGCCCAGTGCCGGAACACCGCGGCGGCCATCGAGGAG…
ENSMUST00000180690.1_2500002B13RIK-001	chr8	+	57488054:57488193,57490340:57490467,57506528:57508877,	AAGTCTGACTGTGAGGTCAGGCTTTTACCGTGTTTTCTCGCCTCTATTCTCTCCTGCGAGCAAGGGCTGGTTTTAGCTCCTCTTGTTTCGCAAAGTTAGTGTTCAGACCGCCAGCTGACTCCTGGGAAGAAGCATTAATGgtgtgtgtgtgtgggggggtggggggtgggggggggtagtaagaattaagtgagaaaaagtttacgggctgtttggtatttattgaaagaaaactcgggatacctagcgctctttaggcggagagtccttcatctccatctccataccgcagctgacttctagagcgtggcaggtccttggcatactcgtgtgccgacgggttggcaggcatcgggctgcttgtcgcctctactgccacttggattcctttcaaacgga…
ENSMUST00000138486.1_GM14005-005	chr2	-	128429094:128429186,128372106:128372427,	AAAGTGACTTTCCAGGCAAGCTGCGCATATCTTGGGATCTTCACAGCACAGTGGCTGGGAAGGCAGGCGGACCCGTCTATCAGCTTCTCCCTGgtgagtactctcagtcaaagatgttttccgtgcacctctgagctgtgacagctgctgtgttctggggtagacactgcttctcccagactttgaaggttttgtgaggtcagaaaagtggctccctctgcctccagcccacctgttgtgtctgttgcgggactcttggaggaagtttctgagctgtgccttgtggatggtggctgtgtgttatgctgtctcagaggagagcgtgaggcttgcctgggaaggaagccaccacggattcctagctagaagctaaagtgaaggtcagagacggaggtgggt…
ENSMUST00000183215.7_RIAN-010	chr12	+	109603945:109604066,109606214:109606341,109617211:109617349,109620313:109620400,109625101:109625175,109627048:109627153,109637839:109637926,109645262:109645395,	TCACTGCCCCTCAGGGGGCAGGGGGCTGGTGATTCCTGAGGGAGCCCTGCCCCCTTCCAGGGTGAATTTTCCTAAGTCACCATGGAGAACCAGCAGCCCAGAATCAGTGCCCTGCCAGGCAGgtaagcccatctctcttgtactttgttcttttaagggtaaggggcttcctagaggagtggaggtcacacagccttaataagctggcatccttgtctctctgtgtgtaactaaggaagacttagttacctgcagagaggatgctgatcatcatgatgcccctgatggggactagaggcacagggagagcagaataatgcccttttaggagggagaagatcttagaaccctaactatagctactaaccccctcggtaagatcagggaagcaatgccccg…
ENSMUST00000185486.1_GM28875-001	chr12	-	104925501:104926142,	ATTCAGGATCACTCTACGTGGGTCACATTCTTCCAGGAGAGCAAAGATCAGGAGCTGGGCAAGTTTTTGGAGCTCCTGGGATGAAGAGGGGGACAGGGAACGCATGTGTGTGTGCATGTGTGTATGTATATATGTGTGCATGCATGTGTGTGCATGCATGTGTGTATGTATGTATGTGTGCATGCATGTGTGTGCATGTGCATGTGTGCATGTGCCTTGTGTTGCATAAGTGTGCTCTGGTAGCTAGAGCAATCCAATTCAATGTTTTAAGTCTTCCTTTGTGTAAACAGTACAGAGAGGCCACCTCCCCTTGTCACAGTCTCTGTGATTATAAAACATGAATTTTTGATAAGTTCAGCTTTCTGGGAAGGCAGGCAAATTTGGAGCCAAAGGACTGTC…
ENSMUST00000159268.1_GM16302-001	chr9	+	14845613:14845846,14847642:14847835,	GCTTGCCGGTGGCCTGCGCCAGCTGCTGGGTGAGCTCCGACAGAAACCCCTCTGGCACGGAGGCGTGGGGAACATTGGTGTTCACGATGGACATAGGCATGGTGGCGAAGAGACTGCGAGCGTGGACCGGAGGACGGTACAAAGCGCGGTGTGACCCCCTAACATCATTTTTAAAAGGCTTTCCTGGGTTCTTCTGAGGCGGGCCTGCCCCAGATCACCATGAAGCCCACTAAGgtgggtatatattttattgactaaggggaagcagatctccaaaactggcttggatgaatcacactactgtaatgaccagaaggtgaatgtccaggtctccctaagcagccatttcaccattagcttattggtgaggaaggactttagagcctagagtcactggga…
ENSMUST00000141390.1_GM15499-001	chr6	+	145441756:145441770,145442967:145443178,145443834:145444028,	ATTTCAACCAGCTATgtgtgtactccgaacagtgctttgatttttctctttgtgacactgcccttgcaggcacttagttctttcctcctgaccccataagcagcctcagagtctttcccaccccagggcatgtgccacaatgcagccagcagagggatccaaagcgacggaatcgttcaaggacttctctgatgcccagagactaaaggaaaactgccagtgtgtcttccgtgctttctgacctggctggagggcttcatcatgacaagctgttactcttcagagccctgttgtctagccacagcaggtttgcaggacagttctttgtcacgttgacacaagctactgtcagattcctggatacattaagcaaccctaaagtgtaaagatttctcagtc…
ENSMUST00000193851.1_GM37064-001	chr1	+	129860815:129863045,	TCTCCATAGACCACCTCCTGTCTCCATGGCACTTGCCACAGCTTTCGTTTATAACTTTCTGTGATTAGTTGATGAGTATCTATGCGTTACACAGTGAGCATATAATGAATGCTTGATAACTCCACTGTAAACTTATATCTGCAGCTCCTACCTTTGATTTCCCTGCACAGAGTCTAAGGCTTAGGGAATCTGATTCGTGATTGGATATATTAATAACTCTTCAATCTGAAAAGCAAATAAAGGATAGCATATTAGTTACTTGCTACTGTGATAAAATACCATGACCAAAAATTACTTATAGATGGATGCATAATGATGAGGAGGCATGGCACCAGGTAGCCAGAGCAGGAAGCAGAGAGAGCAATGTAGAACTAAAGCAAGGTTCTACACTCAAAATCT…
ENSMUST00000197171.1_C130083M11RIK-001	chr5	-	52216283:52216434,52214667:52214756,52210406:52210517,52202984:52203097,52202390:52202517,52202029:52202090,52201654:52201877,52199984:52201173,	CCTTGCTCTCACCATTGCTCCATTTGTTGCCTGTGTCCACTGAGAGGGCACATCAGTCGTCAAAAGACCCAGAAAACAACAGTATTCCTCCATCTGGAACTTACACACCACTTTGTACGCTGGGAAAATAATACGCGGCTCCCCCCATATTGgtgagtttgagggtgataaccaaccagggagcctctatagaatgtacccgaggaaacaaaaaccttagtttatacaaaactctataggtaggtttgtgtagggactttgctcataatcgctccaaactagaagcaatcccaatatcctgtaaccactaaatggctaaacaaaccagggtgctttcatgctatgaaatggtatctagcaaacagaaagggcagactcgtcgcttaatgactgagatat…
ENSMUST00000193902.1_GM4430-001	chr2	-	129196086:129197126,	AAGGCCCATCCAGGTACAAGAGCAGAATCCAGAGCCAGGTTTGCCAGATGTGAAGGCATCACTGTGGTTCAGGGAGAGTATAGTATTTTGAGACTTGGCTTTATGCTACTTTAGTATCCATGTATTTTCAGGCAGAGACAGATTTCTCTGTCTCTAGAGAGTCCTTACTGTCTTGAAATCAAGGAGGGGGGATGTGATGGTTGGTCAGATGGTTTTAGATTGTCTTGTTTTTTGTTTGTCTTTTGTTTTTGTTTTTGTTTTTTGAGATAGGGTGTCACTGTGTAGCTGTCTGGTTGTCCGGGAACTTACTGTGTAAATCAGGCTAGCCTCGAAATCACAGAGATCCCCCTGCCTCTGCCTCCCAAGTGCTGGGATTAAATTCATGCACTTCTATACTTG…
ENSMUST00000181133.2_1700030M09RIK-002	chr8	+	121544382:121544722,121547115:121547259,121548211:121548342,	AGTGATGACGGGGACAAGCCATTCCTCTCAGGCAGCCCTTGTCCCCCTCCTGGCTCCAGAAGGGCAGCATAGGCCCAGAAGCTGCAGGCGTGGACAGAAACGAGGTCTCCCGGGCTCCGGGTGCGGAAGGCTCAGTGGAAACTTTCTGAGTGGTTGTCTTCAAAAGGCCCACCTAGCACAGGACTCCAGAGAATGCTTCGTTGAGCCCGGAGCAGCTGTCCAGACCTGGTGTCCAGAGTGATCCAGCAGCTCCACGCAGCAAGCTCCAGAGATCAGCCACAGACTGGTGCCCCCCCACCCCAGGCAGCAATCGGCTGCATCATGGCCTCACTGGGGCACAGgcaagtggagtcagacccaacccccagctgttctctcagctctgccccacatctgacc…
ENSMUST00000181242.1_GM26870-201	chr9	-	3017867:3018084,3013990:3014357,3004606:3004840,3000282:3000630,	AGAAAACTGAAAATCATGGAAAATGAGAAACATCCACTTGACGACTTGAAAAATGACGAAATCACTGAAAAACGTGAAAAATGAGAAATGCACACTGTAGGACCTGGAATATGGCAAGAAAACTGAAAATCACGGAAAATGAGAAATACACACTTTAGGATGTGAAATATGGCGAGGAAAACAGAAAAAGGTGGAAAATTTAGAAATGTCCACTGTAGgacatgaaatatggcaagaaaagtgaaaatcatggaaaatgagaaacatccacttgacaacgtgaaaaatgacgaaatcactgaaaaacgtgaaaaaatgagaaatgcacactgtaggacctggaatatggcgagaaaactgaaaatcactgaaaatgagaaatacacactttaggacatg…
ENSMUST00000202850.1_GM43294-001	chr6	+	3583814:3586303,	ATTTGTGTTCTCTTAGTGTCTGTATAACATCTGTCCAGGCTCTTCTGGCTTTCATAGTCTCTGGTGAAAAGTCTGGTGTAATTCTGATAGGCCTTCCTTTATATGTTACTTGACCTTTCTCCCTTACTGCTTTTAATATTCTATCTTTATTTAGTGCATTTGTTGTTCTGATTATTATGTATCGGGAGGAATTTCTTTTCTGGTCCAGTCTATTTGGAGTTCTGTAGGCTTCTTGTATGATCATGGGCATCTCTTTCTTTATGTTTGGGAAGTTTTCTTCAATTATTTTGTTGAAGATATTAGCTGGCCCTTTAAGTTGAAAATCTTCATTCTCATCAATTCCTATTATCCGTAGGTTTGGTCTTCTCATTGTGTCCTGGATTTCCTGGATGTTTTGAG…
ENSMUST00000198544.1_GM43328-001	chr3	-	105732444:105733877,	GTTGAGTGTTTGCCTACAAGAGCAAGGCATGAATTCCATCCCCAACACCGCAAAACAAAGCAAATAAGGAAATTTGCCTTCAACACAGTTGGTTTGGCATGTGTTGGAATGTTGCCAGTTCACCCTGTTGTACTCTTAAAGCCAGTTCTGCAGATCAGGCATTCAGATGAGGGTGCTGAGGGCCTTTACTTTCATCCCACGCCATTACTGAGTGAGTGCCTGCATTCTTAGCAAAGAACCAGATTTGTTTTAAAACATTGCGATGCTTAACACGGTGAAACTACATATAACAGAGCAGAGTTAAAGTAACCTGCTTTCATGACATAGGAAGTATTGTAGTTTTTGTCTTTGATGTTTTTCATTCTTCCAAAGATGAATCTTCATGGTTATGACTATACT…
ENSMUST00000203974.1_A430010J10RIK-003	chr6	+	67164924:67168110,	TTGTTAGTCCTTCCCACTTTAGTATGATTGACAAAACATGAGGCCTGAAAAGTCAGATTACCTGTGATAGCATTAACGCTTTATCACTTACTTGTGACATTTGGCAAGTTACCCAACCTCTCCAAGCCTGTTTTCTTATTTCTTAAATAGAAAATAATTTTTAAAAAGATCTTTTCAAGAGGAAACTTTCCGGGCAGTGGTGGCGCACGCTTTTAAACCCAGCACTTGGGAGGCAGAGGCAGGTGGATTTCTGAGTTCGAGGCCAGCCTGGTCTACAGAATGAGTTCCAGGACAGCCAGGGCAGCACAACGAAACCCTGTCTTGAAAATAAAAAAAAAAAAAAAAAAAAAAAAAAAAAAAGGAACCTCCTCCAGTCACTGAGCAAAGGTCTTTTGGGCT…
ENSMUST00000185303.1_GM28370-001	chr12	+	81492199:81494970,81496413:81497015,	TAAGTTAAACAGGTCTTTATTGAGTGTCATAGTTCAAGAGGCAAATCTGGACACACTGGTATCAAACAGTGATCTTGAAACAGGATCACTGATGAATTGGTGATGAGTCCTAGTTAATGTGATTTATGTCTACTTGCTTTGCAAGTAGCTCTCAGGCATGCAACCTGTGAAACAGCTGATGTTTACATACAGGGATCCAAGGGATATAAGAATTAGAGCAGAAAGAGACTCACACAGAGCCATCAGGACAGAGGAGCCTAGGAGCAACCTGGGACAGGATTCTTCGAGTTTCCATCTGTACCAGAAGCTGATCCTGTGTCACAGCGCTCCATACCAAAATACCGCTGGGAGAGAGCTGGTCTCCCAGGAGTGCTGACAAATCAGTGAGCACAGGTAGGA…
ENSMUST00000133648.1_GM13977-001	chr2	-	115581323:115581555,115557825:115561078,115556786:115557347,	TTTAGGGGCAGGTGTCCCCAGCAACACCTCCCTGAGATCGGAACCCAGACGCTCATTGAAGACACTCTGCCAGCTGCGAGAAACACAGACGGCCCGTTTCGGGTCACAGGGATGCTTTTCCAGCCTGGAGTTGGAAACCCGGAAGTGCTCTGGTGGAGCGCGGGATTTGAATGTGTTTTTTTCCGACACGCCCAGTTCTGCCGCTCTGAGCAGATGGCCTGCAAAGGAGCAAGgtgagcggaagctaagcagcgaacaggatctctgcaaaccagcggtttcgcctgtgctgggaaagttcttcagcctctcccgtggaaggcaatgctggttttgttgagaacttaaattctgcattaaattctctggtggaaagcaatgctggttttgttgagaact…
ENSMUST00000204543.1_GM44369-001	chr6	+	86591430:86593604,	AAAAAATTTTATTTGTGTATATGTGTTAATGTACTTGTTTCCTTTCATTTTAATTTTTTTTTTGAGACAGGGTTTCTCTGTATAGCCCTGGCTGTCCTGGAACTCACTTTGTAGACCAGGCTGGCCTCGAACTCAGAAATCCACCTGCCTCCCAAGTGCTGGGATTAAAGACATGTGCCACCAGGCCCGGCTTTCATTTTAATATTTTATTTGTATGTGTGTGTATGTGTGTATACACATGTGTGCAAGAGTGCACACACAATACAGGTGCAAGTGGAGGCCAGAGGAGGTCACTGGGTCTCCCAGAGCTAAGGTTGGAGGGAGCTGGGAGCTGTCTGACATGGGTGCTGGGATCTAAACTCAGGTCCTCTGCAAGAGTAAGTACTCTTAGCTGCTGAG…
ENSMUST00000147449.1_GM15541-001	chr7	-	27508074:27508122,27505995:27506114,27505272:27505452,27502718:27505080,	ATATGCAGACCACGCCTACCTTCTTGCAAGCTGAGGCTCTTAGCTGCCGgtgagtcctctcgcagctcacggacaaagattccttctttgccgccgcctgctacgttgaagccgctgaccccggtctgtgcctcggtctccacgataatctccaccaactccgcccgtctcagctcctgcgaggggcagcaaggggtcgccatggagctccaagacggcaactcgcccagagctcgccatggcgttccttctctaggacccgcgttgtggttaaacagctctcctttcccgctcgctctctgggagggtcgcggtccgaaaagcaaggggcggggcggggctggaagaagaggggatgagtaggcggggcaagatcatggggcgggactagaagtgcca…
ENSMUST00000205280.1_GM44894-001	chr7	+	55025042:55027215,	AAACTATTAAATAGAGGGATGGTAACTGAAATTAAGGGAAGTATAAAATACCACCAAATTATAGAATTTTATGCCATTTGGCAGCCATTAATTCCTTCTGACTTTATGACTGGAGTTTCTACAAAGTATATCTGACACAGGCTATGTCACAAAACATGACACAGTCATACAGTCAGACACTGTGATTTGACACACAAATGCCCTTACAAGCTTTGCGAGTTAGATTGCATACTTAACATTAAGACAACTTCATTTCACTGTGCTAGTGAGCAAGATGAAAAATAAAATATAACATTAGGGATAAAGCCAGAAATCAGTGAAAGACAAGGGACTTAAAAACAAAACTATGTGCATGAAAATACCAGTTGGCAGCTGGCCATAAAGTTTCAAAGCAAGGAT…
ENSMUST00000205260.1_4930429H19RIK-001	chr7	+	73310380:73311855,73313492:73313593,73314954:73315193,	ATACAGACCCGGGATGACATTTTGACTTTCTAACTTGTTGCTGTATGGGATTGAACAAATCATTTAGCCTGAGACTGTTCCCTGCTTTGTACAACAGTGCCTAGGAAATGCTAATGAGAAAACGGGAGTGGTAGCGATAACGGTAATAGTGATAATGCTGCTAGTGGAGGAAAGATGGCGACGGTGGTGATGATTCCGTCAAGATGTGATGGTGGCGATAACAGTAGTGGCCGCGTAGATGGTACAGAGATGATGGTGATGCTGGTAGAGGTGGAGACAGCAGGAGTAGTGATGACGACAGCGGTGATGGAGGCCATGGTGGCGGCTGCAGGGTAACCCTGTGATCCGTGCTGGTGTTCGTGGTAGTCCGTGGTGGTGGTAGCAGAGGCAATAATGACA…
ENSMUST00000191922.1_GM37926-001	chr3	+	59662858:59665281,	AGATCTGCTTCTTGGCTGAATATGAAGGCCTGAAACGGGGCCTGTCCCAGAAGCTATGTTGCTTCTACAGTCCACAGGCTCTCCTTCGCAGACTGGGCTCTGAGGGACCCGGGATACAAAATGGCTCTCTCACTTGCTCAGGTGGTTAGAACCCTCCCTGGATGCTGCCTCTCCTCTTGTAGGGAAGGAGCGCAGATGTCTGAAGCTCAGATCTGTTTCCTGGCTGAAGATGGAGAATTGAGTGTATTTCTGATAGGTTTGCTTTTGTATGTTATCTGGCCTTTTTTCCATGACACTTTTAATATTCTTTCTTTGTTCTATAGATCTGTGTTTTGATTATTATGTGTCAGGAGTTTGTTTTTGTTTTTTGTTTTTTGTTTTTTTTTTTTTTTTTTTTTT…
ENSMUST00000203809.1_GM43994-001	chr6	+	58192321:58192365,58192767:58192848,58194666:58194765,	TAGACAAGGTATCCCTCTGAGGAATCACACCATCCAACAGGCCTAgtataaagaagatttgttaggggcagggggagggatggaagggggcccaaaaaggaggggagaaagataaaaagagaaggagaggaggaagaggccagccgggaacatgtggggacaagaaagagagtgtgaagaaggggacagagtgtggggtagcagtcttcttaaaagctgaggcacctggcttgtacctggaagcaggtgatgatgtaagctgttgctaggtcactgttgaaaggctcccaggaggagcctagtggaattgactgtaagccaataatggtcactcataccagctccagagtaaactatcttattcccttttagattagagctgtggtttttgcattgaca…
ENSMUST00000195455.1_GM37091-001	chr1	-	39081252:39083338,	GGTAAAGGCCATTGAGGCACCTACACCGTGTCCTCCGTATGCTACGGGATGGGCAAAGGCTCTTCAGTGGCCCCTAGAAAAAACCCAGCCCTTTCTTGTCTGCCTTTACAGTGGCTTTAACTGGTGAAATTCTACCTTGTAAATTTTTTCCAAGACCTAGTCCAGGTATATATCCCATTCCTTTCATCATTTCCTTGCTTTTTTGAGAATAGTCATTAGTTAGTATAAAGTTCATAGCTGATAACACATCTCTCCCCCATAAGTTTACAGGTAAAGGGAGTACATAAGGTTGAAAAAGCCCTGTCCTTCCTTCTTTATCTTTCCATTGTACGGATTTTGCACTTATAGTTGGGGTAGCCTCATATCCTAATCCTTGTAAGCTATGTGACAATTGATTAA…
ENSMUST00000195674.1_BC002189-001	chr3	+	19685971:19686568,	AAAATCTGCACTGAGCATTTTTATTTCTTTGTTTTGTTTTGTTTTACAATTTCCTACCAACCAACCAACAAAACAAAGCAAGACACCTGTTAAGAGGTATGAGCTGTGACTGCGGGTAGAGGGTAGAGGTCTATGAGCTGTGACTGCGGGTAGAGGGTAGAGGTCTATGGCAGAACTGGTGGTTAGTGTGAACAGTGAGGCCCTGGCTGCCAACCTCAGCAAACAAACCAATCAACAAAGTAGTATCAGTGACAAACAGGCCCAGGTGACAGACATATGTTGACGCCGGCATAAATACAAGGTGGAGACCCCCAGCCTCTCAGTTCCACTCCAAGCATAGTCCCTGTGCAAGCACAGCGACAGGCACAGTTCTTGCTGGCTCTGCAGGAGGGAGGTGAA…
ENSMUST00000125829.1_GM15729-001	chr16	+	32108865:32109190,32113710:32113743,	GTTATTTGCTTGGGTTTTGTTGTTGTTGCTGCTGCTACTGCTGTTGTTGTCTTTGTTTTGTTTGTTTTGGCTATCCTGGAACTCACTCTGTAGACCAGGCTGGCTTCAAACTCAGAGGTCCTCCTGCCTCTGCCTCCGGAGTGCTGGGATTAAAGGTGTGCGACACCACCACCACCACCACCACCGCTGTTTCCACCACTACCAGGCTTCAGCTTCCTTTTTTATACAGCCCAGGACACCTGCCCAGAGCTGGTCCCACTCACACTGGGAGGGGCCCTCCTGCATTAATCATCAATCGAGAAAATGCTTCAAAGCCTTGCCAGCAGgtaggtctaatagaagcatttgttatgtatatcttaggatgtatccattttctctagattttctaggggttgt…
ENSMUST00000210109.1_GM45520-001	chr8	-	14065788:14067818,	GCTGACAGACACAACACTCTCTGTGCTGCGTGGGGGTAATGGACTGCAGAAACAAATGGCTGCTAGCCACACCAAGTGTAACCCATCTCACCCTGGCCCTTTGCCTGTGCAAAAGATCTGATACCCACTTTTGAAAAAGTAAAGATCACAGCAAACTGTATTCTACAAAGGAATATGGAAAATTAGAACCAAACTTTTTTTTCAGTTTCCTTTTTTTTTTTCCATTGGATATTTTCTTTACATTTCAAATGTTATCTCCTTTCCCAGTCTCCCACCACACCCATCTGGAAACCCTCTATCCCATCCTCTCTCCCCCTGCTTCTGTGAAAGTATTCCTCCACTCACCCACCCACTCCCACCTCCCCGCCCTCAGTTCCCCTACACTGGGGCATCTATTGA…
ENSMUST00000203092.1_GM44250-001	chr6	-	5216258:5220486,	GTCTCTGAATAGGGAGGATACAGGCATGGAGCACAGGCAAATGGTGATTATAAAGGTAAAATGGAAACCCTCCATATTAGGATGAGGTGTTTATTTATTAATTTTTATTTATTATTGGGGGGAGTAATACAGGGTTTCTCTGTGTAACAGTCCTGGCTGTCCTTTGAATTCTTCTTACAGACCAGGCTATCCTCAAACTCACAGGAATCCGACTGCCTCTGCCTCCTGAGTGCAGTGCTGGGATTAAAGGTGTATGCTACCACACAAGGTGATTAATTTTAGTTGGGCATGTTAATTTGGTGAGTCAAAGAGGACATCTGATTGCTAGACTTCAATACTTTCATAGGTGAACCTTGGTAGTCAGCTTTGGGAGGAGAAGTGGCCAAATAAGGGAATAGA…
ENSMUST00000186708.1_GM29443-002	chr7	+	16614040:16614066,16623045:16623147,16632367:16632643,	AGCCGACTCCAGGAGGTGGCGAAGTAGgtatgactgggggtcggggtgggggaggaagtgggaaagaagacggctcagaattgggagtcgggtatctcgagtggaggctgagagacaccgagatccttcaccgggtttggtggggcgtgtgtggaggcagacgccgggattgcagggctgcggggacactagcgaataggaagggcaaggcgggccgcgcgggccgggcccgggcatgcagcggccgggacgcggggaccgcggggcgctggggggggcgctcccacccctccccctccggctcctccattgttcgcgggctccgggccccgcggtccccgcctttccccccacccttggatcccgcagcggggcggcgcccggcgcctcgcccgtccc…
ENSMUST00000195938.1_GM43606-001	chr5	-	51855220:51858775,	TGCACAATGAAGGAGAGACTGGATAGTTGGATGGTGTTAGCTTTCCAGAGGCCTGGTCTGGGGAGTGGTTGCAATAATCAATATGGCTTTAAAACGGCTGATTGTGCTGGTTGCAAATGCCCAAATGAGGGACCTACCATTTGTCTTCATTTTCTCCTTTCTACACAGTGTTTGTGTTAGAGTGGGTAAGAGTTGGCAGTGTATCTTCTATCTCTGTGGTCTCAGGAAGGTTCAGTGTGTTTCCCTGCAGTGACTTTCTTAAACCTTTAAAACAATTTTTAAGTTAATCTTTTATTTATTTTTATGTACATAAGTTATTTTTTGCCTGCATATACATATATGTGTACCCATAGGTACAAAGGTCAGAAGAAGGGGTTGGATTGTCATTGAACTTGAGTT…
ENSMUST00000180411.2_GM17491-001	chr8	+	22480291:22482054,22482786:22483332,	GGCCAAAGGAAGATGTCATATATCCTGCCCTGTCACTGCCTGACTTATTTCCTGGAGACAGGGGCTCTCACTGAGCCTGGAGCTGTGTTGGTGACTAGCAAGCCCCAGTGATCCCACAGAACAGGGACTTTTATGTTGGTATTGGGGATCATAACTCACGTTTGTGTAGCAATTGCTTGTGCTGTGTAACTCTGAGCCACCTCTCCAGCTTAGGAATATTATTTTATAATTTGAAAGATCTAAAAATGCATTTTCTTTTGTAGTTATAGAAGGTGCTCTTGGCTAGAGTGGAGGAGTGGCTAGGGAGATGACTCAGTTGGTTAAAGCACTTGCTGCTCTGGCAGAAGACCTGAGTTTGGTTCTCAGCACCTGCTTGGCAGCTTATAACCGTCCACAGTA…
ENSMUST00000194364.1_GM38192-001	chr9	+	73024293:73026139,	TTAAAAGTGTGTGCCACTATGCCTATCCTTGATTGGTCTGAAATGTACTGAACCCAAGGTTTATATATGTGTATTAGTGTTTTGTGTGTTATGTATGTGTAACATGTACATGGTTGGTGCCCTCAGAGGTAAAAAAAAAAAAAAAAAAGGATGTTAATCAATATGAACTAATCAGTACCCCCAGAGCTTCCTGGGACTAAACCACCAATCAAAGAAAACACATGGTGGGACTCGTGTCTCTAGCTGCATATGTAGCAGAGGATGATGGTCTAGTTGGTCATTAATGGGAGGAGAGGCCCTTAGTTCTGTGAAGGTTCTATGACCCAGTATAGGGGAATGCCAGGGCCAGGAAGCAGGAGTGGGGGAGGGGGGAAGGGAGGGGATTTTCGGAGAGGAAAC…
ENSMUST00000211468.1_GM45501-001	chr7	-	132837698:132840223,	AGTAATGTGTCTTCTTGTTTCTCTGTTCTTGTTCTCTGGTACTTTCTAGAGTTCCCTCTTTAGTTTTCATCAGAAATACTGTGATGTATATGGTTTTGTTTCTTTGCATCTCAATTTCATTTGAAGTGCTTGGGTCCCTTTGCCAGGATTGGAAAATGTCAGTTATTTGCTGTTTCTTATTCTTGCCCATTCTGGTTTCTTTCCCCTTCTTGGATCACTTATATCTGTAAATATTTTAGATCTTATATATATAGGTTGCCATGTTAGATCATTATGGTTCTTTGTCGTTTGTCATTCTGTTTTGAACAGGGATATTTTCTTTACTAATTCTTAAAAAATAATATCACACAAACTGGACATGGTAGAACATGCCTTTAATCATAGCACTCCAGAGGCAGA…
ENSMUST00000209894.1_GM45561-001	chr9	-	91961065:91961118,91932771:91932898,91931931:91932121,91927222:91927276,91922664:91922945,	CTCTCCGGATCAGCTGTGATGACACTGCCGTCAGTCTGTCCACAGTCCTCAGAGgtaggcctgcctccattctctgactcgccatcaaaatcttcctaatgtcagaaaaagcgtctcactttatctatttccacccaaacacccaaaactgtgtttcgattctttataaaaatctctttcactatgaagttttaaagatatctttggcttaacaacaattagacctaaagatcctaatgcaatttctgtttaaatgaatatgttattgcatttcaatttcattgtatttagtctaggaataaaaaaacaggccagagggtgttctggggaaaagtgcacaggcaggcacgcacgcacacacgcacacacacacacacacacacacacacacacacacac…
ENSMUST00000203845.1_GM44007-001	chr6	-	124381972:124384160,	ATTCTTAGATTTGGTCTTTTCATTGTGTCCTGGATTTCCTGGGTATTTTGGGTTAGGAGTTTTTTATGTTTTGATTTTTCTTTGATACTGTGTCAATATCTTCTACACCTGAGATTCTCTCTTCTATATCTTGTATTCTGTTGGTGATGCTTATATCTGTAACTCCTGATCGTTTTCCTAGGTTTTCCATTTTCACTGTTGCTTCCATTTGTGTTTTCTTTATTGTCTACTTCCATCTTTAGGTCTTGGACCACTTTTCAGTTCCTTCACCTGTTTGATTGTGTTTTCCTGTATTTCTTTAAGGGATTTGTGCTACATCTGCTCCAGTAGTGACACGCGCGACAGGCCCCAAAAAACCTGGGCGCTGTCCTGAGGTGAAAAGTTCATGGAAACTTAGTC…
ENSMUST00000173141.1_GM20546-001	chr17	+	36248821:36248906,36249943:36250009,36250174:36250414,36252185:36253679,	AGTTCCCTGGGTGTAGCCTAGCGATGGAGGCCCATAGTCACTCAGCACCTGGCGTTATTGGGAGGAGGTCGCCTTCCTAGTAGACCgtgagtggacactttggacgttgagggtggcggcgggcattcacggtcaaattcggcttgcacggcattccggcgggcgcgcggggcagagccgggtcaggccctgagcccgtgactgaggcccgggccaggcggtcccatgtccctgctcccgtctgagcgcctgccaggagcccgcgcactcgggccgcgcccttaaacatggccattcctcaccctgccgccgccgccacagtatatcacccatacatcgggcgcgcagtgcaggggcggccgcaaactttgagcccagccggtggccacctgggagctt…
ENSMUST00000205074.1_GM43908-001	chr6	-	148899167:148900638,	GGTGTACTAAGGACATGTCTGTATAACAGCCAGAGGGATCAAAGATGTGTGCTAAGGCTGAGCCATACCACAACTACAAACAGTTTTTTTTTTTTTCAGTAAATAACACAATTTTGGGGTTTACAGTGTGATCCTAAAACAGCCTTTAGTCCCAGAATTTGAGATGGTTCTCTGAGTTCCAAGCCAGACTGGTCTACATAGTGAGTTCTAGGCCAGACAAAGCTGCACATTAATTAATTAGAAACTAAAAAGTTTTTCAAAAATAATCTAAATGGGGAGAAGAAGGGACCAAACAAAGAAAGGGTGTTGAATAAGAACAAAATTTACAGGGAATGGTGGCACATGCCTGTAATCCGAGAATCTCAGGAGACAGAGGCAGAGTTTGAGGCCATCCTGGTC…
ENSMUST00000181186.1_GM26547-201	chr17	+	55557166:55558424,55563259:55563507,	TTGTATTCTGTTGCTTATGCTCAAATCTATGGTTCCAGATTTCTTTCCTAGGGTTTCTATCTCCAGTGTTGCCTCACTTTGAGTTTTCTTTATTGTTTCTACTTCCCTTTTTACGTCTAGTATGGTTTTGTTCATTTCTATCACCTGTTTGTATGTTTTTTCCTCTTTTTCTGTAAGGACTTCTACCTGTTTGATTGTGTTTTCCTGTTTTTCTTTAAGGACTTGTAACTCTTTAGCAGTGTTCTCCTGTATTTCTTTAAGTGATTTATTAAAGTCCTTCTTGATGTCCTCTACCATCATCATGAGATATGCTTTTAAATCTAGGTCTAGGTTTTCGGGTGTGTTGGGGTGCCCTGGACTGGGCGAAGTGGGAGTGCTGGGTTCTGATGATGGTGAGTG…
ENSMUST00000195413.1_GM38384-001	chr8	+	105633750:105634871,	CCCTTCTTTCCAAAGACAATGCCTTTATTTGCCCACACATCAGCTATTATTGTAAATTACTTTCAAGGTGATCTGAGGTAAAGTTTCAAATATTTCACACATTTAAAAAACAGTATTTAATATACAGCAAGTAACTAGGGCTAAGAGTGAAAAACTTGGTGTCCAGATATTGAGAAACCAAACTATCCCTTTTTTCATGTCTGTATTTCAAGAAGCTGAATGCAGACCAGAAAAGTGGCTTGATGGTTAGTAGCACTGGCTGCTCTTCCAGAGGACCTAGGGTTAGCATCCACATGGTGGATTATCACATTCTGTTAACTCCAGTTCCAAGGGATGTACCTCCCCTCTTCTGGCCTCCATGGGCACTGCATACACGTGGTACACAGACACACATATGTA…
ENSMUST00000140380.1_GM11672-001	chr11	-	106127136:106127351,106126336:106126764,	AAGATTTATTTATTTATTTATTTTATATAGCTGTATAGATGGTTGTGAGCCATCATGTGGTTGCTAGGAATTGGGAATTGAACTCTGGACCTCTGCTCCAGCCCCGTTAGCTCCGGCCCAAAGATTTATTTATTATTATATATAAGTACACTGTAGCTATTTTCAGACACTCCAAAAGAGGAAGTCAGATCTCATTAAGAATGGTTGTGAGGGCTGgtgagatggctcagtgggttagagcacccgactgctcttccgaaggtccagagttcaaatcccagcaaccacatggtggctcacaaccatccgtaacgagatctgactccctcttctggagtgtctgaagacagctacaatgtacttacatataataaataaataaatctttaaaaaaaaaaa…
ENSMUST00000193250.1_GM37111-001	chr9	+	120182564:120183197,	TTTATTTATTTATTTACTTATTTATTTTTCGAGACAGAGTTTCTTTGTATAGCCCTGTCTGTCCTGGAACTCACTTTGTATACCATTTGGCCTCAAACTCAGAAATCTGCTTGCCTCTGTCTCCTGAGTGCTGGGATTAAAGGCGTGCGCCACCACACCTGGCTTTATTTTTTTTATTTATATCAGTACACTGAAGCTGTCTTCAGACACACACTAGAAGAGGGCATCAGATCTCATTACAGATGGTTGTAGCCACCATGTGATTGCTGGGAATTGAACTCAGGACCTCTGGGAGAGCAGTCAGTGCTCTTAACCACTGTGCCATCTCTCCAGCCCTTTTTAATTGTTTTAAAAGTAAGCACACAAAGTAATAATTTCCTAGTGATGTTTTCATGTATG…
ENSMUST00000211992.1_RP23-98C9.5-001	chr8	-	94170748:94173412,	GCACTTGTCGGAAGCCTCTTTGCAGATGCAGCCCTGGGAGCACTTCGCACAGCCCACGGGGCAGCAGGAGCAGCAGCCTGTGGGGAGAGAAGAGTTGAACGTGAGCGAGAAACCTTGTCAGAGGCACACCACCTGAACGCTCCCGGGAGGGAAGGCGCGGCGCGGCGGGCTAGGGACCCCAGGAGAGTGACGGGGAAATGGCAGAGAAGATCCAACTTACTTTTCTTGCAGGAAGTACATTTGCATTGTTTGCATTTGCAGGCGCCAGCGCAGGAGCAGGATCCATCTAAAAGTAGAAGGCAGTCAGTGAGCGCGGTTGAGTGGGACCCGGGAGTACCTGAACGCTGTTCTCCTAGGAAGGTGAGGCAAATCACCCGGGTAGGCGAGCCACTATCTCAA…
ENSMUST00000198198.1_GM43063-001	chr3	+	103096746:103097826,	TTCGGAAGAGCAGTCGGCACTCTTAACCACTGTGCCATCTCACCAGCTCGGGGGAAATCTTTTCTTAACAGTAATAATAATTCTATATTAGAGCCTATAACAAATGAATCGTGATGGTCCATTTTCAGTATGAGATACATTTTGAGCTTGACATCAGCAAATCAATGCTTTTTTTTTTTTTTTTTTTGGTTTTTCGAGACAAGGTTTCTTTCTCTGTGTAGCCCTGGCTGTCCTGGAACTCACTCTATAGACCAGGCTGGCCTTGAACTCAGAAATCTGCCTGCCTCTAAAGATTTTTGTTTTTGCTTTTTGTTTGTTTGTTTGTTTGTTTTTTTCAAGACAGGGTTTCTCTGTATAGCCCTGGCTGTCCTGAAACTCACTTTGTAGACCAGGCTGGCC…
ENSMUST00000194989.1_GM37761-001	chr1	+	95738196:95740293,	GATAGATAAACCCCTAGCCAGACTAACTAGAGGACACAGGAATAGTATCCTACTTAACAAAATCAGAAATGAAAAGGGAGATATAACAATAGAATCTGAGGAAATCCAAAAATATTAAGATCCTACTATAAAAGCCTATACTCCACAAAACTGGAAAACCTGGATGAAATGAACAACTTCCTAGACAGATACCAGGTACCAAAGTTAAATCAGGATCAGATTAATGATCTAAACAGTCCCATATCCCCTAAAGAAATAGAAACAGTCATTAATAGACTTCCAACGAAAAAAAAAGGCCAGGACCAGATGGGTTTAGTGCAGAGTTCTATCAGACCTTTAAAAAGGACCTAATTCCAATACTCCTTAAACTATTCCACAAAATAGAAACAGAAGGCACTC…
ENSMUST00000186713.1_GM28959-001	chr9	-	106452436:106452918,106452181:106452248,	TCTAATTGTATCACTTTATTTCAGGGACCTCCGAAGTCGGTCTCCTCTCCTTATCCCACTCCCAAACCTCAGGGCAGGAAATGGGCTTGGCTGAGAAGATCCGTGCTTGATTACCTGGGGAGGTATGCAGCCCCTAAGGGAGATTTGAAGAGCACCTCCCCTTCTGAGGAGGCCATTCTGGTCTGGGACCAGTTGCAACGGGTAGGTAAGAGAAATCTAGCGGTGGCCACATTTTTATCCTGGCAAGTGGATCTCTGTTTACAAAGATTCCCTCCATCCTTCAGGAAACTGCACATGTACCTGTGCAAACTACACAAGAATGTGGGACCCCTGTGCTGCTCCCAAGGGAAAGGTTCTGTCTGGGTGTGGGATGGATCTAAACAAGCAATACCCATATGC…
ENSMUST00000181302.1_GM26609-201	chr9	+	62804478:62804771,62807677:62808234,	ACAACAGGCTAGCATAGAAATCTTATAGTTCAGGCTGGCCTTAAATTGGCAATCCTCCTGCCTCACCCTCTCAAGTACTGGGACTACAAGCGTGTACTATCATGCCTGGTCCTGAGTAATTCCTTAGTTTACAAACAAACAAATGAAACCAAGAGTGATATTTTAAGGGCTGGAGAGATAGCTCAGTGGTTAAGAGCACTGACTGAGTTCAAATCCCAGCAACCACATGGTGGCTCACAACCATCTGTAATGGGATTTGATACCCTCTTCTGGGGTGTCTGAAAACAGCTACAGtgtatttacatatatatatatatatatatatatatatatatatatatatatataatcttttttttaagtgatattttaaactgggtatggtagcacgtgcctaat…
ENSMUST00000171743.7_TMEM134-202	chr19	+	4125987:4126040,4126042:4126200,4127057:4127121,4127550:4127639,4127760:4130588,4130995:4131075,4131229:4131282,4131362:4131730,	AAATGGCGGCGGCGCTGGGCGCCTAGGCCGGCGGGGGCCATGAGCGCCGCCCGGcCCCCAGTTTAGCATCGATGATGCCTTCGAGCTGACCCTGGAGGACGCGGGGCCTGAGCCCGAGTCCAGCGGGGTCGCCCGCTTCGGGCCGCTGCACTTCGAACGCCGGGCTCGGTTCGAGGTGGCTGATGAAGACAAGCAGTCCCGGCTACGCTACCAGgtgaacggccctgctcgtctcaccctcttgtccaggatagggcggaaccccaggccgggccccggagaattctaactccggagcctctgcctagagaccccagcggagcggaaaattgtcccctagacgtgtctgctcatccagatttatgtccttgccctctgagctctgagttcggttccagt…
ENSMUST00000155836.1_GM12280-001	chr11	-	62566158:62566383,62564477:62565874,	AGGAAGACATTTCCTGGTCTGGGTGACTGCAACAGATCAAACCAGGCAGGAATTGGTGCAAAGAAGGAGCAGAAAGACTGTCACAGGTAGAAGAATGATCCTGGGGCAGAATGACGAAGGACAGGCTCTGGCAGCTCAGTCTGGGCCAAAGGTGCATCAGAGTGAGGCAGAAGATGACGACAATCCAGCAATCAGCCAAGCCAAGGAAGGATCCGGGAAGCAGAAGgcaggtcgacagccccaccttactgcacccaacacatgcctgcagcccacttcctcaccctaaacccactcccccaggtccctcccactccgtaccctccctcatcccacacaccctcctctcttcgctcccactctcccatcttctcccccaccccttagcccttcattctg…
ENSMUST00000204883.1_GM44200-001	chr6	+	113607475:113607790,113611182:113611527,	TTTGTGTAAACTATTTCAGTGTTGGTTCACATAGTTTTCTCCTACTTTGCCAGAGAACTGAAATATTTCACTTTTTTTTCTTTTTTTTAAACTCTTGTAAAAAATGTTTTTAAAGATTTATTTATTTTATGTATATGAGTACACTGTAGCTGTACAGATGGTTGTGAGCCATCATGTGATTGTTGGAAATTGAATTTTAGGACCTCTGCTCGCTCCAGTCAACCCCTCTCCAGCCCAAAGATTTATTTATTATTATAAATAAGTACACTGTAGCTTCAGACACCCAAGAAGAGGGCGTCAGATTTCATTACAGATGgttgtgagccaccatgtggttgttgggatttgaactcaggacctttggaagagcagtcagtgctcttacccgctgaaccattt…
ENSMUST00000130659.7_GM12940-002	chr4	+	127035450:127035854,127036563:127036649,127036932:127037013,	AGGGATAGTATATTATGGGTTGCAGTCAAACTTCATTGTGCTCAGACTGGTGAAAATAGGAATTGGGCTTTTGCATTTTAAAGAAGGTACTAGGCTTTTGCATTTTAAAGAAGATAGTTTTCTTTCTAATTCTCTCATCTACTTATTACCTACTTAAAGGATAATTTTAGATCCCCCTGCATAAAGTTTCTTCCTTTTTTTTTTTTTTTTTTTTTTTTGTTTTTTAATGCTACAACTTATTCCAGTCTGTAATCTCTGGAATTTTTTGCTCTTTAGAATTTGGAAGTTAACTAGCATTTTTCAAGCCTTTATTATATACCCTTGTCTTTTATACTAACGTTTATTTATTATTCTTTAGGTAAGAATGATTGATGTTGGCTGATTTTGGAGTCTTATTTA…
ENSMUST00000187850.1_GM43190-001	chr3	-	98447198:98448976,	TTTATTAGGTATTTAGCTCATTACATTTCCAATGCTATAACAAAAGTCCCCCATACCCACCCCATCCCCACTCCCCTACCCACCCACTTCCCCTTTTTGGCCTTGGTGTTCCCCTGTACTGGGGCATATAAAGTTTGCAACTCCAATGGACCTCTCTTTGCAGTGATGGCCGACTAGGCCATCTTTTAATACATATGCAGCTAGAGACAAGAGCTCCAGGGTACTGGTTAGTTCATATTGTTGTTCCACCTATAGGGTTGCAGTTCCCTTTAGTTCCTTGGGTGCTTTCTCTAGCTCCTCCATTGGGGGCCCTGTGATCCATTCAATAGCTGACTGTGAGCATCCATTTCTGTGTTTGCTAGGCCCTGGCATAGTCTCACAAGAGACAGCTATATCAGG…
ENSMUST00000162268.1_9130204K15RIK-004	chr11	-	79804896:79805172,79796193:79796291,	AGTGAACAGTCCTCTTCTGCGGCCTGAGGATCAAGATGTAGAACCCTCAGCTCCTTCAGCACCACGCCTGCCTGGACACTGCCATGCTTCCTGCCGTGATAACAGACTGAACCTCTGAAACTGTAAGCCAGCCCCAGTTAAATGTTGCCCTCAGAAGAGTTGCATTGGTCATGGTGTCTCTTCATAGCAATAAAACCCTAACTAAGACATTTCGGTTGTTGTGACTGTCGCTGACAAATGAGAGCGGATTGGAGTGTCCACCCTGGCTGCCTGAGGGgtaagctgcaatcaaggaagcttttatggtatacctgctggatggcctatgtggtagcgcaacattggtttgttttaatatttatttatttttagtgtctttgcgtgtgcacattacaagca…
ENSMUST00000213573.1_RP23-438P19.7-001	chr9	-	122847019:122848418,	TCTTTTAAGTTAATATTTATGGTGCTGTAAATGGCAAAATTGTGGCAGCTGGTGAAAGACCCCCGAAGGGAGACCCTCACTCAAGCCTCGGGACAGCCGCGGACCCAAGAAGACACTGAGACCGAACTCAAAATGTAGAAGGCAAGATTTAATAAAGTAACAGCAAGAAAGCACATAGACCAGAGCTCTGGGGTCGAAACTCATACACCTAGTATGGTGTAGAGGAGAATCTACCTCGAGCCAAAATTTTTCACAGGCTTATATAGGAAAAACTCAAGGGGGGAGAGCGGGGCAGGGAAAGTACAAGTTTGCATAACTAAGGGGTTCTGCCAAGGGAATTCTACGTAACTAAGGGGTCATGTCCTATTATTTGGCAATGTATCCGGTTCATTCTGAGGT…
ENSMUST00000207005.1_BC060293-001	chr7	-	34250252:34251355,	CTCTTTGATCTGGTGCTTGATGGCCTTGACATCCACAATGAACACAAGCATGTTGTAGTCCTTTATTTTCTTCATGGCTGACTCGGTGGTCAGTGGGAATTTGATGATAGCACAGTGGTCAAGCTTGTTTCTTCTGGGTGCACTATTTCGAGGATATTTTGGCTGCCTTTGGAGCCACAGGGTCTTGGGTCCGCTGAAAGGTGGGTGACTTTCTGATCTTTTTTTGTGGCTATGGTCGCCTTTTAGCACCACCTTCTTAGCTCTCAAGGCTTTGGCTTTGGGAGGGGCAGGAGCTTCCTTCTTCGCTTTCGGTACCATCTTGGTGAAAAGGGTGGCTTTTATTGCATACACTCTGTGCTGTACAGATGGCTGTGAGCCATCATGTGGTTGTTGGAAATT…
ENSMUST00000204899.1_GM43980-001	chr6	+	49254851:49256462,	CTAGGGCCATACAGAGAAACCCTGTCTTGAAAAACCAAAAAAATAAAAAAATAAACAAAAACCAACAACAAAGGCCCTCAGGTATATCATTTGTTTTTGCTGCTGTGAAAAGCAGTGGTCACAACAGTGTCTGGGTAAGCACCACAGCCTTTGTTGTACAATTAGGCATTAGGAGGTCTTGCTCTGAGATACTATAAAGTGTTAGCTTTATGGTTAAAAAAAAAAATCCTAAAATAAAGCATAAATTTATTCTTAAATGATTAATAAACCCTTTATCGTGACAAAAATTTAATGGCCCAGATACATTTTTTTAATTTCCAAGTTTCTCCTCATTAAGTATTGTTACTGAAAAATGACTTCTTTCAAAATGTCAATTTAATTAGTATTTTGTGGACAAAG…
ENSMUST00000214634.1_RP23-128C4.4-001	chr10	-	30603195:30606634,	AGTTTCCCCTGTGCCCGTATCTTCAAGGCTTTTCCCCACTATCCCCTCTATAAGTTTCAGTGTCTCTGTTTTTTTTTTGTTTTTTGCTTTTTTTTTTTTTTTTTTTTTGTGGAGTTCCTTGATCCACTTAGACTTGAGCTTTGTACAAGGAGATAGGAATGGATGAATTCGCATTCTTCTACATGATAACCTCCAGTTGAGCCAGCACCATTTGGTTGCTGTCTTTTTTTCCACTGGGTGGTTTTAGCTCCCTTGTCAAAGATCAAGTGACCATAGGTGTGTGGGTCCATTTCTGGGTCATCAATTCTATTCCATTGATCTACCTGTCTGTCGCTGTACCAGTACCATGCAGTTTTTATCACAATTGCTCTGCAGTACAGCTTTAGGTCAGGGATGATG…
ENSMUST00000182727.1_GM27010-001	chr14	-	61626704:61627337,61625926:61626154,	TACTTTAGGGTAACTTGGACATTAAAATAAAATTCAGTCTTAATATTGTAGGAAAACCTAAACAATTACATTCTCCTTAACCTTTTGGCTTTTACAAATGGAAGAAAATGTTTTTATTCTGACTCAGTAGCCTCCATCCAAGACCATTAAGAGAACGGGGAGAAATGTTAAAATGAGTGATTAGCCAGGTTTTTATTAATAGTGCTTTGTTGGCTCTCAAATTGTTTTCCTCTTGATCAGTTAGCAAGAGTCAAAGTAAATGGTTCCAAGAAACACTGAATTTGTTCATGTTTGTCAGCGGCCCAAACAGCCAAAGTCTTTTAATTCCTCCAGTTTGGGAATTGCTGTACCTAAGTGCCTAGTTATTTCTCATTTCTTAGTTAAGTCTTAACTAAGGAT…
ENSMUST00000207066.1_GM45088-001	chr7	-	81918943:81920350,	ATCAAAATAATTTTTATTTTGTTTTGTTTATTTTTGTGTTAAAGCGTTTGAAAGATACCAAAGCTACATTTATATTTTACCCTTAAAAAGAGATAGTTTACAGAGGGGTGCATTAAATTCTTAGAATGATATTATTACTACTGTAGGTTAAATTTTTGAGGTATTCGATAGACTATGAAATTTGTGCATTGATTCAGTGATTTTTGCCAATTGTCTAGTATTTTATAGTACATATGTTCCTGTTTTCAGAGGTAAATAAGATAATTGCTTGATTCCTAAATCTGAAATTATATAAAGTATCTCTCTCATTGGTCTTTGCATTACTTCTTCCTTGACCTGAAGTTTTGTGTTCTTTCGTGTTAATCTTCATCTTCATCCAAAGTCATTCTTTTTGGCATC…
ENSMUST00000194131.1_GM38383-001	chr2	+	24588566:24591225,	GCATGCAAATTTGCTTTAATTTTTAATAAATGGAAATATATGTATATGAAACATTTATTTTAAGATAAATTTCCTTATGATTTATTCTAAGTATTTTTTTTCATGGAAGACAGCTTTACTCTTCTGACTTGTATGGGTGCAAATATCACAGGATATTTGTAGGGTATTGCCTATCTCCCTGCTTACAAGGGGTGTTTTATGTACATATTTTATATATGTATGTACCTGGGATCCTGTGTGCTAGAAGCAAGGGCCACTATGCCTGTCAAGTATGACAAGGAGCTTTCCCGGTAGAGCAGCCTCAGCTTGGTATAAGAGCACAACTGTACTTAACCTTTGTATCTGACCAAAGTTCTTTACTTCTGCTAAAACACAGCCACCTAAAAACATATGGGGAAA…
ENSMUST00000161006.1_1700023H06RIK-001	chr13	-	80885152:80885524,80884224:80884894,	ATTGAAACTATTCCAGCCCTGCGAGCCCGTCCACGCGTAGCCAGGCTTGCCGGGGCACCTCGCAGGGTGCAGGTAGTTATCCTAACCGTGAGATCGTGGTGCAATGGATCAAGTGTTTGTCCACAGAACTCTCTATCTATACCCCCCACTACAAGTCTGAACTCTTCGAGGCAAAAGTCTTTGTCTCTTCTTATTTCATTAAAGGCTGCAACGTCCAAGCAGGCTCAAAAGCAAATTCATGTGCCTGCCCTTTTTTTTTTTTTTTTTAAAAAAAAACGAGAGCGCTGTCATTAGGCATTGTACGCCCCATCCGTGTGGACGCTGCAAAAAAAGAACTAGGGAACCATTCAGTATTTGGAATACCCTGGTGTAGgtgcgtaaaccctaagaattggcttc…
ENSMUST00000197999.1_GM42681-001	chr3	-	102783179:102784789,	TAGAATTTTACTCAACATCTACCAGATGCCAGGGGTTCTATATATCTAATACTCTTAGAACTCCTAATCATCGGAAAAGCCTTGAATAATCAGAGAAGGTTTTGCAAAAGTGGTGTTTTCTGAGATAAGCCATGAAAGATGAACAGGAGTTACCTGAGATGAGACATGGGATGAAGCCCTGGGCAGGTGTTCCAATAGAGGGAACAGAATAGTCCCAAACGGAAAGGAAAAATGAGACTCACTTGAGAAACTCAGTGCAGCTTGTCTAAAACCACAGGAAGCAGAGAAAGTGTGTAGCTTGGAAATCTAGGGAGAAGTGGGGGTTGGGTAGGCTAAGGGATACCAGAGAGTCAGAATACAGCATGAAGTCTGAACTTTTTTCTTTTTTTCCATTTATTT…
ENSMUST00000181605.1_9530082P21RIK-203	chr17	+	23749236:23749710,23749801:23750099,23751678:23754065,	AGGAAGGGCGGCTACTGACCTGGGGCTATGGGTTATGCTGGTTCTTCGTTGCCCCTCCCTCACAGGAGGCCTGGGAAGGAAAGGTTTCACTTTCGAAGGATGAGATGGCTAAACAGAAAGGCCCTGTCCAGTCATTTGCAATCAGACTTCGCCTGGTGGTTGCTACACTGACTGACTTGAGGGGGTGTCAGGGGTGTGGGGACCTCTGGGAAGAAGATCCTGGAGACCCAACAGTAGTTGGTGAGGAACCACCATGACTTGGTTTCAGAGTCCGCTGGTTTGGAGCAGAAAGGTAGGAACTGTATCCTGCCCATTCTCTCGTCCTGCTTCCCCAGACCTCTGACTCTGTCTTCTCTTTCCGCAGGAAAATTACGGCACCAGCTGGGAGCTGCAAATGCC…
ENSMUST00000192296.1_GM38271-001	chr3	+	106589260:106590862,	AAAATGTAGAAGGTAAGATTTAATAAAGCAGCAACATGAAAGCACACAGACCAGAGCTCTGGGGTCGAAACTCATACAACTAGTGGTGTAGAGGAGAATCGACGACCAGCCAAATTTTTCACAGGCTTATATAGTAAAACTCAAGGGGGGAGAACTGGGCAGGAAAAGTACAAGTTTACATCACTAGGGGGTTCTGCCAAGGGAATCTACGTAACTAAGGGGTCATGTCCTATCATTTGGCATTGTACCCGGTTTATTTTGAGGTTGTTCCAGGAGGCCCTTATCTCAAGAATGTTCTTGGAACAGTCTTTAGTTGGGAGGGTTCGAACTCTAGGGTGAGGAGTTCAGGAATGCATTCTGGGGTGAAGAGTTTAGGAGTGTTCCGGGAACAATCCCTAG…
ENSMUST00000195351.1_GM37963-001	chr9	+	108389082:108389343,108389855:108390205,	AGGCACCTAAGTGCTAAGATACAGGTACACATCTCCATATCTGGGAAAATAGTACGTTTTTTTCTTTTCTCTATTACCCAGAATTTCTATAACATTTAGGTTCACTAAAACTGTGTTTTAGTTACACCTGAACCTGCTTTAGGGGCATTGTTTCACTCCCCAGTGCTGGGATGGGACTTAGAGCCTTGTGCATCCTAGGTAAGTAGTGTGGCCGCCAAGCTTCACCTGCAGCCCCATCCACTCCAGAGGTTCAGTCACAGCTgtggagagaagaaaatgtgcacacccagctctgcagaccagggagcactgccttcctgaccaaagcgcccctgctggctccacaggcaccgggtgttctgtggagatgggggtggagccttctgctttggttttgtt…
ENSMUST00000204387.1_GM44189-001	chr6	-	102174030:102177112,	TAGTGTCTGTCTTTTTCCCTGAGATGGGTTTCCTATAAGCAGCAGAATGTTGGGTCCTGTTTGTGTAGCCAGTCTGTTAGTCTATGTCTTTTTATTGGGGAGTTGAGACCATTGATATTAAGAGATATTAAGGAAAAGTAATTTTTGCTTCCTGTTGTTTTTGTTGTTAAAGTTGGCATTCTGTTCTTGTGGCTGTCTTCTTTTAGTTTTGTTGAGGGATTATCTTCTTGTTTTTTCTAGGGCGTGGTTCCTGTTCTTGTATTGGCTTTTTCTGTTATTATCCTTTGAAGGGCTGGATTCCTGGAGAGATAATGGGTGAATTTAGTTTTGTCGTGGAATACTTTGGTATCTCCATCTATGGTGATTGAGAGTTTGGCTGGGTATAGTAGCCTGGGCTGG…
ENSMUST00000206710.1_GM45033-001	chr7	-	116396551:116399717,	TTTTTTTTTTTTTTAAAGAAAAAAAGAAAGAAAGAAAAAAGAAAAGAAAAGAAAATGCTGGCTTTTTTCCACTTGATGGTTTTAGCTCCTTTGTCAAAGATCGGGTGACCATAGGTGTGTGGGTTCATTTCTGGGTCTTCAGTTCTATTCCATTACTCTGTCTGTTGCTGTACCAGTACCACGCAGTTTTTATCACAATTGCTCTGTAGTACAGCTTGAAGTCAGGGATGGTGATTCCACCAGAGATTCTTTTATTGTTGAGAATAGTTTTTGCTATCCTAGGTTTTTTTGTTATTCCAGATGAATTTGTAAATTGCCCTTTCTAACTCTGTGAAGAATTGAGTTGGAATTTTGATGGGGATTGCATTGAATCTATAGATTGCTTTCAACACGATGGCC…
ENSMUST00000194706.1_GM7292-001	chr6	+	117716342:117718868,	AGTTCCGGCAGAGAGCGCAGCGAGCTCGGGAGTGTGGCCTTCTTCGCCCCGGGCCCCTCACGGCCTCGGCCCGCTCCGGGTGAGCCCGAGGGGCCCGGGAGCAGCCTCGGTCCCTACTCTGCGGACGCCAGGAGCCCTCGCCCTCGAGGCAGCCACCGGCTAGGCCACGCGGCCATTCCGCAGCGACTCTTGCCCTGCCAACGATGCGCCTGCATGGCGGCGGCCTCCCCGACTCCACCGGCGCCCTCTCTCCAGGGCCGGGCCCACCGAGGAGTCCCAGCCAGGCCTTCGAGGACGCCTCGAAAGTGGCGGCGAGCGTGGCATGACGGGAAGAATGGCATCCACCTGAAGGCCAAGGCTGGGCCTTCGGGGCTTCTGCGGCCTAAGGCGGCGGGTCTG…
ENSMUST00000195445.1_GM37144-001	chr1	-	4778063:4779212,	AGCCAGGGCTACACAGAGAAACCCTGTTTCGAAAAACCAAAAAAAAAAAAAAAAAAAAAAAAAAAAAAAATAAATAAAATAAAATAAAAAAAGAAACAAAAAACCCCACATTAACAATCAAGTCCCGAGTTCTGAATTGAGTCTATTGATTATAAATATCCACCATTATCAAATATAGATTGGGAACTAGTCTCACCCGTACTAAAATGGCAAAATCATCTGTTCTGAAGTTAGAGAAAAGTTACCATATCCTGAGTGACAGGACTTTAAGAAGCCCACTGCTTCATCTCTAGTGTTAAACATTCTAGGGAAAAAGATTCCTCTCCAATAAAGTGGGCAGTGAATACAAAGTGGATTTCCCCCTCTTCTTAAGGACAGCCAACCCGTCAATATTGTCAG…
ENSMUST00000181620.2_D930016D06RIK-003	chr5	+	104525735:104525972,104538826:104538973,104541166:104541262,104550886:104554207,	TAAGTCTTAAAAGCTGTTTTCCTGTGTTATGACAGTTGGATAGTTTTCAGTAGAGCAGTACTGAAAGCAATCCATTTTTTTAGTGCCTAAAAAGCATAAACACACCCTCGATCTGTGCTGCTTTGCTGATTAGCTGCCTCCTCCCACATCGTTGATAAGAGAGATTTGTACAACTCCTGTGTGCCAGGCCCTGGTCAAAGCTGATGGTCTCTCCTCTCCCTCACAGACTGCCTCTAAGgtaagtaccatatttcctatggaaacaggaaaactgaaaagtgagatgcctttctctgttctctcttacttctcactgagggcattgtgtgctttggtccttgactcacacaccagggaagacaaccatggaaacttggatctcatggtacaggttctgtg…
ENSMUST00000089534.5_GM7293-001	chr9	-	51655020:51655127,51621425:51624865,	AAATAATTGTATATCCATGTCTACACCCAAGACATGGAACTAGCCTAGAGTCCATCAATAGAGGAACAAATAAAGAAAATTGGGTGCATATACGCAATGGAATTTAAGgttggttccatttttatttctgtgtctttgtgtgggtatgagtgtgtgagtgcaagtgcctgtggaggatgctctggagctggagttgtgaggagactcacatgggtgctcactagggtcctctgaagagctgcaagtgctccttactgctgagtcagctctccagccccatcatggggttttattgagtaacaaagaatattgtgttatttgcaggaaaaatgggtggaacttagattgtcatatcaagttacataagccaaacagggataaataccacaaaaagagaaa…
ENSMUST00000200931.1_GM43150-001	chr5	-	149428866:149428962,149425653:149426191,	AGAAGGGGGAATCACAATGAAACAGGAAGGCTGTTCAAGAAGCTGGGGCCAGTGGGTGAGACTGAGAACCCAGCAACAGTAGCACAGCCAAAGCAAGgtaagcccgcccacaaagcttttgtttgtagcaggcagagagaggaggttgggaggtgagcagaacagagcctgaaatggaggagagaaacagactcagagaaagaaaagcaacagaaagaagaagggacattcccagaagtggaggaagggagaaaaggacacagacaattttcagggggaagaaaaaaaaaaagcgcctgacttttgctgcacacaaaggaagaaagagctgccactaaatacagttaatccagaccgttgacatctgctctgcagaacactacaggggccctgagctgg…
ENSMUST00000192942.2_GM37276-001	chr13	-	67612763:67614556,	TACACAGAGAAACCCTGTCTCGAAAAAACCAAAAAAAAAAAAAAAAAAAAAAAAAAAGCTTGCTGGTGGTGCAGAAAGAAGTCTGGTCACAACTGGGTACAGCAAACGAGCTGGGTACCCCAAAGATATCTCACCAGTTCTAGTCGAAGATCTGATCTACCTGCACCTGCATCACGCCCAGACCCTCAAGCCTCGCTGAAAGGGTGCTGCAGACCCTCTGGGCCCCTTTGTCTGTGTGGAATGGGTCTCTAGTGGACAAAGTGTCAGATGAATTGACAAACAGATGCACACAGGAGAGGTTGTGTTGGATCTGAATGTAATGTCAAATCGAGCATCAGACTTTTTATGCAGAAGACAATAAGGAAGTTGGGTGACATATTCACAAGGTACAAATGAGGT…
ENSMUST00000067136.6_1700082M22RIK-001	chr8	+	104652617:104654317,104657281:104657442,104658289:104658447,	TGCCCTCCGCGGAGTCCCGGAACCAAGGTGGCTTCAGTGGAGCCTGAGGCAGAAACCTCTCGGGCCGGGCGGACCCCTGTGCTCTCACCAGGAAGGTGGCCGGTTGTCTCCACTCAGGATATTTTCTAGTTCCATCCATTTGCCTGCAAAACTCGTGAAGTCATTGTTTTTAATGGCTGAATAGTAGTATTCCATTGTGTAAATGTACCACATTTTCTGTATCCATTCTTCAGTTGAGGGACATCTGGGTTGTTTCCAGCTTCTGGATATCATAAATAAAGCTGCTATGAACATAGTGGAGCACATGTCCTTGTTATATGTTGGAGCATCTTTTGGGTATATGCCCAGTAAAGGTATAGCTCTGTCTTCAGGTAGATCTATTTCCAATTTTCTGAGGAA…
ENSMUST00000195240.1_GM37724-001	chr1	+	33065130:33066350,	CCCCAAGGTCTAAATAACTTTAAACATCCCACAGTCTTTACATATTCTTAAAATTTCAATCTCTTTAAAATATCCATATCATTTAAAATCCAAAGTCTTTTTACAATTAAAAGTCTCTTAACTGTGGGCTCTACTAAAATAGTTTCTTCCTTCAAGAGGGAAAATATCAGGGCACAGTCACAATCAAAAGCAAAAGTCAATCTCCAACCGTCCAATGTCTGGGATCCAACTTACGATCTTCTGGGCTCCTCCAAGGGCTTGGGTCACTTCTCCAGCCATGCCCTTTGTAGCACACGCATCATCCTCTAGGCTCCAGATGCCTGTAATCCACTGCTGCTGCTGCTCTTGGTGGTCATCTCATGGTACTGGCATCTCCAAAGCACTGCATGACCCCTTCAG…
ENSMUST00000183707.1_1500004A13RIK-002	chr3	-	88832264:88832547,88819645:88825414,	AGAAGAGGCGGAGCCTATCTCTCATCAGGACCAGTCTGACTGCACCTGCATCCTTAGCTCAGAGCATCCCTGGAGCATCTAAGAGGAAAGCGCAGCTAGCAACCAGGGATCGTACTGCAGGGGCAATCGGTCATGCACCTTCCCCTCCCCTGATCTGGAGGTCTACAGCCGCGGCCTCGGTACTGACCGAGATTCCCAAAGTTGTCTGACCTCTGCAAAAGTGTTTCTATCAACAGCCTCTGATTACAACATGGCTGAGATCACAAATATACGCCCCAGCTTTGgtaagtagagcctgacaaactaatttgggggcgatcagtgccgttgcaatgccagatagctgaggaatgggcggggagtgaagtccaaatgggaccctctcattgccagcccagc…
ENSMUST00000138426.1_GM12953-001	chr4	+	116551740:116552347,116552485:116552627,	TACCAAAGGCAACCAGGAGAAGACTGTCTTCAGGGCAGCTAGGAGGAGGGTCTCAAAGCCTACCCCCACAGTGACACATCCTCCAACAAGGCCACACATCTAATAGTGCCACTCTCTGGGCCAAACAGATTCAAACACATGAGTCTATGGGAGCCAAATCTCTTCAAACCACAAGTAGGATTCTTTTCATGAAATATGACTTCATGATTGCTAGATTCTAATACAGGATTTTTCATCTTTTACTTTTCTCAGTATAATCAAAACACTGAAATGTTTAGGTACATGACTATACAATTCACAGACACACAAAAATGTAAACTAACCTTATATGACATAATAAGGATTAGGACATTTTTCAAAATAAGTTACTTTGAAATAATTTTTTTTTTTTAAAGATTT…
ENSMUST00000191756.1_GM37646-001	chr3	+	51423613:51423723,	GGTCTACAAAGTGAGTTCCAGGACAGCCAGAGCTATACAGAAAAACCCTGTCTCGAAAAACAAAAAACAAAAAAGACTATGCCGCCTGACTCAGGCCTGTTGGAACACTAG
ENSMUST00000193912.1_2900022M07RIK-001	chr1	-	25808956:25809972,	AGTCCACTATATTTGGCAATTTTGATAAAGTATTTAATTATCTCTCCTATGTTAATGTGTTTATAATTCTGTACCTCAATCATGTTTGCTTTTAATCTCTTACTTTTAAAATGAATTAGTCAGTGATATTTAATTAGATTTAGTCATGAAAGCAACTTTAACTTCTGAGTACTTTTCCAGTTGTGGTGTTTGGCCAACTAGTCTTCTTGATAATGTCAGAATTGAATGAATTACTATCTAATGGACCCATCAAGTTAAAAATATTAGGACTAGTATGTATCTTAGCATGAAGCAAACTATCACTTATGTTTCTGTGTTATCAGTCTTTTTCTTTCTGAAGAGTAAGTTTCCCCTGAAAAGTGTCTTACTTCTGCCTCTTTCTTAACATTTTTCATTAGA…
ENSMUST00000213142.1_RP24-553E23.8-001	chr9	-	105087479:105088286,105064805:105064828,	TTTTCATTTCTGATTTTGTTAATTAGGATTTTGTCCCTGTGCCCTTTAGTGAGTCTAGCTAAGGGTTTATCTATCTTGTTGATTTTCTCAAAGAACCAACTCCTCGTTTGGTTAATTCTTTGAATAGTTCTTCTTGTTTCCACTTGGTTGATTTCACCCCTGAGTTTGATTATTTCCTGCCGTCTACTCCTCTTGGGTGAATTTGCTTCCTTTTTTTTCTAGGGCTTTTAGATGTGTTGTCAAGCTGCTAGTATGTGCTGTCTCCCGTTTCTTCTTGGAGGCACTCAGAGCTATGAGTTTCCCTCTTAGAAATGCTTTCATTGTGTCCCATAGGTTTGGGTACGTTGTGGCTTCATTTTCATTAAACTCTAAAAAGTCTTTAATTTCTTTCTTTATTCC…
ENSMUST00000189404.1_GM28151-001	chr1	-	46849529:46850479,	AGCCAGATTTCTGAAGCCTATACCCCACAGCTTTTTGTCACAAAGCATCCCTGTGCTATGACACATTCAGTGACTGGGTGTAGGTAGGTAGCTTGTCTGTTGGTTTCAAACTCAGCATTGACTTAAAATCATGTGGATAAAAATACTAGTCATGAGTGTAGTGCCTGCCTCAGGAGTGGAAGTGCTGAGTTTTGTATCAAAAGGACTTAGTCACTAATACTTTAAACCAACATTAGATAAAGGAGACAACTGAAATTGCACGAGAAATGGAGGCAATCAAAGAACCTTCTTATCACAGTGATTTAATTTTAAGCCATCTTTCATCGTGTAACTCATACTAAAAATTATACACAAGGCTGGGGTGTATCTTAGCAGATGAGCTGTCTCCATAGTGCAGCC…
ENSMUST00000146314.1_GM15832-001	chr1	-	39550454:39552002,39548926:39549116,39547570:39547661,	TTCAAGCCTGCTTCGGGCTGTGTAGCCAGACTGCTACAAAGGGGTTAAGAGAGAGAGAGAGAGAGAGAGAGCAAGAGAGAGAGAGGGAGAGCACGCGCGAGAGCGAGAGCGAGCATTCAGCTGGCTTGAGCTGTGTAGTCTGCAGAGACTTCAGAACCACACATTCCTTCTTATGTGGAATTGTGAAAAGAACACTAGATGATTTTATGATTTACATTTCTACTTTTATTGCCTAATTTCTTTTCACACTTGGAAGGAGAAGGGAATTTATCCATGTTTTTCTACAAACTAAAAAAAAAAAAAAAAAAAACCTGGCAAAAAATGCCATATTGCATGTTAAAAAAAGCATTAAAATATGGATTCATTAAGAAAATCAAGTAGGCATACAGTAATGTCTTT…
ENSMUST00000180825.1_GM26699-201	chr6	-	38552138:38554007,38551531:38551951,	GCTTGAGGCAGGGTCTTGCCTTAACTCAGGCTAGCCTGGAACTATGTAACCTAGGGTAGCCTTGAACTCACTGAAATTCTCCTGCCTTAGCGTTCTACAAAGGCAAAATTGATGCTTCTTCTGAATCAATACAGCACTGAAAATCAAATCACTTCAACCAAATACTATTGTTTACTCATAAATATGTGTTTATTTTTAAGTTCAATAGGTCTGAAGGATTAAAAAATATTCAGGGACAGACACAGGAATATAAATTTAAGTAAAAAAATAATTAAACTTTAAGAATCCAGCTTCATTCTGGGACTACAAAGAGAAATTTACAGATATACTACATATTTAACAGTTCAGTTTTGTAATACTAGAGGGGGGCTGCTATCAGAAAATTGTCAGCCGGGCATG…
ENSMUST00000174808.1_MALAT1-005	chr19	-	5796389:5796952,5795694:5795785,	ATCCTCTCCAGCTTCATGCTGGAGCAGCTAGCATGTGATGTAATGTTGGCCTTGGGGTGGAGGGGTGAGGTGGGCGCTAAGCCTTTTTTTAAGATTTTTCAGGTACCCCTCACTAAAGGCACTGAAGGCTTAATGTAGGACAGCGGAGCCTTCCTGTGTGGCAAGAATCAAGCAAGCAGTATTGTATCGAGACCAAAGTGGTATCATGGTCGGTTTTGATTAGCAGTGGGGACTACCCTACCGTAACACCTTGTTGGAATTGAAGCATCCAAAGAAAATACTTGAGAGGCCCTGGGCTTGTTTTAACATCTGGAAAAAAGGCTGTTTTTATAGCAGCGGTTACCAGCCCAAACCTCAAGTTGTGCTTGCAGGGGAGGGAAAAGGGGGAAAGCGGGCAAC…
ENSMUST00000205400.1_GM44509-001	chr7	-	55973519:55974842,	ATGACCATGTAAATAAACATCTCTTTCAAATGTACCCAAAGTAATTTAAAAGTATAGTTATAGGCCCATGGAGACAGGAAGTATTTATTTTTTGTTTGTTTGTTTGTTTTTAAAATTTTATATTTATTTCATGTTATATGGGCTTTTTTTCTGCATGTATGTGTACCACCTGCATGCAGTATCTACCAAGGCCAGGAGAGGGCAGAAGATCCCTTGAAACTGGAGCATCTTCAGGTTGTGCTCCACCATGTGGGCCCTGGGAACTCAACCTGAGCCCTCTGCAAAGCACCCTGTGCTTTTAAGCACCGAGCCATCTTTCCAATTCCAATTCTTATTTTTTTCCCCTAATTTTCTCCTGATTTGTGGATATATGTGTGGATTTTTTTAACCTTTCTGTGC…
ENSMUST00000208685.1_A930016O22RIK-001	chr7	-	19421157:19421417,19417466:19419553,	ACACTGCAGGCTGGTGCGCCACGCCCTGCGCCTACTTCTGCGCGGGGATCATGTCGTCGATGGACTGGCCCTTTTCCAGCTTCTTCTCCATCTCCACCATAAGCTTCACGCCATCCACCACCAGCTGCACCTGTTCGACTTCGGATGAGCCCAGCCGATCGGCGTTGGAGATGTCGAACACGGCGCCCACCGCAGCCGTGTCCACGCCACCTGCGCGGGAGCAAACGCCACAGAGGCATTGGACAGGGAGCAGAGGTGCAGgtacgaccctgtgcccaagtgcaaacgtctcggaaagttgctgttcacaagtcaccagttattgatattaggccctgtatgcctggatgttagggtgaggtctcagctcaacaagaaattatagcacaggccagcgaa…
ENSMUST00000195496.1_GM37676-001	chr1	-	131932464:131932970,	TTTATTTATTCATTTATTTATTTTAAAGCAGATCTAAGAATGTTCTTTAAAGTGTCTTAAAAACCAGAGTAAAAATATTTCTTAAATAACCCTTTGTCCTATGAACACCTATAAGAAAATGACACTGTCTGAGACAAACATGTCACTTAAAAAACACAAAGGCAGAATACTGAGGAAGCAAATTTAGCTTAAGTGCAGAAAAATATACAGAAATTACTCCACTAAATTTTTAATAGCATAATAGGACCCCTAATCTTTTCTTCTATTGGCGAGTGGGACCTGAATGTGGAGGATCAAACCTGATCTTGATGCTTTGCTAAGGTATCTAGACTGTTATCAATGGCACAGAGGCACCCTAAATAAAATACAGTTCATTCATCCCATTGAGGCTCAGGCTCT…
ENSMUST00000176387.1_GM20712-001	chr15	-	58780461:58781951,	AGTTGTGCTGCCAAATAGTCCTGGCTGAGTGGCCTTCCTCTGGAGTGTGGCTGGCTTGTCAGGGCTGCTATACTCTTAGAGAAAACTGACCCTTCCTTTCTCACAAATAACAAAAGACAATACAAGCTTCTGTCTGACACCAAAAGTTTATGTAAGCTGTTTTGAAGCAAATCTGCCTAGTTTTAGAATTCCACATTATTTATGGACATTTTTACTGTGCTGTATTTTGTTTTGAAATAAAGTACCTGGGGATAGAATTATAGTTTTTTCATCCCCACCTCTTTTGAGGTGCTCTTCTGGGAACAATTGCTTAGTCTGCTCCCCCCCCCCCCAAGTTGTGTAGATTTAGAAAGTGAATTCCCATTCTTACCATGAATTATTTGAAAAGATAGGAAATGT…
ENSMUST00000199799.1_GM43604-001	chr5	-	136120966:136121670,	CATGAGGCACTGGAGTGAGGAAAAATCAAGTTAGAGGGACCCAAGACCATATCTATAAGGGTGAAGGCCCCTGGCATCTTTCACCACAGAAACTGAGACCCCATGACAGTGGCTGCAGGCTGCTCCTAAGCTAAAACATACATGGCCCCATCCCTAGGTATAGTAAGCAGGTACAACTCGCCCTGCCAAACATATCTGAAGAGTTGTAGAATTAGGGGCTGGAGATGGCTCAGCAGTTAAGAGCAGTTAAGTGTAGCCTGGCTACACTTCCAAGACCTACATAGTGGCTCGCATCTAACCCTAGTCCCAGGGGATCCAGCACTCTCTTAAGGCATCTTAGGACCCATATGGTACTCAGCCATACATGCGGGAAAAGCACCCATACACGAGTTGCAGACT…
ENSMUST00000191979.1_GM38075-001	chr1	+	61805221:61806140,	ACCTCTTAGCCACCTTAGTAGATTTGCCCTACTATTCAGGTAGGATTTCAAACTTTTGTTATACCCCTTTGTTATGTAATTTTAATAAGAATGTGACCTTTAAGATAAAGAATTGCTTACCCATCACTAACTAGCAGGGTATTAATTTAAACTATATTTCCAGTTTAGTCCCTGGCTCATCCACATCCATCCATGATGCCTTGCATTTTCAAGATGGCAGCTGAGATGCTGCAGTATGTTTTAGGCTGTGGAGCAAAACCTTATGGCCAGTTAATCTGCTGTTGTTATCTCATTGTCTTTCCTCTGGCTGCCGAACACTCAGAGAAGACAAACTAGCAATTTCGCTGACTCCTTCTATTGTCCATTTTAGTGGTGGTTTTCAAACTTTACTGTTTTTGC…
ENSMUST00000195280.1_RP23-330G24.3-001	chrX	-	152294828:152296304,	TTATGGCATTATTCTCTTTCCTTATGAATATAGTGTTTGTCTACTGTTTTAGTTCAGCTCTCCAGTATTAAATTCCCCAAATCTTTGCTGTGAGTTAAAGGCTTTATCTTCATCCTTAGGAGAGTTTGCTCAACCTTTAAAATACGTGTATATGCCTTGTTGCCTTTAAAAAGTACATCACCAGTCTAATTGTGGTTTGCTTTCATTAGGTTAGTGAGTGGGGTGCACAAGGAATACTGCGCTTTCATTCTAACGTGTTTAGACTTGTTACTTTTTTATTTATTCTGCTTTTGAAATGTGTTTCATGACTTAGTAGATGCACTTTTTTATAATTTCTGGAAAGTTCTCAACTATTAAAGTCTTTCTGGTTTATTTTTTTCCTCAAAATCCAACTGCCCA…
ENSMUST00000171173.1_GM17344-001	chr8	-	109868296:109868455,109861725:109862723,	GTCAGCCTGGCGAGGCCGGAGTAGAATTGTGGGAGGCTGGCGCCACTGCAGGCGGAGTAAGCCTCTGCTGCGCTCCACCCTGAGCTCCTAGGACCAGGGCGCAGGGAGAGCAATTTGGTACTTTCTGGATCCTCCAAGAAGCGGCCAGAGGAAGTGACAGgtaaggcctgcacctgttaaaatagacaagatacaaccctccaccatgggcggcgctggaattctccatccaagacgcttcctgctcccaaatgtgtcttgtcccctggcacccactgggggtgaaagaactgttgcttatactcacctcttagggatagctggcgaccttcttcatcaaaccacctcaagtacactaagctttccaggcacagttcagtgtccttttcctgtaatcaa…
ENSMUST00000190938.1_GM28198-001	chr7	-	127573049:127573116,127561878:127561976,127560271:127560358,127559142:127559357,	CCGCACTACCTCACCGTGCCCTCGGACAAGGCCCTTTTAGTTTCCTTCTGGAATCCTCATTTATTATAgtaagagcctgttccaaaattcctttttttgtggaaacctgcgtgtagacaagtgtggtcatgcacgcttaatcccagcactaggaggcgaggcaggcagatggatctcttgagatggaggccagcatggtctacaaagtgagttccaggaccggcagggctgtttatacagagaaactgttttgagaaacacaacaaaacaaaatgcatatgcagcttggccgtttggtcctgactagagctttcaggatagtgtccatcatcctggggtcacagactcctaccgtcttgctcccagaccctcctgcattaagtacacaaggttgttaag…
ENSMUST00000180844.1_GM26765-201	chr10	+	91149515:91149967,91150356:91150594,	GGGATTTCCTTGGTTGGTTTCCATAGCTTGATAGACCAAAAACAAAAACACGGCCACAAGGGCAAACAGCAACATTTTTATCCACATGGGAACGGAGCGTCTCTTCTTTGTCTTTTCTGACTTGACATCTGCCAAGGGAGCATACTTCGGGACGTACTTAGATGAGAACGACTCTTCCATCCTGAAGTCACTGAGCTCGAGCGGCCGGCCTGCAGCACCTTTGATTGGTCTGCGGCAGCTAGCACTGTTCAAAGTGAAACAGAATTCCAGATGATTCAAGTCAACAACCAAACCTTAGTGTGATTTCTAAGCACACTGCAAAATGCAGCAGCAGAAAATCGTCAGATAAAAGCAGGGGATTGACGTATCACATGCTTTTCTTTGTTTGTTTTGTTTTTT…
ENSMUST00000143016.1_GM12207-001	chr11	+	52233724:52233832,52236235:52236619,	GTACCTTTAGAGTAACATTGAAGGCTTGTATCTTCCTTAGAAGCACAGACCTGCCTAGTTGCATGTGAGGTAGGGATTTTGGTGCCCACCTTTAGTCCCAGCACTGGAGgcagcggcaggtttatggctgagttcaagactagtcttaagttccaggacagccagggtaatacagaggaaccctatctcaaaaaacaaaacaaaaactatcagaaaaaaagttgcttgtgaattttaaagaggtcttgaattaatcctcttttgaagggatgagggggaaatctgatgataagaaattgctggcttagagcttttagtattaatactgatttgtttttatttggctttttttttttccctgatgactcattttatatctcagttgataaggttttggat…
ENSMUST00000202387.1_GM43579-001	chr5	-	120626315:120627621,	AGGCAGTAAAGTTTATTACATTAAAACTCAATGCTGGGTCAGAGGCATCCACACGGCCCTGATCTCTGAATCCTGAAGGTGTGGAACCAGAAGCCGCTGTGACTTGCAGGGTCAGGACTTGGGTCTGCCTGCTTTGCATAGCTAGACTCCTATGCATCCTTTCAGAGGTCACCCAATGTCCCAGTCAAAAGCAGCTGTTGCTCTGTGGCCATATGGCACTACTCCTCACAGAGCAGCGCCTGTGGAAGGATCTTCCAACAGCACATGGACATAGTCCCTGACGTCCACACCCGGGGCTACCAGGAAGCCCCAGGGCTGCGTCTGGCTCCTCACATCCTTTTCCTCATCTTGCCCTTCCTGGAGGGAGCACCCCGGCCAAAGGCGCCCTGGCGCAGCTCC…
ENSMUST00000193542.2_GM37254-001	chr1	+	187236457:187240357,	AATGCCAGTGACCCAGTACTCAGTAGGTCACGCAAAGGACACGTGTTACTGGGTCAGCTCTGCAGTAAAAGGACAGTCTGTGTTCTCAGCTGGGAGTCTTCACTCGGTGAGGCAGCTCAGAGTTTCCACAGCTGTACACATAGCCAAGAAGATCTGCACAAGTTCTTAGTATTGCCTTTCAGGTTGCAAATACATTTTAGCTGGTGGAATTTTTCAGATTCAGAATCTGCAAGGAAGAACAAAAATTGAGTATAGTTTTTGTAGAAAACAGAGTGGAATCGTAGAACAGTGGTTCTTAGCCTGTAGGTCGTGACCTTCACAGGGGTTGGGTATCAGATACTCTGCATATCAGTTATTTGCATTATGATTCATAATGTTATGAAGTAGCAGCAAAATAAC…
ENSMUST00000198616.1_GM43667-001	chr3	-	34054335:34055429,	AAAGGGACAGTTCAACTGTTAAGAGTTATTTGTTCAGATCCCAATGCCCAAATGGTGGTTTACAACCATATTTAACTCAAAGTTTCAAGGGATCTGATGCCTTATTCTGATCTCCACAGGCACCGGGCACACATACATACATGCACACAAAATAATTATTTGTAAAAAGCAAACCAAAATGGCTAAGTCAAGATTTTCTGCCACACAGCTTTCTACTATCAATTTAAACTCCCTGTCAGTTTCCATTTCTCCTCTCAAAAACTACTTCCAGAGTTTTTAAATAGACTAGCTCAATAATTTTCAGTTATAAATATGAATGCATTTCCAAAGTAACTTTATTACAAATTCTAACACAGATGACTTATTTAGATATAGCAGGTTAAGTAAAGCAAAATACCA…
ENSMUST00000200675.1_GM43506-001	chr5	-	44516961:44517713,	GGCCTCTGCCACCACAGCCTGGAGGTTTAATTGGTTTTCACTACAGGAGAGAGCAGAGGAGATGGAGGGTACAAAGAGAACAATCCTGGGAGAGTTTCCAGCAGAAAGAGAATGGGGAAGGGCAATGACTGGGGTGTAGAGTTAGGGAACAGCCGGGAACAGAATGTTGGGATATCAGACTGGTGATGGTATGACGTAGGATAGCTGGGAGCAGATGCTATGTTTAAGATCAGCTTGAGGCTTCTGTATCAAAACTGTTGCAGCGGAAAAACCCCTGGACTGCTCTGTGAGTCCAGACAAAATATCCTGCGCTGAGGGACTTTCAATGTGTTTTGAAAATGAGTAGAAGCTAAGGAGTCGGGGACGAAGATAAAGAGGGTTCCAGACAGAAGGAACAGA…
ENSMUST00000141174.1_GM14493-001	chrX	-	10718266:10718710,10717473:10717570,	TGAGTTTGGAGAGCACGGTGTGCAGCCCGCGCAGGTGGTAGTGGAACTGCTGCTCCAGATCTTCCTCGCCCGCATCCGCGCTCTCCAAGTGACTCAGGCCCACCAGGATGTCCTTGGGCTTCCAGGTGCTCTCCTCGCTCCCGGCCGGCGGAGACGAAGGCTGGTGCAGGACTCCCCACTCGATATCATTGCGGATGGACTTGAGCAGCACGTAGTGGCTGTACATGTCCCGGGAGGGCGCGAAAAAGCTTTCATTGGCGCTGCCCGGGCTTGGGGCCGGGGTCGTGCGCTCCTCCAGGCAGCCGCCACTGCCGCCTACCTCCACGCTGACCTCGTCTATCTCCGGCTCGGACAGGGGTACGTCGCGCAGCAGACTGGGCACCATCACCGTCTGGTCCA…
ENSMUST00000181462.1_GM26631-001	chr9	-	57537424:57537629,57531287:57533585,	GGTCGCCATGACCGGTCCCGCCCCGCTCCGCCAGTGGCCAGACCGGCGCGGGGAAGAACGAATGACAAGACGTAACACGCCTTTAGAAAGATGGCGGCGCGCAGGCGCGGGTTTCCCTTGGCGCTTTCCGGCCGCCTGCTGCGGAGAGAGCATCAAGGTTCCGCCCTACCCGTCAGGAACTGGCCAGCCCAGGTCTTGCCTTTCAGgtactctgagacccgaagtctgtctgagcctgtggatgtgcaggaaagtcagttcagtctgtagtcaagtaaaatgacacatggtaggctagcgggttgtgccgacccaagtcgcgttgcaggcctctttcaccgcagccggggctcctttaagaccaatacaggaggggtcgggctcatatgaaggggctac…
ENSMUST00000197729.1_GM43547-001	chr5	-	103879908:103880235,	TTTAGTTGAAAGGGTGATACAGAAGCAGAGGGCGAGTCCCAGGAGCATGAGTGTTTAGCATGAGTGGTTTGCCTGTATGCACGTATGTGCACCACTTGTGTGCCTGGTGCCTGCACAGATCAAAAGAGGGCCTCTGGATCTGGATCTGAATCTGGAGTTAGGTGGTTGTGAGCCACTGTGTAGGTGCTGAGAGCTGAACCCAGGTCCTCTGTAAGAGCAGCAAGTGCTTTACCCACTGAGCCATCTCTCTAGCCCCACCGCTGTAGCAATTCTTAATGTTGCCAGCAGGTATAGTATTTATTTGACTAAAAAAAAAAAAAAAAAAAAA
ENSMUST00000203956.1_2010008C14RIK-001	chr6	+	125083437:125084029,	GTCTGCCACTAAGACAGACTTTGGTCTTTTTGTTGTCTTTTTGTTTTGTTTTTGTTTTTTCAAGACTGGGTTGGGATTTGTCTGTGTAATAACCTGGTTATCCAGAAACTCACTGGTGTAGACCAGGCTGGCTTCAAACTCACAGAGGTCCACCTGCCTCTGCCTCTGCCTCCTGAGTGCTGAGAGTAGAGGTGCGCCCAGCATGCTGGTGAGCCTCCGGTTTCAGCATTTCATACATGCTGGGGTTACAAGCCCAGCTGCAGTCAGTATTTTATGAAATTTGTATCTTTTGAAAACCGCTCTCTCTACATGGCCACCACACTTTGCTTCTCTGTCTCTTAACTCATTCTCTCTATCCCCCATCCTGGGCCTCCTCCCTCTCCCTCCCTTCCCTCGATC…
ENSMUST00000194316.1_GM36955-001	chr1	-	54518610:54520270,	TAGCTCTCTTCCTTTCCACATTAGGACCAGCCCACTTACACCCTCTGAGGGCCAAAACATCCTTCCTCTCCCATGCTCCTCCAGCAGACTTCTACTTAATCACATGATACTTTTGATGCCTCTTTGAGGAGTATTCATATCACATTACATTCTAAATTATTTGCTAATATCTTCATTGTTATCAACATACTGTGAACGCTGAGATTAACAAGCAGATACTCCCTCCCCCAATTTTTATCCAATCTGCAGTGAATACCACATTTAATATACAAAGAAACAAAACCCAAAGTTTTTTGAGACGTTAATGAGATTTGTGACCAAAATAATTAGGAAAATTTAGAAGAAATCAGGGAAAGATTAAGTGAGCATTGTTGCCAGTTGTTTTGAAGATTGAGTCTC…
ENSMUST00000194336.1_GM17530-001	chr9	-	86546682:86547153,	TGTTTCCTTCAAAATTCCCTGTTCTGGGACAGGCTGAGTACCCAACTCTATGACACAGACAAAAGAGATAGCAGACAGGAAAGGGTGTTAAACCACACCATGTCCTTGGGCACAGCTAGAAAGTAGACGATGTGCAACAGGAGTTACTGTTGTTTATACCAATGTATAAAATGTCCCTGTTGGAATGAGAGACTGGAAGCTCAGCCATGAAGAGTCAGTTCTCCCTCTGACCACTTTTCAGTGGGAGCTGTTGCATGGTTTCCCTAGTCATTCCTGATGGATGCTGTTGCAGTTGCGTGATTTGATGTTACTATTGTTGTTAGTTTACCTAGCTGGGTTCTTCAGTGGTCTCTGCTAGATGCTGCAAGGGTCAGAGGATATTTTGCTGCCCATCTGCTG…
ENSMUST00000194058.1_GM38253-001	chr3	+	106725599:106730276,	TAGCCTTAAAGAATTTGTGGTCTGTGATAGATTATATGAATTTCTAATAATATGTAGGCTTGAGAAAGCCACATTTGTTTTTCTGTCTTTGGTGGGTAAGTGGCAGTTGGGGAGAGAGAGAGGGAGAGGGAGAGAGAGATAATACTGCATATAGTATATTTTTTGTCATATAGTATATTTTTTTAACATAGAATATGAAATATTAAAAAGTCTCTTTGTTCAGTTATATTTCTTAGCTGTGTACAGTTTGTAAGCATGTATTTGTGTTGCTATAAATGGATTTAAAAAGTAATACAGATAAGTCAAAGCTAATTGAATGATTAATCTATGTGAGCTCAATATGTGAATAGAAATCAATGCTGTTACATGGTTGGAAAGTAGAGTATAGTACTCGTTTTA…
ENSMUST00000195723.1_GM37077-001	chr1	-	25755343:25759033,	GTGGAGTAGTCTCTGGAAGGTCCATCCTTTTATCTTATCTCCAAACTTTGTCTCTGTAACTCCTTCCATGGGTATTTTGTTTCCTATTCTAAGGAGGAATGAAGTATCCACACGTTGGTCTTCCTTCTTATTGATTTTCTTGTGTTTTGCAAATTGTATCTTGGGTATTCTAAGTTTCTGGGCTAATATCCACTTATCAGTGAGTGCATATCAAGCGACTTCTTTTGTGTTGGGTTATCTCACTCCAGATTATATCCTCCAGATCCATCCATTTGCCTAGGAATTTCATAAATTCATTGTTTTTAATAGCTGATTAGTACGCCATTGTGTAAATGTATCATATTTTCTGTATCCATTTCTCTGTTGAGAGACATCTGGGTTCTTTCCAGCTTCTGACTA…
ENSMUST00000200070.1_GM43847-001	chr3	+	105502907:105504846,	TCCCAGAGTCCTTTTTTTTTTATTAGATATTTTCCTTATTTACATTTCAAATTTTATCCCCTTTCCTCATTTTCCCTCTGAAAACTCTACTATCCCTTTCCCCCTCCCCCTGCTCACTAACCAACTCACTCCCTCATCTTTGTCCTGACATTTCCCTACACTGAGGCCCTTCACAAGACCAAGGGCCTCTCCTCTCATTGATGTCCTACAAGGCCATCCTCAGCTACATATGCAGCTGGAGCCATGGGCCCCTCCATGTGTGCTCTTTGGTTGGTGGTTTTGTTCCTGGGAGCTCTCGGGGTACTGGTTGGTTCATATTGTTGTTCCTCCTATGGAGCTGCAAACCACTTTAGCGCCTTGGGTCCTTTCTCTAGCTCCTCCACTGGGGACCCTGTGCTC…
ENSMUST00000192994.1_GM37123-001	chr3	+	32454587:32455757,	GTTAGGGAGTGCAGCACGCACGACATCTAGAATGCTTTACAGTGTGTCTGTGGAGACGTCTGGGGAACTGGGGTATTATGCTTTAATATCTGGAGATACTAAAGGTCTGCAGAGAGTAGGCATATGCAGACACTCCTCAGCTCCCCTATCTGCCCTGAAGGCAGACCCTCCTGCTATAAGGAAGTCACTTGTTCTGAGTCTTAGCAACCGGGTGAGATAACTGAAGGCTGACTCCTAGAATTCTGAGTCGAGTACTCCTTTCCATCCCCCTGGGAGTGTTCATAAGTTAGGAAAGCAAAAATAGCAAGTCTCTGCCCTTATTCATTCCTGGGTCAGACTGTGAATTAAATTGACAGAAGCCAGACTAGCAGGAGAAAAAAAAAGTGTGTGTGTGTGTGT…
ENSMUST00000192689.1_A930004J17RIK-001	chr4	+	131878628:131883237,	CAACCAACTTGGGATCAGGTGGCACATTATTGCCTGTTTGCCTAAAAGTCTGGTCTGTCTGGCTTTGTGAATATTCTCTAACTCCAACAACCTGCCTTGTATGATGAATTGTGTTGTGCTAGGGATCCAACCTCAGGCTGTATGCATGGTAGGCAAGTCACTCTACCACTGAGCCATACCTCTTACCTCTACAGTCTTGATTCTGTAGTGATTATATAGAAATGCTACATATAAATTCTATTTAATATATGCAATTAAAGGTAGGTTAGAAGACACTTAGATTATATTTGGTTTTCACTATTTTATGCATATGTAGCACTGGGAAATATTCTTTATGTAAAAATTGCATATTTTCAGGATTTGGGCATAAAAATAAATATGCATTCTTATGTTTTCTGG…
ENSMUST00000191877.1_GM38114-001	chr6	-	72642854:72644085,	GGGCAGTGTATTGTCGTTGTTCACAAGTATTTCATCTTCCATATGCACAAGGAGAATTTGTTAAGTGAGCAGGAGTGGGGAATGGTCTCTGAGAAAGATGGATAGCCCTTATATACATCTCCTTACTCGAGAGCCATTTCCCTCTTCTCATTCAGAAATGATAACTGTGATGCATGAGTCAGGTGTGTGGGCATATGCCTGTAATCCTAGTACTTGGAAGGCGGAGGCTGAGACTTAGAAGTTCAGGCCAACCTGGGCTACATAGCAAGTATTCAAAAACAGAAAGAAGCAACTACAAAAAATAAAAGTATTATGTTCATTTCACTATGTCACTTGAGAAAGTGCCAAAGAGCATAAGGGACGATAGCTGGCATGTATGTGTTGCTACATAATGTACCA…
ENSMUST00000196660.1_GM36266-001	chr5	+	137612852:137612930,137613578:137615247,	TCAAGGGCATCCAGCCCACAATCTCCTTCATCTTCTCCATTCGGTCCTGCAACGTGGGGCAACTGTGGATCTGGCTGAGgtactcctcacaggcctgggctgttcccccagggtcttggggggctccagccccctggctaggttcagggctcccccccaccctgctggctggcaggtctcgatagacagggcactgttcgatgtcgtggctggacagcatatagagacactctctggtggagcagagggagcaggcacacaaagggaccttagaggagagaacgggtggagctgagggaggcttaacactgcttccaggaagccgacttaaccctgatgctgtgctgacccctctcagacaggccctggccagcaagtgagcttcagcttgctatgttc…
ENSMUST00000155997.1_GM14033-002	chr2	+	55411790:55411891,55421056:55421350,	AGAACTGCAAATGAAATGCAAACCCGTGTCCTGAAGCATTGCCTTGTCCAGGATAGACCAATATTTTGTTCTATGTAGACCTTCAGTCTCTGTCACATCAAGgtaagcttgctttccccagatatctgacgaaataccttgatcttctgtgccatctaaattgagatataaaatttgctttttcctttatatagctgcttattagaccattatatttgaagattaatatgcagtaattttcctgtgacttaatgacattgaatttatataaaaaatacatatcaatactgtgattttatctggcttgaacttgttcatgtcttgtacacactattgcaatctctatgagttcatatatgtatcagtgctgttatgtgtagaagacactagtttattgtt…
ENSMUST00000135857.1_GM11646-001	chr11	-	106051671:106051852,106051151:106051365,	ATGGCGGAGGTCAAACATTCTCACAGACCCATCAGCGCCCACAGAGGCAAACATGTCCCTGCCCCCTCCAGCGCGGCTGAAGGCGATGTCATAGACCTGTTGGGGAGAAGGTCCAGATTCAGCTCACAGCGTGGACGGCTGTCATTTCCAGACCATCTGAACCCCAACTCACCACACAGCAGgtaagcgagtggcttctcagagaatacacatcatcctaccacagacactggctgacttcttcccatgccctgcttcctacttctcctctaaaaccctgagatgctctcgctgactagcacagcacacgggggtctgaataggactctgtattttctggctattagtggtttcacttacacgcagtcagatgccgattcacgataaatccacatacgg…
ENSMUST00000194247.1_GM38195-001	chr3	-	77702888:77704386,	CTCTAACCAGGACCTCACTGAGACAGATACAGATGCCCACATGCAAACTTTGTACTCAAGTCAGGAGCCCCTATGATAGAGTTGGGGGAAGGATTGAAGGAACCAAAAGGGATGTGAATACCACAGGAAGAACAAAAGTGTCAAGTCACCTGGACCCTTGAGAACTCTCAGAGGCTGAGCCACCAATCAAAGAGCATACATGGCTTGGTCAAGGCCCCTGACACATATGTAGCTGAGCAGTGCTGCATCTGGGCTCAATGTGAAAGGATGCACCTAATCCTGCAGAGACTTGATGCACCAGGTTGAGAGAATGGTGGTGGGGCTGCCTTCACAAAGGCAAAGGGGAGGGAGGGAAGAAATCTGAGAGGGAGACAGAGGCAACATTTGGGATGTAAATAC…
ENSMUST00000142289.1_GM13008-001	chr4	+	136003566:136004037,136010903:136010937,	TGAGAGCCCTTGGAACGCCAAGGATCGCAAAGGGCTATTCTGTATGTGTCATCTGTATGTAAAGGGCTAGTCCATCATGTGTGACCTGTATGTAGTGTAGCACAGAAAACATTGCACGAGTCTTCACAAATGTGACCAAAAGTTGAACATGACTGTGTCTGCTTTGTGGCCATTGTGCATGGGGTGAGGGACTGTGGAGACAGCTGCTCACTGGGCCCTCACTGTTCTCAGCAGTCCTATCCCTGACACAGACACTCTTGAAGGGCTAGAAAATCTGGCTCTAGGTAAACTGGGTGCCTCAGAAATCTTTGTGTGCCAAACCAGATGCTGACATTGGGACGGGCAAATGCATGTCCTTTCTTTCCCTAGGCCTACAAATTCCTAAAGGGAATTAAATCA…
ENSMUST00000208692.1_GM44810-003	chr7	+	70870913:70871256,70934214:70934272,70957004:70957216,70960466:70960611,70972043:70972119,70972820:70972946,70984411:70984893,	GGGAAAGAAGGGACATCTGGTGGAATGAACTACGTGGTTAAATCCTTTTTGAATCATCTTTTCTGACAACGGGGTGGAAGAGTAACTAGTTGACCACAGAGCTCTCTCTGTTCACAGTGAGAAACATGCTTTGCCTTGGAGGGAGTCCATCAGCTAATATTAACACAGAGAAGGCGAAAGTGCAGGTTGACAGGAAAGCCTGGCTCTCCCCTGACTCAATTCAGGAGATCATTAAGGACGAAGTCTTGCTGTAAAGTACACCTCTCTTCCTCCGATGACAGTGACAACCAGGGCGCTGAATCAGGGGCAGCCTGCTCTCCTTTGACAAACACCCACCCACTTTGgtaagtgccctttaatgtgcatggaatctttgtctaggaaagggatgcacagttg…
ENSMUST00000213634.1_RP23-228B2.5-001	chr9	+	45930112:45932438,	AGGCTACCCCAGCCCACTTCTCCCTGCTTACTCCAGGATGAGAGGAACAGTAGAGGTGGGGGTACAGCTGGGAACAGGGGCCAGGGCAGTGGTGGCTCTGGGGTAAGATGCTGGGCTGAGGCTAAGGATAGGTGGGAGCTGCCCATGTGCAGTCATCTTTGCCCAGTGACACCTCAGAGCTGTCAGGGCTAAGAACCTACATAGGCATTTGTGAGGCAGGCTAAGCAGGATGCTGCAGCTCAGGGCTGGCCTTCCCTTTCTAACTGATGATCTGCCGGGGTCGCCCATAGCCTGTCATGCCAGCCTGCGAGGCTCCTCTGTTGCTGCCCATTTGAAGGCCAATGACGTGCTTCCCCTCCTGCAGTTGGCTGTCTGTGAAGTCCCTCTTATGCTCCTGGG…
ENSMUST00000200303.1_GM42840-001	chr3	-	56014918:56017168,	AGCTAGAGTCAAGAGCTCTGGGGTACTGGTTAGTTCATAATGTTGTTCCACCGATAGGGTTGCAGATCTCTTTAGCTCCTTGGATACTTTCTCTAGCTCCTCCATTGGGGGCCCTGTGATCCATCCAATAGTTGACTGTGAGCATCCACTTCTGTGTTTGTTAATTCTACTTTTTCACTTTGTCTTCAGTGATCCCTTCTTGGTATCTATAATATGTTAGCAAAGACATATAAGTGAAGGGTATTTTATTATTATTATTATTATTATTATTATTATTATTATTATTAATTATTATTATTATTTTAAGTGTTGAAAATAGTCAAAAGCAAACCAATATATGACATGTAAAATTTAGATAAGATGCAAATTTCCGGGTCCATGTATAGTTTTACTGACTGG…
ENSMUST00000186823.1_GM29371-001	chr1	+	87080171:87080292,87095656:87096418,	GCTGTTTCCCGGCCAACGCACCAAATGAAAGACCCTCGAGGGGAGACCCTCCCTCAGACACTTAAGTCCCGGGACAGCCGCGTACCCAAGAAGACACTGAGACCATACATAAAATGTAGAAGgtaagatttaataaagtagcaacaacatgaaagcacacagaccagagctctggggtcgaaataaagcagcaacagaaagcacacagagctctggggtcgaaactcatacaccttagcacagggtagaggagtctcgacggtcagcaaaaattttttacaggcttatatagtaaaactcaaaggggggagaactgggcagggaaagtacaagtttacatcactagggagttctgccaaaggaatctacgtaactaaggagtcatgtcctatcaaggaa…
ENSMUST00000181323.1_GM26669-201	chr12	+	80108034:80109523,80112683:80113000,	CCCTTTTAGAAGCTATACATAAAATGGTGGTTTTCCTTCTGTACTGTCACAGAACTTATACATACATTCTCAGTCCTACCTGTGAAAGGCCTAAGGAGAAAGAAACTCAATTTGCAGTCCAACACAAAGGGGAGAATTTCTAAAATAAATAATCCAACAGTTTTTTGCATTTTTTTAAATTAATTTTTCATTTTTTTAAAATAAAATAACCAAAAAAAGTGTAAAGTTACAAAAATGTTGTTGAAGAATAATATATTAAAACTGTGGAAAAAAGGAAAGACACGTCACAAAATTTTAAGATTAATATGAAGATCATAATTTAACATAAAAGAATATATTCTATGGATTTGTCATCCCGATAAATATGAACAAAATTAACAAAAAAAGCATAGTTTGGCA…
ENSMUST00000203822.1_GM43863-001	chr6	-	117916531:117917722,	GAGTTTTAACCTCCGGAACGCCGGGAGCGCGTCCAGGCAGATTCTCTTACTCAGAAAGTTACACTCTTAAGACCACGAGAGCCGCGGCTTCAAAACTACTGCCTTTTTCTGCTCTAAAACTTACCAGGGGAGGAAGGTAGAAGTGACTTCTATATTCAGTAAGGAACGCGGCTTACGAACTCAAACTCCACCCGACGCCTTAAAAACGCAGAGGGCTCCGGGGAAAGTCCAGGTGCATCTTTTTGTTCTCAACCTGAAATGGAAGTTCCAATGACCATGGGCAAACGCTTTCTGTGGAAGCGGAGCCCCTGGAGACGAGCGTTTTGGCGGGAAGCAGGGCGGAGGGCAAGGTGACGCTGCTCCGCGGCCTTCGCCCGGTAGTCGACCGCGCCGCGCAGC…
ENSMUST00000198647.1_GM42967-001	chr3	-	152380857:152383168,	AATAAATTATGGAAAAAAATATCCTTTATACATATCAAATAACACACTGGGTATTTATGACATAATTCAACACTTCTGTAACTACTTTCAATTTGTTTTATGATTTTTTATTTTGTTTTATGATTTATTTTATGATTTTTTATTTTGTTTTAGGATTTTGGATTTAAAAAACAGACCTGCTATAGAGGTTATCCCAAATGTTCTGAGGCAGCATCAAAACTAAGTCTTCAATATAACTCGCTTTTCGTGGAGGAATACCTAAAAAATATTTACATGACTTTCAAAGGCGGTGCTTAAAATTAAAGAGCTTACTCAAAATAGGCAAGTATTCTCTCACACATAAAGTCATTTTTAATGGTAAATGGCCAATCCTCCACACACCCTCCCCGCTCCTCCCCA…
ENSMUST00000185789.1_KCNQ1OT1-001	chr7	-	143212155:143296549,	AGGAGGAACAGTTGCCTCAGCACGTCTGCGCAGCTTTCCTTGCGGCGCCCCTCCGCGTGGTCTATGATGGTGCATTTTGGTCCAGTCAGGCCCGGTGTGGTCGGCCTCATTTTGGATTACTTCGGTGGGCTTCTCCTCGGCGTGGTTACGGTCTAGTACACCTTAGTGTGCTTTTCTCTGCATGGTCCTTCCCAGCGTGGCTCGTCTCAGCAGCGTGGTTTTCATCCGTGTGATCGTCCTCTGCATGGTTTTTCACGGTGAGGTCATATCAGCCAGCCACCAGCCTCAGCATATTTGTCCACAGTTCTTTTGGAGCTGCCTCTGCTCGGATCACTTGAGCACTACACCTCAGTCCCGACTAGCCATCCTCAGTGTGCTTTGCTCAACGCGATCCTCCTC…
ENSMUST00000197090.1_GM43577-001	chr5	-	5154571:5157914,	TAGAAGGACGGGGTTTTGCTTTTATTTAATATTATAAGCAAGTGTTGCTTTGCATATACCAGCAAATTTTTAATTTGAATTAACTGTTTTTGAGGGTTTGTCAGTTATGGAAACTACTTTATGTAATTCTGGTTATATAGTCTAGAACATCGGCGTGCTTATCCTCCTGGGTTAAACTTTCATTTTACTCTTCATCCTTTTCTTCCAGTCAGAGGTTCATAATGTAGCCCAGGATCTCTAGGACTTTGCTGTGTAACCCAGGGCAGCCTGAAACTTGTGATACTCCTACTCAGACCCCACCTACCAAGACTATACGTGAGTGTCACAACACGTGTGCAGCTGTTTCCTAATCATCATTAATTCGTTAAAGGAGAACAGTTTCCATTAAAATTTCTGTTA…
ENSMUST00000181398.2_GM43972-001	chr5	+	25659809:25661275,	CTCAGTATAACCATTTATTTAAAAGCAATAATTCAGATTGCATATGAGCTAATAACTGGGCTTTTAATAGCTGACTTATCTTCAAGTTAATATAATTTTGGTGGTTTGTTCTTTCTGAACATCTTTGTTTCAGGAGTCTTCAGCTTTGTGCATTAACTTTTTAAAAAAGTTTGGTAAAGATCTTTGGTTTTCAAACATCTTTGTAAAACTGAACTTTCTGTAACTTCAGAGGTTTTCCAGTTCCTTCCCATTGTCTTCAGAGGAAAGTATCTTTTGAGGTTCATTAAATGTACTGCTTATATTCTGGATAATTCCATATTTGATCTTGTCTAGGATGCACAAGAATTCTTCCTGTCAATGTACTCATAGAAAGCGATCATATTTATGTGAGTAAATTCA…
ENSMUST00000217258.1_RP23-130L13.2-001	chr9	-	41890467:41890604,41887512:41887564,41886512:41886731,	GGGCCGTGGGAGGGGGCCCGGGACTGTATACAGCTGTCAAAACGTCTCCAACAGGAGGCTGAGGCCCAGCTGCTCCAGCCTGGCTCAGGCGCCGGGCACGCGGGGAGCACAGTGGACCTATCAGTGCTGCACCGAGCGgtaattgcattaggattagttatctcccgcgcctagctcattagcccagaggatggctcgcatccagcacgaggatggcaccgggagagggtgtgcgtggaacaggtcgtgataatgaaagactgctctcctattctccggcttcccacccggccctgtattctccgcctccctcttcctggaaacctcatttcctgactttttcctgacggtcttatgaaatgtgcaatttaggaagattgcaatgaagaaaaccaaaaa…
ENSMUST00000187215.1_GM29331-001	chr15	+	98589990:98590099,98590596:98591090,	TTATACAAAGAGTTTGATTTTATTGATATTTAAATATATTAAATATTTCACTGAAATACATGGTACGTCACCCTCCCCCACTCCGACAGTGGTTACATTATAAAACCAGAgcccattgcctcccgtgccctgacttcctccccaaatggtgaggagagtggctacggtaactcagagagggacatgactggctggcactgtggtacggggagccagggtgtggacaagcccctcccacctggcaagaagcagacccaaagccaaggtctccctgctttggcttatatacctcacacctgccccaatggcgtctagtagtcccttcctatccaaggctaggatatggctcggggagacagaggaaattttctgcctggaccagctgatcttcctctcctc…
ENSMUST00000213586.1_RP23-364M19.1-001	chr9	-	26032486:26033479,26030980:26031061,26028685:26029803,	TGCTGATGCCGTATCTATGTTTCCTGATTTCGTTCCTAGGGTTTCTTTCTCCAGAGTTGTCTCCCTTTGGGTTTTCTTTATTGTTTCTACTTCCATTTTTAGATCCTGGATGGTTTTGTTCAATTCTATCATCTGTTTGGTAGTGTTTTCCTGTAACTCTCTAAGGCATTTTGTGTTTCCTCTTTAAAGGCTTCTAGCTGTTTACCTGTGTTTTCCTCTATTTCTTTCTTAAAGTTCTCCATCATCATCATAAGAAGTGACTTTAGATCCATGTCTTGCTTTTCTGGTGTGATGGTGTATCCAGGACTTGCTATGATGGGAGAATTTGGTTCTGATGATGCCAAGTAACCTTGGTTTCTGTTGCTTCTGTTCTTATACTTGCCTCCTGCCATCTGATTT…
ENSMUST00000123834.1_GM12720-001	chr4	-	103550632:103550682,103549469:103549620,103538845:103539113,	GAGGCAGATGAAGAAATAGATGGTGTAGAAAAAGAAAGAAATATGCTAAAGgttagtgtttaaagtcttcaatccattatttgaccttgagaatgacaaatgccccttctaaagtctgtatctcaaaatataaggtggggcagatatagatatggatagggatggggtagagatagagatagcagtaggggtagagataggaatagggataaagatagtgagggagagagatacagatagagattagctagaaatagatagatatagagataaaggtgtgtgtgtttaatacaaattttaatacaaattaatgtagacaatttattgagaataaaactgtgataccataaatcccattcaaaggaattttgagggacgcaaaggactttttggttcaca…
ENSMUST00000181241.1_GM26869-201	chr2	-	178028274:178028736,178023808:178026867,	GAGGTTAGACAACATTCATTCCCTGGTGTCTTTTGTCTCCCTGATCAGTCAGAACCCAGCTTGACAGGAGTTGTAGGACTGTTTTCCAAGCCCTGGGCAGCAGAGGCTGGATTTAGGAGTTCAAAGCAAGTCTTAATTACATGGCATAAAGAAAGTAGGAGCTACAGGAGATGTTTCTCTAAACAGACAGATATGAAATCTCTTTAAAAACAGGAATGAAATTCTTAATTTTGGGGCAATATTGGAGAACAGAAACACTTAAGAGACCACCCATGGATAGTGAAAATGAAATTTAAAATCTAATACCAAAAATGAACTTTTTAAAAAGAAAAAAATAAATGAAAAAATATATTACTGTACTGATTTGAAAAAGATCATGCCCTTCCTGGTAGAAGGAAT…
ENSMUST00000201412.1_GM43747-001	chr5	+	74575947:74577276,	GTTTTTTGAGACAGGGTTTCTCTCTGTAGCCCTGGCTGTAGACCAGGCTGACCTCGAACTCAGAAATCGGCCTGCCTCTGCCTCCCGAGTGCTGGGATTAAAGGCAGGCGCCACCACGCCCGACTAGTTTTTCTTCTTAAGATAATAGAAAGATTGCATATCTAGATTTACTTTGAACAGACCTAACTTACACCTTTTATCACTACATAACTATTATTCTTGCTTTGGAAGTTAATATTTGTAGTCATTTCTGTGTGGAGGTTTATAGATAGGATTCATATAAGTGAATATTCTTAAATAGTTCTTAAAATTATGAGCTGAAAAGGTCTGGAGAGATGGGTCAGCAGTTGAGAACACTGGCTGCTCTTGCAGAAGACCTGGTTTTGTTTCCCAGCACCT…
ENSMUST00000194858.1_GM19918-001	chr1	+	156678545:156678944,	TATATTAAAATCTTTTATTTTTTTTTCAGAATTGAAACCCATAGAACACATTAGAAATCTTACCAAGTACAACCTCTATCTGCACATAAGCTCCAAGAGGAAATCCAAGGCAGATCAAACAAGGGTGGTGATGCCCACACCACCCTTTAGACAAATAAATTAGCTTCCCAGGAAGTTGCTCCCAGCTTCCCCCAGGAGTTTATGAGGACCACCTTAGGTCCTAAGAACCAGTGACAGCAGTGTCAGCCCGTTCACCACCCAGACTAGAGAAAGAAGGGGAGAAGAGCCTCCCCCACGGAGTGTGTCACCTGCTAGCAGGCTGCTCGGCTATGCGCGATGCACATTCTAACCTTACTAGCCAAGTCCTTTCTCGGTGCAGCCACTCAGTACTTCCTTGTGT
ENSMUST00000207742.1_GM45040-001	chr7	+	107780914:107781015,107782295:107782362,107782481:107782626,107785990:107786251,	AGGAACATCCCTCCATGGCCTCTGCATCAGCTCCTGCTTCCTGACCTACCTGCCTGAGTTCCAGTCCTGACTTCCTTTGGTGATGAACAGCAGCATGGAAGTgtaagccgaataaaccctttcctccccagcttgcttcttggtcatgatgtttgtgcaggaatagagaccctgactaagacagctagggatagttatgaagctatattgatagagtgtttgtccagcatgcttgaagccttggatttgagacccagtaccacataaagcaagcatgatggtgcccaccaatcccagtactctggagatggaggcaggagtgtccgtcactcaaggtcatccttgcttacctgctccttgagttacagcagaccttgtctcaaagatcggatattattt…
ENSMUST00000186876.1_GM29542-001	chr12	+	31486958:31487529,31487566:31487634,31487827:31487889,	ACTAAACATTGGGTTTAATAAAGTCAGTATTTCTCAAAGTGGAACAGTGAATTTTTTTTCAATTTTTTACAAATGGTCGTTTTGGGAAAATTTATCACATCAAAGTAACAGTTAAGATAGAATTGTGCTCAACCAAGCCACTTATCTGCACTACAGAATAGTACTTGAAAGCAATCCTAGTCAGATTAAAACCATTTTGAGAGACAAGACTTGTGTTAATAGCTACCTCAAAAGAGGTAGTTTTCCTTCCACAGTCAAAGGTCAATTAAGATTGACTAATCTTTTTTTTCCTTGTCATATCTTCAGTTCAAAACACTATGATCACTGGTAATACGGTCTGTATCTTGTTTGATCTGGATGATGCGGTCCAGGTAGTGGGGTTTGAGAAGGCGGGCCCTG…
ENSMUST00000138539.1_GM15591-001	chr16	+	45736503:45736585,45736775:45737318,	GTCTCATGCATTTGGCAGGATGTTTTAGAAAGAGGAATGAGAAAAGGAAACCTTAAAACAAGAGACCAAGCAAGCCGGGCGTGgtggcgcacgcctttaatcccagcacttgggaggcagaggcaggcggatttctgagttcgaggccagcctggtctacaaagtgagttccaggacagccagagctacacagagaaaccctgtctcgaaaaaccaaaaacaaaaaaaaaaaaacaaaaaaaaaaaaaacaagagaccaagcaatagggcagCAAAGACAAAAGCCAGGTCACTCTAGTAAGGTAGAGGGAGATGGTGAATAAGTAGAGAGAGAGAAAAGGCAGAAGATAGGAAGTACTCCCCGGGGTGGCCAAATGGCTCATGACTTACCTCAACAGG…
ENSMUST00000202491.1_GM43460-001	chr5	+	147428830:147429886,	GAATTCTTCCCAAACACGGGACATTTTTATGAACCACTTCGCTCATTATGAAGTGGATACTTACTTAATCTCAAATGTACAAAGGAGACACAGAGAAGCAAGCAGGTTCCAAAGGCAGGTCTGAATTCAAGGATGCTGTAAACACTCTCCCCACTCCCCAACAGTTCTCAGTAGGAGTTCAACTCTTTAAATCCCCTCTAACAGCTGATGTTAACACTAGACACTAATTCACATCTTATGCCTCATTAGCCGGAGGATAAATAAGCCCTCTGAATTCAGGTCCGACTGCATCTGGTTAACTTTTGCATCCCCAGCTCCTTGGGAACATGTAATTAACATTAACAAATACCTGTTGGATATTTAAATGAGTGAACACTGCGTCCACGCAGAGATAGCAGC…
ENSMUST00000210611.1_GM45507-001	chr7	+	138890964:138891305,138894417:138894512,138894595:138894675,	GACTGTTAAAATGTCACTTTTATTTTAGCACACCTGAGTTAAGTGTGGGACAGTGAAACAAATACAACAGGATATATACAGCATGTCAAGGAGGCAGGCTTTAAAACCATGCTATAGAAAAGAGAAGACTGGGAGGACGCCCGATTTAAGCAGCTTTGGATCCTGATTAATGGATATGCAAATATAGTATTCTCCAGTGGATTTGGCAAAGATTTTGTTTTTCATTTCCAGTCTTTTAAAGTAGACAGCTGATTTTCAGAGCACATAAGATTTAAATACAAACAAGAGAATTCAGCAGAGTGATAAAGGTGCCTGCAACAAAACTGACCACCCAAGGTAATGgtggacagcaaggcgagaatcctcatcctgcaaagcaggacgagggggaactgcaaa…
ENSMUST00000213140.1_RP23-104D6.4-001	chr9	-	43734114:43736436,	GGAGTGAGTTTCAGGACAGCCAGGACTACACAGAGAAACCCTGTCTTGAAAGGGAAAAAAAAAAAAAAAAAAAAAAAAAAAAAGAAGTCTGAGATAAAGTAAGTGCTCTCCTTGCTTCTGGTCAAGAGCTCCTCCTAACAGTCCTGCCACTCACCACTCTAAATCCCAGGGAATTCTGCATGTGACTGGAAGTGCCATGCCTGCCTTGGGTGGGGGCTCTTAAACTCTACCATAGTGTTGGGTGAGGAGCTGCATAGACCAGCGAGCTTAGGTCATAAGGTCAGGAAGGACTAGGCAGAGCTTTGGTGACAAGGATTGAGAGACAAAAGATTTTAAGAAGTGGACATTTCATCTCCCTTTCATAGAGGAACCAAGGAAATTATAAGAGGGTGTCTTCCT…
ENSMUST00000099647.1_WT1OS-201	chr2	-	105077895:105078107,	ATGATTTGTTTGTTTGTTTGTTTGTTTGTTTGTTTGTTTGTTTTTTCACAGATTTTTGGAGAGGGAACAGGGTGTTTGTATGTAGGTGTTTGTTTGCATAGGCCAAAGATCAACCTCTGCACAATGTCAGCTCTCAGGGGACAGTCACATTGTATTTTGAGAGAGTCTTCCCCTGGGACCTGGGATACACTGACTGGTCATCAAGGTCCATGA
ENSMUST00000192826.1_GM37893-001	chr1	+	151445305:151447741,	TAGCGGTTTATTTTGTTTTTGGCGCTCTAGGACTCAGTCTCCCTCTGAAGCTCAGGCTAGCCTAGAATTGCCTATATAGCCCAAGCTGGCCCTGAGCTCCCGCTCCTCTGCTACTGTCTCACGGTGCCATCCTGCCCAGTGCTAGTCTTCATTGAAACTAAAAACTTTTTTCTCAAAAGACTTTTAATAATAGAGAACAGAAAATAGAAACAGCAATTTCTGAAAGGCATTTGTGCTCATCCATGCCCTCATAAAGACTAGCCGATTAGAAGTGTACACTGAGAGTGAAAGCTGCTGCTGGTGTGGTTAAAAGCATGGGCTTCAGGGCTAGAGTCCCTGAGTTCAAGTCCTGGCTTCATCACATGCTAGCTAGCGTATAGCCCCAGGAAATTGTGTTTG…
ENSMUST00000196216.1_GM42413-001	chr5	+	45434389:45434588,45450001:45450138,	CTCTGCTCATTTCCCATAAACATACCTCACCATCCCAGGACAACAAAGGAATGCCATGTAAGAAACAAACAAGACTGGTTATCTCCTACCACAAACAGGAATACAGAAAACATGGGGCCAGATTCGGCAATACAGACAGGTTAGTGATGTTTCGAGAGGGCTCTCCCAGGCACTGAGATGCAGCTTAGAAATATGCTGGAgtaagctctgtcttcccatctgtggttaccacctggattaggcttcctgagtttggccgtttgttcccagtgatccagtcatggaaggttctagaatagcaagagacatgttatactcttaaagcattctctgggcacatgctaatattcatactggtagccttgggtgtgaagggtggtttctagaagggactgtgag…
ENSMUST00000181718.1_GM26750-201	chr8	-	4088987:4089166,4088149:4088679,	GAGAAAATAGACTATTCATTGCACAATTAATAGAAAAGTGAAAACGTTTCCAAATCTACAATAAACCTGTATCCAAAGGAGTGATAGGTCAGTGATGTGCTGAACTTTTGTTCTGGGGTTCGGCTGTGCAATAGACTTGCTTGGTCAGCTGGCATGGGTAGGGCTCACTTCCTGCCTGTTgtgcaatagactggcttggtcagctggcatgggtagggctcacttcctgcctgttgtgcaatagactggcttggtcagctggcatgggtagggctcacttcctgcctgttgtgcaatagactggcttggtcagctggcgtgggtagggctcacttcctgcctgttgtgcaatagactggcttggtcagctggcgtgggtagggctcacttcctgcctgt…
ENSMUST00000173314.1_MALAT1-002	chr19	-	5797004:5797464,5795691:5795785,	TGCTGTGCTGCCTTAGGTAAATGTTTTTGTTCATTTCTGGTGAGGGGGGTTGGGAGCACTGAAGCCTTTAGTCTCTTCCAGATTCAACTTAAAATCTGACAAGAAATAAATCAGACAAGCAACATTCTTGAAGAAATTTTAACTGGCAAGTGGAAATGTTTTGAACAGTTCCGTGGTCTTTAGTGCATTATCTTTGTGTAGGTGTTCTCTCTCCCCTCCCTTGGTCTTAATTCTTACATGCAGGAACATTGACAACAGCAGACATCTATCTATTCAAGGGGCCAGAGAATCCAGACCCAGTAAGGAAAAATAGCCCATTTACTTTAAATCGATAAGTGAAGCAGACATGCCATTTTCAGTGTGGGGATTGGGAAGCCCTAGTTCTTTCAGATGTACTTC…
ENSMUST00000123949.1_GM12264-001	chr11	-	59780223:59780321,59775286:59775686,	GGTTCTTAATATTCTACACAGCAAACCTGCATGAAGCCACATTAGTTAGTAACCACAGAACTGGTTTTGGATCCTGGAATTAAAGCATTAATATCAAAGgtaaatcttaaaatgatttaaaattcatttatatcaaagtttgtgatagaaacaaaacataatagtgaatttagtgttctttacaatctatagcttgctcaaataaaattagatgtgtggtctgactaccttgtaaaggagagatgagccaatggcatgtcagctgtggcaagctggagtgggcttgtgtggctaggattcttaacagtggtatctctttatggcaaatgccagcaatgaggtcctgccccacaatggaagctgctccaggctgacctgtgacccatgcgaaactggaga…
ENSMUST00000201019.1_GM43775-001	chr5	-	66069501:66072895,	GAAAACAGACAAGAGAGAAAGACAGGGGAAAGGGAGGAAATTTTATTTCATTTTTTAAAAAAGATTTATTTATTATTACACATAAGTTCACTATAGCTGACTTCAGGCGTACCAGAAGAGGGTGGCCAGATCTCATTATGGGTGGTTGTGAGCCACCATGTGGTTGCTGGGATTTGAACTCAGGACCTTCGGAAGAGCAGTCAGTGCTCTTACCCGCTGAGTCATCTCACCAGCCCTTATTTTATTCTTAAATACAAAAACAGAAATCATTTTTAGAGAACTGTTTTCATTTTCACAGTTTTCATTTAGAAATAAGCACTCATTGCTCGTTCCTAATCAGAGTCTTTGGTAAAGAATTTACTGTTGACAATTCAAAAAACGATCTATTTTTGAATCAGT…
ENSMUST00000207411.1_2900027M19RIK-001	chr8	-	9685829:9690276,	AGCAAGTGATCCGTGGGCGCAACTTTGTTGTTGACATAGAGAGTTGTTCCCATGAAAACTTGTTTTGTTTTGGAAAGTTTATGAAGAAATGGAGGGAAATAATTAAGATAAGAGCCGTATGTAAATCTTTTGGAATTGACTTATTAAATTCTTGGCAAAGCCATCAGGAGATTATCCCGTTAGCAGAGTCAAGGTCTAGACAGCGACTTTGTGCAGAGCTGCTCGTCTCTGTACTGCATTGTTTTCTTCATTTGCTTGCTCGGTGTATGATGTATTGTGGGCCCATGGTATGATTTATCATGGATAGCAAAGCAGTGTCATGTATTCCAATACTATCTGTTTCAGTTCATGCTTCTGATGACAAAATTGAAAATAATCAATCATACTTAAATACAGCCC…
ENSMUST00000205226.1_B130021K23RIK-001	chr6	-	87830274:87832866,	TCTTACCCACTGAGCCATCTCACCAGCCCCCCAACATTTTTTTTAAAAAGATGTATTTATTTATTTATTTTATGTATATGGCTACACTGTAGCTGTCTTCAGACACACCAGAAGAGGGCATCAGATCCCATTACAGATGGTTGTGAGCCACCATGTGGTTGCTGGGACTTGAACTCGGGACCTCTGGAAGGGCAGTCAGTGCTCTTACCCACTGAGCCATCTCTCCAGCCTTCTACCCAATTTTAAGTTCTTTCTCTAAAAGCAAATGGTAGCACAATACAACAACAAAATCCCCCAAACCAAGAAAACGAAATACTCCCCCCCAAACAAAACAGAACAAAGAACAAACCACTAAGCTGCAACCAAATATAAATGTAAACACACTAATAAATGGTGGTG…
ENSMUST00000189974.1_GM26510-002	chr17	-	70875810:70875935,70874349:70874905,	CTTCCCAGGATGAAGGACATCAATGACCATCTGTTTCCTCTGAAGCAGACGGTTGGTCATGAACTTCCTGGTCCGGATGGTTACTGTGTCATTCATGATGGCTACGGCGCTGGAGCTGGAGAGCAGgttcattctttcttgctaagaatgtaataggctcactctaaaaattatagccacatggaaaatatagggttatgttaagacagagtggctggagactgggtgggcagctgctaccctctgtcccagttatagccattacagtccatgtattaaccttgtaagaccaacccagagatatatgtttgctcatagtttcagaaaacaacttggaggtgatgaccattaataaaattatgggtagcagcctgggtaatagccataaaaatgagagga…
ENSMUST00000193261.1_D130019J16RIK-001	chr1	+	137935189:137937346,	TATTAAGAGTCATCAACGGGCGTGGTGGCACACGCCTTTAGTCCCAGCACTTGGGAGGCGGAGGCGGGCAGATTTCTGAGTTTGAGGCCAGCCTGGTCTACAGAGTGAGTTCCAGGACAGCCAGGACTGCAGAGAAACCCTGTCTCAAAAAAAAAAAAAAAAAAAAAAAAAAAAAAAAAAAGAGTCATCGAATGTGGGCTAGTACTTACTGCTTTATTGCAAACCAAAGTGCCTAGCTATGCTGATATAAAATATTTGCTTTCATTTGGATATGAAACACTTTTCTTATGTGTTATCATTAAATATAATAACATGTTTTCAGAATCCAGTTTTGACAACATTGAAGAAAGTAAGGTGATTTGGATAATTCCATGGGAAACTGAGCTTATAAAAGTGGTA…
ENSMUST00000143112.1_GM7616-001	chr9	+	59951285:59951547,59951771:59951843,59952291:59952403,59958870:59959044,	CCCAGCCCCTTAGGAACCTTCATGGACAAGGCTTCAGACAAGGCCTGAAGCTCCACTTAGCAGCCAAGTCAGGGCTTCAGGGCAAGATTTGTACTCTAGACATGCCATCTGCTTCCCACATCCAAGTCACCTTAGCAAGCCTTCCATCCTCTCCGCGGGCAGTCTTCTGTGACAGCTTCGTGACAGCTTCTCACCAGTCTCTGTCCACACCTAAGATCTATGCCCCGACATCCCACTCATCCCCAACTGTCCTGCATAGACATgtgagtggggtccaagaacttgggggtgtgcagtcatgtacaaggggcagactaggccaggctgagctaagggttgggatgaaccagtgcagagggcaatgtaggacctatgggtatgggtatggtagtaggagga…
ENSMUST00000087694.4_GM10351-001	chr7	+	43099719:43099843,	GAGAGAAACCTTATGAATGTATTTTAAAATGTAAAGCCTTTGGAAATTTCTATAGCCTTCATGATCATGAAACTATTCATAGAGGAGTGAATCTCTGTGAATGCAAGCAATGTGGTAAACCCTTT
ENSMUST00000188089.1_GM29585-003	chr10	+	128525328:128525654,128543829:128543989,128545013:128545359,	CAAGCGCTAACGGGACGATGCAAAGTCTGGGGGCCCGCTGTCCTAGGTGGGGGAGCTGACTTTGTAGGGTGGGAGAGCCCCAAGTTGAGGGGCTAGGAAGAGCTATACTGCACCAAGGGCTGAAGTGGTAACTCACCCAGGCAGGTAGTTCCCGGTGGCTCATATAAAGCGTCTCTGCGGTGATCCGCTCCTCGTCATCCAGCAGCTGCCTCGCTGCCCTCAGGCTCCGTTCTTTCCCATCGCGGACCCGGCGCCAGCCCAAGTACAGGGCGAGGCCGAAAAGCACGAAACCTACGCTAAGACCCGCTGCCCCTGCCAGGTACACCGgcaccagcaccaacaagcggcgcccgaaggaagtcagcaccgccagggcctcgctcgccgcacctgggccgg…
ENSMUST00000197865.1_GM43056-001	chr5	-	86683850:86686640,	AAATCTATGGTTCCAGATTTCTTTCCTAGGGTTTCTATCTCCAGTGTTGCCTCACTTTGAGTTTTCTTTATTGTTTCTACTTCCCTTTTTAGGTCTAGTATGGTTTTGTTCATTTCCATCACCTGTTTGTATGTTTTTTCCTCTTTTTCTGTAAGGACTTCTACCTGTTTGATTGTGTTTTCCTGTTTTTCTTTAAGGACTTCTAACTCTTTAGCAGTGTTCTCCTGTATTTCTTTAAGTGATTTATTAAAGTCCTTCTTGATGTCCTCTACCATCATCATGAGATATGCTTTTAAATCTAGGTCTAGGTTTTCGGGTGTGTTGGGGTGCCCTGGACTGGGCGAAGTGGGAGTGCTGGGTTCTGATGATGGTGAGTGGTCTTGGTTCCTGTTAGTAGGA…
ENSMUST00000198576.1_GM42769-001	chr5	-	49115759:49117417,	AATGACTGCCCACCTCACGGTTAGATATCACAATACCCAGTAACCTGGTAAAATCAAATTTCTAGAAGCTTAGATTCAGCCAGTCAGATTTATATAACAATAAATTCTCAATTCACAAGATGCCCGTACAATAATTTCAAAGCCAATTGATAACGATAAAAGCTGCCCACCTAGATTAGACAAGTTATCCCAATTATTCTATCTTTTATAATATTTGGAGTTACTTGTGGTGGCTATTTAAAGCCACATGGAATATAAATCATCTTCCTCTTGCTTCATTTCTTCCATCTTCCCTTAACATGGGTTGCTCCCTGTCTCTGTATCTCTGCAACTCTTTTTTTTTTTTTTTTTTTTTTTTTTTTTGAGACAGGGTTTCTCTGTACAGCCCTGACTGACCTG…
ENSMUST00000197573.1_GM42797-001	chr5	-	113929812:113930134,113929576:113929710,113928555:113928590,	CAGAACTTCCCAAACCTATGTCTCTCCAAGATGCAACTCACTGCCCTGTTGTCTCAGGAGCTGCTGATGTTTCTCATGGATAGTCCATAAAATACAGTCTTGGTGACAGTCAGTTGTAGGTTATGGAGGAGGAGTGACCCTAAGCCGGGAGGACCCCGTGCCTGAGGAGCCAGGAAGACCCGTGCTGAGGAGTCAGGAGGACCCGTGCCTGAGGAGTGTTACACACCTGCAGACTAAACGGGAGTCCCTGACTTGGAAGGGGTCTGCACAGATCTGTCAAACTAGATGGCTGGCTGAGTTGATCCCATGTGATGAGGTCACAGgtattagtgatacgttttcttttcttttcttttttaaagatttatttacttatttattacatgtaagtacactgta…
ENSMUST00000191479.1_PLATR10-002	chr3	-	75647840:75648657,	GACAAAACCACAATCAAAGAGTACACATGGAGGGACCCATGGCTCCATCTGCATATGCAGCAGAAAGTTGTCTTATCTAGCTTCAATGGGAGGGGAGACTCTTGGTCTTATGAAGGCTTGTTGCCCTAGCATAGGGGAATGCTAGAGGGGTGAGGTGGGAGTGGGTGGGTAGGTTGGGGAACACACTCATAGAGGCAGGGGGTGGGATGAGGTAGTTTGCAGAGGGAAGACTGGGGACTAGGGACAACATTTGAAATGTAAATAAATAAAGTAACCAATTAATTAAAAGGCGGGGGCTATTAGACATTCTTATATCATCTAAAGGCCACCTGGAGCTCTGGGTTATGTAAATCCAAAGAGCAGGTGCTCTAGTCAAGAAAACAGGAACTCTTTGTTCAG…
ENSMUST00000192176.1_GM37376-001	chr19	+	5801941:5802393,	CTTCTTTCTCCAAATACTAGCCTAACCTTTTTGTTTTTTCAAGACAGGGTTTCTCTGTGTAGCCCTGGCTGTCCTGGAACTCACTCTGTAGACCAGGCTGGCCTCGAACTCAGAAATCCGCCTGCCTCTGCCTCCCAAGTGCTAGGATTAAAGGCGTGCGCCACCATCGCCCGGCTAGCCTAACACTTCCATCTTCCCTGTTTCCAACTCATGCCTTCAAACGTACATGCGCCAGTCGAAGGATTTTTATAACGGCCGTCAACTTAACCTACTTTTCTCAATCTTTTAAAACTACACCTCATTTTCAAACTATTCTCTACAACTTTACTGTTTTAAATGCCACTTAGATTCTATTTAGGTAACCTTCGTTTTAATCTACAAGGCCGACCTTCAAACTAG…
ENSMUST00000194661.1_GM26621-001	chr15	-	68334715:68337430,	AGCTGTCTTGGAGTATCCACCAGTTAACATATTGATACATGACTTAAGTGGCATTACAGGAGTATATCACCATGCCCAGCTAAAGGGCACTTATTATAAATACTGTTTATATTTAGGTTTTCAGTAAATACTTGCTGTACTATTTAAAATAGATACTTGTTTATCTTAATATAGATGATACCAATATTTTGATTCAGAAGTAGTGTAAATCTTACATATCACTGTAATTTGTTGCTAAATAGCCTTAAGCCTAGCTTCAGGTTCTATAATAATTAAGGAAAGTATTAATTTTCCTGGTCTCCACTTCTTTGTCAGCTGAATTGCATTGTCATAGTACCTGACAGGATTGTTGATGAAGTGAGTCGATGTCAGTTGAATGTTCTTGACATACGGTAGTTA…
ENSMUST00000166593.1_GM17134-001	chr10	-	79864102:79864434,79863937:79864040,	GTAAGACACAGGTGTTTATTGAATCCAGGCCCAGCCTGGCCTACAGCTCAGAATGAAGGGCTCAGGGAAGACAGAGGTTATAAAACTGCTTTAATGGAAAGCCCCCCCCCCCTTCCCCAATACACCATCTGGGATGGGGTAGATGTGGCCAGGGCTGGCCCCAGGACAATACTGAGCCTGTAGTCGTTACCAAAATATACATCTGTCACCATAAAAAACTGCTGCACCGCCTCAGCCCCACAGGTATAAAATCATAAATATTTACACTCTTCCACGCCTTCCACAGAACCAGGGTGCAGGGAACCCCTCCCACAGGAACAGGCTAGGATAGAGgtggctgtgcaggaggacattaaggcctagaggtcagcccctcaactgggcacagtcagagGCGGG…
ENSMUST00000207808.1_GM44848-001	chr7	+	88063061:88066294,	ATTGTGTCCCATAAGTTTGGGTATGTTATGGCTTCATTTTCATTAAACTCCAAAAAGTCCTTAATTTCTTTCTTTATTCCTTCCTTGACCAAGTTATCATTGAGAAAAGTTTTGTTCAGTTTCCAAGTGAATGTTGGCTTTCCGTTATTTATATTGTTTTTGAAAATCAGCCTTAGTCCATGGTGATCTGATAGGATGCATGGGAAAATATCAATATTTTTGTATCTGTTGAGTCCTGTTTTGTGACCAATTATATGGTCAGTTTTGGAGAAGGTCCCATGAGGTGCTCAGAAGCAGGTATATCCTTTTGTTTTAGGATAAAATGTTCTATAGATATCTGTTAGATTCATTTGTTTTATAATGTCTGTTAGTTTAAATGCGTCCCTGTTGAGTTTCTGT…
ENSMUST00000149452.1_GM16279-001	chr17	+	35896946:35896991,35904265:35904415,35908426:35908484,35909418:35910093,35910203:35912215,	AGTTCCGGCCTCTCTGCCCTGCCCTTCAAGTCACCTCCAGGCACAGgtaagaacggcggggaccggggccacccgggatagccgctccccggacctcaccgggaacgccggccctagcgggccccgcgcccctcacacgtgcagcacacgggtggtcaggggcggcgggggcctctgcgcctgcgcggcccggcgccccgcccctcggccggctctgaggagggtctccgcccgcccctcctcacctggggtcgcgcctggtaggcgcggaggcagggcccgaggcgccgggcggcccccgggctcggacggtacatggtgttccgggagtgaacgggcgcctcccgcgtcccgtctccgtctcctcgccgggcagcgcgccccggagccggcttcgtg…
ENSMUST00000152987.1_GM11468-001	chr2	+	166273908:166274132,166285672:166285742,166294745:166294831,	ACCTCTGTGAACCCTGCGTATCCACCGCTGCTTTTCTCTTCATCAAGCTGCAGTGCAAAGTCCATTCCAAAGCTCTGGAAGATTGTGCTGTAGAAGCAAAAGCAGGCAGCTGCTACCGGGGGAGATAAATGGGACCTGGAAGACCCCAGCAGTTCTGTGGAAGAGAGCAGTGTGTGCTGACATCTGAGCATGTCTCTGGGGGAGTGTCCCTTACAAACTTCCATGgtaggtagaacctgttcccattgtgtgtcctggggggctggaagctgaggctgtgccttgtcttggtgtggggtctgccccaagcacagtccaaactgaggatctgtggtcagagcgatgtgggagtgattctgggcacaggagaataaagaagcagagatattcccaggatgc…
ENSMUST00000209358.1_GM45298-001	chr8	-	82802954:82803361,82800931:82801225,82797297:82797525,82796146:82796432,	AGTGGGCAGAGTATTCTCTGCAGGCAAGCTCTCTTCTTGCAGGGAAGGTACCCAGATATCTGGTGTTCGAACCGGCCTCCTGGCAGAAGTTGTGTTCCACTCGCTAGAGGTCTTAGGATCCCGTGTGGAATCCTGTGTGGGCCCTTGCGGGTGTCAGGCGACTCCGCTGGCAAGGTACCCTGGTGTTCAAGTGGAGTGGAAGGGACTTGTACCCCAGGTCAGGCCGGGGTAGTCTGCTTCCCTATTTACCGCAGTCTCAGGTTCCGCGCGATTGGATTGGGGCAGGCGCTGTGTTCCACTCACCAGAGGTCTTAGGATCCCGTGGGGAATCCTGTGTGGGCCCTTGCGGGTGTCGGGCGACTCCGCTGGCAAGGTACCCTTGGGCTCGTGTCGCCACTG…
ENSMUST00000178699.1_GM21844-001	chr19	+	4801512:4801860,4804560:4804631,4804834:4804881,4805591:4805784,	GAGAGGGTGGTGATAACCTGGGTCTGCACCCTACCCTACCTCTTCCTCTCTCTCCCTTCCTGTGGTGCCCCATCCCCAGGATGGCCCTACATGCGGCGCTGGTAGCCAGAGTGCATCTGAGCTGCCCGCAGGTAATCATTATAGGAGCCCGAATAGCGTGCGTAATCGGAATGGGCATCGGGCAGGCGACGGTAATCCAGCGAGGACTTTGTCGGCGAGCGGCGGAACGAAAGCTGCGACTCTGATAAACGGCGGTAATCAGAGAGCTCGGCTAAACGCCGGTCGGAACCATACCTAGTCGAGAGAAGAAGACAGTTGGTGAATGAGACAGTTGAGGGCAGGGCTCCAGgtaggcctaggggagatgccattggggacagggagggtataccagatttg…
ENSMUST00000128925.1_4930556G01RIK-001	chr4	+	30664596:30664804,30671930:30672049,30698348:30698500,30701754:30701855,30704479:30704606,30795615:30795674,30796545:30796663,	ACAGACTGAGTGGCTTATCCCACCATTCTAGCAAGATGAAAGTCCAGAAGAAAGCTATAGGTATGTCTAGTGTTTTGCAGCATCTCTCCTGGGTTTGCCAGTGGTTGTCCTATCACCAATGGTCTGATGGCCTTTTCTGTATACACACACATTCCATTCTTCCCACTGTAGGTTCACCAGTACTATTAAGTTCAGGCCCATGCTTAAAGtctctgatgacataattacctctttaaagactctatggtcaacatagtcatcctgtgaattttcagattttgaggtgatgtcattcaggtatacttagacttaagatgaaaaatatgttgtataactctatcttgactatctttacagatatctttacatatttacatttttctatattgcctagttatt…
ENSMUST00000165676.1_GM17024-001	chr12	-	40210627:40211073,40209487:40209673,	AGATACTCTTAATCCAGTATATATGATGTTGCTGGTACATATGTGTCAGAGTAGACTGTTGGGGAGGGCCATTTCTCCTGCTTTCCTCAGTTGCCTCTAGTTCTTTGTGTAAGCATGAGGCCTCCTGGGCGGTCCATCCTCTTTGAGTTTTAACCTTAGGAGAAAGGCGGTATTTGCAGGATGAAGCTGTGGTTAGTCATAAGTTTTAGAACAGCGAGTGTTACAGACTGTATCAAATCTCAAATGGTTAGGCTTTAATACTCAGCCTGTGTGAAGGGGTGGTAGCCCCCTCCCCTTCATTAGGAAGGCAGCAGCTAAGAATGAAGGTAAACTAAACTGAGCAGCTAAGGATTCAGTTTATTTGATTTAGTAATTGGACTCAAATTTAACAATCAATTC…
ENSMUST00000181022.1_GM26745-201	chr5	-	123229023:123230871,123047373:123047397,	GAGACAGGGTTTCTCTGTGTAGCCCTGATTGTCCTGGAACTCACTCTGTAGACCAGGCTGACCACAAACTCAAGAGATCCACCTGCCTCTGCCTCCCAAGTGCTTAGAATAAAGAAATGAGACATCACCACCCAGCTGGGAGCCTGTCCCTAAAATAATAATAATAATAATAATAATATGAAATAAATCAGAGCAGACAAATTTTAAGATTCAAGCCCTCAGCAACCAAAAAAAAAAAAAATTAGCCAGAGGCAATTAACATACACTCTTACCTTATATTTAAGAGAAAATAGTTATAGTTTTTCCTCTTTTGATTTGGTTTCTAATAGGTTTGTGTGTATGCAGATGCCACACATGTGCCAGTCAGAGGATAATCTCAAGGGGGCATCTCAGGAACAC…
ENSMUST00000183834.1_GM27209-001	chr15	+	100595416:100595712,100596693:100597293,	GAGGTGCCCCGAGGAACAACTTGACCTAGAACTGCCCAGCTTGTAGTGTTTTGAGCTGAACTTTTGTTTACCAGAGACCTGATTTATGGTATTTTGATATAGCAGCTGCAAAAAATTATATAAATTCACACAATAGAGAGCTCATCAGTTTCACCATCTCATTGTATTACGCATCTCTCTTTTTGCAATGCTGAGGATAGAACTCAAGGCTCTGTGTGTACTAGACAGCGCTCATCACTGAGCCCCATCCCCAACATCTACTTTTTTTTTTTTTTTTTTTTGGTTTTTCGAGACAGGgtttctctgtatagccctggctgtcctgaaactcactttgtagaccaggctggcctcgaactcagaaatccgcctgcctctgcctcccaagtgctgggatta…
ENSMUST00000200652.1_GM43187-001	chr5	-	132490343:132492739,	GCTAAGCAAACACTTTACCAACTGAAAGACATCCCCAGTCCTAAACCCAGTTCTTTTTTTTTTTTTTTTAAAAGATTTATTTATTTATTTATTTATTTATTTATTTATTATATGTAAGTATACTGTAGCTGTCTTCAGACACTCCAGAAGAGGGAGTCAGATCTCGTTACGGATGGTTGTGGATGGTTGTGAGCCACCATGTGGTTGCTGGGATTCGAACTCCGGACCTTTGGAAGAGCAGTTGGGTGCTCTTACCCACTGAGCCATCTCACCAGCCCCTAAACTCAGTTCTTTGCTAAAGAAAATCACATTTGTTTTTTTTATTGTGTGTGGAGGTGTACACACACACACACACACACACACACACCCCAGAGTGTGTATGTGGACATAGAGGACAAC…
ENSMUST00000180757.1_GM26853-201	chr8	+	19789798:19793645,19798387:19798548,	TTGAAAACTACAATCCAGGAATGGCTGCCTCAGCACTGACCCACAGACAGACGCTTGTATACAGAGAGGCATTTAATGATATATTTCTGTCCTTTTATTTTAGAGGAGAATTTTGATCCTAAGGAAGAATACTTTGTCTAAGTTGCACCGTTATGTACTAACAGAACTTATATTATAGCATACTCATCTTCCCTTATGGTCTAGAGATCTTTGGCCCAATGGCCTTTGGAAATTCAGAGATTTAAAAAAAAAATGGCATTTTATACAATTGCACTAATGATCTTCACAGTGGCAATATTTCACAGTTGGCCAAAAAAAGAACTGCCAATTTATTTCTTTAAGATTACCATAAATTTCTATATTTGCTGTTTGGGTGATGAAAGAAAGTTCCCAGGCTAA…
ENSMUST00000129441.7_GM11491-001	chr11	-	87126484:87126905,87123733:87123831,87121567:87122163,	GCCCTTCGCCTCGCAGATTTTACCGCCAGTGATGTAGGCTCCTTGGTGCGTCCTAATTGGAAGAAGCCACGCTCCCGAGTATTAGGAAGGGACGGAGAGTCTTATTTGCGTTCCCATTGTTTGTGGGTCACCTAAGGAGACCCTGGAGCCGGGAACTCTTGCTTGGTTAGTGTTTGCTTTCCGCCTCTGGGAGGAAACGCAGACTTTAAGCTTTAAAAAAAAAAAAAAAAAAAAAAAAACTTAGTCCCCCTCCATAGTAAATGCATTTGAAAGCTCCAATTGTAATGGACCGGCGATTTCTCTTGACCTGTTATTTTGAGACAAGGTTTCTTTAGTTCATGATAGACTGGACGTATAGTGAAGTCTCCAAGCTTCCTGGAAGTAAGGATTGCAGGGGAG…
ENSMUST00000196080.1_GM43389-001	chr5	+	24153294:24155888,	TTTCTTTGTGGCTTATATTAATTAGCCCATAGAACGTTTTGACACAGCATGCTTATCTGTTGTAAATTTATATATATATAATTTATTATTTGTTTTGTTTGAGGCAGTACCCTGAGACGGGCTCCCTCACCAAGTGGAGATGCCAGGAATCAAACCCAGGACCTTGTGCAGTAGAGGCGGGCGCTCTACTGTTGAGCTACAACTGCACCCTTCTGTTGTAAATTTTTTATTTTTTGTTTTTCTAAGTTTTTACCTCCTGCTACATATGAAATGAGGATAAGAAAAAACAGGATTTTTAAGTTACATTTATTTCTAAATGTAACTTAAAAAACAATCTCTTACTATTTTTAAAAGCATTCTTATCATATAATATATTTCAAATATACCTAAAGCCAATAG…
ENSMUST00000152375.1_GM13563-002	chr2	+	26385552:26385630,26386753:26387089,26387598:26387794,	GAAGTCACTCTCCTCCTTGATCATCTTCGCCTCCAACTTCCGTTCGAGTGTCCTCACCCTCAGTAGAGGAAAAACTGAGgtaagtactccaggccactgtcaagaatgcttccaacagcactttagtctgattagctggtgaaacccactagaacctatggatggagcagctgcttcaggcagccacaggatgtcaatggcctccagcccgagtagctttatgctcccaatagaaggcccagagaccattttctcaagctctgccaaccaagacaaaatccagccgactgtcttagaaagactaaagcagagcaggaaagtgcgtctgcggctttaggtctagggatgacaagcagcaaggctcctcagcccgtggagccaggttccctgaatggtaga…
ENSMUST00000172037.1_GM17096-001	chr2	+	166943539:166943910,166943948:166944308,	TTTTTTCTTTTCTTTTTAAGATTTATTTTATGCCAGTATGCTATAGAAGAGGGCATCAGATCCCATTACAGATGGTTGAGCCACTATGTGGTTGCTGGGAATTGAACACCAGAGCAGTCAGTGCTCTTCCCATTGAGCCATCTTCCCAGCCCTGACTGTCCTGAAGTCCAGGCTAGACTTGAACTCTACCTGTCCCTGCCTCCCAAGTACTGGTTCTACAGACATGCACCACCACTGCACAGCCTTTACTCTTATTTTGAAGAGGATATATCTCTCCTAGAAATTACAAATAAATTTCCATACATTCACCTCCTCTGAGAGCCTCTGAGTCTAATAAGATTTTTGCTTCTTCCAAGTAACCCTGTGACACAGgtgtggccgctgtgcaggatttgtctc…
ENSMUST00000209540.1_RP24-464B16.1-001	chr18	+	36292626:36296041,	AAGAATCAGGGTGGGTTTGGTGGCCCAAGCACTTCAAAGCATCCTTATGTGGATTAAGATTTAGAGTGTTGGAAAAGATGTAATATTTTTATTCCTGATTTTTTTTTTAATGGAACTTGATGTTTGGAGAAATCGTCTCAGTTTTGGTTTTGCACTTTTAACATTTTTGTGTTTTGGCAATATTGAAACTTAAAACTAACAACAGTTTTCTCTGTTAACATTTTGGGTTAATCTGACAGTCATGGGGAACACACCATGGGCATAGAATTATTTTTATCTTTACATGACTTGCCCTCTCTTCTCCAGTATTTCCATTAGGTTTTTTTGTTTTTGTTTTTAATGTAATACATCATACACATTTTCAGATGATTTTAGAATGGGGCTTCCCTAAATTACTTG…
ENSMUST00000125496.7_GM15962-002	chr19	-	12721097:12721203,12718472:12718516,12718123:12718302,12706055:12706183,	CGAGATCTCTCAAACACTGGACCACCAAACAGGCAGCATACACCAGCTGATATGAGGCCGCCAGCACACATACAGTAGAGGATTGCCGGGTCTGTATTCATTCAGAGgtaatgcacctaaccctcaagagactggaggccccagggaatttagagggtcgggtggggtagtgggtggggacatccacatggagatggggtggagtggagaagaggtgtgggatgtggagcagtcagaaggtggatgggggtgggggcgggcagggaatggaatatggagtgtaaaacataaattaatttaataataataataaaagaattggtgaagcctgtatcaagccatggtggtgcattttgttgttgttaatgttggttttgttgctttgatttctttcctttg…
ENSMUST00000181610.1_GM26880-201	chr4	-	146510877:146511764,146509094:146509523,	AATCAGCAAGAGGCTTTATTGGGAACACGGGTACCCGGGCGACTCAGTCTATCGGAGGACTGGCGCGCCGAGTGTGGGGTTTTTACCCTTTTTATAGGGCTGGGGCTGGGGAGCAAAAAGCGTGGGTACAGAAGCGAGAAGCGAGCTGAGTGGTTAGTTTAAATCAAGGCTTGGGGTATTTCCTGGTCATTTGGGGAACCTGAAACTGAGGTGGGACTTTTTCAGAAACTGTTGCTGGTTCCGCTTTATCTGGGTACCATCTGTTCTTGGCCCTGAGCCGGGGCCCAGGTGGGTACCATCGGTTCTTGGCCCTGAGCCGGGGCCCAGGCGCTTGACCACCGATATACCCTTTTTGGCCCTTGTCCTAGTATTATTCAGCCTTGATTTTTAACTGTTAAT…
ENSMUST00000201893.1_GM43123-001	chr5	-	135613829:135617299,	TTGAACAACTTTTTTTTTTTTTAAATTTATTATATGTAAGTACACTGTAGCTGTCTTCAGACACTCCAGAAGAGGGCATCAGATTTCGTTACAGAGGGTTGTGAGCCACCATGTGGTTGCTGGGATTTGAACTCGGGACCTTCGGAAGAGCAGTCGGCGCTCTTAACCACTGAGCCATCTCGCCAGCCCCCCTTGAACAACTTTTAAAGAGAAGAAGCCTCCGTATGAACTGTCACAATTGCAGAGTGGGCTAAGCTAGCCATCTACTCCCAGTTAAGTCATCATGCAGGCAAATAAACAGCAATCTGTAATAAACAAAACCAAACGCAGGAGTAGCTAGCTGCCGGGAGTGGTGGTGCAGACTAGTAATCCTAGCACCTGGGATGTCAAGGCTGGAGG…
ENSMUST00000173683.1_GM20529-001	chr9	+	108051675:108051785,108058501:108058592,	TTGGAATAATAATTTAATGCTCACTGTAGCCTGGACTGGAAGTCAAGCTCAGGCTCCCACCAGCGAGGCTACACACAGGCAGATGGGTGGGTGGAAGTGGTAAGAGTGAGGgtgatgggtaaacagggcccggtctgcggctgatggcggagcttccaggatggcctaggcagctgaggacatggcgcttgtgttggctgccttgtcccagtcctctacagatacaatggtggctttgcagaagaagcagtccttgttgttcatcaggtgctggttgatgcaggctctacaagaggggagggaaggagtgctacctcgtgcgtcctaatttgcctccccaagtccatggggcccacttacttgcaggatttgtgaccacaaggctggaacacagcagag…
ENSMUST00000150119.1_GM13632-001	chr2	+	70877829:70877983,70884180:70884408,	CATCGGGGTTATGGGCACTAAGGAACATCTCTGAATATCTCGAACCACTTGGCTGTTAGCTGTTCCTCTTTTGAATAAAATCTGTGAGAGCTGGTGCATGACACTTCAGTTCTATTTTCTGTTCTCTTCATGACCTGGAAGCTATGCAGATTCAGctggaagagagtatagccttctattagcctgagtcagagaatggatatgttggaacacaaccccagtttacttacactgaatacacgccacaaacatacctttgagatttcagggtaaatttgtaattaatcgcaacctaccattttcttccttaaaaacaaacaaacaaacaaaacaacaaccaaaaaaacgcaatttatttaattcatttttctatgtgtataattgtttggccaggatgta…
ENSMUST00000199063.1_GM42629-001	chr3	+	129354004:129355105,	GCAAGTGTGAAAATAAAATAGGAATAGTCCTGAAGTAGTTTCTTTGGAAACTATTGCCAACTAAAACTTCCACTTCAAATCCCATTGAAACTTCTTGATATTTGCTTTGCAGTTTTCAAAATGAATATGTAAATATTGCTCAACTCTACAACTTTTTTTTCTTCTTCTGAGATTGCTTTTTTTTTTTTTTTTTCCTGAACAGAATCTCAACATGTAGCCCTGGCTAGCCTAAATGAAACTTGCTATGTAGACCAGGGTGGCCACAAACCCACGGAAAACCACCTGCTATCTGCCTCTGCTGGGATTAAAGGTGGACACTGCCGCAGACCCTCTTTGGTCCCTGTCTGTGTGGAATGGGTCTCTGGTTGCAGGTGGACAAGGACTCGGCAGGAATTGACA…
ENSMUST00000199788.1_GM43756-001	chr5	+	125471497:125474334,	GCATGGTGGCACACGCCTTTAATCCCAGCACTCTGGAGGCAGAGGCAGGCGGATTTCTGAGTTCAAGGCCAGCCTGGTCTACAAAGTGAGTTCCAGGACAGTCAGGGCTATACAGAGAAACCCTGTCTCGAAAAACAAACAAACAAAGAAACAAACAAACAAAAAAACAAAAACAAAAAGAAGGCACCTTCCTGGGGCTGGAGAGATGGCTCAGTGGTTAAAAGTACATACCGATCTCCCGAAGGTCCTGAGTTCAATTCCCAGCACCCATACCGCAGCTCACAACTCTCTTCTGACGTGAGGATGTCCATGTAGACAAAATACGCATGTATATAAATAAATAAATCTAAGAAAAAAAAAAGTCACTTTCTAGTTCTGTTACTTTGTGTGCCCCGTACT…
ENSMUST00000188810.1_GM28901-001	chr1	-	97025160:97025565,97024516:97024583,	CCCTCTCATGTGGACGCGGTGGCCGGTGGTGCTCTGCACTGTGAACTCGCTGTCTCCATATCTGTGGTCATACATTCCTGAGAGACAATAGCTGAGGTCTCTCCCAAACAGGTCAGTGGTGAAGCCATAGCCATCACTGAGGCCACTGTATTCTTCATAGCCCCCATAGCCTGCACTATAGGCACCAGACCTCATCCTATCCAGACCTGCCTGTTTCACAATGCCAATGTACCTCCGGGCTGTGCCAGGCCTGTCATAAGGCCCAGGCCTTTGCACAGACATAAACTTCAGAGGTGGATCTGAGTATGATCTAACTTCCTCCTGACTGCTCTTAAACACTTCAATATACCTGTGCCCTATTCTCTCCTTGTGCTTCCCTAAAGCTTTCTCAGCTAACTC…
ENSMUST00000206492.1_GM44777-001	chr7	+	116336004:116336158,116336900:116338633,	TTTTTTTTTTTTTTTTAAAGATTTATTATTTATTATATGTAAGTACACTGTAGCTGTCTTCAGACACTCCAGAAGAGGGAGTCAGATCTCGTAAGGGATGGTTGTGAGCCACCATGTGGTTGCTGGGATTTGAACTCCGGACCTTCGGAAGAGCAgtggggtgctcttacctgctgagccatctcaccagccccaccaagcacatttctaatcctatacatagtaacatgtctacctggaaaaaaattaatatacttttaaagatgtgtgtctgtgtgtcttgtctgtcttggcatcacagtacctgcagtgcccatggaggccagtagagggtatcagatattttggaactggagttaacagaaaattcttagttgctacatggatgtttgaaactga…
ENSMUST00000156275.1_4933427J07RIK-001	chr2	-	128956567:128957861,128955671:128955908,	TTTCTTGTATTCTGTTGCTGATGCTCGCATCTATGGTTCCAGATCTCTTTCCTAGGGTTTCTATCTCCAGCGTTGCCTCGCTTTGGGTTTTCTTTATTGTGTCTACTTCCCCTTTTAGTTCTAGTATGGTTTTGTTCATTTCCATCACCGGTTTGGATGTGTTTTCCTGTTTTTCTTTAATGATTTCTACCTGTTTGGCTGTGTTTTCCTGCTTTTCTTTAAGGGCCTGTAACTCTTTAGCAGTGCTCTCCTGTAATTCTTTAAGTGACTTATGAAAGTCCTTCTTGATGTCCTCTATCATCATCATGAGAAATGTTTTTAAATCTGGGTCTAGATTTTCGGTTGTGTTGGGGTGCCCAGGACTAGGTGGGGTGGGAGTGCTGCGTTCTGATGATGGTG…
ENSMUST00000194216.1_GM37795-001	chr4	+	150068539:150070997,	GAAGTGCTGCACATTGTTGGGCCGAGAAGGAAAAGGTCAGAGGTCAGCAACGCCCACACCCCTGAGAGGCGCTGGACTTGCGGAGCTGCTCGACCATACTGGTGGGTATGGGATGCTGGGGAGGCTGGTGTTAGCACCCCACGGGGAGCATGTTTACGGGGGCTGAGTGTCAGGGGGAGGCACTGGGTCTGGAGTGTGAGCACTTCTGGCTAAGAGAAGTTTGCATGTCGGGGTACTAATTACAGCATGGAAGGAGACTGTATGATGTGTGTTGATCCTCCTAGCCAAACAGCCACCATCTTGGGGCATTCCGCTGTGCCCTCTTGCAAAAGGACTCTTCCTGCTGGGCTTGCTGGCTGTTTACACTTCTTGTGGAGGGCTGGGGACGGTCACAAGACC…
ENSMUST00000193958.1_GM37788-001	chr1	-	157347339:157350043,	TCTAAGGGGGTTATTTGATTTTCTGGAGTCCACCCTCTTGAGTTCTTTATATATATTGGATATTAGTCCCCTATCTGATTTAAGATAGGTAAAGATCCTTTCCCAATCTGTTGGTGGCCTTTTTGTCTTATTGACTGTGTCTTTTGCCTTGCAGAAGCTTTGCAGTTTCATGAGGTCCCATTTGTCAATCCTCCATCTTACAGCACAAGCCATTGCTGTTCTATTCAGGAATTTTCCCCCTGTGCCCATATCTTCGAGGCTTTTCCCCACTTTCTCCTCTATAAGTTTCAGTGTCTCTGATTTTATGTGAAGTTCCTTGATCCACCTAGATTTGACCTTAGTACAAGGAGATAGGAATGGATCGATTCACATTCTTCTACATGATAACAACCAGTTGTG…
ENSMUST00000174756.1_GM20463-001	chr17	+	34601151:34601486,34601547:34601576,	TAATTAAAGGAGGTAGTGAGGGATGGAAAGAGACACTTCAAGAGTCAAAATTCATATTAGACAGTGGGTAGAGAAAAATTAAATTAAGTCAAGTAGAGGAGTTGGGGAGAGCCCACCTTTAAACACCAAATCAAGAAATCTGGGGGAAAGCAAAGGATTGGTAGAACTGGACACCTGTCTGTCTGTCCGTCCTCCAGGCTGACAGTGTCTGTGCTACTGGGCCAGCAGTACACAGCAGCAGGCACTCCCATCTTAAGCAGACTGGTCACTCCTCGCCATGCCCTCCCAAGAGAGAGGCCTCAGCAGACAGAGATGGGTCATGGAAGTAAGGGGGTGgtccaaaagcaaggaaaggccagcacaggactcccaatactgattctcctctagctggagGTG…
ENSMUST00000192618.1_GM37822-001	chr3	+	66086684:66087792,	CTGCTGTAAACAGATACCATGACCAAGACAACTCTTATAAGGATAACATTTAATTGTGGCTAGCTTTTAGGTTCATAGGTTCAGTCCATTGCCATTAAGGCAGTATCCTGGCAGGCATGGTACAGGAGGAGCTGAGAGTTCTACATCTTTATCTGAATGCTGTTGGCAGAATACTGGTTTCCAAGCAGCTAGGATGAGGGTCTTAAAGTTCATGCCCACAGTGACACACCTACTCCAACAAGGCCACATCTACACCAAAAGGGTCAAAGCTTCTAATAGTGCCACTCCCTGGGCTGAGCATATACAAACCATCACAGTCAGGTTAGTAGACTAGAGTCTTTGGGCAGCAGAAAAGATTAGGGATGGGGATGAAGGTTAGCAATTGGTTGCTGCCAGTGA…
ENSMUST00000212728.1_RP24-302M13.5-001	chr8	+	122870549:122870807,122900620:122901457,	GCGGAGGTCACCCGGGGCGGAGCCGGTGCAGGCGGTCGGACCCAGGTGTCTGCGGCCTAAGCAGCCAGCTGATGCTCGCTGGGCTCGAGTCCACAGATGGCTGCCAGGCCTGGCCTTCTCACCAAGGCGTCCCAGCAGCCGGGCCCTGGGTGGAAGGAAGGTGCTGTCAAGCTGGTCTTCAGGTCGTCTGGCCTCTCTCACCGCAGGCGGCGTCACTGCGCTGGGGCGGCGCCAGGGTTCCTAGGCGAGGGACAGGCAGgtaaggttaaggctgtagcctcaagcgctcgctctctggctgcatttccgaggttagcattctgtgggtttctcattgattcgttatttgtgcgcgatggacgggctttgggttttcatgaacacgattgacaggtttcg…
ENSMUST00000204148.1_GM44371-001	chr6	+	128359518:128359984,	TTTTTTTGGTTTTTCAAGACAGGGTTTCTCTGTATAGCACTGGCTGTCCTGGAACTCGCTCTATGGACCAAGCAGGCTGGCCTGGAACTCAGAAATCCACCTGCCTCTGACTCCCAAGTGCTGGCATGTGCCACCACTGCCCGGCTGAAAACAGCTTCCTATACCACCATGAGAAACATTATCTTATTCATATATATATTCAAGGAAACTCACTCAATGAGCACCTGCTGAACTCATGTTATTGTGCCATGCTAAATGCCAGGAATTAAAGATGAGCAAGTACTTAGTCACAGTACTGAGTACTAAGTTCCTGCAATGATACAGAGGTCCCCATTTTTGAGGCACAGTGGTACAGCACTTGCCTAACATGCACAAAGCCTTAGGTTTCAGTCCCCAGAA…
ENSMUST00000198035.1_GM42893-001	chr3	-	116629615:116630984,116629173:116629304,	GATTTCCTAAGCACAGTTAGTCTTTTATTTCCTAAACATGCTTCTTGCATATAAAACGCTCAAGCCTCAGTGCTTTATTGACAAAGGTCACAGCTTTCAGAAATAGCAAAAAGCAACATTCTGATGGTTAACACATGTACAGTTATACAACACAAAACAATTTCAGACAAAAGCAGAAGAGGTAGAGCAGAGAGTTGGCGCTATCTGTGTGTGTGGACACTTAGCACAGAGACAGGTCACCAACACCCTGCGTGGAAATGAGCTGTCCTATCGTGGAAACAGGTTTATAAATAGTAAGGGGAGGGTATCTCTTCTAAAAAGCTATATATGTCTTGTATCCCTTTCCAAAGGCTGCCATAGCTCTTAGGTTTATTCTATAGTATTTACAACAGTCCTGTG…
ENSMUST00000156965.1_GM15598-001	chr17	-	28008136:28008432,27988028:27988493,	CTCATCCCACTCTGAGGCAAAGGAAGGTGATTTCTCCAACCTCTTCTTCCCGATGCTGCAGTTGGACAAGGACTCGCTGCGACTCCCCATTGTGGCGTCCTCCGTGGGGGAGCAGGTCAGGAGGTCAGAGTCAGACTTAGACAAACTGCGGCTGAGTTTGAGCTCAGCTTTGGGCTTGCTGGTGGGAGGGGCTCTGCTTCTGGGCCCGCTCTGGTCTTCTTCCTCGGCACCAGCAGGGCGCAGAGGTACTGTGTGAGTCAATGCATCGAGGTATGTTCTGCTGGCCAGGGCTGTCAGgcctgccggcaagcccactctcttgctttggtcagggacgccgggctgcgggggttcagtgccttgcacgcctggctcctctagctgcatgctggcctcgtg…
ENSMUST00000186993.1_SNHG17-009	chr2	-	158353700:158356843,	AACTTGTCTTTTTTCATTCATTGTCTTAGTAAGAGGCCACTGAAGTAATGGTTCTCAAATTGTGGTCTCTGAAGCAACACTACCACCATCCCTTGGAGTGTGTGAGAGTGGTCCTGCCTGCAGGCAGCAGTATTTAGCAGCTCTCCAGGGGATTCATGGTTGAGAAGATTGGAGAGTTGGGAAGCTACCTCTGTTACAGGCTGTAAATATGGTCACTGTTTCCTGGTCACTTGTCCCAGTTTGGCCCTTTCCTAAGCTGCCCATCCATCCATTGTAGCTTCCCTCCTGCCCCTGTATTCGAAAGTGATTGTGGGCTGCCGGTGCCCTGGTCATTGATACTGCAGGGAGAGGATGCCGAAAGCCTTTCCCCGTGTTTGGAGGATCACACTTGTCCTTGCC…
ENSMUST00000128872.1_GM15535-002	chr3	-	85573819:85573854,85558180:85558518,	AAGCCTCACCAAGGATTTTATACTCAGCTTAAGCCCgtgagttgaaacaaatgaccctaacattaccacaaaggcttcctggaccctccaacgcttttattttttctgtcttgctcgcacacctcgcacacaaatttgtgcattatttcaactgatacttatttgcatgcctgctatatatacctagttcaataataaggcagcattgatatgctagaaagaaagactttggggatgttatattttaaagaattgacattttagggagaggaaccatacagaaaaacgttttaaaaattgttttcatgtccgaaaaaaatttttaaacttttatgtgctttttacttactatttttcttagccaacatctgaaacaatttcttgtgttagaaagctttg…
ENSMUST00000193208.1_DLEU2-008	chr14	-	61627795:61631892,	GTAAGGTTGGCAATACTCTACAACTGTAATTCAATGTGTATTGATGTTACTTGTGTGTTTACACGGTTTTTCTAATTGCATTAGTGATTTTATGTTTGGTATGATTCTGTAATGATGTTAGTAACAACGCTCTACATATTGTGTCTGTTAAAATACTATATAATTGTGGGATGGTAATGCAGCTCAGTTGGCCAAGTGCTTCTTGCTAGCATGCACAAGGCCATGGGTTTTAGCCTTACCACTGCATACCAGGTACACTTGTAATCCTAGATCTGAGGAAGTGGAAAAAAGAGAATTAGAGGCTTAACATCATCCTTGGCCATAAAGCAAGTCTAAGACCTATGTAAGGATCTGTCTTTTAAAAACAAACAAAACATAATGACTTCTGTGTGAGGAACT…
ENSMUST00000206417.1_GM44616-001	chr7	-	55927177:55928908,	TCATTTGAAGGGCCATGTGGAAAGCATGTGAGGAAATGAGCTGACAGTAGGAAATGGACCTTGTTTCTACAGTTACAAGAAACTGAAGTTCAGCCCATTCATCTTTCAAGGCCTCCAGGAAAAACACACTCCTTTTAGCTTTGTGAGACGAAGCAGGGGAATCCGCTGAGCTATGTAGATGTTGAACAGTGAGATAATCAATGGTGGCATTTCTGTCATTAAGCCTATTGTGAAGTAAGTCATATGGAAAGCAGAAGAGAGTTTACCAATAATGTTCTAAAAGAGAGAGAACATTTGAAAACATAATATTTTCTGTGATTCAGTTGTGGAGAACTTTATAAGATGACAAAAAGGTAATAAAAGTTTAAAAACCACATGGTTTGGAAGCTAAAGATTAGA…
ENSMUST00000170933.1_GM17354-001	chr4	-	108635650:108637441,108633843:108635089,	GTTAAATTTATTTTGATCACAGGCCAAATGCATTTCTCTAGTTTATAATATCCTGCTTGAGGGCAGCTGATACTGGTGTCAGTGGAGGCCGGGCTCACACAGGATTTAGTCCCTCTGCAGGGAAAGCAGTTTATTCACAACGCCCCTGGGTTCAGATGCAGGCCTGTGGGACAGTGGTAGGCTGCCACCACCTCTCTCCCAAGGCCCTTGGAGAATGTGTGTCCATCCTGTGGGTGAGGGGTACACTGTGCACCTACTCTTCAAAGGTGCTGATGAAAGTCAGAGACCCAGGATCTGGACCTTTCTCTACAATTGGTACAAAACCTCAGAAGTGCCCTTGAACACTGCACAGCACTAACTTGTAAGAACAGAGGTCTAGAGCCATCTGCAGACCTACAG…
ENSMUST00000205492.1_GM44645-001	chr7	+	73422250:73423902,	GTAAAAGGCATGTGTGACTAACTCACCACACGAGTTTCTGGAGCAAGGCATGTCAGAAGGTGGAGAAAGCATTCTACAAAGAGCAGAGTATGCGGGGGTGTGTGTGTGTGTGTGTGTGACGACCTGGAGCAGCCCAGCCCAGAGCTCATAAGACCTTGATCCCTCTCGCTGCCATAGACCTGAGAACCCTGAGCAGTGGCTGAAGAAGGTAGGGAAGCATATAGCTGCTCTCAGTCCCCTCTCATTCCTCCTTCAGGAACAGGATGGCTCCAATCCTCTGGACTCTGGTGGCAAAAAAAAAAAAAAAAAAAAAAAAAAAAAAAAAAAAGAGAGAGATCTAAACATTGGAAGAACCGGGCAGCATGTGGGTTATCTGCGGTTAGGCTGGAGTCTGTGTGC…
ENSMUST00000206358.1_AU020206-002	chr7	-	75769038:75772046,	AGTGGCATTTTATGTGCTTAATGGAAAAAAGCCTGCTGTGGCAGAGACTCCAGCTCCTAGCACTCACCCTAAGGTCTCTAAAGAAGATTAGAAGGGGCACCAACGACTCCACCTGAATTGTGGTAATGCTAACCACTGGGCATAACTGCCCCAATGCCTCATCCGCTGCCAGGACCCTGCCTAAACCGTGGACAAGCAGGACACTGGAGAGTTGATTGCCCTACTTTGCCGAGACAAAGCGAGGTCAATTTCTCAAGGTCCTCCTCCACAGGAAGAAGGCCTCTCTGATTTGCCAGGCCTGGCAGCTGAAGATCGACGCAGCCCTGCGACGTGTGCCCCCAACGAAGCCACGGACACCACAGGAGCCTGGTGGGTTGGCAGCTAGGTAATAGCTAACTA…
ENSMUST00000189960.1_1810026B05RIK-005	chr7	-	73544042:73546865,	GAACATCCCCCTCCCCCACTATAACACTAGAGGCAGAACTGTTCCTAAATAAGTGACTCCGTGACCTGTGTTCTCAGCGATGCTGTTGCTGTTGGAATAGAAAGTGTTCTAACTCTTGAGTTTGAGGTCCTTATGCTTGGATTACTGTGATGCAGTGGAATACTTTGCACTTCATCTCCTGTTGTGTGCCAGCTCATCTAACCTCAGTAGTGTCACAAGAGGTAGTCATTAGGCTCTTTGTTGGTATCCACTGAGCTGTGCATTTTGTTAACATTTGCATGTTTCAAGTGCTCATGTTTGATTCCTTCTTCAAGTGAAACTTATACTTGTAAATACAATTTTTGTTGTATTTGAAATTTCATGAGTGCAAATGACTTACTTCCTAGTAATTTTTAAAAG…
ENSMUST00000188966.1_GM28268-001	chrX	+	21751379:21751938,21752850:21753457,21753643:21754195,21760896:21761277,21761309:21761733,	GGAAGATATTCTATGTTCATGGAGTAGAAGACTTTGTATTGTTAAAATACCCATACTCCACAAAGCAATCCATAGAATAAATATGTTCCAAGAATATTTTTCATAGATAAGTGAAAAATAACTATTAGATGCTTGTCTACAACAACTGAAAATACATACATTTTTCTCAATATAAATTTTAAATAAATCCAAATATGTTAACTGTATATTTTAAAATAATATATCACTATTAGGTTTTTTAATTAACATAAATACATAAAGTCTTTTTGTTTGTTTTGTTTTTAGTAGAGCTTAAAATCTTGGCTCTTACTGTGGTACAAACACAAAATAAGAACAATTTTTCGACATTAGCGTTCATTGTAATAAGGCTATACTTCAACGTCCCTCACATCACCAAAG…
ENSMUST00000201325.1_GM42851-001	chr5	-	33947580:33948990,	ATTACCAATGGATTTTAAGTAATGAGGCAGGTGCTAGTACCAGTTTGTCAGCCTTTGCACTGCTGACTGGAACCTTTCATGAGATATTGAATGTTTCTGCCACACTTTCCAGTATCTCTACTCATTTGGATAATGTGACATCTAATAGAGTTATCAGAAATATGACTACTTCTCCAGTAGAAGTCTGTGTCAATCCTCCATTTTTCTTTATATTGGCTGAATTTCAAAATAATACAGAATGGTTAAATTGTACAAATGTCACTTGTTTTTTGACACAATGCTGGAATGGAACTAATTTCTTAGCCTTAGTGGTACATTTACCAACCTTTGTCCCTGTGCCTGTTGAGGCAGATCCAGAGAAGTTCCCAATCATGAGTCTTGTCCGGCAGAAGAGAGATT…
ENSMUST00000201770.1_GM42729-001	chr5	+	65623934:65626863,	ATTCATCGGGAGACTGGGCGTCTCTGGTTAGCTTGATATTCTCTGCCATCTTTTTCATGAATGCATGGCTGTTGTTTTCATTCTTTGTCATTAAGACTTCAAGCATAAACCACAGGCACCTAAGTAGAAAATACATTAAAAAGGATAAATGAAGATGATTTTTTTTTCTCAATGGATTAAGTCTTCAATGAAAAGTTTGGCTGTCAGCATAAAGGAATATCAAAACAGTAATATACAATTTTATTAATGGTATCAATTTTAAGTATTTTTTTTAAAGATATGGTCTCTTGTAACACAAGCTGGCTCATTGTGTAGTTCGAACTCATCTTTCACTGAGTGTTAGGATTACAGGTATACTATATCTGGCTCAAGAGGAAAAAGTCAAAAAATATTTAAAAT…
ENSMUST00000217109.1_RP23-314E23.2-001	chr9	-	59512773:59512865,59510876:59511143,59499361:59500479,	ACTTGGCTTCTGGAGAAGGTGGCGCTGGTGGCGTGCTGTGATGGGGACACAAGTTTCCTCCTGAGAACGCTCATGTCTCAAACCCAATACAGAgtgagtcaaagacatttcaacttctgttgtaaattttttctattagctatctctgtctctctctctctctctctctctctctctctctctcaatctatcttttttttttttttttttttgagtcagcgtctcactatgcagccctggctgtcctagagctcctgatgtaaaccgagctggccttggactcacagagatccgcccacctctgcctctggaattaaaggcatgcaccaccacaactggctgaatttcttttctttttttctttcttctttttttcaaaaaatatttatttatttattt…
ENSMUST00000133945.1_PLATR13-001	chr11	+	41218837:41218936,41219661:41219751,41220913:41221096,	CATTCAAAGAAAGTCACCCTGGCCATTACCAGAACCTGCAATGCAAATGTGCTATTGTTAGAGGCTCTTAGAAGCTGTCTTGAGAGTTAACAATTACCAGgtattccttgtgactcttgtaactttacacttccttgtgactcttaactggtatctttggtatcttccaacaacgccctccccacttccttaagtttcggtttcttcctttaaatacccccttacccagctactcggggtgccacggtcctctacccctgtgtggtgtatgaccatgggcccgagagcgctcttgaataaaaatcctcttgcaatttgcagcaagacccgtttcttgtgggtgattttggggtgtcgcctctcctgagtcagaacgtgggggagccctcacattgtggg…
ENSMUST00000201584.1_GM42546-001	chr5	+	117299889:117302480,	TGCTGTATACTTTCTTCTTCAGGTCCACAGATTACAATGTCATCCATATAGTGACAAATTTTTAAGGAGGGGAAACCATCCCTAACCGGTTGTAAAGCTTTTCCTACATATAACTGACATATGGTAGGGCTATTTGCCATTCCTTGGGGTAATACCCGCCATTGGTACCTTTTATCAGGTTCCATATGATTAATAGAAGGCAAGGTGAATGCAAATCTAGGTTTATCTTTCTTATTTAATGGAATTGAAAAGAAACAATCCTTAATATCTACTACTATAATTCTCCAATCCTTAGGTAGAGCTGAGAGTAGGGGGAGCCCTCTTTGTACAGGACCCATAACTTGCATTTGTGCATTAATGGCTCTTAGGTCATGTAACAATCTCCATTTACCTGACTTT…
ENSMUST00000181637.1_GM26600-001	chr7	+	19770611:19770846,19774273:19774418,19774530:19775403,	ACTGCCCTGAGAGGACCTCCCACCCTCGCGCGCGCGGGGACCCGCTAGCACCGCCGCGCGCTGCTCCATCCAACCCACGCCTGCGGCTCTCCTCCTCAGCCGTGGGGACCGACCCTCCAGTCAAGCCTCGAGCTGGAATCTAAGGGAAAGCGCGCAGATACTCGTTCCCTTCCTTCCTGGCCACCTGCGGGGTCTTGACACGCATGCCCAAGGTGGCATGTGGCCCTCGACTGCAGgtgaatctttttcctagtttattttctttttggagtcggtggcccactgtagctcaggctggccttctgcctcagtttcccaagtactgggattacaagggtgagccatcgccctggtttgtgaactgtcggttttgaccagcggtccctgatgtgattagtt…
ENSMUST00000198212.1_GM42808-001	chr5	-	140546239:140546392,140545486:140545616,	GCTGGAGCTCGGCAATTGAGAGGCAGCGTTGGCAGAGTAAGCATCTTCTTGCTTGCGGTGGTCCAGATGGGTGTCCAGAAGCCAAGAAGCAAGCATCCCTACACAGGAGAGAGAGATTAATCACGCCTGGAGTCTGTTCCTTCCGGGAAGTGGGgtgagaagcatctctataaggctggagtttgtggtgagacgcggggctgtgtaagagaggacactccctgtggggcatactgtagcagagccagatgtggttgtcccctgtgcatctggatgctgagaccagatccctcttctgctgggcccctctgtcctttgtccatctgatcagactgatcacctgcagtggcagacacctgctggccggagctgttttttcagcaccaaagtggcctccat…
ENSMUST00000212199.1_RP23-431O7.8-001	chr8	+	95126666:95126718,95134729:95134867,	CGGACAGGCTTGAGCACCTCCCGATGCCAAAGAGCCGCCCACCTACAAGCAAAgtagtggctgatcagcaggagagtggaggtctgcctggaggagggaggcggccatcacaacagggcgcaccatcagggcgggaagaggatgctagcaggtggggctgaaggatacagcaaaatgggtttgcaggggacctccaggttggcctctggggaagtcactttagctatagcttctaggggacagaactgcctaaaccaagactgaggaaaaccatttttcctgaatcccctcaaactggtgaattccagccagggctagtgcatctctcagtggccagccctcaggcaatttccacttggaaagaaaggtggctcactcagaaatggctctccatgctaa…
ENSMUST00000169914.1_9130221H12RIK-201	chr7	+	25228687:25228773,25228880:25230257,	ACAGAGGTTAGGCTGCTGAGGGAGGCCTAGATGCTGGGGGTAGTTCATTTACCTCTGCCCTCTAGTCTAGGGGCCCAGCCAGGGCAGgagcttgatgggctgtggcccccttcccagcgccacttgggccttcccagatggacgtggaggggtagtcggtggggccctcaggaagagctagcgagggtagcagTTGTGGCATCAGATGGCTGCCAATCTTGGCCAGTCTGAGCTTCAGTTAAAGCTGAAGGAAGGAGAGGAGACAGTTGGCCTTTCCATCACACCCCACACCACAAGAGAATAACTTGCTTCAAAACGCTATGCAAAAAGTTGACAGCTGTCACTCTGGGTTCAGGGTTACAAACTCAGATGCCAAAGGGCCAGCTTGACACCAAAGTG…
ENSMUST00000194196.1_GM10048-201	chr5	-	48927941:48928234,48927861:48927938,	CACATTTTCTGTATTCATTCCTCTGTTGAGGGGCATCTGGGTTCCTTCCAGCTTCTGGCTATTATAAATAAGGCTGCTATGAACATAATAGAGCATGTGTCCTTGTTATATGTTGGAGCATCTTCTAGGCATATGCCCAGGAGTGATATTGCTCTGTCCTCAGTTAGTACTATGTCCAATTTTCTAAGGAGCCACCATACTGATTTCCAGAGTAGTTGTACCAGCTTGCACTCCCACCAACAAGGGAAGAATGTTCCTCTTTTTCTACATCCTTGCCAGCATCTGCTGTCACCTgaGTTTTTTATCTTAGCCATTGTGACTGGTGTGAGGTGGAATCTCAGGGTTGTTTTGATTTGCATTTCCCTGATGACTAA
ENSMUST00000190705.1_GM29325-001	chr1	+	51195221:51197748,	TTGCCTGGGAAGACAAGTACATCTCTCACCTACCTGTAGAGCAGGTGAGGGTTTATCTGAGTGCTACTGCAGTTGCTCTGACGGTTTTCATGTTTCCTGTGGAAGCCATCCTGTCTAACATACATTGCTCCTGGCTCTTTTGTTTCTACCTTTCCTCTCTCTCCTCCTGCCCATTCCCCCATCAGAATAATCTTAGCAATACAATGTCTCTTTCTAGCTAAAGTACAGGTGCCAAGAGCAAGAGTTGAACAAGATAATTTTAGACATCAAAAGTGAGAGAATCCCAGAATTTATCTTGTTCACATTCATATTTACCTTTTTTTTTCATGTCTCTAACATTACTTCAAGAAGTGTCCACCCTCCTAAGATCTAGAAGTCTGTCTTGTTATAACCCAGTTG…
ENSMUST00000128728.1_GM15690-001	chr5	-	120480667:120480903,120479842:120480036,	CTTACCAGATGAGAGGGTCATCAAAGGGGGAAATGTACACCCAACCCGGGTTGTTCTTTTCCAGAGCCTTGGCCACTTGGATGGCCTCATCCAGCATCTGCAAGGGGCGGGGCGGGGCGGGGAGACTGAGATGATGAGGATCTCCATCTAGTTATCAGCCCTCCTGCCCACGAGGGATCCGCACTCACCTCTCCCACCACTTCAACTGTGGCGCCTTCATTCTTGAGCCGCTCAATGgtgagggcaggtgtggtgttgggcacaacgatagtggctgggatgcccagcctcctggcagcgtaggcggtcgccatgcccgcgttgccagctgtcagtggagagggcgtgtcagggaggagggtctgggaccccaggtgggactgctcatctccagaggga…
ENSMUST00000197312.1_GM42535-001	chr5	+	48324612:48326010,	AAGAACATATACTACTCCAGCAGAGAACCAGAATTAGGTCACACAGTGTCTGTAACTCCAGTCCCAATTTCTGGGCTCCACAGAAACAAACACTCATGTACATACATGTAATGTGGTAGTACATGGGAGTGCATGCGCATGCGTGCATGTGAATGTGTGCACATGCACGCGTGCAAACACTCATATACCACTTTCTAAATTTAAAAGAATTTTTAAAGATATTTAAGCTTTGATTTTTAAAATCATTATGAGATGAAAGTAAGCTATCAAATGATATCTATAATAATAAACAGAAGGATAATACTAATTTTAGTGTTAAACACAGGTAGAAAACCAATAACCCTTGACAATGTTTAATATATAGCCAAGACTTGTCACGCTATGAATTTTGAATTTCTT…
ENSMUST00000163802.1_GM17139-001	chr12	+	84918148:84918542,84919063:84919238,	TTTATTATTGTAGGCATTTTATTTACTGTACAAAATATTTACATCTCCAACTGCAGACATCCTGACCTGGTCTGCCAATGTGCAGCAGAGCTCAACCTCTGCTAAGTTCTAGAACCAAGCTGACAAATTCCTTGGTACTCATGACTGGTCTCCTTCAAGGACACCAAAAAGCCAAAAGCCAGGAGGGCAGCTGGTCTCCCAAGTACCTATGTTACAAAGCACAAACAAAAGAACTGGCCAAAATAAGGAATATGAATAGAAAATTGACCAAGAAATAACACATGTTTTTATCTGTCCAACATACTGTATCTCTTCCCCACACTGGCTAGTACCAAAGCAGTATTAGAAAAAAAAGGTAAAAGAAAATGCAAAAGAGAGCAAAATGCTTCTGAACAgtca…
ENSMUST00000208632.1_GM45236-001	chr7	+	118688545:118688773,	TTTGCCCTCTGTTCACCTTTCAATGATTTTATTAGTGTGGTCACAAGTTTGACACCTACAGGTCGCCATTAACAAAGCTGACGACAAATATTGGAAATAAGTGAATTACTGAAGTACGGCAAGATTTAAAATGTCAACTTGGAGTGATCATGCAAGCCCCATGCATTGGTGCCTGCGCCCTAATTGCAGGACCCACTCTGCTCATCCTCGTGGCTCTGTACCCTCAGCG
ENSMUST00000186216.1_GM29237-001	chr11	+	30106394:30106707,30107987:30108120,	TTTCACTATTTTGGGGGAGGGAAAGTAATCAAAGCCCAAGTCAAAAGAATGTTGAGGGGTCTTACAGTTGACAAATCTCTTCTAGTGGAATCTCAGGAAACTCATGTAAGGAGCACATGTGAGTTGGTGTGGAAGGCTGAGCCGGTGTGAGTGGAGAGAAACATGGGTTAGTACATACAGACACCAGGTAAAAAAAAATTTAGTGCTGCAGCTTTGACGCGGAAACCACTAGTGGCTGGGTGGGCAGAAGTTTATCTAGAAATGGCTATAATTTATCAGAGCTGGTCACACTTCAAGGAAGTTGAAGACAAGAAgtctcttctgatgggaattctgcagcaaaaatttttttctctggagttagaaggaaagagaaaaccccacaccagtatgcagaga…
ENSMUST00000192656.1_GM37335-001	chr1	-	36106058:36106446,36105384:36105441,	TGACCTTTTCAGGGTTTATTCATCTGCTAAGGTTCAGTTTCCATCTAGACAAAGACAATTAGAAGACAACCAGTTGCTTTTCCATCATCAATTCCGTATGAATAACCAAAGGATTCCTCCTCAACGCTTTTTTTAAATTTTTAATAAGAAGCTATAAATAAATAAAGCTTTAAAGCTCCCGGGTTCAAGTGGAACAGTTCCAGTTCAGACGTGTTGGCTGGACAGTTCTGTGGTCCCTGCCTCCCACTCTTGGAGGGGGGGGGTGTCTGCAGGGCTGCAGGGTGCTTTGGGACTGAGTTATTAGTTTGTTGTGTTTGCATGGCCTTTCAGCCCCAAGGCACACTCCTGTAGGCAGAGTCCTTGGAGCTGGAGGCAGAGGGAAGCACCCTgttctgagat…
ENSMUST00000143765.1_GM15884-001	chr6	-	124718713:124718831,124717430:124717518,124715573:124716007,	AGGTGAAGGAGGAAGAGCGAGAGTGGAGGCCAAGTCGGCTCTAGGCGGCTGAATCCGGGCCGTTGGTACACCTTTCTTTCTTCTGCACCACTCTAGGGGTCAGGCGGGTCTGGTGCCAGgtaaaggccaccgatcaggggggtcctggggctgcgctagcgacggtagaacgcagtaaatgggtgtgttggagggcagggacaggccgtggaatggggggggggggactggctcgcaggtggatagtagaggctacagaaagctggttttggcctcagtgatgggcaagtcagggtaggcctggtggggagcagccaggctctcccggaagtgtcccaaatgacgcggaggtgggggatgggagcaggagatctgccgcttctcttgaggggcttgggc…
ENSMUST00000198123.1_GM43444-001	chr3	-	121020486:121020776,	GTAAAGTCTTGCTCCTGTGCTGTCTTGCTCTGGGCCCTTCCCAGCAGAGTCAGTGCTGTTGCCAGGGAAGGAGTCAGGAGCAGTCAGTCACTTCTTGACATGTCTGGGAACTCCGACACATATAAGAAGTAGGTGTGTGGCGTTTTCCAAAGGTGGCATGGTCCTCAAATGAGTTATTGCTGTTTTACATCAAAAAAATAACTCAGTTTTCTAAGTTGCAAACCAAACTAAAAGCTATGTCTCATGTATTTTATTCTCTCAGAATAAACCAGTCCATGCTGCTGTTAAAAA
ENSMUST00000191650.1_DLEU2-009	chr14	-	61618195:61619751,	TATAAGGAGCCCGTGCTCTTGTTCTGGAAGGTGACGGTGATGTTACTGAAGGATGAGAAACCACCTGAAACACTGAGCCTTCTCACAATATTACATTTGAACTGATAGTTCGGCATTTATTTTTAAAATGTTTTGATTAAAGGTCACTGGCTTTACCAAGCTAAGACTGAAAACTTCTGGATAGACAGACAAATTTGGCAATAATTCAAATAAAGCCAATGAGAGTAGGCAAGTTCACTGAAACTCTGTAGCGAGGACAATTAGTTTCTTTAAAAAAGGAAAAAAAAAAAAAAAAGCCAGGCGGTGGTGGCTCACACCTTTAATCCCAGCACAGAGAAACCCTGTCTCAAAAAAACAAAAACAAACAAACAAAAAAAGTTGATAGGACTAAAGAGATGG…
ENSMUST00000074808.2_9430002A10RIK-201	chr8	+	88174560:88175028,	AAAAGGCTGGGCAGACATGGCAGTCTGGTAATCGTTGTAATCAGTCCCTGGAAGTCTTATCAGACATAGCAGATGTGCCATGATGGTAATGGACTGAACCTCTGAACTGCAAGCCAGTCCCAGTTAAATGTTGTCCTTTAGAAATGTTGCCATGATCATGATGTCTCTTCATAGCAATGGAAGCCCTAAGAAGTTTGTGCCAGGAACTGGGGTATTGCTGTTGATAGGCCTGACTATGCTTTTGTTTGGAGGAATAAGGAACCTTTGGGACTTTCGACTAGAAAAGCAAATGGACATTTTAAGCAGGGCTTATGGGCCATCCAGCAGCAAGGAAGACAGTGGTGCTGAGGGTGATTTGAACTGTAGGGGCCTGGTCCGTGAGGTTTCAGAGAAGAATTT…
ENSMUST00000197572.1_GM42457-001	chr3	+	116631671:116631964,116632137:116632209,	TCTGACCACCCCAATTTGAATTCTAAGTGGCTGATCTTTTCATTCTTCAGAACAGCCGTGAATAATGCTTTAAATAAAATTATGGCAAACAAGCTTGAAACATGATTCTGGTTTTCTACAATTTTCACAAGTTCTTTTAAATGCAAACAATTCTTTACCATTTCTTTTCTAGTGCATCTGCATTAAGGCTTTGAATTATTTGACCCAAGATTTTACAATGACTCAGGTTTTACAAGGTTAAAGCAAACAGGTCCATAACCATCCTGCCTAGTGTCGCTGAGTCAGCACGAGCAGgtaaaggctcaacacctaaggaaatggcagagacggagttacagatagagctttaattaaagatgtgtaataaaacagtttagtggcaagagagtggtgctaata…
ENSMUST00000211955.1_RP24-200K10.1-001	chr8	+	67176771:67176891,67177598:67177787,	TGGGGAGATTTTGTTTTGCTTGTGGCAGGTGCATCAAAAGGCCAGGATGTTAATTAACTTATGGCCAGATCTTAATTGCTGCAAGCAAGCCTCATGGGTGAAGGTAGAGGTCTGATCCCCAgtgtgcaagcataggggccctacacaaaaccatcccttaggctcatcacccagagaggtcttggccagctcccgtgtcgtttttcctgggggaagggaactaggacactgaaccttcatgcaatcagacatgccttccacaggatgccaacagcaagctatcctctgtgcagtgcttagcctcgcaccccacggcataacgcagcataatttcttttagagcggcaaaccgaatctgaggagattgtcccgcctccactgcagcaaaagcctacgcta…
ENSMUST00000146976.1_GM12744-001	chr4	-	106588713:106589108,106587097:106587219,	TCCAGGCTGTACTTTATTTTACACAAGTGGTGGCCCCAGAACCACAGGGACATGACCTGGAGAGTAGGCACAGTGCCTGAGGCTGCAAGAGCCAAATACAGGGATTCATGCCTTCTCCTTGGTCCCCATGACCAAATTAAAAAAAAAAAAACAACAAATCACACAGCACACATCGCCACACCCATCCCCTCCTTCCTTTCAGCAACAGCCAATTCAGCTTTCTAGCCAAAGACAGTGGCTACAACTGAATTTACAGAGAACCATGCAGCCAAGAAACCAGAGCCACGGAGGGGAGAGGCTTGCGTTGACTTCCCACATGTGCTGTCCCATAGCAGCTGAGTGACCCCACCAAGCCACCGTGTGGTTGGACACTGACAGGACAGGCGATAAGACAAGgct…
ENSMUST00000187908.1_GM28364-001	chr1	+	74281161:74281438,74281811:74281866,	AACAGCGGCCAGAGGCATGCTGGGAAGCAAGTGACACAAAGAAGGCTCTTGAGGTCCTAGATTCATATACCTTCCCTCCTCCTTGGTCTCAATTCCTAGATGCCTCCTCAAAGCCACCTCCTCCCTCAGTCTCTTGGGTCTCCAGGCCAAGGTTCTGCTCACACTCACACACTGCAGAAGCCCAAGGACTCCACGGAGTTAGACTCACTCTCCTCCCCCTCTCCCAGGCTGGGCTGGGAGGCGACTGTCTCAGGTCTGAACACACCCACCACCTACAGgtaagaaaagaggctcacagacctggacaaagagggaaaagacaggggaggtgcagaaggtccagacaaagaagcccaggctacttaccttgccagtggtggcactgaccagcttggcctg…
ENSMUST00000202914.1_GM43791-001	chr5	-	35033274:35033445,35031870:35032165,	GGTGAGCTCTAGAGTTTATTTCTCTTGGAAGAACAGAGTCAGAACACAGAACTGTAAACAGGCAGCTACAAAGGAGCAGAAAGGAGGGTGTGGCCTGACAGAGGTGCCCAGGCATGCACACAGCGCCACTTCATGGCACCTTGTGCTTCCCCATCGGGTGTATGCCCACTGGgtggggctgtggagtccagcccatggtgtgtgagagcacatgaaacatgcatgaggcctgaaaagaccaggcccaggaagctggacccagatgggcggccacattgcctgctgcatcacagccaaggcgtcagacaggaacaataagcaacatgcactggaaggcccatcactgtcactgtgaggacactgaacacagccggagccctgtcacctgtgtgggatcat…
ENSMUST00000206316.1_GM44553-001	chr7	-	73458597:73460633,	AGCTTCTACTATTGTCCTTTCTGGAACGTTTTGAATTTGGCCTCCATAGTCTACATTGCTTGCAGCGCTGTCTTCTGGGCTCATACTTGAGTGGCAAATTAATTTCTGCATATGGTGTTCAGCTGTTTGGATGTCTTCCTTATTCCTCTGAAACCCAACATGGTCTGGTTCTTCACCGCAACAGAGCATGCGCTGTCCTCGTGTCCTCCTTAGTCATATGGTGACACACTGACCAAAACCATGTTGGTAGGATCGGGTTTCTTATAGTTTACAGTTCAGAGTTCATTATCAAGGGACTCAGGCAAGCAACTCAAGCAGGAGCAGAGGCAGGAGCCATGGAGGAACAAACAGTCTTTACTCGCTTCCTTCCCGAGCTTCTTCAGCTTGCTTTTCTTATAG…
ENSMUST00000174784.1_GM20417-001	chr19	+	5797562:5797743,5798307:5798549,	ACCACTACTCCAAACACTTGGGGAAACACAACTTTCTTTAATCATACTCCAGTCGCGTCACAATGCATTCTAATAGCAGCAGATTGGAACAGTACTGCACATATTACTTGCCAAAGAACAGACATGACCTGAAGTCAAGACACCTGCATTCTGTGTGGTCTGTAAAAAAAAAGCTAGAACAAgtaagccccatccccccctccctccacattccaggaaaaacaaactcactgcaaggtctcacatcacacactcactagcagaacagaagacagaggcaagcgcttatatgcaaagtcctgagcagctccatgaaggatgaaatgaggctctgcaaaggaaaactctttaaacccacatgcctgaccccactcgtggctcaagtgaggtgacaaaagg…
ENSMUST00000191648.1_GM38224-001	chr1	+	21234722:21236821,	GACATGGCCAATGAAGAGGCAAAAAAAAAAAAAAAAAAAAAAAAAAAAAAAACCAGCAGGACAGATTCCATCTTATCCTCCAAACTCTATTTTAAGTTTCTGTTTGGAGAATGTACTGTCTAGAAAGCTACGGTCTGTTGTCCTTGAAGTGATATGGCCCCCACCCTTTGACTCTGGGAAGGAGACCAGCATCCCTTTACCTTCTCATTAATGCCAAGGCTTAGAAACCCCCACTTGCATTCTTTTTCCTTTATAAACCTCCTTCACCTGGAGCTGGGGGGTCACTCTCCTTCCTGTTCCATCAGGAAGGTTTGTAGCCTAAGCTTGAGCTTGAATAAAGACTGTCCTGTTCTTGCATCCAAGTTGTGGTCCCTGGGCATGACAGTTTGTTATTATTTT…
ENSMUST00000202959.1_C030017G13RIK-001	chr5	-	65680014:65682344,	TTTTTTTTTTTAAAGATTTGTTTATTTATTTATTTATTATATGTAAGTACACTGTAGCTGTCCTCAGACACTCCAGAAGAGGGAGTCAGATCTCGTTACGGATGGTTGTGAGCCACCATGTGGTTGCTGGGATTTGAACTCCTGACCTTCGGAAGAGCAGTCGGGTGCTCTTACCCACTGAGCCATCTCACCAGCCCCTAACTGGTTTTCTTACAGTACTTGGGATCATTTAACTGAACCCTCACTGTGAAATCCTCCTCAACTGCTTCATCTGCCTGAAGAGAGAGCTCAAAGTAGTTGGCTGACAGTCTCATTTACAAAGTGTAGAACTAAAGCTGTATTCTAAGGTTATTGGATACATTCTTCTCATGAAAACCCAAACCATAAATTAGCTGACCA…
ENSMUST00000193626.1_GM37612-001	chr9	+	106870674:106870795,106871042:106871501,	AGACCAAGTGACTAGTGGAGTAGTGGTGACTGAGTATCTGGACCCAGTCATGCATGATCTTGATCCCTTTTCTTTTTTTTTTTTTTTTCCCACTTCTTTTTTTTTTTTTTTTTTTTTTTTTGgttttttgagaaagggtttctctgtatagccctggctgtcctggaactcactttgtagacctggctggcctcaaactcagaaatccgcctgtctgacaccagacagtgagagattgctaggtttgagaaggtgttgcggggtggtggtggcgcacgtctttaatcccagcacttgggaggcagaggcaggcggatttctgagttcgaggccagcctggtctacaaagtgagttccaggacagccagGGCTACACAGAGAAACCCTGTCTCAGAAAAC…
ENSMUST00000192940.1_GM33051-001	chr3	-	28813871:28813985,28807205:28807363,	GGAGAGGCCCAGCTTGAGTGCTTGGAGTGGTTTCATTGTGCATCTTGGATTAGACCAAAGTAAATTCCAAGGCAGCAGACATCATTTGCACAGAGGAAACCAGAACCCACTGCAGgtgagcacatctgtcgtcagggcgttttggcgtttggagtctctgacaccaaagaaacattagtttgcccatttgcatagtagggatctatcataccattactttaaattttaaaaactgattattttttatttattatttttactgatgtgtaagtacctgtgtgtgggtaaagggactcgtaccagtttgtatccagaggtcagaggcactagatccccagaagctagagatcatgagatgccaggttttcaagagcactgtgcactgtgccatctttccaa…
ENSMUST00000176647.1_GM20663-001	chr7	+	105901568:105901887,106093184:106093337,	AGAGCTGTGAGCACCAGGAATGCCTGGGCTCTGTAGTTGCAAATATTTTTAAGCTCTTGGTATTTGTGTTGGTTACTTTGCATTTGATCCAAGAGGAAGTTTAACTCATCACACCCCAGAAGATGCTGAAAAATACTGTTTACCAACTGATAGCCTGCACCAGCTGCAATGGAAAGCAGCAGCAGCTGCATGTCTGGCTGTTCTGTTTCTTTGAGGTACTTCAAGAAGGAGCTGAGAGCTGTGGTGACCTCATATGTAGCCGTTCTTTCTGCTTCTTCCACTGTTTCTGGGGCCTCATTTTTGAAATTCACTTCCATCAGgtatttgtgggttttctttaaggtcttaatgaattcagaaaatgaggtgattttgacttgctcttccccatactctgac…
ENSMUST00000192088.1_GM37503-001	chr1	-	74287542:74287860,	ATTTTAAATTTTCTTCCACATCCTGAATGCTACATTTGATTTTTGGTTTCTTTTGTTTGGGGGGGCAAGGTCTCTTTATTATTTTGCTCTGGCTGTCTTGGAACCCTGGCCTCAAACTCAGAGATCCACCTGCCTCTGCTTCCTGAGTGCTGAGATTAAAGATGTCCACGCCTGACTAATTTTAACCAGTACGCCTGACTAATTTTAACCAGTTTCAGCTGCAATGGGTAGCTACCCTCCTAACTAGTGGCTCTAAGACTTGGGTCTCCAGAGCCTGCTCCTAGGCTTGCCGTGGCTCCGTCAGCCATCTGGGAACACA
ENSMUST00000135240.1_GM15409-001	chr5	+	148959278:148959543,148961459:148961712,	GCAGCGGTTCTAGAAGCTAGGCCTTCTGGGTTCCAGAGGATGAGCCCAGCATTCCCCACTCCCCCACGCAGAGAGGCACGTACGCAGTCCTCAGAGAGATTTGCACCCGCGTCTGGGAACCACGTGACAAAGAAGGGTCCTCTGCACAGTCTGGCACCGCGAGGTGCTGGGCTTGTGCTTCTGCAAAGGTTCTGCGCAGTCCTCGGGTTCCCACCTGGTGGCTCACTACCCCCAGGTTCCCACGGCCAGCTCCACGTGGGGACCAGgtgtgcgggtgttggaggtgggggtggggatggagggggaagcgttttatggatgtcgcaggggttggcgggggtgggggtgggggtgtcctgctccacggagcctggcaggagcgccacacctccccagcac…
ENSMUST00000195687.1_GM38021-001	chr1	+	86893573:86895132,	TGGAGGGTAGACCAGGAGGGGAATGAAGTCTGAACTGTAAAAAAAAAAAAAAAAAAAAAAAAAAAAAAAAAAAAAAGATTAAAGAATAAAGAAAAAAAAAAAACAAACCCTATCTCAGGTTCCTATGTAGCGACCTGTTGTGTGTCCAGCCATTCATTCCCCCAGCAGTTTTAGTCTGTCTCATTCCATATCCTGCTCACCCTATGCATTCTTCCTTAGTTGCTAGGGACATTTTAGCTTCTGTAACTGGTTTCTTCCTCTAGAACGATCAGACATTTGCTACTCAGGCCTCCCTTGGCAGTTTGCTCATTTGCTATCTTGTGTTCTAATGGAAGTTTGCTCATGACTCTGATGTAACAAATTCCTCATCAAGAGAAAAGTGGTCTGCTAGCAATAAAA…
ENSMUST00000197734.1_GM42768-001	chr5	-	49083874:49086770,	ACATTTCAAATGTTATCCCTTTCCTGGTTTCCCCTCTAAACCCCCGCCCCCATCCCATCTCCCCTCCACTTGCTCACCAACCTACCCACTCCCGCTTTCCTGTCCTGGCATTCCCCTATACTAGAGCAATGAGCTTTCACAGAACCAAGGGCCTCTCCTCTCATTGATGTCCAACAAGGCTGTCTTTTGCTACATATGCAGGTGGAGCCGTGGATCCCTCCATGTGTACTCATTGGTTGGTGATTTAGTCTCTGGAAACTCTGATGGTACTGGTTGGTTTATATGGTTGTTCCTCCTATGTGGCTGCAAACCGCTTCAGGTCCTTCGGTCATTTTTCTAATTTTTTGTTTGGGGGACCCTGTGCTCTCAGTCCAATGGTTGGCTACAAGCATCCACCTC…
ENSMUST00000196303.1_GM43765-001	chr3	-	126986808:126987700,	ATAAAAGGACCTTAGCACCAAATAGTGCAGTCTCAACACAACTAAGCCATCCTTTATGCTAGGAAAGATCTATACTTTCATGATGGTTTTAGAGTTGATAAAAATTACCTAAGCCAGTGGATCTCAACCTTCCTAATGCTGTGACCCTTTAATACAGTTCCTCATGTTGAGGTGACGCCCAACCACAAAATTATTTTTTGTTGCTACTTCATAACTGTAATTTTGCTACTGTCATGAATGACAACATAAATATCTTAAATGTAGGACATCTGACATGAGACCACCATAGGAGTTGTGCCTCAAAGGTTGAGAACTGCTAATCTAGACAGTTGATTTCAAAGCCCTGAAAAAGGCTTTTTCTAAAACAAGTGCAGGGGATGGCTGCGGGTAGGCTAAGTA…
ENSMUST00000213385.1_RP24-390M17.1-001	chr9	+	123307084:123307280,123307734:123307983,	CACTAATTCCTGGTCAACTATGGAAATCTGTTTCTTCTCTAGTCCCCCCAAGGAGAAATGTCACACCGAGTGTCCAACACAGTGATCCTCAAATATACTTCTAAGCAAAACAAGGGCTTTGTTTACTCAGTCTTCAGATTTTACTGTTCTGAATTTTATTCTGAAACTCAAGTTTACCCCAAACCATCATTGACATAgtagcttcatcaagcacagtagaatgcaagtcctcaaagcagcagtgcaggcagggaggccctatgtacctcccagcttcggggaaacacaattgaccgcacccaattagcaacaaatctatctcatgctattcgggaggtgtcagtctaagtcctgacgacgagacgtggatctctacctatctacacatctcatcttgat…
ENSMUST00000123463.1_GM15777-001	chr5	+	100670859:100671133,100671537:100671656,100672974:100673161,100677813:100678105,	TGGAGGGTCTGAGGAGGAGCCCCATAGGCTCTGGTGCTGTTTGGGAGCGTCAGAGGCGTACTCTGAGAGAATGTGTGCCGCTGGAGGGAGGCTTTGGGAGGAGATGCCGCCATTCTGGGTGTAGCCTCTGTATGCTGTCCACGGTTCACGGTGTGAACTCCCAGCTTCTGCTCCGGCTGTGACTTGTTGCCAGGCTCCCTGCCCCAACAAACTCCTGTCCCTTTGGAACGGTGAGCCCAGCCTGGGCCATGAGGCTTTATCACAGCAAGAGAAAGgtaaggaacgcagagactgagagatggagtcacggtttgcccaaagccacagtgttaagacagaattctaaaccagcagtctggtggaaccataagtcaaaaattccttctcatacccatgtcc…
ENSMUST00000203285.1_GM43981-001	chr6	+	82991645:82993111,	CTAGATGCTTTATTCTTCTTTTTTATGACAGGGTCTCACTGTGTAGGCCTAGCTGGCCTAAAACTCAATTTGTTGACCAGACTAGCCCCAAAGTCACAGAGATCCATCTGCCTCTGCCTCCCAAATACTGAGGTGGGTTAAAGGTGTGCACCACACACCCTACCAATCCTATAAACTTAAACCTGTAACTTAAGTTCTAAAACTCTCTACCATTATTTCTTCAAATACTTTTGTGCTATATTCTTTCTCTTTTTCTAGGACTCCAAGTGCCCATATGTTAAACTTTTAAAAATTCTTCCACAGAGATCCCCACATGGTGGTGCAAACTTCCATCCCAGTACTTAGGAGAGTAAAGCAGAAAGATTCCCAAGTGTGAGGCCACCCTGGACTACAGAGCAA…
ENSMUST00000167763.1_4930579G18RIK-001	chr14	+	54650511:54650548,54651065:54651268,54651740:54651814,54653374:54653453,54653831:54653946,54654153:54654607,	AGTCTGTAGCAAACAAGGCAACCCACAGTCTCTGACAGgtaagggcatgtgggcaggcaccccagcactggcacaactcttcttggggtgtcccgagtagggcgatgattcaagtccacccctttccaaatgcttcttgttctcagtacaagtctctccagaacagtgctcgtctcagccccgatgtaagcaagaagggaggcggggcccatcacagacgcccacagacacgcccctctggccaagacaccgggagcacactcggctctgattgggcggctcggtagcagcgggtgggtccagaggtagaggcggcatcagcgattggccagttgggcagggttatattttacgggcggattaccgtacatgaggtacttggacaaagttttacgggga…
ENSMUST00000214451.1_RP23-186B12.3-001	chr9	+	121319385:121321630,	TCACCAGCCCCAGTCCTGGGTTTTGTTGTTCCCAAGATTGTTCCAGCAACATTCTAACTCAGTCTAAATGTGACAGCCAGCCTCCACCTTTCTTACATCCGAGAGCCAGATGGCAGTGAGCGGCTGAGTGTGGGGCCTGCTAGAGATGCAGGTTTTCCTTAGAAGCTGACAGCCATGCTTGTTCTGGAAGTATTAGCTTACCCAGCTCTGGGTACTATGAACAGCGAGGTAATTACTGCAGCCTCATTGGTCCATCTCAGCCAGTTAGAGGAAGGCTTTCCAAGGGGCAAAGGGACTCATTACCCAGCCACCAGGGCCCTGACCCTCCTCCTTAGAAGTGGTGTGAGCTGCAATTAGGGGCTTTGGAATGGGGATAACTGACTGCTGGGCCATAAATAA…
ENSMUST00000205925.1_GM44633-001	chr7	-	96818250:96818306,96813869:96814250,	ACAGAGTGACCTCAGAGGACTGAGATGGATAAAGCCAACTATGGTGACACATGAAAGgtaaggtactagagctctcaaggagctttcaaactagtatcattgaaaaggagatatcacataagccacactcttaccagaaacttcgggattatggaattgctcactgtgtgcacggtgggttagcgactgataccagaccagaaattctgcttgcctgtaccctgttatgctgatgctttgtatgcttggcaaatgcttgctgagcagtgaatgcaggcaacttgtctaccatcgtatttaagtgagacacctattttgaaatgaatggggcccacaaacttcatttacaaagcattatacaagactggcatttaggaaaaaactttgtttttgaaggta…
ENSMUST00000181495.1_4732487G21RIK-201	chr12	-	86305721:86306006,86302119:86302219,86293072:86293275,86290761:86292833,	AAGCAGGGGCTCAGAGCCTGGCTGCAATTGAACCTGCCTTTCGTGTTGCTGTGTGCAAGCAACTGTAATCCCTCGGGCATTTAAGAGCAACAGAAGACCTTCCTGAGAAAATCTTGAAGAACTCACAGGCTAGCAGGAAGAAAGGGCTGCATATGGATTGGTGGGGCTCACTTGACCAGAAGAGCTCAGGACCCTAGGAGGAGTCGCGGAAGTAGGGAGGCGGAGCTTGGAATCCGTGTTTGCCCCTTGCTCCTGAAGACGGAGACACTGCGTCTAGAGCTCACGAgtaagagtggaggaacatcgtcttttttgttttgttttgttttgttttgtttttaaatatagttgagggaacgtagcatccccttacagttcttttgcagggatccaggtgga…
ENSMUST00000197846.1_GM43535-001	chr9	+	110974432:110974595,	CGGAGCGTGGACACGCCCACCCTCGGCTCCTTCAAAGACTGGAAATGCCTGTTCTATTTTCCTTTGTTCCTCTCGGGGAATGAATGAGTCTGCGCACTGCCTCTCTGCGCACTGCCTCTCTGCGCATTGCTGACGCACTACGGGCTGACGCACTACGCAGGGCG
ENSMUST00000198917.1_GM42910-001	chr5	-	12142041:12144961,	GGCAAATCTCCACCAAATTGGATTCACCTGTATCCTGGTACACCTGCGCAGCACTCAAGATGTTTGTGTCTTATATGAGGAAGTCAGGTGCAAGTCATACGACTTAGCTACAGTCCCTGGCGCCTTTGGGACTGCCGCCACACCTGCTCCCCACACTGTCTCGAAAAACCAAAAAAAAAAAAAAAATTCTTTTGCGTGATTTAATCACTATATGTCTTTCAATCATACTGATACCTATACCTTAGAGGGGAAAAAATGAATCTGAGAGCCCATGAAAATATTATTTAAAATGTATTTATCTATTTTATGTTCATGTGTCCATGCCTAAATGTATGTGTATATGTCAAAAGTGTGCATGTGAGTGAGGAGGCTAGACAAAGAAGTGGATCTCTGGAGATG…
ENSMUST00000216019.1_4930554C24RIK-004	chr9	+	84851283:84852367,84857487:84857560,	GCTTGCATCTAGGGTTCCAGACTACTTTCCTAGGGTTTCTATTTCCAACGTTGCCTCACTTTGGGTTTTATTTATTGTGCTACTTCCCTTTTTAGGTCTTAGATGTTTTTTTTTCAATTCCATCATCTGTTTGGTCATGTTTTCCTGTAATTCTTTAAGGGATTTTTGTGCTTCCTCTTTAAGATCTTCTACCAATTTAGCAGTGTTCTCCTGTATTTCTTTGAGTGAGTTATTAAGATCCTTCTTGATGTCCTCTACCATCATCATGAGATATTCTTTTAGATCCAGGTCTAGCTTTTCAGGTGTGTTGGGGTGCCCTGGACTGGGCGAGGTGGGAGTGCTGGGTTCTGGTGATGGTGAGTGGTCTTGGTTTCTGTTAGTAAGATTCTTATGTTTACC…
ENSMUST00000216959.1_RP24-236E2.2-001	chr10	+	50424086:50424340,	CGCTTGTTGACTTCTCTCAGATCCTGGACAGGCCTATAATCATTAGTCCCTGGTTTCTTAACGGGTAGCAGGGGCGTGTTCCAGGGGGACTGGCAGGGTACCAGTATTCCCTGGTCCAACAGTCTCTGTATGTGGGGCTTGATCCCCAGTCTGGCTTCTTGTGACATGGGGTATTGTTTTATGGACACGGGGGTAGAGGTTGCCTTCAGAGGTATGATCAGAGGAGCTTGGCGAACTGCCAGTCCCATGCCCCCG
ENSMUST00000206292.1_GM44986-001	chr7	+	122096083:122098911,	GCCTACTGCCATTTTCCCTGCCATGGTGGAATTATAAGCCCTAAATAAACCCTTCCTTCTGTAATTTGCCTTGGCCTTGGTGTTTAATCACAGCAATAGAAAAGTAAATGAGACAAATACATATATACATTGCATATGTGTATGTACTGCCTGACATATCCGTGTATCTCTCTGGAAGCTAGTGCCTGTACAGGGACAATGCCAACCTACTAATAGGGGAACTAGTTGGCTAAAAGCTAGGGAGACTTTAAATTGAGTATTTGTTTGGACCCTTTGAATTTTATACTGTATGATTAAATTTGCTAAAGAAAAAAAAATGGACTGGTGAGATGGCTCGGCCGGTAAAGGAGCTTGCCACCAATCCTAATGACCCCGAGTTCGATTCCTGGGACAGACACG…
ENSMUST00000194854.1_GM38372-001	chr1	+	7148110:7152137,	AAATACATTTGTATGTGTCATGTGGGGTTGTGTCTGGGAAATGTTTTATAGAATTGTTTACTTCTATCCAGGTTTCTTTTTTCCAAAATGTATTGCATAGGTGTTGATCCTTGACCCGCAGCAAAAGTGAAGATTTGGGCTATAATCACGTTGAAATTCTGCCTTGACAGTTTTGTGGAACAAGGGCTCTTTTGGTTGAATTTGAAATAACTCCTATGACTTGAAATAGCCTGCTGTATGTAGGGCTGTAGTGTAACTATTTCTGTAGAGCGCATGGTAGTTCCAATAGACAAAGCCTTTAAAGGGGCCAGAAGCATAGGCATACCACACAGTTACCATACAACAAGGTTTCAGTGTAGAACCTGACCCAGGCTCCAGGCGCGGCTTCTTAGCAGGGGC…
ENSMUST00000203139.1_GM44440-001	chr6	+	103605521:103607893,	AAAAAAGCAGTGGGTTTATAGAGAACTCCTTGCTACTGGGCTCAGCTTTTGTACATGGATTTTCAGAATGGAAATTCCAGTCTTAATGCTATGACAAGTACATTACTGACTGAGCCATTTCATCACCTCTGAAAAAAATAAACAACATTTTTATAATTGGTAAATGTTTTTCAAATCTATTTCTCTTTTTAACTGCATTGAAAGGTTCAGAAGAGTCTATCATTTTATAATGTCCTTCTAATCACCATTAGCTGAGTAACTTTATGAGGGAGGATAGGAGAAGGATAATGAAAAGAACTAAGAGAGTTTTCCTTGTTTGGTTAGGCAAACAGTTTGGTTATACTTTCATGGGTAATAGAAAAAGATGACCTTTTATTCCCATTTTTTATTAGGTATTTA…
ENSMUST00000148413.2_A530017D24RIK-001	chr11	-	61867760:61868058,61865203:61866216,	ATGACTTAAAAGGTGAGTACTCGTTTCTTTTTTATGTTAATAAGTGACACTGAAGCTGGAAGAACAGAGGACTGTAGGATCACACAGCCAGGGACAAGCCAGTAGCTTAAGTTTTCTTAACCCTTTGACATCTGCTATACTACTCAGTAGTGAGTCCTGGCATCCATTATAGCAGTATGGAAACACTGGCAGACACTTGGCTTATTTATCACCTTTTGGTACAACAATAAGCTACGCCATATGCAAAGACTGTGTATGAGGAATATGTATCTGATTATGTATAGATAGATTAAGAGCAAgttagctgggcaatggtgacgcacacctttaatcccagcacttgggaggcagaggcaggcgaggccagcctggtttacagagtgagttccaggacagcca…
ENSMUST00000189381.1_GM28192-001	chr11	+	120963844:120963932,120964076:120964764,	AAAGGAGAGTTCTCATCGGTGCACGACAGACTGAAGACCACTGGAAGCCACCCGACCGGGAATCTGTCGGAGCCAAAGCACAGTACAAGgtcagcataaggccagaggaataggccagccaggcatttgggtgcacataacacaatagagcctgggagggaagggacacactgccacctggcttcaatctaaacaccttcacccctggctgcacagaaaggcctctagccagGACAGGAAGATGGGGAAGAAAGGGCATGCAAGCAAAGAAACTGCAGAGCTGTGCTCCTGTAGATCCGAGTGGAGCAGCGACACTTGCTCCCAGCCTCCCTTCCTAGAGAGAACAGGCACACCCCTTAGGGAAGACGGAAAAATTCTTATGGACACTTCCAAGAGTGC…
ENSMUST00000181097.1_GM26768-201	chr8	+	34094548:34095114,34095751:34096149,	AATGATTTGTTTTTATTTCATCGGTGTTTTGCCTACATGGATATGTGTGAGGGATTTAGATCCCCTCAGATTGAAGTTGCAGACAGTTGTGAACACCCATGTGGATACTAAGAACTGAACTACGGTCCTCTGAAGAGCAGCTAGTACTCTTAACTGCTGAGCCATCTCTCCAGCCCCTAGAAAAGATTTCTTAACATACAGCAATGAGCCTGTTTAAAGAGCGTGATGGCCCAGTCTATACATATTTTAAGCCTATGGGATAGATAAGGTATGTCAGTTTCTATACAGGGAGCAGTCTAGGCACCAAATCTGGAGGTGATCTGAGGCAAAGGATACGACAGCCCACTTCAAATACGTTGTTGGTGCCAATAATCATAGGTTTGGGCTCTGTATCTTCAG…
ENSMUST00000181248.1_GM26804-201	chr8	+	20292477:20293165,20420454:20420781,	AAAGTTATAAAAAGTCCATTAATTTTAACCACATATTTTATCACATAGTCATATCCCCATCAGATAATTACAGCATTTACCCAGTGTATAAACTATCTTATTTTACCTCTACTTTGTTTTAATGTTCTGTTTTAGGCTCAGTGTATATTTCATACTTAAGTCACAGTTGAGAGCAGCCATACTTTTACTAGCTAAGTAGCCACGAGTAGACAAGGAAGAATAATCAGAAGACCATAAACCTTTTCATAGAGGAGGGTGATCAAAGACTTTCTGGTGATAACAATCCTCTGAGTGAAGAACTAGTGAATTAAGACTGCTGTCGTTAGTTAGTTAGTTAGTTAGTTAGACAACTATTTATTTGGGAAAACATTCAGATGGCCTTTGAAATCAGCAGATCCT…
ENSMUST00000161588.1_GM5860-002	chr4	+	82065957:82066040,82102457:82102673,	AGGGATACCTTCTCCCCTGTCTCCTGCGATGACACAGAAAATACATCCGAGGAAGTGGTTTCAGGATTCCCCTGGGAAAAGCGGgtatgctgtcctccgggcacaatttttgttctctttgtttttgtcctaggcactactgaagtactgagcgccgccaaccccaagtgcttgaatctgaaagaggcaaaggcagaccaagtcacagagcagatagctgagcttttcaagacatgcagctggcacctatctctgtggacgaaatgatgtgctaactgcccgtcttgctctctgtgagtctttccctcacaggagagcgtgccaatgcggatggttcacttgcatctactctagccatgctttgcttttgatgatgcagggatgaagaaaggcttggtg…
ENSMUST00000159072.1_AI480526-003	chr5	-	123137955:123138109,123134624:123134717,123133723:123134430,	TACAAACTGTGGAATTGCCCTAACAGAACGTCCGAATTTACAGGTCTTGGCCGGAGACCGGAGCCATGTCTGTGTTATCCCCACTGTAGACAATCCTTGCTTCCTCTGGACATCTGGAGCAGGCCCAATTTGACTGAGAGCCTTCCCCCACTAAGgtaggtaagagccctttccccaagttcagagaactgttgccgggctttgacctgcagccttcgaagggcggcttgggatccccaaacctgctgggctggttctgcagcccctcccccacgctgatgtggcggttgtgtgtgtgaaatgggcggcctgctgggtccatccagccccgcctgtcagcttctgctgtggggcgtttagggcgggcgattctcatgccgaatttagcagcttactaga…
ENSMUST00000180396.1_GM26619-201	chr13	+	97751112:97751152,97751412:97751569,97760092:97760965,	GTGCAGTCCTCCACAGAGGCTGAGGAGAGGCCAGCGGATAGgtgagtcggggactctggaaggaagggctaaaaggcaaagacagccagaactgagcatatgagcctatagagaaagggcacagccggccagagcttgtgtgtctctgctgggaagggaggctgagcatttcctacattctgcctggcagggatcccatccttgctaggttgagccaggatgcatgtgggcatacaaacatgagtttcttctgggcctccaccctccagccacggctagtaacctttatgggccttgtagATCCATAAAGAAGAATGCAGAGGTGAAGGATACTCAACAGAATGCTGTCCTGATGTGCATGAAGCCCTGGGTTCCGTTCTCAGCACCAAATATACTGGG…
ENSMUST00000200467.1_GM36070-001	chr3	-	94360653:94360842,94357539:94357618,94356507:94357197,	AGACACAGAATGGGGAGCTAAGAGAGAGACAAAAAACATGCCCGCACAAGCACAGCCCCGAGACAGACTGTGGAACGCAGGATCATGAAATAAACCAGGAAAGCGGTGATTATTCTGTCATCTGATGACTCTTGAGGATCATGGTTCTCTTGTTGCCCTCATACCTCTGACTTTGCATTCCTCTCTGACTgtaagtcctactggttttcaggggagggttggtatgccacaggcaatagtagtttgggcaactatcagatgggctggaggtcctggctttgagatgtgccagctttgagacctgccataggcaatttaatttccccatctggttacttggttggaggaatctacccaactttcagagttgttgagaggactagacaagataacatgtgg…
ENSMUST00000135434.1_GM15122-001	chr10	-	80282922:80283006,80282444:80282820,	ACTTTAGGGAGAAGCCAAGGTGGCACCCCTGCCCTTCAGACACCCTTGGTGACTTACGACTACACTTAACGCCTTATGACTTACAgtgagtacttaagataagcttacttaggccagtaagtttctgtcttaaaaaaaaaaaatgtttgctctttaatttctttttataaaaaaaatgtttctcagGTACAACAGACACATCTGGAAGACGCCCTGTGCCCCCCCACCTCCACTGCAAGTAGCAGCAGGAGGCCAAGAGCCCTGGGGAGACAGCCGAGGGGGGCACCGAGGGGTACCCTGCTTACAGATAAGGCAGTCTCCTTGCACCCAAAGAGCCCAGCCACCTCCCGCCCCCTGCATACCTGAGAAACACGCTGGCTTTGACTCAATTATTTAAAA…
ENSMUST00000201639.1_GM43277-001	chr5	+	119959243:119959356,119962630:119962694,119962852:119963380,	AGAGGAAAGGGAGATTGCGTGAAGATGGGAAGACACCGGGGCCAGGAAAAGCCATCCTTCATGAGCTTGACAGCCCTGGGAGCCGACAGAGGGACTTACTGAACGGGACTAAAGgttgaagccagggctacacatgggctgagggacccctcctcacgggtcagaggaaagcccccgtctggggcctgtccaaggcagtaccagataatgtgttttctttgagacagggtctcacgtatcccaagctagcctggaactcaccctataccccaggataaccttgaactctccatcagggttatagacaaccacctctgtcctggtgcattgaacccagggctcttgaatgctacactctcaacctaccttccttccaatggcagaaagcgggaccacatc…
ENSMUST00000199632.1_4833413G10RIK-001	chr5	-	3629777:3631722,	TGAGCGTTGTACAGCAGAGCTTTCAGATCCGCTCCAGTGAACGAGTCGGTGACCGACGCCACGTGCTGAAGGTCCACGTCATCTGCCAGAGCTAGAGACTTGCTGAGGACAGTTAAAATCTCAAGACGGGACACCTGAAGGAAGAAAACCTAATTTACTAAACACACACGCACAATAACTGTTGTGCAAATTGTGACTTTTTTCACGAACTGACACGTCTAACAAGCTAAGCTTTCCAAGCAGTCTGGACTAGAAGGAAATCATCGTTCTTAGACTGGGATCCCTAAGAGGAGACACAGGTGTACCTTTGCTATTTTGTGGGGGTTTTCTTCCACCTTTTTCCACCCTGTCAACCCCCTAACACTAGATAAGAGGACAAAGAGTAGAGGGGAAGGGGGC…
ENSMUST00000205775.1_GM44997-002	chr7	-	42573221:42576755,	TTGTGGTGAGAGTCCCATGAATCCAATTGAAGGTTTTGATTGCTTCATATCAATGTCCAAAATCTTCCCTGCAGCTCCAGAACTTCCAAACCATGATACTACCAGGTGTTAACTGAGGTATAAACATGCCATATTTTCTTTCTTTCTTTTTTTTTTGATTTTTTTATCAGATATTTTCTTTATATACATTTTAAATGCTATCCCGAAAGTTTCCTATACCCTCCCTCTGCCCTGCTCCCCTACCCACTGACTCCTGCTTCTTGGCCTTGGCATTCCTGTCTAGTGGGGCATATACAGTTTGCAATACCAAGGGGCCTCTTCCCAGTGATGGCCAACTAGGTCATATACTTATACAGCTAGGGATATGAGCTCTGGGGATACTGGTTATTTCATATTGTT…
ENSMUST00000181048.1_GM26718-201	chr5	+	110259163:110260232,110267154:110267265,110269652:110269847,	AAGTAAAATTTTATTACATACTTATTCCCAAAGAGGACAGAGAGGTACATCAAATATTCCAACTCATTGCATTGATTACAGAAGATGCTCACAACCACTTCATAGAAACTGTACTTGGGTTTTTGAGGGGGCGAGAGGGAAGCAGGTATGGTAGTATATACATGCAATCCCAACATTTACAAGATGGAGAAGGGTCTCAAGTTTGAAGCCAGCCTGGGCAATAATTAAGATTCTGTCTCAAAAAGCAAAACCAAAAACCACATACATAAAAGACAGTTTTTTTCTTAAGTCATCAGACTATCTGGAGTAAACACATCATTTCTAAATAACCTACAAGTCCAAGGTTAACAGTAGCCAGTAGCAAACTAAGATGGAACTGTTGAACAAGGATATTTTTCT…
ENSMUST00000199418.1_GM43858-001	chr3	+	152386260:152388037,	CTTGATACAAGTTTCCATGAATCCTGTTATATTTTGCATGATGCAAAAGCAGCAGTATGTTGTTGATACCAAGTTCTGCTGCCATTTTTAGGTGCAACCTGGGGGCATTTAACATCCAAATCGTAACGACCTGGTCACGAAATAGGTGACCTCAGTGGCTTGGAAACTAAGTGAAGTTTCTGAAAAATTAAGAAAGCAGATAGGATCAGTTTGAAGAACTAAAAGTCCGAGGAAATGAAGTGAGCACAGGACACCAACGTGACTTGTGGCAGTTGGCTGTCTCCTACTGTATGGATCACAGGGATCCAGTTCTGCTCTCCATGCTTGCTAGCAAGTTCCTTTATTCATTGGTGATCTTTCTTACTGAGTCAGGGTCTCTGTGTCCCAAGCTGACTTTGC…
ENSMUST00000200150.1_GM43673-001	chr3	+	21702815:21702848,21703298:21703335,21709730:21709887,21711782:21712460,	AGAAAGAACCTGGAGCCCACATAAGAGCAAGACCgtgagtgtggatttaacaaaaaatatgaaaataaaaatgagaaatgaggctagatagatgcttggcagtccctggaattgtgtttaaagagaagaagtcactaatcagttgtgtcaacattacatgatcctacatgcatcattaagaggcaagactaggcaggagattaaaacagttcatgagaaattcagaggcatcattaaggaattaatgagatgggaatatgtcttgcttgcttttcctgttgatgtgatgaaaatcacccaacaaaaacaacttccagaaggaagggttgatttgggttcacagtttcatggcagaggctatagtggtggggaaggcacagtggcaggaacttgaagtgg…
ENSMUST00000204538.1_GM44249-001	chr6	-	92144489:92146293,	ACACAAAAACAATAGTTTATTATGTACATTTACATAAATATAAAAGCTACACAGCACCGACGTATCATTTAGCAAACTGACAGTTAAAAGTACAACATAATATTAAATATGGAGAAACAGATGCTTCCAGGATAGATTGGTGAAAACATCAATCAGTAAGCCTCCTTTAGGAACAGTGTGACAAAATGGAATATCAACTAATTGCGCAATAGAAATAGTGGCATCTATTTTGCACTGTGTATGCCAGTTGGCTTTCTAACAACTTAACTCAAACCTAGACTTATCTAGGAAGATGAAAATCTTTTTTTTCCCTGTGTTCACAGTGTCTTTATTATTTTGTATCCTGAATTACACAACTCCATTTATTAAACTCATGAGATCTGATTAAGCCCTCGAAAA…
ENSMUST00000195426.1_GM38312-001	chr1	+	89097073:89098818,	GAGACTACATCTCCTCCCTGTTATTAACAAAATAAAAAAAAAAAAAAAAAAAAAAAAAGAAAAAGCTGGCCTGAGGGGGGAAAATTATCTATGCTCAATAGTTTTGCCTGGAATCTAGGGCTAAAGAAAAAACTTGCTTCACTGGGAATCTTTAACCTTTTTTATGGTAAACTGTATCTGGCTTAAGACTGTCCTTTCTAGTAAACAACTGAAAGGCCTGGAGCTGTAGACTCTGACTTTATAATGCTAATTAGTACTTGGTAGGTAACTTTTTAGTTGAATTTTAAGTAGGGCGTTGGAACTCTGGCTAAGTTTGACTGAACGATGTGAAAATAACACTAAGTTGAATTCCTTCGCATTTTTGGAAGATAGGTGGGAAACAGGGAGAAGGAGTGACCG…
ENSMUST00000205291.1_EU599041-003	chr7	+	43214057:43214147,43219168:43219312,43220859:43222008,	GAGGATGCTGGAGTGGTTTGTGTGTCCTGCTTTGTATGCTACTGCTGGGTGCTGTGAGGGGAATTCAGGCGAGCTCTGACCTCGCGACATGgtgagtatatggcagctgcttccaatgggaaggggcaggcgattgaacaactggagcgactatggtgagtcctccctggggctgagtgcgcaccgcgaacctcagctacacagggccacgtgtgaggttgtttgtggtcttagctgctctgaaaaactctgctctggggcttcatctgcgcgagtatttaagcatgggcttgtatgttgaaaccttcttggcaagatggcaaacacagaaatgcctagtttctccagtatcttcaacaattttgtttgtttgtttggttggttggttggtttttcaag…
ENSMUST00000153313.8_TUG1-003	chr11	-	3646557:3647530,3644772:3645523,3639794:3643179,	TTTTTTTTTTTTTTTTTTTTTTTGGGGGGGTTTTTTGTTTTGTTTTTTAAATTGAAGGCTAAAGTTTTTGAAAAAACTTTGTTGGACTCTGGCTGGGACACAAAATCAGATATTTGGAATCATTTTGAAGCTTAACTTTTTCCTAACCAGCCTTGTATTCTAATTGCTTGCAAATGTGAGACTGAATGGCCAAAATGCCGTTTGTTTGTTTGTTTATTGTCAGCTGCTTTTATCAAATTCCAGGCCATTATCCAGCAAACACTATTAAAATGTTTGAACAGTTGGGTTTCAAACATTTTTGTTTTGTGGAGTGGTGCTTATTAAGTGGTACAGCTCTCTAAGCAAGTGAACACAAACATATTTAAGTGTATTTTGTATGATTAGATGTTACCAATTCTG…
ENSMUST00000165350.7_GM17066-001	chr14	-	105114120:105114676,105113469:105113527,105112319:105112402,105109390:105109802,	TATCACATGGGTGTTAATGATAATGGTGTATGACTGCTTTACATATGAGTCCTATGCATCTGGATGCTAAAAATAAAGTGGAATGGTCTCTTAAAAGAAAAAAGAAAAGAAAAAAAAAAGCAATGACAAAAAAAAATTCATGACAATGTTCCTTGATTTAAAAAAGAAAAAAGAAAAAAGAAAAAGAAAAAAAGAAAAAAAAAGAAAAAAAAGAGAAAATGAAACAGACCATTCCAGATGGTGATCTGCTTACCCCCTATCAAAAAGAGTTATAATCACTAAATAATAATGGTTACTGGTACCTTTACAATAATGTGCAATCCAATGTTTAAAATTTATACCACTTCAGTTTGGCTTGATCATATAAATTTTCAACAGATGTCTTAAAATTTAAAAGCA…
ENSMUST00000202184.1_GM42959-001	chr6	+	3190691:3190902,	CGGACCTTGAAACCGACTGCCGGGAGGTTGAACAGTACGCTGACTTTCGCCAGCCGCTTTTGGCTTTTTTCTTGACCAATTAGCTGGCTGGTAATGGGCTGCTTCTTCCTCCCAGTCTGTTTCCTCAGAGGAGGATTCTTCACTTGCTTCAGAGCTACTAAGAGCTGGCTTCCTGAGCTCATCTAGTGACGAGTATCTCCTAGAGACCTCCG
ENSMUST00000204106.1_GM44231-001	chr6	+	80655029:80659103,	TAGGTCTATCATTCAAAGATACAACCAAATAGGCAGAATCATTTCCTGAGGAGCCCATTTTCTTTATCTCAGGTCCTGCAAATTTCTCCCTGGTATTATCAGGGAGGAGCAGCAGCTGAGCTATCCTATCTCCTTTACTAATAGAAAAAACGCCTTTAGGGCTTGAGCACAGGACCTGTATTTCAGGGGAATGTTGACAATCCATAACTCCAGGGTGGACTACTAAGCCCTGTAAGGTGAGTGAACCCCGGCCGAGAATAAGGCCCATGGTTCCCGGGGGCAAGGATGGTATAGGCTCCACTGGCACCGGCTGAATACTCATTTGAGGCATTAATAGGAAGTCGGAGGCGGCACGCAGGTCCACCCTTGTGGGTCTTCCTGGGTCGCCTCTCTGACTGC…
ENSMUST00000204669.1_GM44090-001	chr6	+	86039934:86041767,	TAGAAGAGGTGGAGAAGGAGACCCACAAAAGCACTTGGCTCAACAATATCACATGGTGTCTATAATCTTGTATGATTATTTAGAAAAAATTAAAAAACATTTTAAATATCTGAAGCTGGGAATGGTAGCACATGCGTTTAATCCCAGAACTCAGAAGGCAGATGCCAGTAGTTCTCTGTGAGTTCAAGGACAACCTGGTATACATAGTAAGTTCTAGACCAGTAAGAGCTACACAGTGAAACTGTGTCAAAAAAAAAAAAAAAAAAAAAAAAAAAAAAAAAAAAAAAAAAAAGGAAAGGAAAGGAAAAGGACACTACAGGGAAAGGCTCCAGGACCCTCCATGTGGCTGGGCTTTCGTCCACACTGTGTCCTGTACCCTTTATTTAGAATCTTCTCTCC…
ENSMUST00000197208.1_GM43541-001	chr5	-	122567524:122568104,	GGATTTCTGAGTTCGAGGACAGCCAGGGCTATACAGAGAAACCCTGTCTCGAAAAACCAAAAAAAAAAAAAAAAAAAAAAAAAAAAAAAAAAGAAAAAAGATAGTTGCATCCCCAAACTCAAAGACTTTCCAGAATGTATCCTACAAACTTTCTGGATTTCGCCCAAATCTAGTTTCTAAAAATACTTAGTGTTTAGTATAGAGGAGGCCTCCAGGACCCCTCTTCTGTCAGGTTATTCACATTACATATATTGAAAATCACCCGTGCATATTTGTGTTCATTTATGTGACCTCCTGAGTTGCACATGTCTCATAGACAATAACATTATAATGGCACACAGGTAATTTGTAGTTGCTTTGTGCTTCAGTGTTAGATTGCAGACATCTTCTCAGCATGGT…
ENSMUST00000197174.1_GM42636-001	chr5	+	145292770:145295008,	TTCTGCACACGTTTATTGGGAGAGCTTGATTGCAGAGGCGAAGAGACCCCGAGCCCAGAACTGGTGCTGCTTATATAGGCCTAGGAGAGGCGTGTCTCACACCCGGATTGGTTATGCACTAAGCCTCATTTGCATGTTCCTCATCTGATTGGCTACTCTCTTTGTACCTCACAGAGCCTCATTATCATACCTTATTTGCATGTCTCACATCTGATTGGTTATACTCCCAAAGCCTCATTATCATGCCCGAGCCAGGCAGTGTCTTTGCAAAAAACTTTACTGCATATGTACACATTGGTTTTTTGTCCAAACTTATGCATGGTGGCCAGCAGTAGTCAGTGCCACTGTGCAAAGGCACATGTGGCTTCCCACAGGTTAGGTGGTGGCAGCTCACACCAG…
ENSMUST00000195680.1_GM37697-001	chr2	+	14345677:14347520,	GGAGGGGAGACTACATCTCCTCCCTTTTATTAACAAAATTAAAAAAAAAGAAAAAGCTGGCCTGAGGGGGGAAAAAATTATCTATGCTCAATAGTTCTGCCTGGAATCTAGGGCTAAAGAAAAAACTTGCTTTCATGGGATTCCTTAACTTTTCTTATGGTAAACTGTATCTGGCTAAGAGTGACCTTTCTTATCTTAGTAAACAACTAACTGAAAAGCCTGGAGCTGTTGGCTCTGACTTTATAATGCTAATTAGTACTTGGTAGGTAACTTTCTAGTTGAATTTTAAGTAGGGCGTTGGAACTCTGGCTAAGTTTGACTGAACAAATGTGAAATACACTATAATAAGAATAACACTAAGTTGATATTCCTCCGCATTTTTGGATGATAGGTGGGAAA…
ENSMUST00000196005.1_4921527H02RIK-001	chr3	-	124398812:124399758,	AGACACAGCTTATCCTCACACACACATAAGCGCTTTGCATATTAGTTACAGCTCTTTTTATAAACCGAGTTCTTAATCTCAACATAAAGAACCAGCTCCTGGTTTGGTTGATTCTTTGTATAGTTCTTTTTGTTTACACCTGGTTGATTTCAGCCCTGAGTTTGATTATTTCCTGCTGTCTATTCCTCTTGGGTGTATTTGCTTCCTTTTGCTCTATAGCTTTTAGGTGTGTTGTCAAGCTGCTAGTGTATGCTCTCTCCAGTTTCTTTTTTTTTTTTTTTTTTTGGGCGGGGCACTTAGAGCTATGAGTTTTCCTCTTAGAACTGCTTACATTTTGTCTATACATTTCGGTATGATGTGCCTTTATTATCATTAAATTCTAAAACATCTTTAATTTCT…
ENSMUST00000196642.1_GM42830-001	chr5	+	122377408:122377720,	AGCTGCCTGGCAAGCACACCTGATTCTTACAGGAAGTTCTATGCACTAAGTTTTTCACTTAATGCTATAAAGAGCATTCCCTCCAAGCTGGGTGTGGCACCGAATGCCTTTAATTCCAACACTCACGAGGCAGTGGCAGGCAGATCTCTGTGCTCTAAGACAGCCTGGTCTAAGACCTTGCCTCAAAAAAAAAAAAAAAAAAAAAAAAAAAAAAAGATGAAAAAACAAAAACCCCGGATTTCTGAGTTCGAGGTCAGCCTGGTCTACAGAGTGAGTTCCAGGATGGCCAGGCTACACAGAGAAACCCTGTCTG
ENSMUST00000181611.1_GM26882-201	chr9	+	90094178:90094700,90094889:90095902,	GCAAAGAAGGGTTTGGCATTTAAAAATGTAAGTAAAATATTAAATAAAGATTCAAACTGAAATAGTCATCTGTCAGTTATTTTAACTCTGTCATTTAGTAAGGACCAAAAACTCAATTATTAAAGGCTCAAAACAGGGAAAAAAGAGAAAAATCACTTTTCTTAAAAGTCTTATTACCAAATAATCTCAGCAAATGTGGCGCTCCGTACACCTGGGACATGGGCGCATCCGGGTGGTCGGCGAGGATTTCAGCGTACTGTGGTCTCTCAAACTTGTAGAGGAGCTGAGTGCCCAACATGACATTGAAGTACTCCTTTATGCCTGCCACCACCTCATTAACAGCATACTCTCTGAAAAAGAAAAAACATTACTTTCAAAATATTTCCCTTCTGAGGAGAG…
ENSMUST00000202883.1_GM43039-001	chr5	-	91958000:91958962,	TGTATTCCTGCACAAGAACATCATGACCAAGAAGCAAGTTGTGGAAGAAAGGGTTTATTCAGCCTCAACTTCTTTGCATGACCCTTTCAGTCCTGGGCCATCAGTTGCAACTGAGGCTGCACCTTCATCAATGGCCTTCCATGGCCTCTCACAGTGCCGAGCCTCAGCTGCTCTTCATGACCCCTTCATGCCTTCAAAACCAGTACCACCTGGGTGACTTTTACACATTACCAAGTCCCGCTGCAGCAGGAGTACAACCTTGGCTATCTCTGGAAGACAGCTTCTTTGTAATCTCAGAAAACTCTTCCCAGAAGATGTCACCTCAATTTACTGGTCTCTTCTTAATCACCACTAAGTTCTTAGCTCCAGCTAAGCAGCATCCATAGTCCCAGTAATGTA…
ENSMUST00000190693.1_9130221H12RIK-002	chr7	+	25228723:25230263,	GGGGTAGTTCATTTACCTCTGCCCTCTAGTCTAGGGGCCCAGCCAGGGCAGGAGCTTGATGGGCTGTGGCCCCCTTCCCAGCGCCACTTGGGCCTTCCCAGATGGACGTGGAGGGGTAGTCGGTGGGGCCCTCAGGAAGAGCTAGCGAGGGTAGCAGTTGTGGCATCAGATGGCTGCCAATCTTGGCCAGTCTGAGCTTCAGTTAAAGCTGAAGGAAGGAGAGGAGACAGTTGGCCTTTCCATCACACCCCACACCACAAGAGAATAACTTGCTTCAAAACGCTATGCAAAAAGTTGACAGCTGTCACTCTGGGTTCAGGGTTACAAACTCAGATGCCAAAGGGCCAGCTTGACACCAAAGTGGTTTACACCGAGGAGCCAGGCTCCACGGAAGAGGAG…
ENSMUST00000216960.1_RP24-329C11.11-001	chr9	+	44110909:44111170,	CGGAGAGAGCCCAGGAGGAATGCTATGTTCTATGCCATGTAGGGAATGAGTAGACATCTGGTTGTTCCTTCCGAGGCTCCCCATGGAGCTGGGGTGCCTGAAGGTGAATGGTCCCAAAGCCAGGTGTAGCTGCACCCCTGTACTCAGGGATAAACTCCTGACTCCAGGTCCTGGTCAAGTTGGGAGTCTTTAAAAGACAGTGACAGGCAGAAGGGCATCTGCAAGTTTCTACTCCCAGACCTACCAGGGCAGAGGCTCTGGC
ENSMUST00000195512.1_GM37206-001	chr19	-	4762103:4765171,	AAATTCTAATAGGTACAGCTAGGAACCTACTTAAGCTAAATGCTGCTCAAGATACAAAACTGCTGATAGTATAAACCCGCAAGCCCACCATTTTCCTATCTTTTAACTCAGGTAACCCCTCTATAGTAGAAAGCTTCAAGGAAGGTATAAATCTTCAATAGCTACAGATTAATTTGGGGGTCCAGAAAAAAAGCAAAAGATGGCTAAGATATCAGATTAACAGTCACTTTCTTTCTTTTAAGAGTTGGGATCTAAGTATGTTGCCCAGTATGAGCATAAACATCTGTTCTGAGTAGCTGGGACTACAGGTGTCCACCACCCATGCATGCCCAGCCCAATTTTACTATTACAGATGTTCCAAAGAAAACATTCAAAAAGCATAGTCACCAAGAATACTGT…
ENSMUST00000209541.1_GM10252-001	chr7	+	45459469:45460300,	GGTGGGTGTGATGGACCCCCCCCCCCCCCCCCCGTTCAGAAGGCAACCCCGAGCTGCTCACCAGAGAGAGGTAGGTGTAGGAGGCCCGCAGGTGCAAGTTGACCAGGCGGTTCACGGCAGCTTCCACCTCGGTGGAATAATTCTGACGAATCTGAGAGGTCATGGCTGATCCGGAGTAGGAGCTAACCGCGAAGAGACGGTGCAGACTGGTCCTAGGAGCTGAAGGCAGCGAGGAGATGGTCCCGGAGGCTGCGACTGGAGAGACTTGTAAAGGCGGCTGGAAGCGAGTACAGTGGGAATCCCCGGGTCTGTTCCGTTCAAACACTGTTGAAGCAAGACACAGATCCACGGGACCTCCAAGGCGCTGCTCTAAGTCCCGGGCAAGGAGCGCTCCTTTTA…
ENSMUST00000202485.1_BC028471-005	chr5	+	149376700:149376791,149392108:149392202,149393509:149393596,	GGAAGAATCTTCTAGCATGTGGGGACTCTCGGGACCCAAGAGGGAGAGTAACTCCTAAAGACGTGGAGGCTTCTAGTGCTTCAGGACAGACAgtgagtgtgtggggggttggaggggatggggtgtgggtactggcatggaagcaaatctgtactatttgaaacaccgaagtgaagacaatcattataatgggttaataattgagcaggccattccttcaagagttacatttttaaagggaatttcctgttagaaggttccaaggaaatcagatactgttcattgacaagcaggaatctgaacaagtaggggaatccccaggtccttcgaccttacaggatgggttttgtcctttgtcattcatcggcgttccttggggaaactcatctatgatggctg…
ENSMUST00000054470.4_A430010J10RIK-201	chr6	+	67165203:67165280,67165285:67165515,67165518:67165616,	ATGAGTTCCAGGACAGCCAGGGCAGCACAACGAAACCCTGTCTTGAAAATAAAAAAAAAAAAAAAAAAAAAAAAAAAAaaagGAACCTCCTCCAGTCACTGAGCAAAGGTCTTTTGGGCTGGTGTATGAAGCAGGAAGTTACCTGAGCATAGGATTCCTGAGGAAAAGGAGAAGGATGGGGGAAAAGAAAGCTTCAACATGCTTTGTTTCAGGCCATCTTGATGAAGGAGCGGTCTGTGTAAACATTTTACACAGTTCCTGCTCAACCCTACAGGGGCAACTTTTTTTCCCTATTTGCATTAACTCCCCAAGGtgAAATCCTCCTGCCTTTGCTTCACAACTTTCCCTTTTTATTTAGTGTCAAAAGTTCTGGCGGTCTGGTGGAGTTATAAATCATTG…
ENSMUST00000148202.1_GM14133-002	chr2	-	149798641:149798701,149743927:149744088,	GCTGAAGTACTGGTCTGCCTAGCTCCATCCTCCAGACTCCATTTTGTTCCTGTTTTGAGAGgtactttgttttcctgttatgtccaatctttcttatcctattaatattacattttttttgtttattttagtcctgaatttgtatggtaaagctatgactacattgccaattacctatataagaagcagactctctcaatctgcttttgttcctaatatacttttgtacgtcagagaatttttatttttgaatataatttctccctctgtttctttattgcttctctattttatgcgttgcttgtaggactttcctcgcttgaaatataacgatcttactagagcctattttatctctctgttccactgtacaaatggtacacacatgtacatgtgtgt…
ENSMUST00000180381.1_GM26617-201	chrX	+	94793103:94797348,94798055:94798237,	CATTTCAAAAATGTCAAATTTATATTACCAGAAGTATGATCATTATATGTGTTGTCACGTGTAGTCACTGTAATTACAGTCATTCATGCTAGGGCAATGGTATGGAGAGAAATCAGAAAGACAACAACATGATTTTTTATCATCAAGAAATTAAATTTTATCCTTTGGAAATTCTACAGTCTATAGATAAGAATATTTTAGTATAGTCTTTAGTTGGAAGAAATTTAAAAGAAACAAAGTGACGGTTTAAAATACCTTTACGGTTATATATCTTAATAATGCTTATAAAGTCTGTGTTTACCTCAGGTCTTTGCATTCCTTGAAGAATAAAATGAGAAATGTTTAACTCATGAAAATGCATTTCTAACATAGTCTTTAAAATCTTTTCAAAGTGCTAAG…
ENSMUST00000134552.1_GM15751-001	chr5	+	123508395:123508830,123512586:123514011,	TTTTGGAGCTCCGCCCTCTCTTTGGGACCCTGCCCCTGAAGACCCGCCCAGCGGGGGGTTCCTCGCGCTCCCGGCGAGATACTGCCCGGCTTTTGTGTCGGTGCGCGGTCCCCAGGGGTACTTAGGTAGGTCTTTGAGGGCGGGGATGGGGTGGTGAGGTCGCGCGGCCTGTGGCGCCTGGATCCCGTTGCCGGGAAGGAACCGCGTTCTGCCGGTGCCTCTGCTGGAGGGCTTTCTGTTGCCCGCCCCTCTGTCGCACGTCTGGGCTCGGCGGTTGCCCGGACACACCGCGCTGTGGGCTCCGACCACCGCAGCCCTCTAGATTCGGGTTGAAAGGATGGAGCTACCTGGGCCCTTTCCCCAGAGCCCGAGGCTGCCGACACCCCGAGGGCGAGGGCG…
ENSMUST00000193553.1_GM37716-001	chr7	+	100458460:100459406,	GGCCTCTGTTCCACTCCACCTCTCTAGGAAAGTCAAAGGCTTGTATACACAGGTGCAGTCGTCCATTCAGGAGGTATATATTGAACATTTATTCTATCCCGAGGACTATGCTAGGTAATAGGAATGAGATTATGAAAATGATGTCATCTCTGCCCTCTTGGAGGCCAACCTTCATAAATAGAAAAACAATACAATGGGAAGCGGAGTAAATGAATTTAAGTCAGAGCTATACTTAGCTGCTTAAACAGAAGTCCTAAAAAAAAAAAAAAAAAAAAAAAAAAAAAAAAAAACAGCACCACAGCAGCCTCCTCCATCTACCTCAAATTAAGGCAATCTGACCCAGTGCTGTAACTCAACAGATATTTGTAGAGCAGTGTGCATCCTGCAGCCACTTGCCAG…
ENSMUST00000180911.1_GM26623-201	chr12	+	83620210:83620915,83621031:83621174,	GACTACAGATGCACTGTTTAATTAGTAAGCAGAGAATGTACTTGTTGCTGAGTGAGATCTAAGGTAAGTCTTGATTATTAAGCAAGTTTAAAGCTAGTTTGGGATATGACCTTTATTGAGCTTATCCACCAGAGTGGAAACAATGTCTGTACAAAATCAAATGCTTGTTACTATAACTTCTGCATCACAATTAAAATCCAAAGAGTTTTTAAAAAACAGTCAACTCAATCAAAACCCACTACTTCAGAATCAATAGCTTCTTTGAAGCCACAGTAACACTTAAATATGGTTAAGCCTCGAATGCACAAATTTGGTTGGTTGGAAGGCTAATTAAGCCTCCAACTTGCTCAAATAGAATTACAAAAAGGCAAAATTGTGTTTTTCACAGAGATACAGTCC…
ENSMUST00000194573.1_GM37850-001	chr9	+	107762808:107762905,107763137:107763587,	AATTTTTATTTATTATATGTAAGTACACCGTAGCTGTCTTCAGACACTCCAGAAGAGAGCATCAGATTTCGTTTCAGATGGTTGTGAGCCACCATGTGgttgctgggatttgaactcaggacctttggaagagcagtcggttatcttaacggctgagccatcttaccagccccatttatatcttttaaaaacattttgggtagttaagaacactgactgctattccgaaagtcctgagctcaactcccagcaaccacatggaggatcacaaagatttgtaatggaatttgatgccctcttctatcatgtaggcatacatgtaaatagagTGCTGATATACATAAGTAAATAGATCTTAAAAAACAAAAACATATTTTGTGGTAGTAGTGGTAAAAACAT…
ENSMUST00000125518.1_GM13563-001	chr2	+	26381526:26381762,26385451:26385630,26386925:26387089,26387198:26387258,	CCTCCTAGTGCCTAATAATGCCTGTGAGTAGGAGAAGCATGGCAGTGGCTTGAGGCTCAAGGCTGGTGAAAACCAAGCCTGGCGACTGGCCAGTTTGTGGGACCTGGGAAGGGCCTTGGTCTTATGGAGAACTGACTACAAGCTAGAAGTCACCTGCAACACTACTGGAGTGGGTACAGAATCATGAAATCAAAGAGTAATAGTGCATCCCTTTAATCCAACATTCAGGAAGCAGAGgtaggtgtaactctgtgagttcaaatccagcctgatatacaacaaagcaagtttcagaactatatagacactgtctcaaaaaagaaaataagagtcatatcaagtctggcccagagttgggtttggccagagggagtctggggcattaaaggaaacctgtag…
ENSMUST00000156099.1_GM13568-001	chr2	+	26457144:26457175,26457903:26458316,	TTTTTTTTTTTTTTTTTTTTTTTTTTTTTTTGgtttttcgagacagggtttctctgtatagccctggctgtcctggaactcactctgtagaccaggctggcctcgaactcataaatccacctgcctctgcctcctgagtgctaggattaaaggcgtgtgccaccacgcccagcctttattaaatgaatattaatacaacatttacccagcagggataaggctttcctcacagccacatagatggagtctctccactagtcttcccagactatatactctagtacctccctgaggtcatgcacaattagggcaggactgcatacaacaaagtgactggatcatcaggcaagggtcctttgagtcccatgaccttcccaactctttgagggggtctataag…
ENSMUST00000212988.1_RP23-265B15.1-001	chr8	-	115971635:115972071,	CCTCACTGCCCCTCAAGCTAGGTGGATTTTTCTCTTGTTGACAAAGAGTATTTGGTAGGGAAAGCAGGTTAAAAATAAAGACAGCCCTTCCCTGCCCTTTGTGTCCCCTTCCTGGTGACAGCAAGAAACCATCAACACCAACAAGTTTCCACGTTCCTTTTACAGCAAAAGGGACTTTTTATATAACCAAATGTGGTGTCTTAGTGACTTTTTGATAATGTACAGTTTTTTGTGAATTTAAATTTATTTTTTTCTATATTTTTAGGACCAATCTCATTTTTAATAAGGTTTAAAAAAAAGGAAAAAAAGTCTAGAGAAAAAAAAATACCTTGTTTTTGCCATGTGATGTTCCACAGGTGCGGCTGTAGAAAAGTGCTTGTCATTGAATAAAAACCACAT…
ENSMUST00000198687.1_5830416I19RIK-001	chr5	+	64044978:64044998,64045149:64045187,64047662:64050228,	CACCCATTATTCTGCCGGGAGgtatgtgtcagagccggtgtgcgcgccagcttcgccagcttcgtgttggatgagctcgctgttcggggagggaggtgagtgggggtgcagggttatttctagaatggcagaggcagtataggataatgtaggaacgctttctatcctcagGGTTGAAAGAAGATGGAGAAATGGCGACTCCGTTTCCAGgtaactgtatctgcatctctcctaagaatcctgctaactcacactggtgtagaagttaccatgattgggtcccgtgctgatttgtacctgtgttaaagcactgaatcctttgaagtagatgtagtcgttggctacaacaatatgtgtggtggtagctgtatgactcaaacctacctaaagttcttagcc…
ENSMUST00000124055.1_GM16249-001	chr13	-	54783022:54783091,54782683:54782764,54777514:54778619,	GAAGCAAACCAGTAAGCAGCATCCCTCCATGGCCTCTGCATCAGCTCCTGCCTCCAGGTTCCTGCCCTGTgtgagttcctgtactgacttcctttggtgatgggagcagcaatgtggaaatgtcagctgagttgaataaaccctttcctccccaacttgcttcttggtcatgatgttttgttcaccctaagacaccctccttgcctcttgccaaaaccattcacctgagtgtgtggccgagcacagtggcactgtcacccagcatgttaagttcttccctatgctgatccgcattcctgagcccggggaaccttgttcctcttaaagCTTAAAGATCAGGAGGTGGATGTAGGACTCAGAATGTGAGGTCCAGAGAGTAAGGCCTGGCTCAATGCTCAA…
ENSMUST00000164319.1_GM17066-002	chr14	-	105114120:105114461,105113469:105113527,105109409:105109802,	AAAATGAAACAGACCATTCCAGATGGTGATCTGCTTACCCCCTATCAAAAAGAGTTATAATCACTAAATAATAATGGTTACTGGTACCTTTACAATAATGTGCAATCCAATGTTTAAAATTTATACCACTTCAGTTTGGCTTGATCATATAAATTTTCAACAGATGTCTTAAAATTTAAAAGCAGGCTGATTAGTTTGGAACCAGACTTCAAGTAGCGCTAACATTTGGTGAATAAGACAACTTCATATTACATTTTGGATGTATGAAAGAAAACTTGACCATTTGAAGATGTATGAATAAAGAAATGTACTATAGATACTACTTTAGGAAAACCCTGTTTGgtaagtgtcccagtctgatattttaagtgtgcatttacttttataaaaatctttcac…
ENSMUST00000128368.1_CTRCOS-001	chr4	+	141844321:141844353,141846502:141846557,141846758:141846990,	CACTTCAGGCTGATCCTGGAATCCCACAGATCAgtgagtgatcttccttttgtgtctttgcccagatccattggtctttcttcccatctctttctttcccccccacttcctccttccctctttacctctttaccctgcctctttccttctttcttcgttttagcccaggctggcctcaaatgcatagccaaggatagtcttcaacctctgaacctctgatctcccttcctctacttctcaagtgaccaggttacaggtgtgtattagcacacctgtttttatgtgacattagggtgtgtgtgtgtgtgtgtacatgtatccagggctttgtgtatgctaagaaggaactccaccaactaagctatacccccagttcccttattttatgattttaatccc…
ENSMUST00000181052.1_GM26848-201	chr17	+	6314199:6316325,6492841:6493180,	ATTATTATATATAAGTACAATGTAGCTGACTTCTGAGCACCAGCAGAGGGCATCAGATCTCATTATGGGTGGTTGTGAGCCACCATGTGGTTGCTGAGATTTGAACTCATGACCTTCAGAAGATCAAGTCAGTGCTCTTACCCACTGAGCCACCTCGCCAGCCCCCTCCTCTTTCTTTTAAATAAAATTTTTAATGATTTATTTATTTATTTGCTTTATGTTGTGAGTCCACTGTAGCTGCCTTCAGACACACCAGAAGAGGACTTCTAATCCCATTACAGGCAGTTGTGAGCCACCATGTGGTTGTTGGAAATTGAACTCAGGACCTCTGGAAGAGTAGTCAGTGTTCTTAACCGCTAAGCCATCTCTCCAGCCCATAAGACATTTTCTTAATTAAGG…
ENSMUST00000204549.1_GM43940-001	chr6	+	139830387:139830551,	CGCTAATTGATCTTTCTTCTTTTCCCTTTTTCCTCTTTTTCTTCTAATCTCTCTCCAGGTATTCTTACCTAACCTTAACTTTTCCTCGGGTTCAAGACCCTTGGAAAGGCCTGTATACTTATTTTGTGTACCATATTTTCTCTTTGTTCCTACTCTCTCTCCCCG
ENSMUST00000198622.1_GM43205-001	chr3	+	36097177:36099144,	GCTCACGGTCAGCAACATTCATTGTCCCAGTGCCAGCATGTCTCACCAATTGCTCTGGCAGCTACCATGCTCCTGCAGCATCCTGAGGAAAAAAAACCAAAAACATGCCCTCTTCCCCATATTGATACCTGCCTGATTGGGACTATGCCATATGCCAGTAAGTGGATCCTTCCATTTCACCTAGGAATAAGTATGCCAAGTTGTACAGTGTCATAAACATTCAGAAGAGAGTTCCTTGGCATCCAAATTTTATTTTATTTTATTTTTTAAATTTTAAAATAAAAAGTACATGATTTAAACAAATTTGTGGTGTACAGGAATATAATTCTCCCTTTTTATTATATGAAGATATTGTTTTAAAGTTCCATAAGCCTGTTCCATGATACCTTGTCTTTGAGG…
ENSMUST00000173374.1_GM20457-001	chr7	-	64345667:64345964,64337550:64337933,	TCCTGAGGTATCCTAACTTTGCCAGAAGTTGGTCTGGAACCTCACTCAGCTCTCACAGTTGACTGTGAGATGGTTTACCTCATCAAAGAAAACTGAATTAGCCCATTCCTGAAAGTGAAGTCGACTCTCTGCTGGCCACGCCTCCTCCTGCTCACCTCGCTGAGCCCAGCCCCAGCACGGACAGTGAGACCTGTGCTCTGCTGCCCATTTGCCAAGGAGCTGCTTACCAGGTCGACTCATGTGTTCATGAACTGACTGGCTACTGTATGCCAGGTATAGGAGTTTAAAAGCCAGGAAGgtaatatatgatttttgtctcctgtggtcacaaagaagctttgggggaggaggaatctatgaaaataaccaagtacaatacaatacaatacaatacaatac…
ENSMUST00000072180.4_GM10062-201	chr5	-	25659813:25661282,	AAAAACCAAAAAAAAAAAAAAAAAAAAAAAAAAAAAAAAAAAAAAAATAGTGCCGTTGGCTGGGTACATTATTAAAGAGAGAGGTTTGCTTACGCTTATGGTTCTATTCAAAGGTTCAGAGCTCACAATTGATAGCCTTGTGGCTGTCAGTACCAGAGTGACCTAGGGCATTAAAGGATTTGTTTGTGTGTGTGTGTGAATGTGTATGTATGACAAGTATATGTCTGTTGCATGTGCACACATTTTGTGTATATGTGTGTATTTGTGTGTGTGTGTTTGTATGTGTGCCCTCTGGTCTGTCTTCTATAAGCCACTGGGATTCATTCACGGAAGTCCCTTTCTAATAACTTTAATCCAGCCACCTCTCTTGAGCCCATCTTCCCAGTGGCCTTCAGTGGC…
ENSMUST00000072769.6_GM17494-001	chr3	-	122293325:122293547,122255958:122257534,	AGACGTCGCCTCGGCCCGCACTCGCAGCCGCAGGTCCAGGCGTCAGGGAAGAGCCCGGGGGCCCCGCGATGGGTCGCCGCCTTCGCCTCGTAGCCCCGGGCGCGGCCGCTCGCCCTCGCCTCTCGCAGGTGGCGACAGAAGTGCCCGGCGCGACGGCGCAACGGCCGGTCTGGGCCTGCAGCCTCGGCGGCCCGGGCCGGAGGGGAGCGGCCTCCGGACACCGgtaggcggggttgcggggcaggcggggagccggggagggacaggcggagtcggccacggacgactggctcccgctgcgctttcccgacccacggcccgcagccgcggcccttgagctgagcagcggcggttcccgggcggctgggcgctcgccggcctcgccgttaccgttggagg…
ENSMUST00000180863.1_GM26809-201	chr6	+	18844220:18844398,18844460:18845353,18845453:18847360,	ACTATGTCATACAGGGTTTCTTTTACCAGTCTTAATTTGTCTATAACTTGATAGTCTTCAGACTGTCAGGATCATTGCTCTTTAGGATGCCTGGGCGGTTAGATTTGCCACCTGATTTTTTTAGCCACAGCATCTTAGGTCTTTCTCTGCAGATGTCAACAGTTCTCTTTGTCTGTATAttgctctgtacagtggcaagagcatacctgctgtccgtgtagactttttttttttaccattTACAGAGCTTGTATTAAAGCCACAAGTTTGGCTTTGTGGGCTGAAGTCCCTTTAGGGAGGCTGCTGGCCTAGATCACTTGCTTTCTGTCCATCACTGCACTGCTGTCCCCGCCTTCCGCTTACCCTCAACCTCCAGGCTACTGCCATCCGTGTACCAGC…
ENSMUST00000196219.1_GM43652-001	chr3	-	127863184:127863858,	GGGCACATTGTCTTCAAAGCTTGTCTTCTAGCTGGAAGGTTCCAGAGTAGTTATAGATGTTTCTAACACTCTGGTTGGAGCTTTCTGGCTCTGTTCCAGTTCTCAGAGAAGTCTGAATAAATAAATAAAAAAAAAAAAAAAAAAAAAAAAAAAAAAAAAAAAAAAAAAAAAAAACAGAGCTTGTTTGAAAAAGACGTTCAATGGCAGAGAAGAACCCATCTATAAAGAAACCATGTCCTGCGCACCACCACCACCCTAGCGTGCAATAGCAACTGACTTGGCTTTAATCATGATTTTCCTACTTATTTTTAGCACAAAGGATCTTTGCATCCAGATTTGGTAGTTCAGCAGGCACACACAGAAAAGCTTTCTCCAGTCTTAGTCCAGAATATTGTGGGG…
ENSMUST00000162209.1_GM16536-001	chr9	-	45856769:45858357,	AGCTAAGCATCCTACTGGGGTTGGCATCTTAGCTTTCCCATTTTGTATATGTGCGTCCTTGGGCACGTTGCTTAACCTCTGTGTACCTGTTCTCTTGTTCTAAATTGAAGATAATAACAGTGCCTACCTCAAAGGTTACCATAAGGATTACATAGGTCAAAAGGCTGAAAGCACTAAGTAGGTCCTGGCAGATCCCAGGCACTTGGTAAGTACTAACTTCGTCACCTTGTGCGGGTAGGTGTTCTCTAAATCTAAAGCAGAAATGCCTTGTGTGGTATTTGTAACTTCTAGTACTTTTATGTAGTTATTCTCATTCACCATACATTATAATGGAGAGAAGGGTGGCTCAGCACGCACAAAGCCATGAGCTTGAGCTCTGATGCTGCATGGTGGTATATG…
ENSMUST00000194838.1_GM38316-001	chr14	-	50951853:50952004,50950559:50950875,	TCGATCTCTTTATTCTCAAAACATTGTGATACTAAATAAAATCCAAGAGGTATTGGGTTGATCTTTGGTCCTTAGGGCTTTAGACTGAGCCCAGAACATGTCTGTCATCTCCAAGATGTAGAAGGTACTGTTTGAAGGCATATATCTCAAGTgtgggaggaatgggctccagctcttccagaggaatgaaagttaatttgagaaggcaactaagcaagaagactgggcattagaacagtagaacaacatctggaaagtgaagggtaagctcctctttcctttctgctaggatctaagaacagagactagtgacttcatcaaggaaacagagtagagagctacttggaccccaccaggggagcagcggagcactccattgcaggtcagctgccacgatcc…
ENSMUST00000216609.1_RP23-3F1.8-001	chr9	-	45858604:45860682,	GGACACATGCCGGGTAGCCTGAGTATGACGCCAGTACTTCTGGAAGGACATAAAGAATACTTTAGGTTGGAGACTCTAAAGGATGCTGGGCAGAGGGTCAGGGCTGAAGCTTCAAGCAGCAAAATTTCCAACTCAAGTTTGTGGTGTCTAAGGATATTCCTGCCACCAGAACGCTGCTTCCTTCCCTCTCCTGTGTCCTACAGGTGCAAGCCCTGTAATCCAGCTTGCCTGATTTCTCTGTTCTGTCACGCCAGAAGCATTGGCAGGTTGGTGAGGGTCCTGAGGTGCTCTGGCCACAGGTACCATCCATAGCTCCAACTCATGTGACCAAAGGGAACCACCCAGATGTGGTCCAGGGGCGTCTCCATCATCTGCCCACGGGCCTCCTTACTTGAGCAG…
ENSMUST00000182250.1_GM26982-001	chr6	+	113714971:113716121,	CTGCCTGGGAGGAGCACTGCTCACAGTGGGCTGGGCCTTTCCACATCAATCATTAACCAGGAAAACGCCCACAGACTTACTTAACAAGAAGTCTGATGGAAGCATCTTCTCAGTCCTTCTAGGAGGATTATAGCTTATGTCAAGTTGACAAATACTAAGCACAGTGTACATCTGTGTGTCTTGTTTCCAGGTTTGCCAAAGACCCCACAGCCACCTGGCCCTGTGTGCTATGTTGTTTGAACAGGATCCTGGGATTTCTAAGCAAGTTATAGCCTGGGGGCTTTGTTAGAGGGTTCTTTGGAGGAGGGCTGGAGTGGGTCTGAGCCGTATTCTAAGGAATTCCCAGATATAATGGCAAGGAGCGCTGCGACTCCTCAGCAGTGTTGTGTTCCCAGTGCC…
ENSMUST00000187536.1_GM29408-001	chr9	+	90938980:90939195,	GTCAAAAGCACCCTCAGGTGGCCAGCCCACTCCAAACGTTGGCCACTCGGAGGCGCAAAAGGTCTGCCACGGACCCTTTCTGACCTCCACCGACTGGTTGTGGGCTCTGACCCGCACCTCCTTCCAATGCTCCAGAGTCAGAGAAAGGGGAGTGGACACAGATTGTCCCATTTCTAGAAAAACAGTAGTCACAACAAGAGCGGACACGAGACTAAG
ENSMUST00000155199.1_1810012K08RIK-001	chr2	+	26138546:26138939,26139364:26139543,	ACGCGGACACCCAGGTACTGTAGGCAGAAGAGCGCGGCCAGCGCGCCCCAAAGGGCCGCTGTGAAGAGGCTGCAGCTGAAGTAGAGCAGGAAGCGTATAAAGCCATAGAGCCAGCGGGTCTTGACATAAACATCGAAGTTGTTGTACTTGGTGCGAGCCAGGTGAGAGGTTCTCAGCGGTCCGCAGGCTGCGTGCAGGCAGGTGGTGTGCGGGCCGTGGAAGGAGCGCACCCGCCGCGGGATGGGCATGACCGGCATTGGGCCTGGGCGGCAGTGCTGTTTTGCAGTGGCGGTGCAGTGTCCGGATGGCCAGCATAGGTGTCATCAGCGTCTAGGAGCCCTCAGCTGAGCCTTGGGGGAGGTGCTGGCCTGCAGGGAGAAATACAGAATGCCAGgtgag…
ENSMUST00000185441.1_GM28933-001	chr12	+	99190078:99191484,	TTATTTTCAATTGATGCAACTCAGTAATTTTTATTGCAACTGGAAGACAATACATCACAGAACTTTATGGTAGGTCTGGGGAAGTGTTATTTACAATAAATGATGAAGTAGTTTGTCTTTGGCAATATGATTACACATGAAGAACGCAAAATGCTGTATGGATCCCTCCCAAGCAACACCAAGTCCCTGGAGCTCGGCTGATGGAGCCATCTCCACACCGCTGCTTTAGGCTAACACAAACACCACCAAACATCGTTTTCTTTCTCCTTTCCGGTTCTCCCCTTCTCTTCATGATATTGGCAGTTTTATACAGAAATACAGAAAAAAAAATTGGCTTCTGAAGAAATTATTACTCTTGTAAATTAATTTGGCCATGTAGACCTGTTGGCCAGGAAAGGT…
ENSMUST00000180752.1_GM16973-202	chr14	-	56699149:56699361,56696280:56698038,	GGCAAAACCCCTGGTGCTTCTGTCCTTCCCACCTGTCCTGTTCTGGCTGCTTCAGGTGTGGTGCTGTGGACCAACAGTGATGCTGTTGCCTGGGACCTGAGATGCACAACTACAGGCAGGACATAGGGACCTGATGAATCAGATCGTCCATTTTTACAAGGCTCTGGAAGACCCATGGGCACATAGTCGAGGAAACACAGTATCTGTTTTAAGgtatctgttggcattctcttatgtagctgtaccaaggacgccttgcagcttggttttgctacctgtcctttaaacaagcagaacatactgtactaggcccggtcctggccagagacactgttagtaccagtgttaaagtcttttgtacgactatgtaagtttaagcaactgttcagatatgcttag…
ENSMUST00000166047.1_GM17122-001	chr5	+	113842601:113842890,113843035:113843116,	CCGCCTCTCTCAACCACAGCCCCTCTGACTTCATCAACAGCCTCTACAATTGTTACGTAATTAATTCAACGGACCCCAGAACCTTTGTGAATCTTCACACAGTCCTCAGCGTAGCACACGTACAGACAATGCAGTGTGAGTCATTCCAGCCATGGTCTCTCCATCTCCTTATCCAACATTAAACCACAAGACAGACACAGAAACCTACAGAGACTCAGGAGCCCCGAAGCTTCGGAGCCAGCGGCCCCCATCTCGGTGGCTGAGAGAACCTTTTCTTACAACACTACCCAgtcagtccacacactctaagcggctgctgccatactatgctctgccctgataacctgtacatttgctggcagccagcactgggcccacaccagcaccaacacttgccaa…
ENSMUST00000181751.1_GM26825-201	chr5	+	5781530:5783469,5783551:5783636,	GGTGCCAATTTAAATAGTTTTATTATTCCATGTTACTTGTTTTGGGTCCCTGTGGAACAAAGCTACACCTTCTTCTTGGACTGACTTAATCCACCTCTTCAATGGTGGGGCCTGAAGAAGCACCACCAGATGGGGGAGCTCCTCCACCTGGGAAGCCACCAGGCATTCCCCCAGGCATGCCACCTGCACTCTGGTACAGCTTGGTAATGATAGGGTTGCAGACTTTCTCCAGTTCTTTCTGCTGATGCTCAAATTCTTCCTTCTCTGCAGTCTGGTTCTTATCCAGCCAGCTGATGATTTCATTGCACTTGTCAAGAATCTTCTGTTTGTCCTCATCATTGATCTTGCCTTGAAGTTTCTCATCTTCCACAGTTGCTTTCATGTTGAAGGCATAGGACT…
ENSMUST00000209340.1_GM45552-001	chr7	+	45121917:45122122,45123063:45123220,45123731:45124144,	CTTCCTAAGTGGGTGTTCCCATCACTCCAACATCCATCCTGGACAACCTGGGGCCTTCTTCTCATCTCACTGCTGAAGGGTTCCTGTCCTTGTTGGCCCTGTCCCTGGACATAAGCCAGAGGGGAGGCAGTGGCTACAGGGGTTCAAGCAGATCATGATACTCAAGTTGGAGAACTTGCCCCTTCCTAGGTGTCTTCACCTGCAAGgtgagtatgggaagaccagagacccaggtggttcccagggacactgaagagctcagacctaaactaaggtcagaggctccacccttacttcctcctgagaggcaggcagagcaggggctgcctgcaccaggtagctgaccctgggtgttctacttggttaccaagatttagaggctcataaatgcagcagata…
ENSMUST00000167226.1_GM17201-001	chr10	-	128395406:128395563,128391842:128392073,	TTGTGCTCAGTTCTCTTTACTTCCTACAACCGAGTACATGGGTCACAGGGTGGGGGGTGCAACAGGACAGGGACATGCCCCTCCGTGCCCCCCAGCACGCCTGCACACAGGATGGTGGTGTCTGCAGCATCACAGGTCATGCAGGGCATGGGGAAGGGgttcacacacacatagatgcccacagcgggtaccagacagagaacacccctgaatatacacagctgtacatggggaaccccaggtccccacccaaccctctcccctgtcttgctgttccccagcaggagaactgtattgctttgagagagccaccctggggctgctctgccaggcaccctcccctcccacccacccctattttggcacatctgcaagacacacggcagcgagagtaggcac…
ENSMUST00000192053.1_GM37401-001	chr9	-	108338251:108338273,108337089:108337412,	TTTTTTTTTTTTTTTTTTTTTTTgtcttttttagacagggtttctctgtatatccctggctgtcctggaactcacattgtagaccaggctggcctcgaactcagaaatccacctgcctctgcctcccgagtgctgggatgaaaggcctgcgccaccacacccggcttccactccactttttagatttgaacgtgtcacagggaaaccacttccatgttcttgggaggagacaaaaggttagtctagaagagggagggagtaggaggagctggtgccattcaagaagcctctccaggggagtctttccggcgaaagcaacacacaagagaatacaggaaatttagaaaactgcctttattctattagttggaaaaattaactggtacagaaaaatgttta…
ENSMUST00000181811.1_GM17275-201	chr1	+	180802568:180803908,180808275:180809483,	AGTTTAATGTATTTTAATAGCAAACTTACAGGAACAGCACAGAAGACTGACAACATTAAAAACATGTACTTGTATGTAGGACAACTCAGTTAGAAAAGTATAGTGAATGGATGGAATCTACTGTGTGATAAAAATGCTACAAACACCATTTAGTTGCCGTCAATAAGAAATTTACTTATTTTAAAAAAATCCAAATGCTGGCATTGTCCAGAAAATTTTAACAGGTTTATTTATAATTGTTATAAAGTTGAACTGTTGAAATGTGTTCACTGAAACATTTTGCTTGCATTAATGCTTTCCATCTTGCATTTATATTAAAAATTCACACACAAATGAACGTGGAGAAACGCCAATACCTGATTCTGTCCCCTATGTTTCCACTCGCAATCATATACTTAG…
ENSMUST00000132077.2_TUG1-002	chr11	-	3646557:3647526,3639785:3645523,	TTTTTTTTTTTTTTTTTTTGGGGGGGTTTTTTGTTTTGTTTTTTAAATTGAAGGCTAAAGTTTTTGAAAAAACTTTGTTGGACTCTGGCTGGGACACAAAATCAGATATTTGGAATCATTTTGAAGCTTAACTTTTTCCTAACCAGCCTTGTATTCTAATTGCTTGCAAATGTGAGACTGAATGGCCAAAATGCCGTTTGTTTGTTTGTTTATTGTCAGCTGCTTTTATCAAATTCCAGGCCATTATCCAGCAAACACTATTAAAATGTTTGAACAGTTGGGTTTCAAACATTTTTGTTTTGTGGAGTGGTGCTTATTAAGTGGTACAGCTCTCTAAGCAAGTGAACACAAACATATTTAAGTGTATTTTGTATGATTAGATGTTACCAATTCTGATAT…
ENSMUST00000207649.1_GM44709-001	chr7	+	28314898:28315276,28318805:28318873,	CAAACAGCTTCTCTTTATTGAAAGACCTGAACACAAAGTCAAGCTGGGGCTGCAGAAGAAGGCAGGAACATTCCTCAGACTCTGCTCTGACTCCTAGAGTATCAGGGAAGGAGGAAAAGGAAATACAGAGTGATTGCCCTGGCTTGCTCCAGACTCAGGGTTCCATGCTAGGCCAAACAAGGCCAGAGGGGCTGCTGGCTCCATGTCTGCACTGCACACTTGGGCGTCAGGCTTCCAGGAGCTTCCCTAGGAAGCGGAGGTTTAGAATCTTGATCTGCTGGTCCTCTAGGTCCATGCGGATGATGCCATCCTCACCATCAATGCTCAGTAGGACCCCGGTAGCCTCTCGGTCCTCACCCAGAATCACCTTCACCTGGAGgcgacagccagtgtcaggcc…
ENSMUST00000188846.1_GM10550-001	chr1	+	93731104:93731216,93749716:93749809,93750298:93751072,	GAGGAAGAACTGCAAACCCAGGCACTACCAATCCTGTGACATGCAAGATTCCTGAGTTGTGCAGTGACACTTGGCAAGCGAAAGGAGACCCAAGACTACAGGACTCTCTGATGgtgagtaggaagtccatgattggaaacaaaggacgtgccgttgtgtctgcacaccaggatgctaagtgccgaggtccaggcacagtgcagtgtaggaaggctctggaaagcacatctatctgagccctgggctgcccccccaaccccacaaagaccactccttaaaggatgccaatttggacaggtgacagcaggtgggcgctgaacaatcagtgtgtccaccctggcaggaaacttggagcaccctggatgggctggctccttctctctgctcttctactacccc…
ENSMUST00000199915.1_GM43737-001	chr3	+	89210425:89213164,	GGCGTCTATCCAAAAAGTATGGATCTGGATTGGGCAGACAGGAAGAGAAAGCCTGAGCCCGTGCACCTGCCTGTCACGGGGTGGGCTTCTAAGTCTCATGGCTCTGTAGCTCTGCTCCCTTCTGTGCGGGCTGGGACTGCTAGGTCTGAGCGTACTCACTAGCACAGGCAGTAGTTTCTCCTCCAGCAGAGACATGAAGGCTAGGGTATCTGCTCCTTGGCGAGCTGACAGATCGTAGTCGGCATTATACTTCTGTGGAAGAAATGTTCATGGGGTGAATATTGAAGGATTGCAGGGACACTTATTTTTTCAGTAGAGAAGGAACAGTAACCCCACACTAGCCTCAAGCATAGTAGAGGTAGAAGAAGGAGTCTTTCCTGCTGAGGTCTCCTTGCCTCA…
ENSMUST00000203181.1_GM44170-001	chr6	+	88503605:88503765,88503890:88504277,	GTAAAAAGTTGGTTTATTTGTCATGTTTTCACTGTATCTCAGTTAAGCCATTTTGGTGTCCACAGTGACAGTCCTCTTGGAAGCCAGGTCATCCCCACTCACCCACTAATAGTGACCATCAACCACAAGCCACCAGGTCCAGCTGACAGCTACAGCAGCAGgtgaggctgtggactccaggcctgacactccccagcacagcccagagctggggactctgcacctgcttgccagaagctgtggagtccctagggtaggtgggaagctgctctgtggcagtggcagAGGAGGGGCAGTGGGAAGACCCTGTGGACTGGGAGGGCACCAGGCTCCTCTGCTCAGGACTGGGTCTAGACAAGGCCACGTGTGATATGGTGTGCGCCCTGGGCTGTGTGCAAG…
