# Supplementary material for: Identifying sequence features that drive ribosomal association for lncRNA
Source: BMC Genomics. 2018 Dec 31;19(Suppl 10):906. doi: 10.1186/s12864-018-5275-8 (PMC6311901; doi:10.1186/s12864-018-5275-8)
Supplement: Supplementary file 3 — Raw data for mouse. (ZIP 5080 kb) [file 12864_2018_5275_MOESM3_ESM.zip › raw_mouse/5_mouse_g4_QGRS.txt]

## program: QGRS(PMID:22576365)
## date: 2018-4-24
## contact: zengxchao[at]gmail.com
# lncrna T1 T2 T3 T4 TS GS SEQ
ENSMUST00000201653.1_CCT6A-003	156	168	176	183	2	17	GGACTCCATCTTGGCCATTAGGAAAAAGG
ENSMUST00000201653.1_CCT6A-003	285	292	297	305	2	19	GGTTTGAGGGCTGGTGAGATGG
ENSMUST00000131787.1_2410006H16RIK-001	101	109	115	120	2	19	GGCCTGCTGGTGACGGTCTGG
ENSMUST00000128960.1_BRIP1OS-001	505	509	515	521	2	19	GGAAGGCCCAGGCTACGG
ENSMUST00000128960.1_BRIP1OS-001	650	654	664	670	2	17	GGCAGGTGATATCAGGGGCTGG
ENSMUST00000128960.1_BRIP1OS-001	769	774	780	785	2	20	GGATGGGACTTGGAGGGG
ENSMUST00000128960.1_BRIP1OS-001	1169	1177	1187	1196	2	19	GGACAAAAGGATACACCTGGGGTCTTAGG
ENSMUST00000128960.1_BRIP1OS-001	1668	1679	1689	1700	3	63	GGGGTGGGGCTGGGAGTGGCAGGGGCTGCTATGGG
ENSMUST00000128960.1_BRIP1OS-001	2199	2206	2214	2223	2	19	GGGGGCTGGTGAGATGGCTCAGCAGG
ENSMUST00000128960.1_BRIP1OS-001	2840	2849	2857	2865	2	20	GGCCTCCCTGGACGTAAGGCTCTAAGG
ENSMUST00000196492.2_GM42860-001	324	331	340	346	2	19	GGCGAGAGGCTGCACAGGCGCAGG
ENSMUST00000196492.2_GM42860-001	1403	1414	1421	1429	2	18	GGTGCCTATGTGGCTAATGGTAAAGTGG
ENSMUST00000196492.2_GM42860-001	1682	1691	1699	1705	2	19	GGCCTACCTGGCCCCATGGCTCTGG
ENSMUST00000196492.2_GM42860-001	2083	2088	2097	2100	2	17	GGCATGGAGTGCTTGGGGG
ENSMUST00000196492.2_GM42860-001	3551	3558	3564	3573	2	19	GGGAGCAGGTCAGGGTCGCTCTGG
ENSMUST00000196492.2_GM42860-001	3693	3698	3701	3710	2	17	GGATAGGGGGAGATGTTGG
ENSMUST00000122365.1_GM28037-001	600	609	618	627	2	21	GGATGCTTCGGAAATGTTGGAAGAGTTGG
ENSMUST00000201927.1_CCT6A-006	304	311	315	320	2	19	GGATGTTGGGGGGAATGG
ENSMUST00000189909.6_ZFAS1-001	60	68	76	83	2	20	GGAGCCAGGGGGACGCGGCGGGCGG
ENSMUST00000189909.6_ZFAS1-001	189	194	198	203	2	20	GGGCCGGGCGGCTCGG
ENSMUST00000189909.6_ZFAS1-001	416	425	435	444	2	20	GGACAGCATGGAGGTTGGAGGGAGAGAAGG
ENSMUST00000189909.6_ZFAS1-001	682	686	688	696	2	17	GGCTGGGGAGTAGTGG
ENSMUST00000191652.1_GM37158-001	5165	5169	5175	5178	2	19	GGATGGACCTGGAGG
ENSMUST00000191652.1_GM37158-001	5592	5596	5605	5615	2	17	GGATGGATCATAGGGCTCCCAATGG
ENSMUST00000185587.1_GM29084-001	1354	1361	1367	1376	2	19	GGGAGCAGGTCAGGGTTGCTCTGG
ENSMUST00000193809.1_TUG1-005	35	42	50	60	2	19	GGCCTCGGGCCCTCGGGCCTTCCCAGG
ENSMUST00000193809.1_TUG1-005	654	665	676	682	2	17	GGCCATTTAAAGGAACAGTACCGGGGGCGG
ENSMUST00000193809.1_TUG1-005	803	808	813	819	2	20	GGTCTGGTAGGGCGAAGG
ENSMUST00000193809.1_TUG1-005	887	889	895	900	2	18	GGGGCGCAGGCCCGG
ENSMUST00000193809.1_TUG1-005	1049	1060	1070	1079	4	82	GGGGAGGCGGCGGGGGAAGCTGGGGTGGCCGGGG
ENSMUST00000193809.1_TUG1-005	1144	1151	1158	1165	2	21	GGGAGCTGGAGGATGGTTGGTGG
ENSMUST00000193809.1_TUG1-005	1225	1228	1237	1244	2	17	GGCGGCAGCTCCGGGGTGGGG
ENSMUST00000193809.1_TUG1-005	1257	1263	1273	1285	2	17	GGAGTCGGAAGATCTGGGTTTGCTTCCGGG
ENSMUST00000193809.1_TUG1-005	1504	1510	1516	1521	2	20	GGAGTTGGAGATGGGAAGG
ENSMUST00000184126.2_2310009A05RIK-001	49	55	67	77	2	17	GGAAGCGGATGAGTCTCCGGGTGGGTCAGG
ENSMUST00000201414.3_CCT6A-001	293	298	302	306	2	20	GGCGTGGTGGGCGGG
ENSMUST00000201414.3_CCT6A-001	344	348	352	356	2	21	GGGCGGCAGGAGGG
ENSMUST00000201414.3_CCT6A-001	383	392	398	403	3	61	GGGCACGCCGGGGGCGGGCCGGG
ENSMUST00000201414.3_CCT6A-001	452	462	469	479	2	19	GGCCTCTCCCGGAGCTAGGCCAGCCATGG
ENSMUST00000201414.3_CCT6A-001	506	512	515	520	2	19	GGCCGAGGTGGCCCGG
ENSMUST00000201414.3_CCT6A-001	554	561	569	580	2	18	GGCTCGGGGCCTGCAGGATGTTCTGAGG
ENSMUST00000201414.3_CCT6A-001	995	1007	1015	1022	2	17	GGACTCCATCTTGGCCATTAGGAAAAAGG
ENSMUST00000201414.3_CCT6A-001	1102	1112	1119	1126	2	19	GGCTTGTTTTGGATCATGGAGCTCGG
ENSMUST00000201414.3_CCT6A-001	1959	1966	1970	1975	2	19	GGATGTTGGGGGGAATGG
ENSMUST00000031402.11_CCT6A-201	66	72	75	81	2	19	GGCCGAGGTGGCCCGGG
ENSMUST00000031402.11_CCT6A-201	114	121	129	140	2	18	GGCTCGGGGCCTGCAGGATGTTCTGAGG
ENSMUST00000031402.11_CCT6A-201	555	567	575	582	2	17	GGACTCCATCTTGGCCATTAGGAAAAAGG
ENSMUST00000031402.11_CCT6A-201	662	672	679	686	2	19	GGCTTGTTTTGGATCATGGAGCTCGG
ENSMUST00000031402.11_CCT6A-201	1262	1270	1278	1290	2	18	GGAACTCGGGACCTTTGGAAGAGCAGTCGG
ENSMUST00000191396.1_2010320M18RIK-001	66	71	75	79	2	20	GGAATGGGAGGCTGG
ENSMUST00000191396.1_2010320M18RIK-001	191	197	200	206	2	19	GGGCTCGGTGGACTTGG
ENSMUST00000191396.1_2010320M18RIK-001	443	447	452	456	2	20	GGAAGGAATGGAAGG
ENSMUST00000191396.1_2010320M18RIK-001	566	574	585	593	2	19	GGAAATACGGACAGACTCTGGCGAGACGG
ENSMUST00000191396.1_2010320M18RIK-001	686	691	694	696	2	19	GGGACGGAGGGG
ENSMUST00000152147.7_1810058I24RIK-001	46	56	63	70	2	19	GGCGTAAACCGGAACCTGGCAGCGGG
ENSMUST00000152147.7_1810058I24RIK-001	87	89	92	100	2	17	GGGGAGGAGTCCCGG
ENSMUST00000152147.7_1810058I24RIK-001	973	977	981	991	2	17	GGATGGGTGGATAAATGAGG
ENSMUST00000152147.7_1810058I24RIK-001	1185	1191	1203	1210	2	17	GGTTGAGGCATCCTCCCCGGAAGCAGG
ENSMUST00000152147.7_1810058I24RIK-001	1321	1329	1337	1349	2	18	GGGTGCTGGGACCACAGGTGTGCACCATGG
ENSMUST00000152147.7_1810058I24RIK-001	2422	2427	2429	2434	2	19	GGAGTGGGGAGTGG
ENSMUST00000077874.14_PTPMT1-201	116	126	136	145	3	63	GGGATCCCTCGGGCAGGGCCGGGACTCCGGGG
ENSMUST00000077874.14_PTPMT1-201	263	268	293	298	4	70	GGGGTGGGGCGCCTCGCCACTGCGCCTGGCGGGGTGGGG
ENSMUST00000077874.14_PTPMT1-201	381	386	393	398	2	19	GGGAGGGTGCGCGGCCCGG
ENSMUST00000168978.1_GM20427-001	75	83	95	105	3	61	GGGCCTGCGGGCCCCCCACTGGGTGGCTGTGGG
ENSMUST00000168978.1_GM20427-001	180	186	196	208	2	17	GGAAGAGGACTTCCATGGCCACAGTCACGG
ENSMUST00000168978.1_GM20427-001	434	443	451	460	2	20	GGACTTCTAGGGAGGCTGGGGCTCCAGG
ENSMUST00000168978.1_GM20427-001	494	513	522	529	3	56	GGGCCTACGTGAGTCGCCAGGGGATGTGGGGAAGAGGG
ENSMUST00000168978.1_GM20427-001	818	836	844	855	3	57	GGGCCCCATTCTCTCTGTGGGGCTGTGGGTTCTCAGTGGG
ENSMUST00000168978.1_GM20427-001	903	912	924	930	2	17	GGAGGACATGGACACAGTCACGGACACGG
ENSMUST00000168978.1_GM20427-001	1019	1025	1030	1036	2	20	GGAAGTGGGCGGGTTGCGG
ENSMUST00000168978.1_GM20427-001	1203	1206	1212	1218	2	19	GGGGGCCGAGGGCTAGG
ENSMUST00000168978.1_GM20427-001	1406	1413	1419	1425	2	20	GGCAGGTGGTGCAGGTCCTGG
ENSMUST00000168978.1_GM20427-001	1526	1529	1535	1537	2	18	GGAGGTGCTGGGG
ENSMUST00000168978.1_GM20427-001	1701	1710	1717	1726	2	19	GGCCTTAGAGGTATGAGGATCATACGG
ENSMUST00000168978.1_GM20427-001	1984	1990	1993	2002	3	60	GGGGGAGGGGGGCTCCTTGGG
ENSMUST00000168978.1_GM20427-001	2059	2065	2068	2073	2	19	GGGTGCGGAGGAACGG
ENSMUST00000168978.1_GM20427-001	2134	2142	2150	2157	2	20	GGGAACTGGGCCCCTTGGCTCCTGG
ENSMUST00000168978.1_GM20427-001	2202	2206	2209	2218	2	17	GGTGGGAGGTCGCGCTGG
ENSMUST00000168978.1_GM20427-001	2387	2400	2409	2418	3	61	GGGTTCCCTCTCAGGGTGGGTTGGGGTGCCCGGG
ENSMUST00000168978.1_GM20427-001	2541	2547	2553	2559	2	21	GGTGCGGGTAGCGGCATCGG
ENSMUST00000168978.1_GM20427-001	2618	2624	2630	2636	2	21	GGACGGGGCCGCGGCACAGG
ENSMUST00000168978.1_GM20427-001	2747	2750	2759	2767	2	17	GGAGGAAGTGCAGGTGAACCGG
ENSMUST00000168978.1_GM20427-001	3174	3179	3184	3192	2	19	GGAAAGGTGGGGAATATCGG
ENSMUST00000168978.1_GM20427-001	3253	3268	3279	3292	3	61	GGGAGCTTGGACGGTGGGTCAGACTGGGGACCTTGCTAAGGG
ENSMUST00000168978.1_GM20427-001	3463	3472	3478	3487	2	19	GGACCCTGAGGATGTGGCAGATGTGG
ENSMUST00000168978.1_GM20427-001	3689	3693	3697	3699	2	19	GGAAGGCAGGGG
ENSMUST00000210130.1_GM45627-001	187	192	201	204	2	17	GGCATGGAGTGCTTGGGGG
ENSMUST00000130912.2_TCTN2-006	36	42	46	50	2	19	GGCGTCGGCTGGTCGG
ENSMUST00000130912.2_TCTN2-006	97	101	105	110	2	20	GGCAGGCCGGCCCGG
ENSMUST00000130912.2_TCTN2-006	248	252	261	266	2	17	GGTCGGAGACAGTGGATTGG
ENSMUST00000130912.2_TCTN2-006	314	317	323	325	2	18	GGTGGAAGAGGGG
ENSMUST00000130912.2_TCTN2-006	1303	1311	1321	1330	2	19	GGTGAGAAGGAATTTTCTGGAAATCCAGG
ENSMUST00000130912.2_TCTN2-006	1474	1485	1493	1500	2	18	GGCTGCCTGCTGGAAGTTGGGATTAAGG
ENSMUST00000130912.2_TCTN2-006	1569	1574	1579	1587	2	19	GGCGAGGAGAGGCAACTCGG
ENSMUST00000130912.2_TCTN2-006	1741	1750	1759	1768	2	21	GGAAGGGGTGGCTCAGCGGGAGATCCTGG
ENSMUST00000111461.10_PTPMT1-001	189	194	196	200	2	19	GGTCAGGGGTTGG
ENSMUST00000111461.10_PTPMT1-001	324	334	344	353	3	63	GGGATCCCTCGGGCAGGGCCGGGACTCCGGGG
ENSMUST00000111461.10_PTPMT1-001	471	476	501	506	4	70	GGGGTGGGGCGCCTCGCCACTGCGCCTGGCGGGGTGGGG
ENSMUST00000111461.10_PTPMT1-001	589	596	603	608	2	19	GGGGGAGGGTGCGCGGCCCGG
ENSMUST00000211642.1_GM45322-001	177	186	194	200	2	19	GGCCTACCTGGCCCCATGGCTCTGG
ENSMUST00000211642.1_GM45322-001	578	583	592	595	2	17	GGCATGGAGTGCTTGGGGG
ENSMUST00000090779.3_GM20634-001	71	77	86	94	2	19	GGTCGTGGCAAGCAAGGAGGCAAGG
ENSMUST00000090779.3_GM20634-001	106	117	126	131	2	17	GGCCAAGTCGCGGTCTTCCCGGGCCGG
ENSMUST00000090779.3_GM20634-001	187	196	203	211	2	19	GGAGCGTGTGGGTGCCGGCGCGCCGG
ENSMUST00000090779.3_GM20634-001	256	262	266	274	2	18	GGAGCTGGCGGGCAACGCGG
ENSMUST00000090779.3_GM20634-001	563	570	579	589	2	19	GGTAGCCGGTCTTGGTGGCCTTTCCTGG
ENSMUST00000090779.3_GM20634-001	695	698	703	711	2	17	GGCGGAGCGGATACGCGG
ENSMUST00000090779.3_GM20634-001	900	903	906	909	2	21	GGAGGAGGAGG
ENSMUST00000090779.3_GM20634-001	943	951	959	965	3	62	GGGATCATGGGGGACTGGGGCTGGG
ENSMUST00000090779.3_GM20634-001	1020	1028	1035	1040	3	62	GGGACTTTGGGCGGCGGGCGGGG
ENSMUST00000090779.3_GM20634-001	1143	1155	1162	1167	4	79	GGGGCTGGACGTGGGGGGCGGGGGGGGG
ENSMUST00000090779.3_GM20634-001	1307	1311	1316	1321	2	20	GGCCGGCTCGGGCCGG
ENSMUST00000090779.3_GM20634-001	1502	1510	1518	1527	2	20	GGCACCGTGGCGCTGCGGGAGATCCGG
ENSMUST00000090779.3_GM20634-001	1654	1663	1672	1677	2	18	GGCGAGCGAGGCCTACCTGGTGGGG
ENSMUST00000090779.3_GM20634-001	2834	2844	2851	2860	2	19	GGCCAAAAGAGGCTGATGGATCCCCTGG
ENSMUST00000200473.1_GM42427-001	282	302	311	318	3	55	GGGCCCTGTTACAAACCCTAGGGGACCTCGGGTATCGGG
ENSMUST00000200473.1_GM42427-001	463	473	478	482	2	17	GGAGTTCCTAGGGACGGCAGG
ENSMUST00000200473.1_GM42427-001	716	723	729	736	2	20	GGACCTTGGCGTCGGCCGGTGG
ENSMUST00000200473.1_GM42427-001	961	967	977	985	2	18	GGACCGGGTCCAGTTCGGACCGGTGG
ENSMUST00000200473.1_GM42427-001	1153	1164	1169	1177	2	17	GGGACAACGTAGGGCTGGAGCAGCGG
ENSMUST00000200473.1_GM42427-001	1195	1203	1210	1223	2	17	GGTAATCTGGGCCAAGGCGTTGCCAGCCGG
ENSMUST00000200473.1_GM42427-001	1522	1530	1537	1545	2	20	GGCAGCCCGGGAAGCGGCCATGGGG
ENSMUST00000200473.1_GM42427-001	2986	2996	3013	3028	3	59	GGGGACGACTGGGATGAGACTGGACTCGGGTGTCGCACTCCCGGG
ENSMUST00000200473.1_GM42427-001	3073	3091	3100	3111	3	58	GGGCATACTGTACCAACAGGGTGTGGAGGGCCGAGAGAGGG
ENSMUST00000200473.1_GM42427-001	3316	3324	3332	3337	2	19	GGCAAAAAGGCCAGCTGGGATGG
ENSMUST00000200473.1_GM42427-001	3585	3593	3606	3613	2	17	GGGAGACAGGCTGCTAAACCTGGTAGATGG
ENSMUST00000200473.1_GM42427-001	4114	4126	4132	4139	2	17	GGCATAGCTGCAGGAGTAGGAACCGGG
ENSMUST00000200473.1_GM42427-001	4432	4438	4442	4449	2	19	GGACAAGGGTGGTTTGAGG
ENSMUST00000200473.1_GM42427-001	4870	4882	4889	4895	2	17	GGTCAAGCACCTGGGCCCCGGCTCAGG
ENSMUST00000188038.2_GM37494-003	61	64	71	80	2	17	GGCGGACACGGGTACGAGTGG
ENSMUST00000188038.2_GM37494-003	245	254	263	272	2	21	GGGATTAAGGGAGTTTTTGGCCTTTGAGG
ENSMUST00000188038.2_GM37494-003	2986	2989	2992	2995	2	21	GGTGGTGGTGG
ENSMUST00000188038.2_GM37494-003	3555	3557	3560	3563	2	20	GGGGTGGTGG
ENSMUST00000188038.2_GM37494-003	5308	5314	5322	5331	2	19	GGGTTAGGATTAGAGGAATTTAAGG
ENSMUST00000188038.2_GM37494-003	5354	5361	5371	5379	2	19	GGATTATGGTAAATAATGGTGGTAAGG
ENSMUST00000188038.2_GM37494-003	5519	5525	5536	5553	3	56	GGGTTTGGGTTGGAATTGGGTATTGGTTGAGTTTGGG
ENSMUST00000188038.2_GM37494-003	5576	5586	5593	5604	2	18	GGTTAGAGTAGGATTAAGGATAGAATTAGG
ENSMUST00000188038.2_GM37494-003	5627	5634	5644	5653	2	19	GGATTAGGGTCAGCATTGGAATGTTAGG
ENSMUST00000188038.2_GM37494-003	5816	5821	5828	5836	2	19	GGGGTGGCTTATGGTTCAGAGG
ENSMUST00000188038.2_GM37494-003	5880	5889	5895	5900	2	18	GGCAGACATGGTGCTGGAGAGG
ENSMUST00000188038.2_GM37494-003	6284	6288	6294	6299	2	19	GGTAGGAAGAGGTCTGG
ENSMUST00000188038.2_GM37494-003	8273	8278	8284	8293	2	18	GGACTGGAAGAGGTCAAAATGG
ENSMUST00000188038.2_GM37494-003	8745	8755	8763	8770	2	19	GGTGATTAGTGGTTATGTGGGTGTGGG
ENSMUST00000188038.2_GM37494-003	9995	10002	10021	10027	3	55	GGGATAAGGGATATAGTTAGGAGTTTGGGTTAGGG
ENSMUST00000188038.2_GM37494-003	10225	10234	10237	10242	2	17	GGAGTCAGAGGTGGACAGG
ENSMUST00000188038.2_GM37494-003	10783	10790	10796	10806	2	18	GGCTTGTGGTTATGGTTATAATTGG
ENSMUST00000188038.2_GM37494-003	11083	11089	11095	11101	2	21	GGAAGAGGAGGAGGAGGAGG
ENSMUST00000202854.3_CCT6A-002	353	365	373	380	2	17	GGACTCCATCTTGGCCATTAGGAAAAAGG
ENSMUST00000202854.3_CCT6A-002	460	470	477	484	2	19	GGCTTGTTTTGGATCATGGAGCTCGG
ENSMUST00000128571.1_2010204K13RIK-001	111	116	125	132	2	18	GGGCCGGATGATTTGGAACTTGG
ENSMUST00000128571.1_2010204K13RIK-001	532	537	541	545	2	20	GGATTGGAAGGGTGG
ENSMUST00000214037.1_RP23-320D23.6-001	1638	1641	1643	1646	2	20	GGAGGGGAGG
ENSMUST00000214037.1_RP23-320D23.6-001	1677	1685	1693	1701	2	21	GGCAGTGTGGTCAAGTGGAAGTGTGG
ENSMUST00000214037.1_RP23-320D23.6-001	1865	1876	1884	1892	2	19	GGCAAGTTCAAGGCTGATAGGGGCTATGG
ENSMUST00000214037.1_RP23-320D23.6-001	2345	2348	2354	2360	2	19	GGAGGCCATGGCCATGG
ENSMUST00000214037.1_RP23-320D23.6-001	2414	2421	2425	2429	2	19	GGAGTCTGGCAGGTAGG
ENSMUST00000214037.1_RP23-320D23.6-001	2551	2559	2570	2578	2	19	GGACCAAAGGATTCCCTTGGGCACAGTGG
ENSMUST00000214037.1_RP23-320D23.6-001	2594	2600	2604	2613	2	17	GGTGCAGGATGGTTCCTGTGG
ENSMUST00000214037.1_RP23-320D23.6-001	2960	2964	2968	2971	2	20	GGCAGGTAGGAGG
ENSMUST00000214037.1_RP23-320D23.6-001	3040	3047	3058	3065	2	18	GGCTCTGGGCCAGTTTAAGGCCCCTGG
ENSMUST00000214037.1_RP23-320D23.6-001	3220	3227	3233	3236	2	18	GGCAGCTGGGCATGGCGG
ENSMUST00000214037.1_RP23-320D23.6-001	3413	3416	3420	3426	2	19	GGAGGACGGAGAAGG
ENSMUST00000214037.1_RP23-320D23.6-001	3571	3579	3584	3592	2	19	GGTCACCAGGAAAGGTGGTCTGG
ENSMUST00000214037.1_RP23-320D23.6-001	3908	3911	3917	3923	2	19	GGAGGACTAGGCACTGG
ENSMUST00000199958.1_GM43305-001	96	100	108	115	2	18	GGGAGGTAAGCTGGCCAGCGG
ENSMUST00000199958.1_GM43305-001	367	376	385	394	2	21	GGGATACGTGGTTCTGTTGGGCGGCGAGG
ENSMUST00000199958.1_GM43305-001	744	753	761	767	2	19	GGTCCCCACGGACACCCGGATCAGG
ENSMUST00000199958.1_GM43305-001	1120	1122	1126	1129	2	19	GGGGAAGGAGG
ENSMUST00000199958.1_GM43305-001	1391	1400	1409	1419	2	20	GGCTAGAAAGGCAGTCCGGGGCAATGATGG
ENSMUST00000199958.1_GM43305-001	1577	1583	1591	1601	2	18	GGCCAAGGTAAAAGGGATAACCCAGG
ENSMUST00000199958.1_GM43305-001	1985	1994	1998	2008	2	17	GGATAGACAGGGGGGAGAGCGAAGG
ENSMUST00000199958.1_GM43305-001	2133	2141	2150	2156	2	19	GGTGACTAGGGAGGTCAGGGTCAGG
ENSMUST00000199958.1_GM43305-001	2589	2597	2604	2617	2	17	GGTAATCTGGGCGAGGGCCCTGCCAGCTGG
ENSMUST00000199958.1_GM43305-001	3060	3068	3075	3084	2	19	GGACAAAAGGTATTGGGTCCTGCAGG
ENSMUST00000199958.1_GM43305-001	4113	4117	4127	4131	2	17	GGCCGGAACAGCATGGAAGG
ENSMUST00000199958.1_GM43305-001	4318	4321	4327	4333	2	19	GGTGGTGCAGGCCCTGG
ENSMUST00000199958.1_GM43305-001	4601	4612	4619	4626	2	18	GGTGCCCACCTGGGCCCCGGCTCAAGG
ENSMUST00000199958.1_GM43305-001	4640	4651	4658	4665	2	18	GGTACCCACCTGGGCCCCGGCTCAGGG
ENSMUST00000136110.1_1810058I24RIK-002	94	102	109	117	2	20	GGTGAGTGGGGCCTCGGAGGATCGG
ENSMUST00000136110.1_1810058I24RIK-002	145	152	159	166	2	21	GGTCCCGGGTCGGCGGTGCACGG
ENSMUST00000136110.1_1810058I24RIK-002	1158	1162	1166	1176	2	17	GGATGGGTGGATAAATGAGG
ENSMUST00000125841.2_ZFAS1-003	127	136	146	155	2	20	GGACAGCATGGAGGTTGGAGGGAGAGAAGG
ENSMUST00000199941.4_AI506816-001	396	400	410	414	2	17	GGCAGGAACAGCATGGAAGG
ENSMUST00000199941.4_AI506816-001	476	485	495	503	2	19	GGGGATCTTGGTGAGGGCAGGAGCCTCGG
ENSMUST00000199941.4_AI506816-001	768	777	788	806	3	58	GGGTGTGGAGGGCCGAGAGAGGGCTACTGTGGCAAATGGGG
ENSMUST00000199941.4_AI506816-001	992	1000	1009	1027	3	57	GGGTAAAAGGGCCAGCTGGGACGCCCCCAAAGCATGGG
ENSMUST00000199941.4_AI506816-001	1209	1214	1223	1232	2	18	GGCGCGGCCTCTATGGTGCCCGGGG
ENSMUST00000199941.4_AI506816-001	1262	1270	1283	1290	2	17	GGGAGACAGGCTGCTAAACCTGGTAGAAGG
ENSMUST00000199941.4_AI506816-001	1791	1803	1809	1815	2	17	GGCATAGCAGCAGGAGTAGGAACAGG
ENSMUST00000199941.4_AI506816-001	2109	2115	2119	2126	2	19	GGACAAGGGTGGTTTGAGG
ENSMUST00000199941.4_AI506816-001	2540	2552	2559	2565	2	17	GGTCAAGCACCTGGGCCCCGGCTCAGG
ENSMUST00000168012.2_1110002L01RIK-001	68	77	86	95	2	21	GGGGGTAGGGGGCTCTACGGGGTGGCCGG
ENSMUST00000168012.2_1110002L01RIK-001	251	257	262	266	2	19	GGCGTCGGACCGGCAGG
ENSMUST00000168012.2_1110002L01RIK-001	330	337	344	351	2	21	GGAGGGCGGCCCATGGTCTGTGG
ENSMUST00000168012.2_1110002L01RIK-001	953	961	968	975	2	20	GGAATGCAGGATAGAGGCAAAGGG
ENSMUST00000168012.2_1110002L01RIK-001	1044	1051	1059	1066	2	20	GGGCTGGGGCCTGCAGGCTGCTGG
ENSMUST00000168012.2_1110002L01RIK-001	2809	2819	2824	2831	2	17	GGAGACGCCTGGTGTGGATGCTGG
ENSMUST00000168012.2_1110002L01RIK-001	3491	3495	3500	3504	2	20	GGAAGGTGAGGAAGG
ENSMUST00000145859.2_ZFAS1-004	60	68	76	83	2	20	GGAGCCAGGGGGACGCGGCGGGCGG
ENSMUST00000145859.2_ZFAS1-004	189	194	198	203	2	20	GGGCCGGGCGGCTCGG
ENSMUST00000145859.2_ZFAS1-004	416	425	435	444	2	20	GGACAGCATGGAGGTTGGAGGGAGAGAAGG
ENSMUST00000145859.2_ZFAS1-004	1208	1213	1218	1226	2	19	GGCCCGGGCTGGAGAGATGG
ENSMUST00000145859.2_ZFAS1-004	1542	1548	1554	1562	2	19	GGGTTTGGTGCTGGAGTCATGG
ENSMUST00000133808.1_C330006A16RIK-001	99	107	111	121	2	17	GGGCCCGCGGTGGGCGCTGCGAGG
ENSMUST00000133808.1_C330006A16RIK-001	141	144	147	150	2	21	GGCGGAGGGGG
ENSMUST00000133808.1_C330006A16RIK-001	377	389	395	402	2	17	GGCCCGCCGCATGGTTCCGGACACCGG
ENSMUST00000133808.1_C330006A16RIK-001	738	746	748	756	2	17	GGCCCTTTGGGGCGCGCTGG
ENSMUST00000133808.1_C330006A16RIK-001	840	842	848	855	2	17	GGGGCGCAGGCGCGTGG
ENSMUST00000133808.1_C330006A16RIK-001	916	919	924	958	3	43	GGGGGGCTGGGCTGGTGCTTCATGGTCTTTGTGGACATGTGAGGG
ENSMUST00000133808.1_C330006A16RIK-001	1012	1017	1022	1027	2	21	GGGTGGGGCTGGTAGGG
ENSMUST00000133808.1_C330006A16RIK-001	1582	1590	1598	1606	2	21	GGTACAAGGGAGCACAGGCCCCAAGG
ENSMUST00000133808.1_C330006A16RIK-001	1959	1968	1974	1977	2	17	GGTGACAAGGGCCTAGGTGG
ENSMUST00000133808.1_C330006A16RIK-001	2183	2188	2195	2203	2	19	GGTCTGGCAAGAGGGCTCATGG
ENSMUST00000133808.1_C330006A16RIK-001	2379	2389	2399	2410	3	63	GGGTGATGGTGGGTGTGTCAGGGCTGGTGGTGGG
ENSMUST00000159404.7_GAS5-015	121	130	137	146	2	19	GGCAAAGGAGGATGAAGGCTTACGAGG
ENSMUST00000159404.7_GAS5-015	214	217	226	230	2	17	GGTGGAGTTTGAGGCTGG
ENSMUST00000141090.7_SNHG3-003	37	44	54	64	2	19	GGCGAGCGGGAGCTTAGGGCATTGCCCGG
ENSMUST00000181570.1_GPR137B-PS-201	544	553	562	571	2	21	GGTGAAGACGGGAGACTGGGACAGGAAGG
ENSMUST00000181570.1_GPR137B-PS-201	824	839	854	861	3	58	GGGGACAAAATTGGTGGGGACTAGATACATGGGGACTGGG
ENSMUST00000181570.1_GPR137B-PS-201	1315	1325	1336	1341	2	17	GGTGCAGCAGGGAGAAAGCAAGGAAAGG
ENSMUST00000181570.1_GPR137B-PS-201	1779	1786	1792	1798	2	20	GGCCTGAGGACCAGGCTGTGG
ENSMUST00000181570.1_GPR137B-PS-201	1817	1824	1832	1845	2	17	GGTAATGGGCTGAGAGGCTGCCATAACTGG
ENSMUST00000181570.1_GPR137B-PS-201	2009	2014	2021	2028	3	62	GGGCTGGGATATGGGCTCTGGG
ENSMUST00000181570.1_GPR137B-PS-201	2462	2468	2477	2489	2	17	GGGGTGGGTCATCCAGGACTCTTAAAAGG
ENSMUST00000181570.1_GPR137B-PS-201	2644	2652	2660	2667	2	20	GGTGGCCTGGAGATAGGGCATTTGG
ENSMUST00000181570.1_GPR137B-PS-201	2873	2881	2885	2892	2	18	GGAGAGATGGCTGGAGAGTGG
ENSMUST00000198856.1_GM43549-001	43	51	53	60	2	17	GGTAAGCTGGGGTATCGGG
ENSMUST00000198856.1_GM43549-001	489	505	508	513	3	55	GGGAGGTACTCAATGAGGGGGGTAGGG
ENSMUST00000198856.1_GM43549-001	608	612	619	623	2	19	GGATGGAACTTGGAGGG
ENSMUST00000198856.1_GM43549-001	989	1003	1016	1027	3	62	GGGAAGAGAGCTCTGGGATGGACAAAAGGGTATACCTGGGG
ENSMUST00000198856.1_GM43549-001	1573	1577	1581	1585	2	21	GGTTGGATGGTGGG
ENSMUST00000198856.1_GM43549-001	1780	1787	1793	1799	2	20	GGCAGTAGGAGTGGGGACGGG
ENSMUST00000198856.1_GM43549-001	2076	2082	2088	2100	2	17	GGAAACGGGAACGGGATGCTCAATGG
ENSMUST00000202466.3_CCT6A-005	434	441	445	450	2	19	GGATGTTGGGGGGAATGG
ENSMUST00000180149.1_1110002L01RIK-003	65	72	79	86	2	21	GGAGGGCGGCCCATGGTCTGTGG
ENSMUST00000180149.1_1110002L01RIK-003	520	528	536	541	2	19	GGAACACAGGGCCTCCGGCATGG
ENSMUST00000180149.1_1110002L01RIK-003	917	925	934	940	2	19	GGTGAAATGGCTCACTAGGCAAAGG
ENSMUST00000189045.1_5031425E22RIK-004	102	106	108	111	2	19	GGTTGGGGAGG
ENSMUST00000189045.1_5031425E22RIK-004	202	210	221	228	2	18	GGGTAGAAGGATGACAGCAGGGACGGGG
ENSMUST00000189045.1_5031425E22RIK-004	395	401	408	418	2	18	GGCTCCGGGCACCGGATAAAAGCGG
ENSMUST00000189045.1_5031425E22RIK-004	622	635	640	646	3	58	GGGACAGTGTGCTGGGCGGGGAGCGGG
ENSMUST00000189045.1_5031425E22RIK-004	711	713	716	722	2	18	GGGGAGGCCAAGG
ENSMUST00000189045.1_5031425E22RIK-004	764	770	776	779	2	19	GGATCTGGCTTTGGGGG
ENSMUST00000189045.1_5031425E22RIK-004	846	852	858	864	2	21	GGAGTGGGGAGAGGCAGAGG
ENSMUST00000189045.1_5031425E22RIK-004	1103	1109	1115	1120	2	20	GGTGAGGGCCCTGGCTCGG
ENSMUST00000189045.1_5031425E22RIK-004	1139	1145	1150	1156	2	20	GGCGCTGGTGCGGCCGTGG
ENSMUST00000189045.1_5031425E22RIK-004	1195	1210	1221	1230	3	60	GGGCAAGATGGCGCTGGGTCTCCTTGGGGCGCGGGGGG
ENSMUST00000189045.1_5031425E22RIK-004	1283	1293	1310	1316	4	76	GGGGTTTGGCGGGGACCCAGGCAGGGCGGGGGAGGGG
ENSMUST00000189045.1_5031425E22RIK-004	1433	1437	1442	1469	3	48	GGGGGGGGGGGGAGCCCCTGAAAGGACACTCCTTTCGGG
ENSMUST00000189045.1_5031425E22RIK-004	1486	1489	1492	1498	2	19	GGTGGAGGAGAAGG
ENSMUST00000189045.1_5031425E22RIK-004	1604	1613	1623	1632	2	20	GGGTAACAAGGACAGGTTAGGCTCTGAAGG
ENSMUST00000194275.1_GM37758-001	182	187	193	196	2	19	GGACTGGCGCAGGAGG
ENSMUST00000194275.1_GM37758-001	618	623	627	636	2	17	GGTTAGGTAGGAATACCTGG
ENSMUST00000204047.2_1600020E01RIK-005	356	359	367	372	2	17	GGTGGAAACATGGTCTGG
ENSMUST00000176921.1_RAB26OS-001	265	273	277	285	2	18	GGAGTGTTGGCTGGTAAGCTGG
ENSMUST00000181574.5_2700038G22RIK-001	1130	1135	1143	1151	2	19	GGGCTGGTGAGATGGCTCAGTGG
ENSMUST00000181482.1_GM26782-201	146	152	163	172	2	17	GGCCTGGGTCAGCCAGTGGACTGGTTGG
ENSMUST00000181482.1_GM26782-201	525	531	541	545	2	17	GGATGAGGGAAAGCCAGGGAGG
ENSMUST00000181482.1_GM26782-201	803	820	838	844	3	56	GGGAAGGATATATGAGAGGGTTTGGAGAGAGGAAAGGGAAGGGG
ENSMUST00000181482.1_GM26782-201	895	900	908	916	2	19	GGGCTGGTGAGATGGCTCAACGG
ENSMUST00000181482.1_GM26782-201	1125	1151	1159	1163	3	49	GGGCCTCAAAGCTGAGAGTCAACCCAGGGATTCTGGGTGGG
ENSMUST00000181482.1_GM26782-201	1674	1683	1693	1701	2	19	GGTATGGTGGGCATCTTTTGGGTATATGG
ENSMUST00000181482.1_GM26782-201	1824	1832	1846	1858	3	60	GGGAGAAAGGGCCCTTGTGGGTGGGACGATCTCTGGG
ENSMUST00000176549.1_GM28727-001	181	186	192	203	2	17	GGGCTGGTCCCGGCCATCTTGTGG
ENSMUST00000217460.1_RP24-175C20.10-001	112	118	124	135	2	17	GGCTGCGGATTGGGCCACGTCACGG
ENSMUST00000217460.1_RP24-175C20.10-001	565	570	576	581	2	20	GGAATGGTTCAGGGCTGG
ENSMUST00000217460.1_RP24-175C20.10-001	680	685	693	701	2	19	GGGCTGGTGAAATGGCTCAGTGG
ENSMUST00000186531.1_2810013P06RIK-001	161	167	172	180	2	19	GGCCGCGGTCTGGAAACAAGG
ENSMUST00000186531.1_2810013P06RIK-001	193	203	207	213	2	17	GGAGCCAGAAGGTGGGAGCCGG
ENSMUST00000186531.1_2810013P06RIK-001	319	327	334	342	2	20	GGAGCAAAGGCAGCCGGGATGATGG
ENSMUST00000186531.1_2810013P06RIK-001	878	886	892	900	2	19	GGTACTTAGGCAGAGGCAGGCTGG
ENSMUST00000186531.1_2810013P06RIK-001	984	989	997	1002	2	19	GGGCTGGAGAGATGGCTCGG
ENSMUST00000185424.1_A930005H10RIK-002	119	123	132	135	2	17	GGCAGGAACAACCGGAGG
ENSMUST00000202469.1_GM42887-001	265	270	277	281	2	19	GGGGAGGACTGTGGAAGG
ENSMUST00000202469.1_GM42887-001	715	724	733	742	2	21	GGTCACCCAGGTGGTACTGGTTTTGAAGG
ENSMUST00000202469.1_GM42887-001	788	794	798	805	2	19	GGCCATGGAAGGCCATTGG
ENSMUST00000202469.1_GM42887-001	835	841	849	851	2	17	GGCCCAGGACTGAAGGGG
ENSMUST00000202469.1_GM42887-001	914	922	929	939	2	19	GGAGTAGAGGCATCTGGAGCCTAGAGG
ENSMUST00000179643.7_RAB10OS-002	57	60	64	73	2	17	GGCGGAAGGAGATCCTGG
ENSMUST00000179643.7_RAB10OS-002	238	244	247	249	2	18	GGCCTTGGAGGGG
ENSMUST00000197222.1_GM43078-001	172	185	192	200	2	17	GGATCTTCGTATCGGACATCGGAGCAACGG
ENSMUST00000140405.8_TMEM134-006	42	51	60	69	2	21	GGCGGCGCTGGGCGCCTAGGCCGGCGGGG
ENSMUST00000140405.8_TMEM134-006	128	131	137	139	2	18	GGAGGACGCGGGG
ENSMUST00000140405.8_TMEM134-006	196	202	209	212	2	18	GGGCTCGGTTCGAGGTGG
ENSMUST00000140405.8_TMEM134-006	299	318	324	332	3	55	GGGAGTCAGCACCAGGTCAGGGCCAGGGATTCTGGG
ENSMUST00000140405.8_TMEM134-006	733	737	743	750	2	19	GGAAGGCAGAGGCCCCTGG
ENSMUST00000140405.8_TMEM134-006	855	862	870	875	2	19	GGGTTCTGGACTCCTGGGTTGG
ENSMUST00000038450.1_4632404H12RIK-001	109	119	124	150	3	50	GGGGGTCGTCGGGCCGGGTCACCGGCCTCCGCGTCTGCGGCGGG
ENSMUST00000038450.1_4632404H12RIK-001	170	174	182	188	2	18	GGTCGGAGAAACGGACTTGG
ENSMUST00000038450.1_4632404H12RIK-001	370	372	380	385	2	17	GGGGACAGATGGTGCGG
ENSMUST00000038450.1_4632404H12RIK-001	609	616	627	636	2	18	GGTGCCAGGATGTTGTAAGGCCTGATGGG
ENSMUST00000038450.1_4632404H12RIK-001	2546	2554	2558	2562	2	18	GGAATAGTGGCAGGGAGG
ENSMUST00000173900.1_A930015D03RIK-001	355	366	373	381	2	18	GGTCCCAGCAAGGTGTCTGGACCCACGG
ENSMUST00000173900.1_A930015D03RIK-001	409	417	424	428	2	18	GGAAAGCTGGAGAGAGGCAGG
ENSMUST00000173900.1_A930015D03RIK-001	728	736	742	749	2	19	GGTGCTATGGAGATGGAGAGAGG
ENSMUST00000173900.1_A930015D03RIK-001	945	955	965	972	2	19	GGGTCAGCCAGGTGCTCAGTGGGTAAAGG
ENSMUST00000194711.1_GM37917-001	85	91	97	103	2	21	GGAGGCGGCACAGGCGCAGG
ENSMUST00000197120.1_GM42566-001	196	201	207	210	2	19	GGACTGGCGCAGGAGG
ENSMUST00000197120.1_GM42566-001	631	636	640	649	2	17	GGTTAGGTAGGAATACCTGG
ENSMUST00000124246.3_GT(ROSA)26SOR-002	84	91	102	106	3	59	GGGGATCGGGACTCTGGCGGGAGGG
ENSMUST00000170103.2_GM17251-001	314	323	327	332	2	17	GGCGCTTCCGGCGGGATCGG
ENSMUST00000170103.2_GM17251-001	365	368	371	377	2	19	GGGGGCGGAACCGG
ENSMUST00000170103.2_GM17251-001	395	403	414	423	2	19	GGTCTAAAGGCCAGTCAACGGTGAAAGCGG
ENSMUST00000170103.2_GM17251-001	472	476	480	490	2	17	GGGGGGTAGGAGCCTCCTGG
ENSMUST00000170103.2_GM17251-001	520	527	534	541	2	21	GGAGAAAGGCGGAAGGAATGCGG
ENSMUST00000170103.2_GM17251-001	589	593	597	601	2	21	GGAAGGCGGGACGG
ENSMUST00000170103.2_GM17251-001	768	775	783	791	2	20	GGGGGCTGGAGAGATGGCTCAGTGG
ENSMUST00000173070.7_1110038B12RIK-002	109	115	122	129	2	20	GGGCAGGGTCTGAGGACTCCGG
ENSMUST00000182742.1_SNHG6-002	87	90	96	100	2	19	GGAGGCCGCGGGCGG
ENSMUST00000181587.1_1810014B01RIK-201	78	83	90	92	2	17	GGGAAGGAAAGAGGGG
ENSMUST00000181587.1_1810014B01RIK-201	261	270	278	287	2	20	GGCCCAGGTGGTGCATTGGTACTATCGG
ENSMUST00000181587.1_1810014B01RIK-201	496	499	507	515	2	17	GGGGGCTCAATGGCTCAGAGG
ENSMUST00000181587.1_1810014B01RIK-201	1529	1536	1541	1545	2	19	GGAATCTGGTTAGGAAGG
ENSMUST00000181149.1_B230354K17RIK-201	328	335	348	356	2	17	GGTTCGAGGCGACGCCCTAGGGACCCTTGG
ENSMUST00000181149.1_B230354K17RIK-201	860	869	879	883	2	17	GGATTAGCTGGACTACAGAGGAAGG
ENSMUST00000181149.1_B230354K17RIK-201	1067	1075	1088	1095	2	17	GGGAGCTTGGAGAGTACTGAAGGCCCATGG
ENSMUST00000181149.1_B230354K17RIK-201	2018	2024	2030	2036	2	21	GGGCCTGGGACAGGAGAAGG
ENSMUST00000181149.1_B230354K17RIK-201	2767	2778	2784	2795	2	17	GGAGACAGCTAGGGCCTGGTTTACTGATGG
ENSMUST00000181149.1_B230354K17RIK-201	3201	3210	3216	3222	2	19	GGCCATGGTGGCATAGGTGGGGG
ENSMUST00000181149.1_B230354K17RIK-201	3811	3819	3826	3834	2	20	GGATCCATGGGTCCAGGAATCAAGG
ENSMUST00000181149.1_B230354K17RIK-201	4431	4434	4437	4440	2	21	GGTGGTGGTGG
ENSMUST00000181149.1_B230354K17RIK-201	4466	4470	4476	4483	2	19	GGGAGGCAGAGGCAGCAGG
ENSMUST00000190415.1_BC002059-001	58	61	65	74	2	17	GGAGGGTGGTTCTTCCGG
ENSMUST00000155621.2_PTPMT1-002	36	41	46	51	3	64	GGGCCGGGCCGGGCCGGG
ENSMUST00000126926.1_GM15417-001	520	525	528	535	2	18	GGTGTGGAGGTCAGAGG
ENSMUST00000126926.1_GM15417-001	586	593	600	603	2	18	GGGGATTGGAATGAGGAGG
ENSMUST00000152790.7_2010001A14RIK-001	47	57	65	72	2	19	GGGCTAGAGAGGACAGCGGGCCGCAGG
ENSMUST00000152790.7_2010001A14RIK-001	210	216	221	226	2	20	GGTCCGGGCCAGGAATGG
ENSMUST00000152790.7_2010001A14RIK-001	260	263	269	276	2	18	GGAGGCAGAGGCAAGTGG
ENSMUST00000152790.7_2010001A14RIK-001	294	303	312	320	2	20	GGCCAACCTGGTCTATATGGTTACATGG
ENSMUST00000135037.7_2810001G20RIK-001	216	223	230	237	2	21	GGGGTTAGGGCTCTGGAGTCCGG
ENSMUST00000135037.7_2810001G20RIK-001	487	494	500	512	2	17	GGAAGCAGGGTTGGGAATGAACCCTGG
ENSMUST00000149940.1_MIR22HG-001	77	81	88	95	2	19	GGGCGGTGATTGGCCCTGGG
ENSMUST00000149940.1_MIR22HG-001	140	147	153	163	2	18	GGAGACTGGAGCCGGTGTGTGCTGG
ENSMUST00000149940.1_MIR22HG-001	185	189	197	202	2	18	GGTCGGCCGTGCGGACAGG
ENSMUST00000149940.1_MIR22HG-001	370	378	381	387	2	17	GGCTTCGTGGAGGAAGAGG
ENSMUST00000149940.1_MIR22HG-001	527	530	536	541	2	19	GGAGGACCTGGCCTGG
ENSMUST00000149940.1_MIR22HG-001	678	687	696	704	2	20	GGAGATGAAGGGCCTCCAGGAAGTATGG
ENSMUST00000149940.1_MIR22HG-001	944	947	950	953	2	21	GGAGGTGGTGG
ENSMUST00000094769.10_9930104L06RIK-003	331	340	343	351	2	17	GGTTGTGCAGGAGGCCCTGAGG
ENSMUST00000094769.10_9930104L06RIK-003	910	913	920	923	2	18	GGAGGAGCCAGGAGG
ENSMUST00000094769.10_9930104L06RIK-003	1111	1117	1124	1129	2	19	GGCTGAGGAGACAGGAAAGG
ENSMUST00000094769.10_9930104L06RIK-003	1161	1167	1179	1187	2	17	GGAAAGGGCAGAATGCAAGGTTGTGTGG
ENSMUST00000094769.10_9930104L06RIK-003	1290	1296	1305	1309	3	60	GGGTCTGGGAGTCCAGGGCGGG
ENSMUST00000094769.10_9930104L06RIK-003	1564	1572	1585	1592	2	17	GGGAGCTGGGTATCCCACCCAGGACTAGGG
ENSMUST00000094769.10_9930104L06RIK-003	1700	1707	1719	1725	2	17	GGTAAAGGGACCTTGCATTGGCCACGG
ENSMUST00000094769.10_9930104L06RIK-003	1739	1748	1758	1767	2	20	GGGGTAACCGGCCAGGGGAGGGAATGCCGG
ENSMUST00000094769.10_9930104L06RIK-003	1923	1928	1935	1943	2	19	GGGCTGGAGCCAGGATCAAAGG
ENSMUST00000094769.10_9930104L06RIK-003	2244	2250	2261	2266	2	17	GGGTGTGGCCCAGATATGGGGTGG
ENSMUST00000180974.1_C920006O11RIK-001	146	149	154	158	2	19	GGCGGAGCGGACGG
ENSMUST00000180974.1_C920006O11RIK-001	465	475	481	489	2	18	GGAAAACAATGGTTAAGGAGCACTGG
ENSMUST00000180974.1_C920006O11RIK-001	737	748	753	762	2	17	GGGAAACGAGAGGGGTGGACCAGTGGG
ENSMUST00000180974.1_C920006O11RIK-001	1213	1221	1223	1229	2	17	GGTTTCAAGGGGCCACGG
ENSMUST00000183087.1_BVHT-001	56	60	64	68	2	21	GGGAGGATGGATGG
ENSMUST00000183087.1_BVHT-001	109	112	118	124	2	19	GGAGGGTGAGGGGACGG
ENSMUST00000183087.1_BVHT-001	234	241	254	262	2	17	GGTTCTGGGAACTGAACCCAGGTCCTCTGG
ENSMUST00000155691.1_4933421O10RIK-001	58	68	75	83	2	19	GGCGCTTCGTGGCGGTCGGTCACTCGG
ENSMUST00000155691.1_4933421O10RIK-001	124	126	132	136	2	18	GGGGAGACGGGCGG
ENSMUST00000155691.1_4933421O10RIK-001	241	246	250	254	2	20	GGAGCGGCGGGCGGG
ENSMUST00000155691.1_4933421O10RIK-001	311	317	325	330	2	19	GGCCTCGGTGCGATGGACGGG
ENSMUST00000155691.1_4933421O10RIK-001	1743	1747	1750	1754	3	63	GGGTGGGGGGAGGG
ENSMUST00000155691.1_4933421O10RIK-001	1985	1989	1994	1998	2	20	GGAAGGCAAGGCTGG
ENSMUST00000155691.1_4933421O10RIK-001	2056	2062	2065	2072	2	18	GGATTTGGTGGATCCAGG
ENSMUST00000155691.1_4933421O10RIK-001	2209	2216	2223	2234	2	18	GGTACCCGGAAGTTGGAGCCAACCTGG
ENSMUST00000155691.1_4933421O10RIK-001	2375	2384	2395	2403	2	19	GGGAGAATGGGTAGCTATCAGGATGGCAGG
ENSMUST00000155691.1_4933421O10RIK-001	2417	2419	2423	2427	2	19	GGGGATGGCAGG
ENSMUST00000155691.1_4933421O10RIK-001	2571	2574	2577	2582	2	19	GGAGGAGGACCGG
ENSMUST00000155691.1_4933421O10RIK-001	2671	2693	2700	2709	3	54	GGGAGAAGTAGAGAAGAAGGCTGGGAAAGGGGCCAAGTGGG
ENSMUST00000155691.1_4933421O10RIK-001	2795	2802	2809	2817	2	20	GGGTGGAGGCTCCTGGATCAGAGG
ENSMUST00000155691.1_4933421O10RIK-001	3198	3201	3204	3209	2	19	GGAGGAGGCCTGG
ENSMUST00000155691.1_4933421O10RIK-001	3275	3285	3291	3299	2	18	GGACTCAATCGGTCCCGGTGTCTGGG
ENSMUST00000155691.1_4933421O10RIK-001	3366	3368	3374	3379	2	18	GGGGTACAGGTATGG
ENSMUST00000155691.1_4933421O10RIK-001	3557	3563	3568	3570	2	18	GGTATAGGTCAGGGG
ENSMUST00000155691.1_4933421O10RIK-001	3624	3630	3636	3646	2	18	GGGCCAGGGAGTGGCACCATTTGG
ENSMUST00000155691.1_4933421O10RIK-001	3669	3679	3683	3689	2	17	GGTGTGACCTGGTTGGAGTAGG
ENSMUST00000206838.1_GM45051-001	182	189	195	198	2	18	GGTCACTGGCCCAGGGGG
ENSMUST00000206838.1_GM45051-001	274	280	288	296	3	62	GGGGGCGGGACCGCGGGCGGGCGGG
ENSMUST00000206838.1_GM45051-001	358	366	373	380	2	20	GGCCGCGTGGGCGCGGGCGTGTGG
ENSMUST00000206838.1_GM45051-001	482	487	492	498	3	63	GGGCCGGGCCGGGCCTGGG
ENSMUST00000206838.1_GM45051-001	664	672	679	685	2	19	GGAATTAGGGCCTTCGGCTGCGG
ENSMUST00000206838.1_GM45051-001	739	748	754	762	2	19	GGTTGCGTAGGGCCAGGCGCAGCGG
ENSMUST00000185414.1_2610306M01RIK-001	230	232	240	247	2	17	GGGGTAATCTGGCATCTGG
ENSMUST00000185414.1_2610306M01RIK-001	432	440	447	455	2	20	GGCCTCATGGACAGAGGCACTCTGG
ENSMUST00000185414.1_2610306M01RIK-001	572	580	589	605	3	58	GGGGGCTGGGGAGAAGTGGGTATGATGCCAGCAGGG
ENSMUST00000185414.1_2610306M01RIK-001	900	909	915	927	2	17	GGATCGCTTGGGTGCGGATAGAGTACAGG
ENSMUST00000194067.1_GM38279-001	286	295	303	309	2	19	GGCCTACCTGGCCCCATGGCTCTGG
ENSMUST00000194067.1_GM38279-001	687	692	701	704	2	17	GGCATGGAGTGCTTGGGGG
ENSMUST00000152600.1_GM15344-001	251	259	268	274	2	19	GGATGTGTGGTATATCTGGCCTTGG
ENSMUST00000152600.1_GM15344-001	355	367	373	380	2	17	GGGACCCATACTGGTAAAGGCGTATGG
ENSMUST00000182580.7_SNHG6-001	88	91	97	101	2	19	GGAGGCCGCGGGCGG
ENSMUST00000184181.1_1500015A07RIK-002	105	111	118	125	2	20	GGTGGTGGATGTAGGCGTGAGG
ENSMUST00000184181.1_1500015A07RIK-002	274	280	286	292	2	21	GGCCAAGGCGCTGGCCGCGG
ENSMUST00000184181.1_1500015A07RIK-002	508	516	540	547	3	52	GGGATAGTGGGAAGAAAAAAAAATTCAAATATGGGGAAGGGG
ENSMUST00000184181.1_1500015A07RIK-002	1450	1458	1470	1478	2	18	GGTTCTGGGGATTGACTTCAGGGCATCAGG
ENSMUST00000184181.1_1500015A07RIK-002	1779	1781	1787	1795	2	17	GGGGACTTGGATGAACGG
ENSMUST00000123087.7_SP3OS-001	35	39	46	66	3	53	GGGAGGGCGAGGGGAGGAGAAAGCGGCGCGCGGG
ENSMUST00000123087.7_SP3OS-001	371	374	379	384	2	19	GGTGGCCAGGCCTGG
ENSMUST00000199072.1_GM43672-001	58	64	67	71	2	19	GGCGCTGGGGGCTGG
ENSMUST00000199072.1_GM43672-001	185	188	191	195	2	20	GGAGGCGGCCGG
ENSMUST00000199072.1_GM43672-001	373	380	382	387	2	17	GGCGAGAGGGGTTTGG
ENSMUST00000199072.1_GM43672-001	444	452	457	465	2	19	GGTCTTTTGGGAAGGTTTGATGG
ENSMUST00000199072.1_GM43672-001	1041	1045	1048	1053	2	19	GGAAGGTGGAAAGG
ENSMUST00000199072.1_GM43672-001	1401	1405	1409	1413	2	21	GGTGGGATGGGTGG
ENSMUST00000186444.1_2810414N06RIK-001	182	185	191	200	2	17	GGTGGGCATGGTGCAAGAGG
ENSMUST00000186444.1_2810414N06RIK-001	599	601	607	615	2	17	GGGGATAGGGTTCCCAGG
ENSMUST00000172526.1_BC051226-001	273	285	294	300	2	17	GGCTGTCCAGCCGGGCCTCCTGGGCCAGG
ENSMUST00000172526.1_BC051226-001	479	487	493	495	2	17	GGAGAAAAGGAAGAGGGG
ENSMUST00000172526.1_BC051226-001	525	530	534	539	2	20	GGGTGGGGAGGCAAGG
ENSMUST00000172526.1_BC051226-001	750	755	760	765	4	84	GGGGTGGGGTGGGGTGGGG
ENSMUST00000188260.6_A930005H10RIK-005	113	119	125	131	2	21	GGCAGAGGTCAAGGGTCAGG
ENSMUST00000188260.6_A930005H10RIK-005	261	265	274	277	2	17	GGCAGGAACAACCGGAGG
ENSMUST00000212180.1_RP24-122D14.3-001	83	92	95	104	2	17	GGATGCTGTGGAGGGTGCTCAGG
ENSMUST00000180601.5_9230114K14RIK-001	774	779	781	784	2	19	GGACTGGGGTGG
ENSMUST00000180601.5_9230114K14RIK-001	1063	1073	1082	1089	2	19	GGATTAAAGTGGCTCGTCTGGGTTCAGG
ENSMUST00000180601.5_9230114K14RIK-001	1968	1974	1982	1990	2	19	GGGGCTGGAGAGATGGCTCAGTGG
ENSMUST00000180465.7_4930480K23RIK-201	94	103	111	120	2	20	GGGTGGTTCGGGCTTAAGGTTAGCCAGG
ENSMUST00000180465.7_4930480K23RIK-201	565	574	586	592	2	17	GGGAAGAATGGAAGAGCCAGAGGACGGGG
ENSMUST00000180465.7_4930480K23RIK-201	972	981	990	999	2	21	GGGTCTCCTGGATCATATGGTGCTAGTGG
ENSMUST00000180465.7_4930480K23RIK-201	1069	1077	1084	1089	2	19	GGGTCAGTGGTAAACGGGCCGG
ENSMUST00000180465.7_4930480K23RIK-201	1165	1168	1172	1175	2	20	GGTGGCAGGAGG
ENSMUST00000180465.7_4930480K23RIK-201	1742	1750	1758	1762	2	18	GGCTAAAAGGAGATGTGGTGGG
ENSMUST00000180465.7_4930480K23RIK-201	3170	3174	3178	3189	3	59	GGGTGGGAGGGCCCATTGTGGG
ENSMUST00000120155.2_GM13320-001	50	56	63	68	2	19	GGACAAGGAGAGTGGGCAGG
ENSMUST00000120155.2_GM13320-001	86	89	92	96	2	20	GGAGGTGGAAGG
ENSMUST00000176760.1_GM20632-001	198	204	214	227	3	59	GGGTGTGGGCAGATAGGGGCTAAATGCTTGGG
ENSMUST00000176760.1_GM20632-001	316	321	326	331	2	21	GGGCAGGATGGGCAAGG
ENSMUST00000176760.1_GM20632-001	363	368	373	378	2	21	GGCAGGGCCAGGAAAGG
ENSMUST00000176760.1_GM20632-001	554	559	566	571	2	19	GGCCTGGATGTTGGGCAGG
ENSMUST00000176760.1_GM20632-001	919	930	936	944	2	17	GGCCACAACCAGGAAACGGTACTCCGG
ENSMUST00000176760.1_GM20632-001	1170	1177	1181	1186	2	19	GGTCGCCGGGCGGCTGGG
ENSMUST00000176760.1_GM20632-001	1953	1963	1973	1980	2	19	GGTAGGCAGTGGATTTTTTTGGATTTTGG
ENSMUST00000186480.1_ZBTB11OS1-001	40	46	66	82	3	54	GGGCGAGGGTCCGCCCCCAGCCTCCCGGGCCTCCTTCCTGTAGGG
ENSMUST00000186480.1_ZBTB11OS1-001	129	134	139	147	2	19	GGCTCGGCTGGGTCCCGCGG
ENSMUST00000186480.1_ZBTB11OS1-001	185	191	197	202	2	20	GGCTAAGGATACGGCCCGG
ENSMUST00000186480.1_ZBTB11OS1-001	261	268	270	275	2	17	GGCCCCCGGGGCCCGG
ENSMUST00000186480.1_ZBTB11OS1-001	331	340	350	361	3	62	GGGTGTGGTGGGTGCCCCCGGGGCCCAAATGGG
ENSMUST00000186480.1_ZBTB11OS1-001	482	485	488	496	2	17	GGCGGCGGCCTTGCGG
ENSMUST00000186480.1_ZBTB11OS1-001	556	565	569	574	2	17	GGTAGCGCAGGATGGCCCGG
ENSMUST00000186480.1_ZBTB11OS1-001	656	662	669	675	2	20	GGCTCGGGAGAGGGGCCGCGG
ENSMUST00000186480.1_ZBTB11OS1-001	753	761	764	766	2	17	GGCAGCGCGGAGGGG
ENSMUST00000186480.1_ZBTB11OS1-001	871	876	878	881	2	19	GGAGCGGGGCGG
ENSMUST00000186480.1_ZBTB11OS1-001	955	958	967	973	2	17	GGAGGACATGTTGGAAGAGG
ENSMUST00000144796.1_B130055M24RIK-001	235	243	252	255	2	17	GGAGAAGCGGAGCCGAAGGTGG
ENSMUST00000144796.1_B130055M24RIK-001	316	321	326	329	2	19	GGGAAGGCCCGGAGG
ENSMUST00000144796.1_B130055M24RIK-001	352	354	358	362	2	19	GGGGCCGGGCGG
ENSMUST00000144796.1_B130055M24RIK-001	398	405	413	419	2	19	GGAACTTGGGTGAGAGGCACCGG
ENSMUST00000144796.1_B130055M24RIK-001	432	434	441	444	2	17	GGGGAAGATGGCGG
ENSMUST00000144796.1_B130055M24RIK-001	913	919	922	927	2	19	GGGAGCGGTGGTAAGG
ENSMUST00000144796.1_B130055M24RIK-001	1011	1014	1021	1024	2	18	GGCGGCTACAGGTGG
ENSMUST00000144796.1_B130055M24RIK-001	1188	1196	1204	1213	2	20	GGTGCAAAGGGATGCGGGCTAAGTTGG
ENSMUST00000144796.1_B130055M24RIK-001	1246	1258	1265	1271	2	17	GGGATTGACAGTGGAAGATGGGACTGG
ENSMUST00000144796.1_B130055M24RIK-001	1319	1326	1328	1332	2	17	GGCGAGAGGGGTAGG
ENSMUST00000174464.1_1110038B12RIK-007	237	241	250	256	2	17	GGGTGGTACCCTAGGTTCTGG
ENSMUST00000195987.1_GM43590-001	351	354	359	366	2	18	GGGGGAAGGGAACTAGG
ENSMUST00000154085.1_KANTR-004	147	150	153	156	2	21	GGTGGTGGAGG
ENSMUST00000153474.8_SNHG12-002	199	206	214	221	2	20	GGTCCAAGGAAGCACGGGTTATGG
ENSMUST00000182639.1_GM1976-001	731	734	738	744	2	19	GGAGGCAGGGACAGG
ENSMUST00000152313.1_2810002D19RIK-001	52	59	65	72	2	20	GGGGAGAGGTGGTGGCGCGCGG
ENSMUST00000152313.1_2810002D19RIK-001	154	160	166	171	2	20	GGGGTCGGTTCCGGGACGG
ENSMUST00000152313.1_2810002D19RIK-001	220	227	237	243	4	81	GGGGCGAGGGGACCAGAGGGGAGGGGG
ENSMUST00000152313.1_2810002D19RIK-001	638	644	650	659	2	19	GGAACTGGAGGAGGAGCCCGCGG
ENSMUST00000152313.1_2810002D19RIK-001	696	700	702	709	2	17	GGTCGGGGAAGCCGG
ENSMUST00000152313.1_2810002D19RIK-001	785	791	794	796	2	18	GGAATCGGAGGGG
ENSMUST00000152313.1_2810002D19RIK-001	884	888	891	897	2	19	GGATGGTGGTGAGGG
ENSMUST00000152313.1_2810002D19RIK-001	1661	1669	1678	1683	2	18	GGAAGTGGGGATTGTTAGGCTTGG
ENSMUST00000144705.7_SNHG12-001	199	206	214	221	2	20	GGTCCAAGGAAGCACGGGTTATGG
ENSMUST00000194529.1_GM38194-001	736	744	750	754	2	18	GGCTATTAGGGCCTGGAAGG
ENSMUST00000194529.1_GM38194-001	1277	1285	1300	1316	3	58	GGGTCATCGGGCCCTCGGTCCCAGGGCCCTCAAAGATATGGG
ENSMUST00000194529.1_GM38194-001	1467	1477	1489	1495	2	17	GGGAACCATGGGCCTTATTCTCGGCCGGGG
ENSMUST00000194529.1_GM38194-001	2076	2086	2098	2104	2	17	GGCAAAGATGGGTTATAAAGAAGGAAAAGG
ENSMUST00000194529.1_GM38194-001	2169	2176	2189	2196	2	17	GGGTCTGGGTTTTCCTTAGTGGCCATTGG
ENSMUST00000174530.1_GM21989-001	259	262	265	267	2	20	GGCGGCGGGG
ENSMUST00000174530.1_GM21989-001	409	415	426	436	2	17	GGGCACGGCCCAGTGCCGGAACACCGCGG
ENSMUST00000174530.1_GM21989-001	499	508	517	525	2	20	GGATCCTGAGGTGCTGCAGGACCTGCGG
ENSMUST00000174530.1_GM21989-001	1312	1318	1324	1329	2	20	GGCTTTGGACGTGGACCGG
ENSMUST00000174530.1_GM21989-001	1379	1384	1393	1402	2	18	GGGCTGGCACACGTGGAGAACGAGG
ENSMUST00000159663.7_GAS5-002	122	131	138	147	2	19	GGCAAAGGAGGATGAAGGCTTACGAGG
ENSMUST00000159663.7_GAS5-002	215	218	227	231	2	17	GGTGGAGTTTGAGGCTGG
ENSMUST00000159663.7_GAS5-002	296	303	307	310	2	18	GGTGCCTGGATGGAGG
ENSMUST00000146195.1_SP3OS-003	283	286	291	296	2	19	GGTGGCCAGGCCTGG
ENSMUST00000150749.1_2810408I11RIK-001	153	162	167	172	2	18	GGCCCCGAAGGTCCGGCCTGG
ENSMUST00000190930.1_2900093K20RIK-001	138	145	149	155	2	19	GGGATTCGGTGGGCTGCGG
ENSMUST00000190930.1_2900093K20RIK-001	296	302	308	314	2	21	GGACGAGGCCCAGGCGGTGG
ENSMUST00000190930.1_2900093K20RIK-001	536	542	554	564	2	17	GGTTTGGGAGCATCAAGTGGGAAATACAGG
ENSMUST00000134966.1_GM12668-001	37	47	52	63	2	17	GGCCCCTTGTGGGTGGGACCATCTCTGG
ENSMUST00000181502.1_GM17586-201	52	60	65	76	2	17	GGTTCTACGGAGTGGCCCCAACTCGG
ENSMUST00000181502.1_GM17586-201	464	467	475	477	2	17	GGAGGGTGCTAGGGG
ENSMUST00000181502.1_GM17586-201	744	752	758	760	2	17	GGTGACAAGGAAAAGGGG
ENSMUST00000128026.1_2500004C02RIK-001	1427	1432	1440	1448	2	19	GGGCTGGTGAGATGGCTCAGTGG
ENSMUST00000124320.1_GM16222-001	805	823	834	838	3	54	GGGTATCCAGATTTCTGTGGGCTGTTCTTGGGTGGG
ENSMUST00000124320.1_GM16222-001	1048	1054	1062	1067	2	19	GGAGCTGGAGAGATGGCTTGG
ENSMUST00000209898.1_RP24-571A14.6-003	654	659	665	674	2	18	GGCAAGGATGTGGAGAAAGAGG
ENSMUST00000209898.1_RP24-571A14.6-003	992	999	1003	1009	2	19	GGCAAATGGATGGACCTGG
ENSMUST00000209898.1_RP24-571A14.6-003	1594	1603	1613	1622	2	20	GGCCTCGTCGGCCATCAATGGAAAGAGAGG
ENSMUST00000209898.1_RP24-571A14.6-003	1683	1689	1693	1698	3	62	GGGAGTGGGTGGGTAGGG
ENSMUST00000159706.7_GAS5-007	36	46	53	62	2	19	GGGCGTGTGAGGGGCGGGGTTTAAGTGG
ENSMUST00000159706.7_GAS5-007	221	230	237	246	2	19	GGCAAAGGAGGATGAAGGCTTACGAGG
ENSMUST00000159706.7_GAS5-007	314	317	326	330	2	17	GGTGGAGTTTGAGGCTGG
ENSMUST00000159706.7_GAS5-007	509	516	520	523	2	18	GGTGCCTGGATGGAGG
ENSMUST00000156081.1_GM12840-001	153	158	164	172	2	19	GGTCTGGTTTTGGTCCCAAGG
ENSMUST00000156081.1_GM12840-001	191	196	203	207	2	19	GGTTTGGTTTTAGGCCGG
ENSMUST00000156081.1_GM12840-001	548	558	570	576	2	17	GGGTCACAGTGGTCCCGTCCATGGACCTGG
ENSMUST00000133550.1_D330023K18RIK-001	43	51	56	63	2	19	GGTGCTCTGGAAGGGGGCGCGG
ENSMUST00000133550.1_D330023K18RIK-001	158	167	171	179	2	17	GGCCTCCCAGGACGGACTTCCGG
ENSMUST00000133550.1_D330023K18RIK-001	229	244	265	271	3	54	GGGCAAGTTCAAGCCGGGCCTCCTTTCTGCCTTGCCGGGCTTGGG
ENSMUST00000133550.1_D330023K18RIK-001	801	804	807	810	2	21	GGAGGTGGTGG
ENSMUST00000193239.1_GM37767-001	814	824	833	842	2	20	GGAAAAGCCTGGAAGATATGGGCACAGAGG
ENSMUST00000193239.1_GM37767-001	1506	1509	1518	1521	2	17	GGGGGCCGATGAGGAGG
ENSMUST00000193239.1_GM37767-001	1533	1543	1552	1556	2	17	GGTGATGACTGGTCTCAAAGGAAGG
ENSMUST00000193239.1_GM37767-001	1810	1816	1819	1825	2	19	GGAGTTGGTGGAAATGG
ENSMUST00000186472.1_1810044D09RIK-001	487	493	497	503	2	19	GGGTCAGGAAGGTCCTGG
ENSMUST00000150084.1_GM16344-001	607	612	620	628	2	19	GGTCTGGAGAGATGGTACAATGG
ENSMUST00000150084.1_GM16344-001	1082	1091	1096	1099	2	17	GGGATTAAAGGTGTGGTGG
ENSMUST00000150084.1_GM16344-001	1134	1147	1154	1161	2	17	GGAGACAATATAAGGACATTGGAAGAAGG
ENSMUST00000190699.1_2810402E24RIK-001	127	130	133	136	2	21	GGCGGCGGCGG
ENSMUST00000190699.1_2810402E24RIK-001	368	374	379	384	2	20	GGAGATGGAGTGGGTAGG
ENSMUST00000190699.1_2810402E24RIK-001	622	633	644	650	2	17	GGCATGCAACTGGAATCTCACAGGAGTAGG
ENSMUST00000190699.1_2810402E24RIK-001	977	982	987	990	2	19	GGCCAGGTGTGGTGG
ENSMUST00000190699.1_2810402E24RIK-001	1704	1711	1713	1718	2	17	GGCAGCAGGGGCTAGG
ENSMUST00000190699.1_2810402E24RIK-001	2029	2033	2042	2052	2	17	GGATGGGTGTAGTGGCAGAGTCCGG
ENSMUST00000190699.1_2810402E24RIK-001	2131	2135	2141	2148	2	19	GGAAGGCAGAGGCACACGG
ENSMUST00000190699.1_2810402E24RIK-001	2972	2984	2993	3005	3	62	GGGCCAAGAAGTGGGAGTCGGGGGATGGTTTGGGGG
ENSMUST00000196466.1_SNHG8-001	198	201	207	213	2	19	GGTGGCTATGGTGCTGG
ENSMUST00000196466.1_SNHG8-001	318	323	327	336	2	17	GGGTCGGATGGAAACGCCGG
ENSMUST00000190120.1_1700052K11RIK-001	77	86	96	105	2	20	GGCCGCGCTGGCGGGCAGGGGTTAACCAGG
ENSMUST00000190120.1_1700052K11RIK-001	152	156	160	164	2	21	GGGCGGGCGGCTGG
ENSMUST00000190120.1_1700052K11RIK-001	213	222	235	248	3	61	GGGGGCGCCGGGTAAGCGGCCGGGGCCGGAGCCTCGGG
ENSMUST00000190120.1_1700052K11RIK-001	276	279	286	291	2	18	GGAGGCCGACGGTTGGG
ENSMUST00000190120.1_1700052K11RIK-001	320	325	333	337	2	18	GGAGCGGCGACCCGGCGGG
ENSMUST00000190120.1_1700052K11RIK-001	380	382	387	394	2	17	GGGGTGAGGAAAGAGG
ENSMUST00000190120.1_1700052K11RIK-001	413	421	432	440	2	19	GGATCCGAGGAGAGAGCCCGGGAGCGGGG
ENSMUST00000190120.1_1700052K11RIK-001	551	556	564	571	2	19	GGCACGGAAAGCCGGCCGGCGG
ENSMUST00000190120.1_1700052K11RIK-001	602	612	620	629	2	19	GGCGTCTCCAGGGACAAAGGTGTCCTGGG
ENSMUST00000190120.1_1700052K11RIK-001	739	750	759	767	2	19	GGTGACAAGATGGCCCTCCTGGGGTGCTGG
ENSMUST00000190120.1_1700052K11RIK-001	798	819	833	839	3	54	GGGTGAGCGCCTGCGACAGGAGGGCTTTCCTGCATGGGAAAGGG
ENSMUST00000190120.1_1700052K11RIK-001	1248	1256	1279	1290	3	54	GGGAAGAGGGGAAGAGCAAGTCAGGAGCAAAGGGTAGGGAAAGGG
ENSMUST00000190120.1_1700052K11RIK-001	1671	1676	1683	1689	2	19	GGGCTGGCCTTAGGTGGTGG
ENSMUST00000190120.1_1700052K11RIK-001	2205	2212	2218	2227	2	19	GGCCCTAGGAGCTGGCAGTATAGG
ENSMUST00000190120.1_1700052K11RIK-001	2311	2315	2323	2326	3	60	GGGGGGGAAGATGGGGGG
ENSMUST00000190120.1_1700052K11RIK-001	3472	3478	3486	3492	2	19	GGGCCTGGCGTGGTGGCGCAGG
ENSMUST00000190120.1_1700052K11RIK-001	3516	3522	3526	3529	2	19	GGCAGAGGCAGGCGG
ENSMUST00000202542.1_GM20186-001	231	235	242	248	2	19	GGCCGGTCTCAGGTTCTGG
ENSMUST00000202542.1_GM20186-001	576	586	598	604	2	17	GGGTCACAGTGGTCCCGCCCATGGACCTGG
ENSMUST00000202542.1_GM20186-001	627	635	646	651	2	17	GGAAATCCGGAGCAAATGAGGAGTGG
ENSMUST00000146868.1_4833417C18RIK-001	545	550	561	568	2	17	GGCTGGGAGCAGATGTGGGTAATGG
ENSMUST00000147762.7_SNHG15-003	66	75	79	82	2	17	GGCAGCCATGGCTGGCGG
ENSMUST00000147762.7_SNHG15-003	166	175	185	192	2	19	GGTAGAGATGGCTGAGCTCGGTGGCAGG
ENSMUST00000147762.7_SNHG15-003	247	251	260	268	2	17	GGGTGGACATCGAGGCCCTGTGG
ENSMUST00000147762.7_SNHG15-003	305	317	327	333	2	17	GGGACATGTCCTGGAAACCTAAGGTGCTGG
ENSMUST00000180477.1_A430046D13RIK-201	1809	1816	1821	1823	2	17	GGTGTGAGGCATGGGG
ENSMUST00000136690.2_3110056K07RIK-002	178	184	187	190	2	19	GGATTGGGCGGTGG
ENSMUST00000136690.2_3110056K07RIK-002	239	242	245	251	2	19	GGGGGCGGAGCCGG
ENSMUST00000136690.2_3110056K07RIK-002	344	348	352	358	2	19	GGAGGGAAGGACGCGG
ENSMUST00000136690.2_3110056K07RIK-002	886	892	900	904	2	18	GGGGCAGGAAGTAAGGGTGG
ENSMUST00000136690.2_3110056K07RIK-002	944	947	950	954	2	20	GGAGGTGGGCGG
ENSMUST00000136690.2_3110056K07RIK-002	989	993	996	999	2	20	GGATGGTGGAGG
ENSMUST00000208775.1_GM45090-001	893	898	904	913	2	18	GGCGAGGATGTGGAGAAAGAGG
ENSMUST00000209929.1_GM45553-001	282	287	294	298	2	19	GGGGAGGACTGTGGAAGG
ENSMUST00000209449.1_1300002E11RIK-007	90	94	97	101	2	20	GGTGGGAGGAAGG
ENSMUST00000139612.1_GM15706-001	67	76	85	91	2	19	GGCGCGCGCGGCGCCGCCGGGGGCGG
ENSMUST00000139612.1_GM15706-001	105	113	121	125	2	18	GGCCTCGCGGTCCCTTGGCCGG
ENSMUST00000139612.1_GM15706-001	316	321	330	333	2	17	GGAAAGGAAGAAATGGCGG
ENSMUST00000139612.1_GM15706-001	519	521	524	528	2	19	GGGGAGGTTGG
ENSMUST00000180820.7_TMEM147OS-001	329	335	342	345	2	18	GGCTGAGGTATATGGAGG
ENSMUST00000180820.7_TMEM147OS-001	463	469	476	482	2	20	GGCCTGGGAAGAAGGGGTTGG
ENSMUST00000180820.7_TMEM147OS-001	556	563	570	577	2	21	GGCGAGAGGAGCCAGGCAGTTGG
ENSMUST00000180820.7_TMEM147OS-001	1092	1098	1101	1103	2	18	GGAGTAGGTGGGG
ENSMUST00000180820.7_TMEM147OS-001	1158	1163	1173	1179	3	60	GGGAGGGGTGAAGCAGGGTCAGGG
ENSMUST00000180624.1_GM4262-201	95	104	115	123	2	19	GGCCACGGAGGGGATCCAGCGGCTTCAAGG
ENSMUST00000180624.1_GM4262-201	193	197	203	209	2	19	GGAGGGATAAGGAGGTGG
ENSMUST00000180624.1_GM4262-201	223	230	241	248	2	18	GGGCACTGGCTGACCACAGGTTTTAGG
ENSMUST00000180624.1_GM4262-201	1624	1633	1649	1662	3	59	GGGAGGGGAGGGCCCAGCCCACTGTGGGTGATACAGGTGGG
ENSMUST00000182811.1_SNHG20-006	98	104	106	114	2	17	GGCTCGGGGGCGCCGTGG
ENSMUST00000182811.1_SNHG20-006	167	184	202	207	3	55	GGGAGGAGGCTGACCCCGGGCCGGCACGCGATCGCGGGATGGG
ENSMUST00000182811.1_SNHG20-006	452	455	459	463	2	20	GGGGGTGGGACGG
ENSMUST00000182811.1_SNHG20-006	1395	1401	1407	1418	2	17	GGTCCTGGGTGTGGCATACTTCCGG
ENSMUST00000182811.1_SNHG20-006	1475	1482	1489	1493	2	19	GGGCACGGGAGCCAGGCTGG
ENSMUST00000182811.1_SNHG20-006	1692	1696	1700	1704	2	21	GGCTGGAGGGGAGG
ENSMUST00000182811.1_SNHG20-006	1824	1834	1842	1852	2	19	GGAAGTCACTGGGTGGGTGGCCAGCCCCGG
ENSMUST00000182811.1_SNHG20-006	2127	2137	2143	2150	2	18	GGTATTCACTGGCTGAGGACAGTGG
ENSMUST00000152943.7_SNHG3-001	55	66	75	80	2	17	GGTATAAATATGGCTGCGTCGGCGCGG
ENSMUST00000200022.1_GM43041-001	178	185	193	198	2	19	GGACATCGGAGCAACGGACAGG
ENSMUST00000200022.1_GM43041-001	438	450	457	464	2	17	GGAGTTGTTTCAGGCCAGAGGAGTAAGG
ENSMUST00000200022.1_GM43041-001	550	557	568	573	2	17	GGAACCTGGGAGAAAGTTGGTGAGG
ENSMUST00000200022.1_GM43041-001	1032	1044	1051	1057	2	17	GGCTGTGAGTCAGGCTCGTGGGAAAGG
ENSMUST00000200022.1_GM43041-001	1910	1915	1920	1931	2	17	GGTGTGGAAAGGGCCGCCACTGG
ENSMUST00000200022.1_GM43041-001	1974	1981	1989	1996	2	20	GGTGCCGGGAAACGAGGAAAGGGG
ENSMUST00000144166.7_GM13166-001	146	155	164	170	2	19	GGCCTCCTAGGACATCCAGGAGCTGG
ENSMUST00000144166.7_GM13166-001	242	246	252	258	2	19	GGATGGTTAAGGTCAAGG
ENSMUST00000174173.1_1110038B12RIK-003	106	112	119	126	2	20	GGGCAGGGTCTGAGGACTCCGG
ENSMUST00000174173.1_1110038B12RIK-003	287	291	293	296	2	19	GGAAGGGGTGG
ENSMUST00000146938.1_GM16124-001	112	117	123	139	3	56	GGGAAGGGACCGGGAGCCGACCAGACCGGG
ENSMUST00000132564.1_GM15287-001	728	732	738	758	3	53	GGGCGGGATAGGGAACTCGTATGGATGTTCGGG
ENSMUST00000182498.7_SNHG6-003	73	76	82	86	2	19	GGAGGCCGCGGGCGG
ENSMUST00000181045.7_4933404O12RIK-001	272	279	283	289	2	19	GGTCTGAGGCGGGAACCGG
ENSMUST00000181045.7_4933404O12RIK-001	569	576	587	597	2	18	GGCCTCAGGATCCAAGCAGGAAAGAAGAGG
ENSMUST00000181045.7_4933404O12RIK-001	746	752	758	765	2	20	GGTATAGGAGATGGGCTCTGG
ENSMUST00000181045.7_4933404O12RIK-001	988	994	1019	1025	3	51	GGGAAGGGGCACTTGGTGACTAAGCAAGAATGGGCACGGG
ENSMUST00000181045.7_4933404O12RIK-001	1084	1093	1096	1104	2	17	GGTGACCTTGGAGGTCTGCAGG
ENSMUST00000181045.7_4933404O12RIK-001	1140	1148	1157	1168	2	19	GGGGAAATGGTAACTTCGGAACTTAGTAGG
ENSMUST00000181045.7_4933404O12RIK-001	1219	1228	1238	1244	2	18	GGTCCCCAAGGGGGCCCCAGGTGAAGG
ENSMUST00000181045.7_4933404O12RIK-001	1528	1537	1542	1551	2	18	GGAACATGTGGGCAGGCCGCATCGG
ENSMUST00000181045.7_4933404O12RIK-001	1770	1776	1784	1786	2	17	GGGCAGGGCTTCCAGGGG
ENSMUST00000181045.7_4933404O12RIK-001	2020	2027	2034	2038	2	19	GGTCTGAGGTTATCGGCAGG
ENSMUST00000181045.7_4933404O12RIK-001	2141	2145	2149	2153	2	21	GGTTGGTTGGTTGG
ENSMUST00000181045.7_4933404O12RIK-001	2777	2784	2790	2797	2	20	GGTATAAGGAGCTGGGTCTAGG
ENSMUST00000181045.7_4933404O12RIK-001	2902	2909	2911	2919	2	17	GGGCTTGGGGGCAAAGAGG
ENSMUST00000181045.7_4933404O12RIK-001	3698	3706	3714	3721	2	20	GGTCTTCAGGGCTCTAGGGGAAGGG
ENSMUST00000209823.1_GM42031-001	252	262	270	277	2	19	GGTACCCACCGGGGCCCCGGCTCAAGG
ENSMUST00000209823.1_GM42031-001	291	302	309	316	2	18	GGTACCCACCTGGGCCCCGGCTCAGGG
ENSMUST00000209823.1_GM42031-001	985	989	999	1003	2	17	GGCCGGAACAGCATGGAAGG
ENSMUST00000209823.1_GM42031-001	1095	1101	1105	1112	2	19	GGACAAGGGTGGTTTGAGG
ENSMUST00000209823.1_GM42031-001	1250	1253	1259	1265	2	19	GGTGGTGCAGGCCCTGG
ENSMUST00000209823.1_GM42031-001	1533	1543	1551	1558	2	19	GGTACCCACCGGGGCCCCGGCTCAAGG
ENSMUST00000209823.1_GM42031-001	1572	1583	1590	1597	2	18	GGTACCCACCTGGGCCCCGGCTCAGGG
ENSMUST00000161706.1_SNHG9-001	112	121	130	139	2	21	GGAACCCGTGGCGACGTTGGCGTGTTCGG
ENSMUST00000180879.7_2900076A07RIK-003	127	131	140	148	2	17	GGCGGGTGACTATGGTGTCCAGG
ENSMUST00000180879.7_2900076A07RIK-003	364	373	382	391	2	21	GGCAGCAGCGGTTCTTTTGGTGGCAATGG
ENSMUST00000174321.1_BC051226-003	44	50	62	72	2	17	GGCACCGGCCTGCTCCGCGGCGAGGCGTGG
ENSMUST00000174321.1_BC051226-003	173	181	189	197	2	21	GGAGCCGCGGAGAAAAGGAAGAGGGG
ENSMUST00000174321.1_BC051226-003	227	231	236	241	2	20	GGGTGGGGAGGCAAGG
ENSMUST00000174321.1_BC051226-003	427	453	458	463	3	50	GGGCTTACAGCATTTCAATAGGAGCGGGGTGGGGTGGGG
ENSMUST00000137970.7_4933431E20RIK-005	96	102	105	110	2	19	GGCAGTGGGGGCCTGG
ENSMUST00000137970.7_4933431E20RIK-005	657	660	665	674	2	17	GGTGGGAGGGAGCTCAAGG
ENSMUST00000190080.6_TRERF1-001	37	45	50	58	2	19	GGAGCTTAGGAACGGTTGCTAGG
ENSMUST00000190080.6_TRERF1-001	453	459	466	474	2	19	GGGTGAGGATGTAGGCACCTCGG
ENSMUST00000190080.6_TRERF1-001	771	784	799	805	3	58	GGGCCACAGCTATGGGAATACAATCTCTGGGGCTGGG
ENSMUST00000190080.6_TRERF1-001	921	930	943	949	3	59	GGGAGGATGGGGAAGCCATGCAGGGCCTGGG
ENSMUST00000190080.6_TRERF1-001	1142	1149	1161	1167	2	17	GGATTCAGGTCAACAATATGGCCCAGG
ENSMUST00000190080.6_TRERF1-001	2260	2270	2279	2288	2	20	GGCCACATGCGGTCCCACGGGGGGATGAGG
ENSMUST00000190080.6_TRERF1-001	2310	2313	2317	2325	2	17	GGAGGAAGGAGAGAAGG
ENSMUST00000190080.6_TRERF1-001	3185	3194	3204	3213	2	20	GGAAGCCGTGGCCTGAGCTGGAAAACCAGG
ENSMUST00000190080.6_TRERF1-001	3315	3322	3333	3342	2	18	GGCCAAAGGTGACGTGATGGCTACCCTGG
ENSMUST00000190080.6_TRERF1-001	3565	3569	3578	3588	2	17	GGCCGGAAACACCGGACACGCCTGG
ENSMUST00000190080.6_TRERF1-001	3624	3633	3642	3651	2	21	GGAAGAGGAGGCCGAGGAGGAAGAAGAGG
ENSMUST00000190080.6_TRERF1-001	4080	4090	4101	4108	2	18	GGCAGCAAGAGGAGCAGCAGAGGCAGAAGG
ENSMUST00000190080.6_TRERF1-001	4155	4162	4168	4174	2	20	GGACTACGGGGCCGGTGGGGG
ENSMUST00000190080.6_TRERF1-001	4225	4231	4240	4252	2	17	GGACGTGGACATCCTGGATGACGATGTGG
ENSMUST00000190080.6_TRERF1-001	4273	4279	4285	4292	2	20	GGACGAGGCCGAGGTGGTAGG
ENSMUST00000190080.6_TRERF1-001	4483	4489	4493	4495	2	18	GGTTAAGGGAGGGG
ENSMUST00000190080.6_TRERF1-001	4544	4547	4551	4554	2	20	GGGGGTTGGGGG
ENSMUST00000190080.6_TRERF1-001	5456	5463	5471	5481	2	19	GGCCTGTGGCCTCCAGGTGTCTTCAGG
ENSMUST00000190080.6_TRERF1-001	5591	5594	5600	5605	2	19	GGAGGAGTAGGGTTGG
ENSMUST00000190080.6_TRERF1-001	5640	5651	5659	5667	2	19	GGCACATACTCGGGGCCAGGGCACCGTGG
ENSMUST00000190080.6_TRERF1-001	5793	5796	5798	5801	2	20	GGTGGGGTGG
ENSMUST00000150388.1_GM28052-001	56	62	77	89	3	58	GGGAGCGGGTGACCGGCGGCGGGGAAGCGGCCTGGG
ENSMUST00000150388.1_GM28052-001	155	166	171	179	2	17	GGCCTTCCCCCGGGCCGGAGAGATGG
ENSMUST00000209164.1_2310010J17RIK-002	56	60	64	68	3	64	GGGCGGGGGGGAGGG
ENSMUST00000186535.1_DUBR-002	80	92	98	106	2	17	GGTGAAGATCCCGGCGATGGAAAAAAGG
ENSMUST00000186535.1_DUBR-002	941	948	956	964	2	20	GGAGACTGGATGCTTGGAATCATGG
ENSMUST00000186535.1_DUBR-002	1142	1146	1150	1153	2	20	GGTTGGCAGGAGG
ENSMUST00000186535.1_DUBR-002	1303	1309	1312	1316	2	19	GGAGATGGAGGCAGG
ENSMUST00000186535.1_DUBR-002	1500	1503	1508	1515	2	18	GGGGGAAGGGCCGAAGG
ENSMUST00000186535.1_DUBR-002	2606	2611	2619	2625	2	19	GGGATGGATCCTTGGATATGG
ENSMUST00000202262.1_CCT6A-004	227	236	243	253	2	19	GGAGTAGATGGTGTAGGGACCTAAGAGG
ENSMUST00000203249.2_1810059H22RIK-005	171	173	176	183	2	17	GGGGCGGAGAAAGG
ENSMUST00000203249.2_1810059H22RIK-005	254	262	274	280	2	17	GGTTAGCAGGTTTTAACTCAGGCCTGGG
ENSMUST00000203249.2_1810059H22RIK-005	617	622	630	637	2	19	GGGAAGGCTTCGTGGGAGCAGG
ENSMUST00000203249.2_1810059H22RIK-005	1065	1076	1087	1093	2	17	GGGTCTATCCAGGTCCAGTTATGGGGCTGG
ENSMUST00000129364.1_ZFP335OS-001	65	72	79	86	2	21	GGCTAAAGGGCCTGGGACCCCGG
ENSMUST00000129364.1_ZFP335OS-001	142	146	153	160	2	19	GGCAGGGCCCCGGTGCACGG
ENSMUST00000129364.1_ZFP335OS-001	792	797	800	806	2	19	GGGCTGGTGGTCCTGG
ENSMUST00000129364.1_ZFP335OS-001	1009	1016	1027	1034	2	18	GGTTGCCGGCCACCGTGTGGTTGCTGG
ENSMUST00000172910.1_CRYBG3-001	39	46	49	51	2	17	GGCCGCAGGAGGGG
ENSMUST00000172910.1_CRYBG3-001	107	113	119	125	2	21	GGACAAGGAAGAGGAAGAGG
ENSMUST00000172910.1_CRYBG3-001	536	539	542	545	2	21	GGAGGAGGAGG
ENSMUST00000172910.1_CRYBG3-001	565	572	582	593	2	18	GGACTCAGGTACTTCTTGGGGGCCAACAGG
ENSMUST00000172910.1_CRYBG3-001	1044	1047	1054	1063	2	17	GGAGGCCTCAGGAGCAGTTGG
ENSMUST00000172910.1_CRYBG3-001	1268	1274	1280	1285	2	20	GGGAGAGGAGCCGGCTCGG
ENSMUST00000172910.1_CRYBG3-001	2010	2019	2028	2037	2	21	GGCCAGTTGGGTTTCTCGGGCTTAAAGGG
ENSMUST00000197084.1_GM43511-001	43	51	61	70	2	19	GGAAGGGCGGAGAACCATGGCCGCTCTGG
ENSMUST00000197084.1_GM43511-001	960	963	966	968	2	20	GGGGGAGGGG
ENSMUST00000197084.1_GM43511-001	1966	1974	1983	1989	2	19	GGGAGGCCGGCGTAGAAGGATGGGG
ENSMUST00000197084.1_GM43511-001	2125	2133	2139	2147	2	19	GGGATTGTGGGGCTGGTGAGATGG
ENSMUST00000146337.2_4933431E20RIK-010	325	337	351	364	3	62	GGGACCATCCCTGGGCTGGGTGTCTTGGGTTCTATAAGAGGG
ENSMUST00000146337.2_4933431E20RIK-010	1140	1144	1148	1157	2	17	GGTGGGAGGGAGCTCAAGG
ENSMUST00000149090.1_SPATA5L1-001	60	71	82	87	2	17	GGATTGCTGCCGGGCTTTCCCCGGCGTGG
ENSMUST00000149090.1_SPATA5L1-001	102	108	114	116	2	18	GGCTCCGGACTCGGGG
ENSMUST00000149090.1_SPATA5L1-001	153	156	164	171	2	17	GGTGGATCCCCGGGACCGGG
ENSMUST00000149090.1_SPATA5L1-001	279	290	299	307	2	19	GGCCTGGCCGCGGCGCGACAGGGTGGATGG
ENSMUST00000149090.1_SPATA5L1-001	360	365	370	375	2	21	GGGGAGGATAGGTATGG
ENSMUST00000149090.1_SPATA5L1-001	410	420	429	437	2	19	GGCGCCTAGAGGTGTGGCCGGTGCTGCGG
ENSMUST00000149090.1_SPATA5L1-001	576	580	604	608	3	50	GGGCGGGACACCGGACCCAGAGCCCGGCGGGTGGG
ENSMUST00000149090.1_SPATA5L1-001	670	675	685	696	2	17	GGGGAGGTGACCCTTGGGGGTCTGTCGG
ENSMUST00000149090.1_SPATA5L1-001	785	798	807	813	3	59	GGGTGCTCCTGGCGGGCCCCCCGGGAGTGGG
ENSMUST00000149090.1_SPATA5L1-001	882	891	899	905	2	19	GGCGTTGCAGGGCTCCCGGCCCGGG
ENSMUST00000149090.1_SPATA5L1-001	1075	1085	1092	1101	2	19	GGCATCCACAGGGACAGGGAGTTTGTGG
ENSMUST00000150556.1_PTPMT1-004	109	114	119	124	3	64	GGGCCGGGCCGGGCCGGG
ENSMUST00000145046.7_9930104L06RIK-001	258	267	270	278	2	17	GGTTGTGCAGGAGGCCCTGAGG
ENSMUST00000129191.7_E130307A14RIK-004	68	77	83	93	2	18	GGAGCGCGCGGCTGGGGAAGAAGCTGG
ENSMUST00000129191.7_E130307A14RIK-004	139	144	157	164	3	58	GGGCCGGGTCACTGCGGCGGGGCCCGGG
ENSMUST00000129191.7_E130307A14RIK-004	187	196	204	213	2	20	GGCTCAGAGGGGCGCAGGGTTTTGGCGG
ENSMUST00000129191.7_E130307A14RIK-004	256	262	268	277	2	19	GGAAGAGGCGGGGGCTGCCGCGG
ENSMUST00000129191.7_E130307A14RIK-004	651	657	663	668	2	20	GGGATGGGCCCTGGCAGGG
ENSMUST00000129191.7_E130307A14RIK-004	880	888	896	907	2	19	GGACAGAAGGCCTGGTGGTCAGCCCGTGG
ENSMUST00000129191.7_E130307A14RIK-004	1051	1056	1067	1088	3	53	GGGTGGGGTTCTGGCTGGGACTCATCTGGAGTTCCCAGGG
ENSMUST00000129191.7_E130307A14RIK-004	1778	1786	1796	1803	2	19	GGTAAACTGGCACAGTTAGGCACGCGG
ENSMUST00000129191.7_E130307A14RIK-004	1973	1982	1992	1998	2	18	GGCTGCTCTGGAACTTCCTGGACCAGG
ENSMUST00000178074.7_RAB10OS-001	344	347	351	360	2	17	GGCGGAAGGAGATCCTGG
ENSMUST00000178074.7_RAB10OS-001	525	531	534	536	2	18	GGCCTTGGAGGGG
ENSMUST00000178074.7_RAB10OS-001	1467	1473	1478	1480	2	18	GGACAAGGCCTGGGG
ENSMUST00000178074.7_RAB10OS-001	1502	1513	1520	1528	2	18	GGAGTGATGCTGGTAGAGGGCAAATTGG
ENSMUST00000178074.7_RAB10OS-001	1626	1634	1642	1651	2	20	GGGCAGCAGGAAGTGAGGTCAGAGTGG
ENSMUST00000181664.7_SNHG4-001	46	52	62	69	2	18	GGGCGGGGCTCCCGCCGGCTCCCGG
ENSMUST00000181664.7_SNHG4-001	1052	1063	1072	1080	2	19	GGGAATCTGATGGCTTCTGTGGTGCATAGG
ENSMUST00000153817.7_GM12976-002	52	57	61	63	2	19	GGGCTGGATGGGG
ENSMUST00000153817.7_GM12976-002	265	270	278	286	2	19	GGGCTGGAGAGATGGCTCAGTGG
ENSMUST00000181931.2_GM10524-001	45	57	71	87	3	61	GGGAGACATGGAGGGCGGGGGACCAGGGGAGGCTGGAGAATCGGG
ENSMUST00000181931.2_GM10524-001	147	154	159	177	3	55	GGGGCTCGGGGAGGGAGCCGACAGGAACTCGGG
ENSMUST00000181931.2_GM10524-001	260	265	270	276	2	20	GGAGGGGCCCGGCCGCGG
ENSMUST00000181931.2_GM10524-001	370	379	389	398	2	20	GGACTCGGCGGCCGCCGCGGGCCTTACCGG
ENSMUST00000181931.2_GM10524-001	424	432	439	447	2	20	GGGGCTTCGGGGGGCGGCCCCGCGG
ENSMUST00000181931.2_GM10524-001	515	519	527	531	3	61	GGGCGGGCTGGCGGGCGGG
ENSMUST00000181931.2_GM10524-001	565	573	581	588	2	20	GGGCTCACGGGGCGACGGCGCCCGG
ENSMUST00000181931.2_GM10524-001	645	657	670	683	3	63	GGGCCGCGGCGGGGGCGTTGGGAGCGGGCGGTGGGGGCGGG
ENSMUST00000181931.2_GM10524-001	707	716	719	722	2	17	GGCCCGACAGGCGGCGG
ENSMUST00000181931.2_GM10524-001	737	748	757	765	2	19	GGCGAGCCGCCGGCATAGCCGGCCTGCAGG
ENSMUST00000181931.2_GM10524-001	876	882	888	895	2	20	GGAGACGGAAGGGGTCGGAGG
ENSMUST00000181931.2_GM10524-001	1472	1484	1491	1497	2	17	GGTCAAGCACCTGGGCCCCGGCTCAGG
ENSMUST00000147425.1_1700020I14RIK-002	113	120	127	134	2	21	GGCAGCTGGCCTGCGGGCCCGGG
ENSMUST00000147425.1_1700020I14RIK-002	958	962	971	979	2	17	GGAAGGCCCAGCTGGGCCTGTGG
ENSMUST00000147425.1_1700020I14RIK-002	993	997	1006	1010	2	17	GGGAGGAAACATAGGCTGG
ENSMUST00000147425.1_1700020I14RIK-002	1042	1046	1052	1056	2	19	GGGAGGCCAAGGCAGG
ENSMUST00000147425.1_1700020I14RIK-002	1179	1184	1189	1195	2	20	GGGTTGGAAGGGAACTGG
ENSMUST00000197379.1_GM10416-001	284	291	298	308	2	19	GGCCCGTGGCAAGTGGCCATATTAGG
ENSMUST00000197379.1_GM10416-001	575	581	584	591	2	18	GGCAGTGGTGGCACATGG
ENSMUST00000197379.1_GM10416-001	613	617	623	627	2	19	GGGAGGCAGAGGCAGG
ENSMUST00000162558.7_GAS5-001	125	134	141	150	2	19	GGCAAAGGAGGATGAAGGCTTACGAGG
ENSMUST00000162558.7_GAS5-001	218	221	230	234	2	17	GGTGGAGTTTGAGGCTGG
ENSMUST00000162558.7_GAS5-001	454	461	465	468	2	18	GGTGCCTGGATGGAGG
ENSMUST00000210917.1_GM45248-002	126	134	139	143	2	18	GGAGATCTGGCTCGGTTGG
ENSMUST00000210917.1_GM45248-002	391	399	407	412	2	19	GGTTGGTGGGCTAAAAGGGAGGG
ENSMUST00000181873.7_5430416N02RIK-001	141	151	159	169	2	19	GGGCGAGCATGGCCATGGGGAGTAGAGAGG
ENSMUST00000181873.7_5430416N02RIK-001	225	234	241	251	2	19	GGACTGATTGGAGAATGGCGCCAAATGG
ENSMUST00000149822.1_SNHG20-001	109	115	117	125	2	17	GGCTCGGGGGCGCCGTGG
ENSMUST00000149822.1_SNHG20-001	178	195	213	218	3	55	GGGAGGAGGCTGACCCCGGGCCGGCACGCGATCGCGGGATGGG
ENSMUST00000149822.1_SNHG20-001	565	575	581	588	2	18	GGTATTCACTGGCTGAGGACAGTGG
ENSMUST00000195400.1_GM37954-001	254	258	262	266	2	21	GGCTGGAAGGGTGG
ENSMUST00000195400.1_GM37954-001	512	521	527	536	2	19	GGGTAGCTTGGGTGAGGAGTCTGCGG
ENSMUST00000159438.7_GAS5-024	124	127	130	132	2	20	GGGGGAGGGG
ENSMUST00000159438.7_GAS5-024	298	307	314	323	2	19	GGCAAAGGAGGATGAAGGCTTACGAGG
ENSMUST00000159438.7_GAS5-024	695	698	707	711	2	17	GGTGGAGTTTGAGGCTGG
ENSMUST00000143587.1_ZFAS1-005	39	48	58	67	2	20	GGACAGCATGGAGGTTGGAGGGAGAGAAGG
ENSMUST00000143587.1_ZFAS1-005	368	371	374	377	2	21	GGGGGTGGGGG
ENSMUST00000143587.1_ZFAS1-005	511	515	517	525	2	17	GGCTGGGGAGTAGTGG
ENSMUST00000176296.1_B130034C11RIK-002	290	293	295	300	2	19	GGAGGGGAGCGG
ENSMUST00000176296.1_B130034C11RIK-002	1266	1268	1272	1280	2	17	GGGGCTGGAGAGATGG
ENSMUST00000176296.1_B130034C11RIK-002	1921	1925	1931	1935	2	19	GGACGGTTGAGGGAGG
ENSMUST00000176296.1_B130034C11RIK-002	2154	2160	2164	2174	2	17	GGGCATGGTTGGTAAAGCAAGG
ENSMUST00000160429.7_GAS5-014	122	131	138	147	2	19	GGCAAAGGAGGATGAAGGCTTACGAGG
ENSMUST00000160429.7_GAS5-014	519	522	531	535	2	17	GGTGGAGTTTGAGGCTGG
ENSMUST00000160429.7_GAS5-014	714	721	725	728	2	18	GGTGCCTGGATGGAGG
ENSMUST00000186474.1_2410022M11RIK-001	86	97	103	114	2	17	GGGGTCTGCCCGGGTCAGGAGCCCGAGTGG
ENSMUST00000186474.1_2410022M11RIK-001	181	187	193	201	3	62	GGGCCCGGGATCGGGACACTGGG
ENSMUST00000186474.1_2410022M11RIK-001	362	370	377	385	2	20	GGCCGCAAGGGGACTGGTGCGCTGG
ENSMUST00000186474.1_2410022M11RIK-001	447	453	456	460	2	19	GGCTGCGGCGGGAGG
ENSMUST00000186474.1_2410022M11RIK-001	617	622	629	636	2	19	GGCGGGGCCACAGGACAGTGG
ENSMUST00000186474.1_2410022M11RIK-001	673	686	700	707	3	59	GGGCTCCCTTAGCGGGCTCGCGCCCCTGGGACCTGGG
ENSMUST00000186474.1_2410022M11RIK-001	876	885	892	900	2	19	GGAGCCGCTGGAGGGCGGCACGAGGG
ENSMUST00000186474.1_2410022M11RIK-001	933	945	951	960	2	17	GGCAGAAGACTTGGTGCCGGATTTCCAGG
ENSMUST00000186474.1_2410022M11RIK-001	2374	2386	2392	2399	2	17	GGAGACACATCTGGTAAGGGACTCTGG
ENSMUST00000212145.1_RP24-122D14.3-002	76	85	89	97	2	17	GGATGCTGTGGAGGGTGCTCAGG
ENSMUST00000212145.1_RP24-122D14.3-002	365	372	379	386	2	21	GGCGCACGGCCCCGGGGTGCTGG
ENSMUST00000212145.1_RP24-122D14.3-002	468	480	486	494	3	60	GGGAGGAGAAGAGGGGCAGGGCCCGCGGG
ENSMUST00000212145.1_RP24-122D14.3-002	2185	2192	2203	2209	2	17	GGTTAAAGGTAAGCAGAAGGCGGGGG
ENSMUST00000212145.1_RP24-122D14.3-002	2575	2585	2590	2596	2	17	GGACTAATTAGGACTGGTAAAGG
ENSMUST00000120364.1_DANCR-001	69	74	82	88	2	19	GGCTCGGTCTTTCGGTCCCGG
ENSMUST00000176134.1_5430405H02RIK-002	209	217	224	234	2	19	GGGTCCTTGGTCCCCGGAAGCCCTGGG
ENSMUST00000176134.1_5430405H02RIK-002	383	386	390	394	2	20	GGAGGATGGTTGG
ENSMUST00000176134.1_5430405H02RIK-002	435	437	440	445	2	19	GGGGCGGCTTGG
ENSMUST00000176134.1_5430405H02RIK-002	503	511	520	529	2	20	GGAGTGCAGGTGTCCCAGGGCTCTCTGG
ENSMUST00000176134.1_5430405H02RIK-002	555	561	569	578	2	19	GGCTCTGGTGCCTTGGTCTCCTCGG
ENSMUST00000176134.1_5430405H02RIK-002	910	913	919	925	2	19	GGGGGTGTGGGTGGTGG
ENSMUST00000124818.1_SNHG15-004	102	105	114	122	2	17	GGTGGACATCGAGGCCCTGTGG
ENSMUST00000124818.1_SNHG15-004	159	171	181	187	2	17	GGGACATGTCCTGGAAACCTAAGGTGCTGG
ENSMUST00000205178.1_GM44044-001	220	226	234	242	2	19	GGGGCTGGTGAGATGGCTCAGTGG
ENSMUST00000205178.1_GM44044-001	737	746	755	761	2	19	GGATACCATGGAATGCATGGATGTGG
ENSMUST00000181191.1_A330069E16RIK-201	84	90	97	107	2	18	GGAGCTGGGCCTTGGCTTGTGCTGG
ENSMUST00000181191.1_A330069E16RIK-201	177	187	196	205	2	20	GGAGCCAGGCGGCGTTTCAGGCCAGCCTGG
ENSMUST00000181191.1_A330069E16RIK-201	449	455	463	471	2	19	GGGGCTGGAGCGATGGCTCAGCGG
ENSMUST00000180671.1_GM4419-201	119	129	135	141	2	18	GGCTGCAGCTGGACTTGGCAGGGG
ENSMUST00000180671.1_GM4419-201	384	392	397	406	2	18	GGAGATCTGGGCAGGACTGCGTGG
ENSMUST00000180671.1_GM4419-201	988	991	995	1000	2	19	GGCGGACGGCCCGG
ENSMUST00000180671.1_GM4419-201	1061	1066	1071	1077	2	20	GGGTTGGGGTGGAGCTGG
ENSMUST00000212411.1_RP23-115O21.3-001	198	202	233	236	3	45	GGGAGGGTCTCCTCAGATTGACTGACTGCCCACCTGGGGGG
ENSMUST00000212411.1_RP23-115O21.3-001	732	735	741	747	2	19	GGTGGTGCAGGCCCTGG
ENSMUST00000212411.1_RP23-115O21.3-001	993	1001	1010	1020	2	19	GGGACAGGGGCCGAACAGGATATCGGTGG
ENSMUST00000212411.1_RP23-115O21.3-001	1576	1579	1593	1617	3	50	GGGGGGTCTTTCAGGTGGGGACTAGAGAAGTATTGTCTGGAGGG
ENSMUST00000212411.1_RP23-115O21.3-001	1677	1682	1703	1707	3	52	GGGAAGGGCTATCCAGTGGTTCTAGCGGGTGGG
ENSMUST00000212411.1_RP23-115O21.3-001	1721	1727	1736	1741	2	18	GGTGATGGCCTGTGTGGTCTGG
ENSMUST00000212411.1_RP23-115O21.3-001	2140	2148	2152	2160	2	18	GGCGCCCAGGACGGCTGCCAGG
ENSMUST00000212411.1_RP23-115O21.3-001	2327	2336	2347	2355	2	19	GGTATTTAAGGCACGCCCCAGGTTGTTTGG
ENSMUST00000212411.1_RP23-115O21.3-001	2443	2447	2449	2452	2	19	GGTTGGGGTGG
ENSMUST00000212411.1_RP23-115O21.3-001	2525	2531	2538	2542	2	19	GGTCAGGGTAGTCGGCTGG
ENSMUST00000124975.1_GM13166-003	105	114	123	129	2	19	GGCCTCCTAGGACATCCAGGAGCTGG
ENSMUST00000124975.1_GM13166-003	201	205	211	217	2	19	GGATGGTTAAGGTCAAGG
ENSMUST00000139718.8_TMEM134-013	45	50	60	82	3	52	GGGCGGGGCCGTGGCGGGCTCAAATGGCGGCGGCGCTGGG
ENSMUST00000139718.8_TMEM134-013	159	162	168	170	2	18	GGAGGACGCGGGG
ENSMUST00000139718.8_TMEM134-013	227	233	240	243	2	18	GGGCTCGGTTCGAGGTGG
ENSMUST00000139718.8_TMEM134-013	301	309	318	324	2	19	GGAGCCCAGGCCTCTCCGGAGCCGG
ENSMUST00000139718.8_TMEM134-013	873	877	883	890	2	19	GGAAGGCAGAGGCCCCTGG
ENSMUST00000139718.8_TMEM134-013	995	1002	1010	1015	2	19	GGGTTCTGGACTCCTGGGTTGG
ENSMUST00000201128.1_D5ERTD605E-001	375	381	385	388	2	19	GGAGCTGGAAGGTGG
ENSMUST00000201128.1_D5ERTD605E-001	699	705	715	724	2	18	GGCTGGGGAAGTCATAGGCCCTAATGG
ENSMUST00000201128.1_D5ERTD605E-001	875	881	886	896	2	17	GGCCTAGGAGTGGCACTATTAGG
ENSMUST00000145400.7_GM15417-003	168	178	185	191	4	81	GGGGTTGTGCGGGGCGGGGGGCAGGGG
ENSMUST00000145400.7_GM15417-003	328	332	337	344	3	62	GGGTGGGGTGGGAGGAGGG
ENSMUST00000145400.7_GM15417-003	393	403	410	421	2	18	GGCCAACCTCGGCCAGCGGTGCGCACTAGG
ENSMUST00000145400.7_GM15417-003	455	460	468	474	2	19	GGGCAGGTGCGCCGGCGCCGG
ENSMUST00000145400.7_GM15417-003	555	558	561	564	2	21	GGTGGCGGTGG
ENSMUST00000145400.7_GM15417-003	598	604	609	615	2	20	GGAGCGGGAGGGGCAGAGG
ENSMUST00000098916.2_GM10699-001	38	45	51	62	2	17	GGAGCCTGGCTCTGGAGCCTGCGCGG
ENSMUST00000098916.2_GM10699-001	194	203	211	220	2	20	GGTTGCTGAGGAGAGAAGGAAGGTCTGG
ENSMUST00000098916.2_GM10699-001	688	693	699	703	2	19	GGTTTGGATCTGGAAGG
ENSMUST00000098916.2_GM10699-001	874	877	879	882	2	20	GGTGGGGTGG
ENSMUST00000098916.2_GM10699-001	1456	1474	1477	1485	3	54	GGGTTTCAGGATCATCATGGGGGGCCTTTGGG
ENSMUST00000098916.2_GM10699-001	1764	1770	1781	1787	2	17	GGTTAAGGAAAACAGAAGGTGCTGG
ENSMUST00000100370.1_1700001L05RIK-003	57	60	63	66	2	21	GGCGGCGGCGG
ENSMUST00000100370.1_1700001L05RIK-003	128	136	144	152	2	21	GGCCATGGGGAACCTTGGCAATCAGG
ENSMUST00000100370.1_1700001L05RIK-003	243	246	249	252	2	21	GGAGGAGGAGG
ENSMUST00000100370.1_1700001L05RIK-003	1168	1172	1177	1182	2	20	GGCAGGTAGGGCCAGG
ENSMUST00000100370.1_1700001L05RIK-003	1234	1239	1244	1254	2	17	GGGCTGGGCAGGAGCCATCAGG
ENSMUST00000100370.1_1700001L05RIK-003	1286	1292	1298	1310	2	17	GGAAAAGGAAGTGGATTGCTCTCTGG
ENSMUST00000100370.1_1700001L05RIK-003	1383	1392	1400	1409	2	20	GGTCAATCAGGCAGCAGGGATGAGAAGG
ENSMUST00000100370.1_1700001L05RIK-003	1505	1510	1515	1520	2	21	GGTCTGGCCAGGGCTGG
ENSMUST00000182863.1_GM5914-001	97	105	116	139	3	54	GGGAGATCGGGTAGGTTCCGGGACCGGCTGGACTTGAAGATGGGG
ENSMUST00000182863.1_GM5914-001	179	186	192	200	2	19	GGTTCCGGGACCTGGCTAAGCGG
ENSMUST00000182863.1_GM5914-001	317	328	341	345	3	58	GGGTTGGAAGAGGGCAAGAGGAAAGGGGGGG
ENSMUST00000192413.1_GM4430-001	84	94	103	112	2	20	GGAAGGGCGCGGCGTGCGTGGGGAGGCGGG
ENSMUST00000192413.1_GM4430-001	316	320	330	340	2	17	GGACGGCAACACCGGGCACAGCACGG
ENSMUST00000192413.1_GM4430-001	558	567	574	584	2	19	GGGTGAGCTGGGCAGCGGCGCTGATTGG
ENSMUST00000192413.1_GM4430-001	618	624	633	639	2	19	GGAGCTGGTCCACGTGGGACTGG
ENSMUST00000192413.1_GM4430-001	695	705	709	718	3	60	GGGTGGCTGCGGGCGGGGACTGTGGG
ENSMUST00000192413.1_GM4430-001	793	802	813	821	2	19	GGTCAGCTCGGTGGCGACGCGGAAGAGCGG
ENSMUST00000192413.1_GM4430-001	869	874	878	882	2	20	GGAGAGGGTGGAGGG
ENSMUST00000192413.1_GM4430-001	932	942	953	958	2	17	GGAAAGATTCGGGAGTCACGAGGATAGG
ENSMUST00000192413.1_GM4430-001	1037	1045	1051	1059	2	19	GGAGCCCCGGCTATGGCGCAGCGG
ENSMUST00000192413.1_GM4430-001	1187	1190	1195	1199	2	19	GGAGGACGGGTTGG
ENSMUST00000192413.1_GM4430-001	1247	1249	1256	1263	2	17	GGGGCTAGTGGCGACAGG
ENSMUST00000181640.1_LPPOS-201	691	695	700	705	2	20	GGAAGGTTGGGTTTGG
ENSMUST00000181640.1_LPPOS-201	774	779	788	799	2	17	GGCTAGGAGACACTGGAAGCCCTCTGG
ENSMUST00000181640.1_LPPOS-201	883	889	897	902	3	62	GGGTGTGGGTGTGTGGGTGGGG
ENSMUST00000181640.1_LPPOS-201	1003	1008	1013	1021	2	19	GGGTTGGGTAGGATCTAAGG
ENSMUST00000181640.1_LPPOS-201	1162	1170	1172	1175	2	17	GGACTTCAGGGGTGG
ENSMUST00000181640.1_LPPOS-201	1410	1418	1426	1433	2	20	GGGAAACAGGCTCCCAGGGGTCCGG
ENSMUST00000135512.2_4933431E20RIK-009	85	91	94	99	2	19	GGCAGTGGGGGCCTGG
ENSMUST00000181416.8_PVT1-005	58	63	68	73	2	21	GGCTCGGCAAGGCCAGG
ENSMUST00000181416.8_PVT1-005	143	152	161	169	2	20	GGCAGCCCCGGTGACCTCGGAGTCACGG
ENSMUST00000181416.8_PVT1-005	1168	1173	1183	1193	2	17	GGTAAGGAAAAGCATGGCACTCAACGG
ENSMUST00000181416.8_PVT1-005	2176	2185	2194	2201	2	19	GGCATCAATGGGAGGAGAGGCCCTTGG
ENSMUST00000181416.8_PVT1-005	2316	2330	2344	2358	3	64	GGGAGGATGGGATAGGGGGTTTGCAGAGGGGAAACTGGGAAAGGG
ENSMUST00000181416.8_PVT1-005	2515	2519	2528	2532	2	17	GGATGGATCCCCAGGTGGG
ENSMUST00000181416.8_PVT1-005	2996	3001	3008	3019	2	17	GGGGAGGCCCTTGGCCTTGTGAAGG
ENSMUST00000181416.8_PVT1-005	3085	3098	3108	3119	3	62	GGGGAGGATGGATGGGATAGGGAGGGTTTAGGTGGGG
ENSMUST00000131129.1_R74862-002	157	165	174	183	2	20	GGGGTTGAGGTCTCCGAGGCAAGTACGG
ENSMUST00000131129.1_R74862-002	219	221	224	227	2	20	GGGGCGGTGG
ENSMUST00000131129.1_R74862-002	501	508	515	526	2	18	GGCGAGGGGCGCCAGGACCCCGATCGG
ENSMUST00000181224.1_AU020206-001	44	47	50	53	2	21	GGCGGCGGCGG
ENSMUST00000181224.1_AU020206-001	532	543	551	560	2	19	GGACATTCACTGGCGTGGGGGACAAAATGG
ENSMUST00000123544.1_MAP2K3OS-001	62	73	78	85	2	17	GGGATTGTGCTGGCGTGGTCCTGGG
ENSMUST00000123544.1_MAP2K3OS-001	156	159	164	169	3	62	GGGGGGCAGGGCAGGG
ENSMUST00000123544.1_MAP2K3OS-001	794	798	803	810	2	19	GGTGGGACAGGCCAGCGG
ENSMUST00000197762.1_GM8066-001	70	80	90	100	3	64	GGGCTGCAGCGGGGAGCGGCGGGGGGTGCGGGG
ENSMUST00000197762.1_GM8066-001	423	427	434	439	2	19	GGATGGCGACTGGAGAGG
ENSMUST00000140087.1_GM15788-002	171	177	184	190	2	20	GGGTCTGGAACTTGGCAGAGG
ENSMUST00000140087.1_GM15788-002	378	389	400	405	3	60	GGGAGGTCTTAGGGAAACATAGGGGATGGG
ENSMUST00000132378.1_2010001A14RIK-002	44	54	62	69	2	19	GGGCTAGAGAGGACAGCGGGCCGCAGG
ENSMUST00000132378.1_2010001A14RIK-002	207	212	218	223	2	20	GGTCCGGGCCAGGAATGG
ENSMUST00000132378.1_2010001A14RIK-002	257	260	266	273	2	18	GGAGGCAGAGGCAAGTGG
ENSMUST00000197965.1_9130604C24RIK-001	62	70	81	89	3	62	GGGAAGCAGGGCTGGAAAAGGGGGTTCGGG
ENSMUST00000197965.1_9130604C24RIK-001	381	384	389	394	2	19	GGCGGAAGGGACAGG
ENSMUST00000197965.1_9130604C24RIK-001	693	700	709	713	2	17	GGATTTAGGTTAAAATGGAAGG
ENSMUST00000197965.1_9130604C24RIK-001	823	829	835	841	3	64	GGGGTGGGGGTGGGGATAGGG
ENSMUST00000183905.7_LOCKD-002	98	107	115	124	2	20	GGATGTCCAGGGAGCACGGGCACACAGG
ENSMUST00000183905.7_LOCKD-002	396	403	412	423	2	18	GGAAGGGGGAGATACAGGAACTATATAGG
ENSMUST00000130952.7_TRMT61B-001	47	55	65	74	2	19	GGACGTCAGGCTCTCTAAGGACGACGTGG
ENSMUST00000130952.7_TRMT61B-001	292	297	302	307	2	21	GGAAAGGCTCGGGCTGG
ENSMUST00000130952.7_TRMT61B-001	733	741	750	758	2	20	GGGAATTAGGTGTGTGTGGGTTCCAGG
ENSMUST00000130952.7_TRMT61B-001	1095	1101	1107	1111	2	19	GGAAGAGGAAGTGGGAGG
ENSMUST00000130952.7_TRMT61B-001	1345	1353	1361	1369	2	21	GGATTTGTGGGGGAGGGGTGGAGTGG
ENSMUST00000130952.7_TRMT61B-001	2049	2053	2059	2062	2	19	GGTAGGTCAAGGTGG
ENSMUST00000130952.7_TRMT61B-001	2351	2354	2361	2370	2	17	GGAGGACTGTGGGTTGTGTGG
ENSMUST00000208046.1_GM45109-002	39	46	57	67	2	18	GGAGAGCGGTCAGCCCGAGGATCTTCGCGG
ENSMUST00000208046.1_GM45109-002	97	102	109	117	2	19	GGTCTGGAGCAAGGGATCTCGG
ENSMUST00000197148.1_GM17501-002	71	81	87	91	3	60	GGGAGTTGGAGGGTGAGGGGGGG
ENSMUST00000197148.1_GM17501-002	206	217	227	234	2	18	GGACTCCAACTGGGCAATCTCGGAGAATGG
ENSMUST00000197148.1_GM17501-002	334	342	351	359	2	20	GGCCAGGAGGTGCTGGAGGAGGAGAGG
ENSMUST00000197148.1_GM17501-002	624	633	643	652	2	20	GGAGCTTGGGGACTCCTATGGAAGAATAGG
ENSMUST00000197148.1_GM17501-002	655	666	676	683	2	18	GGAAGAATTGTGGGCTCCGAAGGGGATAGG
ENSMUST00000160420.7_9930104L06RIK-002	251	260	263	271	2	17	GGTTGTGCAGGAGGCCCTGAGG
ENSMUST00000160420.7_9930104L06RIK-002	1265	1274	1279	1282	2	17	GGCAGAGAAGGTGAGGGGG
ENSMUST00000160420.7_9930104L06RIK-002	1417	1423	1429	1437	2	19	GGTCCAGGCAGAGGCTACATGG
ENSMUST00000160420.7_9930104L06RIK-002	1490	1495	1500	1505	3	64	GGGCAGGGCAGGGCCGGG
ENSMUST00000160420.7_9930104L06RIK-002	2323	2328	2334	2337	2	19	GGCTAGGCGCTGGAGG
ENSMUST00000160420.7_9930104L06RIK-002	2748	2751	2758	2761	2	18	GGAGGAGCCAGGAGG
ENSMUST00000160420.7_9930104L06RIK-002	2949	2955	2962	2967	2	19	GGCTGAGGAGACAGGAAAGG
ENSMUST00000160420.7_9930104L06RIK-002	2999	3005	3017	3025	2	17	GGAAAGGGCAGAATGCAAGGTTGTGTGG
ENSMUST00000160420.7_9930104L06RIK-002	3128	3134	3143	3147	3	60	GGGTCTGGGAGTCCAGGGCGGG
ENSMUST00000160420.7_9930104L06RIK-002	3402	3410	3423	3430	2	17	GGGAGCTGGGTATCCCACCCAGGACTAGGG
ENSMUST00000160420.7_9930104L06RIK-002	3538	3545	3557	3563	2	17	GGTAAAGGGACCTTGCATTGGCCACGG
ENSMUST00000160420.7_9930104L06RIK-002	3577	3586	3596	3605	2	20	GGGGTAACCGGCCAGGGGAGGGAATGCCGG
ENSMUST00000160420.7_9930104L06RIK-002	3761	3766	3773	3781	2	19	GGGCTGGAGCCAGGATCAAAGG
ENSMUST00000160420.7_9930104L06RIK-002	4082	4088	4099	4104	2	17	GGGTGTGGCCCAGATATGGGGTGG
ENSMUST00000159006.1_HOTAIRM1-002	49	60	69	77	2	19	GGAGCTGACTTGGAGCACTGGGACCAAAGG
ENSMUST00000159006.1_HOTAIRM1-002	135	139	143	147	2	21	GGGGGGATGGGAGG
ENSMUST00000159006.1_HOTAIRM1-002	230	257	265	271	3	50	GGGAGATTAATCAACCACACTGAAAATGGGGGTGTGGGGGAGGG
ENSMUST00000193240.1_GM34267-001	120	126	133	142	2	19	GGGGTGGGAAGCCGGTGGCTCCGG
ENSMUST00000193240.1_GM34267-001	243	249	252	258	2	19	GGCCAGGGCGGCCCTGG
ENSMUST00000193240.1_GM34267-001	535	547	554	560	3	60	GGGATTGTGCCCGGGGCTGGGGCATGGG
ENSMUST00000193240.1_GM34267-001	1592	1600	1608	1615	2	20	GGCGAGATGGCTCAGTGGTTAAGGG
ENSMUST00000143260.1_PLATR25-001	2085	2098	2101	2106	3	57	GGGAGACAGAGGTGGGGGGTTGGG
ENSMUST00000152784.7_GM11423-001	40	45	48	54	2	19	GGAGTGGCGGCTTGGG
ENSMUST00000152784.7_GM11423-001	236	242	249	253	2	19	GGGTTTGGAGTTCGGAAGG
ENSMUST00000145438.1_SNHG20-002	109	115	117	125	2	17	GGCTCGGGGGCGCCGTGG
ENSMUST00000145438.1_SNHG20-002	254	257	261	265	2	20	GGGGGTGGGACGG
ENSMUST00000181536.2_SNHG18-001	239	244	255	260	2	17	GGATGGGCTGTATAAAGGGCTGG
ENSMUST00000181536.2_SNHG18-001	1113	1119	1124	1133	2	18	GGGTCTGGCTTGGCTTCCCAGG
ENSMUST00000159544.2_GT(ROSA)26SOR-003	132	135	142	144	2	17	GGAGGCTGCCGGGG
ENSMUST00000124298.1_6330418K02RIK-001	55	59	63	66	2	20	GGAAGGAAGGGGG
ENSMUST00000124298.1_6330418K02RIK-001	268	276	280	284	2	18	GGAGACAAGGCTGGCTGG
ENSMUST00000124298.1_6330418K02RIK-001	336	346	356	364	2	19	GGCTAGCACCGGAAGGAGAAGGCAGAGCGG
ENSMUST00000124298.1_6330418K02RIK-001	739	741	747	753	2	18	GGGGCTGGGGAGATGG
ENSMUST00000184678.1_1500015A07RIK-001	61	67	74	81	2	20	GGTGGTGGATGTAGGCGTGAGG
ENSMUST00000184678.1_1500015A07RIK-001	230	236	242	248	2	21	GGCCAAGGCGCTGGCCGCGG
ENSMUST00000184678.1_1500015A07RIK-001	464	472	496	503	3	52	GGGATAGTGGGAAGAAAAAAAAATTCAAATATGGGGAAGGGG
ENSMUST00000184678.1_1500015A07RIK-001	618	623	631	636	2	19	GGGCCGGACCCCCGGCCAGG
ENSMUST00000178331.7_RAB10OS-008	321	324	328	337	2	17	GGCGGAAGGAGATCCTGG
ENSMUST00000178331.7_RAB10OS-008	502	508	511	513	2	18	GGCCTTGGAGGGG
ENSMUST00000178331.7_RAB10OS-008	626	635	638	641	2	17	GGCATCCACGGAGGAGG
ENSMUST00000135825.8_D030028A08RIK-002	131	139	145	150	2	19	GGATACAGGGAACAGGTGCGG
ENSMUST00000135825.8_D030028A08RIK-002	349	356	360	367	2	19	GGGAGTTGGCTGGCTCTGGG
ENSMUST00000135825.8_D030028A08RIK-002	503	512	522	528	2	18	GGAGGACTCGGAATCCTCTGGGAGTGG
ENSMUST00000135825.8_D030028A08RIK-002	952	955	961	965	2	19	GGAGGCAGAGGTAGG
ENSMUST00000135825.8_D030028A08RIK-002	1209	1218	1223	1232	2	18	GGTCATCATGGTCAGGACTACTTGG
ENSMUST00000135825.8_D030028A08RIK-002	2319	2326	2336	2347	2	18	GGGTTCTGGAATCTCCAGGAGCTCCTGTGG
ENSMUST00000135825.8_D030028A08RIK-002	2730	2734	2740	2743	2	19	GGCTGGATGTGGTGG
ENSMUST00000135825.8_D030028A08RIK-002	2769	2778	2786	2795	2	20	GGGAGGCAGGGGAAACTGGATCTCTAGG
ENSMUST00000198461.1_AI506816-004	286	291	296	300	2	20	GGGAAGGAGCGGAGGG
ENSMUST00000212899.1_RP24-286J21.7-001	229	237	241	249	2	18	GGACCATTGGACGGACGTTAGG
ENSMUST00000212899.1_RP24-286J21.7-001	442	447	451	457	2	19	GGTATGGGAGGACTTGG
ENSMUST00000212899.1_RP24-286J21.7-001	728	731	734	737	2	21	GGAGGAGGGGG
ENSMUST00000212899.1_RP24-286J21.7-001	1191	1201	1205	1214	2	17	GGGTCCTAGTGGCGGGTCTCAGAGG
ENSMUST00000212899.1_RP24-286J21.7-001	1503	1512	1520	1528	2	20	GGCGAGTTAGGTAAGCTGGGGTATCGG
ENSMUST00000212899.1_RP24-286J21.7-001	1817	1829	1835	1841	2	17	GGCACTGCTGCAGGCTCCGGCATTGG
ENSMUST00000212899.1_RP24-286J21.7-001	1893	1898	1903	1905	2	19	GGAGTGGCAAGGGG
ENSMUST00000212899.1_RP24-286J21.7-001	1919	1926	1933	1943	2	19	GGTTTTGGGACCATGGAAGCGCCCGG
ENSMUST00000212899.1_RP24-286J21.7-001	2308	2315	2326	2333	2	18	GGCCAGGGGCGATGACTTGGTTCACGG
ENSMUST00000212899.1_RP24-286J21.7-001	2794	2810	2813	2818	3	55	GGGAGGTACTCAATGAGGGGGGTAGGG
ENSMUST00000212899.1_RP24-286J21.7-001	2913	2918	2924	2929	2	20	GGATGGGACTTGGAGGGG
ENSMUST00000212899.1_RP24-286J21.7-001	3313	3322	3331	3340	2	21	GGACAAAAGGGTATACCTGGGGTCTTAGG
ENSMUST00000212899.1_RP24-286J21.7-001	3883	3887	3891	3895	2	21	GGTTGGATGGTGGG
ENSMUST00000212899.1_RP24-286J21.7-001	4386	4392	4398	4410	2	17	GGAAACGGGAACGGGATGCTCAACGG
ENSMUST00000184587.3_1810026B05RIK-008	48	58	62	67	2	17	GGCACAAGATGGCCGGAGAGG
ENSMUST00000184587.3_1810026B05RIK-008	152	159	168	182	3	59	GGGCTCTGGGAGAGCGGGGAGGCCGCGGCTGGG
ENSMUST00000184587.3_1810026B05RIK-008	230	232	235	240	2	19	GGGGAGGCCGGG
ENSMUST00000184587.3_1810026B05RIK-008	298	318	322	335	3	53	GGGAGGCGGCTTCGCGCCGCGGGCGGGAGGCTGCGGCGGG
ENSMUST00000184587.3_1810026B05RIK-008	375	378	382	384	2	19	GGCGGCAGGGG
ENSMUST00000184587.3_1810026B05RIK-008	665	667	675	682	2	17	GGGGAATTGAGGAAAATGG
ENSMUST00000184587.3_1810026B05RIK-008	2594	2597	2599	2606	2	17	GGGGGGGAAAATGG
ENSMUST00000184587.3_1810026B05RIK-008	3048	3053	3058	3063	2	21	GGAGTGGTCTGGAGGGG
ENSMUST00000184587.3_1810026B05RIK-008	3157	3166	3172	3179	2	19	GGAGATGAAGGGGTGGGTCTATGG
ENSMUST00000137343.7_SNHG12-006	199	206	214	221	2	20	GGTCCAAGGAAGCACGGGTTATGG
ENSMUST00000200694.3_GM43809-001	324	329	333	338	2	20	GGGAAGGTGGGACTGG
ENSMUST00000202826.1_PEG13-001	230	238	246	251	2	19	GGGCTGCCGGCCTCGTGGACTGG
ENSMUST00000202826.1_PEG13-001	568	576	586	595	2	19	GGCTCTCCGGCCAGCTTCGGCTCTCCGGG
ENSMUST00000202826.1_PEG13-001	680	689	695	702	2	19	GGTGACCGAGGAATGGGCAAAAGG
ENSMUST00000202826.1_PEG13-001	1050	1058	1066	1078	2	18	GGGATAGAGGCACAGTGGAGCTGCGCACGG
ENSMUST00000202826.1_PEG13-001	1629	1635	1638	1641	2	19	GGGAATGGAGGTGG
ENSMUST00000202826.1_PEG13-001	1865	1867	1874	1882	2	17	GGGGACGAAGGCACAATGG
ENSMUST00000202826.1_PEG13-001	2013	2019	2028	2035	2	19	GGCAGAGGCACAGCTGGAAGCTGG
ENSMUST00000202826.1_PEG13-001	2247	2254	2261	2274	2	17	GGAGATGGGCAGATGGCTTTGTCCTGAGG
ENSMUST00000202826.1_PEG13-001	2569	2576	2582	2591	2	19	GGCTGCAGGGGTGGGTGCCATAGG
ENSMUST00000202826.1_PEG13-001	2831	2838	2848	2854	2	18	GGTCAAGGGTTGATCAAGGACCCGG
ENSMUST00000202826.1_PEG13-001	3015	3021	3029	3040	2	17	GGCTGTGGCTGTGTGGAAGAGACCAGG
ENSMUST00000202826.1_PEG13-001	3466	3468	3471	3477	2	18	GGGGAGGATCTGG
ENSMUST00000154194.1_1700123M08RIK-002	178	188	200	206	2	17	GGTCAAGTCTGGAATGTTCCAAGGCACTGG
ENSMUST00000137579.3_TMEM134-012	88	91	97	99	2	18	GGAGGACGCGGGG
ENSMUST00000137579.3_TMEM134-012	156	162	169	172	2	18	GGGCTCGGTTCGAGGTGG
ENSMUST00000137579.3_TMEM134-012	230	238	247	253	2	19	GGAGCCCAGGCCTCTCCGGAGCCGG
ENSMUST00000137579.3_TMEM134-012	526	530	536	543	2	19	GGAAGGCAGAGGCCCCTGG
ENSMUST00000137579.3_TMEM134-012	648	655	663	668	2	19	GGGTTCTGGACTCCTGGGTTGG
ENSMUST00000162289.7_GAS5-012	125	134	141	150	2	19	GGCAAAGGAGGATGAAGGCTTACGAGG
ENSMUST00000162289.7_GAS5-012	218	221	230	234	2	17	GGTGGAGTTTGAGGCTGG
ENSMUST00000162289.7_GAS5-012	860	867	871	874	2	18	GGTGCCTGGATGGAGG
ENSMUST00000133766.1_A730017L22RIK-002	444	450	456	484	4	69	GGGGTGGGGGAAGGGGACATCCACGTGGAGACAGGAGAGTGGGG
ENSMUST00000215667.1_BC048559-002	303	311	323	331	2	18	GGTCAAGTGGCGCCCAACGTGGGGCACGGG
ENSMUST00000215667.1_BC048559-002	591	598	606	611	2	19	GGGCATCGGAGCAACGGACAGG
ENSMUST00000215667.1_BC048559-002	1982	1992	1998	2008	2	18	GGTCCTTCTTGGCCTGGGTGCTGCTAGG
ENSMUST00000215667.1_BC048559-002	2929	2935	2941	2950	2	19	GGAGCAGGTCAGGGTCACTCTGG
ENSMUST00000206967.1_GM20274-001	63	75	83	91	2	18	GGCTTTCTGTGTGGGTGCTGGGGATTTGGG
ENSMUST00000206967.1_GM20274-001	222	230	239	246	2	19	GGTTACTTGGTTGTATTGGTACATGG
ENSMUST00000206967.1_GM20274-001	428	433	441	449	2	19	GGGCTGGTGAGATGGCTCAGTGG
ENSMUST00000128914.1_GM15912-001	164	169	175	184	2	18	GGTGAGGTCAGGGTCGCACTGG
ENSMUST00000128914.1_GM15912-001	207	216	225	231	2	19	GGTTAGCAAGGAGGCAATGGGGCTGG
ENSMUST00000128914.1_GM15912-001	385	395	403	412	2	19	GGCACTATTTGGAGGTGTGGCCTTGTTGG
ENSMUST00000198527.1_4632415L05RIK-001	50	58	66	75	2	20	GGTTTGGGGGTATTTGGGTGCCCCTGG
ENSMUST00000198527.1_4632415L05RIK-001	114	122	130	134	2	18	GGGGACCGGGAGTCATGGAGGG
ENSMUST00000198527.1_4632415L05RIK-001	162	165	168	171	2	21	GGTGGAGGCGG
ENSMUST00000198527.1_4632415L05RIK-001	261	273	279	285	2	17	GGCCGAGCTGCCGGCCTTGGCGCGGG
ENSMUST00000198527.1_4632415L05RIK-001	332	335	338	341	2	21	GGGGGAGGCGG
ENSMUST00000198527.1_4632415L05RIK-001	474	481	488	498	2	19	GGGACGAGGTGAGTGGCCAGTGACGG
ENSMUST00000198527.1_4632415L05RIK-001	1002	1004	1008	1016	2	17	GGGGCTGGAGAGATGG
ENSMUST00000198527.1_4632415L05RIK-001	1216	1220	1226	1229	2	19	GGCTGGTGCAGGAGG
ENSMUST00000198527.1_4632415L05RIK-001	1909	1918	1927	1935	2	20	GGCTGAACTGGAATTTGAGGCCTTATGG
ENSMUST00000198527.1_4632415L05RIK-001	2592	2600	2611	2619	2	19	GGACTCCGGGTCAGAGAAAGGGATGGTGG
ENSMUST00000185351.1_1700008J07RIK-001	249	265	269	285	3	56	GGGGAGGCAGGTTGGTGGGCGGGCAGAAGCGCACCTGGG
ENSMUST00000185351.1_1700008J07RIK-001	444	455	478	486	3	54	GGGGCCCCGCCGGGCGGTGCGCGCGCAGCACCCCGGGAAGGTGGG
ENSMUST00000185351.1_1700008J07RIK-001	515	526	533	542	2	18	GGCACCCGTCAGGGGAGGGGAAAGTGTGG
ENSMUST00000185351.1_1700008J07RIK-001	587	620	623	627	3	44	GGGCGTGCTCACCACCCCCCCTCCCGCCGAGGAGGGGGGAGGG
ENSMUST00000185351.1_1700008J07RIK-001	927	934	939	944	2	19	GGCTGAAGGGGCGGGTAGG
ENSMUST00000185351.1_1700008J07RIK-001	1627	1630	1633	1636	2	21	GGTGGTGGTGG
ENSMUST00000192863.1_2900097C17RIK-001	113	123	129	139	2	18	GGCCCCTCACGGCCTCGGCCCGCGCCGG
ENSMUST00000192863.1_2900097C17RIK-001	209	219	224	232	2	17	GGCAGCCACCGGCTAGGCCACGCGG
ENSMUST00000192863.1_2900097C17RIK-001	372	381	389	398	2	20	GGCGAGCGTGGCATGACGGGAAGAATGG
ENSMUST00000192863.1_2900097C17RIK-001	423	432	441	451	2	20	GGCCTTCGGGGCTTCTGCGGCCTAAGGCGG
ENSMUST00000192863.1_2900097C17RIK-001	484	489	494	498	2	20	GGCTCGGGACGGGAGG
ENSMUST00000192863.1_2900097C17RIK-001	547	553	560	567	2	20	GGGCCTGGACGAAGGTGAGCGG
ENSMUST00000192863.1_2900097C17RIK-001	791	798	803	807	2	19	GGGTAAAGGAGAGGTAGG
ENSMUST00000192863.1_2900097C17RIK-001	958	961	970	975	2	17	GGAGGAAGAAGAGGCCCGG
ENSMUST00000186016.1_4933411E06RIK-001	410	417	421	427	2	19	GGCAAATGGATGGACCTGG
ENSMUST00000186016.1_4933411E06RIK-001	976	985	995	1004	2	20	GGCCTAGTTGGCCATCACTGGAAAGAGAGG
ENSMUST00000186016.1_4933411E06RIK-001	1081	1088	1095	1102	3	64	GGGAGTAGGGTGGTGGGTATGGGG
ENSMUST00000147722.1_GM16211-001	408	410	415	419	2	19	GGGGAATGGAAGG
ENSMUST00000147722.1_GM16211-001	778	786	796	800	2	17	GGGGGAAAGGCCCCTTGTGGGTGG
ENSMUST00000147722.1_GM16211-001	1103	1108	1115	1119	2	19	GGGGAGGACTGTGGAAGG
ENSMUST00000147722.1_GM16211-001	1555	1564	1573	1582	2	21	GGTCACCCAGGTGGTACTGGTTTTGAAGG
ENSMUST00000147722.1_GM16211-001	1628	1634	1638	1645	2	19	GGCCATGGAAGGCCATTGG
ENSMUST00000192993.1_GM37110-001	281	286	293	297	2	19	GGGGAGGACTGTGGAAGG
ENSMUST00000192993.1_GM37110-001	731	740	749	758	2	21	GGTCACCCAGGTGGTACTGGTTTTGAAGG
ENSMUST00000192993.1_GM37110-001	804	810	814	821	2	19	GGCCATGGAAGGCCATTGG
ENSMUST00000192993.1_GM37110-001	851	857	865	867	2	17	GGCCCAGGACTGAAGGGG
ENSMUST00000192993.1_GM37110-001	930	938	945	955	2	19	GGAGTACAGGCATCTGGAGCCTAGAGG
ENSMUST00000192993.1_GM37110-001	1448	1464	1468	1480	3	56	GGGAAAGGCCCCTTGTGGGTGGGACCATCTCAGGG
ENSMUST00000211086.1_GM45311-001	171	175	179	182	2	20	GGATGGAAGGAGG
ENSMUST00000146010.2_EPB41L4AOS-001	78	92	110	118	3	57	GGGAGCTGGGGCATGGGAGGCGGTTGTGGCGTGGGATCTAGGG
ENSMUST00000187415.1_GM28512-001	485	495	503	512	2	19	GGCACCATCTGGAGATGTGGCCTTGTTGG
ENSMUST00000187415.1_GM28512-001	713	723	731	740	2	19	GGCACTATTAGGAGGTGAGGCCTTGTTGG
ENSMUST00000208332.1_GM45022-001	58	61	64	72	2	17	GGAGGAGGCGCCGAGG
ENSMUST00000208332.1_GM45022-001	175	178	186	195	2	17	GGTGGGAGCGTGGATCTCCCGG
ENSMUST00000132470.1_GM11261-002	43	51	68	85	3	58	GGGTTCGGGGGAGATATAAAAACAAGGGAGATATAAAAACAAGGG
ENSMUST00000132470.1_GM11261-002	315	317	321	326	2	19	GGGGAAGGAGTGG
ENSMUST00000132470.1_GM11261-002	584	593	604	611	2	18	GGACCAGATGGAACCTCTTTGGGTGCCGG
ENSMUST00000180779.1_5430416N02RIK-002	123	133	141	151	2	19	GGGCGAGCATGGCCATGGGGAGTAGAGAGG
ENSMUST00000180779.1_5430416N02RIK-002	207	216	223	233	2	19	GGACTGATTGGAGAATGGCGCCAAATGG
ENSMUST00000180779.1_5430416N02RIK-002	606	614	621	630	2	19	GGTGTGGAGGTCAGAGGACGACTTGG
ENSMUST00000180779.1_5430416N02RIK-002	882	887	893	902	2	18	GGGAAGGAAAGGGTTTATTCGG
ENSMUST00000180779.1_5430416N02RIK-002	3299	3306	3314	3322	3	63	GGGACGTGGGTGTGTGGGAAAGAGGG
ENSMUST00000180779.1_5430416N02RIK-002	3406	3412	3417	3424	2	19	GGCTCTGGGTTGGCATCTGG
ENSMUST00000180779.1_5430416N02RIK-002	3455	3461	3473	3480	2	17	GGGAGTGGACAAGAACCTGGTACCAGG
ENSMUST00000209940.1_GM38947-001	232	247	252	267	3	57	GGGAGTCACAGGACTGGGCAGGGCTACATGGCCTTGGG
ENSMUST00000209940.1_GM38947-001	966	971	976	981	2	21	GGACTGGCGGGGGATGG
ENSMUST00000209940.1_GM38947-001	1102	1111	1121	1128	2	19	GGTGTACCCGGTTCAAGTAGGCTGCAGG
ENSMUST00000209940.1_GM38947-001	1820	1829	1839	1848	2	20	GGCCTAGTCGGCCATCACTGGAAAGAGAGG
ENSMUST00000209940.1_GM38947-001	2100	2109	2114	2117	2	17	GGGATTAAAGGTGTGGTGG
ENSMUST00000209940.1_GM38947-001	2152	2165	2172	2180	2	17	GGAGACAATATAAGGACATTGGAAGAAGGG
ENSMUST00000084725.5_D330041H03RIK-201	90	97	104	116	2	17	GGTCCAAGGAGCTGGGTGTGTCCTGTGG
ENSMUST00000134436.1_GM11525-001	90	95	102	110	2	19	GGCCAGGAACAAGGCCCACTGG
ENSMUST00000134436.1_GM11525-001	127	131	137	142	2	19	GGGAGGCACAGGACTGG
ENSMUST00000134436.1_GM11525-001	529	536	541	552	2	17	GGATCTTGGTATGGAGATCTTGAGG
ENSMUST00000134436.1_GM11525-001	597	605	614	622	2	20	GGTCATCCGGGATTAAAGGTGTGGTGG
ENSMUST00000134436.1_GM11525-001	818	826	832	836	2	18	GGCCACCTGGGCACGGAGGG
ENSMUST00000134436.1_GM11525-001	1016	1020	1026	1033	2	19	GGGAGGTAAAGGCAGCTGG
ENSMUST00000134436.1_GM11525-001	1600	1606	1618	1628	2	17	GGCACTGGTCCAGAACCAGGTGTGGTAAGG
ENSMUST00000134436.1_GM11525-001	1755	1761	1766	1772	2	20	GGCCAAGGGTGGGCACAGG
ENSMUST00000134436.1_GM11525-001	1797	1806	1813	1823	2	19	GGAAGCTAAGGAGGCTGGCATGACCTGG
ENSMUST00000134436.1_GM11525-001	2350	2352	2359	2363	2	17	GGGGTCAGTGGTTGG
ENSMUST00000134436.1_GM11525-001	2399	2407	2414	2425	2	18	GGAGCCGTGGGTAGGGGTGAAGTGCTGG
ENSMUST00000134436.1_GM11525-001	2501	2507	2514	2517	2	18	GGTGTTGGTTCAAGGAGG
ENSMUST00000134436.1_GM11525-001	2534	2544	2558	2569	3	61	GGGTGTGGCAGGGCCGGGCCTCGTGGGATGTCCCAGGG
ENSMUST00000192860.1_GM37214-001	771	776	784	792	2	19	GGGCTGGTGAGATGGCTCAGTGG
ENSMUST00000190028.6_1810026B05RIK-002	49	69	73	86	3	53	GGGAGGCGGCTTCGCGCCGCGGGCGGGAGGCTGCGGCGGG
ENSMUST00000190028.6_1810026B05RIK-002	126	129	133	135	2	19	GGCGGCAGGGG
ENSMUST00000190028.6_1810026B05RIK-002	350	352	360	367	2	17	GGGGAATTGAGGAAAATGG
ENSMUST00000193082.1_GM37086-001	2810	2814	2823	2833	2	17	GGATGGAACACAGGGCCCCCAATGG
ENSMUST00000193082.1_GM37086-001	2955	2964	2974	2983	2	20	GGCCTAGTCGGCCATCATTGGGAAGAGAGG
ENSMUST00000193082.1_GM37086-001	3054	3071	3077	3087	4	76	GGGGAAGGAAGCAGGGTGGGGGTGGGGAGTATAGGGG
ENSMUST00000181529.1_GM26610-201	40	47	57	65	2	19	GGAAGCCGGAACTTTGAGGAGGCACGG
ENSMUST00000181529.1_GM26610-201	259	265	271	276	2	20	GGCAGTGGCAGTGGAGTGG
ENSMUST00000181529.1_GM26610-201	780	786	792	799	2	20	GGACCTGGGAGTGGAATATGG
ENSMUST00000181529.1_GM26610-201	841	847	852	858	2	20	GGAGTAGGTGTGGCCTTGG
ENSMUST00000193241.1_GM37567-001	359	369	379	383	2	17	GGGGCTTAATGGGTCATCTTGGTAGG
ENSMUST00000193241.1_GM37567-001	751	758	765	767	2	17	GGGAGTGGGACCTTGGGG
ENSMUST00000193241.1_GM37567-001	1055	1063	1071	1080	2	20	GGTTAGCTGGAGCTAAGGAATTAGCGG
ENSMUST00000193241.1_GM37567-001	1286	1291	1296	1303	2	19	GGCCAGGGAAGGCCATTGG
ENSMUST00000193241.1_GM37567-001	1333	1339	1348	1360	2	17	GGCCCAGGACTGAAGGGATCATGCAAAGG
ENSMUST00000193241.1_GM37567-001	2005	2007	2013	2019	2	18	GGGGACCAGGGAGTGG
ENSMUST00000193241.1_GM37567-001	2069	2074	2083	2089	2	18	GGTGTGGCCTTGTTGGAATAGG
ENSMUST00000204247.1_GM44087-001	281	286	293	297	2	19	GGGGAGGTCTCTGGAAGG
ENSMUST00000204247.1_GM44087-001	745	751	760	768	2	19	GGTACTGGTTTTGAAGGCATGAAGG
ENSMUST00000204247.1_GM44087-001	806	812	816	823	2	19	GGCCATGGAAGGCCATTGG
ENSMUST00000204247.1_GM44087-001	853	859	867	869	2	17	GGCCCAGGACTGAAGGGG
ENSMUST00000204247.1_GM44087-001	932	940	947	957	2	19	GGAGTACAGGCATCTGGAGCCTAGAGG
ENSMUST00000204247.1_GM44087-001	1469	1473	1485	1499	3	57	GGGTGGGACCATCTCTGGGCTGGTAGTCTTGGG
ENSMUST00000137603.1_4930511M06RIK-002	267	276	286	294	2	19	GGCTGCCAAGGCGCAGGCAGGCGACTTGG
ENSMUST00000137603.1_4930511M06RIK-002	381	390	397	406	2	19	GGCTGATCTGGCGCACGGAGAGAAAGG
ENSMUST00000137603.1_4930511M06RIK-002	1859	1864	1872	1878	2	19	GGGATGGATCCCCGGGTATGG
ENSMUST00000137603.1_4930511M06RIK-002	2526	2536	2545	2552	2	19	GGGATTCCCTGGAGCTGGAGGCATAGGG
ENSMUST00000180896.7_1600020E01RIK-001	128	137	147	155	2	19	GGACAACGTGGGCAAAACTGGGGACCCGG
ENSMUST00000180896.7_1600020E01RIK-001	196	202	208	214	2	21	GGCTCCGGCAGGGGACTGGG
ENSMUST00000180896.7_1600020E01RIK-001	317	334	351	356	3	56	GGGAGCTAGGCCGCCGCGGGTCGAAAACGTGCGCGGGAGGGG
ENSMUST00000180896.7_1600020E01RIK-001	605	612	619	626	2	21	GGCTAGTGGCGTTAGGAACGGGG
ENSMUST00000180896.7_1600020E01RIK-001	672	676	682	687	2	19	GGTCGGCTCCGGTTAGG
ENSMUST00000180896.7_1600020E01RIK-001	1075	1079	1083	1086	2	20	GGAGGGCTGGCGG
ENSMUST00000180896.7_1600020E01RIK-001	1862	1865	1873	1878	2	17	GGTGGAAACATGGTCTGG
ENSMUST00000198509.1_SNHG8-003	124	127	133	139	2	19	GGTGGCTATGGTGCTGG
ENSMUST00000198509.1_SNHG8-003	566	577	584	594	2	18	GGTGTTTTCGCGGTTCTGGGTAGTGAGTGG
ENSMUST00000203858.1_D830050J10RIK-002	141	147	152	158	2	20	GGCACCGGAGTGGCGCTGG
ENSMUST00000203858.1_D830050J10RIK-002	193	200	207	215	2	20	GGGGTGTGGAAACTGGCTCGCCGG
ENSMUST00000203858.1_D830050J10RIK-002	305	316	324	333	2	19	GGCCTACCTGAGGGAGCCGGGCAGTGCCGG
ENSMUST00000203858.1_D830050J10RIK-002	411	417	423	428	2	20	GGACGGGGCCCCGGGGAGG
ENSMUST00000203858.1_D830050J10RIK-002	483	491	502	510	2	19	GGCCAGCTGGCCCGTCCGAGGGCCTGCGG
ENSMUST00000203858.1_D830050J10RIK-002	766	774	782	790	2	21	GGGGGCGTGGCCTCGCGGTCCTGCGG
ENSMUST00000203858.1_D830050J10RIK-002	837	844	851	858	2	21	GGTTGGAGGCCAGTGGTATTGGG
ENSMUST00000203858.1_D830050J10RIK-002	970	980	988	997	2	19	GGAGAATGGCGGCCTAGGGGTTTTGTGGG
ENSMUST00000203858.1_D830050J10RIK-002	1119	1128	1136	1142	2	19	GGAAAGTGAGGGCAAGAGGGTCGGG
ENSMUST00000181800.1_1110046J04RIK-002	45	55	61	66	2	17	GGAGTCTGAAGGCCAGGGTGCGG
ENSMUST00000181800.1_1110046J04RIK-002	188	196	204	212	2	21	GGGGGACTGGAAAGATGGCTCAGAGG
ENSMUST00000181800.1_1110046J04RIK-002	692	698	705	711	2	20	GGAAGTGGGAAATGGGGCTGG
ENSMUST00000132219.1_GM11851-001	282	284	288	293	2	19	GGGGAAGGAGTGG
ENSMUST00000132219.1_GM11851-001	528	535	540	549	2	18	GGTTGCAGGCAGGGACCAGACGG
ENSMUST00000182819.7_SNHG6-004	201	205	212	218	2	19	GGACGGATGATGGGACAGG
ENSMUST00000182819.7_SNHG6-004	322	324	327	330	2	20	GGGGAGGTGG
ENSMUST00000203044.2_GM44206-001	117	123	131	135	2	18	GGTTGTGGTCTGCTGGCCGG
ENSMUST00000203044.2_GM44206-001	162	174	180	188	2	17	GGACTGAGAAACGGCAAAGGATTTTTGG
ENSMUST00000134527.1_SNHG15-001	52	61	65	68	2	17	GGCAGCCATGGCTGGCGG
ENSMUST00000134527.1_SNHG15-001	152	161	171	178	2	19	GGTAGAGATGGCTGAGCTCGGTGGCAGG
ENSMUST00000134527.1_SNHG15-001	233	237	246	254	2	17	GGGTGGACATCGAGGCCCTGTGG
ENSMUST00000134527.1_SNHG15-001	317	325	328	332	2	17	GGAAGCTCGGTGGCCGG
ENSMUST00000201818.1_GM19265-001	655	657	663	670	2	17	GGGGTAGAGGACCGTGG
ENSMUST00000201818.1_GM19265-001	723	726	730	734	2	20	GGAGGTGGGAAGG
ENSMUST00000136376.1_FBXL12OS-001	49	55	63	72	2	19	GGTTCCGGCTGTGAGGTCCGCACGG
ENSMUST00000136376.1_FBXL12OS-001	98	106	113	121	2	20	GGCCCTGAGGTGGACGGAGTCGTGG
ENSMUST00000161383.2_GM10125-004	38	45	55	63	2	19	GGCCGCCGGAGCCGCTAGGCGCAGAGG
ENSMUST00000161383.2_GM10125-004	169	178	189	197	2	19	GGAGCTACAGGAACCATCCAGGTGCACTGG
ENSMUST00000161383.2_GM10125-004	243	253	259	263	2	17	GGCTGTGCGTGGATGCGGATGG
ENSMUST00000161383.2_GM10125-004	369	373	376	380	2	20	GGAAGGTGGCCGG
ENSMUST00000161383.2_GM10125-004	573	577	580	584	2	20	GGAAGGTGGCCGG
ENSMUST00000155976.1_GM15614-001	156	164	175	184	2	19	GGGGACATGGAAGCTGACAGGCAAAAGTGG
ENSMUST00000155976.1_GM15614-001	249	255	261	268	2	20	GGGAATGGCATGGGCTTTTGG
ENSMUST00000155976.1_GM15614-001	992	997	1003	1012	2	18	GGCGAGGATGTGGAGAAAGAGG
ENSMUST00000155976.1_GM15614-001	1333	1337	1343	1346	2	19	GGATGGATCTGGAGG
ENSMUST00000155976.1_GM15614-001	1449	1452	1461	1465	2	17	GGGGGAACAAGAGGCAGG
ENSMUST00000187421.6_1810026B05RIK-007	47	51	56	63	3	62	GGGCGGGAGGGGCGGCGGG
ENSMUST00000187421.6_1810026B05RIK-007	98	113	126	140	3	62	GGGCACTGCCGCGGAGGGCCGATGCCACGGGAGCACGGGGTCGGG
ENSMUST00000187421.6_1810026B05RIK-007	198	200	205	209	2	19	GGGGAGAGGGCGG
ENSMUST00000187421.6_1810026B05RIK-007	506	508	516	523	2	17	GGGGAATTGAGGAAAATGG
ENSMUST00000209101.1_GM15396-001	323	330	338	343	2	19	GGAGAGAGGCACAAAGGAGGGG
ENSMUST00000209101.1_GM15396-001	933	938	946	954	2	19	GGGCTGGTGAGATGGCTCAGTGG
ENSMUST00000195799.1_4933431K14RIK-001	123	132	138	145	2	19	GGTCTCCGCGGGGCAGGCGCGCGG
ENSMUST00000195799.1_4933431K14RIK-001	182	192	200	207	2	19	GGACAACGAAGGGAGCCAGGAGCCGGG
ENSMUST00000195799.1_4933431K14RIK-001	226	228	232	240	2	17	GGGGACGGCTGCACGG
ENSMUST00000195799.1_4933431K14RIK-001	301	305	312	323	3	59	GGGCGGGACTCGGGAATAAGACGGG
ENSMUST00000195799.1_4933431K14RIK-001	450	456	461	471	2	17	GGCCTTGGTGCGGTCGACACTGG
ENSMUST00000195799.1_4933431K14RIK-001	559	564	567	573	2	19	GGAAAGGAGGTTAAGG
ENSMUST00000181397.1_GM16386-201	114	133	148	154	3	55	GGGAAACTCTCCTCAGACCGGGTTTCCTAGCTGTGGGCCTGGG
ENSMUST00000209344.1_GM36445-004	38	41	44	47	2	21	GGTGGGGGAGG
ENSMUST00000142533.1_GM12279-001	56	59	62	65	2	21	GGTGGGGGAGG
ENSMUST00000159890.7_GAS5-005	101	110	117	126	2	19	GGCAAAGGAGGATGAAGGCTTACGAGG
ENSMUST00000159890.7_GAS5-005	387	390	399	403	2	17	GGTGGAGTTTGAGGCTGG
ENSMUST00000159890.7_GAS5-005	1017	1024	1028	1031	2	18	GGTGCCTGGATGGAGG
ENSMUST00000150312.1_9130204K15RIK-001	223	230	233	238	2	18	GGTGTTTGGAGGACTGG
ENSMUST00000150312.1_9130204K15RIK-001	476	483	492	497	2	18	GGCTGTAGGCCAGCCTGGAGGGG
ENSMUST00000179924.7_RAB10OS-010	113	119	122	124	2	18	GGCCTTGGAGGGG
ENSMUST00000179924.7_RAB10OS-010	329	334	340	345	2	20	GGATGGGACAAGGCCTGG
ENSMUST00000179924.7_RAB10OS-010	369	380	387	395	2	18	GGAGTGATGCTGGTAGAGGGCAAATTGG
ENSMUST00000179924.7_RAB10OS-010	488	493	501	509	2	19	GGAGAGGGCAGCAGGAAGTGAGG
ENSMUST00000179924.7_RAB10OS-010	667	671	674	678	2	20	GGATGGTGGATGG
ENSMUST00000144232.7_MKLN1OS-003	58	63	69	77	2	19	GGGCCGGCACTGGCTGCTTGG
ENSMUST00000144232.7_MKLN1OS-003	152	156	162	167	2	19	GGCTGGCAGAGGAGTGG
ENSMUST00000144232.7_MKLN1OS-003	528	534	540	542	2	18	GGCTTTGGTGCTGGGG
ENSMUST00000176215.1_RAB26OS-002	206	216	220	226	2	17	GGTATGAACTGGTCGGGCCTGG
ENSMUST00000176215.1_RAB26OS-002	445	453	457	465	2	18	GGAGTGTTGGCTGGTAAGCTGG
ENSMUST00000131345.7_4933431E20RIK-001	166	174	181	189	2	20	GGTAGGCTGGAGATCGGCCCACCGG
ENSMUST00000131345.7_4933431E20RIK-001	233	237	242	247	2	20	GGCTGGGCTGGCGAGG
ENSMUST00000131345.7_4933431E20RIK-001	441	448	452	460	2	18	GGTCAGTGGGCGGTGCGCAGG
ENSMUST00000131345.7_4933431E20RIK-001	536	542	545	550	2	19	GGCAGTGGGGGCCTGG
ENSMUST00000131345.7_4933431E20RIK-001	897	900	905	914	2	17	GGTGGGAGGGAGCTCAAGG
ENSMUST00000131345.7_4933431E20RIK-001	1673	1680	1689	1701	2	17	GGTCCTTGGTCTTAGAGGTATTCGAGCTGG
ENSMUST00000131345.7_4933431E20RIK-001	1963	1969	1977	1989	2	17	GGGCCTGGATCCGTGGAGCCTCCTGTGG
ENSMUST00000131345.7_4933431E20RIK-001	2140	2148	2157	2164	2	19	GGAAAGTTGGGGTTACAGGAATTAGG
ENSMUST00000131345.7_4933431E20RIK-001	2257	2266	2275	2284	2	21	GGTCTGGAAGGGAAGGGTGGCTAAGGTGG
ENSMUST00000131345.7_4933431E20RIK-001	2592	2603	2610	2618	2	18	GGCGAAGCATTGGGGCCTGGAATCAAGG
ENSMUST00000131345.7_4933431E20RIK-001	2923	2927	2934	2937	2	18	GGATGGTTGTCGGTGG
ENSMUST00000131345.7_4933431E20RIK-001	3304	3318	3324	3336	3	58	GGGCTGCTCTGCCAGGGCTGGGGCTGGAGAGTGGG
ENSMUST00000131345.7_4933431E20RIK-001	3441	3445	3449	3457	2	18	GGATGGATGGAGAATAGG
ENSMUST00000131345.7_4933431E20RIK-001	3478	3486	3495	3503	2	20	GGTCTCTGGGATTCACAGGTGCAAAGG
ENSMUST00000131345.7_4933431E20RIK-001	3652	3657	3660	3662	2	19	GGCAGGGAGGGG
ENSMUST00000131345.7_4933431E20RIK-001	3818	3823	3825	3831	2	18	GGAGCGGGGCTGTGG
ENSMUST00000131345.7_4933431E20RIK-001	3858	3862	3866	3870	2	21	GGTTGGTAGGGTGG
ENSMUST00000131345.7_4933431E20RIK-001	3985	3993	4000	4008	2	20	GGATGTGTGGCTAACGGGGATGTGG
ENSMUST00000131345.7_4933431E20RIK-001	4164	4172	4174	4178	2	17	GGAGTATTGGGGCTGG
ENSMUST00000131345.7_4933431E20RIK-001	5112	5118	5127	5135	2	19	GGCCTAGGAAATAGGGGGGTTGTGG
ENSMUST00000148807.8_TMEM134-011	52	61	70	79	2	21	GGCGGCGCTGGGCGCCTAGGCCGGCGGGG
ENSMUST00000148807.8_TMEM134-011	138	141	147	149	2	18	GGAGGACGCGGGG
ENSMUST00000148807.8_TMEM134-011	206	212	219	222	2	18	GGGCTCGGTTCGAGGTGG
ENSMUST00000148807.8_TMEM134-011	309	328	334	342	3	55	GGGAGTCAGCACCAGGTCAGGGCCAGGGATTCTGGG
ENSMUST00000148807.8_TMEM134-011	516	522	527	533	2	20	GGCGTGGGACTGGAGGTGG
ENSMUST00000148807.8_TMEM134-011	788	792	798	805	2	19	GGAAGGCAGAGGCCCCTGG
ENSMUST00000148807.8_TMEM134-011	910	917	925	930	2	19	GGGTTCTGGACTCCTGGGTTGG
ENSMUST00000151921.7_E130307A14RIK-002	67	76	82	92	2	18	GGAGCGCGCGGCTGGGGAAGAAGCTGG
ENSMUST00000151921.7_E130307A14RIK-002	138	143	157	164	3	58	GGGCCGGGTCACTGCGGCGGGGCCCGGGG
ENSMUST00000151921.7_E130307A14RIK-002	186	195	203	212	2	20	GGCTCAGAGGGGCGCAGGGTTTTGGCGG
ENSMUST00000151921.7_E130307A14RIK-002	255	261	267	276	2	19	GGAAGAGGCGGGGGCTGCCGCGG
ENSMUST00000151921.7_E130307A14RIK-002	531	539	547	558	2	19	GGACAGAAGGCCTGGTGGTCAGCCCGTGG
ENSMUST00000151921.7_E130307A14RIK-002	702	707	718	739	3	53	GGGTGGGGTTCTGGCTGGGACTCATCTGGAGTTCCCAGGG
ENSMUST00000151921.7_E130307A14RIK-002	1429	1437	1447	1454	2	19	GGTAAACTGGCACAGTTAGGCACGCGG
ENSMUST00000151921.7_E130307A14RIK-002	1624	1633	1643	1649	2	18	GGCTGCTCTGGAACTTCCTGGACCAGG
ENSMUST00000129379.1_GM11767-001	58	64	71	75	2	19	GGAGGCGGCACTCGGGAGG
ENSMUST00000129379.1_GM11767-001	126	128	132	135	2	19	GGGGCCGGTGG
ENSMUST00000129379.1_GM11767-001	212	219	226	237	2	18	GGAGCCTGGAGACAGGAAGACTGAAGG
ENSMUST00000129379.1_GM11767-001	335	344	350	357	2	19	GGAGCTGCTGGTGTGGGACTCTGG
ENSMUST00000129379.1_GM11767-001	427	438	446	455	2	19	GGACAGTTCCAGGACACTGGGATTAAGCGG
ENSMUST00000182956.7_PVT1-001	122	127	132	137	2	21	GGCTCGGCAAGGCCAGG
ENSMUST00000182956.7_PVT1-001	207	216	225	233	2	20	GGCAGCCCCGGTGACCTCGGAGTCACGG
ENSMUST00000182956.7_PVT1-001	620	623	632	640	2	17	GGTGGAATATTTGGGGATTTGG
ENSMUST00000182956.7_PVT1-001	709	718	722	727	2	17	GGAGCAGAAGGTCGGAACGG
ENSMUST00000147487.1_B130055M24RIK-002	239	247	256	259	2	17	GGAGAAGCGGAGCCGAAGGTGG
ENSMUST00000147487.1_B130055M24RIK-002	320	325	330	333	2	19	GGGAAGGCCCGGAGG
ENSMUST00000147487.1_B130055M24RIK-002	356	358	362	366	2	19	GGGGCCGGGCGG
ENSMUST00000147487.1_B130055M24RIK-002	402	410	417	423	2	19	GGAACTTGGGTGAGAGGCACCGG
ENSMUST00000147487.1_B130055M24RIK-002	436	438	445	448	2	17	GGGGAAGATGGCGG
ENSMUST00000147487.1_B130055M24RIK-002	917	923	926	931	2	19	GGGAGCGGTGGTAAGG
ENSMUST00000143836.7_MEG3-003	275	286	293	301	2	18	GGCCTAGCCAAGGAGCACGGATTCCAGG
ENSMUST00000143836.7_MEG3-003	333	343	350	359	2	19	GGACCCCCCTGGGATCAGGACAGCGAGG
ENSMUST00000143836.7_MEG3-003	436	439	445	451	2	19	GGGGGCACTGGCCATGG
ENSMUST00000143836.7_MEG3-003	678	683	688	693	3	64	GGGTGGGGTGGGGTGGGG
ENSMUST00000143836.7_MEG3-003	784	786	794	802	2	17	GGGGTAGTGGGGACATTAGG
ENSMUST00000143836.7_MEG3-003	1202	1209	1214	1222	2	19	GGTTTAAGGCTTGGCTTGCTGG
ENSMUST00000143836.7_MEG3-003	1531	1543	1551	1559	2	18	GGAATCCTGCGTGGGACCCTGGACACACGG
ENSMUST00000143836.7_MEG3-003	1723	1725	1730	1737	2	17	GGGGTCAGGCATGTGG
ENSMUST00000143836.7_MEG3-003	1770	1773	1775	1778	2	20	GGGGGGGTGG
ENSMUST00000143836.7_MEG3-003	1886	1888	1896	1903	2	17	GGGGCCTAGTGGCTCATGG
ENSMUST00000196532.1_GM43836-001	142	151	154	157	2	17	GGCGAATGTGGGGGCGG
ENSMUST00000196532.1_GM43836-001	338	341	346	353	2	18	GGGGGAAGGGAACTAGG
ENSMUST00000167415.7_GT(ROSA)26SOR-004	429	433	437	441	2	21	GGGTGGTGGGTTGG
ENSMUST00000182770.7_RIAN-002	152	160	166	175	2	19	GGCTTTTTGGGCCAGGAGTAAAAGG
ENSMUST00000149246.7_2410018L13RIK-002	73	81	88	96	2	20	GGCGTCCAGGACAGTGGCTTGGTGG
ENSMUST00000149246.7_2410018L13RIK-002	292	295	298	300	2	20	GGCGGCGGGG
ENSMUST00000149246.7_2410018L13RIK-002	468	471	480	483	2	17	GGCGGCCATCGAGGAGG
ENSMUST00000149246.7_2410018L13RIK-002	719	728	737	745	2	20	GGGTCCTGAGGTGCTGCAGGACCTGCGG
ENSMUST00000149246.7_2410018L13RIK-002	974	983	992	1001	2	21	GGGCAAGCTGGAACAGAAGGTCAAGTGGG
ENSMUST00000149246.7_2410018L13RIK-002	1093	1101	1110	1118	2	20	GGCACATGGGGAGTGCAGGCATCCAGG
ENSMUST00000149246.7_2410018L13RIK-002	1802	1810	1823	1830	2	17	GGTCCAGTGGGCTGACTCTGTGGGTAAAGG
ENSMUST00000149246.7_2410018L13RIK-002	2123	2131	2136	2141	2	19	GGACCCATGGTTGGGCAGGG
ENSMUST00000149246.7_2410018L13RIK-002	2936	2942	2945	2954	2	17	GGGCCTGGAGGCCCTTAAGG
ENSMUST00000145971.1_E130307A14RIK-007	51	57	67	71	2	17	GGCTGGGGAAGAAGCTGGCGGG
ENSMUST00000145971.1_E130307A14RIK-007	113	118	132	139	3	58	GGGCCGGGTCACTGCGGCGGGGCCCGGGG
ENSMUST00000145971.1_E130307A14RIK-007	161	169	177	184	2	20	GGCTCAGAGGGGCGCAGGGTTTTGG
ENSMUST00000145971.1_E130307A14RIK-007	230	236	239	242	2	19	GGAAGAGGCGGGGG
ENSMUST00000181960.2_1300002E11RIK-002	70	74	77	81	2	20	GGTGGGAGGAAGG
ENSMUST00000189386.1_2310040G24RIK-001	52	58	68	80	2	17	GGGGAGGGAAGCCAGTGGTTAGCAGACAGG
ENSMUST00000189386.1_2310040G24RIK-001	257	268	279	285	2	17	GGGCCCAAGCAGGTCAGCACGTGGTCCAGG
ENSMUST00000189386.1_2310040G24RIK-001	367	375	382	389	2	20	GGTGCTCTGGCTGCGGGTTGGCGG
ENSMUST00000189386.1_2310040G24RIK-001	423	432	438	446	2	19	GGAAACAAAGGGATTGGGACACCGG
ENSMUST00000183297.7_PVT1-003	595	598	607	615	2	17	GGTGGAATATTTGGGGATTTGG
ENSMUST00000186597.1_GM10138-001	56	65	72	81	2	19	GGACCCCGTGGTCCACGGCGACCAGGG
ENSMUST00000186597.1_GM10138-001	287	293	299	301	2	18	GGGCCAGGTCCCGGGG
ENSMUST00000186597.1_GM10138-001	345	348	351	355	2	20	GGCGGAGGAAGG
ENSMUST00000186597.1_GM10138-001	587	595	603	607	3	61	GGGGCTCGGGGCGACCGGGCGGG
ENSMUST00000186597.1_GM10138-001	955	963	971	979	2	21	GGTGATCCGGGAGAGCGGGGCGGCGG
ENSMUST00000186597.1_GM10138-001	1230	1233	1236	1239	2	21	GGAGGTGGAGG
ENSMUST00000186597.1_GM10138-001	1861	1879	1883	1886	3	54	GGGTAGGAAATAGAAATTGGGAGGGGGG
ENSMUST00000186597.1_GM10138-001	2138	2149	2157	2165	2	19	GGCACATGACTGGCCTGCCGGACACATGG
ENSMUST00000181259.7_D330041H03RIK-003	130	140	150	154	2	17	GGCGCCTACCGGATCTGTGTGGATGG
ENSMUST00000181259.7_D330041H03RIK-003	227	232	236	241	2	20	GGACAGGCTGGTACGG
ENSMUST00000181259.7_D330041H03RIK-003	393	396	405	411	2	17	GGAGGCCAAGATGGCTAAGG
ENSMUST00000181259.7_D330041H03RIK-003	1131	1137	1143	1150	2	20	GGATGGGGTCTGGGACTGTGG
ENSMUST00000181214.2_2610203C20RIK-002	167	172	181	186	2	18	GGTATGGTGATGACGGTCTGG
ENSMUST00000181214.2_2610203C20RIK-002	419	423	428	433	2	20	GGGAGGCGAGGGTGGG
ENSMUST00000181214.2_2610203C20RIK-002	495	507	517	523	2	17	GGTGCTCGCTCTGGGTGATTTTGGCCTTGG
ENSMUST00000181214.2_2610203C20RIK-002	1786	1792	1804	1814	2	17	GGCAGAGGAGATCCACATGGTGAGTCTTGG
ENSMUST00000176201.1_GM20707-001	265	270	276	282	2	20	GGAAGGGTAAAGGTCAAGG
ENSMUST00000176201.1_GM20707-001	1113	1117	1127	1131	2	17	GGAAGGACATCTGAGGTGGG
ENSMUST00000176201.1_GM20707-001	1823	1829	1837	1839	2	17	GGCCTAGGAATTTAGGGG
ENSMUST00000215356.1_1700048O20RIK-002	373	378	387	391	2	17	GGTCAGGTGTACCAGGAAGG
ENSMUST00000129245.7_MEG3-005	293	303	310	320	2	19	GGACCCCCCTGGGATCAGGACAGCGAGGG
ENSMUST00000129245.7_MEG3-005	396	399	405	411	2	19	GGGGGCACTGGCCATGG
ENSMUST00000129245.7_MEG3-005	638	643	648	653	3	64	GGGTGGGGTGGGGTGGGG
ENSMUST00000129245.7_MEG3-005	744	752	754	762	2	17	GGGGTAGTGGGGACATTAGG
ENSMUST00000129245.7_MEG3-005	1101	1104	1106	1114	2	17	GGAGGGGTGAATTGG
ENSMUST00000129245.7_MEG3-005	1266	1276	1283	1294	2	18	GGTCAAAGTTGGACACGGGTGCCATTGTGG
ENSMUST00000129245.7_MEG3-005	1395	1406	1412	1418	4	80	GGGGAGCTGCTGGGGGTGGGGGTGGGG
ENSMUST00000211969.1_RP24-178J22.1-001	74	85	91	96	2	17	GGGTCAGTAGAGGTGTGGGCTTGG
ENSMUST00000211969.1_RP24-178J22.1-001	167	181	191	196	3	58	GGGTGGAGAAGCCTGGGAACCAGTGGGAGGGG
ENSMUST00000211969.1_RP24-178J22.1-001	273	281	287	292	2	19	GGCAGCTTGGACCTGGCACGG
ENSMUST00000211969.1_RP24-178J22.1-001	611	621	631	638	2	19	GGCCCGCCGAGGACCCGCAAGGACCCCGG
ENSMUST00000211969.1_RP24-178J22.1-001	726	733	749	760	3	58	GGGACGTGGGATCGCCGCAGCTAGGGACGTTGCTGGG
ENSMUST00000211969.1_RP24-178J22.1-001	791	795	798	806	2	17	GGGAGGTGGAGCCGCGG
ENSMUST00000211969.1_RP24-178J22.1-001	1072	1078	1085	1092	4	83	GGGGGCGGGGAGGGGGGGAGGGGG
ENSMUST00000211969.1_RP24-178J22.1-001	1223	1226	1232	1236	2	19	GGAGGCAGAGGCGGG
ENSMUST00000145042.1_5930430L01RIK-001	111	119	122	127	2	17	GGCTTTAAGGAGGCCCGG
ENSMUST00000145042.1_5930430L01RIK-001	199	208	214	217	2	17	GGAAGCAGAGGCCATGGAGG
ENSMUST00000145042.1_5930430L01RIK-001	868	876	885	894	2	20	GGCGTGAAGGAAATAGAGGCCAGAGAGG
ENSMUST00000145042.1_5930430L01RIK-001	1824	1833	1840	1850	2	19	GGCCAACCAGGAAGCAGGAGAAAAGAGG
ENSMUST00000145042.1_5930430L01RIK-001	1896	1899	1904	1907	2	19	GGTGGCTCGGTGG
ENSMUST00000145042.1_5930430L01RIK-001	2258	2263	2265	2269	2	19	GGGCTGGGGCTGG
ENSMUST00000145042.1_5930430L01RIK-001	2832	2838	2843	2855	4	79	GGGGGCGGGGCGGGGTGGAGTGAGGGG
ENSMUST00000145042.1_5930430L01RIK-001	3369	3374	3377	3380	2	19	GGTCAGGCGGTGG
ENSMUST00000145042.1_5930430L01RIK-001	3545	3552	3559	3565	2	20	GGGGCTGGGAACGTGGCTCCGG
ENSMUST00000145042.1_5930430L01RIK-001	3756	3761	3769	3777	2	19	GGGCTGGAGAGATGGCTCAGTGG
ENSMUST00000180432.8_PVT1-004	61	66	71	76	2	21	GGCTCGGCAAGGCCAGG
ENSMUST00000180432.8_PVT1-004	146	155	164	172	2	20	GGCAGCCCCGGTGACCTCGGAGTCACGG
ENSMUST00000180432.8_PVT1-004	727	730	738	743	2	17	GGAGGATGAGAGGCATGG
ENSMUST00000180432.8_PVT1-004	805	808	817	825	2	17	GGTGGAATATTTGGGGATTTGG
ENSMUST00000143821.1_A430018G15RIK-001	49	57	65	73	2	21	GGCGCGGAGGGTCAGTGGAAGGAAGG
ENSMUST00000143821.1_A430018G15RIK-001	518	525	531	540	2	19	GGGTAGTGGTCTCGGCTGTGCTGG
ENSMUST00000127555.1_TMEM134-007	119	124	130	136	2	20	GGCGTGGGACTGGAGGTGG
ENSMUST00000184504.1_LOCKD-005	67	74	81	88	2	21	GGCTGCTGGCCAGAGGTACTAGG
ENSMUST00000184504.1_LOCKD-005	149	154	158	164	3	62	GGGGAGGGCGGGAGCGGG
ENSMUST00000184504.1_LOCKD-005	325	332	341	352	2	18	GGAAGGGGGAGATACAGGAACTATATAGG
ENSMUST00000184504.1_LOCKD-005	540	551	562	568	2	17	GGCTCTGCAGTGGTGGATCTGTGGGAGTGG
ENSMUST00000185650.1_SNHG4-004	227	231	239	245	2	18	GGTTGGCATTCTGGGCCTGG
ENSMUST00000185650.1_SNHG4-004	455	460	465	473	2	19	GGTTGGGAGCGGACCTGAGG
ENSMUST00000161461.7_GAS5-004	110	119	126	135	2	19	GGCAAAGGAGGATGAAGGCTTACGAGG
ENSMUST00000161461.7_GAS5-004	507	510	519	523	2	17	GGTGGAGTTTGAGGCTGG
ENSMUST00000161461.7_GAS5-004	743	750	754	757	2	18	GGTGCCTGGATGGAGG
ENSMUST00000174338.1_GM20544-001	131	140	158	170	3	58	GGGAGCAGGGGGAAATCGGAAGAGCTGGGGGCATGGAGCGGG
ENSMUST00000174338.1_GM20544-001	383	387	393	396	2	19	GGAAGGAAATGGAGG
ENSMUST00000174338.1_GM20544-001	486	491	496	501	2	21	GGAAGGGGCTGGAGAGG
ENSMUST00000174338.1_GM20544-001	602	611	621	630	2	20	GGAGATTCTGGATTCTTCTGGTCTCCACGG
ENSMUST00000180958.1_GM17690-001	43	48	53	62	2	18	GGAAGGGAAAGGCGCTCTAGG
ENSMUST00000180958.1_GM17690-001	79	81	84	89	2	19	GGGGCGGAACGG
ENSMUST00000180958.1_GM17690-001	366	375	388	400	3	61	GGGAAATCTGGGACACGAAACCGGGTTGGGTTGCGGG
ENSMUST00000180958.1_GM17690-001	1326	1333	1336	1338	2	17	GGATGCTGGGGGGG
ENSMUST00000180958.1_GM17690-001	1900	1911	1919	1928	2	19	GGCACAGTCAAGGAAGAGAGGAAACACCGG
ENSMUST00000180958.1_GM17690-001	2004	2013	2017	2022	2	17	GGACACCAAGGAGGGCAGGG
ENSMUST00000180958.1_GM17690-001	2233	2238	2242	2244	2	19	GGTCAGGAAGGGG
ENSMUST00000180958.1_GM17690-001	2439	2446	2452	2471	4	75	GGGGAAAGGGGGAGGGGCACATAAAAGAAAGTGGGG
ENSMUST00000180958.1_GM17690-001	2789	2794	2799	2803	2	20	GGTAAGGAATGGAAGG
ENSMUST00000180958.1_GM17690-001	3002	3010	3014	3022	2	18	GGATTGATGGAAGGCCATTGGG
ENSMUST00000180958.1_GM17690-001	3291	3296	3298	3301	2	19	GGTGTGGGGTGG
ENSMUST00000180958.1_GM17690-001	3457	3461	3470	3478	2	17	GGTTGGTCTTTCAGGGAGGTTGG
ENSMUST00000204738.2_1600020E01RIK-003	66	73	80	87	2	21	GGCTAGTGGCGTTAGGAACGGGG
ENSMUST00000204738.2_1600020E01RIK-003	133	137	143	149	2	19	GGTCGGCTCCGGTTAGGG
ENSMUST00000204738.2_1600020E01RIK-003	536	540	544	547	2	20	GGAGGGCTGGCGG
ENSMUST00000204738.2_1600020E01RIK-003	834	843	852	862	2	20	GGAGACTCGGGCCTCTGAGGCACAGCAAGG
ENSMUST00000204738.2_1600020E01RIK-003	942	945	952	955	2	18	GGAGGAGCTTGGGGG
ENSMUST00000204738.2_1600020E01RIK-003	1001	1005	1010	1013	2	19	GGCTGGATCGGTGG
ENSMUST00000204738.2_1600020E01RIK-003	1934	1941	1947	1954	2	20	GGACCCTGGGCTTGGTCACTGG
ENSMUST00000135257.8_TMEM134-015	44	49	59	81	3	52	GGGCGGGGCCGTGGCGGGCTCAAATGGCGGCGGCGCTGGG
ENSMUST00000135257.8_TMEM134-015	158	161	167	169	2	18	GGAGGACGCGGGG
ENSMUST00000135257.8_TMEM134-015	226	232	239	242	2	18	GGGCTCGGTTCGAGGTGG
ENSMUST00000135257.8_TMEM134-015	433	438	444	450	2	20	GGCGTGGGACTGGAGGTGG
ENSMUST00000038032.4_5033430I15RIK-001	99	101	104	108	2	19	GGGGAGGCCGG
ENSMUST00000038032.4_5033430I15RIK-001	239	242	249	251	2	17	GGTGGTTCTCGGGG
ENSMUST00000146227.7_5530601H04RIK-011	311	316	320	330	2	17	GGCAAGGGTGGAGAACAGAGG
ENSMUST00000152342.2_GM44641-001	133	140	150	158	2	19	GGATTTTGGTGCAAGCCGGGCGTTTGG
ENSMUST00000181034.1_C330013E15RIK-201	483	489	496	503	2	20	GGGAGAGGTCCTTGGTGAACGG
ENSMUST00000185820.6_TCTN2-001	76	84	90	98	2	19	GGCAATATGGCGTCGGCTGGTCGG
ENSMUST00000185820.6_TCTN2-001	145	149	153	158	2	20	GGCAGGCCGGCCCGG
ENSMUST00000185820.6_TCTN2-001	296	300	303	311	2	17	GGTCGGAGGCAGCGAGG
ENSMUST00000185820.6_TCTN2-001	451	454	460	462	2	18	GGTGGAAGAGGGG
ENSMUST00000185820.6_TCTN2-001	1440	1448	1458	1467	2	19	GGTGAGAAGGAATTTTCTGGAAATCCAGG
ENSMUST00000185820.6_TCTN2-001	1611	1622	1629	1637	2	18	GGCTGCCTGCTGGAAGTTGGGATTAAGG
ENSMUST00000185820.6_TCTN2-001	1706	1711	1716	1724	2	19	GGCGAGGAGAGGCAACTCGG
ENSMUST00000185820.6_TCTN2-001	1878	1887	1896	1905	2	21	GGAAGGGGTGGCTCAGCGGGAGATCCTGG
ENSMUST00000185820.6_TCTN2-001	2566	2573	2575	2583	2	17	GGTTGCAGGGGAATCGAGG
ENSMUST00000146671.7_GM13166-002	146	155	164	170	2	19	GGCCTCCTAGGACATCCAGGAGCTGG
ENSMUST00000146671.7_GM13166-002	242	246	252	258	2	19	GGATGGTTAAGGTCAAGG
ENSMUST00000183083.7_BVHT-002	129	132	135	138	2	21	GGCGGTGGTGG
ENSMUST00000183083.7_BVHT-002	167	171	175	179	2	21	GGGAGGATGGATGG
ENSMUST00000183083.7_BVHT-002	309	316	329	337	2	17	GGTTCTGGGAACTGAACCCAGGTCCTCTGG
ENSMUST00000214560.1_00R_PGAP2-027	94	97	99	102	2	20	GGTGGGGAGG
ENSMUST00000177150.1_AA465934-002	54	61	67	74	2	20	GGCGGAGGGGAGAGGACGCGGG
ENSMUST00000167899.2_GM17484-001	52	63	75	84	3	62	GGGCACGCGCCGGGCACGCGCTAGGGGCGTGGGGG
ENSMUST00000167899.2_GM17484-001	116	125	128	136	2	17	GGCTTTGAAGGAGGAAAATCGG
ENSMUST00000167899.2_GM17484-001	171	175	179	184	2	20	GGTGGGCAGGACTGG
ENSMUST00000167899.2_GM17484-001	308	319	324	333	2	17	GGCTTGCGTAAGGAGAGGTCTACTTGG
ENSMUST00000167899.2_GM17484-001	1562	1568	1576	1588	2	17	GGTCCTGGAGAGATGGCTTCTCCTGAGG
ENSMUST00000167899.2_GM17484-001	1950	1956	1962	1968	2	21	GGTGGGGGTGAAGGAGGCGG
ENSMUST00000167899.2_GM17484-001	2033	2042	2060	2068	3	57	GGGGGCTGAGGGTGCAGCTGAAGGCCAGGGGTAACGGG
ENSMUST00000167899.2_GM17484-001	2163	2170	2177	2187	2	19	GGATAATGGGGCAAGGTCATTCCAGG
ENSMUST00000140267.8_TMEM134-001	44	49	59	81	3	52	GGGCGGGGCCGTGGCGGGCTCAAATGGCGGCGGCGCTGGG
ENSMUST00000140267.8_TMEM134-001	158	161	167	169	2	18	GGAGGACGCGGGG
ENSMUST00000140267.8_TMEM134-001	226	232	239	242	2	18	GGGCTCGGTTCGAGGTGG
ENSMUST00000140267.8_TMEM134-001	300	308	317	323	2	19	GGAGCCCAGGCCTCTCCGGAGCCGG
ENSMUST00000140267.8_TMEM134-001	525	530	536	542	2	20	GGCGTGGGACTGGAGGTGG
ENSMUST00000140267.8_TMEM134-001	797	801	807	814	2	19	GGAAGGCAGAGGCCCCTGG
ENSMUST00000140267.8_TMEM134-001	919	926	934	939	2	19	GGGTTCTGGACTCCTGGGTTGG
ENSMUST00000188852.1_1700097N02RIK-001	109	118	127	141	3	60	GGGTGCCTCGGGTGCCTCGGGTGCCTCGCTATGGG
ENSMUST00000188852.1_1700097N02RIK-001	219	225	230	236	2	20	GGAGCTGGCGGGGTTGTGG
ENSMUST00000188852.1_1700097N02RIK-001	484	491	495	498	2	18	GGAAGTTGGGCGGTGG
ENSMUST00000188852.1_1700097N02RIK-001	576	585	594	608	3	60	GGGTGCCTCGGGTGCCTCGGGTGCCTCGCTATGGG
ENSMUST00000197362.1_GM42634-001	142	151	154	157	2	17	GGCGAATGTGGGGGCGG
ENSMUST00000197362.1_GM42634-001	338	341	346	353	2	18	GGGGGAAGGGAACTAGG
ENSMUST00000209493.1_GM6658-001	42	47	57	68	2	17	GGGGCGGCCGTGACCGGTGCAGCTCGGG
ENSMUST00000209493.1_GM6658-001	165	168	171	173	2	20	GGAGGCGGGG
ENSMUST00000209493.1_GM6658-001	233	238	243	248	3	64	GGGCGGGGAAGGGCTGGG
ENSMUST00000209493.1_GM6658-001	337	347	357	365	2	19	GGCACGCCCCGGCTGCCCGAGGCCTTGCGG
ENSMUST00000209493.1_GM6658-001	1480	1487	1496	1507	2	18	GGAGCTGGGAGAAAAAGGTGCCAGAAAGG
ENSMUST00000214777.1_1700048O20RIK-001	100	108	118	125	2	19	GGATGAGAGGTCCTTCCTGGCTGCAGG
ENSMUST00000214777.1_1700048O20RIK-001	233	238	242	246	2	20	GGATTGGCCGGTCGG
ENSMUST00000214777.1_1700048O20RIK-001	708	715	722	728	2	20	GGAGTGTGGCTGCAGGAGGAGG
ENSMUST00000214777.1_1700048O20RIK-001	781	787	789	797	2	17	GGCAGAGGGGAAGAGAGG
ENSMUST00000214777.1_1700048O20RIK-001	1729	1740	1756	1770	3	60	GGGCCCATTGTGGGTGGTGCCATCCCTGGGCTGGTAGTCCTGGG
ENSMUST00000209142.1_RP23-75I5.1-001	523	534	540	545	2	17	GGCCTCTGTCAGGTATAGGGTTGG
ENSMUST00000209142.1_RP23-75I5.1-001	2611	2617	2623	2632	2	19	GGGAAGGGAGCTGGAAGATCTGG
ENSMUST00000209142.1_RP23-75I5.1-001	2648	2659	2664	2674	2	17	GGAAACGTGCTGGGTAGGGCGCTGCTGG
ENSMUST00000182758.1_GM2694-007	52	59	64	72	2	19	GGGAAATGGAGTGGACACCGGG
ENSMUST00000142712.1_2410080I02RIK-001	43	51	57	62	2	19	GGCGCCGGGGCTGAGGGGCGG
ENSMUST00000142712.1_2410080I02RIK-001	101	109	119	129	2	19	GGTGGCTGGGTCATCGTAGGAAAGATGTGG
ENSMUST00000142712.1_2410080I02RIK-001	281	283	288	293	2	19	GGGGTGCGGTATGG
ENSMUST00000142712.1_2410080I02RIK-001	381	387	393	400	2	20	GGATGTGGGGGTGGAAAGTGG
ENSMUST00000180698.1_2810029C07RIK-201	59	67	73	82	2	19	GGGTCTGAGGGGGTGGTGCCGTCGG
ENSMUST00000180698.1_2810029C07RIK-201	428	437	444	450	2	19	GGAGCCACTGGTTATCGGAGCCGG
ENSMUST00000180698.1_2810029C07RIK-201	707	713	716	720	2	19	GGTAGAGGAGGGAGG
ENSMUST00000180698.1_2810029C07RIK-201	861	868	877	887	2	19	GGCCATCGGTGGTGTTGGTTATAGAAGG
ENSMUST00000180698.1_2810029C07RIK-201	1905	1913	1923	1929	3	61	GGGAGAGGGGGACCAGGAGGGCATGGG
ENSMUST00000136051.1_GM11423-002	40	45	48	54	2	19	GGAGTGGCGGCTTGGG
ENSMUST00000136051.1_GM11423-002	236	242	249	253	2	19	GGGTTTGGAGTTCGGAAGG
ENSMUST00000137463.7_GM14230-001	93	96	99	102	2	21	GGGGGTGGGGG
ENSMUST00000137463.7_GM14230-001	178	186	195	204	2	20	GGGGATGGGGAAACTGAGGCTCAGTCGG
ENSMUST00000137463.7_GM14230-001	311	315	320	322	2	19	GGTCGGCCAGGGG
ENSMUST00000162890.1_0610040B10RIK-002	560	567	574	580	2	20	GGGCTGGGGGAGCTGGCTCAGG
ENSMUST00000180836.7_2810429I04RIK-005	44	52	63	72	2	19	GGAGCGAGGGATGCAACATGGTGCATCTGG
ENSMUST00000180836.7_2810429I04RIK-005	101	113	119	125	2	17	GGCGTTCCTCCCGGCCGAGGCGTGGG
ENSMUST00000180836.7_2810429I04RIK-005	472	481	488	499	2	18	GGCATCTCAGGAGCTAGGAACGTAACAGG
ENSMUST00000180836.7_2810429I04RIK-005	929	935	941	950	2	19	GGAAGTGGGGAGGGCGTTGTTGG
ENSMUST00000180836.7_2810429I04RIK-005	1140	1147	1151	1157	2	19	GGAAGCAGGTGGGTAGAGG
ENSMUST00000180836.7_2810429I04RIK-005	1790	1797	1801	1809	2	18	GGCATAAGGCAGGCCGAGAGG
ENSMUST00000180836.7_2810429I04RIK-005	3413	3418	3425	3429	2	19	GGGGGGGAGAGAGGTTGG
ENSMUST00000136454.1_APPBP2OS-001	38	42	49	56	2	19	GGAAGGAATGCGGCAGGCGG
ENSMUST00000136454.1_APPBP2OS-001	130	137	141	148	2	19	GGAAGCTGGGCGGTAGTTGG
ENSMUST00000136454.1_APPBP2OS-001	370	379	387	398	2	19	GGGAGCCTTGGTCAAGAGGACACAGCCTGG
ENSMUST00000136454.1_APPBP2OS-001	561	567	574	586	2	17	GGAGATGGGAATGGGCTCACATTGCGG
ENSMUST00000189625.1_1700030C10RIK-001	81	85	89	93	2	21	GGCTGGGAGGCGGG
ENSMUST00000189625.1_1700030C10RIK-001	147	156	163	173	2	19	GGCGGCTGCGGCTCCTGGAGCACAGCGG
ENSMUST00000189625.1_1700030C10RIK-001	299	309	318	327	2	20	GGTCGGAGCCGGTGCCCTGGGCGACTGAGG
ENSMUST00000189625.1_1700030C10RIK-001	453	462	465	474	2	17	GGACACCGTGGCGGCCATCGAGG
ENSMUST00000189625.1_1700030C10RIK-001	971	978	991	999	2	17	GGTCTGGGGCTCAGTCTACAGGTTCTGTGG
ENSMUST00000189625.1_1700030C10RIK-001	1052	1057	1061	1066	2	20	GGAAAGGCTGGCATGG
ENSMUST00000189625.1_1700030C10RIK-001	1248	1252	1256	1266	2	17	GGAAGGACGGAGCACACAGG
ENSMUST00000189625.1_1700030C10RIK-001	1378	1381	1384	1386	2	20	GGGGGTGGGG
ENSMUST00000163493.2_2810468N07RIK-001	100	109	118	126	2	20	GGCTGAGGCGGGGTCAGAGGGCTAAGGG
ENSMUST00000163493.2_2810468N07RIK-001	175	179	183	188	2	20	GGGCGGCAGGCAAGG
ENSMUST00000163493.2_2810468N07RIK-001	472	482	492	496	2	17	GGAAGAGACTGGTAACAGCAGGGTGG
ENSMUST00000163493.2_2810468N07RIK-001	529	536	541	543	2	17	GGATTCTGGAAAGGGG
ENSMUST00000163493.2_2810468N07RIK-001	900	905	907	915	2	17	GGGATGGGGAAGTCCGG
ENSMUST00000163493.2_2810468N07RIK-001	932	939	946	953	2	21	GGGCTACGGTGGACGGGGAAAGG
ENSMUST00000132559.1_HOTAIRM1-001	104	113	122	131	2	21	GGCAGCCCGGGCCGCGGCGGTAGCAGCGG
ENSMUST00000132559.1_HOTAIRM1-001	227	231	235	239	2	21	GGGGGGATGGGAGG
ENSMUST00000132559.1_HOTAIRM1-001	406	414	423	430	3	62	GGGATTAGGGGAGTAGAGGGTGAAGGG
ENSMUST00000132559.1_HOTAIRM1-001	591	618	626	632	3	50	GGGAGATTAATCAACCACACTGAAAATGGGGGTGTGGGGGAGGG
ENSMUST00000182075.7_PVT1-006	69	74	79	84	2	21	GGCTCGGCAAGGCCAGG
ENSMUST00000182075.7_PVT1-006	154	163	172	180	2	20	GGCAGCCCCGGTGACCTCGGAGTCACGG
ENSMUST00000182075.7_PVT1-006	249	252	261	269	2	17	GGTGGAATATTTGGGGATTTGG
ENSMUST00000065709.11_GAS5-023	117	126	133	142	2	19	GGCAAAGGAGGATGAAGGCTTACGAGG
ENSMUST00000181809.1_GM4349-001	45	47	50	54	2	19	GGGGAGGACGG
ENSMUST00000181809.1_GM4349-001	1657	1666	1672	1678	2	19	GGTTCCTCAGGCTAAGGACTAGG
ENSMUST00000180951.2_D130017N08RIK-002	466	473	479	488	2	19	GGGCCGTGGCACAGGTGTCCTTGG
ENSMUST00000180951.2_D130017N08RIK-002	508	513	518	524	2	20	GGACAGGCCTGGCTTTGG
ENSMUST00000180951.2_D130017N08RIK-002	1393	1401	1408	1415	2	20	GGTGTCTAGGAAAGTGGCATGAGG
ENSMUST00000180951.2_D130017N08RIK-002	1521	1528	1535	1542	2	21	GGAGGATGGGGGCGGGGGGCTGG
ENSMUST00000180951.2_D130017N08RIK-002	1561	1570	1577	1583	2	19	GGAGTCAGAGGTTCTAGGACCTGG
ENSMUST00000180951.2_D130017N08RIK-002	1664	1672	1676	1684	2	18	GGCCAGAAGGATGGCTCAGTGG
ENSMUST00000180951.2_D130017N08RIK-002	1957	1963	1970	1976	2	20	GGGTGGGGTAGCTGGACCAGG
ENSMUST00000180951.2_D130017N08RIK-002	2404	2412	2416	2423	2	18	GGATAGATGGTAGGCCACAGG
ENSMUST00000152125.7_SNHG17-006	561	566	573	581	2	19	GGAGAGGAAGTGGGTCCACTGG
ENSMUST00000152125.7_SNHG17-006	610	618	622	632	2	17	GGAAGTGTGGGTGGCGCTTTCTGG
ENSMUST00000197095.4_4933404O12RIK-004	65	72	76	82	2	19	GGTCTGAGGCGGGAACCGG
ENSMUST00000197095.4_4933404O12RIK-004	362	369	380	390	2	18	GGCCTCAGGATCCAAGCAGGAAAGAAGAGG
ENSMUST00000181137.1_4930526L06RIK-001	75	84	90	94	2	17	GGCTTCCCTGGACATGGCTGG
ENSMUST00000181137.1_4930526L06RIK-001	274	280	286	294	2	19	GGGAATGGCAGAGGACATTTGG
ENSMUST00000181137.1_4930526L06RIK-001	983	992	1001	1010	2	21	GGGCTCCAAGGATGATTTGGTGGGAATGG
ENSMUST00000123462.7_A230072C01RIK-001	164	171	184	192	2	17	GGAGTACGGCGTTTACCGTAGGGCCACCGG
ENSMUST00000123462.7_A230072C01RIK-001	615	624	631	640	2	19	GGCCTATGAGGTGAAGGGAAAAGAAGG
ENSMUST00000123462.7_A230072C01RIK-001	956	960	964	968	2	21	GGAAGGCAGGCAGG
ENSMUST00000202033.1_GM43809-002	38	42	48	58	2	17	GGCGGGTCTCGGTGAGAATCGG
ENSMUST00000202033.1_GM43809-002	310	315	319	324	2	20	GGGAAGGTGGGACTGG
ENSMUST00000203964.1_GM44183-001	281	286	293	297	2	19	GGGGAGGACTGTGGAAGG
ENSMUST00000203964.1_GM44183-001	731	740	749	758	2	21	GGTCACCCAGGTGGTACTGGTTTTGAAGG
ENSMUST00000203964.1_GM44183-001	804	810	814	821	2	19	GGCCATGGAAGGCCATTGG
ENSMUST00000203964.1_GM44183-001	851	857	865	867	2	17	GGCCCAGGACTGAAGGGG
ENSMUST00000203964.1_GM44183-001	930	938	945	955	2	19	GGAGTACAGGCATCTGGAGCCTAGAGG
ENSMUST00000203964.1_GM44183-001	1448	1464	1468	1480	3	56	GGGAAAGGCCCCTTGTGGGTGGGACCATCTCAGGG
ENSMUST00000154354.1_2610507I01RIK-001	125	129	133	140	2	19	GGGCGGGAGGCCGTCGG
ENSMUST00000154354.1_2610507I01RIK-001	305	312	322	330	2	19	GGTACATGGCTTGTCTTGGGTTCGCGG
ENSMUST00000154354.1_2610507I01RIK-001	783	792	801	810	2	21	GGTCTACAAGGGACACAAGGAGAAGTGGG
ENSMUST00000154354.1_2610507I01RIK-001	1052	1059	1062	1066	2	18	GGAAGCTGGAGGCAGG
ENSMUST00000154354.1_2610507I01RIK-001	1129	1132	1136	1139	2	20	GGAGGCAGGCGG
ENSMUST00000154354.1_2610507I01RIK-001	1171	1174	1178	1181	2	20	GGAGGCAGGCGG
ENSMUST00000163781.1_9330020H09RIK-001	169	176	182	190	2	19	GGCCGATGGCCTAGGCCGAAAGG
ENSMUST00000163781.1_9330020H09RIK-001	260	266	269	272	2	19	GGCAGCGGCGGGGG
ENSMUST00000163781.1_9330020H09RIK-001	479	484	487	492	2	19	GGACCGGCGGCCGGG
ENSMUST00000163781.1_9330020H09RIK-001	581	586	589	598	2	17	GGTAAGGGGGCCTCACCGG
ENSMUST00000163781.1_9330020H09RIK-001	679	687	696	702	2	19	GGGCTTACGGAAAAAGTGGCAGGGG
ENSMUST00000163781.1_9330020H09RIK-001	809	814	824	833	2	17	GGCATGGAGAACTCCGGCGCGTTTGG
ENSMUST00000163781.1_9330020H09RIK-001	936	941	945	952	3	62	GGGGGGGGGGGGTAAAGGG
ENSMUST00000163781.1_9330020H09RIK-001	1838	1841	1850	1854	2	17	GGTGGCTTAGCAGGTAGG
ENSMUST00000190235.1_GM2415-004	101	115	128	142	4	83	GGGGAGAGGGGTGCGGGGCCGAGTCGGGGGGCACAGCGTGCGGGG
ENSMUST00000190235.1_GM2415-004	294	303	312	321	2	21	GGAAGCCCGGGGTGCAGCGGGATCGCCGG
ENSMUST00000190235.1_GM2415-004	424	433	443	451	3	62	GGGAATGGAGGGTTCCGCAGGGGAGCAGGG
ENSMUST00000190235.1_GM2415-004	525	533	541	549	2	21	GGATGCTGGGCCTGGGGGTGAGGAGG
ENSMUST00000190235.1_GM2415-004	680	688	693	695	2	17	GGCACCTCGGCGAGGGG
ENSMUST00000190235.1_GM2415-004	722	732	739	749	2	19	GGCTGTAGGTGGCTGATGGAGTGGAAAGG
ENSMUST00000190235.1_GM2415-004	939	945	958	964	3	59	GGGCGGGGGCAGTGCTGAAGGGGGCGGG
ENSMUST00000190235.1_GM2415-004	1125	1136	1141	1149	2	17	GGCTTTCAAGAGGGGAGGCCTGCTGG
ENSMUST00000190235.1_GM2415-004	1785	1791	1818	1825	3	50	GGGGGTGGGAGTACTTCCAAGGACTGTTCCTGTGGGAAAAGGG
ENSMUST00000124738.1_GM12992-002	419	421	426	430	2	19	GGGGTCCGGGAGG
ENSMUST00000124738.1_GM12992-002	590	593	597	603	2	19	GGGGGATGGGCTAGG
ENSMUST00000124738.1_GM12992-002	632	638	647	657	2	18	GGCCTGGGACTACAGGGTAAAGTGAGG
ENSMUST00000124738.1_GM12992-002	1297	1305	1315	1325	2	19	GGCTGCCTGGTCTGTCCTGGGATTCCATGG
ENSMUST00000124738.1_GM12992-002	1751	1757	1764	1770	2	20	GGTCATGGACTCCGGGAAGGG
ENSMUST00000124738.1_GM12992-002	1799	1808	1813	1820	2	18	GGCCCTGTAGGTCTGGCTTATGG
ENSMUST00000124738.1_GM12992-002	1984	1990	2001	2012	2	17	GGGCATGGTATTCCAGTGGCATACCCCTGG
ENSMUST00000124738.1_GM12992-002	2689	2694	2703	2707	2	17	GGCCAGGCCTGAAAGGCAGG
ENSMUST00000124738.1_GM12992-002	2734	2736	2739	2746	2	17	GGGGAGGTCTGAGG
ENSMUST00000124738.1_GM12992-002	2766	2771	2776	2783	2	19	GGGAAGGCCTGGCGCCTGG
ENSMUST00000124738.1_GM12992-002	2950	2957	2968	2973	2	17	GGGACCTGGATCTAGACCGGGAGGG
ENSMUST00000124738.1_GM12992-002	3065	3071	3077	3083	2	21	GGGTTTGGATTTGGAGGTGG
ENSMUST00000124738.1_GM12992-002	3196	3201	3208	3214	2	19	GGGACGGTGACCGGGAGTGG
ENSMUST00000124738.1_GM12992-002	3394	3400	3406	3418	2	17	GGCTGCGGCTGCGGCTCTTGAGAAGG
ENSMUST00000124738.1_GM12992-002	3529	3537	3544	3551	2	20	GGCGGCTGGGGCTGTGGCTCTTGG
ENSMUST00000124738.1_GM12992-002	3746	3756	3763	3773	2	19	GGAAGACAGAGGAGCCGGGTGAGTAATGG
ENSMUST00000124738.1_GM12992-002	3813	3825	3832	3840	3	60	GGGCATGCGTGTGGGGCGTGGGAGCAGGGG
ENSMUST00000124738.1_GM12992-002	4149	4156	4161	4167	2	19	GGTTTTTGGAGAGGACCAGG
ENSMUST00000184319.1_2310009A05RIK-002	166	169	176	179	2	18	GGAGGCGCTCGGAGG
ENSMUST00000184319.1_2310009A05RIK-002	670	673	676	680	2	20	GGTGGGGGCTGG
ENSMUST00000184319.1_2310009A05RIK-002	956	961	968	979	2	17	GGCTTGGATTAAGGATCCATATCGG
ENSMUST00000184319.1_2310009A05RIK-002	1671	1673	1676	1682	2	18	GGGGTGGTGAAGG
ENSMUST00000174754.7_4930481A15RIK-003	78	87	90	93	2	17	GGCGAATGTGGGGGCGG
ENSMUST00000174754.7_4930481A15RIK-003	273	281	289	298	2	20	GGCTCACTGGTGTTGTGGTGGCCCAGG
ENSMUST00000174754.7_4930481A15RIK-003	551	557	563	566	2	19	GGTGAGGGCGAAGGTGG
ENSMUST00000174754.7_4930481A15RIK-003	764	771	783	792	2	17	GGTGCTGGGAAGCAAAGCTGGGTCCCCTGG
ENSMUST00000149830.7_E130307A14RIK-005	66	75	81	91	2	18	GGAGCGCGCGGCTGGGGAAGAAGCTGG
ENSMUST00000149830.7_E130307A14RIK-005	137	142	155	162	3	58	GGGCCGGGTCACTGCGGCGGGGCCCGGG
ENSMUST00000149830.7_E130307A14RIK-005	185	193	202	211	2	20	GGCTCAGAGGGGCGCAGGGTTTTGGCGG
ENSMUST00000149830.7_E130307A14RIK-005	254	260	266	275	2	19	GGAAGAGGCGGGGGCTGCCGCGG
ENSMUST00000149830.7_E130307A14RIK-005	658	662	669	676	3	62	GGGTGGGCAGAGGGCCTCGGG
ENSMUST00000174714.7_1110038B12RIK-004	86	92	99	106	2	20	GGGCAGGGTCTGAGGACTCCGG
ENSMUST00000207577.1_RP24-120F8.1-001	276	285	288	295	2	17	GGCTAGAGAGGTGGTTGTTGG
ENSMUST00000207577.1_RP24-120F8.1-001	564	567	570	574	2	20	GGGGGTGGTTGG
ENSMUST00000207577.1_RP24-120F8.1-001	813	816	822	826	2	19	GGAGGCTGAGGCAGG
ENSMUST00000207577.1_RP24-120F8.1-001	970	973	978	980	2	19	GGCGGTGTGGGG
ENSMUST00000207577.1_RP24-120F8.1-001	994	998	1004	1011	2	19	GGAAGGAATTGGAAATGGG
ENSMUST00000207577.1_RP24-120F8.1-001	2908	2911	2915	2917	2	19	GGTGGGCGGGG
ENSMUST00000207577.1_RP24-120F8.1-001	2957	2960	2964	2966	2	19	GGTGGGCGGGG
ENSMUST00000207577.1_RP24-120F8.1-001	3165	3171	3177	3182	2	20	GGCAGTGGAACAGGACTGG
ENSMUST00000207577.1_RP24-120F8.1-001	3648	3656	3664	3672	2	21	GGCGGGCTGGCGAGGTGGCTCAGTGG
ENSMUST00000135421.7_2410018L13RIK-003	251	254	257	259	2	20	GGCGGCGGGG
ENSMUST00000135421.7_2410018L13RIK-003	427	430	439	442	2	17	GGCGGCCATCGAGGAGG
ENSMUST00000135421.7_2410018L13RIK-003	971	977	980	989	2	17	GGGCCTGGAGGCCCTTAAGG
ENSMUST00000180690.1_2500002B13RIK-001	1509	1519	1526	1532	3	61	GGGAGAGAGTGGGAGCAGGGAGAGGG
ENSMUST00000180690.1_2500002B13RIK-001	1728	1735	1738	1747	2	17	GGCTTCTGGTGGTGTTTCAGG
ENSMUST00000180690.1_2500002B13RIK-001	1858	1863	1870	1878	2	19	GGGGTGGGTCATGGTCTGAAGG
ENSMUST00000180690.1_2500002B13RIK-001	1913	1934	1938	1944	3	52	GGGAATACCTTATCTGCATGTGGGAGGGCTTGGG
ENSMUST00000180690.1_2500002B13RIK-001	1987	1991	1998	2001	2	18	GGGGGGACTGTGGGGG
ENSMUST00000180690.1_2500002B13RIK-001	2022	2030	2037	2044	2	20	GGAGCCAAGGGTCCAGGAGCATGG
ENSMUST00000180690.1_2500002B13RIK-001	2082	2094	2104	2116	3	62	GGGGTCACCTGTGGGGTCACCAGGGTTTTAGCCTGGG
ENSMUST00000138486.1_GM14005-005	89	93	98	102	2	20	GGCTGGGAAGGCAGG
ENSMUST00000138486.1_GM14005-005	245	249	253	263	2	17	GGCTGGGAGGCCCGTCCAGG
ENSMUST00000183215.7_RIAN-010	47	50	54	57	2	20	GGGGGCAGGGGG
ENSMUST00000183215.7_RIAN-010	555	563	569	578	2	19	GGCTTTTTGGGCCAGGAGTAAAAGG
ENSMUST00000185486.1_GM28875-001	93	114	124	132	3	55	GGGCAAGTTTTTGGAGCTCCTGGGATGAAGAGGGGGACAGGG
ENSMUST00000185486.1_GM28875-001	401	410	419	428	2	21	GGGAAGGCAGGCAAATTTGGAGCCAAAGG
ENSMUST00000159268.1_GM16302-001	90	98	105	113	2	20	GGCACGGAGGCGTGGGGAACATTGG
ENSMUST00000159268.1_GM16302-001	160	165	168	172	2	19	GGACCGGAGGACGG
ENSMUST00000193851.1_GM37064-001	357	360	365	372	2	18	GGAGGCATGGCACCAGG
ENSMUST00000197171.1_C130083M11RIK-001	691	698	707	713	2	19	GGTTGATGGAGATATCGGAGAAGG
ENSMUST00000197171.1_C130083M11RIK-001	1796	1806	1814	1821	2	19	GGTCATCCCTGGGATTGTGGTTCTAGG
ENSMUST00000193902.1_GM4430-001	219	223	226	235	2	17	GGAGGGGGGATGTGATGG
ENSMUST00000193902.1_GM4430-001	643	652	660	670	2	19	GGAAGCTGGGGAGGAAAGGCCTTATTTGG
ENSMUST00000193902.1_GM4430-001	730	735	742	749	2	19	GGACAGGAACCTGGAAGCAGG
ENSMUST00000181133.2_1700030M09RIK-002	146	154	162	171	2	20	GGTCTCCCGGGCTCCGGGTGCGGAAGG
ENSMUST00000181133.2_1700030M09RIK-002	377	389	398	404	2	17	GGCACAGATCAAGGTGAAGCAGGATAAGG
ENSMUST00000202850.1_GM43294-001	862	871	881	890	2	20	GGTTGTGTTGGGGTGCTCAGGACTAGGTGG
ENSMUST00000202850.1_GM43294-001	1256	1265	1275	1284	2	20	GGAAGCCCGGGGCTCGAGTGGAGCGGAAGG
ENSMUST00000202850.1_GM43294-001	1450	1455	1463	1465	2	17	GGCAAGGAAGCCCGGGG
ENSMUST00000202850.1_GM43294-001	2485	2490	2496	2499	2	19	GGCTGGGCTTTGGGGG
ENSMUST00000198544.1_GM43328-001	883	890	897	906	2	19	GGGAGATGGAGGCAGGAGAATCAGG
ENSMUST00000203974.1_A430010J10RIK-003	271	275	281	288	2	19	GGGAGGCAGAGGCAGGTGG
ENSMUST00000203974.1_A430010J10RIK-003	484	490	496	502	2	21	GGAAAAGGAGAAGGATGGGG
ENSMUST00000203974.1_A430010J10RIK-003	694	697	702	705	2	19	GGCGGTCTGGTGG
ENSMUST00000203974.1_A430010J10RIK-003	834	838	840	844	2	19	GGCTGGGGAAGG
ENSMUST00000203974.1_A430010J10RIK-003	931	935	937	941	2	19	GGAAGGGGATGG
ENSMUST00000203974.1_A430010J10RIK-003	1004	1010	1013	1018	2	19	GGCTGAGGAGGAGAGG
ENSMUST00000203974.1_A430010J10RIK-003	1432	1438	1446	1454	2	19	GGGGCTGGCGAAATGGCTCAGTGG
ENSMUST00000203974.1_A430010J10RIK-003	1629	1635	1644	1653	2	19	GGGCCTGGGCGATCAGGGTTGACCGG
ENSMUST00000185303.1_GM28370-001	283	290	298	308	2	19	GGACAGAGGAGCCTAGGAGCAACCTGG
ENSMUST00000185303.1_GM28370-001	497	505	516	521	2	17	GGAACTAAGGAACAGCCAAGGAAAGG
ENSMUST00000185303.1_GM28370-001	1010	1017	1019	1025	2	17	GGATTGTGGGGCTCTGG
ENSMUST00000185303.1_GM28370-001	1549	1557	1568	1577	2	19	GGCAACCCGGTGTCGCCCTGGGGTCCCCGG
ENSMUST00000185303.1_GM28370-001	1704	1712	1717	1723	2	19	GGAACTCTGGCTGGGCGCAGG
ENSMUST00000133648.1_GM13977-001	164	170	178	189	2	17	GGAGTTGGAAACCCGGAAGTGCTCTGG
ENSMUST00000133648.1_GM13977-001	1984	1986	1991	1996	2	19	GGGGAGTGGAGTGG
ENSMUST00000133648.1_GM13977-001	2056	2065	2074	2082	2	20	GGTGGCCTTGGGTCACCAGGTTTCAAGG
ENSMUST00000133648.1_GM13977-001	3531	3536	3542	3547	2	20	GGGATGGAAATGGAGAGG
ENSMUST00000133648.1_GM13977-001	3594	3596	3599	3607	2	17	GGGGAGGTCCTAAGG
ENSMUST00000133648.1_GM13977-001	4044	4052	4056	4059	3	60	GGGTGGATGGGGGGGGGG
ENSMUST00000204543.1_GM44369-001	313	316	323	326	2	18	GGAGGCCAGAGGAGG
ENSMUST00000204543.1_GM44369-001	357	364	380	387	3	58	GGGAGCTGGGAGCTGTCTGACATGGGTGCTGGG
ENSMUST00000204543.1_GM44369-001	915	923	935	941	2	17	GGCGATCTGGCTAGCCTTCAGGTTGTGG
ENSMUST00000204543.1_GM44369-001	970	974	979	984	2	20	GGGTGGATAGGGTAGG
ENSMUST00000204543.1_GM44369-001	1022	1030	1038	1040	2	17	GGTGATTAGGGAAGCTGGGG
ENSMUST00000147449.1_GM15541-001	386	394	399	408	2	18	GGCTTCCAGGTGGGGATACCAAGG
ENSMUST00000147449.1_GM15541-001	614	623	632	641	2	21	GGCAAGGAGGGATTGTCGGGTAGAGATGG
ENSMUST00000147449.1_GM15541-001	672	679	686	694	2	20	GGCATCAGGCGGGCGGAGAGTAGG
ENSMUST00000147449.1_GM15541-001	825	832	851	865	3	56	GGGGCGTGGGACATCAGACAGACCCAGGGAAGATAGAGAGGGG
ENSMUST00000147449.1_GM15541-001	896	915	924	931	3	56	GGGTCACTTCCAGCTTCCTGGGCCTCCTGGGTCTGGGG
ENSMUST00000147449.1_GM15541-001	1475	1484	1492	1498	2	19	GGCCCTCCTGGTGACATGGAGGAGG
ENSMUST00000147449.1_GM15541-001	1559	1565	1570	1579	2	18	GGAAAAGGTCAGGCTCATGCGG
ENSMUST00000147449.1_GM15541-001	2514	2521	2526	2532	2	19	GGTGCCAGGCCTGGCCGCGG
ENSMUST00000205280.1_GM44894-001	979	988	998	1003	2	17	GGGTGTGGTGGTTGTTTATGGTCTGG
ENSMUST00000205260.1_4930429H19RIK-001	209	212	220	229	2	17	GGAGGAAAGATGGCGACGGTGG
ENSMUST00000205260.1_4930429H19RIK-001	298	307	316	326	2	20	GGTGATGCTGGTAGAGGTGGAGACAGCAGG
ENSMUST00000205260.1_4930429H19RIK-001	346	355	364	374	2	20	GGTGATGGAGGCCATGGTGGCGGCTGCAGG
ENSMUST00000205260.1_4930429H19RIK-001	396	405	415	421	2	18	GGTGTTCGTGGTAGTCCGTGGTGGTGG
ENSMUST00000205260.1_4930429H19RIK-001	451	454	457	460	2	21	GGTGGCGGTGG
ENSMUST00000205260.1_4930429H19RIK-001	623	629	633	635	2	18	GGAAGTGGGAGGGG
ENSMUST00000205260.1_4930429H19RIK-001	841	849	860	867	2	18	GGAGCCCAGGCCACCTTCAGGGCTGGGG
ENSMUST00000205260.1_4930429H19RIK-001	1366	1376	1385	1394	2	20	GGAGGTTTGGGGAAGTATCGGACAGTGGGG
ENSMUST00000205260.1_4930429H19RIK-001	1603	1606	1612	1621	2	17	GGTGGACATGGGAAATGAGG
ENSMUST00000191922.1_GM37926-001	132	141	149	160	2	19	GGGCTCTGAGGGACCCGGGATACAAAATGG
ENSMUST00000191922.1_GM37926-001	2141	2148	2156	2166	2	19	GGCATCTGGGTTTGGGGTGATTTTAGG
ENSMUST00000191922.1_GM37926-001	2351	2355	2359	2363	2	21	GGAAGGAAGGTTGG
ENSMUST00000203809.1_GM43994-001	223	225	228	233	2	19	GGGGAGGAAAGG
ENSMUST00000195455.1_GM37091-001	83	88	95	106	2	17	GGGATGGGCAAAGGCTCTTCAGTGG
ENSMUST00000195674.1_BC002189-001	151	158	185	192	3	50	GGGTAGAGGGTAGAGGTCTATGAGCTGTGACTGCGGGTAGAGGG
ENSMUST00000195674.1_BC002189-001	415	424	427	431	2	17	GGCTCTGCAGGAGGGAGG
ENSMUST00000210109.1_GM45520-001	546	556	564	568	2	17	GGGAGCTCTTGGGAGACTGGTTGG
ENSMUST00000203092.1_GM44250-001	49	53	60	65	2	19	GGGAGGATACAGGCATGG
ENSMUST00000203092.1_GM44250-001	406	410	418	428	2	17	GGGAGGAGAAGTGGCCAAATAAGG
ENSMUST00000203092.1_GM44250-001	482	488	495	503	2	19	GGCAGAGGGAATAGGAGAGAAGG
ENSMUST00000203092.1_GM44250-001	571	580	588	596	2	20	GGTGTATTTGGTAATGGGGAATTAAGG
ENSMUST00000203092.1_GM44250-001	927	933	943	953	2	18	GGGCAAGGAGATTCCTGGTACTTTCTGG
ENSMUST00000203092.1_GM44250-001	1590	1600	1612	1622	3	62	GGGGTTTTCTGGGAATGGAGGAGGGGTACTGAGGG
ENSMUST00000203092.1_GM44250-001	2072	2078	2087	2099	2	17	GGCAATGGATGACTGGGTGAGTCACGTGG
ENSMUST00000203092.1_GM44250-001	2163	2168	2177	2183	2	18	GGTATGGCCCTGTTGGAGTAGG
ENSMUST00000203092.1_GM44250-001	2500	2505	2511	2517	2	20	GGAAAGGAAGTGGGTGAGG
ENSMUST00000203092.1_GM44250-001	3422	3428	3431	3435	2	19	GGCCTAGGGGGAAGG
ENSMUST00000203092.1_GM44250-001	3807	3816	3824	3832	2	20	GGATCCAGAGGGTCTGCGGCAAGAAGG
ENSMUST00000203092.1_GM44250-001	3958	3964	3970	3977	2	20	GGAGCTGGGAATGGAACTTGG
ENSMUST00000186708.1_GM29443-002	48	51	54	63	2	17	GGAGGTGGCGAAGTAGG
ENSMUST00000195938.1_GM43606-001	49	58	66	70	2	17	GGAGAGACTGGATAGTTGGATGG
ENSMUST00000195938.1_GM43606-001	87	92	98	104	2	20	GGCCTGGTCTGGGGAGTGG
ENSMUST00000195938.1_GM43606-001	390	398	409	415	2	17	GGTACAAAGGTCAGAAGAAGGGGTTGG
ENSMUST00000195938.1_GM43606-001	1744	1750	1753	1758	2	19	GGATCAGGAGGTTTGG
ENSMUST00000195938.1_GM43606-001	2441	2447	2460	2471	3	59	GGGGGTGGGTAAGTCATGAGGGGATACTTAGGG
ENSMUST00000195938.1_GM43606-001	2996	3002	3008	3016	2	19	GGGAGAGGAAGTGGTAAGAAGG
ENSMUST00000195938.1_GM43606-001	3314	3319	3327	3333	2	19	GGGATGGATTCCCGGGTATGG
ENSMUST00000195938.1_GM43606-001	3437	3447	3456	3464	2	19	GGCCATAAGTGGAAAGAGAGGCCCCTTGG
ENSMUST00000195938.1_GM43606-001	3494	3515	3522	3534	4	74	GGGGAACTCCAGGGCCAAGAAGGGGGGGGGGGAGGGTATGGGGG
ENSMUST00000180411.2_GM17491-001	309	318	327	335	2	20	GGTGCTCTTGGCTAGAGTGGAGGAGTGG
ENSMUST00000180411.2_GM17491-001	682	692	696	705	2	17	GGGACTAGCAGGATGGCCCAGTAGG
ENSMUST00000180411.2_GM17491-001	957	963	966	970	2	19	GGAAGAGGAGGGTGG
ENSMUST00000180411.2_GM17491-001	1009	1015	1022	1030	2	19	GGTGCTGGCTGTTGGATTCTCGG
ENSMUST00000180411.2_GM17491-001	1046	1051	1062	1073	2	17	GGACAGGGACTTGTTAGGTCTTGCTTCGG
ENSMUST00000180411.2_GM17491-001	1634	1637	1645	1654	2	17	GGTGGTATTTCGGGAGCACCGG
ENSMUST00000194364.1_GM38192-001	304	313	323	332	2	20	GGTCTAGTTGGTCATTAATGGGAGGAGAGG
ENSMUST00000194364.1_GM38192-001	400	406	412	417	3	63	GGGAGGGGGGAAGGGAGGGG
ENSMUST00000194364.1_GM38192-001	584	592	605	612	2	17	GGGCGGTTGGGAATCTGTGTCGGTGCTGGG
ENSMUST00000194364.1_GM38192-001	973	980	989	997	2	19	GGCCTGGGGATGCTCTGGTCATGGGG
ENSMUST00000194364.1_GM38192-001	1411	1421	1427	1436	2	18	GGCCAGCTGAGGCTTTGGACACATAGG
ENSMUST00000211468.1_GM45501-001	478	481	484	487	2	21	GGGGGTGGTGG
ENSMUST00000211468.1_GM45501-001	1331	1337	1344	1350	2	20	GGCTGTGGTAGATGGAGGTGG
ENSMUST00000211468.1_GM45501-001	1385	1389	1393	1398	2	20	GGAAGGTGGGTGTGG
ENSMUST00000203845.1_GM44007-001	69	78	87	93	2	19	GGATTTCCTGGGTATTTTGGGTTAGG
ENSMUST00000203845.1_GM44007-001	764	767	770	773	2	21	GGGGGAGGTGG
ENSMUST00000203845.1_GM44007-001	847	855	858	860	2	17	GGACCTTAGGTGGGG
ENSMUST00000203845.1_GM44007-001	1186	1194	1196	1200	2	17	GGGACTTCGGGGTAGG
ENSMUST00000203845.1_GM44007-001	1599	1602	1607	1611	2	19	GGAGGACAGGCAGG
ENSMUST00000173141.1_GM20546-001	88	97	101	104	2	17	GGCGTTATTGGGAGGAGG
ENSMUST00000173141.1_GM20546-001	268	291	306	310	3	51	GGGTCCCTGTGTCTGCGTGGAACGGGGTCTCTCGACGCGGGTGGG
ENSMUST00000173141.1_GM20546-001	552	557	561	594	3	44	GGGAGGGGCGGGCTTGACCGATAGCCTCGCGGAGCGGCGCTTGGG
ENSMUST00000173141.1_GM20546-001	628	640	650	656	2	17	GGGCATCCTGGCGGCGCGAAGTGGGAGAGG
ENSMUST00000173141.1_GM20546-001	729	731	734	737	2	20	GGGGCGGTGG
ENSMUST00000205074.1_GM43908-001	806	812	818	824	2	21	GGCAGAGGCAGAGGCAGAGG
ENSMUST00000181186.1_GM26547-201	374	384	398	407	3	60	GGGTGTGTTGGGGTGCCCTGGACTGGGCGAAGTGGG
ENSMUST00000181186.1_GM26547-201	881	885	888	892	2	20	GGATGGTGGCCGG
ENSMUST00000181186.1_GM26547-201	1004	1012	1020	1031	2	19	GGTCCCGCGGAGTCCCGGAACCCAGATGG
ENSMUST00000181186.1_GM26547-201	1090	1095	1102	1106	2	19	GGTCCGGACAGTGGCCGG
ENSMUST00000140380.1_GM11672-001	95	103	110	123	2	17	GGTTGCTAGGAATTGGGAATTGAACTCTGG
ENSMUST00000140380.1_GM11672-001	239	247	252	256	2	18	GGTTGTGAGGGCTGGGTGG
ENSMUST00000140380.1_GM11672-001	607	617	623	627	2	17	GGGTTTCAAAGGTCTAGGCTGG
ENSMUST00000211992.1_RP23-98C9.5-001	186	190	208	214	3	54	GGGAGGGAAGGCGCGGCGCGGCGGGCTAGGG
ENSMUST00000211992.1_RP23-98C9.5-001	481	485	487	494	2	17	GGAAGGGGTAGCCGG
ENSMUST00000211992.1_RP23-98C9.5-001	580	589	598	607	2	21	GGAGGCACAGGAGCAGTTGGGGTCCATGG
ENSMUST00000211992.1_RP23-98C9.5-001	980	984	990	997	2	19	GGTGGGAACCGGTTCCAGG
ENSMUST00000211992.1_RP23-98C9.5-001	1039	1047	1054	1062	2	20	GGGCCCGAGGGGCCGGGTGCAGAGG
ENSMUST00000211992.1_RP23-98C9.5-001	1486	1490	1493	1497	3	63	GGGCGGGGGGAGGG
ENSMUST00000211992.1_RP23-98C9.5-001	1574	1578	1584	1590	2	19	GGGAGGATATGGACCAGG
ENSMUST00000211992.1_RP23-98C9.5-001	1619	1623	1632	1635	2	17	GGAAGGGCCAGATGGTGG
ENSMUST00000211992.1_RP23-98C9.5-001	1696	1705	1712	1721	2	19	GGATGCTGAGGGGAAGGGTGGAGATGG
ENSMUST00000211992.1_RP23-98C9.5-001	1832	1839	1845	1856	2	17	GGAAACTGGTGCCGGAAGCTTCCCGG
ENSMUST00000211992.1_RP23-98C9.5-001	1882	1885	1891	1895	2	19	GGAGGCTGTGGGTGG
ENSMUST00000198198.1_GM43063-001	576	583	588	590	2	17	GGTATCAGGAGTGGGG
ENSMUST00000198198.1_GM43063-001	633	638	647	671	3	51	GGGTCGGGAACTTGGGGTGAGCTCTATGCTAGATTAGTGGG
ENSMUST00000186713.1_GM28959-001	108	113	119	125	2	20	GGGCAGGAAATGGGCTTGG
ENSMUST00000186713.1_GM28959-001	204	207	216	221	2	17	GGAGGCCATTCTGGTCTGG
ENSMUST00000186713.1_GM28959-001	382	388	398	405	2	18	GGGAAAGGTTCTGTCTGGGTGTGGG
ENSMUST00000186713.1_GM28959-001	450	454	458	461	2	20	GGGGGGTGGGCGG
ENSMUST00000181302.1_GM26609-201	802	807	812	816	2	20	GGGAGGGAGAGGCAGG
ENSMUST00000171743.7_TMEM134-202	45	54	63	72	2	21	GGCGGCGCTGGGCGCCTAGGCCGGCGGGG
ENSMUST00000171743.7_TMEM134-202	130	133	139	141	2	18	GGAGGACGCGGGG
ENSMUST00000171743.7_TMEM134-202	198	204	211	214	2	18	GGGCTCGGTTCGAGGTGG
ENSMUST00000171743.7_TMEM134-202	272	280	289	295	2	19	GGAGCCCAGGCCTCTCCGGAGCCGG
ENSMUST00000171743.7_TMEM134-202	631	636	646	653	2	17	GGGAGGGAAAAAAATGGAACCTGG
ENSMUST00000171743.7_TMEM134-202	1021	1040	1047	1060	3	56	GGGTTAAGAGCCACTGTGTGGGTGCTGGGAACCAACTCTGGG
ENSMUST00000171743.7_TMEM134-202	1693	1703	1713	1717	2	17	GGATGAGTTAGGCCACCAGAGGATGG
ENSMUST00000171743.7_TMEM134-202	1814	1818	1823	1829	2	19	GGCAGGCCAGGTGCTGG
ENSMUST00000171743.7_TMEM134-202	2184	2189	2195	2198	2	19	GGCCAGGCAGTGGTGG
ENSMUST00000171743.7_TMEM134-202	2283	2291	2300	2310	2	19	GGAGAGCGGGCTTCCTCGGCTGCAACTGG
ENSMUST00000171743.7_TMEM134-202	2961	2967	2972	2975	2	19	GGCCGTGGGGCGGGGG
ENSMUST00000171743.7_TMEM134-202	3019	3022	3025	3028	2	21	GGTGGAGGAGG
ENSMUST00000171743.7_TMEM134-202	3071	3074	3077	3080	2	21	GGTGGAGGAGG
ENSMUST00000171743.7_TMEM134-202	3285	3291	3296	3302	2	20	GGCGTGGGACTGGAGGTGG
ENSMUST00000171743.7_TMEM134-202	3557	3561	3567	3574	2	19	GGAAGGCAGAGGCCCCTGG
ENSMUST00000171743.7_TMEM134-202	3679	3686	3694	3699	2	19	GGGTTCTGGACTCCTGGGTTGG
ENSMUST00000155836.1_GM12280-001	558	568	575	584	3	62	GGGAGCTGGTGGGCGCTGGGGTTGGAGGG
ENSMUST00000155836.1_GM12280-001	1354	1361	1369	1378	2	19	GGGGGCTGGCGAGATGGCTCAGCAGG
ENSMUST00000155836.1_GM12280-001	1533	1543	1552	1561	2	20	GGCCAGAGCAGGGCTGACTGGAGCGTGTGG
ENSMUST00000187850.1_GM43190-001	497	502	510	516	2	19	GGGAAGGATCTCTGGTATTGG
ENSMUST00000187850.1_GM43190-001	996	1001	1010	1019	2	18	GGAGAGGTATTGCTGGATCCTCAGG
ENSMUST00000187850.1_GM43190-001	1178	1185	1188	1197	2	17	GGTGTGAGGTGGAATCTCAGG
ENSMUST00000187850.1_GM43190-001	1482	1492	1502	1507	2	17	GGTTAGTGATGGATATGAGAGGGCTGG
ENSMUST00000213573.1_RP23-438P19.7-001	321	324	332	338	3	60	GGGGGGAGAGCGGGGCAGGG
ENSMUST00000213573.1_RP23-438P19.7-001	511	517	525	537	2	17	GGGTGAGGAGTTCAGGAATGCATTCTGG
ENSMUST00000213573.1_RP23-438P19.7-001	579	583	589	596	3	62	GGGAGGGGTCGGGCTCTGGG
ENSMUST00000213573.1_RP23-438P19.7-001	1009	1017	1019	1023	2	17	GGTATCTTGGGGAAGG
ENSMUST00000207005.1_BC060293-001	114	123	126	134	2	17	GGCTGACTCGGTGGTCAGTGGG
ENSMUST00000207005.1_BC060293-001	190	199	209	218	2	20	GGATATTTTGGCTGCCTTTGGAGCCACAGG
ENSMUST00000207005.1_BC060293-001	306	312	318	324	2	21	GGCTTTGGCTTTGGGAGGGG
ENSMUST00000207005.1_BC060293-001	765	769	771	778	2	17	GGCAGGGGTGTATGG
ENSMUST00000207005.1_BC060293-001	952	959	968	976	2	19	GGAACATGGCTGTAGGGGTGGAAAGG
ENSMUST00000214634.1_RP23-128C4.4-001	773	780	795	804	3	58	GGGTGAAGGGACTTGCTGTGGTGGGAGTACTGGG
ENSMUST00000214634.1_RP23-128C4.4-001	1011	1016	1026	1033	2	17	GGGAAGGTGCACAGAGGTCTGAGG
ENSMUST00000214634.1_RP23-128C4.4-001	3197	3205	3213	3224	2	19	GGGAAGGTGGTTAAGGGGTAATTAGCCGG
ENSMUST00000214634.1_RP23-128C4.4-001	3321	3329	3337	3342	2	19	GGATCTCTGGACCTCTGGACAGG
ENSMUST00000207066.1_GM45088-001	1119	1125	1133	1141	2	19	GGGGCTGGCTTACAGGTTCAGAGG
ENSMUST00000207066.1_GM45088-001	1165	1173	1184	1193	2	19	GGGAGCATGGCAGTATCCAGGCAGGCATGG
ENSMUST00000194131.1_GM38383-001	1887	1909	1921	1927	3	53	GGGATTCAACTCACGATCTTCTGGGCTCCTCCAAGGGCTTGGG
ENSMUST00000161006.1_1700023H06RIK-001	87	97	108	115	2	18	GGCTTGCCGGGGCACCTCGCAGGGTGCAGG
ENSMUST00000161006.1_1700023H06RIK-001	862	869	880	893	3	60	GGGAATTGGGAAAAATAGGGGGAAAACACGTGGG
ENSMUST00000197999.1_GM42681-001	347	356	363	374	3	61	GGGAGAAGTGGGGGTTGGGTAGGCTAAGGG
ENSMUST00000197999.1_GM42681-001	885	904	917	922	3	54	GGGTTTGGTGGCTGATTATGGGATGGATCCCCGGGTGGGG
ENSMUST00000181605.1_9530082P21RIK-203	45	53	65	73	2	18	GGAAGGGCGGCTACTGACCTGGGGCTATGG
ENSMUST00000181605.1_9530082P21RIK-203	111	116	121	126	2	21	GGCCTGGGAAGGAAAGG
ENSMUST00000181605.1_9530082P21RIK-203	225	234	242	251	3	63	GGGGTGTCAGGGGTGTGGGGACCTCTGGG
ENSMUST00000181605.1_9530082P21RIK-203	320	325	335	339	2	17	GGTTTGGAGCAGAAAGGTAGG
ENSMUST00000181605.1_9530082P21RIK-203	465	473	482	491	2	20	GGTGTCCTGGCCCTCCTGGCCCTCCTGG
ENSMUST00000181605.1_9530082P21RIK-203	694	701	713	719	2	17	GGTACCAGGACAGCCCCTCGGCTTTGG
ENSMUST00000181605.1_9530082P21RIK-203	747	750	756	762	2	19	GGAGGTCGTGGTATTGG
ENSMUST00000181605.1_9530082P21RIK-203	789	796	809	816	2	17	GGATGAAGGATTGAATCCATGGGAGGAGG
ENSMUST00000181605.1_9530082P21RIK-203	878	885	891	898	2	20	GGCTGTAGGCTGAGGCAAGTGG
ENSMUST00000181605.1_9530082P21RIK-203	999	1005	1014	1018	2	17	GGGAGAGGACCCCATGGCAGG
ENSMUST00000181605.1_9530082P21RIK-203	1042	1051	1060	1069	2	21	GGCTGAGGAGGGGCCTGAGGAGAAGTGGG
ENSMUST00000181605.1_9530082P21RIK-203	1103	1111	1119	1128	2	20	GGTCTCCAGGTGAGATGGAAGTAGAGG
ENSMUST00000181605.1_9530082P21RIK-203	1197	1200	1206	1210	2	19	GGAGGCAGAGGTAGG
ENSMUST00000181605.1_9530082P21RIK-203	1497	1500	1503	1509	2	19	GGTGGAGGCCCAGG
ENSMUST00000181605.1_9530082P21RIK-203	1880	1887	1894	1901	2	21	GGCAGGCGGTATGTGGTTTGTGG
ENSMUST00000181605.1_9530082P21RIK-203	3084	3088	3094	3101	2	19	GGGAGGCAGAGGCTGGTGG
ENSMUST00000192296.1_GM38271-001	182	185	194	224	3	46	GGGGGGAGAACTGGGCAGGAAAAGTACAAGTTTACATCACTAGGG
ENSMUST00000192296.1_GM38271-001	371	377	385	397	2	17	GGGTGAGGAGTTCAGGAATGCATTCTGG
ENSMUST00000192296.1_GM38271-001	439	444	449	457	3	62	GGGAGGGGTCGGGCTCTGGGG
ENSMUST00000192296.1_GM38271-001	693	700	711	721	2	18	GGCTATAGGCACAAGCTTGGCAGCAGATGG
ENSMUST00000192296.1_GM38271-001	1332	1339	1343	1349	2	19	GGTTGTAGGAGGGGCCAGG
ENSMUST00000195351.1_GM37963-001	535	540	548	556	2	19	GGGCTGGTGAGATGGCTCAGCGG
ENSMUST00000204387.1_GM44189-001	327	332	340	351	2	17	GGGCTGGATTCCTGGAGAGATAATGG
ENSMUST00000204387.1_GM44189-001	1320	1335	1344	1353	3	60	GGGGTGCCCTGGACTGGGCGAAGTGGGAGTGCTGGG
ENSMUST00000204387.1_GM44189-001	1702	1705	1714	1723	2	17	GGTGGCCCCCGCGGAACGTGAGG
ENSMUST00000204387.1_GM44189-001	1766	1770	1773	1777	2	20	GGAAGGTGGCAGG
ENSMUST00000204387.1_GM44189-001	1903	1906	1915	1924	2	17	GGTGGGCCCCACGGAACGTGAGG
ENSMUST00000206710.1_GM45033-001	729	739	748	755	2	19	GGAGTTCTCTGGTGGAATTGGGGGGTGG
ENSMUST00000206710.1_GM45033-001	1478	1490	1499	1505	2	17	GGAATAGTTTGAGGAGAATTTGGATTAGG
ENSMUST00000206710.1_GM45033-001	2375	2385	2391	2401	2	18	GGTCAATTTTGGTGAAGGTGCCATGAGG
ENSMUST00000194706.1_GM7292-001	88	98	104	114	2	18	GGCCCCTCACGGCCTCGGCCCGCTCCGG
ENSMUST00000194706.1_GM7292-001	184	194	199	207	2	17	GGCAGCCACCGGCTAGGCCACGCGG
ENSMUST00000194706.1_GM7292-001	347	356	364	373	2	20	GGCGAGCGTGGCATGACGGGAAGAATGG
ENSMUST00000194706.1_GM7292-001	398	407	416	426	2	20	GGCCTTCGGGGCTTCTGCGGCCTAAGGCGG
ENSMUST00000194706.1_GM7292-001	459	464	469	473	2	20	GGCTCGGGACGGGAGG
ENSMUST00000194706.1_GM7292-001	522	528	535	542	2	20	GGGCCTGGACGAAGGTGAGCGG
ENSMUST00000194706.1_GM7292-001	766	773	778	782	2	19	GGGTAAAGGAGAGGTAGG
ENSMUST00000194706.1_GM7292-001	927	933	939	944	2	20	GGAGGAGGAAGAGGCCCGG
ENSMUST00000194706.1_GM7292-001	1724	1730	1736	1742	2	21	GGGTTTGGAGGAGGTGTTGG
ENSMUST00000194706.1_GM7292-001	1977	1982	1984	1989	2	19	GGCTTGGGGATAGG
ENSMUST00000194706.1_GM7292-001	2347	2351	2355	2359	2	21	GGTGGGAGGGAAGG
ENSMUST00000195445.1_GM37144-001	618	627	633	642	2	19	GGGGTCATCGGCACTGGATCCCCTGG
ENSMUST00000195445.1_GM37144-001	997	1005	1013	1021	2	21	GGTAAAATGGCTTCATGGGTAAACGG
ENSMUST00000181620.2_D930016D06RIK-003	559	568	577	582	2	18	GGAACAGATGGAGCAGCTGGTGCGG
ENSMUST00000181620.2_D930016D06RIK-003	701	707	714	717	2	18	GGACCTGGAAGTTGGAGG
ENSMUST00000181620.2_D930016D06RIK-003	2824	2832	2837	2842	2	19	GGAAGCCTGGAAAGGAAAGG
ENSMUST00000181620.2_D930016D06RIK-003	3094	3103	3112	3121	2	21	GGAAGACCAGGAGTTTAGGGGGAACCTGG
ENSMUST00000089534.5_GM7293-001	1093	1097	1125	1133	3	48	GGGAGGGCTCCCTAGGCCCCTCCTGTTATTATGGGGCTGTGGG
ENSMUST00000089534.5_GM7293-001	1234	1240	1243	1249	2	19	GGGGTAGGTGGTCCAGG
ENSMUST00000089534.5_GM7293-001	1265	1268	1277	1285	2	17	GGAGGCCATGTAGGCCATGAGG
ENSMUST00000089534.5_GM7293-001	1552	1557	1564	1568	2	19	GGGTAGGAACACGGAAGG
ENSMUST00000089534.5_GM7293-001	1715	1724	1729	1736	2	18	GGCAGTGATGGCATGGACCGTGG
ENSMUST00000089534.5_GM7293-001	1771	1781	1786	1790	2	17	GGATGACCTTGGCCAGGGGGG
ENSMUST00000089534.5_GM7293-001	1878	1886	1893	1898	2	19	GGGGCATCGGCAGAAGGGGCGG
ENSMUST00000089534.5_GM7293-001	2196	2207	2216	2224	2	19	GGAGAGCAGAAGGCAGCCCTGGTGACCAGG
ENSMUST00000089534.5_GM7293-001	2307	2317	2323	2327	2	17	GGCTGTCTCTGGAACAGGGAGG
ENSMUST00000089534.5_GM7293-001	2968	2977	2986	2995	2	21	GGTGAGGTGGGTGTGAATGGACATACAGG
ENSMUST00000192942.2_GM37276-001	915	925	933	941	2	19	GGACATTCTAGGAATGTTGGAACACTGG
ENSMUST00000192942.2_GM37276-001	1316	1323	1326	1330	3	61	GGGAAAAGGGGGGTGGG
ENSMUST00000067136.6_1700082M22RIK-001	54	62	73	82	2	19	GGAGTCCCGGAACCAAGGTGGCTTCAGTGG
ENSMUST00000067136.6_1700082M22RIK-001	134	138	141	145	2	20	GGAAGGTGGCCGG
ENSMUST00000067136.6_1700082M22RIK-001	573	580	583	592	2	17	GGTGTGAGGTGGAATCTCAGG
ENSMUST00000195240.1_GM37724-001	258	280	292	298	3	53	GGGATCCAACTTACGATCTTCTGGGCTCCTCCAAGGGCTTGGG
ENSMUST00000195240.1_GM37724-001	1120	1122	1125	1130	2	19	GGGGAGGAAAGG
ENSMUST00000195240.1_GM37724-001	1187	1199	1205	1211	2	17	GGAACTCAAACAGGTCAGGGAGCAGG
ENSMUST00000183707.1_1500004A13RIK-002	527	530	532	539	2	17	GGAGGGGCAACTGG
ENSMUST00000183707.1_1500004A13RIK-002	1615	1624	1633	1641	2	20	GGAGTCCAAGGCTGGGAAGGGGGAGAGG
ENSMUST00000183707.1_1500004A13RIK-002	1821	1829	1840	1845	2	17	GGATTTAAGGCTCTGCAGAGGGGCGG
ENSMUST00000183707.1_1500004A13RIK-002	1986	1991	1997	2004	2	19	GGTGAGGCCAAGGTAGAAGG
ENSMUST00000183707.1_1500004A13RIK-002	2446	2452	2459	2464	2	19	GGAAGAGGAGAGAGGAGCGG
ENSMUST00000183707.1_1500004A13RIK-002	2516	2522	2530	2538	2	19	GGGGCAGGCAGCCAGGCCAGCAGG
ENSMUST00000183707.1_1500004A13RIK-002	2621	2629	2634	2644	2	17	GGAAGTCAGGATTGGATTAAACTGG
ENSMUST00000183707.1_1500004A13RIK-002	2829	2834	2839	2844	2	21	GGTTCGGTTCGGTTCGG
ENSMUST00000183707.1_1500004A13RIK-002	2911	2916	2921	2926	2	21	GGTTTGGTTTGGTTTGG
ENSMUST00000183707.1_1500004A13RIK-002	3398	3405	3411	3418	2	20	GGCACTCGGGACGGGTCCCTGG
ENSMUST00000183707.1_1500004A13RIK-002	4247	4249	4255	4258	2	18	GGGGATTTGGCGG
ENSMUST00000183707.1_1500004A13RIK-002	4715	4726	4734	4742	2	19	GGTTTTAATTTGGACTCAGGGTTCTGAGG
ENSMUST00000183707.1_1500004A13RIK-002	4839	4843	4849	4852	2	19	GGGGGGAGATGGAGG
ENSMUST00000183707.1_1500004A13RIK-002	4895	4905	4912	4919	2	19	GGGTTAACAAGGAAAGTGGTGATAGG
ENSMUST00000183707.1_1500004A13RIK-002	5029	5037	5047	5054	2	19	GGGTTTCAGGTGGATGACGGGAGCAGG
ENSMUST00000183707.1_1500004A13RIK-002	5200	5202	5209	5215	2	17	GGGGAAGCTGGTCCTGG
ENSMUST00000183707.1_1500004A13RIK-002	5320	5328	5339	5346	2	18	GGCTGGCTGGATCAGATGAGGAATCTGG
ENSMUST00000183707.1_1500004A13RIK-002	5430	5439	5448	5457	2	21	GGCTGGGTTGGATAAGGAGGGGCTTCTGG
ENSMUST00000183707.1_1500004A13RIK-002	5491	5498	5503	5509	2	19	GGAGAAAGGCTTGGAATCGG
ENSMUST00000138426.1_GM12953-001	69	78	81	85	2	17	GGGCAGCTAGGAGGAGGG
ENSMUST00000138426.1_GM12953-001	731	735	740	745	3	63	GGGGGGGTGGGGGTGGG
ENSMUST00000193912.1_2900022M07RIK-001	696	703	709	717	2	19	GGAGTTAGGGGAAGGACTAAAGG
ENSMUST00000193912.1_2900022M07RIK-001	800	810	814	822	2	17	GGGTACACGTGGAGGGACCCATGG
ENSMUST00000193912.1_2900022M07RIK-001	850	860	869	878	2	20	GGCCTTGTCTGGCACCAATGGGAGGGGAGG
ENSMUST00000193912.1_2900022M07RIK-001	925	933	943	951	3	62	GGGCAGTGGGGTGATATTGGGCAGGTGGG
ENSMUST00000213142.1_RP24-553E23.8-001	537	546	555	564	2	21	GGCCATGGTGGTCTGATAGGATACATGGG
ENSMUST00000213142.1_RP24-553E23.8-001	618	628	634	644	2	18	GGTCAATTTTGGAGAAGGTCTCGTGAGG
ENSMUST00000180825.1_GM26699-201	455	459	465	472	2	19	GGGAGGCAGAGGCAAGAGG
ENSMUST00000180825.1_GM26699-201	1499	1502	1510	1514	2	17	GGAGGTCTCTCGGTGGG
ENSMUST00000180825.1_GM26699-201	1658	1686	1690	1695	3	48	GGGGTTAGTAGTGGTTTCGTTAAGACCAGGGAGGGAGGGG
ENSMUST00000180825.1_GM26699-201	1720	1724	1727	1732	2	19	GGACGGCGGCGAGG
ENSMUST00000180825.1_GM26699-201	1758	1764	1770	1776	2	21	GGAGCTGGAGCTGGGGGTGG
ENSMUST00000180825.1_GM26699-201	2086	2095	2101	2107	4	82	GGGGGACGAGGGGAAGGGGTGGGGG
ENSMUST00000174808.1_MALAT1-005	83	91	99	107	2	21	GGCCTTGGGGTGGAGGGGTGAGGTGG
ENSMUST00000174808.1_MALAT1-005	153	162	173	180	2	18	GGCACTGAAGGCTTAATGTAGGACAGCGG
ENSMUST00000174808.1_MALAT1-005	406	411	420	428	3	61	GGGGAGGGAAAAGGGGGAAAGCGGG
ENSMUST00000205400.1_GM44509-001	516	521	526	530	2	20	GGAAAGGGCAGGTGGG
ENSMUST00000208685.1_A930016O22RIK-001	278	284	290	298	2	19	GGCATTGGACAGGGAGCAGAGG
ENSMUST00000208685.1_A930016O22RIK-001	513	522	532	541	2	20	GGCTCCAGGGGACAGACACGGGCACACTGG
ENSMUST00000208685.1_A930016O22RIK-001	870	874	876	882	2	18	GGGAGGGGTCTTGG
ENSMUST00000208685.1_A930016O22RIK-001	1468	1471	1479	1484	2	17	GGGGGATTCTAGGCAGGG
ENSMUST00000208685.1_A930016O22RIK-001	1521	1524	1532	1537	2	17	GGGGGATTCTAGGCAAGG
ENSMUST00000208685.1_A930016O22RIK-001	1626	1629	1637	1641	2	17	GGGGGATTCTAGGCAGG
ENSMUST00000208685.1_A930016O22RIK-001	1732	1735	1743	1747	2	17	GGGGGATTCTAGGCAGG
ENSMUST00000208685.1_A930016O22RIK-001	1942	1952	1961	1968	2	19	GGGATAGGCAGGGTTAGAAGGCAGTGGG
ENSMUST00000176387.1_GM20712-001	60	68	79	86	2	18	GGCTGAGTGGCCTTCCTCTGGAGTGTGG
ENSMUST00000176387.1_GM20712-001	1043	1052	1055	1058	2	17	GGGAACATAGGTGGGGG
ENSMUST00000199799.1_GM43604-001	251	253	257	263	2	18	GGGGCTGGAGATGG
ENSMUST00000199799.1_GM43604-001	436	441	449	454	2	19	GGACTGGAGAAATGGCACGG
ENSMUST00000171173.1_GM17344-001	128	134	142	154	2	17	GGACCAGGGCGCAGGGAGAGCAATTTGG
ENSMUST00000171173.1_GM17344-001	180	187	197	208	2	18	GGCCAGAGGAAGTGACAGGGTCACGTGTGG
ENSMUST00000171173.1_GM17344-001	1099	1107	1114	1121	2	20	GGTGAAATGGAGCAGGGAGAAAGG
ENSMUST00000190938.1_GM28198-001	399	402	407	411	2	19	GGAGGACGGGCAGG
ENSMUST00000143016.1_GM12207-001	142	145	149	152	2	20	GGAGGCAGGCGG
ENSMUST00000202387.1_GM43579-001	401	411	418	426	2	19	GGAGCACCCCGGCCAAAGGCGCCCTGG
ENSMUST00000202387.1_GM43579-001	611	618	621	635	3	56	GGGATTTGGGGGGAGCTCAGCCTTGGG
ENSMUST00000202387.1_GM43579-001	740	749	758	766	2	20	GGGGCCCAGGGCCTCGCTGGTTGGATGG
ENSMUST00000193542.2_GM37254-001	442	446	448	452	2	19	GGATGGGGTCGG
ENSMUST00000193542.2_GM37254-001	1439	1446	1453	1461	2	20	GGGGCTGGGTTACAGGGTCAGAGG
ENSMUST00000200675.1_GM43506-001	156	168	181	191	3	62	GGGCAATGACTGGGGTGTAGAGTTAGGGAACAGCCGGG
ENSMUST00000200675.1_GM43506-001	218	224	235	244	2	17	GGTGATGGTATGACGTAGGATAGCTGGG
ENSMUST00000200675.1_GM43506-001	590	595	598	604	2	19	GGTGTGGTGGCGCAGG
ENSMUST00000200675.1_GM43506-001	625	628	634	638	2	19	GGAGGCAGAGGCAGG
ENSMUST00000141174.1_GM14493-001	133	142	152	161	2	20	GGCCCACCAGGATGTCCTTGGGCTTCCAGG
ENSMUST00000141174.1_GM14493-001	179	186	195	205	2	19	GGCCGGCGGAGACGAAGGCTGGTGCAGG
ENSMUST00000141174.1_GM14493-001	268	272	303	310	3	46	GGGAGGGCGCGAAAAAGCTTTCATTGGCGCTGCCCGGGCTTGGGG
ENSMUST00000141174.1_GM14493-001	381	386	391	393	2	19	GGCTCGGACAGGGG
ENSMUST00000141174.1_GM14493-001	500	506	515	523	2	19	GGGAAAGGTGTCCCAGGCGCCCAGG
ENSMUST00000181462.1_GM26631-001	133	141	147	157	2	18	GGCGCGCAGGCGCGGGTTTCCCTTGG
ENSMUST00000181462.1_GM26631-001	771	780	788	794	2	19	GGTATGAGAGGTCTTCTGGTAGGGG
ENSMUST00000197729.1_GM43547-001	164	172	178	190	2	17	GGGCCTCTGGATCTGGATCTGAATCTGG
ENSMUST00000194316.1_GM36955-001	1152	1160	1168	1176	2	21	GGATCTTAGGATTCCAGGATCCCAGG
ENSMUST00000194316.1_GM36955-001	1262	1270	1277	1286	2	19	GGTTCACAGGAGCCCGGAATCACAGG
ENSMUST00000194316.1_GM36955-001	1330	1338	1342	1347	2	18	GGATTATAGGAAGGACAGG
ENSMUST00000194058.1_GM38253-001	131	146	159	165	3	58	GGGTAAGTGGCAGTTGGGGAGAGAGAGAGGGAGAGGG
ENSMUST00000194058.1_GM38253-001	1962	1967	1980	1990	3	58	GGGATGGGTCCCCAGGACGGGCATCTCTGGG
ENSMUST00000194058.1_GM38253-001	2447	2452	2461	2470	2	18	GGAGTGGTATTGCTGGACCTTCGGG
ENSMUST00000194058.1_GM38253-001	2630	2637	2640	2649	2	17	GGTGTGAGGTGGAATCTCAGG
ENSMUST00000194058.1_GM38253-001	3872	3882	3888	3893	2	17	GGAATAAAATGGCAAAGGAGAGG
ENSMUST00000194058.1_GM38253-001	4412	4418	4424	4431	2	20	GGCTTAGGTTTAGGATACAGG
ENSMUST00000194058.1_GM38253-001	4499	4507	4515	4523	2	21	GGTTAGTTGGTTGGTTGGTTGGTTGG
ENSMUST00000195723.1_GM37077-001	696	703	706	715	2	17	GGTGTGAGGTGGAATCTCAGG
ENSMUST00000195723.1_GM37077-001	983	993	1002	1011	2	20	GGAGAGAGGAGGATCCTGTGGGCCTGCTGG
ENSMUST00000195723.1_GM37077-001	1047	1053	1059	1065	2	21	GGTTGTGGTGGGGGTTGGGG
ENSMUST00000200070.1_GM43847-001	335	337	343	347	2	18	GGGGTACTGGTTGG
ENSMUST00000200070.1_GM43847-001	578	583	592	595	2	17	GGAATGGATCCCCAGGTGG
ENSMUST00000200070.1_GM43847-001	1209	1214	1225	1231	2	17	GGAAGGGTTGTCCCACGGGACAGG
ENSMUST00000200070.1_GM43847-001	1759	1764	1769	1773	2	20	GGCAAGGAAAGGCTGG
ENSMUST00000200070.1_GM43847-001	1866	1870	1876	1880	2	19	GGGAGGTAGAGGCAGG
ENSMUST00000192994.1_GM37123-001	703	706	708	713	2	19	GGAGGGGAATGG
ENSMUST00000192689.1_A930004J17RIK-001	533	540	546	552	2	20	GGTGTCTGGTGTTGGAAGAGG
ENSMUST00000192689.1_A930004J17RIK-001	1679	1695	1709	1717	3	58	GGGCAATGTAAAGAATGGGTCCCTGTCTCAGGGAGGGAGGG
ENSMUST00000192689.1_A930004J17RIK-001	1863	1871	1882	1891	2	19	GGCTCCTCGGAAAGTTTGAGGACAGCCTGG
ENSMUST00000192689.1_A930004J17RIK-001	2281	2289	2299	2309	2	19	GGGTTCGTGGAGATTTGAGGTGCTTGTAGG
ENSMUST00000192689.1_A930004J17RIK-001	2474	2477	2480	2483	2	21	GGGGGTGGTGG
ENSMUST00000192689.1_A930004J17RIK-001	2698	2705	2713	2726	2	17	GGCCTGTGGTTGACAGGCCAAGATTACAGG
ENSMUST00000192689.1_A930004J17RIK-001	2926	2932	2942	2949	2	18	GGCCTTGGTAGAGAATGGGGAGTGG
ENSMUST00000192689.1_A930004J17RIK-001	3532	3542	3553	3560	2	18	GGTTTTGTGTGGCTTTAGTGTGGATTTGGG
ENSMUST00000192689.1_A930004J17RIK-001	3911	3917	3923	3935	2	17	GGCTAAGGATATGGTAAGAGCTCAGG
ENSMUST00000192689.1_A930004J17RIK-001	4005	4013	4022	4026	2	17	GGTACTCAGGAAGCAGAGGCAGG
ENSMUST00000192689.1_A930004J17RIK-001	4334	4340	4345	4348	2	19	GGGCTTGGGTTGGGGG
ENSMUST00000191877.1_GM38114-001	109	114	116	121	2	19	GGAGTGGGGAATGG
ENSMUST00000191877.1_GM38114-001	253	257	260	263	2	20	GGAAGGCGGAGG
ENSMUST00000191877.1_GM38114-001	528	536	544	556	2	18	GGTTTAGGGGCTCTGAGGATTGAACTCAGG
ENSMUST00000191877.1_GM38114-001	746	749	752	755	2	21	GGCGGGGGAGG
ENSMUST00000191877.1_GM38114-001	1058	1060	1067	1070	2	17	GGGGCATATGGTGG
ENSMUST00000191877.1_GM38114-001	1104	1107	1110	1114	2	20	GGGGGAGGATGG
ENSMUST00000196660.1_GM36266-001	94	104	110	122	2	17	GGGCAACTGTGGATCTGGCTGAGACTTTGG
ENSMUST00000196660.1_GM36266-001	248	258	265	272	2	19	GGGCCAGCCAGGAAGACGGCCTCCGG
ENSMUST00000196660.1_GM36266-001	337	343	355	362	2	17	GGTTGAGGCCACACCACAGGGCGATGG
ENSMUST00000196660.1_GM36266-001	409	422	442	450	3	56	GGGGGGTTAAGGTGGGAATACTAGAGGCCTGGAGGGAAGTGGGG
ENSMUST00000196660.1_GM36266-001	505	512	515	524	2	17	GGGAGCTGGAGGAAAAGCAGG
ENSMUST00000196660.1_GM36266-001	785	794	801	810	2	19	GGTCAATCAGGCATGGGGACGCAGAGG
ENSMUST00000196660.1_GM36266-001	1371	1379	1387	1395	2	21	GGGGGGCTGGAGAGTTGGCTCAGTGG
ENSMUST00000135857.1_GM11646-001	220	228	236	241	2	19	GGGCAACTGGAGGTATGGCTTGG
ENSMUST00000194247.1_GM38195-001	121	128	136	146	2	19	GGGGGAAGGATTGAAGGAACCAAAAGG
ENSMUST00000194247.1_GM38195-001	379	384	388	404	3	56	GGGGAGGGAGGGAAGAAATCTGAGAGGG
ENSMUST00000194247.1_GM38195-001	933	941	949	957	2	21	GGATCTTAGGATTCCAGGATTCCAGG
ENSMUST00000194247.1_GM38195-001	991	1000	1008	1016	2	20	GGACTCAGAGGAAGCTTGGCTCCCAGG
ENSMUST00000142289.1_GM13008-001	204	217	224	232	2	17	GGCCATTGTGCATGGGGTGAGGGACTGTGG
ENSMUST00000142289.1_GM13008-001	300	313	320	328	2	17	GGCTAGAAAATCTGGCTCTAGGTAAACTGG
ENSMUST00000208692.1_GM44810-003	38	47	56	59	2	17	GGGAAAGAAGGGACATCTGGTGG
ENSMUST00000208692.1_GM44810-003	381	386	394	400	2	19	GGTATGGAATCTCGGCGTAGG
ENSMUST00000208692.1_GM44810-003	1295	1300	1309	1316	2	18	GGTTTGGTATAGAAGGGAAAAGG
ENSMUST00000213634.1_RP23-228B2.5-001	102	112	119	126	3	62	GGGTACAGCTGGGAACAGGGGCCAGGG
ENSMUST00000213634.1_RP23-228B2.5-001	576	583	590	598	2	20	GGCTCCAGGAGTTAGGGAGCCTGG
ENSMUST00000213634.1_RP23-228B2.5-001	1334	1338	1342	1350	2	18	GGAGGGTGGGTTCTCAGG
ENSMUST00000200303.1_GM42840-001	523	531	538	541	2	17	GGAACGCTGGACAGTGGTGG
ENSMUST00000200303.1_GM42840-001	567	571	577	581	2	19	GGGAGGCAGAGGCAGG
ENSMUST00000200303.1_GM42840-001	664	667	670	673	2	21	GGAGGCGGGGG
ENSMUST00000200303.1_GM42840-001	2115	2119	2124	2131	2	19	GGGAGGAGAGGCCCTTGG
ENSMUST00000200303.1_GM42840-001	2206	2211	2217	2220	3	62	GGGGCGGGGTTGGGGGG
ENSMUST00000186823.1_GM29371-001	213	220	224	228	2	19	GGGCTTTGGTAGGCTGG
ENSMUST00000186823.1_GM29371-001	366	373	375	381	2	17	GGAGCCAGGGGAAAAGG
ENSMUST00000186823.1_GM29371-001	663	671	677	686	2	19	GGAACAATGGCACTGGCTGTTGAGG
ENSMUST00000186823.1_GM29371-001	845	851	857	864	2	20	GGTACTGGGAGGGGAACTAGG
ENSMUST00000181323.1_GM26669-201	937	939	944	949	2	19	GGGGTTCGGGCTGG
ENSMUST00000181323.1_GM26669-201	1091	1101	1111	1118	2	19	GGCCAGCTGGGGGAGCTGCTGGTTGCGGG
ENSMUST00000181323.1_GM26669-201	1147	1154	1160	1164	2	19	GGGCAGAGGCTCTGGGAGG
ENSMUST00000181323.1_GM26669-201	1298	1303	1308	1313	3	64	GGGGGGGGTGGGGGGGGG
ENSMUST00000181323.1_GM26669-201	1497	1506	1516	1523	3	62	GGGGTTTGAGGGAAAGTTAGGGGGTGGGG
ENSMUST00000181323.1_GM26669-201	1737	1743	1749	1755	2	21	GGGCAAGGACTAGGATCTGG
ENSMUST00000181323.1_GM26669-201	1768	1774	1780	1785	2	20	GGTCCCGGTGCGGGGAAGG
ENSMUST00000203822.1_GM43863-001	164	166	169	173	2	19	GGGGAGGAAGG
ENSMUST00000203822.1_GM43863-001	367	374	381	387	2	20	GGAAGCAGGGCGGAGGGCAAGG
ENSMUST00000203822.1_GM43863-001	468	478	488	498	3	64	GGGCCTGCGCGGGCTCGGGCGGGAGCTTCCGGG
ENSMUST00000203822.1_GM43863-001	669	680	700	708	3	56	GGGCGGGAAGCGGGGCTCACCACGCCGAAAAGGGCGTTCGGG
ENSMUST00000203822.1_GM43863-001	749	756	763	770	2	21	GGCAGTCGGACTGGGGTCACGGG
ENSMUST00000203822.1_GM43863-001	862	872	881	890	2	20	GGCCGGCGCCGGAAGTGGGGGAAGGAAAGG
ENSMUST00000185789.1_KCNQ1OT1-001	128	133	138	142	2	20	GGCCCGGTGTGGTCGG
ENSMUST00000185789.1_KCNQ1OT1-001	167	178	183	189	2	17	GGCTTCTCCTCGGCGTGGTTACGG
ENSMUST00000185789.1_KCNQ1OT1-001	493	496	500	508	2	17	GGTGGTCGGCGATATGG
ENSMUST00000185789.1_KCNQ1OT1-001	731	736	746	751	2	17	GGCATGGTTCTCCTAGGTATGG
ENSMUST00000185789.1_KCNQ1OT1-001	1053	1055	1058	1066	2	17	GGGGTGGTCTTGAGG
ENSMUST00000185789.1_KCNQ1OT1-001	1100	1107	1113	1120	2	20	GGTGAGTGGCCTAGGACACCGG
ENSMUST00000185789.1_KCNQ1OT1-001	1316	1324	1332	1340	2	21	GGGGGAAGGGTATCGTGGAACTGAGG
ENSMUST00000185789.1_KCNQ1OT1-001	1509	1517	1526	1551	3	52	GGGGGATTGGGAACTTGGGGTGGAGGCCGCAGTGGTTGCAGTGGG
ENSMUST00000185789.1_KCNQ1OT1-001	1982	1989	1993	2000	2	19	GGTCTGAGGTAGGGATCAGG
ENSMUST00000185789.1_KCNQ1OT1-001	2436	2444	2448	2452	2	18	GGAAAGCAGGCAGGCAGG
ENSMUST00000185789.1_KCNQ1OT1-001	2945	2948	2952	2956	2	20	GGGGGCTGGAAGG
ENSMUST00000185789.1_KCNQ1OT1-001	3058	3068	3074	3081	2	18	GGTAAGATAAGGAGCAGGCCAAGGG
ENSMUST00000185789.1_KCNQ1OT1-001	3724	3733	3737	3744	2	17	GGAGATAAAGGAAGGTATTTGG
ENSMUST00000185789.1_KCNQ1OT1-001	4775	4778	4781	4784	2	21	GGGGGTGGTGG
ENSMUST00000185789.1_KCNQ1OT1-001	5025	5030	5037	5045	2	19	GGAAGGGAGTGGGGGTTACAGG
ENSMUST00000185789.1_KCNQ1OT1-001	5348	5359	5364	5373	2	17	GGTGCATGCATGGGTGGGGTCCAGAGG
ENSMUST00000185789.1_KCNQ1OT1-001	6106	6113	6120	6127	2	21	GGATGGGGGTTGAGGGGAGAGGG
ENSMUST00000185789.1_KCNQ1OT1-001	6242	6247	6252	6256	3	63	GGGTGGGGGTGGGGGGG
ENSMUST00000185789.1_KCNQ1OT1-001	6835	6841	6846	6853	2	19	GGAGCCGGCCTGGAAAGAGG
ENSMUST00000185789.1_KCNQ1OT1-001	7395	7397	7402	7407	2	19	GGGGCAGGGCCAGG
ENSMUST00000185789.1_KCNQ1OT1-001	7530	7540	7552	7558	2	17	GGCTTCCAGGGGCAATCACAGTGGATATGG
ENSMUST00000185789.1_KCNQ1OT1-001	7807	7819	7831	7843	3	64	GGGGGAGAGAGAGGGAGAGGGTGAGGGTGAGGGCGAGGG
ENSMUST00000185789.1_KCNQ1OT1-001	7903	7912	7921	7929	2	20	GGCTTATCTGGTCTGGCAGGAAGTTAGG
ENSMUST00000185789.1_KCNQ1OT1-001	8087	8094	8102	8114	2	17	GGGAGCTGGGAATCTGGTCTAATGAAAGG
ENSMUST00000185789.1_KCNQ1OT1-001	8334	8338	8348	8355	2	17	GGAGGGATTTTACAGGAGTCAGG
ENSMUST00000185789.1_KCNQ1OT1-001	8493	8502	8505	8508	2	17	GGACACTGTGGAGGAGG
ENSMUST00000185789.1_KCNQ1OT1-001	8701	8706	8711	8714	2	19	GGAGGGGAATGGAGG
ENSMUST00000185789.1_KCNQ1OT1-001	8761	8765	8770	8777	2	19	GGAGGGAATGGGTAGAGG
ENSMUST00000185789.1_KCNQ1OT1-001	8905	8908	8913	8922	2	17	GGAGGAGTGGAGTATGAGG
ENSMUST00000185789.1_KCNQ1OT1-001	8991	8996	9008	9017	3	59	GGGAAGGGACCAGCGTAGGGAAAGAAGGG
ENSMUST00000185789.1_KCNQ1OT1-001	9072	9080	9085	9092	2	19	GGATAGATGGACAGGAAAGAGG
ENSMUST00000185789.1_KCNQ1OT1-001	9501	9508	9519	9524	3	60	GGGGGAGGGGTGTGCAGTGGGCAGGG
ENSMUST00000185789.1_KCNQ1OT1-001	9603	9610	9617	9624	2	21	GGTCCAGGGTTCAAGGTGCAAGG
ENSMUST00000185789.1_KCNQ1OT1-001	9791	9799	9806	9813	2	20	GGCTCAGAGGCCAGAGGCCAGAGG
ENSMUST00000185789.1_KCNQ1OT1-001	10017	10027	10037	10043	2	18	GGGATTGTATGGCAAAACCCGGATGGGG
ENSMUST00000185789.1_KCNQ1OT1-001	10831	10840	10845	10854	2	18	GGCAGCCCAGGTTTGGAGCAGTTGG
ENSMUST00000185789.1_KCNQ1OT1-001	10873	10877	10886	10891	2	17	GGTTGGATGTAGAGGTGTGG
ENSMUST00000185789.1_KCNQ1OT1-001	10913	10921	10926	10933	2	19	GGGTAAATGGAAAGGCCACAGG
ENSMUST00000185789.1_KCNQ1OT1-001	11839	11846	11852	11872	3	54	GGGGTGGGGGTGGGGGCAGGCTATCTGGCTGTCGGG
ENSMUST00000185789.1_KCNQ1OT1-001	12330	12334	12339	12341	2	19	GGCTGGGCTGGGG
ENSMUST00000185789.1_KCNQ1OT1-001	12389	12398	12405	12415	2	19	GGCTTTTGAGGAACCAGGAACCCTCAGG
ENSMUST00000185789.1_KCNQ1OT1-001	12443	12454	12463	12471	2	19	GGTGCCATGAAGGGCTCATTGGCATTGGGG
ENSMUST00000185789.1_KCNQ1OT1-001	13161	13167	13175	13180	2	19	GGAGCAGGCTTAGAGGGCAGG
ENSMUST00000185789.1_KCNQ1OT1-001	13505	13508	13511	13514	2	21	GGAGGTGGGGG
ENSMUST00000185789.1_KCNQ1OT1-001	13598	13601	13604	13608	2	20	GGTGGAGGTTGG
ENSMUST00000185789.1_KCNQ1OT1-001	14127	14134	14143	14153	2	19	GGGCCATGGAGCGAGAGGCTAGCCCTGG
ENSMUST00000185789.1_KCNQ1OT1-001	15238	15248	15257	15265	2	19	GGAGAACTCTGGGGCCCCAGGCCCCATGG
[truncated: 629 more rows]
