# Supplementary material for: Identifying sequence features that drive ribosomal association for lncRNA
Source: BMC Genomics. 2018 Dec 31;19(Suppl 10):906. doi: 10.1186/s12864-018-5275-8 (PMC6311901; doi:10.1186/s12864-018-5275-8)
Supplement: Supplementary file 3 — Raw data for mouse. (ZIP 5080 kb) [file 12864_2018_5275_MOESM3_ESM.zip › raw_mouse/12_mouse_mrna_data.txt]

class	fLen	gc	nE	fELen	minELen	maxELen	avgELen	fEgc	minEgc	maxEgc	avgEgc	fILen	minILen	maxILen	avgILen	fIgc	minIgc	maxIgc	avgIgc	pOrfLen	pOrfCov	pOrfSp	pOrf5utrLen	pOrf5utrCov	pOrf5utrSp	pOrf5utrSpFC	pOrf3utrLen	pOrf3utrCov	pOrf3utrSp	pOrf3utrSpFC	fOrfLen	fOrfCov	fOrfSp	fOrf5utrLen	fOrf5utrCov	fOrf5utrSp	fOrf5utrSpFC	fOrf3utrLen	fOrf3utrCov	fOrf3utrSp	fOrf3utrSpFC	uOrfLen	uOrfCov	uOrfSp	uOrf5utrLen	uOrf5utrCov	uOrf5utrSp	uOrf5utrSpFC	uOrf3utrLen
2	0.512	0.584	0.167	0.408	0.313	0.484	0.389	0.764	0.805	0.693	0.775	0.626	0.421	0.626	0.578	0.536	0.608	0.599	0.672	0.712	0.588	0.533	0.56	0.463	0.671	0.612	0.384	0.007	0.601	0.712	0.597	0.028	0.624	0.673	0.031	0.592	0.252	0.523	0.955	0.802	0.171	0.697	0.568	0.737	0.541	0.106	0.68	0.648	0.525
2	0.311	0.479	0.0	0.516	0.516	0.369	0.399	0.642	0.805	0.398	0.645	0.0	0.0	0.0	0.0	0.0	0.0	0.0	0.0	0.53	0.3	0.509	0.431	0.68	0.542	0.547	0.605	0.101	0.642	0.739	0.556	0.079	0.577	0.933	0.582	0.557	0.263	0.251	0.47	0.718	0.179	0.573	0.579	0.69	0.555	0.441	0.572	0.61	0.28
2	0.264	0.631	0.222	0.321	0.284	0.136	0.143	0.871	0.825	0.784	0.781	0.551	0.368	0.551	0.469	0.532	0.66	0.655	0.738	0.573	0.676	0.549	0.304	0.319	0.658	0.591	0.458	0.055	0.244	0.419	0.538	0.094	0.786	0.686	0.163	0.613	0.189	0.262	0.793	0.716	0.077	0.0	0.264	0.672	0.499	0.164	0.647	0.673	0.497
2	0.618	0.33	0.167	0.369	0.237	0.64	0.481	0.883	0.563	0.804	0.647	0.831	0.831	0.861	0.845	0.443	0.55	0.446	0.552	0.789	0.684	0.446	0.623	0.363	0.52	0.59	0.368	0.004	0.601	0.712	0.508	0.006	0.672	0.786	0.031	0.654	0.249	0.627	0.971	0.641	0.112	0.712	0.329	0.655	0.735	0.311	0.624	0.67	0.653
2	0.555	0.566	1.5	0.243	0.109	0.478	0.166	0.85	0.66	0.759	0.815	0.739	0.37	0.739	0.547	0.435	0.54	0.595	0.655	0.771	0.853	0.449	0.495	0.179	0.584	0.633	0.359	0.005	0.601	0.712	1.116	0.9	0.589	0.711	0.029	0.539	0.25	0.427	0.242	0.491	0.121	0.619	0.181	0.702	0.593	0.127	0.653	0.654	0.626
2	0.314	0.339	0.0	0.518	0.518	0.371	0.401	0.566	0.709	0.27	0.522	0.0	0.0	0.0	0.0	0.0	0.0	0.0	0.0	0.57	0.468	0.428	0.418	0.596	0.527	0.614	0.15	0.005	0.601	0.712	0.742	0.301	0.539	0.707	0.136	0.623	0.305	0.287	0.646	0.647	0.186	0.587	0.664	0.661	0.467	0.19	0.665	0.693	0.295
2	0.336	0.396	0.0	0.533	0.533	0.392	0.421	0.596	0.748	0.322	0.572	0.0	0.0	0.0	0.0	0.0	0.0	0.0	0.0	0.583	0.467	0.512	0.428	0.551	0.547	0.548	0.519	0.05	0.578	0.701	0.756	0.289	0.605	0.716	0.125	0.651	0.279	0.312	0.666	0.678	0.155	0.564	0.446	0.663	0.561	0.396	0.69	0.705	0.34
2	0.432	0.56	0.5	0.34	0.184	0.25	0.197	0.864	0.68	0.771	0.715	0.729	0.568	0.764	0.673	0.45	0.475	0.47	0.524	0.701	0.896	0.568	0.363	0.135	0.77	0.644	0.066	0.001	0.601	0.712	1.045	1.207	0.62	0.834	0.14	0.67	0.278	0.112	-0.098	0.75	0.162	0.529	0.154	0.815	0.472	0.092	0.645	0.575	0.508
2	0.259	0.62	0.056	0.253	0.253	0.303	0.261	0.838	0.88	0.728	0.855	0.539	0.539	0.539	0.539	0.553	0.686	0.553	0.686	0.565	0.647	0.61	0.309	0.349	0.629	0.517	0.458	0.056	0.674	0.718	0.634	0.198	0.655	0.626	0.115	0.48	0.198	0.25	0.747	0.853	0.165	0.468	0.264	0.775	0.398	0.145	0.535	0.527	0.315
2	0.298	0.425	0.222	0.253	0.253	0.201	0.173	0.674	0.698	0.452	0.604	0.622	0.376	0.622	0.554	0.489	0.593	0.583	0.646	0.626	0.975	0.442	0.063	-0.018	0.228	0.361	0.526	0.067	0.466	0.655	0.674	0.205	0.601	0.7	0.144	0.479	0.222	0.283	0.718	0.552	0.128	0.0	0.264	0.672	0.499	0.164	0.647	0.673	0.497
2	0.413	0.375	0.278	0.25	0.165	0.434	0.248	0.69	0.566	0.493	0.562	0.697	0.576	0.697	0.645	0.447	0.543	0.45	0.551	0.653	0.606	0.436	0.467	0.437	0.564	0.632	0.399	0.014	0.601	0.712	0.483	0.022	0.517	0.449	0.014	0.584	0.269	0.429	0.972	0.67	0.203	0.627	0.523	0.69	0.412	0.061	0.534	0.584	0.437
2	0.431	0.681	0.222	0.226	0.21	0.405	0.288	0.69	0.865	0.703	0.795	0.577	0.495	0.758	0.659	0.497	0.617	0.616	0.682	0.68	0.721	0.518	0.449	0.323	0.621	0.595	0.227	0.004	0.601	0.712	0.434	0.013	0.688	0.949	0.295	0.638	0.237	0.417	0.754	0.727	0.124	0.551	0.201	0.763	0.52	0.148	0.583	0.567	0.497
2	0.661	0.36	0.778	0.322	0.198	0.665	0.342	0.805	0.532	0.672	0.659	0.685	0.371	0.814	0.669	0.452	0.547	0.513	0.588	0.812	0.653	0.499	0.67	0.392	0.512	0.535	0.576	0.008	0.72	0.783	1.023	0.231	0.575	0.723	0.015	0.764	0.328	0.646	0.799	0.687	0.173	0.771	0.464	0.648	0.655	0.113	0.668	0.705	0.693
2	0.538	0.67	1.111	0.355	0.191	0.401	0.19	0.859	0.803	0.763	0.823	0.724	0.354	0.724	0.59	0.527	0.586	0.699	0.685	0.757	0.819	0.566	0.455	0.135	0.411	0.4	0.816	0.084	0.628	0.709	1.12	1.036	0.599	0.877	0.093	0.474	0.222	0.347	0.08	0.701	0.163	0.486	0.038	0.566	0.528	0.079	0.554	0.696	0.63
2	0.308	0.384	0.278	0.25	0.25	0.233	0.156	0.568	0.665	0.381	0.556	0.509	0.498	0.612	0.549	0.473	0.556	0.487	0.582	0.618	0.837	0.514	0.284	0.184	0.547	0.545	0.318	0.017	0.601	0.712	0.697	0.226	0.655	0.482	0.034	0.584	0.269	0.303	0.789	0.701	0.134	0.473	0.198	0.747	0.361	0.074	0.647	0.673	0.378
2	0.187	0.4	0.056	0.319	0.319	0.192	0.198	0.589	0.738	0.336	0.572	0.604	0.604	0.604	0.604	0.5	0.62	0.5	0.62	0.53	0.714	0.512	-0.057	-0.028	0.542	0.556	0.678	0.359	0.642	0.737	0.39	0.052	0.51	0.885	0.966	0.574	0.305	0.052	0.185	0.546	0.18	0.0	0.264	0.672	0.499	0.164	0.647	0.673	0.497
2	0.297	0.62	0.167	0.372	0.283	0.225	0.201	0.744	0.818	0.569	0.747	0.562	0.374	0.694	0.62	0.478	0.593	0.574	0.634	0.596	0.706	0.595	0.322	0.294	0.631	0.532	0.468	0.047	0.432	0.572	0.752	0.364	0.599	0.458	0.031	0.584	0.269	0.276	0.681	0.819	0.188	0.44	0.147	0.732	0.534	0.401	0.638	0.624	0.349
2	0.426	0.467	0.056	0.441	0.441	0.436	0.407	0.707	0.769	0.507	0.675	0.568	0.568	0.568	0.568	0.535	0.664	0.535	0.664	0.678	0.727	0.379	0.444	0.319	0.5	0.646	0.0	0.0	0.601	0.712	0.614	0.057	0.502	0.522	0.02	0.584	0.269	0.438	0.939	0.569	0.19	0.606	0.383	0.642	0.455	0.082	0.618	0.676	0.471
2	0.393	0.443	0.611	0.219	0.219	0.228	0.138	0.899	0.634	0.831	0.643	0.741	0.406	0.741	0.61	0.447	0.509	0.525	0.563	0.674	0.874	0.484	0.343	0.157	0.619	0.623	0.18	0.004	0.601	0.712	1.004	1.165	0.579	0.668	0.063	0.607	0.278	0.16	-0.002	0.56	0.143	0.516	0.178	0.716	0.468	0.116	0.668	0.654	0.464
2	0.486	0.384	0.111	0.382	0.292	0.509	0.405	0.791	0.711	0.649	0.685	0.705	0.695	0.705	0.7	0.448	0.556	0.48	0.576	0.696	0.59	0.48	0.498	0.328	0.547	0.577	0.841	0.139	0.678	0.77	0.881	0.263	0.588	0.58	0.02	0.552	0.256	0.473	0.77	0.675	0.164	0.649	0.404	0.671	0.489	0.077	0.659	0.68	0.529
2	0.541	0.445	0.5	0.292	0.165	0.503	0.291	0.866	0.548	0.775	0.685	0.855	0.516	0.855	0.722	0.447	0.444	0.515	0.572	0.754	0.771	0.52	0.511	0.237	0.616	0.589	0.674	0.035	0.716	0.774	0.711	0.054	0.687	0.394	0.005	0.584	0.269	0.551	0.955	0.739	0.127	0.633	0.233	0.696	0.575	0.119	0.763	0.724	0.606
2	0.356	0.274	0.333	0.081	0.081	0.233	0.178	0.69	0.611	0.478	0.516	0.479	0.455	0.718	0.602	0.507	0.49	0.534	0.562	0.652	0.875	0.415	0.267	0.093	0.517	0.62	0.581	0.065	0.385	0.606	0.932	0.886	0.516	0.777	0.16	0.548	0.292	0.201	0.147	0.526	0.171	0.368	0.035	0.516	0.361	0.053	0.647	0.673	0.448
2	0.361	0.436	0.167	0.338	0.338	0.283	0.257	0.66	0.751	0.429	0.62	0.525	0.523	0.542	0.531	0.494	0.525	0.494	0.561	0.657	0.897	0.501	0.291	0.12	0.587	0.586	0.368	0.017	0.601	0.712	0.508	0.039	0.547	0.656	0.072	0.518	0.265	0.372	0.911	0.707	0.194	0.449	0.101	0.662	0.076	0.003	0.647	0.673	0.448
2	0.591	0.213	0.944	0.302	0.221	0.557	0.256	0.783	0.568	0.635	0.51	0.639	0.396	0.715	0.621	0.438	0.414	0.465	0.485	0.782	0.756	0.463	0.571	0.278	0.52	0.573	0.55	0.012	0.411	0.606	1.086	0.576	0.575	0.516	0.006	0.584	0.269	0.532	0.525	0.621	0.159	0.681	0.28	0.627	0.661	0.187	0.685	0.73	0.644
2	0.445	0.236	0.5	0.335	0.239	0.399	0.208	0.798	0.5	0.66	0.446	0.655	0.382	0.747	0.677	0.454	0.434	0.454	0.507	0.702	0.837	0.447	0.405	0.187	0.51	0.582	0.413	0.013	0.601	0.712	0.995	0.777	0.548	0.544	0.02	0.567	0.281	0.351	0.349	0.626	0.176	0.512	0.116	0.635	0.595	0.266	0.656	0.707	0.514
2	0.41	0.447	0.5	0.119	0.119	0.254	0.177	0.693	0.632	0.524	0.586	0.503	0.502	0.724	0.622	0.45	0.502	0.543	0.592	0.685	0.877	0.461	0.309	0.088	0.668	0.677	0.646	0.068	0.703	0.79	0.674	0.099	0.633	0.11	0.002	0.584	0.269	0.42	0.92	0.661	0.136	0.459	0.079	0.742	0.176	0.005	0.647	0.673	0.5
2	0.391	0.396	0.0	0.571	0.571	0.442	0.468	0.596	0.748	0.322	0.572	0.0	0.0	0.0	0.0	0.0	0.0	0.0	0.0	0.664	0.791	0.474	0.361	0.195	0.426	0.495	0.588	0.054	0.8	0.832	0.984	1.025	0.537	0.528	0.026	0.584	0.269	0.232	0.142	0.75	0.209	0.513	0.175	0.589	0.446	0.095	0.599	0.707	0.463
2	0.308	0.193	0.278	0.253	0.174	0.225	0.156	0.568	0.542	0.274	0.43	0.66	0.554	0.66	0.603	0.364	0.316	0.373	0.409	0.619	0.847	0.438	0.262	0.145	0.569	0.632	0.468	0.044	0.447	0.644	0.925	1.163	0.527	0.635	0.089	0.7	0.335	0.064	-0.021	0.641	0.191	0.446	0.145	0.644	0.417	0.127	0.823	0.795	0.381
2	0.294	0.483	0.167	0.409	0.243	0.23	0.199	0.602	0.755	0.468	0.655	0.713	0.625	0.713	0.691	0.457	0.567	0.477	0.576	0.57	0.538	0.579	0.363	0.433	0.688	0.583	0.569	0.091	0.708	0.748	0.839	0.687	0.636	0.914	0.577	0.662	0.268	0.049	-0.023	0.664	0.135	0.511	0.332	0.74	0.459	0.203	0.665	0.636	0.335
2	0.346	0.634	0.389	0.331	0.224	0.241	0.152	0.888	0.646	0.812	0.757	0.643	0.376	0.679	0.591	0.454	0.563	0.727	0.695	0.644	0.862	0.535	0.301	0.155	0.733	0.649	0.376	0.019	0.601	0.712	0.909	0.805	0.625	0.799	0.197	0.731	0.294	0.206	0.185	0.572	0.121	0.47	0.147	0.764	0.453	0.137	0.768	0.679	0.419
2	0.503	0.265	0.111	0.284	0.284	0.491	0.419	0.546	0.611	0.237	0.456	0.783	0.559	0.783	0.731	0.396	0.491	0.403	0.496	0.714	0.65	0.43	0.532	0.391	0.502	0.594	0.477	0.013	0.44	0.642	0.324	0.003	0.499	0.726	0.044	0.684	0.346	0.515	0.963	0.615	0.202	0.654	0.385	0.648	0.629	0.251	0.625	0.678	0.533
2	0.3	0.375	0.0	0.508	0.508	0.359	0.389	0.585	0.734	0.303	0.554	0.0	0.0	0.0	0.0	0.0	0.0	0.0	0.0	0.5	0.227	0.518	0.438	0.776	0.49	0.503	0.564	0.084	0.526	0.666	0.361	0.019	0.641	0.675	0.121	0.344	0.15	0.31	0.889	0.681	0.137	0.569	0.598	0.633	0.586	0.631	0.581	0.659	0.234
2	0.531	0.342	1.167	0.367	0.217	0.423	0.178	0.928	0.54	0.878	0.594	0.761	0.492	0.761	0.659	0.412	0.397	0.452	0.52	0.752	0.808	0.518	0.487	0.203	0.601	0.579	0.631	0.029	0.612	0.718	0.508	0.012	0.741	0.698	0.031	0.772	0.254	0.543	0.967	0.727	0.099	0.63	0.241	0.675	0.572	0.121	0.786	0.752	0.595
2	0.483	0.521	0.556	0.229	0.229	0.415	0.228	0.632	0.775	0.616	0.735	0.524	0.375	0.68	0.542	0.539	0.572	0.64	0.659	0.717	0.766	0.518	0.473	0.266	0.547	0.543	0.437	0.012	0.601	0.712	1.04	0.84	0.611	0.648	0.031	0.321	0.153	0.371	0.289	0.624	0.139	0.595	0.229	0.692	0.599	0.216	0.572	0.609	0.54
2	0.453	0.533	0.667	0.396	0.229	0.365	0.18	0.811	0.705	0.682	0.675	0.684	0.367	0.684	0.552	0.46	0.571	0.628	0.685	0.702	0.795	0.543	0.423	0.21	0.723	0.637	0.583	0.035	0.595	0.699	0.781	0.16	0.669	0.673	0.044	0.733	0.274	0.451	0.835	0.767	0.141	0.59	0.266	0.76	0.475	0.084	0.757	0.676	0.515
2	0.463	0.148	0.278	0.347	0.297	0.364	0.292	0.387	0.485	0.184	0.331	0.653	0.479	0.768	0.663	0.278	0.34	0.35	0.391	0.642	0.376	0.447	0.566	0.698	0.5	0.576	0.18	0.002	0.601	0.712	0.538	0.025	0.431	0.677	0.043	0.377	0.28	0.475	0.947	0.667	0.261	0.639	0.423	0.633	0.737	0.865	0.63	0.691	0.412
2	0.327	0.27	0.0	0.527	0.527	0.383	0.413	0.528	0.662	0.206	0.46	0.0	0.0	0.0	0.0	0.0	0.0	0.0	0.0	0.647	1.008	0.367	0.086	-0.018	0.21	0.421	0.443	0.034	0.601	0.712	0.815	0.464	0.45	0.766	0.182	0.393	0.274	0.267	0.476	0.529	0.215	0.0	0.264	0.672	0.499	0.164	0.647	0.673	0.497
2	0.345	0.681	0.333	0.226	0.156	0.235	0.168	0.844	0.711	0.738	0.767	0.414	0.396	0.605	0.491	0.711	0.579	0.711	0.69	0.486	0.136	0.727	0.484	0.823	0.639	0.431	0.688	0.136	0.675	0.68	0.468	0.033	0.543	0.936	0.473	0.626	0.303	0.308	0.595	0.868	0.228	0.59	0.554	0.714	0.637	0.747	0.706	0.68	0.273
2	0.386	0.276	0.444	0.204	0.165	0.236	0.171	0.731	0.565	0.548	0.492	0.449	0.38	0.723	0.618	0.438	0.459	0.446	0.501	0.677	0.946	0.484	0.249	0.048	0.636	0.636	0.505	0.034	0.592	0.72	1.0	1.192	0.562	0.466	0.018	0.584	0.269	0.163	0.013	0.73	0.19	0.44	0.075	0.72	0.12	0.003	0.647	0.673	0.476
2	0.373	0.139	0.167	0.264	0.264	0.382	0.267	0.594	0.555	0.318	0.4	0.675	0.658	0.773	0.718	0.383	0.346	0.387	0.434	0.654	0.799	0.342	0.363	0.231	0.49	0.675	0.306	0.01	0.601	0.712	0.529	0.043	0.625	0.692	0.084	0.579	0.246	0.382	0.898	0.489	0.101	0.49	0.151	0.604	0.533	0.243	0.685	0.749	0.438
2	0.301	0.425	0.333	0.262	0.196	0.147	0.13	0.682	0.612	0.466	0.578	0.724	0.626	0.869	0.783	0.44	0.507	0.468	0.541	0.63	0.994	0.493	0.111	0.004	0.124	0.216	0.384	0.028	0.601	0.712	0.643	0.16	0.549	0.738	0.18	0.484	0.251	0.287	0.726	0.681	0.187	0.0	0.264	0.672	0.499	0.164	0.647	0.673	0.497
2	0.268	0.607	0.056	0.202	0.202	0.319	0.268	0.578	0.725	0.534	0.659	0.567	0.567	0.567	0.567	0.401	0.498	0.401	0.498	0.59	0.802	0.673	0.257	0.198	0.366	0.273	0.413	0.041	0.601	0.712	0.859	0.94	0.656	0.684	0.157	0.467	0.193	0.098	0.105	0.787	0.152	0.0	0.264	0.672	0.499	0.164	0.647	0.673	0.497
2	0.532	0.454	0.778	0.38	0.304	0.422	0.229	0.816	0.537	0.691	0.624	0.612	0.501	0.679	0.604	0.477	0.478	0.506	0.562	0.767	0.956	0.551	0.354	0.031	0.636	0.573	0.685	0.04	0.783	0.795	1.144	1.274	0.598	0.718	0.035	0.743	0.31	0.24	-0.069	0.819	0.188	0.54	0.084	0.736	0.289	0.008	0.647	0.673	0.623
2	0.465	0.178	0.278	0.357	0.297	0.366	0.293	0.411	0.515	0.367	0.386	0.782	0.512	0.782	0.718	0.344	0.387	0.415	0.439	0.676	0.545	0.509	0.524	0.482	0.49	0.51	0.592	0.035	0.434	0.606	0.434	0.01	0.63	0.69	0.046	0.207	0.088	0.478	0.956	0.693	0.145	0.627	0.369	0.646	0.66	0.425	0.587	0.654	0.481
2	0.444	0.335	0.333	0.146	0.146	0.401	0.255	0.899	0.628	0.965	0.711	0.38	0.38	0.754	0.657	0.683	0.471	0.683	0.553	0.689	0.728	0.505	0.451	0.295	0.604	0.593	0.513	0.024	0.549	0.685	0.659	0.07	0.729	0.568	0.023	0.646	0.222	0.454	0.925	0.707	0.1	0.557	0.197	0.67	0.611	0.309	0.716	0.716	0.499
2	0.567	0.364	0.222	0.297	0.243	0.527	0.407	0.534	0.669	0.388	0.564	0.934	0.479	0.934	0.835	0.45	0.558	0.484	0.571	0.747	0.599	0.472	0.602	0.441	0.49	0.545	0.581	0.017	0.481	0.654	0.324	0.001	0.644	0.821	0.053	0.443	0.188	0.577	0.957	0.661	0.13	0.711	0.458	0.646	0.679	0.259	0.583	0.651	0.585
2	0.448	0.807	0.0	0.612	0.612	0.494	0.519	0.821	1.029	0.699	0.936	0.0	0.0	0.0	0.0	0.0	0.0	0.0	0.0	0.664	0.533	0.57	0.462	0.319	0.733	0.62	0.868	0.21	0.682	0.737	0.724	0.109	0.612	0.918	0.217	0.713	0.295	0.431	0.738	0.802	0.177	0.571	0.223	0.756	0.527	0.14	0.743	0.671	0.512
2	0.464	0.501	0.667	0.414	0.251	0.32	0.19	0.796	0.517	0.658	0.627	0.569	0.392	0.67	0.567	0.469	0.495	0.534	0.584	0.729	0.992	0.543	0.221	-0.011	0.626	0.574	0.631	0.044	0.431	0.59	0.656	0.06	0.637	0.728	0.058	0.659	0.267	0.471	0.906	0.733	0.15	0.368	0.009	0.693	0.462	0.069	0.763	0.726	0.559
2	0.56	0.249	0.389	0.309	0.229	0.569	0.338	0.838	0.512	0.728	0.56	0.544	0.507	0.88	0.763	0.797	0.375	0.797	0.519	0.756	0.695	0.505	0.57	0.351	0.512	0.53	0.35	0.004	0.601	0.712	0.7	0.043	0.621	0.596	0.014	0.72	0.292	0.57	0.955	0.693	0.149	0.685	0.36	0.644	0.655	0.216	0.647	0.695	0.599
2	0.537	0.562	0.778	0.476	0.21	0.449	0.233	0.76	0.765	0.668	0.783	0.456	0.361	0.63	0.52	0.459	0.467	0.657	0.645	0.757	0.826	0.572	0.455	0.138	0.411	0.395	0.794	0.074	0.708	0.751	0.688	0.046	0.452	0.255	0.002	0.584	0.269	0.548	0.962	0.773	0.268	0.602	0.17	0.592	0.465	0.045	0.523	0.652	0.615
2	0.534	0.364	0.5	0.165	0.165	0.445	0.286	0.613	0.634	0.548	0.57	0.508	0.508	0.712	0.61	0.518	0.459	0.518	0.536	0.769	0.956	0.461	0.4	0.07	0.47	0.541	0.205	0.001	0.601	0.712	0.434	0.006	0.434	0.623	0.018	0.285	0.236	0.548	0.982	0.647	0.254	0.56	0.106	0.671	0.53	0.082	0.48	0.559	0.618
2	0.273	0.425	0.167	0.403	0.275	0.222	0.181	0.661	0.648	0.431	0.586	0.442	0.416	0.659	0.578	0.528	0.515	0.528	0.586	0.567	0.596	0.587	0.342	0.42	0.406	0.377	0.425	0.042	0.601	0.712	0.434	0.04	0.656	0.51	0.049	0.584	0.269	0.29	0.928	0.693	0.132	0.434	0.162	0.659	0.471	0.259	0.554	0.621	0.335
2	0.337	0.292	0.111	0.343	0.198	0.359	0.275	0.745	0.617	0.571	0.598	0.633	0.62	0.633	0.627	0.425	0.479	0.425	0.502	0.606	0.599	0.612	0.402	0.438	0.606	0.501	0.376	0.02	0.601	0.712	0.756	0.286	0.613	0.365	0.012	0.584	0.269	0.327	0.758	0.833	0.183	0.569	0.465	0.701	0.469	0.169	0.647	0.652	0.36
2	0.637	0.288	0.556	0.278	0.239	0.638	0.362	0.601	0.634	0.656	0.643	0.931	0.561	0.984	0.872	0.435	0.517	0.461	0.538	0.8	0.676	0.447	0.638	0.357	0.423	0.518	0.672	0.018	0.556	0.713	0.274	0.0	0.808	0.329	0.002	0.584	0.269	0.649	1.0	0.603	0.044	0.75	0.438	0.6	0.627	0.103	0.633	0.72	0.674
2	0.513	0.483	0.056	0.383	0.383	0.542	0.482	0.779	0.794	0.629	0.749	0.824	0.824	0.824	0.824	0.472	0.586	0.472	0.586	0.716	0.621	0.545	0.538	0.383	0.53	0.505	0.71	0.052	0.674	0.742	0.93	0.314	0.553	0.832	0.082	0.539	0.27	0.484	0.678	0.773	0.204	0.669	0.421	0.661	0.576	0.145	0.61	0.657	0.547
2	0.26	0.346	0.222	0.292	0.214	0.155	0.139	0.801	0.457	0.666	0.55	0.392	0.392	0.649	0.594	0.448	0.444	0.448	0.5	0.567	0.66	0.507	0.259	0.218	0.624	0.605	0.639	0.175	0.672	0.756	0.274	0.012	0.815	0.892	0.627	0.625	0.182	0.205	0.488	0.652	0.052	0.32	0.043	0.753	0.24	0.032	0.647	0.673	0.351
2	0.365	0.548	0.278	0.348	0.29	0.285	0.206	0.628	0.788	0.518	0.691	0.665	0.422	0.665	0.582	0.468	0.573	0.548	0.623	0.669	0.999	0.6	0.128	-0.015	0.478	0.42	0.513	0.04	0.391	0.538	0.999	1.353	0.623	0.0	0.0	0.584	0.269	0.039	-0.105	0.612	0.131	0.362	0.029	0.697	0.31	0.032	0.647	0.673	0.459
2	0.585	0.375	0.5	0.275	0.146	0.603	0.33	0.887	0.512	0.81	0.508	0.678	0.573	0.757	0.678	0.484	0.494	0.484	0.536	0.758	0.6	0.512	0.615	0.43	0.545	0.545	0.676	0.026	0.533	0.673	0.639	0.022	0.672	0.64	0.015	0.762	0.281	0.596	0.971	0.707	0.126	0.732	0.507	0.658	0.63	0.148	0.705	0.718	0.606
2	0.33	0.593	0.278	0.407	0.259	0.227	0.176	0.74	0.703	0.606	0.719	0.593	0.361	0.593	0.539	0.471	0.578	0.516	0.612	0.629	0.807	0.472	0.318	0.214	0.54	0.58	0.359	0.019	0.601	0.712	0.508	0.049	0.358	0.365	0.012	0.584	0.269	0.347	0.951	0.672	0.319	0.492	0.21	0.676	0.46	0.161	0.598	0.638	0.393
2	0.242	0.465	0.167	0.372	0.282	0.182	0.154	0.65	0.698	0.482	0.625	0.631	0.496	0.631	0.573	0.459	0.569	0.495	0.598	0.575	0.808	0.446	0.243	0.215	0.361	0.471	0.246	0.016	0.601	0.712	0.324	0.021	0.198	0.489	0.053	0.584	0.269	0.261	0.941	0.603	0.472	0.267	0.021	0.784	0.262	0.045	0.647	0.673	0.335
2	0.534	0.548	0.5	0.394	0.246	0.501	0.285	0.865	0.76	0.773	0.745	0.809	0.477	0.809	0.704	0.449	0.545	0.527	0.602	0.755	0.823	0.56	0.488	0.201	0.683	0.596	0.542	0.016	0.695	0.748	0.39	0.004	0.425	0.851	0.081	0.648	0.381	0.541	0.933	0.81	0.294	0.611	0.192	0.745	0.605	0.164	0.709	0.659	0.601
2	0.454	0.355	1.222	0.329	0.146	0.184	0.105	0.68	0.462	0.462	0.504	0.847	0.379	0.851	0.719	0.426	0.444	0.538	0.546	0.728	1.045	0.47	0.123	-0.039	0.651	0.658	0.443	0.014	0.601	0.712	1.084	1.382	0.553	0.219	0.002	0.584	0.269	0.089	-0.131	0.75	0.199	0.0	0.264	0.672	0.499	0.164	0.647	0.673	0.497
2	0.425	0.492	0.389	0.338	0.329	0.308	0.22	0.708	0.76	0.538	0.673	0.613	0.514	0.669	0.6	0.529	0.537	0.536	0.619	0.687	0.813	0.428	0.396	0.206	0.614	0.672	0.481	0.023	0.583	0.738	0.7	0.106	0.659	0.174	0.002	0.584	0.269	0.434	0.913	0.618	0.114	0.563	0.241	0.689	0.489	0.113	0.766	0.731	0.488
2	0.521	0.634	0.722	0.388	0.279	0.461	0.229	0.928	0.763	0.878	0.771	0.846	0.364	0.846	0.671	0.524	0.641	0.686	0.705	0.754	0.888	0.564	0.424	0.112	0.631	0.558	0.639	0.032	0.698	0.748	0.453	0.007	0.659	0.818	0.072	0.674	0.261	0.529	0.938	0.793	0.151	0.511	0.063	0.705	0.558	0.116	0.717	0.691	0.607
2	0.168	0.398	0.056	0.332	0.332	0.15	0.181	0.606	0.738	0.338	0.574	0.496	0.496	0.496	0.496	0.411	0.51	0.411	0.51	0.531	0.824	0.497	0.161	0.179	0.525	0.546	0.293	0.036	0.601	0.712	0.794	1.133	0.585	0.0	0.0	0.584	0.269	-0.012	0.075	0.566	0.141	0.0	0.264	0.672	0.499	0.164	0.647	0.673	0.497
2	0.429	0.342	0.667	0.291	0.223	0.297	0.159	0.66	0.625	0.476	0.556	0.747	0.587	0.747	0.666	0.373	0.426	0.389	0.46	0.7	0.908	0.53	0.339	0.104	0.542	0.527	0.463	0.019	0.382	0.557	1.029	1.097	0.601	0.626	0.038	0.425	0.202	0.239	0.075	0.606	0.141	0.517	0.138	0.662	0.368	0.037	0.647	0.673	0.511
2	0.301	0.699	0.056	0.457	0.405	0.293	0.298	0.828	0.822	0.711	0.809	0.545	0.545	0.545	0.545	0.567	0.703	0.567	0.703	0.597	0.691	0.518	0.269	0.167	0.797	0.704	0.697	0.19	0.652	0.74	0.62	0.135	0.74	0.714	0.154	0.666	0.224	0.294	0.767	0.707	0.095	0.0	0.264	0.672	0.499	0.164	0.647	0.673	0.497
2	0.274	0.351	0.056	0.344	0.344	0.292	0.274	0.629	0.691	0.377	0.562	0.43	0.43	0.43	0.43	0.452	0.561	0.452	0.561	0.578	0.672	0.386	0.309	0.312	0.564	0.682	0.501	0.068	0.44	0.66	0.414	0.034	0.595	0.984	1.023	0.507	0.236	0.124	0.153	0.489	0.116	0.515	0.399	0.696	0.338	0.074	0.647	0.673	0.316
2	0.379	0.728	0.278	0.476	0.174	0.316	0.218	0.915	0.592	0.858	0.657	0.565	0.368	0.565	0.473	0.493	0.568	0.527	0.62	0.601	0.424	0.497	0.474	0.595	0.661	0.639	0.574	0.054	0.596	0.717	0.888	0.56	0.584	0.998	0.565	0.675	0.298	0.198	0.091	0.661	0.163	0.619	0.604	0.723	0.518	0.203	0.748	0.696	0.372
2	0.419	0.328	0.167	0.401	0.246	0.402	0.307	0.812	0.622	0.685	0.57	0.825	0.587	0.825	0.746	0.42	0.521	0.453	0.54	0.639	0.494	0.463	0.462	0.399	0.644	0.659	0.805	0.172	0.704	0.79	0.39	0.01	0.485	0.596	0.034	0.695	0.358	0.434	0.966	0.727	0.236	0.605	0.396	0.668	0.574	0.261	0.862	0.797	0.445
2	0.5	0.351	0.778	0.36	0.231	0.408	0.201	0.547	0.622	0.499	0.6	0.688	0.375	0.759	0.617	0.428	0.474	0.549	0.533	0.74	0.878	0.511	0.43	0.149	0.488	0.507	0.384	0.007	0.601	0.712	0.791	0.126	0.541	0.688	0.035	0.441	0.239	0.5	0.869	0.721	0.2	0.564	0.142	0.648	0.485	0.069	0.566	0.638	0.579
2	0.468	0.566	0.778	0.325	0.202	0.286	0.173	0.773	0.678	0.619	0.669	0.359	0.358	0.601	0.485	0.538	0.588	0.622	0.687	0.734	1.029	0.507	0.146	-0.036	0.47	0.496	0.569	0.029	0.563	0.694	0.62	0.045	0.636	0.744	0.063	0.63	0.258	0.475	0.914	0.693	0.142	0.347	0.004	0.526	0.338	0.021	0.647	0.673	0.566
2	0.358	0.602	0.056	0.331	0.331	0.392	0.347	0.739	0.883	0.561	0.775	0.441	0.441	0.441	0.441	0.526	0.653	0.526	0.653	0.653	0.877	0.616	0.202	0.03	0.478	0.408	0.691	0.126	0.595	0.673	0.361	0.012	0.599	0.899	0.345	0.585	0.261	0.341	0.715	0.833	0.19	0.409	0.062	0.619	0.376	0.061	0.593	0.679	0.446
2	0.318	0.609	0.167	0.191	0.191	0.339	0.219	0.747	0.78	0.575	0.723	0.396	0.396	0.53	0.473	0.561	0.584	0.561	0.636	0.622	0.815	0.539	0.244	0.106	0.488	0.481	0.636	0.118	0.545	0.669	0.667	0.171	0.564	0.61	0.07	0.479	0.242	0.315	0.804	0.721	0.187	0.437	0.122	0.665	0.24	0.021	0.647	0.673	0.401
2	0.306	0.521	0.222	0.347	0.224	0.234	0.18	0.84	0.626	0.732	0.711	0.519	0.519	0.748	0.658	0.613	0.543	0.613	0.613	0.591	0.625	0.524	0.353	0.36	0.653	0.609	0.539	0.07	0.645	0.735	0.848	0.674	0.603	0.792	0.246	0.636	0.276	0.19	0.253	0.721	0.165	0.551	0.473	0.736	0.152	0.008	0.647	0.673	0.342
2	0.188	0.454	0.056	0.357	0.353	0.162	0.199	0.656	0.751	0.423	0.622	0.52	0.52	0.52	0.52	0.396	0.491	0.396	0.491	0.532	0.723	0.574	0.092	0.06	0.559	0.501	0.629	0.262	0.629	0.708	0.663	0.389	0.634	0.761	0.434	0.569	0.239	0.101	0.335	0.713	0.147	0.0	0.264	0.672	0.499	0.164	0.647	0.673	0.497
2	0.551	0.303	0.0	0.685	0.685	0.589	0.609	0.546	0.685	0.237	0.49	0.0	0.0	0.0	0.0	0.0	0.0	0.0	0.0	0.729	0.545	0.438	0.605	0.511	0.631	0.675	0.406	0.006	0.601	0.712	0.591	0.021	0.611	0.897	0.096	0.634	0.272	0.555	0.907	0.701	0.157	0.731	0.63	0.712	0.553	0.09	0.726	0.692	0.554
2	0.466	0.593	0.056	0.601	0.449	0.48	0.442	0.726	0.772	0.54	0.693	0.65	0.65	0.65	0.65	0.469	0.582	0.469	0.582	0.674	0.529	0.421	0.532	0.511	0.557	0.641	0.529	0.023	0.553	0.722	0.688	0.075	0.576	0.646	0.034	0.487	0.239	0.474	0.913	0.652	0.165	0.669	0.573	0.688	0.559	0.166	0.621	0.645	0.471
2	0.386	0.384	0.278	0.324	0.202	0.339	0.224	0.866	0.634	0.775	0.641	0.575	0.394	0.604	0.553	0.527	0.406	0.527	0.54	0.645	0.664	0.503	0.422	0.362	0.606	0.598	0.463	0.025	0.362	0.551	0.643	0.091	0.507	0.632	0.052	0.693	0.345	0.392	0.884	0.73	0.222	0.556	0.292	0.723	0.584	0.354	0.631	0.627	0.421
2	0.279	0.416	0.111	0.406	0.292	0.225	0.225	0.613	0.728	0.437	0.61	0.66	0.583	0.66	0.63	0.454	0.531	0.454	0.547	0.593	0.768	0.516	0.287	0.242	0.379	0.418	0.399	0.035	0.601	0.712	0.414	0.033	0.339	0.976	0.94	0.511	0.398	0.154	0.22	0.813	0.363	0.443	0.172	0.5	0.474	0.256	0.58	0.774	0.339
2	0.464	0.238	0.278	0.356	0.297	0.362	0.293	0.433	0.543	0.208	0.42	0.576	0.576	0.826	0.734	0.329	0.408	0.397	0.467	0.652	0.417	0.556	0.552	0.613	0.569	0.525	0.622	0.042	0.743	0.773	0.529	0.022	0.668	0.74	0.063	0.459	0.184	0.474	0.933	0.776	0.143	0.661	0.532	0.688	0.658	0.417	0.61	0.638	0.448
2	0.49	0.436	0.444	0.389	0.181	0.465	0.261	0.874	0.577	0.788	0.592	0.764	0.561	0.764	0.676	0.468	0.501	0.468	0.555	0.715	0.71	0.514	0.488	0.29	0.53	0.532	0.676	0.049	0.563	0.691	0.609	0.036	0.599	0.857	0.111	0.656	0.284	0.493	0.882	0.693	0.161	0.616	0.276	0.637	0.622	0.253	0.702	0.733	0.538
2	0.329	0.542	0.722	0.171	0.024	0.172	0.062	0.742	0.675	0.614	0.693	0.567	0.439	0.674	0.549	0.526	0.591	0.596	0.666	0.638	0.91	0.338	0.251	0.104	0.364	0.584	0.35	0.018	0.601	0.712	0.953	1.231	0.465	0.0	0.0	0.584	0.269	0.096	-0.005	0.578	0.216	0.47	0.166	0.57	0.176	0.011	0.647	0.673	0.408
2	0.219	0.539	0.167	0.219	0.219	0.19	0.134	0.696	0.777	0.518	0.703	0.424	0.424	0.598	0.532	0.532	0.53	0.532	0.604	0.562	0.819	0.424	0.134	0.076	0.334	0.47	0.564	0.143	0.293	0.518	0.434	0.058	0.478	0.51	0.07	0.584	0.269	0.233	0.896	0.497	0.189	0.339	0.076	0.614	0.281	0.061	0.647	0.673	0.304
2	0.305	0.211	0.0	0.511	0.511	0.363	0.394	0.496	0.622	0.153	0.408	0.0	0.0	0.0	0.0	0.0	0.0	0.0	0.0	0.547	0.384	0.554	0.396	0.526	0.493	0.47	0.677	0.164	0.588	0.69	0.508	0.057	0.552	0.449	0.027	0.584	0.269	0.321	0.933	0.695	0.188	0.536	0.404	0.69	0.553	0.449	0.508	0.565	0.311
2	0.353	0.29	0.444	0.355	0.198	0.285	0.143	0.755	0.472	0.588	0.42	0.656	0.49	0.688	0.62	0.453	0.507	0.453	0.537	0.639	0.775	0.423	0.34	0.218	0.564	0.644	0.539	0.05	0.306	0.532	0.927	0.867	0.51	0.726	0.119	0.628	0.322	0.217	0.197	0.638	0.201	0.502	0.198	0.707	0.465	0.145	0.685	0.671	0.419
2	0.395	0.429	0.278	0.304	0.223	0.329	0.233	0.876	0.591	0.792	0.665	0.756	0.399	0.756	0.67	0.405	0.361	0.506	0.498	0.67	0.823	0.48	0.345	0.158	0.599	0.613	0.603	0.058	0.682	0.772	0.988	1.028	0.559	0.696	0.075	0.715	0.322	0.218	0.1	0.695	0.184	0.529	0.201	0.755	0.322	0.029	0.647	0.673	0.469
2	0.386	0.564	0.278	0.25	0.25	0.357	0.224	0.721	0.814	0.608	0.737	0.761	0.578	0.761	0.665	0.477	0.592	0.531	0.615	0.668	0.859	0.543	0.337	0.158	0.49	0.478	0.406	0.018	0.601	0.712	0.274	0.004	0.661	0.482	0.02	0.584	0.269	0.405	0.982	0.739	0.139	0.515	0.184	0.668	0.438	0.092	0.563	0.62	0.457
2	0.523	0.416	0.278	0.444	0.242	0.523	0.344	0.914	0.603	0.856	0.61	0.935	0.553	0.935	0.837	0.442	0.507	0.483	0.552	0.733	0.694	0.478	0.538	0.352	0.535	0.57	0.293	0.004	0.601	0.712	0.95	0.34	0.604	0.829	0.076	0.616	0.269	0.491	0.662	0.638	0.146	0.664	0.373	0.655	0.609	0.182	0.682	0.707	0.561
2	0.481	0.501	0.667	0.316	0.186	0.417	0.204	0.589	0.738	0.586	0.705	0.575	0.477	0.664	0.596	0.505	0.532	0.571	0.634	0.726	0.854	0.545	0.429	0.175	0.601	0.555	0.368	0.007	0.601	0.712	0.629	0.043	0.551	0.729	0.052	0.666	0.311	0.489	0.923	0.77	0.204	0.597	0.236	0.703	0.383	0.029	0.722	0.696	0.551
2	0.563	0.153	0.833	0.406	0.181	0.533	0.247	0.645	0.495	0.404	0.444	0.803	0.361	0.849	0.715	0.349	0.305	0.391	0.438	0.748	0.625	0.501	0.595	0.43	0.493	0.519	0.0	0.0	0.601	0.712	0.274	0.0	0.272	0.679	0.023	0.602	0.489	0.575	0.983	0.684	0.402	0.707	0.454	0.632	0.661	0.227	0.642	0.701	0.584
2	0.414	0.202	0.111	0.376	0.285	0.432	0.342	0.46	0.577	0.155	0.39	0.44	0.44	0.643	0.592	0.338	0.396	0.338	0.408	0.68	0.806	0.428	0.398	0.229	0.166	0.32	0.246	0.005	0.601	0.712	0.434	0.015	0.518	0.174	0.002	0.584	0.269	0.433	0.988	0.514	0.167	0.534	0.188	0.587	0.576	0.274	0.228	0.39	0.472
2	0.604	0.476	1.5	0.28	0.21	0.52	0.209	0.869	0.666	0.827	0.701	0.443	0.36	0.607	0.478	0.712	0.454	0.712	0.598	0.791	0.763	0.547	0.582	0.278	0.651	0.587	0.279	0.002	0.601	0.712	1.156	0.871	0.618	0.449	0.005	0.584	0.269	0.487	0.286	0.739	0.161	0.68	0.253	0.703	0.698	0.243	0.761	0.718	0.657
2	0.414	0.501	0.389	0.464	0.237	0.302	0.21	0.654	0.691	0.664	0.695	0.554	0.366	0.572	0.536	0.399	0.495	0.541	0.555	0.701	1.016	0.545	0.19	-0.006	0.678	0.607	0.384	0.013	0.601	0.712	1.025	1.181	0.604	0.599	0.035	0.674	0.286	0.185	0.006	0.701	0.16	0.0	0.264	0.672	0.499	0.164	0.647	0.673	0.497
2	0.405	0.342	0.556	0.305	0.217	0.293	0.161	0.778	0.469	0.627	0.496	0.628	0.494	0.682	0.625	0.448	0.4	0.448	0.505	0.683	0.892	0.421	0.34	0.135	0.455	0.569	0.263	0.006	0.601	0.712	1.019	1.198	0.499	0.718	0.081	0.674	0.343	0.141	-0.043	0.908	0.263	0.486	0.115	0.666	0.412	0.063	0.787	0.759	0.488
2	0.369	0.548	0.278	0.358	0.286	0.251	0.21	0.683	0.797	0.489	0.701	0.755	0.533	0.755	0.662	0.461	0.572	0.502	0.602	0.658	0.854	0.541	0.301	0.123	0.262	0.3	0.576	0.058	0.675	0.745	0.864	0.501	0.613	0.839	0.22	0.372	0.174	0.294	0.415	0.713	0.158	0.473	0.128	0.54	0.379	0.058	0.19	0.384	0.45
2	0.521	0.312	1.389	0.307	0.216	0.298	0.147	0.704	0.355	0.503	0.468	0.713	0.381	0.772	0.659	0.424	0.459	0.494	0.533	0.762	0.965	0.465	0.349	0.035	0.324	0.424	0.613	0.028	0.703	0.788	0.691	0.052	0.651	0.348	0.003	0.584	0.269	0.532	0.956	0.626	0.12	0.508	0.06	0.528	0.484	0.058	0.676	0.808	0.611
2	0.226	0.519	0.111	0.236	0.236	0.236	0.178	0.719	0.798	0.536	0.729	0.662	0.455	0.662	0.611	0.528	0.655	0.538	0.661	0.572	0.872	0.449	0.182	0.129	0.475	0.557	0.34	0.034	0.601	0.712	0.8	0.805	0.581	0.466	0.05	0.584	0.269	0.127	0.302	0.477	0.121	0.187	0.0	0.07	0.467	0.338	0.651	1.534	0.302
2	0.436	0.458	0.167	0.424	0.251	0.433	0.323	0.71	0.742	0.581	0.725	0.55	0.497	0.647	0.588	0.533	0.526	0.533	0.579	0.668	0.606	0.47	0.488	0.44	0.636	0.646	0.376	0.011	0.601	0.712	0.938	0.551	0.623	0.603	0.032	0.57	0.245	0.383	0.525	0.638	0.137	0.644	0.539	0.715	0.361	0.032	0.647	0.673	0.461
2	0.349	0.555	0.5	0.307	0.153	0.232	0.125	0.812	0.625	0.685	0.683	0.598	0.366	0.701	0.599	0.526	0.561	0.608	0.648	0.653	0.932	0.524	0.18	0.019	0.569	0.552	0.601	0.077	0.517	0.658	0.976	1.269	0.578	0.0	0.0	0.584	0.269	0.093	-0.037	0.661	0.166	0.0	0.264	0.672	0.499	0.164	0.647	0.673	0.497
2	0.56	0.476	1.944	0.305	0.216	0.248	0.136	0.87	0.642	0.781	0.635	1.01	0.37	1.01	0.765	0.403	0.423	0.457	0.498	0.792	1.044	0.537	0.156	-0.05	0.621	0.576	0.646	0.026	0.647	0.731	1.185	1.434	0.592	0.619	0.015	0.548	0.252	0.061	-0.184	0.641	0.154	0.0	0.264	0.672	0.499	0.164	0.647	0.673	0.497
2	0.436	0.717	0.0	0.604	0.604	0.483	0.508	0.772	0.968	0.616	0.857	0.0	0.0	0.0	0.0	0.0	0.0	0.0	0.0	0.662	0.573	0.558	0.497	0.476	0.723	0.623	0.384	0.011	0.601	0.712	0.916	0.469	0.677	0.804	0.113	0.748	0.275	0.383	0.528	0.756	0.135	0.656	0.612	0.768	0.389	0.042	0.641	0.602	0.446
2	0.378	0.2	0.611	0.306	0.123	0.27	0.126	0.8	0.483	0.664	0.432	0.611	0.403	0.683	0.612	0.479	0.455	0.479	0.527	0.655	0.786	0.472	0.293	0.102	0.611	0.629	0.743	0.154	0.69	0.778	0.975	1.045	0.549	0.688	0.079	0.7	0.323	0.194	0.083	0.733	0.198	0.481	0.131	0.736	0.412	0.077	0.742	0.684	0.457
2	0.587	0.726	3.5	0.392	0.165	0.298	0.084	0.794	0.798	0.847	0.898	0.641	0.361	0.641	0.478	0.549	0.574	0.636	0.684	0.803	0.979	0.608	0.376	0.015	0.671	0.547	0.714	0.032	0.576	0.664	0.414	0.003	0.438	0.74	0.029	0.63	0.366	0.598	0.976	0.853	0.293	0.537	0.051	0.741	0.303	0.008	0.647	0.673	0.682
2	0.437	0.418	0.167	0.322	0.321	0.368	0.323	0.712	0.66	0.515	0.6	0.799	0.693	0.799	0.758	0.428	0.51	0.445	0.531	0.693	0.802	0.459	0.411	0.215	0.577	0.618	0.498	0.023	0.648	0.761	0.591	0.045	0.585	0.449	0.011	0.584	0.269	0.451	0.956	0.672	0.165	0.569	0.235	0.709	0.536	0.164	0.573	0.599	0.497
2	0.186	0.553	0.222	0.146	0.146	0.084	0.076	0.899	0.66	0.831	0.751	0.421	0.4	0.634	0.55	0.633	0.538	0.633	0.63	0.55	0.892	0.526	0.044	0.022	0.441	0.458	0.501	0.12	0.648	0.735	0.496	0.115	0.586	0.78	0.496	0.449	0.219	0.138	0.508	0.836	0.198	0.0	0.264	0.672	0.499	0.164	0.647	0.673	0.497
2	0.348	0.454	0.611	0.204	0.081	0.221	0.1	0.708	0.688	0.738	0.655	0.669	0.472	0.669	0.58	0.507	0.555	0.531	0.618	0.648	0.886	0.507	0.25	0.081	0.413	0.454	0.574	0.066	0.598	0.714	0.958	1.121	0.58	0.549	0.04	0.323	0.169	0.15	0.053	0.58	0.147	0.424	0.082	0.608	0.437	0.116	0.557	0.663	0.43
2	0.299	0.467	0.222	0.401	0.21	0.219	0.174	0.688	0.695	0.567	0.651	0.733	0.537	0.733	0.678	0.473	0.519	0.515	0.581	0.584	0.609	0.323	0.341	0.34	0.814	0.909	0.601	0.107	0.632	0.812	0.848	0.705	0.433	0.888	0.473	0.777	0.414	0.099	0.047	0.718	0.27	0.534	0.416	0.842	0.398	0.111	0.56	0.502	0.336
2	0.417	0.566	0.5	0.266	0.253	0.355	0.184	0.672	0.775	0.538	0.687	0.616	0.507	0.623	0.581	0.541	0.597	0.561	0.656	0.696	0.949	0.528	0.305	0.077	0.594	0.566	0.18	0.004	0.601	0.712	0.667	0.088	0.581	0.38	0.008	0.584	0.269	0.428	0.923	0.744	0.182	0.475	0.091	0.709	0.467	0.098	0.65	0.648	0.5
2	0.536	0.337	0.667	0.355	0.208	0.514	0.252	0.654	0.446	0.419	0.51	0.864	0.364	0.864	0.736	0.484	0.563	0.526	0.608	0.751	0.777	0.516	0.517	0.261	0.537	0.536	0.35	0.005	0.601	0.712	0.453	0.007	0.778	0.663	0.024	0.348	0.093	0.549	0.976	0.727	0.083	0.63	0.233	0.663	0.66	0.266	0.638	0.674	0.589
2	0.665	0.587	1.833	0.4	0.249	0.534	0.235	0.921	0.769	0.868	0.759	0.603	0.36	0.798	0.576	0.583	0.588	0.655	0.681	0.851	0.981	0.545	0.481	0.041	0.621	0.569	0.468	0.005	0.639	0.724	1.256	1.198	0.599	0.884	0.043	0.689	0.294	0.415	-0.011	0.73	0.169	0.618	0.079	0.689	0.572	0.05	0.751	0.722	0.754
2	0.143	0.328	0.222	0.171	0.171	0.063	0.039	0.679	0.532	0.472	0.558	0.538	0.538	0.648	0.601	0.522	0.551	0.522	0.592	0.528	0.938	0.482	-0.417	-0.068	0.542	0.556	0.501	0.158	0.556	0.699	0.496	0.154	0.554	0.629	0.25	0.59	0.285	0.127	0.676	0.615	0.169	0.53	1.12	0.661	0.376	0.248	0.477	0.564	-0.069
2	0.481	0.209	0.056	0.139	0.139	0.523	0.454	0.701	0.617	0.497	0.572	0.661	0.661	0.661	0.661	0.401	0.498	0.401	0.498	0.678	0.499	0.455	0.546	0.518	0.399	0.491	0.668	0.049	0.54	0.699	0.778	0.13	0.541	0.613	0.024	0.461	0.247	0.483	0.875	0.583	0.17	0.683	0.605	0.591	0.563	0.158	0.543	0.668	0.48
2	0.455	0.292	0.0	0.617	0.617	0.501	0.525	0.54	0.677	0.227	0.48	0.0	0.0	0.0	0.0	0.0	0.0	0.0	0.0	0.615	0.289	0.511	0.573	0.782	0.52	0.53	0.419	0.012	0.601	0.712	0.62	0.048	0.48	0.429	0.009	0.584	0.269	0.468	0.955	0.71	0.235	0.66	0.559	0.661	0.717	0.763	0.598	0.65	0.379
2	0.421	0.479	0.333	0.437	0.255	0.272	0.235	0.923	0.568	0.87	0.588	0.632	0.632	0.833	0.769	0.449	0.504	0.455	0.541	0.681	0.778	0.447	0.41	0.242	0.658	0.683	0.481	0.023	0.595	0.736	0.468	0.019	0.567	0.81	0.13	0.738	0.325	0.426	0.881	0.649	0.169	0.561	0.242	0.714	0.533	0.177	0.787	0.724	0.479
2	0.338	0.436	0.111	0.337	0.337	0.331	0.275	0.59	0.74	0.518	0.631	0.677	0.677	0.735	0.711	0.389	0.483	0.465	0.53	0.625	0.738	0.384	0.319	0.202	0.473	0.618	0.639	0.106	0.553	0.737	0.519	0.051	0.493	0.584	0.053	0.402	0.251	0.35	0.918	0.546	0.191	0.488	0.191	0.703	0.442	0.132	0.465	0.523	0.405
2	0.431	0.211	0.167	0.156	0.156	0.46	0.318	0.558	0.602	0.359	0.522	0.563	0.563	0.789	0.714	0.498	0.489	0.498	0.537	0.673	0.664	0.48	0.467	0.38	0.537	0.57	0.329	0.008	0.601	0.712	0.609	0.052	0.559	0.629	0.038	0.616	0.292	0.441	0.928	0.681	0.181	0.604	0.363	0.645	0.594	0.288	0.682	0.714	0.461
2	0.272	0.431	0.222	0.181	0.181	0.281	0.15	0.526	0.66	0.396	0.542	0.597	0.378	0.751	0.653	0.451	0.555	0.561	0.602	0.597	0.836	0.535	0.259	0.195	0.243	0.286	0.15	0.006	0.601	0.712	0.434	0.04	0.465	0.418	0.027	0.584	0.269	0.291	0.946	0.681	0.239	0.283	0.019	0.563	0.475	0.272	0.453	0.623	0.351
2	0.367	0.409	0.167	0.29	0.244	0.385	0.262	0.856	0.648	0.759	0.679	0.637	0.548	0.663	0.629	0.479	0.548	0.479	0.572	0.632	0.65	0.579	0.404	0.353	0.53	0.476	0.553	0.05	0.596	0.686	0.851	0.464	0.563	0.458	0.018	0.584	0.269	0.331	0.606	0.805	0.204	0.584	0.448	0.648	0.272	0.021	0.647	0.673	0.407
2	0.473	0.665	0.389	0.475	0.226	0.4	0.262	0.848	0.817	0.816	0.813	0.578	0.52	0.797	0.663	0.528	0.589	0.569	0.645	0.715	0.795	0.503	0.42	0.17	0.733	0.679	0.729	0.076	0.685	0.764	1.044	0.921	0.61	0.0	0.0	0.584	0.269	0.35	0.248	0.667	0.15	0.569	0.182	0.745	0.43	0.047	0.939	0.78	0.549
2	0.451	0.501	0.0	0.614	0.614	0.497	0.521	0.654	0.82	0.419	0.665	0.0	0.0	0.0	0.0	0.0	0.0	0.0	0.0	0.69	0.706	0.587	0.462	0.312	0.584	0.506	0.556	0.03	0.616	0.695	0.571	0.034	0.783	0.977	0.31	0.615	0.19	0.432	0.725	0.79	0.094	0.598	0.295	0.711	0.551	0.172	0.662	0.654	0.502
2	0.397	0.472	0.222	0.255	0.255	0.305	0.258	0.512	0.642	0.474	0.614	0.63	0.605	0.638	0.628	0.433	0.521	0.471	0.551	0.667	0.783	0.547	0.393	0.254	0.389	0.398	0.246	0.006	0.601	0.712	0.483	0.025	0.705	0.516	0.023	0.584	0.269	0.413	0.962	0.721	0.114	0.546	0.242	0.61	0.537	0.214	0.54	0.65	0.452
2	0.434	0.476	0.056	0.311	0.311	0.471	0.413	0.872	0.782	0.786	0.819	0.738	0.738	0.738	0.738	0.499	0.619	0.499	0.619	0.678	0.692	0.537	0.462	0.356	0.614	0.57	0.205	0.004	0.601	0.712	0.609	0.052	0.651	0.728	0.07	0.723	0.279	0.441	0.902	0.753	0.147	0.618	0.413	0.697	0.524	0.148	0.755	0.719	0.468
2	0.389	0.598	0.278	0.481	0.254	0.324	0.227	0.721	0.723	0.54	0.721	0.656	0.389	0.656	0.544	0.495	0.614	0.643	0.677	0.667	0.827	0.537	0.324	0.133	0.498	0.49	0.646	0.078	0.56	0.681	0.547	0.043	0.53	0.682	0.07	0.615	0.307	0.398	0.908	0.721	0.206	0.493	0.141	0.645	0.296	0.024	0.647	0.673	0.471
2	0.316	0.474	0.167	0.388	0.191	0.25	0.218	0.643	0.703	0.458	0.604	0.434	0.434	0.639	0.589	0.485	0.479	0.485	0.537	0.611	0.728	0.507	0.336	0.287	0.47	0.498	0.425	0.032	0.601	0.712	0.904	0.943	0.561	0.857	0.348	0.59	0.283	0.05	-0.049	0.532	0.147	0.534	0.372	0.659	0.0	0.0	0.647	0.673	0.369
2	0.486	0.321	0.444	0.372	0.276	0.443	0.258	0.724	0.655	0.536	0.548	0.835	0.545	0.835	0.729	0.414	0.433	0.437	0.502	0.725	0.815	0.491	0.456	0.221	0.562	0.578	0.246	0.004	0.601	0.712	1.026	0.743	0.589	0.709	0.044	0.498	0.236	0.393	0.357	0.652	0.158	0.578	0.185	0.71	0.611	0.235	0.598	0.614	0.548
2	0.593	0.36	0.944	0.412	0.21	0.547	0.258	0.88	0.531	0.798	0.574	0.738	0.547	0.751	0.658	0.442	0.444	0.491	0.516	0.782	0.741	0.484	0.579	0.294	0.584	0.599	0.55	0.012	0.601	0.725	1.106	0.656	0.567	0.797	0.04	0.725	0.321	0.515	0.435	0.698	0.18	0.678	0.267	0.672	0.7	0.264	0.713	0.712	0.642
2	0.404	0.47	0.444	0.413	0.181	0.353	0.187	0.746	0.695	0.573	0.643	0.415	0.359	0.682	0.54	0.568	0.535	0.578	0.635	0.665	0.728	0.512	0.419	0.304	0.619	0.597	0.406	0.016	0.601	0.712	0.901	0.519	0.588	0.88	0.226	0.672	0.294	0.324	0.395	0.707	0.17	0.575	0.316	0.705	0.538	0.206	0.679	0.669	0.449
2	0.303	0.292	0.333	0.123	0.123	0.248	0.132	0.715	0.635	0.522	0.536	0.672	0.521	0.731	0.669	0.369	0.455	0.422	0.484	0.618	0.865	0.465	0.255	0.141	0.532	0.582	0.399	0.03	0.601	0.712	0.886	0.91	0.562	0.174	0.003	0.584	0.269	0.187	0.255	0.624	0.167	0.409	0.097	0.648	0.446	0.172	0.644	0.69	0.379
2	0.47	0.222	0.278	0.292	0.292	0.374	0.298	0.458	0.486	0.351	0.416	0.741	0.596	0.755	0.703	0.374	0.423	0.377	0.449	0.67	0.494	0.53	0.531	0.496	0.478	0.482	0.727	0.077	0.718	0.771	0.274	0.001	0.591	0.61	0.026	0.582	0.264	0.486	0.979	0.698	0.167	0.636	0.392	0.62	0.664	0.425	0.635	0.705	0.482
2	0.283	0.56	0.556	0.264	0.196	0.042	0.055	0.741	0.737	0.703	0.705	0.718	0.357	0.718	0.579	0.435	0.54	0.645	0.653	0.621	1.019	0.478	0.011	-0.031	0.542	0.556	0.406	0.035	0.601	0.712	0.634	0.169	0.504	0.839	0.385	0.548	0.299	0.241	0.556	0.684	0.214	0.0	0.264	0.672	0.499	0.164	0.647	0.673	0.497
2	0.307	0.274	0.0	0.513	0.513	0.365	0.395	0.53	0.665	0.21	0.464	0.0	0.0	0.0	0.0	0.0	0.0	0.0	0.0	0.469	0.146	0.402	0.431	0.695	0.408	0.552	0.748	0.252	0.621	0.771	0.39	0.022	0.511	0.38	0.017	0.584	0.269	0.327	0.969	0.566	0.185	0.568	0.565	0.579	0.533	0.372	0.578	0.702	0.288
2	0.355	0.456	0.0	0.546	0.546	0.409	0.437	0.629	0.789	0.377	0.625	0.0	0.0	0.0	0.0	0.0	0.0	0.0	0.0	0.565	0.333	0.497	0.335	0.204	0.49	0.522	0.923	0.538	0.697	0.772	0.643	0.112	0.611	0.418	0.015	0.584	0.269	0.364	0.896	0.681	0.152	0.525	0.257	0.609	0.428	0.103	0.781	0.801	0.416
2	0.315	0.238	0.0	0.518	0.518	0.372	0.402	0.51	0.64	0.177	0.432	0.0	0.0	0.0	0.0	0.0	0.0	0.0	0.0	0.49	0.179	0.442	0.439	0.706	0.431	0.529	0.724	0.206	0.655	0.772	0.519	0.058	0.47	0.779	0.214	0.4	0.264	0.309	0.782	0.644	0.228	0.584	0.642	0.63	0.566	0.475	0.479	0.589	0.262
2	0.533	0.596	0.222	0.439	0.343	0.491	0.377	0.849	0.825	0.746	0.807	0.833	0.379	0.833	0.748	0.488	0.605	0.616	0.679	0.749	0.775	0.585	0.51	0.25	0.616	0.53	0.564	0.018	0.568	0.667	1.064	0.717	0.607	0.572	0.014	0.954	0.362	0.45	0.404	0.825	0.184	0.627	0.231	0.683	0.634	0.214	0.778	0.742	0.591
2	0.396	0.245	0.167	0.193	0.193	0.421	0.287	0.574	0.617	0.394	0.552	0.663	0.509	0.693	0.651	0.455	0.458	0.455	0.499	0.688	0.992	0.468	0.142	-0.019	0.77	0.734	0.583	0.05	0.677	0.774	1.024	1.323	0.557	0.394	0.011	0.584	0.269	0.089	-0.088	0.626	0.17	0.0	0.264	0.672	0.499	0.164	0.647	0.673	0.497
2	0.517	0.321	1.944	0.216	0.2	0.158	0.1	0.74	0.457	0.563	0.486	0.919	0.471	0.919	0.713	0.416	0.464	0.486	0.524	0.767	1.052	0.444	0.156	-0.044	0.478	0.563	0.468	0.011	0.414	0.616	0.434	0.007	0.694	0.837	0.082	0.611	0.225	0.525	0.929	0.595	0.092	0.32	-0.006	0.807	0.401	0.026	0.506	0.485	0.617
2	0.393	0.667	0.222	0.369	0.282	0.37	0.255	0.909	0.886	0.847	0.851	0.68	0.372	0.68	0.607	0.547	0.679	0.56	0.686	0.674	0.868	0.591	0.347	0.164	0.827	0.657	0.066	0.001	0.601	0.712	0.547	0.043	0.721	0.709	0.082	0.762	0.26	0.402	0.901	0.856	0.134	0.5	0.147	0.81	0.379	0.05	0.885	0.712	0.473
2	0.518	0.162	0.111	0.387	0.387	0.488	0.432	0.507	0.535	0.227	0.4	0.62	0.504	0.62	0.581	0.313	0.345	0.313	0.366	0.724	0.653	0.468	0.544	0.386	0.52	0.569	0.505	0.014	0.326	0.532	0.78	0.103	0.629	0.429	0.006	0.584	0.269	0.523	0.912	0.644	0.135	0.666	0.391	0.639	0.611	0.193	0.702	0.731	0.553
2	0.313	0.631	0.167	0.274	0.221	0.328	0.215	0.638	0.8	0.569	0.727	0.484	0.392	0.547	0.496	0.531	0.646	0.56	0.666	0.618	0.802	0.533	0.31	0.23	0.488	0.486	0.227	0.008	0.601	0.712	0.784	0.41	0.559	0.599	0.069	0.41	0.218	0.28	0.611	0.773	0.201	0.473	0.191	0.697	0.499	0.261	0.52	0.569	0.37
2	0.325	0.456	0.167	0.217	0.174	0.299	0.226	0.811	0.631	0.682	0.651	0.741	0.607	0.743	0.717	0.411	0.509	0.435	0.52	0.629	0.839	0.543	0.283	0.156	0.465	0.46	0.481	0.043	0.542	0.666	0.905	0.898	0.564	0.723	0.139	0.526	0.259	0.174	0.155	0.839	0.211	0.362	0.043	0.557	0.426	0.121	0.596	0.732	0.411
2	0.339	0.582	0.111	0.293	0.293	0.345	0.277	0.715	0.855	0.579	0.765	0.622	0.457	0.622	0.575	0.384	0.476	0.552	0.581	0.652	0.982	0.482	0.171	0.019	0.463	0.516	0.406	0.024	0.601	0.712	0.972	1.314	0.559	0.616	0.064	0.444	0.231	-0.012	-0.125	0.517	0.144	0.39	0.057	0.661	0.196	0.011	0.647	0.673	0.431
2	0.388	0.238	0.056	0.219	0.219	0.434	0.374	0.654	0.634	0.419	0.544	0.685	0.685	0.685	0.685	0.346	0.429	0.346	0.429	0.667	0.831	0.451	0.36	0.196	0.45	0.535	0.318	0.01	0.601	0.712	0.965	0.907	0.525	0.643	0.055	0.587	0.301	0.257	0.214	0.664	0.197	0.519	0.188	0.606	0.485	0.14	0.593	0.689	0.456
2	0.198	0.144	0.056	0.256	0.256	0.236	0.208	0.606	0.534	0.338	0.442	0.64	0.64	0.64	0.64	0.402	0.499	0.402	0.499	0.533	0.684	0.308	0.229	0.271	0.101	0.383	0.477	0.095	0.75	0.88	0.74	0.632	0.476	0.528	0.09	0.584	0.269	0.129	0.412	0.368	0.158	0.347	0.1	0.368	0.48	0.459	0.433	0.807	0.252
2	0.337	0.281	0.0	0.534	0.534	0.392	0.421	0.534	0.669	0.216	0.47	0.0	0.0	0.0	0.0	0.0	0.0	0.0	0.0	0.643	0.902	0.356	0.176	0.024	0.245	0.463	0.639	0.106	0.54	0.742	0.468	0.034	0.756	0.656	0.084	0.226	0.043	0.347	0.906	0.468	0.034	0.385	0.054	0.36	0.252	0.021	0.647	0.673	0.428
2	0.31	0.436	0.167	0.353	0.272	0.285	0.213	0.828	0.669	0.711	0.61	0.58	0.5	0.643	0.593	0.435	0.54	0.47	0.561	0.593	0.621	0.535	0.361	0.372	0.651	0.597	0.526	0.062	0.132	0.279	0.882	0.835	0.61	0.675	0.113	0.703	0.293	0.186	0.228	0.557	0.126	0.517	0.32	0.711	0.492	0.248	0.777	0.72	0.35
2	0.385	0.33	0.111	0.373	0.327	0.392	0.316	0.539	0.618	0.287	0.474	0.744	0.713	0.744	0.73	0.435	0.54	0.449	0.548	0.67	0.875	0.511	0.257	0.056	0.579	0.571	0.686	0.103	0.681	0.759	0.274	0.004	0.608	0.637	0.055	0.541	0.242	0.401	0.953	0.718	0.162	0.449	0.084	0.665	0.328	0.032	0.647	0.673	0.473
2	0.521	0.369	0.167	0.641	0.276	0.532	0.396	0.573	0.618	0.513	0.57	1.044	1.016	1.044	1.034	0.354	0.439	0.359	0.44	0.702	0.501	0.491	0.587	0.547	0.483	0.521	0.547	0.018	0.484	0.648	0.361	0.003	0.401	0.744	0.044	0.466	0.335	0.532	0.962	0.67	0.283	0.67	0.401	0.642	0.736	0.588	0.595	0.662	0.513
2	0.552	0.427	1.0	0.377	0.131	0.456	0.215	0.747	0.668	0.662	0.641	0.707	0.367	0.712	0.575	0.426	0.486	0.573	0.558	0.759	0.761	0.514	0.524	0.245	0.51	0.519	0.696	0.037	0.772	0.802	0.414	0.004	0.542	0.707	0.029	0.638	0.307	0.564	0.974	0.716	0.198	0.614	0.175	0.646	0.64	0.201	0.667	0.705	0.618
2	0.051	0.285	0.056	0.216	0.216	0.074	0.08	0.593	0.637	0.315	0.496	0.627	0.627	0.627	0.627	0.409	0.507	0.409	0.507	0.313	0.142	0.245	0.106	0.279	0.562	0.837	0.636	0.669	0.641	0.854	0.0	0.38	0.582	0.637	0.09	0.584	0.269	0.376	0.618	0.681	0.171	0.0	0.264	0.672	0.499	0.164	0.647	0.673	0.497
2	0.573	0.467	0.556	0.332	0.221	0.573	0.307	0.649	0.728	0.536	0.657	0.497	0.388	0.913	0.743	0.567	0.579	0.57	0.656	0.768	0.733	0.581	0.557	0.281	0.525	0.472	0.694	0.032	0.662	0.723	0.274	0.0	0.823	0.563	0.011	0.374	0.087	0.587	0.993	0.784	0.076	0.672	0.289	0.659	0.578	0.098	0.596	0.65	0.632
2	0.594	0.342	1.389	0.374	0.135	0.515	0.21	0.816	0.505	0.691	0.536	0.91	0.382	0.91	0.718	0.447	0.501	0.502	0.565	0.793	0.829	0.47	0.537	0.193	0.54	0.581	0.59	0.014	0.537	0.692	0.434	0.003	0.643	0.348	0.002	0.584	0.269	0.608	0.996	0.664	0.132	0.661	0.219	0.633	0.637	0.148	0.743	0.76	0.659
2	0.406	0.625	0.444	0.429	0.153	0.256	0.188	0.746	0.731	0.588	0.739	0.589	0.398	0.589	0.523	0.53	0.603	0.579	0.649	0.683	0.884	0.587	0.136	-0.024	0.027	0.032	0.792	0.173	0.746	0.764	0.453	0.019	0.721	0.907	0.267	0.559	0.197	0.395	0.772	0.816	0.126	0.0	0.264	0.672	0.499	0.164	0.647	0.673	0.497
2	0.505	0.33	0.056	0.4	0.4	0.533	0.476	0.558	0.7	0.262	0.512	0.581	0.581	0.581	0.581	0.417	0.517	0.417	0.517	0.726	0.722	0.526	0.511	0.317	0.507	0.508	0.413	0.008	0.601	0.712	0.547	0.019	0.615	0.728	0.044	0.662	0.278	0.516	0.95	0.716	0.158	0.644	0.338	0.645	0.589	0.172	0.641	0.689	0.551
2	0.621	0.631	1.0	0.569	0.262	0.483	0.275	0.907	0.692	0.843	0.747	0.879	0.449	0.959	0.81	0.461	0.531	0.489	0.577	0.829	1.039	0.495	0.327	-0.023	0.418	0.469	0.431	0.005	0.601	0.712	1.239	1.409	0.567	0.0	0.0	0.584	0.269	0.214	-0.151	0.629	0.165	0.451	0.006	0.733	0.484	0.029	0.702	0.663	0.72
2	0.543	0.721	0.667	0.395	0.206	0.382	0.258	0.969	0.832	0.948	0.853	0.569	0.362	0.569	0.448	0.57	0.555	0.57	0.65	0.768	0.898	0.459	0.453	0.127	0.636	0.659	0.419	0.007	0.601	0.712	0.483	0.009	0.729	0.772	0.046	0.649	0.223	0.553	0.957	0.655	0.089	0.6	0.16	0.709	0.526	0.074	0.703	0.681	0.62
2	0.381	0.47	0.0	0.565	0.565	0.433	0.461	0.637	0.798	0.39	0.637	0.0	0.0	0.0	0.0	0.0	0.0	0.0	0.0	0.634	0.605	0.47	0.441	0.441	0.601	0.625	0.329	0.011	0.601	0.712	0.746	0.199	0.626	0.698	0.082	0.607	0.255	0.372	0.772	0.678	0.144	0.613	0.554	0.703	0.412	0.074	0.68	0.671	0.399
2	0.628	0.249	1.222	0.337	0.219	0.594	0.256	0.948	0.5	0.913	0.472	0.556	0.385	0.846	0.679	0.699	0.333	0.699	0.481	0.794	0.671	0.499	0.627	0.347	0.488	0.518	0.762	0.034	0.631	0.736	0.591	0.012	0.493	0.885	0.055	0.626	0.332	0.634	0.947	0.678	0.22	0.715	0.314	0.623	0.736	0.293	0.63	0.7	0.668
2	0.634	0.283	0.278	0.184	0.184	0.62	0.44	0.827	0.62	0.709	0.651	0.593	0.464	0.796	0.691	0.542	0.468	0.542	0.533	0.799	0.681	0.467	0.637	0.362	0.512	0.565	0.553	0.008	0.547	0.7	1.091	0.452	0.562	0.572	0.008	0.677	0.309	0.592	0.627	0.652	0.173	0.758	0.485	0.652	0.505	0.034	0.57	0.638	0.669
2	0.232	0.573	0.167	0.174	0.174	0.21	0.145	0.755	0.832	0.588	0.749	0.417	0.417	0.694	0.619	0.528	0.545	0.528	0.589	0.536	0.558	0.472	-0.417	-0.068	0.542	0.556	0.801	0.567	0.726	0.797	0.0	0.38	0.582	0.637	0.09	0.584	0.269	0.376	0.618	0.681	0.171	0.585	1.116	0.659	0.52	0.533	0.638	0.677	-0.222
2	0.438	0.301	0.444	0.236	0.176	0.404	0.216	0.649	0.557	0.447	0.546	0.693	0.542	0.801	0.68	0.422	0.462	0.471	0.524	0.684	0.717	0.423	0.411	0.213	0.446	0.56	0.765	0.118	0.667	0.787	0.976	0.71	0.498	0.406	0.009	0.584	0.269	0.361	0.415	0.675	0.217	0.558	0.207	0.624	0.475	0.092	0.673	0.726	0.508
2	0.486	0.67	0.167	0.588	0.214	0.463	0.366	0.813	0.769	0.687	0.745	0.738	0.693	0.895	0.822	0.502	0.607	0.514	0.623	0.719	0.763	0.593	0.467	0.244	0.572	0.494	0.624	0.036	0.318	0.477	0.434	0.009	0.393	0.38	0.005	0.584	0.269	0.503	0.99	0.799	0.317	0.615	0.279	0.699	0.56	0.148	0.604	0.626	0.542
2	0.312	0.447	0.0	0.516	0.516	0.37	0.4	0.625	0.783	0.369	0.618	0.0	0.0	0.0	0.0	0.0	0.0	0.0	0.0	0.547	0.362	0.375	0.433	0.687	0.527	0.667	0.406	0.029	0.601	0.712	0.684	0.201	0.616	0.449	0.026	0.584	0.269	0.312	0.816	0.638	0.141	0.583	0.64	0.661	0.545	0.401	0.607	0.656	0.271
2	0.366	0.492	0.333	0.24	0.24	0.262	0.187	0.807	0.705	0.676	0.715	0.453	0.368	0.56	0.509	0.725	0.519	0.725	0.658	0.659	0.881	0.547	0.287	0.109	0.54	0.51	0.529	0.044	0.636	0.721	0.519	0.042	0.645	0.576	0.041	0.57	0.234	0.38	0.934	0.753	0.15	0.459	0.11	0.692	0.469	0.14	0.676	0.677	0.443
2	0.188	0.506	0.167	0.284	0.236	0.129	0.107	0.658	0.738	0.528	0.669	0.734	0.535	0.734	0.671	0.531	0.648	0.549	0.663	0.534	0.739	0.501	0.182	0.185	0.584	0.584	0.505	0.121	0.787	0.816	0.0	0.38	0.582	0.637	0.09	0.584	0.269	0.376	0.618	0.681	0.171	0.4	0.201	0.659	0.24	0.05	0.647	0.673	0.259
2	0.36	0.306	0.556	0.299	0.217	0.138	0.121	0.574	0.469	0.441	0.478	0.75	0.555	0.75	0.652	0.403	0.496	0.455	0.535	0.663	0.969	0.48	0.006	-0.046	0.542	0.556	0.659	0.103	0.764	0.813	0.991	1.316	0.551	0.255	0.005	0.584	0.269	0.064	-0.078	0.94	0.238	0.0	0.264	0.672	0.499	0.164	0.647	0.673	0.497
2	0.612	0.346	0.5	0.436	0.259	0.581	0.353	0.68	0.631	0.598	0.659	1.051	0.678	1.051	0.906	0.401	0.498	0.487	0.537	0.778	0.631	0.467	0.632	0.41	0.547	0.591	0.611	0.014	0.47	0.649	0.754	0.046	0.561	0.329	0.002	0.584	0.269	0.62	0.962	0.678	0.179	0.748	0.507	0.676	0.605	0.098	0.596	0.637	0.637
2	0.489	0.404	0.556	0.357	0.179	0.466	0.233	0.928	0.562	0.878	0.548	0.842	0.594	0.842	0.744	0.434	0.457	0.454	0.531	0.711	0.684	0.532	0.499	0.323	0.599	0.566	0.658	0.044	0.694	0.758	1.029	0.747	0.588	0.774	0.067	0.695	0.302	0.391	0.338	0.756	0.181	0.623	0.298	0.67	0.606	0.222	0.78	0.752	0.536
2	0.312	0.243	0.333	0.335	0.242	0.212	0.14	0.908	0.469	0.845	0.428	0.639	0.634	0.734	0.691	0.415	0.483	0.431	0.511	0.605	0.708	0.455	0.291	0.19	0.735	0.726	0.669	0.15	0.766	0.824	0.902	0.961	0.591	0.38	0.017	0.584	0.269	0.179	0.203	0.678	0.163	0.475	0.197	0.86	0.338	0.058	0.647	0.673	0.383
2	0.465	0.398	0.833	0.216	0.165	0.437	0.163	0.825	0.577	0.705	0.592	0.822	0.385	0.822	0.685	0.425	0.47	0.607	0.568	0.702	0.734	0.47	0.471	0.302	0.545	0.585	0.399	0.011	0.601	0.712	0.988	0.651	0.569	0.735	0.061	0.669	0.303	0.388	0.42	0.635	0.165	0.59	0.247	0.65	0.584	0.211	0.659	0.697	0.52
2	0.31	0.492	0.0	0.515	0.515	0.368	0.398	0.649	0.814	0.41	0.657	0.0	0.0	0.0	0.0	0.0	0.0	0.0	0.0	0.592	0.619	0.463	0.355	0.357	0.379	0.469	0.564	0.079	0.782	0.828	0.656	0.165	0.569	0.474	0.031	0.584	0.269	0.313	0.841	0.603	0.158	0.532	0.377	0.578	0.428	0.137	0.7	0.78	0.35
2	0.479	0.508	0.333	0.406	0.219	0.468	0.285	0.872	0.763	0.786	0.745	0.624	0.439	0.671	0.629	0.513	0.577	0.538	0.612	0.687	0.563	0.493	0.528	0.449	0.574	0.584	0.668	0.05	0.661	0.755	0.96	0.487	0.569	0.867	0.128	0.72	0.318	0.419	0.501	0.693	0.177	0.675	0.559	0.679	0.428	0.045	0.775	0.743	0.499
2	0.464	0.285	0.611	0.312	0.221	0.384	0.2	0.823	0.546	0.703	0.49	0.658	0.582	0.828	0.725	0.455	0.486	0.455	0.512	0.712	0.82	0.455	0.407	0.161	0.564	0.613	0.676	0.058	0.661	0.77	1.031	0.888	0.555	0.718	0.055	0.608	0.291	0.336	0.233	0.629	0.172	0.542	0.142	0.642	0.564	0.177	0.725	0.742	0.536
2	0.399	0.236	0.222	0.356	0.278	0.383	0.261	0.582	0.609	0.297	0.456	0.677	0.472	0.677	0.607	0.36	0.447	0.427	0.476	0.659	0.703	0.497	0.419	0.316	0.495	0.525	0.501	0.03	0.644	0.745	0.9	0.531	0.586	0.796	0.137	0.493	0.236	0.333	0.458	0.667	0.163	0.543	0.229	0.663	0.598	0.369	0.58	0.636	0.443
2	0.484	0.676	1.0	0.401	0.206	0.332	0.156	0.942	0.768	0.903	0.851	0.635	0.347	0.719	0.581	0.551	0.62	0.707	0.717	0.732	0.898	0.566	0.405	0.132	0.661	0.576	0.18	0.002	0.601	0.712	0.453	0.01	0.685	0.406	0.006	0.584	0.269	0.5	0.988	0.807	0.141	0.552	0.14	0.705	0.532	0.116	0.812	0.744	0.56
2	0.557	0.227	0.333	0.371	0.229	0.56	0.353	0.626	0.589	0.454	0.582	0.74	0.538	0.74	0.627	0.421	0.455	0.488	0.535	0.742	0.614	0.415	0.591	0.434	0.537	0.635	0.468	0.008	0.466	0.666	0.946	0.263	0.607	0.87	0.079	0.407	0.192	0.534	0.722	0.603	0.138	0.711	0.492	0.675	0.627	0.172	0.557	0.611	0.577
2	0.561	0.258	0.944	0.33	0.214	0.5	0.23	0.973	0.54	0.955	0.524	0.838	0.43	0.875	0.728	0.399	0.287	0.419	0.468	0.763	0.752	0.522	0.546	0.279	0.517	0.518	0.539	0.013	0.649	0.738	0.39	0.003	0.47	0.819	0.055	0.733	0.378	0.571	0.955	0.71	0.243	0.665	0.289	0.646	0.65	0.206	0.642	0.689	0.611
2	0.402	0.526	0.167	0.451	0.325	0.313	0.293	0.815	0.628	0.689	0.673	0.687	0.612	0.687	0.651	0.468	0.581	0.495	0.598	0.687	0.949	0.533	0.156	-0.016	0.903	0.752	0.692	0.096	0.75	0.785	0.274	0.003	0.473	0.284	0.005	0.584	0.269	0.422	0.995	0.773	0.253	0.32	0.007	0.808	0.361	0.04	0.647	0.673	0.498
2	0.422	0.625	0.5	0.251	0.251	0.314	0.188	0.652	0.817	0.629	0.751	0.842	0.52	0.842	0.707	0.535	0.659	0.565	0.68	0.696	0.919	0.549	0.334	0.106	0.463	0.454	0.263	0.006	0.601	0.712	1.01	1.01	0.586	0.78	0.107	0.53	0.249	0.239	0.089	0.796	0.19	0.49	0.106	0.666	0.465	0.092	0.638	0.672	0.503
2	0.408	0.56	0.056	0.323	0.323	0.445	0.391	0.81	0.845	0.68	0.809	0.515	0.515	0.515	0.515	0.52	0.645	0.52	0.645	0.678	0.826	0.537	0.383	0.208	0.653	0.597	0.246	0.005	0.601	0.712	0.468	0.021	0.516	0.765	0.105	0.623	0.317	0.416	0.898	0.779	0.227	0.559	0.257	0.723	0.459	0.095	0.702	0.67	0.47
2	0.503	0.454	0.333	0.369	0.236	0.51	0.306	0.768	0.762	0.61	0.695	0.843	0.473	0.843	0.73	0.489	0.533	0.611	0.618	0.734	0.8	0.52	0.478	0.235	0.569	0.556	0.34	0.006	0.601	0.712	0.603	0.031	0.546	0.822	0.082	0.669	0.315	0.509	0.909	0.721	0.197	0.631	0.295	0.675	0.507	0.082	0.731	0.721	0.562
2	0.428	0.524	0.0	0.598	0.598	0.476	0.501	0.666	0.835	0.439	0.685	0.0	0.0	0.0	0.0	0.0	0.0	0.0	0.0	0.707	0.99	0.31	0.164	-0.022	0.609	0.795	0.631	0.055	0.648	0.827	0.744	0.145	0.354	0.982	0.371	0.375	0.334	0.386	0.585	0.506	0.284	0.33	0.006	0.709	0.412	0.055	0.621	0.63	0.523
2	0.531	0.44	0.278	0.469	0.279	0.517	0.351	0.87	0.638	0.781	0.598	0.847	0.496	0.847	0.749	0.463	0.557	0.465	0.569	0.742	0.727	0.533	0.532	0.311	0.592	0.558	0.458	0.01	0.504	0.645	0.997	0.449	0.586	0.84	0.076	0.643	0.287	0.484	0.573	0.759	0.182	0.671	0.376	0.696	0.542	0.092	0.673	0.672	0.577
2	0.57	0.101	0.222	0.314	0.237	0.594	0.409	0.555	0.52	0.252	0.4	0.463	0.463	0.812	0.748	0.47	0.432	0.47	0.486	0.762	0.698	0.484	0.573	0.335	0.458	0.51	0.59	0.017	0.819	0.837	0.656	0.03	0.605	0.684	0.021	0.292	0.142	0.579	0.96	0.667	0.152	0.684	0.335	0.644	0.675	0.245	0.526	0.614	0.61
2	0.584	0.589	1.722	0.433	0.093	0.439	0.173	0.807	0.598	0.695	0.711	0.745	0.356	0.745	0.575	0.45	0.551	0.587	0.623	0.799	0.959	0.539	0.432	0.059	0.53	0.512	0.509	0.01	0.455	0.61	1.167	1.078	0.586	0.763	0.034	0.643	0.286	0.397	0.093	0.761	0.183	0.573	0.085	0.68	0.468	0.034	0.731	0.718	0.673
2	0.593	0.524	0.333	0.284	0.269	0.519	0.385	0.87	0.689	0.781	0.685	0.803	0.625	0.803	0.724	0.459	0.548	0.496	0.587	0.792	0.828	0.541	0.543	0.207	0.592	0.553	0.384	0.004	0.601	0.712	0.681	0.03	0.615	0.81	0.043	0.698	0.289	0.601	0.942	0.761	0.167	0.673	0.253	0.685	0.6	0.106	0.739	0.718	0.657
2	0.341	0.375	0.222	0.249	0.249	0.331	0.21	0.683	0.703	0.468	0.604	0.639	0.422	0.639	0.587	0.491	0.515	0.491	0.574	0.582	0.442	0.424	0.44	0.59	0.572	0.647	0.481	0.038	0.487	0.677	0.361	0.013	0.525	0.753	0.153	0.602	0.305	0.347	0.868	0.661	0.197	0.585	0.542	0.687	0.566	0.404	0.639	0.657	0.324
2	0.452	0.544	0.444	0.321	0.292	0.363	0.228	0.831	0.783	0.715	0.739	0.652	0.623	0.808	0.719	0.428	0.531	0.477	0.567	0.709	0.864	0.392	0.376	0.129	0.562	0.673	0.613	0.042	0.603	0.764	0.845	0.253	0.559	0.754	0.075	0.702	0.318	0.434	0.734	0.526	0.146	0.47	0.066	0.741	0.434	0.058	0.76	0.691	0.541
2	0.556	0.202	0.5	0.492	0.233	0.523	0.305	0.636	0.531	0.431	0.526	0.644	0.595	0.781	0.704	0.427	0.391	0.427	0.449	0.76	0.749	0.463	0.548	0.295	0.587	0.62	0.15	0.001	0.601	0.712	0.667	0.034	0.692	0.174	0.0	0.584	0.269	0.568	0.972	0.675	0.111	0.65	0.254	0.701	0.689	0.303	0.648	0.653	0.604
2	0.551	0.447	0.278	0.4	0.208	0.563	0.368	0.939	0.735	0.897	0.789	0.858	0.504	0.858	0.792	0.476	0.584	0.538	0.623	0.741	0.625	0.516	0.585	0.429	0.582	0.569	0.0	0.0	0.601	0.712	0.868	0.157	0.619	0.895	0.096	0.695	0.286	0.539	0.796	0.716	0.156	0.703	0.47	0.684	0.631	0.185	0.731	0.714	0.574
2	0.526	0.382	1.722	0.276	0.208	0.257	0.123	0.734	0.562	0.575	0.554	0.839	0.381	1.016	0.813	0.412	0.465	0.464	0.509	0.772	1.05	0.436	0.193	-0.037	0.547	0.621	0.413	0.007	0.601	0.712	1.148	1.367	0.546	0.219	0.002	0.584	0.269	0.178	-0.118	0.267	0.087	0.0	0.264	0.672	0.499	0.164	0.647	0.673	0.497
2	0.356	0.551	0.0	0.547	0.547	0.41	0.438	0.681	0.854	0.464	0.709	0.0	0.0	0.0	0.0	0.0	0.0	0.0	0.0	0.64	0.763	0.56	0.357	0.252	0.767	0.649	0.453	0.029	0.899	0.842	0.91	0.76	0.668	0.284	0.006	0.584	0.269	0.272	0.375	0.733	0.134	0.404	0.06	0.707	0.48	0.164	0.685	0.671	0.438
2	0.446	0.494	0.389	0.403	0.243	0.381	0.238	0.762	0.595	0.6	0.625	0.591	0.43	0.63	0.584	0.452	0.561	0.573	0.6	0.7	0.816	0.52	0.379	0.141	0.597	0.574	0.712	0.082	0.674	0.752	0.656	0.067	0.658	0.572	0.024	0.689	0.266	0.456	0.927	0.724	0.137	0.558	0.197	0.701	0.452	0.071	0.706	0.688	0.518
2	0.373	0.42	0.111	0.336	0.336	0.321	0.306	0.706	0.645	0.505	0.639	0.886	0.877	0.886	0.882	0.405	0.493	0.405	0.498	0.654	0.799	0.4	0.367	0.239	0.005	0.184	0.15	0.004	0.601	0.712	0.918	0.72	0.508	0.794	0.16	0.015	0.027	0.264	0.284	0.494	0.169	0.492	0.154	0.475	0.554	0.293	0.148	0.391	0.434
2	0.552	0.555	0.278	0.396	0.189	0.509	0.37	0.934	0.752	0.889	0.745	0.597	0.36	0.689	0.643	0.584	0.627	0.658	0.696	0.757	0.743	0.516	0.544	0.295	0.535	0.535	0.437	0.007	0.601	0.712	0.591	0.019	0.775	0.794	0.05	0.652	0.206	0.561	0.945	0.71	0.08	0.653	0.27	0.619	0.663	0.245	0.751	0.776	0.602
2	0.365	0.36	0.611	0.237	0.231	0.14	0.114	0.639	0.583	0.478	0.54	0.599	0.431	0.599	0.522	0.485	0.504	0.533	0.581	0.531	0.204	0.426	0.489	0.742	0.493	0.59	0.718	0.143	0.647	0.775	0.731	0.198	0.53	0.654	0.069	0.684	0.328	0.358	0.783	0.632	0.187	0.628	0.728	0.631	0.573	0.367	0.647	0.704	0.305
2	0.359	0.602	0.278	0.368	0.236	0.248	0.201	0.936	0.657	0.893	0.713	0.577	0.354	0.617	0.538	0.564	0.556	0.564	0.625	0.644	0.787	0.436	0.266	0.091	0.502	0.589	0.733	0.163	0.677	0.786	0.563	0.061	0.566	0.979	0.569	0.479	0.24	0.302	0.494	0.658	0.172	0.385	0.046	0.661	0.152	0.005	0.647	0.673	0.452
2	0.259	0.467	0.056	0.415	0.393	0.238	0.261	0.653	0.769	0.416	0.631	0.512	0.512	0.512	0.512	0.503	0.624	0.503	0.624	0.576	0.729	0.497	0.291	0.296	0.309	0.38	0.306	0.022	0.601	0.712	0.848	0.913	0.582	0.766	0.281	0.42	0.21	0.051	0.029	0.466	0.118	0.0	0.264	0.672	0.499	0.164	0.647	0.673	0.497
2	0.317	0.452	0.222	0.353	0.289	0.226	0.189	0.787	0.631	0.641	0.661	0.47	0.436	0.661	0.569	0.49	0.462	0.49	0.517	0.611	0.725	0.53	0.267	0.141	0.498	0.498	0.703	0.18	0.524	0.661	0.659	0.163	0.564	0.0	0.0	0.584	0.269	0.323	0.868	0.675	0.177	0.4	0.078	0.644	0.419	0.121	0.622	0.678	0.399
2	0.451	0.53	0.333	0.3	0.223	0.396	0.261	0.94	0.649	0.899	0.699	0.518	0.409	0.734	0.617	0.577	0.53	0.577	0.625	0.694	0.735	0.482	0.45	0.277	0.443	0.5	0.574	0.034	0.736	0.798	0.652	0.063	0.614	0.867	0.153	0.493	0.222	0.448	0.827	0.658	0.146	0.603	0.311	0.585	0.438	0.061	0.884	0.872	0.509
2	0.314	0.427	0.0	0.518	0.518	0.371	0.401	0.613	0.769	0.351	0.6	0.0	0.0	0.0	0.0	0.0	0.0	0.0	0.0	0.56	0.416	0.319	0.386	0.456	0.104	0.374	0.718	0.2	0.612	0.802	0.674	0.184	0.318	0.599	0.069	0.354	0.353	0.311	0.796	0.402	0.29	0.505	0.272	0.372	0.524	0.325	0.414	0.788	0.354
2	0.467	0.519	0.556	0.364	0.198	0.414	0.214	0.693	0.757	0.792	0.767	0.577	0.361	0.771	0.604	0.509	0.543	0.635	0.655	0.702	0.725	0.501	0.476	0.313	0.559	0.567	0.359	0.008	0.601	0.712	0.681	0.07	0.537	0.619	0.029	0.597	0.297	0.475	0.92	0.718	0.202	0.583	0.223	0.716	0.609	0.264	0.567	0.589	0.521
2	0.125	0.396	0.056	0.332	0.284	0.129	0.144	0.606	0.728	0.338	0.566	0.52	0.52	0.52	0.52	0.389	0.483	0.389	0.483	0.463	0.515	0.497	0.189	0.335	0.238	0.318	0.529	0.212	0.55	0.69	0.652	0.54	0.564	0.688	0.412	0.382	0.204	0.009	0.23	0.511	0.14	0.0	0.264	0.672	0.499	0.164	0.647	0.673	0.497
2	0.491	0.526	0.0	0.642	0.642	0.533	0.556	0.667	0.837	0.441	0.687	0.0	0.0	0.0	0.0	0.0	0.0	0.0	0.0	0.696	0.576	0.507	0.536	0.441	0.641	0.615	0.652	0.042	0.341	0.53	0.324	0.003	0.493	0.758	0.06	0.59	0.319	0.502	0.951	0.739	0.233	0.679	0.542	0.729	0.515	0.095	0.635	0.625	0.509
2	0.365	0.342	0.111	0.394	0.301	0.363	0.299	0.617	0.678	0.375	0.57	0.728	0.623	0.728	0.691	0.451	0.551	0.451	0.556	0.629	0.641	0.432	0.413	0.393	0.532	0.613	0.399	0.019	0.601	0.712	0.414	0.018	0.7	0.418	0.015	0.584	0.269	0.383	0.974	0.641	0.099	0.592	0.495	0.662	0.348	0.045	0.647	0.673	0.395
2	0.546	0.422	0.167	0.331	0.331	0.562	0.419	0.931	0.738	0.885	0.771	0.796	0.599	0.796	0.752	0.465	0.571	0.482	0.582	0.729	0.567	0.457	0.594	0.479	0.584	0.625	0.539	0.014	0.411	0.608	0.496	0.01	0.694	0.834	0.067	0.684	0.249	0.555	0.94	0.678	0.11	0.723	0.601	0.692	0.494	0.053	0.711	0.698	0.559
2	0.691	0.346	3.667	0.287	0.174	0.278	0.168	0.542	0.497	0.542	0.526	0.491	0.404	0.817	0.661	0.367	0.321	0.463	0.481	0.874	1.064	0.491	0.296	-0.045	0.53	0.555	0.18	0.0	0.601	0.712	1.307	1.443	0.565	0.0	0.0	0.584	0.269	0.204	-0.179	0.69	0.179	0.443	-0.003	0.642	0.357	0.005	0.647	0.673	0.793
2	0.319	0.542	0.111	0.407	0.274	0.293	0.259	0.688	0.837	0.476	0.709	0.747	0.607	0.747	0.704	0.484	0.6	0.504	0.613	0.594	0.587	0.52	0.393	0.466	0.507	0.513	0.18	0.006	0.601	0.712	0.361	0.016	0.562	0.705	0.13	0.51	0.254	0.328	0.884	0.71	0.185	0.516	0.297	0.685	0.468	0.187	0.56	0.606	0.368
2	0.497	0.571	0.333	0.365	0.26	0.415	0.301	0.798	0.577	0.825	0.683	0.589	0.371	0.812	0.7	0.56	0.412	0.56	0.542	0.713	0.663	0.472	0.523	0.376	0.73	0.706	0.481	0.014	0.769	0.818	1.051	0.828	0.613	0.888	0.13	0.625	0.267	0.364	0.22	0.678	0.151	0.65	0.382	0.782	0.617	0.232	0.679	0.616	0.53
2	0.377	0.609	0.444	0.352	0.259	0.24	0.163	0.871	0.752	0.784	0.755	0.843	0.703	0.843	0.769	0.488	0.605	0.547	0.636	0.67	0.93	0.57	0.259	0.065	0.455	0.429	0.505	0.036	0.586	0.684	0.99	1.169	0.602	0.576	0.038	0.577	0.257	0.155	0.013	0.747	0.171	0.0	0.264	0.672	0.499	0.164	0.647	0.673	0.497
2	0.373	0.481	0.444	0.309	0.239	0.222	0.159	0.697	0.695	0.579	0.651	0.376	0.376	0.628	0.536	0.531	0.555	0.561	0.636	0.66	0.856	0.514	0.273	0.083	0.582	0.57	0.661	0.096	0.651	0.742	0.977	1.1	0.577	0.643	0.061	0.654	0.295	0.173	0.053	0.698	0.175	0.443	0.087	0.707	0.389	0.063	0.671	0.663	0.458
2	0.191	0.375	0.111	0.339	0.275	0.139	0.148	0.66	0.589	0.429	0.55	0.629	0.629	0.663	0.648	0.46	0.449	0.46	0.51	0.494	0.462	0.648	0.179	0.174	0.564	0.442	0.712	0.429	0.657	0.696	0.0	0.38	0.582	0.637	0.09	0.584	0.269	0.376	0.618	0.681	0.171	0.38	0.157	0.617	0.328	0.116	0.647	0.673	0.263
2	0.298	0.369	0.5	0.233	0.181	0.17	0.081	0.487	0.537	0.47	0.5	0.372	0.372	0.595	0.537	0.33	0.361	0.444	0.445	0.63	1.021	0.403	-0.033	-0.045	0.542	0.556	0.463	0.046	0.73	0.827	0.39	0.024	0.529	0.738	0.183	0.408	0.233	0.301	0.834	0.578	0.175	0.0	0.264	0.672	0.499	0.164	0.647	0.673	0.497
2	0.3	0.578	0.222	0.234	0.234	0.228	0.175	0.747	0.834	0.575	0.751	0.498	0.439	0.653	0.587	0.556	0.532	0.556	0.618	0.613	0.828	0.495	0.258	0.15	0.644	0.629	0.509	0.06	0.51	0.665	0.88	0.882	0.569	0.686	0.13	0.61	0.284	0.158	0.176	0.684	0.176	0.454	0.169	0.722	0.368	0.084	0.647	0.673	0.374
2	0.682	0.474	2.833	0.165	0.165	0.451	0.194	0.818	0.428	0.695	0.62	0.783	0.354	0.783	0.62	0.427	0.299	0.529	0.53	0.862	0.993	0.495	0.463	0.017	0.567	0.578	0.678	0.014	0.615	0.729	1.282	1.284	0.564	0.677	0.011	0.5	0.249	0.396	-0.056	0.761	0.195	0.604	0.057	0.714	0.535	0.032	0.566	0.589	0.775
2	0.306	0.243	0.0	0.512	0.512	0.364	0.395	0.513	0.643	0.181	0.436	0.0	0.0	0.0	0.0	0.0	0.0	0.0	0.0	0.49	0.191	0.321	0.429	0.693	0.47	0.683	0.715	0.206	0.523	0.747	0.39	0.022	0.52	0.38	0.017	0.584	0.269	0.326	0.969	0.557	0.176	0.555	0.492	0.614	0.533	0.375	0.627	0.704	0.302
2	0.392	0.301	0.111	0.274	0.274	0.419	0.322	0.552	0.589	0.249	0.456	0.634	0.607	0.634	0.621	0.317	0.393	0.324	0.398	0.66	0.754	0.465	0.388	0.253	0.532	0.583	0.532	0.038	0.517	0.681	0.563	0.049	0.535	0.696	0.076	0.63	0.309	0.4	0.9	0.647	0.188	0.555	0.275	0.672	0.477	0.127	0.702	0.706	0.449
2	0.47	0.351	1.056	0.127	0.127	0.162	0.137	0.687	0.512	0.487	0.526	0.419	0.419	0.786	0.689	0.387	0.454	0.472	0.514	0.669	0.489	0.493	0.541	0.539	0.47	0.509	0.617	0.038	0.466	0.635	0.591	0.036	0.489	0.474	0.011	0.584	0.269	0.483	0.963	0.652	0.217	0.634	0.386	0.654	0.678	0.485	0.552	0.623	0.476
2	0.411	0.2	0.222	0.344	0.304	0.395	0.271	0.579	0.529	0.361	0.424	0.542	0.536	0.687	0.61	0.437	0.519	0.458	0.547	0.686	0.885	0.476	0.346	0.138	0.557	0.588	0.35	0.011	0.601	0.712	0.941	0.662	0.557	0.659	0.053	0.757	0.335	0.335	0.419	0.655	0.176	0.531	0.185	0.663	0.343	0.032	0.647	0.673	0.487
2	0.539	0.622	0.333	0.435	0.189	0.489	0.338	0.885	0.852	0.806	0.819	0.467	0.379	0.614	0.515	0.647	0.524	0.647	0.669	0.748	0.734	0.587	0.522	0.267	0.611	0.525	0.71	0.043	0.739	0.76	0.519	0.012	0.65	0.917	0.119	0.695	0.272	0.542	0.896	0.81	0.159	0.637	0.247	0.679	0.652	0.243	0.745	0.726	0.593
2	0.411	0.465	0.056	0.434	0.434	0.421	0.394	0.653	0.789	0.416	0.643	0.603	0.603	0.603	0.603	0.491	0.609	0.491	0.609	0.679	0.815	0.495	0.374	0.186	0.413	0.463	0.556	0.038	0.658	0.753	0.496	0.025	0.666	0.365	0.008	0.584	0.269	0.428	0.974	0.658	0.119	0.554	0.238	0.573	0.459	0.095	0.687	0.776	0.476
2	0.475	0.348	0.444	0.365	0.242	0.447	0.248	0.852	0.603	0.751	0.576	0.695	0.414	0.695	0.645	0.425	0.474	0.442	0.52	0.699	0.657	0.474	0.509	0.392	0.567	0.596	0.227	0.004	0.601	0.712	0.659	0.057	0.617	0.554	0.018	0.654	0.275	0.485	0.94	0.69	0.151	0.631	0.358	0.661	0.636	0.317	0.702	0.714	0.503
2	0.549	0.299	0.278	0.516	0.246	0.533	0.366	0.724	0.542	0.536	0.552	0.68	0.648	0.721	0.68	0.408	0.483	0.427	0.505	0.745	0.664	0.472	0.571	0.386	0.498	0.551	0.279	0.002	0.601	0.712	0.768	0.076	0.597	0.929	0.121	0.749	0.313	0.544	0.841	0.624	0.148	0.683	0.382	0.595	0.646	0.216	0.795	0.819	0.584
2	0.511	0.265	0.611	0.275	0.212	0.498	0.241	0.79	0.577	0.647	0.516	0.713	0.506	0.716	0.656	0.433	0.473	0.44	0.505	0.738	0.792	0.501	0.464	0.192	0.53	0.545	0.72	0.056	0.546	0.685	0.414	0.006	0.819	0.489	0.009	0.584	0.269	0.527	0.989	0.687	0.057	0.608	0.216	0.644	0.569	0.137	0.693	0.722	0.577
2	0.458	0.465	0.333	0.39	0.224	0.43	0.267	0.919	0.635	0.864	0.653	0.711	0.514	0.724	0.676	0.43	0.514	0.486	0.556	0.708	0.818	0.533	0.42	0.196	0.804	0.695	0.536	0.025	0.657	0.737	1.027	0.903	0.636	0.656	0.038	0.638	0.26	0.33	0.233	0.693	0.142	0.593	0.269	0.811	0.438	0.058	0.757	0.644	0.521
2	0.309	0.175	0.0	0.514	0.514	0.367	0.397	0.476	0.597	0.12	0.376	0.0	0.0	0.0	0.0	0.0	0.0	0.0	0.0	0.641	1.071	0.509	-0.417	-0.068	0.542	0.556	0.293	0.014	0.601	0.712	0.361	0.018	0.281	0.726	0.159	0.408	0.41	0.315	0.859	0.736	0.403	0.641	1.219	0.681	0.54	0.391	0.5	0.566	-0.267
2	0.57	0.445	0.222	0.369	0.332	0.581	0.409	0.973	0.748	0.955	0.783	0.741	0.611	0.741	0.684	0.466	0.578	0.506	0.596	0.734	0.511	0.556	0.629	0.545	0.601	0.545	0.481	0.008	0.826	0.812	0.925	0.21	0.573	0.892	0.084	0.713	0.314	0.552	0.764	0.793	0.196	0.741	0.62	0.69	0.647	0.19	0.74	0.715	0.563
2	0.446	0.544	0.833	0.087	0.087	0.205	0.146	0.794	0.738	0.654	0.703	0.667	0.383	0.679	0.558	0.5	0.543	0.591	0.658	0.719	0.998	0.574	0.169	-0.025	0.616	0.54	0.638	0.052	0.688	0.739	0.324	0.004	0.645	0.675	0.047	0.598	0.244	0.46	0.96	0.805	0.161	0.39	0.021	0.723	0.176	0.005	0.647	0.673	0.543
2	0.192	0.36	0.0	0.432	0.432	0.26	0.295	0.577	0.723	0.289	0.54	0.0	0.0	0.0	0.0	0.0	0.0	0.0	0.0	0.417	0.183	0.373	0.284	0.466	0.515	0.662	0.718	0.442	0.69	0.82	0.468	0.091	0.513	0.688	0.266	0.575	0.304	0.181	0.715	0.649	0.202	0.187	0.004	0.85	0.428	0.296	0.705	0.59	0.271
2	0.39	0.285	0.167	0.229	0.229	0.339	0.282	0.837	0.588	0.726	0.606	0.551	0.516	0.56	0.544	0.498	0.459	0.498	0.517	0.654	0.715	0.459	0.411	0.317	0.384	0.475	0.392	0.016	0.601	0.712	0.966	0.906	0.508	0.632	0.05	0.626	0.323	0.26	0.219	0.69	0.213	0.588	0.404	0.567	0.419	0.074	0.709	0.794	0.432
2	0.471	0.411	0.167	0.429	0.269	0.477	0.353	0.815	0.689	0.689	0.659	0.666	0.474	0.687	0.647	0.464	0.535	0.489	0.572	0.712	0.788	0.482	0.435	0.204	0.614	0.622	0.655	0.049	0.526	0.68	0.808	0.172	0.616	0.945	0.221	0.638	0.27	0.444	0.683	0.641	0.141	0.606	0.28	0.699	0.389	0.034	0.862	0.774	0.535
2	0.478	0.207	0.444	0.377	0.236	0.412	0.251	0.569	0.566	0.468	0.442	0.814	0.548	0.814	0.736	0.388	0.376	0.401	0.439	0.73	0.914	0.442	0.367	0.088	0.406	0.511	0.581	0.03	0.668	0.78	0.585	0.031	0.63	0.308	0.003	0.584	0.269	0.493	0.972	0.603	0.125	0.55	0.142	0.592	0.392	0.032	0.576	0.69	0.56
2	0.438	0.47	0.722	0.315	0.168	0.272	0.157	0.784	0.674	0.637	0.625	0.686	0.382	0.686	0.591	0.47	0.527	0.497	0.569	0.708	0.932	0.421	0.251	0.016	0.532	0.626	0.703	0.082	0.763	0.837	1.04	1.123	0.521	0.781	0.098	0.544	0.289	0.208	0.005	0.727	0.213	0.267	-0.006	0.692	0.0	0.0	0.647	0.673	0.538
2	0.532	0.494	0.222	0.289	0.162	0.554	0.376	0.864	0.748	0.771	0.753	0.68	0.513	0.68	0.614	0.521	0.646	0.57	0.676	0.701	0.454	0.516	0.606	0.591	0.527	0.53	0.603	0.024	0.522	0.664	0.87	0.181	0.603	0.711	0.034	0.736	0.306	0.525	0.826	0.69	0.159	0.724	0.667	0.642	0.612	0.177	0.766	0.765	0.516
2	0.454	0.272	0.556	0.42	0.208	0.324	0.203	0.447	0.56	0.39	0.518	0.562	0.421	0.83	0.686	0.334	0.396	0.423	0.475	0.701	0.777	0.488	0.438	0.242	0.537	0.563	0.519	0.024	0.651	0.752	0.361	0.006	0.562	0.828	0.118	0.579	0.278	0.461	0.902	0.684	0.18	0.586	0.254	0.672	0.537	0.148	0.622	0.658	0.513
2	0.393	0.362	0.389	0.38	0.24	0.316	0.192	0.73	0.654	0.546	0.552	0.829	0.594	0.985	0.9	0.402	0.476	0.413	0.499	0.652	0.685	0.512	0.4	0.279	0.542	0.545	0.664	0.085	0.603	0.716	0.624	0.076	0.642	0.668	0.063	0.403	0.173	0.4	0.889	0.707	0.142	0.553	0.267	0.702	0.538	0.219	0.575	0.604	0.444
2	0.461	0.645	0.056	0.433	0.433	0.479	0.437	0.896	0.875	0.825	0.896	0.464	0.464	0.464	0.464	0.532	0.66	0.532	0.66	0.709	0.816	0.526	0.41	0.172	0.673	0.62	0.652	0.052	0.684	0.754	1.046	1.01	0.589	0.929	0.214	0.68	0.297	0.229	0.004	0.698	0.168	0.533	0.132	0.769	0.437	0.055	0.748	0.665	0.542
2	0.48	0.636	0.778	0.363	0.191	0.309	0.185	0.982	0.769	0.969	0.767	0.742	0.37	0.742	0.592	0.531	0.634	0.64	0.697	0.731	0.908	0.551	0.376	0.096	0.636	0.574	0.569	0.026	0.58	0.687	1.078	1.12	0.594	0.874	0.133	0.661	0.288	0.231	-0.021	0.787	0.184	0.545	0.132	0.706	0.49	0.079	0.745	0.707	0.56
2	0.438	0.517	0.444	0.504	0.135	0.354	0.216	0.815	0.628	0.689	0.572	1.072	0.702	1.072	0.973	0.371	0.459	0.394	0.471	0.718	1.044	0.421	0.016	-0.054	0.542	0.556	0.547	0.031	0.726	0.818	0.742	0.133	0.542	0.896	0.2	0.625	0.303	0.421	0.732	0.537	0.158	0.283	-0.004	0.567	0.213	0.008	0.647	0.673	0.538
2	0.509	0.636	1.278	0.357	0.214	0.262	0.147	0.904	0.711	0.839	0.761	0.778	0.358	0.778	0.577	0.497	0.617	0.701	0.732	0.759	1.021	0.57	0.269	-0.007	0.626	0.551	0.419	0.008	0.601	0.712	1.123	1.272	0.604	0.794	0.066	0.666	0.285	0.194	-0.092	0.836	0.188	0.355	0.0	0.649	0.0	0.0	0.647	0.673	0.609
2	0.545	0.452	1.389	0.247	0.223	0.396	0.168	0.724	0.669	0.588	0.653	0.657	0.396	0.708	0.602	0.441	0.489	0.545	0.578	0.772	0.914	0.535	0.438	0.103	0.453	0.459	0.532	0.014	0.636	0.725	1.133	1.079	0.593	0.781	0.049	0.333	0.167	0.354	0.08	0.701	0.166	0.581	0.125	0.667	0.546	0.087	0.433	0.525	0.626
2	0.187	0.222	0.111	0.288	0.276	0.155	0.144	0.571	0.543	0.278	0.416	0.659	0.566	0.659	0.625	0.396	0.491	0.419	0.505	0.54	0.792	0.409	0.04	0.018	0.787	0.804	0.607	0.229	0.414	0.631	0.578	0.211	0.414	0.786	0.513	0.487	0.333	0.12	0.417	0.526	0.24	0.0	0.264	0.672	0.499	0.164	0.647	0.673	0.497
2	0.387	0.544	0.167	0.364	0.28	0.348	0.28	0.89	0.769	0.814	0.745	0.942	0.568	0.942	0.856	0.49	0.588	0.526	0.617	0.642	0.636	0.512	0.438	0.41	0.582	0.571	0.293	0.008	0.601	0.712	0.895	0.557	0.586	0.879	0.252	0.652	0.289	0.295	0.345	0.667	0.163	0.595	0.441	0.69	0.491	0.148	0.667	0.672	0.417
2	0.35	0.276	0.056	0.292	0.292	0.39	0.34	0.536	0.666	0.221	0.47	0.577	0.577	0.577	0.577	0.362	0.449	0.362	0.449	0.616	0.612	0.509	0.409	0.426	0.535	0.542	0.384	0.019	0.601	0.712	0.468	0.031	0.517	0.753	0.144	0.569	0.299	0.354	0.86	0.707	0.211	0.566	0.414	0.646	0.465	0.15	0.482	0.578	0.383
2	0.593	0.425	0.944	0.433	0.171	0.574	0.258	0.725	0.66	0.561	0.657	0.781	0.393	0.781	0.59	0.46	0.526	0.595	0.636	0.782	0.743	0.509	0.578	0.293	0.577	0.571	0.523	0.01	0.486	0.642	0.547	0.01	0.655	0.429	0.003	0.584	0.269	0.606	0.99	0.724	0.139	0.69	0.307	0.683	0.656	0.177	0.668	0.678	0.643
2	0.584	0.445	0.0	0.708	0.708	0.619	0.637	0.623	0.782	0.367	0.616	0.0	0.0	0.0	0.0	0.0	0.0	0.0	0.0	0.755	0.586	0.468	0.619	0.452	0.676	0.675	0.641	0.022	0.701	0.786	1.107	0.698	0.631	0.74	0.029	0.692	0.279	0.5	0.409	0.641	0.133	0.728	0.489	0.723	0.651	0.179	0.817	0.734	0.604
2	0.45	0.501	0.333	0.401	0.259	0.341	0.26	0.698	0.723	0.518	0.685	0.543	0.405	0.614	0.562	0.535	0.548	0.599	0.614	0.695	0.744	0.463	0.457	0.299	0.587	0.62	0.15	0.002	0.601	0.712	1.014	0.862	0.6	0.883	0.171	0.495	0.23	0.297	0.16	0.534	0.126	0.602	0.31	0.732	0.56	0.187	0.537	0.556	0.498
2	0.538	0.481	1.278	0.334	0.221	0.382	0.171	0.744	0.652	0.575	0.659	0.809	0.441	0.809	0.623	0.424	0.458	0.533	0.565	0.76	0.852	0.516	0.465	0.154	0.589	0.573	0.658	0.032	0.292	0.481	0.529	0.013	0.467	0.825	0.067	0.623	0.346	0.546	0.936	0.71	0.243	0.603	0.17	0.677	0.568	0.113	0.697	0.7	0.611
2	0.39	0.647	0.778	0.328	0.181	0.13	0.106	0.821	0.797	0.699	0.787	0.45	0.363	0.657	0.506	0.559	0.62	0.655	0.721	0.685	0.999	0.57	0.086	-0.035	0.53	0.485	0.603	0.06	0.43	0.58	0.529	0.037	0.607	0.489	0.02	0.584	0.269	0.405	0.953	0.767	0.173	0.0	0.264	0.672	0.499	0.164	0.647	0.673	0.497
2	0.569	0.342	0.222	0.397	0.345	0.573	0.409	0.748	0.655	0.608	0.727	0.789	0.611	0.789	0.724	0.479	0.563	0.479	0.577	0.75	0.616	0.486	0.602	0.434	0.562	0.583	0.419	0.006	0.601	0.712	0.361	0.001	0.649	0.679	0.021	0.402	0.17	0.582	0.983	0.707	0.139	0.724	0.52	0.679	0.597	0.121	0.638	0.662	0.59
2	0.548	0.591	0.0	0.682	0.682	0.585	0.605	0.703	0.882	0.501	0.745	0.0	0.0	0.0	0.0	0.0	0.0	0.0	0.0	0.747	0.691	0.581	0.532	0.274	0.604	0.524	0.826	0.085	0.703	0.744	0.624	0.027	0.625	0.365	0.003	0.584	0.269	0.56	0.977	0.807	0.171	0.653	0.279	0.667	0.636	0.198	0.749	0.737	0.6
2	0.431	0.204	0.222	0.354	0.304	0.421	0.288	0.596	0.509	0.34	0.42	0.542	0.536	0.686	0.608	0.447	0.517	0.447	0.542	0.693	0.831	0.474	0.393	0.19	0.463	0.523	0.448	0.018	0.545	0.695	0.904	0.446	0.527	0.7	0.061	0.693	0.333	0.389	0.588	0.664	0.196	0.57	0.251	0.623	0.448	0.077	0.702	0.744	0.495
2	0.331	0.366	0.278	0.339	0.29	0.189	0.177	0.887	0.592	0.81	0.558	0.757	0.459	0.757	0.655	0.437	0.495	0.456	0.527	0.622	0.75	0.434	0.304	0.183	0.55	0.623	0.641	0.112	0.555	0.717	0.629	0.12	0.584	0.406	0.017	0.584	0.269	0.34	0.89	0.603	0.15	0.475	0.172	0.65	0.455	0.153	0.67	0.704	0.399
2	0.394	0.658	0.611	0.344	0.234	0.204	0.139	0.811	0.805	0.682	0.803	0.473	0.431	0.643	0.575	0.587	0.579	0.587	0.656	0.683	0.954	0.554	0.159	-0.012	0.594	0.543	0.664	0.085	0.658	0.73	1.0	1.129	0.6	0.643	0.053	0.646	0.281	0.185	0.035	0.73	0.169	0.187	-0.01	0.781	0.421	0.074	0.746	0.657	0.49
2	0.311	0.353	0.0	0.516	0.516	0.369	0.399	0.573	0.718	0.282	0.534	0.0	0.0	0.0	0.0	0.0	0.0	0.0	0.0	0.572	0.488	0.449	0.394	0.497	0.45	0.538	0.569	0.082	0.727	0.807	0.571	0.088	0.511	0.637	0.089	0.669	0.335	0.316	0.858	0.624	0.197	0.552	0.463	0.595	0.484	0.227	0.67	0.747	0.329
2	0.615	0.263	0.167	0.412	0.412	0.615	0.479	0.699	0.605	0.495	0.635	0.481	0.481	0.965	0.907	0.704	0.475	0.704	0.61	0.785	0.663	0.47	0.614	0.339	0.488	0.545	0.813	0.05	0.657	0.762	0.609	0.015	0.386	0.348	0.002	0.584	0.269	0.627	0.988	0.661	0.293	0.706	0.31	0.655	0.722	0.28	0.572	0.637	0.657
2	0.423	0.463	0.222	0.417	0.243	0.391	0.281	0.72	0.635	0.538	0.651	0.691	0.38	0.691	0.586	0.465	0.577	0.584	0.677	0.666	0.653	0.486	0.41	0.239	0.527	0.558	0.798	0.161	0.605	0.726	0.959	0.695	0.537	0.688	0.06	0.572	0.289	0.34	0.386	0.71	0.2	0.568	0.257	0.652	0.529	0.169	0.674	0.704	0.48
2	0.425	0.31	0.333	0.32	0.275	0.339	0.238	0.805	0.594	0.672	0.508	0.495	0.495	0.69	0.622	0.521	0.479	0.521	0.536	0.678	0.732	0.553	0.434	0.295	0.621	0.561	0.453	0.019	0.562	0.675	0.983	0.814	0.58	0.785	0.108	0.766	0.326	0.303	0.248	0.819	0.198	0.567	0.25	0.675	0.566	0.232	0.813	0.767	0.477
2	0.341	0.661	0.111	0.427	0.352	0.287	0.278	0.779	0.858	0.629	0.793	0.506	0.386	0.506	0.466	0.57	0.707	0.657	0.762	0.638	0.834	0.602	0.317	0.192	0.639	0.53	0.306	0.012	0.601	0.712	0.656	0.135	0.632	0.606	0.06	0.598	0.249	0.344	0.843	0.848	0.175	0.44	0.106	0.745	0.438	0.124	0.668	0.635	0.42
2	0.546	0.544	0.444	0.526	0.304	0.466	0.31	0.715	0.775	0.697	0.759	0.573	0.374	0.628	0.542	0.555	0.556	0.593	0.648	0.756	0.765	0.558	0.521	0.249	0.51	0.48	0.655	0.03	0.549	0.665	1.102	0.864	0.611	0.946	0.136	0.366	0.173	0.399	0.185	0.761	0.169	0.643	0.25	0.724	0.637	0.203	0.404	0.459	0.602
2	0.42	0.51	0.778	0.356	0.153	0.165	0.132	0.777	0.66	0.625	0.657	0.416	0.37	0.597	0.517	0.567	0.545	0.663	0.682	0.698	0.943	0.53	0.306	0.076	0.733	0.656	0.34	0.01	0.601	0.712	0.656	0.079	0.658	0.696	0.064	0.739	0.281	0.425	0.885	0.739	0.14	0.437	0.054	0.832	0.152	0.005	0.647	0.673	0.513
2	0.408	0.398	0.667	0.365	0.171	0.177	0.141	0.517	0.582	0.584	0.548	0.578	0.365	0.741	0.595	0.391	0.241	0.571	0.491	0.682	0.862	0.516	0.33	0.119	0.51	0.517	0.611	0.055	0.609	0.718	0.453	0.018	0.704	0.977	0.408	0.53	0.194	0.38	0.66	0.727	0.116	0.483	0.107	0.635	0.487	0.127	0.625	0.688	0.487
2	0.335	0.537	0.556	0.374	0.156	0.184	0.1	0.836	0.66	0.724	0.659	0.566	0.353	0.566	0.438	0.519	0.644	0.629	0.722	0.624	0.742	0.472	0.322	0.213	0.431	0.501	0.611	0.09	0.455	0.635	0.931	1.007	0.555	0.851	0.295	0.503	0.255	0.06	-0.06	0.382	0.112	0.502	0.226	0.609	0.419	0.106	0.554	0.66	0.4
2	0.454	0.607	0.333	0.319	0.266	0.427	0.263	0.929	0.754	0.88	0.813	0.605	0.528	0.7	0.631	0.597	0.499	0.597	0.64	0.699	0.759	0.591	0.446	0.261	0.594	0.511	0.526	0.024	0.601	0.685	0.538	0.027	0.713	0.83	0.119	0.659	0.233	0.458	0.884	0.805	0.128	0.59	0.266	0.671	0.555	0.174	0.735	0.726	0.509
2	0.206	0.728	0.111	0.31	0.31	0.138	0.161	0.8	0.958	0.664	0.869	0.694	0.396	0.694	0.639	0.528	0.655	0.593	0.696	0.555	0.824	0.641	0.146	0.104	0.297	0.243	0.509	0.11	0.707	0.725	0.529	0.13	0.626	0.913	1.015	0.615	0.258	0.027	0.081	0.894	0.188	0.355	0.104	0.569	0.24	0.045	0.647	0.673	0.289
2	0.431	0.198	0.222	0.354	0.304	0.421	0.288	0.567	0.518	0.34	0.414	0.543	0.536	0.687	0.609	0.44	0.52	0.441	0.54	0.693	0.839	0.474	0.393	0.189	0.428	0.496	0.35	0.01	0.601	0.712	0.904	0.446	0.516	0.7	0.061	0.777	0.363	0.389	0.588	0.655	0.2	0.576	0.267	0.601	0.392	0.045	0.795	0.815	0.495
2	0.449	0.528	0.167	0.396	0.324	0.449	0.333	0.923	0.734	0.87	0.733	0.915	0.586	0.915	0.829	0.495	0.614	0.536	0.644	0.689	0.71	0.574	0.465	0.325	0.589	0.523	0.431	0.014	0.601	0.712	0.932	0.485	0.597	0.67	0.044	0.467	0.221	0.403	0.568	0.81	0.187	0.596	0.295	0.649	0.591	0.251	0.8	0.779	0.493
2	0.381	0.256	0.389	0.139	0.06	0.283	0.182	0.482	0.552	0.272	0.444	0.534	0.466	0.661	0.594	0.486	0.486	0.486	0.526	0.678	0.993	0.499	0.203	0.017	0.562	0.57	0.368	0.014	0.601	0.712	0.578	0.058	0.474	0.308	0.006	0.584	0.269	0.396	0.949	0.71	0.239	0.0	0.264	0.672	0.499	0.164	0.647	0.673	0.497
2	0.369	0.483	0.667	0.389	0.198	0.204	0.107	0.779	0.634	0.629	0.606	0.593	0.373	0.619	0.507	0.525	0.522	0.553	0.604	0.654	0.821	0.446	0.309	0.135	0.446	0.537	0.631	0.082	0.657	0.772	0.974	1.103	0.529	0.825	0.202	0.521	0.275	0.09	-0.061	0.739	0.211	0.0	0.264	0.672	0.499	0.164	0.647	0.673	0.497
2	0.433	0.515	0.778	0.229	0.208	0.271	0.143	0.892	0.732	0.819	0.705	0.75	0.443	0.75	0.627	0.498	0.584	0.56	0.619	0.704	0.933	0.545	0.334	0.096	0.653	0.591	0.113	0.001	0.601	0.712	1.038	1.148	0.608	0.704	0.061	0.657	0.279	0.208	0.013	0.649	0.147	0.479	0.085	0.712	0.527	0.153	0.726	0.691	0.513
2	0.621	0.409	0.222	0.302	0.259	0.643	0.454	0.821	0.708	0.812	0.731	0.389	0.389	0.687	0.598	0.602	0.536	0.602	0.61	0.777	0.584	0.482	0.656	0.47	0.589	0.604	0.443	0.005	0.601	0.712	0.9	0.124	0.627	0.626	0.011	0.707	0.286	0.62	0.891	0.707	0.149	0.751	0.488	0.683	0.721	0.269	0.7	0.698	0.633
2	0.545	0.139	0.056	0.363	0.363	0.576	0.51	0.531	0.566	0.212	0.402	0.643	0.643	0.643	0.643	0.34	0.422	0.34	0.422	0.737	0.622	0.413	0.581	0.433	0.5	0.61	0.0	0.0	0.601	0.712	0.614	0.025	0.671	0.406	0.005	0.584	0.269	0.558	0.977	0.606	0.105	0.709	0.517	0.639	0.591	0.135	0.651	0.701	0.565
2	0.497	0.38	1.222	0.357	0.174	0.214	0.142	0.591	0.578	0.557	0.566	0.695	0.493	0.756	0.656	0.432	0.522	0.503	0.573	0.746	0.959	0.459	0.353	0.056	0.569	0.613	0.468	0.013	0.602	0.735	1.115	1.305	0.546	0.863	0.111	0.593	0.291	0.083	-0.155	0.724	0.198	0.526	0.094	0.668	0.474	0.063	0.624	0.661	0.582
2	0.444	0.348	0.333	0.277	0.176	0.454	0.255	0.929	0.655	0.88	0.715	0.935	0.53	0.935	0.806	0.446	0.553	0.501	0.584	0.67	0.589	0.472	0.5	0.458	0.631	0.642	0.392	0.011	0.601	0.712	0.908	0.421	0.591	0.613	0.032	0.882	0.351	0.41	0.632	0.707	0.169	0.65	0.546	0.702	0.505	0.116	0.809	0.744	0.459
2	0.286	0.303	0.222	0.276	0.276	0.205	0.162	0.613	0.603	0.365	0.506	0.537	0.537	0.65	0.601	0.492	0.479	0.492	0.522	0.574	0.593	0.486	0.347	0.399	0.433	0.49	0.509	0.066	0.708	0.783	0.643	0.177	0.55	0.648	0.111	0.302	0.175	0.279	0.766	0.687	0.187	0.5	0.313	0.627	0.522	0.383	0.537	0.634	0.314
2	0.517	0.317	1.0	0.317	0.153	0.454	0.185	0.785	0.486	0.639	0.518	0.605	0.364	0.67	0.583	0.47	0.427	0.614	0.526	0.749	0.868	0.449	0.452	0.161	0.52	0.587	0.376	0.006	0.601	0.712	1.07	0.831	0.524	0.592	0.017	0.39	0.229	0.41	0.308	0.724	0.211	0.59	0.17	0.654	0.54	0.1	0.616	0.666	0.591
2	0.579	0.292	0.778	0.299	0.191	0.57	0.27	0.72	0.598	0.53	0.584	0.761	0.518	0.761	0.679	0.393	0.452	0.459	0.498	0.769	0.713	0.503	0.579	0.33	0.502	0.524	0.359	0.004	0.601	0.712	1.026	0.407	0.582	0.308	0.002	0.584	0.269	0.546	0.667	0.684	0.169	0.706	0.402	0.641	0.553	0.077	0.673	0.712	0.623
2	0.441	0.094	0.111	0.273	0.231	0.477	0.365	0.471	0.535	0.243	0.386	0.651	0.651	0.662	0.656	0.326	0.385	0.326	0.395	0.677	0.648	0.424	0.463	0.339	0.433	0.548	0.673	0.066	0.677	0.792	0.529	0.027	0.654	0.219	0.002	0.584	0.269	0.458	0.978	0.589	0.109	0.602	0.329	0.631	0.571	0.219	0.592	0.668	0.483
2	0.587	0.342	1.056	0.343	0.202	0.553	0.238	0.75	0.634	0.579	0.637	0.8	0.358	0.8	0.662	0.472	0.527	0.532	0.574	0.779	0.757	0.484	0.571	0.288	0.53	0.562	0.0	0.0	0.601	0.712	0.496	0.007	0.645	0.516	0.006	0.584	0.269	0.6	0.99	0.687	0.136	0.668	0.251	0.642	0.698	0.272	0.679	0.714	0.637
2	0.453	0.429	0.167	0.406	0.31	0.453	0.337	0.802	0.698	0.668	0.639	0.719	0.676	0.719	0.707	0.43	0.533	0.458	0.555	0.69	0.69	0.457	0.474	0.34	0.631	0.657	0.501	0.022	0.707	0.794	0.938	0.494	0.617	0.721	0.06	0.598	0.257	0.404	0.55	0.632	0.139	0.627	0.398	0.727	0.481	0.087	0.719	0.676	0.496
2	0.462	0.661	0.333	0.387	0.289	0.422	0.27	1.029	0.803	1.049	0.819	0.793	0.534	0.793	0.678	0.467	0.579	0.549	0.639	0.682	0.594	0.576	0.509	0.437	0.589	0.522	0.559	0.029	0.511	0.635	0.656	0.06	0.719	0.789	0.087	0.68	0.237	0.465	0.881	0.764	0.117	0.633	0.399	0.665	0.601	0.251	0.789	0.762	0.49
2	0.704	0.27	0.833	0.548	0.202	0.682	0.371	0.818	0.577	0.695	0.627	0.982	0.412	0.982	0.798	0.405	0.347	0.461	0.494	0.837	0.64	0.476	0.713	0.414	0.579	0.603	0.263	0.001	0.601	0.712	1.144	0.415	0.604	0.914	0.04	0.497	0.227	0.661	0.629	0.672	0.154	0.807	0.51	0.689	0.672	0.1	0.633	0.652	0.73
2	0.505	0.384	0.5	0.363	0.259	0.455	0.26	0.94	0.612	0.899	0.604	0.787	0.5	0.874	0.75	0.442	0.471	0.459	0.525	0.732	0.78	0.451	0.489	0.259	0.639	0.668	0.293	0.004	0.601	0.712	0.639	0.04	0.535	0.899	0.133	0.728	0.339	0.504	0.862	0.655	0.189	0.605	0.219	0.677	0.615	0.216	0.795	0.755	0.564
2	0.576	0.396	1.056	0.468	0.139	0.536	0.229	0.667	0.597	0.559	0.608	0.51	0.357	0.722	0.591	0.54	0.488	0.581	0.597	0.778	0.801	0.484	0.536	0.226	0.547	0.573	0.55	0.013	0.501	0.663	0.496	0.007	0.7	0.821	0.05	0.462	0.171	0.585	0.955	0.687	0.11	0.655	0.233	0.689	0.636	0.166	0.584	0.62	0.637
2	0.511	0.337	0.5	0.39	0.196	0.436	0.266	0.842	0.551	0.734	0.482	0.776	0.405	0.776	0.685	0.444	0.383	0.475	0.525	0.74	0.81	0.511	0.477	0.218	0.564	0.561	0.477	0.012	0.514	0.661	0.597	0.028	0.419	0.911	0.137	0.675	0.394	0.511	0.869	0.713	0.279	0.61	0.222	0.648	0.585	0.158	0.752	0.754	0.574
2	0.409	0.196	0.222	0.333	0.304	0.395	0.269	0.564	0.529	0.361	0.416	0.541	0.536	0.694	0.614	0.443	0.521	0.451	0.543	0.684	0.873	0.482	0.35	0.146	0.399	0.467	0.413	0.016	0.601	0.712	0.941	0.668	0.537	0.603	0.037	0.71	0.333	0.335	0.425	0.661	0.19	0.544	0.217	0.575	0.338	0.032	0.647	0.673	0.481
2	0.334	0.238	0.056	0.305	0.305	0.371	0.326	0.467	0.586	0.188	0.402	0.664	0.664	0.664	0.664	0.288	0.357	0.288	0.357	0.645	0.944	0.424	0.227	0.071	0.394	0.517	0.306	0.013	0.601	0.712	0.812	0.436	0.504	0.576	0.052	0.362	0.228	0.298	0.603	0.612	0.199	0.368	0.044	0.71	0.404	0.095	0.477	0.528	0.421
2	0.203	0.494	0.167	0.143	0.143	0.195	0.12	0.804	0.728	0.67	0.711	0.506	0.506	0.548	0.531	0.589	0.639	0.589	0.694	0.54	0.713	0.516	0.006	-0.008	0.542	0.556	0.687	0.341	0.731	0.783	0.434	0.066	0.703	0.812	0.548	0.48	0.177	0.154	0.508	0.802	0.131	0.0	0.264	0.672	0.499	0.164	0.647	0.673	0.497
2	0.3	0.292	0.278	0.244	0.228	0.258	0.151	0.839	0.562	0.73	0.57	0.6	0.527	0.694	0.612	0.454	0.454	0.454	0.521	0.588	0.631	0.415	0.362	0.407	0.334	0.481	0.306	0.017	0.601	0.712	0.865	0.79	0.49	0.596	0.072	0.603	0.326	0.198	0.297	0.52	0.187	0.39	0.078	0.626	0.12	0.005	0.647	0.673	0.39
2	0.746	0.449	1.056	0.396	0.191	0.723	0.378	0.805	0.732	0.672	0.745	0.756	0.367	0.756	0.634	0.537	0.531	0.57	0.628	0.867	0.68	0.547	0.737	0.369	0.599	0.553	0.413	0.001	0.601	0.712	0.547	0.003	0.679	0.743	0.011	0.597	0.228	0.754	0.99	0.776	0.138	0.828	0.485	0.693	0.633	0.053	0.751	0.719	0.781
2	0.328	0.151	0.0	0.527	0.527	0.384	0.413	0.463	0.58	0.097	0.355	0.0	0.0	0.0	0.0	0.0	0.0	0.0	0.0	0.644	0.971	0.426	0.098	-0.013	0.198	0.351	0.561	0.07	0.658	0.78	0.681	0.177	0.471	0.533	0.041	0.584	0.269	0.328	0.824	0.601	0.218	0.0	0.264	0.672	0.499	0.164	0.647	0.673	0.497
2	0.608	0.362	1.222	0.319	0.221	0.543	0.238	0.573	0.663	0.536	0.606	0.755	0.375	0.755	0.616	0.521	0.502	0.667	0.591	0.8	0.821	0.509	0.559	0.216	0.547	0.549	0.263	0.001	0.601	0.712	0.681	0.027	0.574	0.406	0.003	0.584	0.269	0.618	0.977	0.718	0.181	0.657	0.191	0.67	0.702	0.245	0.642	0.672	0.669
2	0.41	0.584	0.611	0.221	0.191	0.329	0.153	0.906	0.735	0.841	0.745	0.498	0.355	0.543	0.466	0.573	0.638	0.608	0.69	0.694	0.975	0.516	0.187	-0.005	0.51	0.517	0.611	0.055	0.664	0.748	0.992	0.96	0.564	0.516	0.021	0.584	0.269	0.273	0.201	0.773	0.197	0.267	-0.004	0.859	0.432	0.074	0.719	0.592	0.505
2	0.48	0.497	0.667	0.351	0.251	0.354	0.203	0.87	0.531	0.781	0.574	0.449	0.449	0.878	0.784	0.652	0.471	0.652	0.531	0.713	0.746	0.512	0.463	0.249	0.752	0.683	0.672	0.052	0.593	0.71	0.434	0.009	0.705	0.766	0.067	0.754	0.265	0.49	0.94	0.761	0.122	0.601	0.251	0.785	0.536	0.124	0.832	0.7	0.541
2	0.512	0.337	0.167	0.377	0.216	0.534	0.388	0.75	0.678	0.579	0.657	0.562	0.562	0.605	0.589	0.408	0.506	0.483	0.552	0.736	0.778	0.455	0.471	0.204	0.619	0.652	0.732	0.06	0.684	0.783	0.694	0.057	0.614	0.648	0.026	0.502	0.225	0.52	0.934	0.672	0.149	0.608	0.214	0.714	0.586	0.158	0.657	0.649	0.576
2	0.61	0.494	0.611	0.334	0.243	0.579	0.327	0.969	0.615	0.948	0.677	0.85	0.543	0.857	0.765	0.455	0.469	0.512	0.563	0.788	0.71	0.553	0.597	0.302	0.562	0.522	0.75	0.035	0.727	0.767	0.274	0.0	0.809	0.839	0.046	0.707	0.209	0.619	0.965	0.761	0.077	0.708	0.33	0.649	0.652	0.153	0.755	0.755	0.659
2	0.45	0.171	0.167	0.303	0.228	0.473	0.335	0.618	0.571	0.359	0.474	0.73	0.396	0.73	0.658	0.381	0.428	0.508	0.51	0.673	0.585	0.409	0.489	0.398	0.433	0.564	0.706	0.077	0.609	0.761	0.361	0.006	0.336	0.666	0.043	0.5	0.397	0.464	0.962	0.575	0.316	0.627	0.408	0.608	0.568	0.201	0.552	0.66	0.481
2	0.289	0.51	0.222	0.281	0.281	0.221	0.164	0.871	0.742	0.784	0.715	0.46	0.46	0.764	0.7	0.674	0.614	0.674	0.691	0.596	0.744	0.524	0.282	0.214	0.668	0.618	0.556	0.086	0.734	0.781	0.889	1.016	0.584	0.776	0.247	0.643	0.287	0.04	-0.029	0.845	0.201	0.475	0.231	0.692	0.303	0.047	0.647	0.673	0.356
2	0.347	0.447	0.556	0.306	0.206	0.127	0.11	0.6	0.637	0.6	0.594	0.523	0.358	0.68	0.544	0.533	0.467	0.557	0.584	0.65	0.911	0.558	0.224	0.057	0.515	0.483	0.569	0.064	0.632	0.715	0.538	0.055	0.565	0.308	0.008	0.584	0.269	0.363	0.95	0.767	0.196	0.355	0.032	0.587	0.379	0.069	0.589	0.702	0.438
2	0.426	0.398	0.222	0.347	0.275	0.427	0.284	0.729	0.702	0.544	0.685	0.425	0.42	0.622	0.529	0.646	0.547	0.646	0.638	0.666	0.636	0.53	0.45	0.34	0.577	0.551	0.683	0.078	0.601	0.707	0.781	0.192	0.573	0.458	0.012	0.584	0.269	0.424	0.835	0.739	0.186	0.607	0.386	0.689	0.424	0.061	0.625	0.646	0.472
2	0.185	0.308	0.111	0.25	0.25	0.142	0.143	0.736	0.597	0.557	0.552	0.394	0.394	0.548	0.503	0.513	0.592	0.513	0.614	0.53	0.722	0.447	-0.04	-0.022	0.542	0.556	0.671	0.345	0.53	0.696	0.414	0.063	0.45	0.746	0.402	0.646	0.364	0.16	0.628	0.44	0.194	0.0	0.264	0.672	0.499	0.164	0.647	0.673	0.497
2	0.462	0.182	0.278	0.357	0.292	0.455	0.291	0.555	0.56	0.276	0.41	0.616	0.555	0.683	0.63	0.405	0.438	0.443	0.493	0.707	0.785	0.476	0.443	0.238	0.416	0.486	0.494	0.019	0.526	0.682	0.988	0.666	0.538	0.619	0.029	0.651	0.314	0.388	0.433	0.649	0.187	0.595	0.264	0.623	0.485	0.087	0.609	0.686	0.524
2	0.477	0.04	0.056	0.301	0.301	0.514	0.451	0.514	0.497	0.184	0.343	0.558	0.558	0.558	0.558	0.3	0.372	0.3	0.372	0.703	0.684	0.459	0.5	0.359	0.411	0.498	0.35	0.007	0.601	0.712	0.274	0.001	0.809	0.503	0.012	0.584	0.269	0.494	0.99	0.606	0.043	0.618	0.308	0.611	0.646	0.343	0.531	0.642	0.511
2	0.346	0.521	0.444	0.336	0.228	0.186	0.136	0.829	0.74	0.713	0.683	0.627	0.459	0.667	0.606	0.488	0.604	0.582	0.65	0.642	0.84	0.545	0.201	0.036	0.899	0.738	0.715	0.16	0.619	0.712	0.736	0.232	0.67	0.613	0.06	0.756	0.28	0.337	0.763	0.718	0.13	0.339	0.025	0.911	0.303	0.034	0.647	0.673	0.44
2	0.429	0.438	0.667	0.285	0.249	0.281	0.159	0.607	0.665	0.546	0.624	0.58	0.374	0.621	0.532	0.445	0.545	0.562	0.588	0.711	1.028	0.532	0.152	-0.025	0.616	0.578	0.468	0.02	0.787	0.804	1.047	1.254	0.595	0.482	0.015	0.584	0.269	0.17	-0.035	0.661	0.156	0.0	0.264	0.672	0.499	0.164	0.647	0.673	0.497
2	0.518	0.355	1.111	0.449	0.06	0.454	0.172	0.628	0.532	0.763	0.608	0.67	0.377	0.785	0.629	0.442	0.437	0.509	0.548	0.74	0.782	0.451	0.495	0.247	0.433	0.522	0.501	0.014	0.461	0.649	0.603	0.028	0.556	0.781	0.058	0.257	0.151	0.526	0.931	0.629	0.171	0.608	0.206	0.667	0.629	0.227	0.491	0.57	0.578
2	0.487	0.616	0.278	0.278	0.278	0.488	0.313	0.944	0.812	0.905	0.835	0.574	0.481	0.673	0.62	0.575	0.596	0.575	0.64	0.729	0.848	0.553	0.438	0.183	0.577	0.531	0.34	0.006	0.601	0.712	1.001	0.618	0.616	0.738	0.053	0.592	0.255	0.417	0.453	0.741	0.163	0.568	0.163	0.663	0.575	0.169	0.708	0.716	0.557
2	0.331	0.342	0.222	0.403	0.291	0.223	0.201	0.48	0.578	0.497	0.538	0.569	0.569	0.674	0.63	0.416	0.516	0.477	0.561	0.614	0.68	0.459	0.364	0.328	0.512	0.573	0.49	0.043	0.728	0.804	0.647	0.136	0.463	0.11	0.002	0.584	0.269	0.34	0.889	0.687	0.242	0.537	0.344	0.715	0.481	0.195	0.396	0.458	0.372
2	0.441	0.353	0.222	0.51	0.26	0.362	0.297	0.588	0.692	0.334	0.544	0.782	0.456	0.782	0.683	0.445	0.479	0.445	0.517	0.704	0.878	0.509	0.329	0.081	0.686	0.645	0.692	0.074	0.618	0.725	1.038	1.084	0.589	0.572	0.024	0.595	0.269	0.261	0.095	0.641	0.155	0.473	0.073	0.79	0.498	0.113	0.676	0.609	0.525
2	0.304	0.382	0.278	0.224	0.224	0.215	0.154	1.012	0.642	1.021	0.631	0.77	0.621	0.77	0.687	0.416	0.471	0.416	0.496	0.624	0.911	0.434	0.205	0.074	0.562	0.632	0.472	0.047	0.454	0.65	0.914	1.099	0.539	0.7	0.139	0.577	0.289	0.07	-0.009	0.468	0.144	0.0	0.264	0.672	0.499	0.164	0.647	0.673	0.497
2	0.531	0.119	0.556	0.255	0.165	0.541	0.27	0.482	0.469	0.282	0.357	0.897	0.581	0.897	0.76	0.401	0.409	0.431	0.471	0.731	0.642	0.451	0.534	0.32	0.485	0.561	0.819	0.09	0.705	0.795	0.519	0.013	0.584	0.603	0.017	0.23	0.122	0.544	0.977	0.649	0.16	0.669	0.372	0.645	0.565	0.116	0.567	0.641	0.576
2	0.596	0.508	1.5	0.368	0.231	0.523	0.202	0.772	0.689	0.705	0.735	0.886	0.374	0.886	0.675	0.523	0.599	0.628	0.66	0.797	0.857	0.52	0.527	0.172	0.587	0.567	0.463	0.006	0.631	0.728	0.519	0.007	0.567	0.429	0.003	0.584	0.269	0.609	0.991	0.739	0.189	0.662	0.217	0.683	0.593	0.098	0.706	0.702	0.665
2	0.441	0.456	0.333	0.399	0.27	0.334	0.252	0.715	0.72	0.522	0.629	0.625	0.364	0.625	0.505	0.553	0.587	0.559	0.632	0.695	0.797	0.467	0.346	0.1	0.498	0.553	0.798	0.143	0.751	0.812	1.029	1.019	0.541	0.704	0.058	0.413	0.228	0.272	0.121	0.822	0.22	0.461	0.063	0.635	0.562	0.201	0.586	0.662	0.521
2	0.619	0.357	1.889	0.366	0.165	0.526	0.192	0.865	0.478	0.773	0.588	0.803	0.36	0.803	0.634	0.424	0.467	0.539	0.571	0.811	0.857	0.514	0.545	0.169	0.55	0.548	0.559	0.011	0.546	0.68	1.172	0.882	0.585	0.766	0.027	0.69	0.302	0.493	0.258	0.687	0.168	0.657	0.176	0.672	0.667	0.166	0.65	0.674	0.689
2	0.635	0.252	1.556	0.395	0.176	0.55	0.231	0.939	0.489	0.897	0.498	0.856	0.371	0.856	0.67	0.397	0.248	0.425	0.45	0.812	0.782	0.426	0.594	0.241	0.416	0.534	0.676	0.019	0.703	0.804	1.174	0.808	0.5	0.896	0.055	0.674	0.343	0.52	0.296	0.655	0.211	0.666	0.173	0.561	0.744	0.303	0.616	0.742	0.695
2	0.544	0.2	0.056	0.347	0.347	0.576	0.509	0.717	0.6	0.524	0.574	0.931	0.931	0.931	0.931	0.401	0.498	0.401	0.498	0.727	0.566	0.432	0.592	0.484	0.458	0.559	0.486	0.011	0.78	0.84	0.835	0.129	0.57	0.503	0.008	0.584	0.269	0.546	0.889	0.606	0.158	0.707	0.511	0.614	0.649	0.23	0.625	0.704	0.555
2	0.252	0.373	0.111	0.378	0.231	0.214	0.201	0.665	0.62	0.437	0.52	0.672	0.439	0.672	0.62	0.406	0.504	0.449	0.531	0.546	0.544	0.369	0.329	0.439	0.512	0.663	0.505	0.079	0.636	0.793	0.639	0.214	0.518	0.496	0.052	0.584	0.269	0.25	0.785	0.566	0.179	0.493	0.366	0.68	0.437	0.216	0.645	0.667	0.287
2	0.55	0.548	0.333	0.228	0.228	0.54	0.347	0.736	0.614	0.557	0.665	0.863	0.596	0.934	0.867	0.497	0.609	0.556	0.633	0.781	0.983	0.495	0.363	0.027	0.547	0.563	0.564	0.017	0.789	0.818	1.16	1.265	0.57	0.533	0.009	0.584	0.269	0.283	-0.04	0.647	0.167	0.533	0.068	0.645	0.492	0.053	0.702	0.727	0.64
2	0.371	0.51	0.167	0.416	0.298	0.338	0.266	0.983	0.665	0.971	0.659	0.656	0.619	0.74	0.688	0.442	0.533	0.442	0.542	0.641	0.704	0.507	0.399	0.33	0.723	0.67	0.359	0.014	0.601	0.712	0.813	0.344	0.568	0.942	0.415	0.723	0.32	0.289	0.386	0.707	0.181	0.498	0.169	0.775	0.598	0.441	0.772	0.675	0.418
2	0.253	0.42	0.167	0.336	0.221	0.2	0.163	0.661	0.605	0.431	0.554	0.805	0.44	0.856	0.801	0.404	0.385	0.41	0.465	0.579	0.782	0.482	0.271	0.258	0.733	0.699	0.0	0.002	0.601	0.712	0.659	0.247	0.663	0.603	0.104	0.652	0.253	0.24	0.716	0.687	0.127	0.404	0.134	0.763	0.489	0.348	0.743	0.666	0.311
2	0.577	0.351	0.5	0.259	0.234	0.539	0.322	0.719	0.646	0.6	0.649	0.415	0.415	0.712	0.591	0.568	0.459	0.659	0.561	0.765	0.686	0.468	0.588	0.363	0.507	0.561	0.227	0.001	0.601	0.712	0.453	0.004	0.62	0.654	0.017	0.577	0.248	0.589	0.983	0.661	0.143	0.694	0.357	0.626	0.686	0.259	0.696	0.738	0.612
2	0.457	0.524	0.111	0.42	0.42	0.419	0.379	0.704	0.775	0.553	0.717	0.618	0.618	0.632	0.625	0.533	0.618	0.533	0.64	0.675	0.568	0.528	0.514	0.472	0.505	0.504	0.501	0.02	0.497	0.644	0.434	0.012	0.55	0.784	0.087	0.428	0.229	0.466	0.922	0.724	0.195	0.648	0.488	0.666	0.569	0.195	0.534	0.602	0.475
2	0.514	0.398	1.5	0.123	0.123	0.159	0.13	0.665	0.606	0.637	0.59	0.671	0.393	0.74	0.626	0.455	0.476	0.5	0.545	0.762	1.021	0.501	0.271	-0.008	0.52	0.538	0.437	0.01	0.601	0.712	0.529	0.016	0.601	0.603	0.018	0.593	0.263	0.527	0.973	0.687	0.159	0.443	0.025	0.696	0.303	0.011	0.647	0.673	0.611
2	0.48	0.571	0.111	0.522	0.359	0.444	0.399	0.693	0.857	0.569	0.751	0.655	0.445	0.655	0.604	0.498	0.607	0.498	0.612	0.68	0.515	0.554	0.535	0.476	0.453	0.442	0.729	0.072	0.664	0.733	0.519	0.019	0.595	0.772	0.07	0.436	0.21	0.489	0.93	0.71	0.167	0.661	0.482	0.623	0.576	0.179	0.557	0.651	0.501
2	0.434	0.362	0.889	0.302	0.202	0.299	0.128	0.897	0.471	0.827	0.53	0.575	0.366	1.012	0.839	0.546	0.432	0.546	0.502	0.696	0.845	0.446	0.324	0.082	0.574	0.628	0.748	0.109	0.652	0.769	0.529	0.028	0.701	0.533	0.02	0.584	0.269	0.449	0.962	0.626	0.096	0.488	0.094	0.727	0.389	0.042	0.699	0.665	0.52
2	0.496	0.631	2.222	0.492	0.013	0.338	0.064	0.757	0.569	0.841	0.849	0.801	0.373	0.874	0.67	0.509	0.574	0.564	0.639	0.739	0.895	0.549	0.402	0.112	0.483	0.468	0.571	0.025	0.463	0.612	0.519	0.016	0.632	0.682	0.035	0.408	0.18	0.508	0.96	0.75	0.156	0.544	0.116	0.657	0.482	0.069	0.538	0.612	0.579
2	0.385	0.409	0.611	0.345	0.181	0.147	0.131	0.642	0.662	0.449	0.578	0.694	0.365	0.694	0.568	0.434	0.471	0.486	0.535	0.638	0.618	0.488	0.433	0.403	0.589	0.599	0.509	0.035	0.565	0.702	0.724	0.166	0.584	0.58	0.038	0.351	0.18	0.384	0.835	0.721	0.176	0.538	0.241	0.683	0.626	0.525	0.662	0.675	0.413
2	0.456	0.537	0.833	0.323	0.217	0.328	0.155	0.694	0.683	0.592	0.681	0.864	0.416	0.864	0.758	0.462	0.525	0.541	0.598	0.715	0.895	0.547	0.337	0.075	0.498	0.481	0.677	0.061	0.687	0.749	1.045	1.036	0.576	0.771	0.081	0.718	0.314	0.272	0.089	0.813	0.199	0.492	0.084	0.706	0.414	0.047	0.714	0.689	0.544
2	0.502	0.184	0.111	0.318	0.219	0.534	0.418	0.593	0.594	0.315	0.468	0.416	0.416	0.582	0.535	0.372	0.416	0.372	0.438	0.721	0.7	0.499	0.514	0.336	0.498	0.526	0.477	0.013	0.257	0.452	0.434	0.007	0.55	0.737	0.049	0.48	0.25	0.513	0.956	0.684	0.187	0.628	0.289	0.644	0.653	0.311	0.615	0.673	0.542
2	0.29	0.638	0.167	0.333	0.226	0.28	0.195	0.832	0.865	0.718	0.795	0.379	0.379	0.803	0.758	0.636	0.64	0.636	0.691	0.572	0.565	0.522	0.344	0.377	0.698	0.639	0.607	0.118	0.779	0.803	0.828	0.651	0.598	0.726	0.179	0.684	0.293	0.196	0.326	0.81	0.186	0.53	0.421	0.716	0.303	0.047	0.647	0.673	0.331
2	0.166	0.652	0.056	0.405	0.143	0.225	0.181	0.734	0.92	0.6	0.817	0.752	0.752	0.752	0.752	0.463	0.574	0.463	0.574	0.553	1.055	0.642	-0.203	-0.054	0.542	0.556	0.205	0.019	0.601	0.712	0.597	0.277	0.581	0.503	0.095	0.584	0.269	0.154	0.698	0.991	0.229	0.0	0.264	0.672	0.499	0.164	0.647	0.673	0.497
2	0.422	0.29	0.333	0.224	0.208	0.388	0.235	0.604	0.569	0.472	0.53	0.571	0.374	0.632	0.584	0.442	0.396	0.466	0.517	0.673	0.711	0.442	0.441	0.324	0.443	0.538	0.392	0.013	0.601	0.712	0.958	0.695	0.529	0.544	0.023	0.47	0.257	0.345	0.415	0.629	0.187	0.547	0.206	0.624	0.63	0.425	0.561	0.654	0.465
2	0.413	0.256	0.278	0.304	0.206	0.404	0.248	0.8	0.58	0.664	0.512	0.686	0.637	0.758	0.717	0.384	0.442	0.417	0.465	0.674	0.76	0.507	0.414	0.27	0.589	0.582	0.399	0.014	0.601	0.712	0.957	0.729	0.581	0.777	0.111	0.585	0.27	0.312	0.317	0.718	0.176	0.505	0.134	0.622	0.614	0.391	0.674	0.729	0.47
2	0.23	0.216	0.056	0.347	0.347	0.234	0.236	0.51	0.617	0.177	0.416	0.576	0.576	0.576	0.576	0.377	0.468	0.377	0.468	0.558	0.723	0.338	0.213	0.177	0.285	0.519	0.579	0.146	0.651	0.815	0.361	0.03	0.688	0.956	1.139	0.426	0.163	0.042	0.064	0.405	0.049	0.39	0.134	0.556	0.383	0.15	0.592	0.731	0.302
2	0.522	0.535	0.722	0.217	0.217	0.361	0.23	0.999	0.712	0.998	0.753	0.646	0.419	0.723	0.596	0.446	0.452	0.491	0.537	0.761	0.954	0.493	0.392	0.073	0.564	0.577	0.066	0.001	0.601	0.712	1.121	1.157	0.562	0.735	0.043	0.569	0.274	0.299	0.021	0.761	0.196	0.536	0.087	0.662	0.521	0.082	0.654	0.685	0.607
2	0.581	0.027	0.056	0.317	0.317	0.613	0.542	0.45	0.492	0.076	0.289	0.543	0.543	0.543	0.543	0.282	0.35	0.282	0.35	0.756	0.603	0.467	0.617	0.452	0.475	0.538	0.306	0.002	0.601	0.712	0.529	0.01	0.525	0.729	0.027	0.521	0.278	0.592	0.971	0.649	0.194	0.694	0.345	0.632	0.752	0.462	0.607	0.678	0.599
2	0.444	0.398	0.389	0.475	0.119	0.38	0.237	0.585	0.635	0.367	0.534	0.578	0.502	0.672	0.596	0.462	0.501	0.462	0.546	0.695	0.78	0.467	0.414	0.208	0.423	0.501	0.644	0.054	0.481	0.656	1.03	1.009	0.554	0.866	0.16	0.333	0.187	0.24	0.048	0.641	0.175	0.562	0.209	0.619	0.465	0.082	0.416	0.547	0.514
2	0.621	0.198	1.278	0.421	0.168	0.577	0.244	0.904	0.498	0.839	0.486	0.87	0.536	0.87	0.707	0.429	0.408	0.459	0.493	0.786	0.641	0.509	0.639	0.406	0.547	0.551	0.501	0.007	0.44	0.61	0.547	0.009	0.68	0.489	0.005	0.584	0.269	0.633	0.99	0.716	0.125	0.726	0.372	0.661	0.737	0.311	0.68	0.702	0.65
2	0.371	0.712	0.167	0.314	0.314	0.339	0.266	0.756	0.832	0.806	0.855	0.451	0.366	0.522	0.469	0.654	0.671	0.654	0.734	0.666	0.923	0.606	0.252	0.063	0.629	0.522	0.532	0.043	0.443	0.576	0.681	0.133	0.581	0.969	0.493	0.666	0.296	0.314	0.497	0.816	0.196	0.368	0.031	0.754	0.228	0.013	0.647	0.673	0.466
2	0.428	0.578	0.389	0.377	0.237	0.323	0.223	0.644	0.755	0.662	0.735	0.549	0.371	0.569	0.503	0.516	0.576	0.68	0.707	0.681	0.743	0.585	0.376	0.163	0.572	0.5	0.779	0.138	0.665	0.723	0.519	0.027	0.421	0.707	0.064	0.562	0.356	0.438	0.927	0.805	0.296	0.498	0.112	0.649	0.492	0.116	0.619	0.672	0.507
2	0.385	0.33	0.278	0.328	0.21	0.363	0.224	0.68	0.634	0.462	0.582	0.591	0.541	0.731	0.648	0.505	0.504	0.505	0.545	0.652	0.718	0.501	0.408	0.319	0.564	0.569	0.34	0.012	0.601	0.712	0.361	0.01	0.458	0.619	0.049	0.549	0.328	0.401	0.953	0.71	0.251	0.52	0.195	0.702	0.578	0.335	0.599	0.62	0.437
2	0.611	0.564	1.167	0.39	0.25	0.558	0.247	0.99	0.806	0.984	0.771	0.756	0.379	0.756	0.585	0.543	0.622	0.618	0.703	0.8	0.802	0.516	0.571	0.236	0.557	0.551	0.279	0.001	0.601	0.712	1.125	0.665	0.586	0.848	0.047	0.592	0.27	0.529	0.42	0.716	0.174	0.683	0.251	0.679	0.659	0.161	0.65	0.669	0.671
2	0.203	0.562	0.056	0.358	0.358	0.181	0.212	0.74	0.803	0.563	0.723	0.738	0.738	0.738	0.738	0.486	0.603	0.486	0.603	0.5	0.455	0.514	0.26	0.348	0.725	0.663	0.646	0.264	0.615	0.722	0.652	0.325	0.554	0.856	0.724	0.687	0.316	0.057	0.155	0.569	0.159	0.4	0.182	0.772	0.152	0.016	0.647	0.673	0.278
2	0.549	0.389	1.556	0.24	0.186	0.377	0.156	0.706	0.56	0.53	0.568	0.682	0.376	0.816	0.674	0.421	0.496	0.626	0.573	0.778	0.963	0.488	0.355	0.022	0.498	0.536	0.715	0.042	0.716	0.786	0.556	0.015	0.597	0.576	0.012	0.38	0.186	0.562	0.978	0.684	0.16	0.528	0.063	0.642	0.45	0.034	0.557	0.635	0.64
2	0.551	0.404	1.389	0.276	0.24	0.352	0.172	0.769	0.669	0.612	0.61	0.628	0.375	0.704	0.588	0.445	0.433	0.484	0.522	0.775	0.919	0.543	0.425	0.082	0.599	0.556	0.662	0.03	0.619	0.713	0.519	0.012	0.674	0.348	0.003	0.584	0.269	0.565	0.99	0.761	0.137	0.581	0.12	0.675	0.518	0.066	0.737	0.724	0.634
2	0.558	0.445	0.111	0.429	0.429	0.505	0.467	0.892	0.702	0.819	0.741	0.67	0.67	0.677	0.673	0.479	0.591	0.479	0.592	0.758	0.721	0.547	0.557	0.317	0.559	0.525	0.481	0.01	0.626	0.715	1.051	0.557	0.595	0.963	0.14	0.589	0.264	0.481	0.432	0.756	0.176	0.654	0.261	0.674	0.676	0.266	0.651	0.674	0.607
2	0.279	0.303	0.389	0.325	0.159	0.12	0.093	0.526	0.498	0.384	0.478	0.653	0.503	0.759	0.674	0.388	0.438	0.448	0.494	0.601	0.846	0.461	0.246	0.161	0.473	0.541	0.376	0.03	0.601	0.712	0.483	0.057	0.501	0.599	0.085	0.833	0.387	0.289	0.886	0.609	0.2	0.409	0.116	0.756	0.333	0.069	0.647	0.673	0.359
2	0.432	0.288	0.444	0.417	0.217	0.369	0.211	0.864	0.414	0.771	0.48	0.7	0.444	0.751	0.675	0.436	0.365	0.436	0.501	0.676	0.681	0.438	0.464	0.369	0.559	0.627	0.066	0.001	0.601	0.712	0.984	0.786	0.561	0.807	0.119	0.674	0.309	0.315	0.263	0.58	0.158	0.616	0.408	0.662	0.545	0.182	0.725	0.727	0.464
2	0.619	0.465	0.222	0.718	0.226	0.633	0.452	0.643	0.682	0.414	0.586	0.619	0.586	0.663	0.624	0.426	0.509	0.467	0.543	0.824	0.993	0.533	0.394	0.008	0.792	0.688	0.692	0.023	0.695	0.758	1.232	1.356	0.593	0.788	0.031	0.734	0.31	0.243	-0.133	0.739	0.174	0.395	-0.004	0.845	0.491	0.032	0.742	0.614	0.719
2	0.562	0.542	0.444	0.297	0.256	0.555	0.324	1.049	0.763	1.082	0.771	0.803	0.576	0.825	0.74	0.454	0.551	0.524	0.6	0.746	0.613	0.579	0.597	0.439	0.557	0.495	0.392	0.005	0.601	0.712	1.021	0.437	0.572	0.558	0.011	0.677	0.304	0.524	0.635	0.822	0.203	0.722	0.532	0.672	0.571	0.1	0.659	0.68	0.582
2	0.417	0.458	0.611	0.356	0.189	0.28	0.159	0.739	0.648	0.561	0.669	0.708	0.375	0.725	0.622	0.469	0.468	0.526	0.563	0.698	0.963	0.558	0.2	-0.002	0.606	0.547	0.647	0.066	0.44	0.591	1.032	1.214	0.601	0.572	0.029	0.61	0.268	0.174	-0.015	0.624	0.145	0.247	-0.007	0.479	0.343	0.032	0.647	0.673	0.515
2	0.265	0.539	0.222	0.289	0.261	0.169	0.144	0.811	0.795	0.682	0.705	0.681	0.36	0.681	0.582	0.496	0.588	0.595	0.66	0.573	0.68	0.553	0.317	0.359	0.587	0.538	0.227	0.012	0.601	0.712	0.853	0.919	0.6	0.661	0.139	0.652	0.283	0.109	0.137	0.693	0.161	0.488	0.316	0.68	0.424	0.177	0.754	0.73	0.311
2	0.25	0.362	0.111	0.223	0.223	0.281	0.199	0.574	0.689	0.297	0.526	0.629	0.629	0.665	0.649	0.372	0.449	0.372	0.455	0.581	0.823	0.308	0.22	0.158	0.401	0.646	0.448	0.056	0.471	0.718	0.857	1.045	0.477	0.686	0.18	0.338	0.233	0.025	0.002	0.394	0.163	0.368	0.088	0.545	0.352	0.1	0.647	0.673	0.331
2	0.605	0.276	1.722	0.385	0.146	0.496	0.192	0.636	0.44	0.503	0.524	0.683	0.461	0.998	0.789	0.377	0.355	0.392	0.423	0.799	0.827	0.468	0.545	0.191	0.438	0.509	0.655	0.02	0.563	0.709	0.731	0.04	0.585	0.516	0.006	0.584	0.269	0.614	0.963	0.638	0.157	0.652	0.184	0.6	0.67	0.187	0.607	0.704	0.672
2	0.656	0.326	0.222	0.512	0.266	0.664	0.485	0.79	0.662	0.647	0.645	0.888	0.746	0.888	0.857	0.453	0.536	0.453	0.545	0.806	0.631	0.449	0.671	0.41	0.606	0.648	0.652	0.014	0.694	0.79	0.324	0.0	0.517	0.663	0.011	0.702	0.341	0.667	0.993	0.693	0.208	0.767	0.457	0.696	0.706	0.185	0.714	0.696	0.682
2	0.42	0.29	0.667	0.392	0.181	0.292	0.151	0.794	0.506	0.654	0.456	0.664	0.424	0.674	0.583	0.507	0.364	0.507	0.458	0.691	0.878	0.411	0.353	0.135	0.587	0.672	0.468	0.022	0.724	0.821	1.02	1.096	0.542	0.429	0.011	0.584	0.269	0.241	0.097	0.572	0.167	0.538	0.186	0.712	0.404	0.053	0.482	0.53	0.495
2	0.521	0.497	1.444	0.231	0.189	0.354	0.142	0.733	0.58	0.621	0.635	0.609	0.606	1.011	0.806	0.438	0.45	0.541	0.527	0.762	0.973	0.495	0.363	0.046	0.535	0.555	0.399	0.007	0.601	0.712	1.118	1.136	0.576	0.679	0.029	0.493	0.241	0.314	0.048	0.615	0.157	0.542	0.094	0.675	0.392	0.024	0.573	0.623	0.609
2	0.47	0.631	0.778	0.27	0.146	0.294	0.175	0.834	0.512	0.722	0.737	0.948	0.51	0.948	0.764	0.493	0.589	0.554	0.633	0.658	0.431	0.52	0.526	0.473	0.547	0.542	0.853	0.166	0.658	0.744	0.629	0.048	0.653	0.726	0.055	0.643	0.254	0.477	0.918	0.704	0.136	0.631	0.372	0.646	0.659	0.409	0.687	0.716	0.487
2	0.47	0.512	0.722	0.35	0.251	0.211	0.185	0.709	0.722	0.588	0.673	0.494	0.37	0.654	0.552	0.509	0.579	0.651	0.65	0.719	0.852	0.533	0.373	0.103	0.584	0.553	0.738	0.082	0.659	0.739	0.591	0.036	0.728	0.348	0.005	0.584	0.269	0.485	0.968	0.739	0.107	0.551	0.151	0.701	0.372	0.029	0.647	0.673	0.551
2	0.63	0.2	1.444	0.253	0.236	0.568	0.236	0.643	0.548	0.4	0.47	0.888	0.423	0.93	0.741	0.381	0.36	0.444	0.457	0.813	0.814	0.461	0.582	0.222	0.458	0.531	0.413	0.004	0.601	0.712	0.529	0.007	0.559	0.659	0.012	0.518	0.259	0.641	0.985	0.638	0.172	0.687	0.229	0.623	0.67	0.158	0.601	0.681	0.693
2	0.427	0.431	0.0	0.597	0.597	0.475	0.5	0.616	0.772	0.355	0.604	0.0	0.0	0.0	0.0	0.0	0.0	0.0	0.0	0.71	1.029	0.528	0.111	-0.036	0.569	0.548	0.526	0.029	0.45	0.61	1.06	1.394	0.587	0.572	0.027	0.559	0.258	0.004	-0.16	0.437	0.109	0.0	0.264	0.672	0.499	0.164	0.647	0.673	0.497
2	0.555	0.53	0.389	0.318	0.189	0.547	0.333	0.991	0.703	0.986	0.729	0.645	0.424	0.645	0.584	0.483	0.54	0.549	0.614	0.754	0.708	0.499	0.536	0.267	0.49	0.519	0.809	0.072	0.754	0.8	0.483	0.007	0.683	0.816	0.056	0.592	0.224	0.564	0.95	0.69	0.118	0.658	0.279	0.637	0.631	0.182	0.628	0.688	0.609
2	0.443	0.537	0.444	0.509	0.244	0.36	0.22	0.671	0.777	0.612	0.701	0.576	0.364	0.576	0.457	0.48	0.561	0.614	0.658	0.693	0.769	0.543	0.437	0.262	0.691	0.616	0.392	0.011	0.601	0.712	0.597	0.045	0.702	0.8	0.105	0.864	0.296	0.447	0.88	0.753	0.123	0.595	0.301	0.706	0.525	0.142	0.913	0.795	0.495
2	0.594	0.297	0.5	0.228	0.226	0.593	0.338	0.944	0.645	0.905	0.622	0.988	0.638	0.988	0.874	0.408	0.506	0.445	0.527	0.789	0.8	0.461	0.555	0.233	0.49	0.556	0.472	0.007	0.691	0.784	0.614	0.018	0.482	0.732	0.026	0.577	0.322	0.604	0.966	0.647	0.221	0.652	0.198	0.65	0.692	0.245	0.58	0.646	0.655
2	0.481	0.16	0.222	0.405	0.285	0.478	0.331	0.693	0.525	0.485	0.47	0.719	0.64	0.721	0.699	0.415	0.469	0.415	0.495	0.686	0.549	0.453	0.542	0.503	0.512	0.579	0.406	0.01	0.601	0.712	0.324	0.003	0.529	0.11	0.0	0.584	0.269	0.498	0.999	0.649	0.192	0.67	0.529	0.646	0.614	0.251	0.639	0.688	0.485
2	0.563	0.371	1.889	0.371	0.165	0.295	0.143	0.806	0.451	0.674	0.53	0.638	0.509	0.693	0.626	0.411	0.437	0.466	0.501	0.79	1.001	0.488	0.351	0.012	0.589	0.6	0.516	0.011	0.57	0.706	1.181	1.361	0.564	0.817	0.053	0.71	0.318	0.149	-0.154	0.534	0.146	0.537	0.063	0.688	0.428	0.026	0.824	0.763	0.655
2	0.366	0.319	0.389	0.249	0.2	0.317	0.169	0.683	0.606	0.468	0.478	0.643	0.571	0.731	0.651	0.442	0.453	0.445	0.524	0.668	0.978	0.434	0.2	0.023	0.396	0.509	0.437	0.025	0.601	0.712	0.954	0.973	0.56	0.572	0.041	0.287	0.163	0.22	0.173	0.454	0.128	0.424	0.072	0.65	0.31	0.032	0.647	0.673	0.455
2	0.425	0.667	0.5	0.31	0.216	0.283	0.19	0.683	0.785	0.794	0.807	0.379	0.357	0.552	0.458	0.72	0.619	0.72	0.754	0.688	0.823	0.545	0.396	0.207	0.584	0.543	0.35	0.01	0.601	0.712	0.585	0.046	0.675	0.854	0.168	0.569	0.22	0.422	0.829	0.767	0.138	0.571	0.263	0.671	0.401	0.05	0.823	0.774	0.489
2	0.406	0.306	0.111	0.496	0.337	0.343	0.335	0.508	0.637	0.435	0.54	0.667	0.555	0.667	0.629	0.494	0.613	0.495	0.614	0.66	0.685	0.52	0.432	0.336	0.463	0.479	0.505	0.029	0.457	0.618	0.87	0.412	0.54	0.11	0.002	0.584	0.269	0.379	0.665	0.713	0.199	0.605	0.433	0.627	0.417	0.066	0.604	0.68	0.445
2	0.318	0.346	0.444	0.353	0.196	0.187	0.112	0.537	0.603	0.435	0.512	0.472	0.472	0.762	0.653	0.456	0.48	0.456	0.512	0.622	0.809	0.482	0.275	0.152	0.5	0.542	0.571	0.078	0.71	0.785	0.39	0.021	0.679	0.496	0.034	0.584	0.269	0.337	0.957	0.667	0.115	0.461	0.16	0.635	0.12	0.005	0.647	0.673	0.398
2	0.392	0.283	0.056	0.46	0.46	0.382	0.377	0.536	0.669	0.221	0.472	0.685	0.685	0.685	0.685	0.4	0.496	0.4	0.496	0.643	0.624	0.489	0.429	0.368	0.5	0.535	0.617	0.065	0.624	0.737	0.547	0.043	0.502	0.51	0.023	0.584	0.269	0.406	0.947	0.672	0.213	0.587	0.394	0.649	0.53	0.208	0.601	0.661	0.424
2	0.309	0.366	0.0	0.515	0.515	0.367	0.398	0.58	0.728	0.295	0.546	0.0	0.0	0.0	0.0	0.0	0.0	0.0	0.0	0.543	0.354	0.405	0.436	0.717	0.45	0.581	0.18	0.006	0.601	0.712	0.453	0.037	0.579	0.767	0.205	0.515	0.247	0.308	0.807	0.583	0.148	0.598	0.764	0.615	0.504	0.28	0.578	0.672	0.253
2	0.252	0.465	0.056	0.457	0.265	0.293	0.254	0.652	0.669	0.414	0.566	0.905	0.905	0.905	0.905	0.426	0.529	0.426	0.529	0.537	0.493	0.48	0.308	0.366	0.458	0.514	0.656	0.205	0.684	0.773	0.274	0.012	1.004	0.348	0.018	0.584	0.269	0.275	0.976	0.641	-0.021	0.502	0.401	0.596	0.328	0.079	0.647	0.673	0.293
2	0.595	0.613	1.389	0.44	0.075	0.497	0.211	0.874	0.718	0.788	0.731	0.704	0.373	0.704	0.57	0.56	0.55	0.612	0.674	0.802	0.912	0.566	0.486	0.11	0.582	0.524	0.532	0.01	0.603	0.696	0.324	0.0	0.632	0.839	0.05	0.584	0.245	0.604	0.96	0.793	0.165	0.637	0.166	0.684	0.528	0.055	0.685	0.688	0.673
2	0.612	0.229	0.333	0.522	0.283	0.587	0.4	0.827	0.537	0.709	0.53	0.78	0.477	0.831	0.735	0.37	0.324	0.386	0.433	0.789	0.709	0.468	0.61	0.337	0.559	0.597	0.306	0.002	0.601	0.712	1.094	0.531	0.57	0.904	0.069	0.675	0.304	0.549	0.513	0.652	0.168	0.692	0.275	0.637	0.728	0.303	0.709	0.737	0.656
2	0.503	0.571	0.167	0.31	0.31	0.513	0.381	0.937	0.829	0.895	0.884	0.816	0.537	0.816	0.736	0.517	0.614	0.554	0.648	0.719	0.681	0.577	0.511	0.319	0.696	0.588	0.693	0.05	0.67	0.728	0.614	0.033	0.71	0.474	0.009	0.584	0.269	0.516	0.967	0.83	0.134	0.632	0.298	0.741	0.638	0.269	0.743	0.682	0.546
2	0.406	0.378	0.444	0.315	0.131	0.331	0.188	0.718	0.62	0.526	0.526	0.696	0.517	0.787	0.678	0.418	0.462	0.43	0.515	0.688	0.931	0.528	0.309	0.093	0.564	0.546	0.263	0.006	0.601	0.712	0.508	0.028	0.642	0.635	0.047	0.597	0.244	0.419	0.94	0.73	0.147	0.475	0.098	0.663	0.489	0.129	0.687	0.704	0.486
2	0.466	0.566	0.111	0.452	0.343	0.466	0.387	0.801	0.82	0.666	0.791	0.573	0.573	0.602	0.589	0.589	0.645	0.589	0.687	0.695	0.667	0.491	0.475	0.311	0.505	0.538	0.717	0.073	0.568	0.702	0.324	0.003	0.453	0.648	0.035	0.433	0.288	0.481	0.971	0.675	0.246	0.626	0.363	0.657	0.541	0.14	0.576	0.639	0.51
2	0.509	0.178	0.222	0.3	0.233	0.528	0.356	0.613	0.578	0.351	0.486	0.81	0.64	0.834	0.805	0.39	0.453	0.407	0.483	0.707	0.573	0.488	0.555	0.456	0.525	0.554	0.622	0.031	0.583	0.714	0.563	0.022	0.561	0.568	0.015	0.707	0.318	0.522	0.971	0.681	0.18	0.689	0.535	0.661	0.579	0.153	0.599	0.651	0.523
2	0.443	0.216	0.722	0.307	0.234	0.322	0.161	0.752	0.5	0.584	0.46	0.608	0.376	0.695	0.593	0.476	0.362	0.476	0.46	0.709	0.916	0.526	0.357	0.112	0.678	0.623	0.18	0.002	0.601	0.712	0.742	0.129	0.619	0.0	0.0	0.584	0.269	0.449	0.896	0.75	0.163	0.528	0.141	0.74	0.467	0.082	0.709	0.663	0.521
2	0.554	0.254	0.222	0.47	0.274	0.557	0.395	0.89	0.525	0.814	0.56	0.765	0.544	0.765	0.692	0.415	0.418	0.425	0.488	0.729	0.54	0.484	0.607	0.509	0.574	0.593	0.542	0.014	0.718	0.789	0.434	0.006	0.584	0.539	0.009	0.584	0.269	0.568	0.989	0.718	0.175	0.726	0.589	0.674	0.603	0.14	0.713	0.711	0.559
2	0.291	0.472	0.222	0.354	0.236	0.169	0.166	0.788	0.657	0.643	0.627	0.87	0.663	0.895	0.833	0.466	0.553	0.474	0.569	0.611	0.864	0.568	0.176	0.056	0.688	0.592	0.603	0.114	0.562	0.67	0.9	1.081	0.603	0.684	0.136	0.697	0.294	0.068	0.009	0.655	0.151	0.409	0.106	0.85	0.252	0.029	0.647	0.673	0.375
2	0.382	0.416	0.444	0.392	0.239	0.207	0.167	0.945	0.451	0.907	0.544	0.839	0.605	0.839	0.755	0.405	0.491	0.445	0.516	0.67	0.905	0.522	0.114	-0.025	0.762	0.68	0.744	0.151	0.625	0.725	0.39	0.013	0.68	0.96	0.437	0.626	0.237	0.351	0.64	0.672	0.116	0.0	0.264	0.672	0.499	0.164	0.647	0.673	0.497
2	0.362	0.787	0.389	0.342	0.256	0.232	0.166	0.902	0.882	0.87	0.94	0.582	0.412	0.582	0.497	0.508	0.613	0.713	0.737	0.659	0.911	0.579	0.283	0.108	0.708	0.595	0.34	0.013	0.601	0.712	0.982	1.22	0.641	0.746	0.127	0.603	0.247	0.045	-0.098	0.273	0.036	0.481	0.147	0.764	0.386	0.066	0.624	0.594	0.44
2	0.41	0.564	0.333	0.306	0.294	0.334	0.225	0.864	0.792	0.771	0.763	0.551	0.513	0.615	0.567	0.53	0.578	0.563	0.627	0.672	0.767	0.568	0.395	0.232	0.698	0.6	0.579	0.046	0.78	0.787	0.994	0.972	0.613	0.77	0.108	0.679	0.284	0.241	0.12	0.848	0.186	0.519	0.163	0.793	0.328	0.029	0.647	0.673	0.488
2	0.603	0.369	0.833	0.269	0.221	0.567	0.282	0.894	0.657	0.823	0.667	0.923	0.365	0.923	0.818	0.454	0.536	0.507	0.578	0.779	0.673	0.507	0.612	0.369	0.485	0.509	0.547	0.011	0.721	0.781	0.614	0.016	0.601	0.78	0.034	0.702	0.297	0.611	0.961	0.684	0.158	0.726	0.421	0.626	0.653	0.161	0.68	0.73	0.636
2	0.374	0.622	0.556	0.228	0.2	0.285	0.134	0.906	0.802	0.841	0.821	0.369	0.369	0.549	0.479	0.807	0.624	0.807	0.717	0.653	0.788	0.532	0.365	0.233	0.678	0.617	0.419	0.02	0.601	0.712	0.961	0.972	0.579	0.482	0.021	0.584	0.269	0.235	0.19	0.825	0.199	0.492	0.153	0.762	0.571	0.338	0.711	0.65	0.432
2	0.316	0.245	0.0	0.519	0.519	0.373	0.403	0.514	0.645	0.184	0.438	0.0	0.0	0.0	0.0	0.0	0.0	0.0	0.0	0.566	0.441	0.53	0.386	0.449	0.421	0.44	0.702	0.179	0.534	0.667	0.519	0.058	0.412	0.588	0.063	0.367	0.288	0.327	0.903	0.647	0.27	0.539	0.389	0.645	0.536	0.359	0.477	0.575	0.334
2	0.55	0.658	0.222	0.266	0.266	0.558	0.392	0.725	0.812	0.604	0.761	0.736	0.349	0.736	0.632	0.581	0.665	0.586	0.695	0.778	0.956	0.551	0.37	0.031	0.592	0.545	0.706	0.04	0.678	0.743	0.724	0.055	0.623	0.613	0.015	0.526	0.23	0.559	0.944	0.77	0.165	0.538	0.07	0.707	0.481	0.047	0.659	0.655	0.64
2	0.275	0.649	0.0	0.49	0.49	0.335	0.367	0.735	0.922	0.555	0.797	0.0	0.0	0.0	0.0	0.0	0.0	0.0	0.0	0.61	0.953	0.407	-0.179	-0.059	0.542	0.556	0.611	0.133	0.593	0.752	0.519	0.076	0.5	0.854	0.447	0.607	0.321	0.237	0.58	0.443	0.161	0.0	0.264	0.672	0.499	0.164	0.647	0.673	0.497
2	0.508	0.431	0.833	0.363	0.123	0.41	0.2	0.509	0.192	0.507	0.56	0.731	0.493	0.827	0.711	0.41	0.454	0.427	0.496	0.748	0.908	0.507	0.411	0.11	0.443	0.478	0.472	0.012	0.578	0.703	0.324	0.003	0.754	0.606	0.02	0.513	0.167	0.523	0.983	0.693	0.086	0.546	0.109	0.661	0.586	0.164	0.505	0.585	0.585
2	0.565	0.472	1.111	0.48	0.181	0.487	0.213	0.858	0.602	0.771	0.639	0.655	0.43	0.815	0.636	0.518	0.545	0.557	0.612	0.775	0.833	0.518	0.509	0.189	0.698	0.643	0.59	0.018	0.723	0.778	0.656	0.03	0.702	0.768	0.04	0.621	0.226	0.573	0.945	0.756	0.123	0.631	0.192	0.737	0.638	0.182	0.768	0.698	0.631
2	0.51	0.454	1.333	0.411	0.159	0.232	0.142	0.891	0.6	0.816	0.584	0.729	0.464	0.766	0.653	0.427	0.45	0.488	0.548	0.758	1.0	0.539	0.287	0.001	0.46	0.462	0.569	0.022	0.639	0.726	1.132	1.361	0.594	0.684	0.032	0.364	0.18	0.129	-0.138	0.615	0.146	0.417	0.016	0.703	0.525	0.092	0.537	0.577	0.603
2	0.477	0.317	0.0	0.632	0.632	0.521	0.544	0.553	0.694	0.249	0.502	0.0	0.0	0.0	0.0	0.0	0.0	0.0	0.0	0.71	0.737	0.526	0.483	0.308	0.629	0.591	0.15	0.001	0.601	0.712	0.434	0.01	0.362	0.474	0.011	0.584	0.269	0.493	0.985	0.779	0.336	0.635	0.37	0.745	0.533	0.121	0.497	0.519	0.521
2	0.627	0.474	1.556	0.29	0.217	0.504	0.224	0.582	0.638	0.588	0.665	0.784	0.461	0.885	0.721	0.499	0.542	0.524	0.588	0.822	0.927	0.509	0.506	0.1	0.569	0.568	0.34	0.002	0.601	0.712	0.821	0.067	0.58	0.466	0.003	0.584	0.269	0.632	0.942	0.718	0.177	0.651	0.156	0.683	0.489	0.032	0.583	0.623	0.708
2	0.612	0.407	0.667	0.44	0.233	0.569	0.318	0.66	0.7	0.53	0.643	0.716	0.509	0.731	0.652	0.448	0.522	0.511	0.582	0.802	0.819	0.505	0.563	0.218	0.557	0.561	0.35	0.002	0.601	0.712	1.12	0.641	0.574	0.0	0.0	0.584	0.269	0.542	0.477	0.718	0.181	0.661	0.195	0.679	0.678	0.193	0.674	0.686	0.676
2	0.32	0.551	0.167	0.418	0.234	0.25	0.222	0.877	0.646	0.794	0.639	0.846	0.664	0.846	0.776	0.421	0.478	0.443	0.517	0.6	0.631	0.598	0.382	0.42	0.693	0.569	0.15	0.005	0.601	0.712	0.898	0.882	0.62	0.876	0.382	0.705	0.288	0.073	-0.026	0.848	0.181	0.555	0.452	0.751	0.272	0.029	0.647	0.673	0.358
2	0.448	0.407	0.667	0.231	0.2	0.361	0.176	0.915	0.574	0.858	0.594	0.831	0.586	0.899	0.786	0.437	0.509	0.488	0.546	0.711	0.908	0.44	0.35	0.099	0.502	0.583	0.516	0.024	0.552	0.713	1.044	1.081	0.53	0.783	0.092	0.564	0.289	0.241	0.044	0.655	0.192	0.512	0.113	0.655	0.51	0.119	0.59	0.649	0.527
2	0.372	0.438	0.333	0.372	0.231	0.325	0.192	0.882	0.597	0.802	0.58	0.624	0.383	0.653	0.591	0.486	0.579	0.566	0.61	0.65	0.773	0.459	0.371	0.252	0.594	0.63	0.392	0.018	0.601	0.712	0.663	0.117	0.734	0.613	0.05	0.62	0.211	0.376	0.865	0.624	0.079	0.512	0.197	0.768	0.414	0.082	0.699	0.638	0.442
2	0.444	0.351	0.222	0.373	0.214	0.452	0.3	0.844	0.657	0.738	0.645	0.689	0.588	0.945	0.842	0.448	0.541	0.448	0.552	0.656	0.504	0.514	0.519	0.538	0.545	0.543	0.501	0.023	0.539	0.676	0.361	0.006	0.475	0.891	0.186	0.661	0.353	0.444	0.846	0.698	0.236	0.66	0.605	0.659	0.556	0.187	0.677	0.7	0.44
2	0.472	0.569	0.333	0.435	0.254	0.406	0.279	0.791	0.705	0.649	0.723	0.586	0.431	0.731	0.636	0.469	0.525	0.566	0.579	0.688	0.593	0.566	0.498	0.363	0.604	0.54	0.777	0.102	0.464	0.606	0.578	0.031	0.569	0.0	0.0	0.584	0.269	0.487	0.976	0.75	0.19	0.645	0.424	0.702	0.472	0.071	0.67	0.666	0.512
2	0.441	0.42	0.111	0.356	0.356	0.418	0.366	0.698	0.746	0.493	0.635	0.764	0.764	0.798	0.782	0.445	0.548	0.445	0.55	0.682	0.684	0.56	0.465	0.343	0.564	0.515	0.509	0.024	0.576	0.681	0.752	0.141	0.602	0.632	0.037	0.623	0.272	0.442	0.858	0.767	0.175	0.592	0.295	0.666	0.591	0.264	0.699	0.709	0.485
2	0.47	0.571	0.111	0.527	0.288	0.434	0.391	0.75	0.815	0.579	0.751	0.688	0.559	0.688	0.646	0.523	0.643	0.523	0.646	0.697	0.663	0.56	0.497	0.365	0.597	0.538	0.539	0.024	0.549	0.665	0.519	0.021	0.469	0.308	0.003	0.584	0.269	0.486	0.982	0.79	0.26	0.635	0.386	0.702	0.501	0.095	0.524	0.569	0.514
2	0.401	0.238	0.222	0.258	0.216	0.392	0.262	0.599	0.531	0.326	0.436	0.798	0.435	0.798	0.695	0.401	0.359	0.401	0.421	0.669	0.781	0.509	0.376	0.208	0.5	0.518	0.595	0.053	0.46	0.625	0.875	0.442	0.556	0.702	0.075	0.611	0.291	0.359	0.58	0.681	0.183	0.479	0.109	0.646	0.536	0.206	0.657	0.699	0.474
2	0.529	0.171	0.167	0.331	0.189	0.549	0.404	0.52	0.569	0.557	0.554	0.539	0.539	0.622	0.583	0.439	0.416	0.439	0.479	0.734	0.676	0.468	0.549	0.37	0.47	0.534	0.329	0.005	0.601	0.712	0.414	0.006	0.659	0.7	0.032	0.484	0.197	0.542	0.972	0.647	0.12	0.672	0.389	0.619	0.636	0.224	0.636	0.706	0.562
2	0.649	0.521	3.167	0.246	0.229	0.351	0.151	0.956	0.595	0.926	0.687	0.673	0.35	0.814	0.615	0.467	0.514	0.593	0.604	0.845	1.026	0.528	0.356	-0.021	0.649	0.602	0.671	0.017	0.45	0.611	1.257	1.335	0.587	0.716	0.017	0.702	0.304	0.314	-0.104	0.655	0.16	0.521	0.022	0.707	0.45	0.018	0.806	0.74	0.747
2	0.308	0.285	0.0	0.514	0.514	0.366	0.396	0.536	0.672	0.221	0.474	0.0	0.0	0.0	0.0	0.0	0.0	0.0	0.0	0.509	0.239	0.447	0.366	0.398	0.317	0.434	0.843	0.448	0.664	0.775	0.519	0.061	0.341	0.846	0.342	0.361	0.337	0.287	0.677	0.661	0.331	0.512	0.305	0.587	0.517	0.317	0.343	0.509	0.344
2	0.4	0.301	0.167	0.299	0.249	0.421	0.291	0.609	0.662	0.39	0.57	0.741	0.662	0.741	0.715	0.445	0.552	0.482	0.568	0.645	0.604	0.407	0.452	0.423	0.626	0.702	0.498	0.029	0.52	0.706	0.508	0.03	0.736	0.654	0.055	0.713	0.239	0.412	0.933	0.641	0.082	0.612	0.485	0.703	0.417	0.069	0.763	0.718	0.43
2	0.512	0.276	0.111	0.409	0.321	0.531	0.427	0.572	0.658	0.28	0.498	0.725	0.492	0.725	0.672	0.412	0.471	0.412	0.491	0.727	0.701	0.451	0.516	0.316	0.498	0.57	0.631	0.032	0.536	0.699	0.496	0.012	0.504	0.58	0.017	0.577	0.309	0.526	0.978	0.635	0.203	0.635	0.292	0.642	0.628	0.235	0.653	0.699	0.559
2	0.455	0.472	0.333	0.381	0.181	0.446	0.264	0.734	0.729	0.553	0.657	0.522	0.473	0.577	0.541	0.507	0.584	0.513	0.615	0.673	0.568	0.568	0.507	0.452	0.631	0.556	0.601	0.038	0.668	0.731	0.891	0.347	0.636	0.918	0.208	0.597	0.248	0.405	0.551	0.793	0.163	0.645	0.477	0.727	0.542	0.153	0.584	0.593	0.478
2	0.534	0.537	0.667	0.405	0.243	0.49	0.25	0.709	0.7	0.612	0.719	0.792	0.531	0.792	0.672	0.491	0.583	0.534	0.634	0.757	0.842	0.553	0.468	0.163	0.582	0.535	0.652	0.031	0.655	0.729	0.705	0.054	0.668	0.308	0.002	0.584	0.269	0.544	0.955	0.767	0.141	0.58	0.134	0.663	0.593	0.148	0.716	0.721	0.609
2	0.379	0.649	0.389	0.283	0.283	0.243	0.18	0.822	0.818	0.746	0.813	0.456	0.358	0.524	0.442	0.668	0.742	0.694	0.81	0.669	0.908	0.568	0.296	0.105	0.369	0.364	0.399	0.018	0.601	0.712	0.991	1.159	0.591	0.765	0.128	0.507	0.238	0.111	-0.049	0.862	0.2	0.481	0.129	0.645	0.424	0.084	0.407	0.519	0.458
2	0.47	0.44	0.056	0.549	0.549	0.421	0.445	0.745	0.634	0.571	0.618	0.636	0.636	0.636	0.636	0.373	0.463	0.373	0.463	0.696	0.66	0.526	0.498	0.371	0.629	0.592	0.526	0.022	0.513	0.655	0.434	0.01	0.535	0.603	0.024	0.677	0.324	0.485	0.973	0.761	0.212	0.627	0.357	0.728	0.587	0.208	0.679	0.653	0.509
2	0.482	0.53	1.111	0.362	0.216	0.169	0.141	0.649	0.675	0.616	0.685	0.669	0.367	0.682	0.602	0.472	0.531	0.582	0.617	0.745	1.044	0.553	0.169	-0.034	0.52	0.493	0.419	0.011	0.601	0.712	1.115	1.436	0.602	0.0	0.0	0.584	0.269	0.024	-0.173	0.598	0.139	0.385	0.012	0.631	0.289	0.013	0.647	0.673	0.58
2	0.471	0.274	0.167	0.402	0.3	0.479	0.353	0.611	0.635	0.404	0.554	0.669	0.667	0.717	0.688	0.418	0.519	0.446	0.533	0.677	0.528	0.499	0.539	0.525	0.52	0.542	0.419	0.011	0.601	0.712	0.496	0.016	0.738	0.731	0.056	0.539	0.183	0.482	0.942	0.69	0.093	0.679	0.615	0.65	0.546	0.142	0.667	0.702	0.47
2	0.276	0.404	0.111	0.325	0.325	0.23	0.222	0.701	0.597	0.497	0.588	0.668	0.596	0.668	0.639	0.473	0.567	0.473	0.577	0.602	0.869	0.203	0.238	0.151	0.574	0.898	0.263	0.014	0.601	0.712	0.859	0.891	0.452	0.677	0.144	0.592	0.345	0.128	0.158	0.167	0.115	0.385	0.09	0.707	0.357	0.087	0.647	0.673	0.359
2	0.544	0.351	0.389	0.384	0.254	0.545	0.324	0.853	0.512	0.753	0.57	0.598	0.557	0.755	0.647	0.481	0.551	0.503	0.586	0.733	0.604	0.486	0.585	0.452	0.574	0.592	0.066	0.0	0.601	0.712	0.563	0.016	0.681	0.929	0.124	0.672	0.251	0.545	0.887	0.693	0.119	0.71	0.527	0.672	0.594	0.14	0.781	0.752	0.561
2	0.443	0.548	0.111	0.267	0.267	0.474	0.367	0.875	0.837	0.79	0.831	0.416	0.416	0.574	0.528	0.641	0.645	0.641	0.721	0.69	0.744	0.444	0.448	0.291	0.639	0.676	0.35	0.008	0.601	0.712	0.997	0.801	0.567	0.679	0.049	0.649	0.298	0.338	0.307	0.626	0.164	0.585	0.272	0.711	0.588	0.253	0.702	0.678	0.491
2	0.35	0.31	0.0	0.543	0.543	0.404	0.433	0.55	0.689	0.243	0.496	0.0	0.0	0.0	0.0	0.0	0.0	0.0	0.0	0.648	0.873	0.537	0.221	0.051	0.475	0.472	0.659	0.11	0.53	0.661	0.671	0.142	0.593	0.496	0.027	0.584	0.269	0.355	0.863	0.716	0.169	0.247	-0.001	0.469	0.322	0.04	0.647	0.673	0.446
2	0.318	0.315	0.278	0.344	0.273	0.213	0.166	0.486	0.609	0.351	0.502	0.941	0.511	0.941	0.857	0.432	0.471	0.463	0.527	0.616	0.762	0.52	0.282	0.163	0.515	0.518	0.638	0.118	0.764	0.797	0.578	0.088	0.59	0.418	0.02	0.584	0.269	0.331	0.913	0.741	0.177	0.4	0.076	0.593	0.465	0.182	0.599	0.704	0.397
2	0.172	0.562	0.0	0.418	0.418	0.242	0.278	0.687	0.862	0.474	0.719	0.0	0.0	0.0	0.0	0.0	0.0	0.0	0.0	0.491	0.509	0.52	0.262	0.445	0.55	0.542	0.472	0.109	0.45	0.612	0.614	0.302	0.499	0.592	0.163	0.543	0.3	0.146	0.623	0.741	0.23	0.473	0.501	0.639	0.357	0.172	0.647	0.673	0.188
2	0.444	0.218	0.444	0.229	0.229	0.255	0.221	0.632	0.474	0.398	0.452	0.699	0.512	0.699	0.632	0.352	0.412	0.389	0.45	0.715	0.968	0.459	0.31	0.059	0.463	0.538	0.0	0.0	0.601	0.712	1.059	1.235	0.55	0.707	0.058	0.511	0.261	0.168	-0.055	0.575	0.163	0.427	0.038	0.637	0.421	0.053	0.523	0.616	0.536
2	0.377	0.506	0.222	0.332	0.146	0.304	0.241	0.913	0.512	0.854	0.683	0.52	0.52	0.837	0.732	0.655	0.566	0.655	0.665	0.652	0.765	0.507	0.37	0.239	0.532	0.542	0.519	0.038	0.537	0.678	0.95	0.882	0.563	0.714	0.095	0.649	0.3	0.242	0.204	0.704	0.184	0.495	0.157	0.624	0.379	0.055	0.754	0.774	0.454
2	0.489	0.297	1.056	0.351	0.186	0.38	0.154	0.88	0.455	0.798	0.466	0.765	0.499	0.765	0.655	0.434	0.403	0.442	0.495	0.733	0.868	0.478	0.427	0.16	0.604	0.618	0.359	0.007	0.601	0.712	1.068	0.984	0.565	0.771	0.066	0.756	0.331	0.329	0.146	0.644	0.169	0.581	0.186	0.684	0.518	0.098	0.8	0.754	0.561
2	0.342	0.458	0.222	0.176	0.176	0.312	0.211	0.736	0.718	0.616	0.723	0.687	0.467	0.687	0.638	0.512	0.623	0.538	0.641	0.606	0.577	0.43	0.407	0.439	0.641	0.69	0.498	0.042	0.603	0.748	0.868	0.617	0.582	0.778	0.177	0.693	0.304	0.253	0.354	0.598	0.149	0.58	0.508	0.709	0.453	0.14	0.803	0.737	0.361
2	0.438	0.461	0.056	0.559	0.492	0.425	0.417	0.637	0.778	0.39	0.625	0.356	0.356	0.356	0.356	0.667	0.828	0.667	0.828	0.715	1.017	0.507	0.171	-0.022	0.369	0.42	0.529	0.028	0.493	0.648	1.058	1.274	0.576	0.0	0.0	0.584	0.269	0.175	-0.04	0.563	0.145	0.0	0.264	0.672	0.499	0.164	0.647	0.673	0.497
2	0.31	0.187	0.0	0.515	0.515	0.368	0.398	0.482	0.605	0.13	0.386	0.0	0.0	0.0	0.0	0.0	0.0	0.0	0.0	0.51	0.239	0.407	0.42	0.623	0.418	0.553	0.733	0.224	0.718	0.82	0.671	0.184	0.566	0.932	0.58	0.48	0.241	0.23	0.386	0.624	0.164	0.575	0.596	0.593	0.484	0.23	0.636	0.727	0.301
2	0.497	0.166	0.778	0.316	0.316	0.32	0.199	0.572	0.417	0.28	0.41	0.721	0.367	0.846	0.712	0.364	0.311	0.398	0.398	0.745	0.948	0.447	0.362	0.064	0.542	0.606	0.509	0.017	0.447	0.64	0.585	0.028	0.649	0.174	0.002	0.584	0.269	0.512	0.978	0.621	0.12	0.497	0.065	0.657	0.553	0.129	0.654	0.69	0.582
2	0.546	0.497	0.167	0.593	0.302	0.477	0.419	0.691	0.755	0.553	0.697	0.663	0.481	0.663	0.6	0.512	0.582	0.523	0.622	0.747	0.694	0.488	0.554	0.337	0.569	0.587	0.574	0.018	0.598	0.722	0.274	0.0	0.228	0.796	0.052	0.372	0.449	0.557	0.958	0.716	0.458	0.683	0.389	0.705	0.564	0.103	0.495	0.545	0.59
2	0.692	0.252	0.778	0.433	0.186	0.671	0.368	0.6	0.517	0.365	0.508	0.755	0.392	0.94	0.813	0.39	0.396	0.407	0.47	0.831	0.656	0.524	0.697	0.393	0.517	0.517	0.486	0.004	0.19	0.364	0.643	0.01	0.561	0.51	0.003	0.584	0.269	0.701	0.989	0.716	0.188	0.8	0.515	0.65	0.574	0.045	0.729	0.738	0.722
2	0.31	0.196	0.0	0.515	0.515	0.368	0.398	0.487	0.611	0.138	0.394	0.0	0.0	0.0	0.0	0.0	0.0	0.0	0.0	0.56	0.432	0.526	0.406	0.557	0.408	0.433	0.569	0.082	0.713	0.769	0.39	0.022	0.5	0.458	0.027	0.584	0.269	0.329	0.961	0.649	0.21	0.523	0.341	0.591	0.594	0.636	0.558	0.678	0.307
2	0.411	0.544	0.278	0.3	0.267	0.401	0.247	0.834	0.803	0.722	0.751	0.758	0.49	0.758	0.687	0.503	0.598	0.532	0.622	0.664	0.689	0.543	0.443	0.357	0.604	0.558	0.227	0.005	0.601	0.712	0.895	0.476	0.61	0.771	0.108	0.634	0.272	0.359	0.525	0.741	0.166	0.581	0.322	0.699	0.58	0.29	0.687	0.677	0.448
2	0.334	0.375	0.0	0.531	0.531	0.389	0.419	0.585	0.734	0.303	0.554	0.0	0.0	0.0	0.0	0.0	0.0	0.0	0.0	0.533	0.265	0.597	0.47	0.796	0.433	0.391	0.406	0.025	0.601	0.712	0.361	0.015	0.687	0.67	0.095	0.507	0.193	0.346	0.913	0.658	0.109	0.58	0.537	0.595	0.615	0.66	0.609	0.709	0.281
2	0.53	0.344	0.722	0.373	0.217	0.495	0.237	0.844	0.574	0.738	0.57	0.755	0.497	1.025	0.845	0.417	0.463	0.46	0.5	0.749	0.792	0.491	0.504	0.243	0.505	0.537	0.376	0.006	0.601	0.712	0.468	0.009	0.63	0.558	0.012	0.648	0.266	0.544	0.984	0.681	0.142	0.626	0.233	0.642	0.637	0.224	0.621	0.679	0.586
2	0.402	0.609	0.333	0.477	0.269	0.318	0.218	0.811	0.703	0.682	0.683	0.615	0.359	0.615	0.543	0.47	0.512	0.636	0.639	0.687	0.948	0.505	0.252	0.039	0.616	0.603	0.559	0.042	0.448	0.618	1.028	1.305	0.578	0.719	0.082	0.58	0.27	0.036	-0.132	0.374	0.097	0.4	0.038	0.756	0.352	0.037	0.647	0.673	0.495
2	0.418	0.371	0.167	0.401	0.339	0.387	0.307	0.717	0.68	0.524	0.586	0.451	0.451	0.76	0.691	0.568	0.541	0.568	0.605	0.636	0.48	0.489	0.499	0.553	0.478	0.519	0.547	0.035	0.507	0.665	0.919	0.542	0.526	0.886	0.217	0.592	0.301	0.334	0.384	0.672	0.199	0.656	0.689	0.62	0.424	0.066	0.754	0.776	0.41
2	0.677	0.335	0.722	0.219	0.219	0.548	0.365	0.573	0.577	0.46	0.6	0.944	0.577	0.944	0.858	0.413	0.455	0.475	0.509	0.847	0.868	0.48	0.592	0.164	0.54	0.572	0.437	0.004	0.601	0.712	0.597	0.009	0.543	0.458	0.003	0.584	0.269	0.687	0.993	0.681	0.19	0.664	0.126	0.657	0.725	0.195	0.682	0.706	0.751
2	0.691	0.209	0.5	0.356	0.254	0.703	0.422	0.625	0.597	0.493	0.53	0.464	0.464	0.783	0.635	0.618	0.414	0.618	0.501	0.833	0.676	0.468	0.687	0.363	0.5	0.554	0.661	0.012	0.659	0.764	0.62	0.009	0.705	0.909	0.041	0.515	0.188	0.697	0.96	0.658	0.101	0.79	0.465	0.646	0.627	0.071	0.58	0.648	0.727
2	0.313	0.463	0.222	0.402	0.27	0.221	0.186	0.892	0.534	0.819	0.542	0.725	0.552	0.725	0.659	0.422	0.509	0.46	0.53	0.603	0.684	0.576	0.276	0.162	0.708	0.598	0.72	0.204	0.568	0.671	0.483	0.045	0.7	0.568	0.055	0.523	0.193	0.327	0.919	0.77	0.127	0.0	0.264	0.672	0.499	0.164	0.647	0.673	0.497
2	0.333	0.267	0.0	0.531	0.531	0.389	0.418	0.526	0.66	0.204	0.458	0.0	0.0	0.0	0.0	0.0	0.0	0.0	0.0	0.648	0.978	0.44	0.08	-0.023	0.307	0.432	0.569	0.07	0.714	0.804	0.967	1.328	0.534	0.522	0.037	0.584	0.269	-0.001	-0.113	0.776	0.216	0.0	0.264	0.672	0.499	0.164	0.647	0.673	0.497
2	0.45	0.436	0.444	0.353	0.159	0.413	0.227	0.829	0.703	0.713	0.683	0.769	0.542	0.769	0.672	0.449	0.545	0.495	0.573	0.699	0.78	0.495	0.441	0.256	0.572	0.581	0.293	0.006	0.601	0.712	0.981	0.683	0.607	0.788	0.093	0.584	0.257	0.362	0.368	0.618	0.14	0.572	0.222	0.694	0.594	0.253	0.644	0.654	0.506
2	0.552	0.315	0.333	0.441	0.223	0.49	0.348	0.47	0.589	0.485	0.532	0.632	0.492	0.665	0.604	0.369	0.356	0.454	0.46	0.778	0.948	0.457	0.424	0.08	0.559	0.608	0.227	0.002	0.601	0.712	0.519	0.012	0.608	0.449	0.006	0.584	0.269	0.566	0.988	0.649	0.147	0.538	0.07	0.672	0.589	0.127	0.631	0.663	0.637
2	0.431	0.378	0.611	0.461	0.229	0.298	0.171	0.843	0.528	0.736	0.466	0.668	0.505	0.713	0.633	0.409	0.437	0.437	0.498	0.684	0.756	0.52	0.429	0.27	0.639	0.601	0.463	0.019	0.432	0.6	0.538	0.031	0.538	0.596	0.031	0.682	0.324	0.444	0.951	0.75	0.208	0.602	0.355	0.72	0.434	0.066	0.668	0.652	0.481
2	0.646	0.144	0.167	0.732	0.2	0.65	0.506	0.448	0.525	0.202	0.347	0.594	0.594	0.651	0.633	0.316	0.392	0.387	0.438	0.848	1.081	0.432	-0.018	-0.065	0.542	0.556	0.279	0.001	0.601	0.712	1.27	1.487	0.533	0.0	0.0	0.584	0.269	-0.107	-0.214	-0.147	-0.05	0.0	0.264	0.672	0.499	0.164	0.647	0.673	0.497
2	0.589	0.333	0.667	0.426	0.216	0.576	0.298	0.842	0.571	0.734	0.558	0.88	0.419	0.88	0.763	0.413	0.213	0.489	0.502	0.766	0.64	0.53	0.613	0.411	0.45	0.462	0.35	0.004	0.601	0.712	0.663	0.027	0.598	0.588	0.011	0.443	0.211	0.6	0.971	0.693	0.163	0.725	0.458	0.61	0.646	0.166	0.638	0.715	0.616
2	0.499	0.267	0.389	0.319	0.234	0.499	0.285	0.858	0.597	0.761	0.637	0.975	0.56	1.024	0.907	0.414	0.502	0.439	0.517	0.721	0.713	0.419	0.503	0.308	0.559	0.644	0.588	0.026	0.491	0.682	0.929	0.34	0.58	0.743	0.05	0.656	0.293	0.472	0.682	0.58	0.147	0.647	0.36	0.674	0.553	0.127	0.677	0.69	0.545
2	0.637	0.6	1.056	0.087	0.087	0.308	0.282	0.939	0.783	0.897	0.773	0.477	0.381	0.753	0.633	0.54	0.527	0.598	0.623	0.841	1.061	0.595	0.24	-0.046	0.723	0.592	0.443	0.005	0.601	0.712	1.259	1.463	0.625	0.474	0.003	0.584	0.269	0.067	-0.197	0.526	0.11	0.0	0.264	0.672	0.499	0.164	0.647	0.673	0.497
2	0.448	0.18	0.722	0.435	0.228	0.264	0.166	0.539	0.5	0.272	0.378	0.625	0.581	0.783	0.702	0.399	0.392	0.399	0.447	0.72	0.999	0.493	0.255	0.013	0.428	0.478	0.413	0.012	0.601	0.712	1.073	1.337	0.56	0.768	0.084	0.551	0.27	0.027	-0.159	1.009	0.245	0.443	0.047	0.693	0.357	0.029	0.647	0.673	0.541
2	0.421	0.317	0.222	0.406	0.264	0.319	0.279	0.8	0.506	0.664	0.544	0.651	0.499	0.651	0.578	0.457	0.479	0.457	0.505	0.679	0.762	0.449	0.421	0.271	0.51	0.579	0.359	0.011	0.601	0.712	0.659	0.082	0.487	0.668	0.053	0.633	0.337	0.427	0.892	0.652	0.219	0.568	0.261	0.652	0.526	0.164	0.633	0.68	0.477
2	0.468	0.548	0.556	0.409	0.204	0.412	0.216	0.891	0.615	0.816	0.659	0.897	0.379	0.897	0.776	0.439	0.452	0.467	0.538	0.712	0.795	0.535	0.449	0.239	0.507	0.497	0.35	0.007	0.601	0.712	0.483	0.015	0.51	0.792	0.085	0.715	0.349	0.477	0.92	0.716	0.218	0.616	0.32	0.631	0.459	0.066	0.804	0.795	0.525
2	0.498	0.458	0.389	0.31	0.28	0.457	0.284	0.766	0.746	0.606	0.679	0.726	0.593	0.801	0.719	0.477	0.545	0.502	0.587	0.718	0.695	0.493	0.484	0.261	0.428	0.479	0.788	0.092	0.611	0.728	0.995	0.551	0.535	0.878	0.122	0.477	0.257	0.428	0.454	0.693	0.198	0.611	0.247	0.628	0.52	0.095	0.45	0.567	0.562
2	0.334	0.162	0.0	0.532	0.532	0.39	0.419	0.469	0.588	0.107	0.365	0.0	0.0	0.0	0.0	0.0	0.0	0.0	0.0	0.648	0.975	0.484	0.189	0.035	0.45	0.504	0.329	0.016	0.601	0.712	0.965	1.292	0.566	0.716	0.125	0.507	0.251	-0.074	-0.157	0.167	0.045	0.355	0.035	0.574	0.316	0.04	0.647	0.673	0.427
2	0.444	0.553	0.778	0.445	0.208	0.277	0.153	0.838	0.494	0.728	0.608	0.626	0.543	0.815	0.701	0.422	0.471	0.464	0.526	0.629	0.367	0.539	0.502	0.467	0.686	0.615	0.887	0.241	0.687	0.751	0.713	0.103	0.709	0.874	0.168	0.69	0.244	0.434	0.782	0.761	0.12	0.606	0.336	0.697	0.66	0.483	0.787	0.737	0.46
2	0.609	0.6	2.833	0.395	0.135	0.43	0.131	0.892	0.705	0.819	0.803	0.881	0.363	0.881	0.629	0.474	0.453	0.573	0.588	0.815	0.956	0.543	0.453	0.058	0.691	0.615	0.583	0.013	0.545	0.669	1.198	1.132	0.612	0.86	0.052	0.662	0.28	0.39	0.033	0.626	0.14	0.536	0.041	0.801	0.583	0.082	0.7	0.617	0.701
2	0.379	0.609	0.444	0.321	0.165	0.285	0.164	0.934	0.769	0.889	0.791	0.513	0.421	0.579	0.494	0.643	0.571	0.643	0.67	0.659	0.816	0.499	0.353	0.198	0.683	0.652	0.458	0.026	0.681	0.763	0.361	0.01	0.42	0.767	0.13	0.73	0.409	0.386	0.887	0.718	0.279	0.521	0.209	0.744	0.468	0.127	0.752	0.686	0.445
2	0.389	0.571	0.222	0.249	0.239	0.347	0.252	0.653	0.642	0.518	0.665	0.765	0.598	0.765	0.685	0.481	0.597	0.561	0.651	0.672	0.879	0.47	0.325	0.134	0.478	0.536	0.431	0.02	0.601	0.712	1.006	1.211	0.555	0.814	0.165	0.51	0.258	0.04	-0.121	0.394	0.115	0.506	0.163	0.611	0.419	0.077	0.546	0.653	0.465
2	0.301	0.283	0.0	0.509	0.509	0.36	0.39	0.535	0.671	0.219	0.472	0.0	0.0	0.0	0.0	0.0	0.0	0.0	0.0	0.632	1.022	0.342	0.011	-0.035	0.542	0.556	0.425	0.035	0.601	0.712	0.434	0.034	0.7	0.668	0.115	0.367	0.133	0.31	0.881	0.46	0.057	0.0	0.264	0.672	0.499	0.164	0.647	0.673	0.497
2	0.517	0.236	0.056	0.242	0.242	0.554	0.486	0.514	0.638	0.184	0.434	0.484	0.484	0.484	0.484	0.37	0.459	0.37	0.459	0.711	0.568	0.507	0.57	0.489	0.473	0.499	0.263	0.002	0.601	0.712	0.614	0.031	0.561	0.544	0.012	0.544	0.267	0.529	0.966	0.678	0.18	0.698	0.558	0.635	0.573	0.137	0.506	0.607	0.528
2	0.549	0.258	0.278	0.485	0.191	0.511	0.367	0.675	0.586	0.47	0.524	0.704	0.532	0.823	0.728	0.361	0.448	0.418	0.483	0.743	0.65	0.476	0.572	0.388	0.458	0.517	0.553	0.016	0.533	0.687	0.7	0.046	0.629	0.726	0.034	0.733	0.292	0.557	0.936	0.629	0.132	0.649	0.263	0.605	0.727	0.449	0.61	0.702	0.582
2	0.388	0.479	0.278	0.376	0.331	0.303	0.226	0.874	0.663	0.788	0.689	0.761	0.664	0.767	0.738	0.43	0.533	0.5	0.565	0.65	0.695	0.532	0.401	0.294	0.661	0.608	0.603	0.061	0.573	0.691	0.947	0.802	0.612	0.895	0.276	0.616	0.265	0.221	0.124	0.655	0.147	0.54	0.241	0.701	0.535	0.222	0.7	0.685	0.442
2	0.353	0.548	0.611	0.333	0.119	0.243	0.104	0.681	0.769	0.59	0.693	0.522	0.4	0.582	0.514	0.577	0.516	0.594	0.659	0.663	1.004	0.486	0.182	0.018	0.72	0.688	0.0	0.001	0.601	0.712	0.967	1.162	0.588	0.38	0.012	0.584	0.269	0.149	0.042	0.494	0.122	0.38	0.044	0.74	0.196	0.011	0.647	0.673	0.447
2	0.267	0.231	0.111	0.293	0.264	0.279	0.213	0.562	0.602	0.295	0.482	0.632	0.392	0.632	0.579	0.358	0.444	0.517	0.542	0.59	0.813	0.407	0.255	0.196	0.644	0.714	0.368	0.03	0.601	0.712	0.702	0.308	0.631	0.255	0.009	0.584	0.269	0.257	0.742	0.546	0.112	0.466	0.244	0.709	0.357	0.092	0.647	0.673	0.329
2	0.573	0.178	0.278	0.391	0.277	0.575	0.388	0.93	0.554	0.882	0.518	0.85	0.632	0.85	0.795	0.406	0.447	0.406	0.475	0.754	0.625	0.509	0.604	0.428	0.515	0.528	0.279	0.002	0.601	0.712	0.324	0.001	0.658	0.945	0.115	0.68	0.263	0.576	0.909	0.69	0.13	0.723	0.501	0.628	0.614	0.137	0.813	0.803	0.595
2	0.496	0.411	1.111	0.253	0.216	0.354	0.153	0.718	0.543	0.592	0.58	0.679	0.363	0.691	0.615	0.417	0.318	0.504	0.504	0.743	0.939	0.543	0.383	0.088	0.436	0.437	0.246	0.004	0.601	0.712	0.39	0.006	0.584	0.58	0.018	0.505	0.241	0.511	0.982	0.741	0.18	0.516	0.082	0.626	0.438	0.045	0.612	0.686	0.584
2	0.306	0.247	0.0	0.512	0.512	0.364	0.395	0.515	0.646	0.186	0.44	0.0	0.0	0.0	0.0	0.0	0.0	0.0	0.0	0.49	0.191	0.451	0.429	0.693	0.465	0.546	0.715	0.206	0.466	0.651	0.39	0.022	0.313	0.38	0.017	0.584	0.269	0.326	0.969	0.583	0.338	0.555	0.492	0.632	0.533	0.375	0.586	0.664	0.302
2	0.244	0.398	0.111	0.384	0.278	0.197	0.194	0.733	0.582	0.551	0.538	0.571	0.571	0.585	0.579	0.495	0.567	0.495	0.591	0.569	0.746	0.532	0.213	0.156	0.389	0.413	0.59	0.143	0.546	0.674	0.721	0.41	0.606	0.533	0.07	0.584	0.269	0.213	0.611	0.626	0.143	0.297	0.034	0.602	0.272	0.047	0.647	0.673	0.335
2	0.31	0.353	0.0	0.515	0.515	0.368	0.398	0.573	0.718	0.282	0.534	0.0	0.0	0.0	0.0	0.0	0.0	0.0	0.0	0.567	0.463	0.329	0.396	0.511	0.332	0.567	0.592	0.095	0.576	0.777	0.547	0.075	0.467	0.808	0.264	0.334	0.238	0.297	0.728	0.5	0.197	0.528	0.358	0.585	0.548	0.414	0.385	0.547	0.328
2	0.496	0.481	0.944	0.316	0.181	0.268	0.173	0.929	0.58	0.88	0.639	0.714	0.445	0.714	0.612	0.462	0.443	0.466	0.521	0.749	0.997	0.365	0.315	0.025	0.5	0.657	0.15	0.001	0.601	0.712	1.115	1.314	0.487	0.768	0.061	0.659	0.345	0.14	-0.124	0.641	0.216	0.431	0.025	0.658	0.486	0.071	0.787	0.766	0.588
2	0.49	0.16	0.444	0.181	0.181	0.477	0.261	0.613	0.515	0.542	0.5	0.471	0.471	0.648	0.561	0.436	0.357	0.467	0.495	0.721	0.767	0.44	0.456	0.214	0.55	0.618	0.715	0.062	0.588	0.735	0.39	0.006	0.708	0.584	0.02	0.656	0.234	0.505	0.98	0.626	0.092	0.558	0.144	0.657	0.626	0.264	0.633	0.676	0.555
2	0.562	0.407	1.611	0.39	0.119	0.37	0.163	0.547	0.577	0.755	0.629	0.883	0.51	0.883	0.73	0.42	0.465	0.453	0.507	0.787	0.968	0.53	0.409	0.054	0.317	0.357	0.359	0.004	0.601	0.712	1.167	1.237	0.589	0.677	0.023	-0.021	-0.045	0.305	-0.027	0.626	0.152	0.531	0.059	0.595	0.602	0.132	0.453	0.597	0.648
2	0.538	0.171	0.167	0.355	0.299	0.536	0.411	0.915	0.534	0.858	0.592	0.754	0.592	0.754	0.702	0.382	0.474	0.413	0.491	0.73	0.605	0.509	0.567	0.406	0.564	0.561	0.715	0.046	0.726	0.782	0.999	0.439	0.576	0.753	0.043	0.672	0.3	0.496	0.608	0.73	0.182	0.705	0.52	0.68	0.414	0.026	0.809	0.76	0.567
2	1.058	0.31	0.167	0.319	0.259	1.053	0.865	0.778	0.689	0.627	0.645	0.61	0.582	0.634	0.612	0.521	0.527	0.521	0.584	1.034	0.516	0.476	1.053	0.547	0.525	0.566	0.759	0.002	0.693	0.779	0.889	0.006	0.578	0.58	0.0	0.587	0.272	1.056	0.996	0.684	0.171	1.041	0.584	0.655	1.029	0.259	0.638	0.68	1.056
2	0.561	0.279	0.667	0.168	0.168	0.536	0.273	0.796	0.602	0.658	0.618	0.751	0.534	0.751	0.651	0.441	0.408	0.461	0.5	0.757	0.701	0.358	0.561	0.322	0.589	0.728	0.647	0.026	0.724	0.844	0.483	0.007	0.701	0.554	0.011	0.579	0.212	0.574	0.987	0.583	0.086	0.668	0.3	0.712	0.653	0.214	0.589	0.606	0.609
2	0.613	0.481	0.667	0.369	0.219	0.561	0.319	0.856	0.666	0.759	0.683	0.872	0.487	0.878	0.77	0.404	0.495	0.446	0.52	0.796	0.76	0.511	0.582	0.258	0.488	0.506	0.711	0.028	0.671	0.754	0.783	0.055	0.614	0.0	0.0	0.584	0.269	0.621	0.956	0.695	0.154	0.677	0.231	0.646	0.714	0.264	0.589	0.654	0.668
2	0.55	0.425	0.778	0.35	0.239	0.498	0.245	0.692	0.711	0.522	0.671	0.681	0.428	0.681	0.609	0.454	0.486	0.497	0.551	0.751	0.712	0.509	0.55	0.319	0.651	0.62	0.574	0.018	0.672	0.755	0.39	0.003	0.677	0.774	0.044	0.654	0.247	0.56	0.962	0.753	0.134	0.673	0.341	0.734	0.631	0.187	0.67	0.643	0.593
2	0.588	0.589	1.556	0.307	0.127	0.421	0.19	0.74	0.677	0.579	0.711	0.57	0.367	0.609	0.495	0.444	0.524	0.596	0.602	0.808	1.022	0.554	0.34	-0.006	0.517	0.489	0.425	0.006	0.601	0.712	0.483	0.006	0.441	0.528	0.008	0.584	0.269	0.601	0.99	0.776	0.276	0.461	0.015	0.636	0.467	0.032	0.472	0.579	0.685
2	0.246	0.276	0.111	0.396	0.276	0.213	0.195	0.604	0.574	0.334	0.424	0.662	0.662	0.694	0.679	0.401	0.495	0.401	0.496	0.534	0.499	0.444	0.316	0.415	0.426	0.524	0.601	0.151	0.52	0.692	0.62	0.195	0.409	0.458	0.041	0.584	0.269	0.247	0.809	0.598	0.261	0.461	0.269	0.509	0.338	0.09	0.647	0.673	0.305
2	0.398	0.44	0.444	0.15	0.15	0.398	0.181	0.672	0.618	0.629	0.637	0.797	0.396	0.797	0.663	0.436	0.537	0.537	0.593	0.676	0.864	0.52	0.352	0.166	0.554	0.546	0.263	0.006	0.601	0.712	0.883	0.478	0.597	0.418	0.012	0.584	0.269	0.36	0.601	0.713	0.167	0.456	0.084	0.731	0.57	0.288	0.616	0.612	0.468
2	0.414	0.479	0.0	0.588	0.588	0.463	0.489	0.642	0.805	0.398	0.645	0.0	0.0	0.0	0.0	0.0	0.0	0.0	0.0	0.677	0.783	0.461	0.4	0.235	0.562	0.607	0.486	0.024	0.601	0.734	0.667	0.09	0.587	0.0	0.0	0.584	0.269	0.425	0.928	0.661	0.161	0.581	0.317	0.681	0.395	0.05	0.68	0.686	0.471
2	0.488	0.292	0.111	0.305	0.305	0.485	0.406	0.632	0.649	0.381	0.546	0.539	0.49	0.539	0.518	0.359	0.445	0.509	0.538	0.704	0.637	0.43	0.522	0.398	0.463	0.563	0.523	0.019	0.427	0.631	0.634	0.043	0.607	0.584	0.02	0.361	0.173	0.5	0.95	0.601	0.136	0.672	0.512	0.63	0.468	0.063	0.505	0.609	0.515
2	0.374	0.622	0.556	0.223	0.223	0.24	0.134	0.91	0.797	0.849	0.789	0.604	0.366	0.604	0.47	0.581	0.627	0.652	0.728	0.665	0.894	0.598	0.286	0.098	0.733	0.595	0.526	0.041	0.471	0.6	0.977	1.091	0.638	0.668	0.072	0.697	0.278	0.174	0.051	0.695	0.142	0.481	0.135	0.798	0.303	0.026	0.647	0.673	0.456
2	0.248	0.447	0.167	0.384	0.186	0.197	0.159	0.664	0.683	0.445	0.616	0.606	0.379	0.606	0.532	0.539	0.605	0.566	0.659	0.589	0.911	0.554	0.118	0.037	0.634	0.569	0.505	0.082	0.555	0.67	0.872	1.169	0.601	0.572	0.087	0.566	0.254	0.004	-0.024	0.664	0.154	0.0	0.264	0.672	0.499	0.164	0.647	0.673	0.497
2	0.261	0.526	0.056	0.45	0.329	0.283	0.262	0.682	0.778	0.466	0.661	0.593	0.593	0.593	0.593	0.509	0.632	0.509	0.632	0.594	0.882	0.39	0.207	0.123	0.441	0.588	0.35	0.028	0.601	0.712	0.414	0.037	0.493	0.592	0.092	0.42	0.258	0.273	0.896	0.56	0.194	0.0	0.264	0.672	0.499	0.164	0.647	0.673	0.497
2	0.331	0.204	0.0	0.529	0.529	0.387	0.416	0.492	0.617	0.146	0.402	0.0	0.0	0.0	0.0	0.0	0.0	0.0	0.0	0.641	0.925	0.501	0.118	-0.006	0.381	0.434	0.639	0.11	0.509	0.661	0.634	0.123	0.547	0.677	0.101	0.449	0.239	0.33	0.82	0.67	0.186	0.247	0.0	0.681	0.213	0.016	0.647	0.673	0.428
2	0.441	0.515	0.944	0.441	0.119	0.272	0.126	0.756	0.554	0.59	0.622	0.735	0.393	0.735	0.601	0.472	0.568	0.573	0.618	0.698	0.815	0.501	0.415	0.215	0.619	0.607	0.368	0.01	0.601	0.712	1.043	1.126	0.572	0.949	0.276	0.638	0.292	0.06	-0.141	0.713	0.181	0.58	0.258	0.72	0.504	0.119	0.657	0.646	0.502
2	0.642	0.312	0.222	0.302	0.282	0.656	0.472	0.877	0.678	0.794	0.651	1.01	0.57	1.01	0.968	0.464	0.504	0.464	0.546	0.805	0.69	0.47	0.643	0.359	0.537	0.579	0.263	0.001	0.601	0.712	0.585	0.01	0.709	0.606	0.009	0.725	0.254	0.652	0.987	0.672	0.102	0.751	0.424	0.657	0.66	0.135	0.697	0.714	0.678
2	0.455	0.463	0.5	0.231	0.223	0.426	0.216	0.971	0.595	0.951	0.671	0.75	0.448	0.84	0.744	0.422	0.494	0.491	0.538	0.714	0.893	0.537	0.383	0.137	0.537	0.519	0.205	0.002	0.601	0.712	0.663	0.067	0.541	0.686	0.047	0.531	0.273	0.462	0.908	0.759	0.207	0.519	0.117	0.683	0.424	0.05	0.518	0.579	0.538
2	0.526	0.739	0.0	0.667	0.667	0.566	0.586	0.784	0.983	0.637	0.876	0.0	0.0	0.0	0.0	0.0	0.0	0.0	0.0	0.742	0.752	0.543	0.516	0.281	0.718	0.634	0.481	0.012	0.55	0.672	0.529	0.015	0.61	0.841	0.079	0.585	0.256	0.533	0.925	0.81	0.18	0.664	0.363	0.773	0.511	0.074	0.664	0.613	0.576
2	0.629	0.6	1.5	0.329	0.208	0.505	0.231	0.994	0.691	0.99	0.741	0.797	0.498	0.797	0.664	0.533	0.572	0.591	0.663	0.83	0.99	0.533	0.44	0.033	0.619	0.578	0.34	0.002	0.601	0.712	0.483	0.004	0.741	0.616	0.009	0.707	0.236	0.641	0.99	0.75	0.104	0.592	0.075	0.684	0.531	0.045	0.815	0.761	0.719
2	0.565	0.6	1.0	0.376	0.104	0.426	0.226	0.947	0.589	0.911	0.721	0.837	0.374	0.837	0.635	0.491	0.583	0.628	0.661	0.789	0.975	0.524	0.401	0.046	0.691	0.632	0.368	0.005	0.601	0.712	0.591	0.018	0.657	0.898	0.09	0.689	0.266	0.569	0.914	0.739	0.141	0.57	0.095	0.746	0.303	0.008	0.647	0.673	0.655
2	0.337	0.387	0.333	0.402	0.237	0.221	0.162	0.861	0.535	0.767	0.486	0.62	0.36	0.785	0.672	0.441	0.314	0.441	0.421	0.624	0.732	0.549	0.316	0.197	0.725	0.634	0.653	0.115	0.7	0.755	0.483	0.039	0.601	0.954	0.56	0.636	0.277	0.286	0.52	0.784	0.179	0.434	0.101	0.789	0.322	0.042	0.647	0.673	0.421
2	0.182	0.575	0.111	0.316	0.224	0.148	0.14	0.721	0.82	0.596	0.759	0.603	0.603	0.608	0.605	0.499	0.577	0.499	0.598	0.526	0.708	0.438	0.159	0.155	0.604	0.657	0.566	0.185	0.606	0.746	0.361	0.042	0.445	0.853	0.812	0.531	0.329	0.089	0.316	0.618	0.239	0.0	0.264	0.672	0.499	0.164	0.647	0.673	0.497
2	0.511	0.418	0.222	0.462	0.254	0.508	0.357	0.787	0.637	0.641	0.604	0.549	0.417	0.687	0.637	0.447	0.555	0.489	0.586	0.722	0.672	0.556	0.536	0.378	0.527	0.494	0.15	0.001	0.601	0.712	0.794	0.12	0.649	0.503	0.011	0.584	0.269	0.514	0.895	0.741	0.146	0.685	0.504	0.655	0.417	0.034	0.833	0.792	0.542
2	0.425	0.602	0.389	0.4	0.216	0.379	0.22	0.923	0.769	0.87	0.751	0.793	0.43	0.793	0.663	0.477	0.531	0.577	0.633	0.667	0.652	0.532	0.46	0.372	0.718	0.644	0.523	0.029	0.875	0.843	0.949	0.638	0.602	0.856	0.169	0.785	0.32	0.331	0.344	0.787	0.179	0.621	0.454	0.754	0.076	0.003	0.647	0.673	0.466
2	0.433	0.488	0.667	0.304	0.208	0.296	0.162	0.553	0.694	0.54	0.635	0.453	0.369	0.69	0.59	0.518	0.476	0.58	0.584	0.704	0.924	0.551	0.28	0.04	0.673	0.598	0.662	0.065	0.658	0.732	1.036	1.13	0.597	0.758	0.087	0.623	0.275	0.204	0.007	0.79	0.183	0.39	0.023	0.652	0.262	0.013	0.647	0.673	0.529
2	0.322	0.265	0.0	0.524	0.524	0.379	0.409	0.525	0.658	0.202	0.456	0.0	0.0	0.0	0.0	0.0	0.0	0.0	0.0	0.584	0.519	0.585	0.399	0.478	0.505	0.453	0.55	0.067	0.642	0.711	0.468	0.037	0.381	0.174	0.003	0.584	0.269	0.342	0.968	0.764	0.319	0.579	0.57	0.676	0.417	0.113	0.35	0.446	0.332
2	0.458	0.303	0.667	0.256	0.216	0.408	0.184	0.809	0.44	0.678	0.492	0.842	0.391	0.842	0.712	0.432	0.498	0.478	0.54	0.7	0.75	0.509	0.458	0.283	0.493	0.513	0.406	0.011	0.601	0.712	0.361	0.006	0.661	0.613	0.029	0.58	0.231	0.473	0.973	0.695	0.13	0.578	0.225	0.632	0.612	0.288	0.647	0.703	0.51
2	0.195	0.622	0.222	0.311	0.193	0.102	0.083	0.769	0.842	0.612	0.757	0.578	0.36	0.578	0.483	0.557	0.541	0.557	0.618	0.513	0.556	0.543	0.2	0.209	0.51	0.494	0.655	0.294	0.705	0.759	0.508	0.12	0.58	0.84	0.685	0.57	0.266	0.111	0.354	0.747	0.183	0.297	0.053	0.614	0.428	0.29	0.69	0.744	0.267
2	0.574	0.512	0.056	0.244	0.244	0.608	0.535	0.904	0.823	0.839	0.871	0.712	0.712	0.712	0.712	0.492	0.61	0.492	0.61	0.757	0.637	0.56	0.597	0.4	0.572	0.52	0.595	0.017	0.774	0.787	0.947	0.238	0.608	0.718	0.026	0.679	0.286	0.56	0.786	0.773	0.173	0.715	0.455	0.674	0.622	0.148	0.688	0.697	0.603
2	0.207	0.78	0.056	0.368	0.368	0.177	0.216	0.767	0.962	0.74	0.912	0.426	0.426	0.426	0.426	0.659	0.818	0.659	0.818	0.549	0.769	0.652	0.161	0.123	0.696	0.527	0.559	0.15	0.836	0.782	0.821	1.063	0.663	0.682	0.232	0.682	0.262	-0.058	-0.054	0.899	0.17	0.39	0.159	0.72	0.152	0.016	0.647	0.673	0.285
2	0.568	0.281	0.5	0.348	0.234	0.557	0.315	0.574	0.535	0.388	0.466	0.505	0.393	0.757	0.633	0.352	0.437	0.458	0.498	0.769	0.767	0.47	0.549	0.272	0.48	0.539	0.35	0.004	0.601	0.712	1.046	0.503	0.569	0.762	0.037	0.441	0.224	0.517	0.561	0.635	0.165	0.647	0.225	0.659	0.688	0.28	0.561	0.626	0.621
2	0.459	0.416	0.5	0.46	0.208	0.37	0.22	0.864	0.512	0.771	0.51	0.691	0.371	0.691	0.564	0.441	0.469	0.492	0.537	0.677	0.575	0.436	0.516	0.473	0.619	0.669	0.419	0.012	0.601	0.712	0.361	0.006	0.471	1.007	0.354	0.684	0.363	0.438	0.712	0.618	0.221	0.643	0.455	0.705	0.603	0.261	0.757	0.714	0.476
2	0.241	0.362	0.222	0.3	0.237	0.165	0.124	0.585	0.651	0.392	0.55	0.664	0.523	0.778	0.704	0.483	0.533	0.51	0.587	0.573	0.79	0.621	0.15	0.073	0.408	0.35	0.622	0.178	0.478	0.596	0.39	0.036	0.719	0.365	0.023	0.584	0.269	0.262	0.953	0.756	0.115	0.297	0.035	0.679	0.412	0.185	0.517	0.58	0.324
2	0.327	0.153	0.0	0.527	0.527	0.383	0.413	0.464	0.582	0.099	0.357	0.0	0.0	0.0	0.0	0.0	0.0	0.0	0.0	0.641	0.946	0.499	0.136	0.005	0.24	0.319	0.576	0.077	0.638	0.741	0.39	0.019	0.503	0.458	0.024	0.584	0.269	0.346	0.966	0.687	0.215	0.247	0.0	0.658	0.333	0.05	0.647	0.673	0.422
2	0.518	0.396	0.889	0.312	0.242	0.301	0.2	0.712	0.557	0.515	0.584	0.822	0.553	0.822	0.684	0.447	0.478	0.498	0.545	0.764	1.008	0.532	0.272	-0.01	0.564	0.541	0.599	0.025	0.588	0.699	0.274	0.001	0.208	0.418	0.006	0.584	0.269	0.534	0.996	0.744	0.489	0.355	0.0	0.794	0.303	0.011	0.647	0.673	0.618
2	0.429	0.263	0.389	0.313	0.236	0.391	0.224	0.753	0.589	0.586	0.522	0.585	0.363	0.636	0.562	0.53	0.454	0.53	0.522	0.676	0.698	0.543	0.453	0.34	0.574	0.538	0.392	0.012	0.601	0.712	0.361	0.007	0.822	0.626	0.038	0.459	0.121	0.444	0.965	0.761	0.072	0.595	0.33	0.687	0.548	0.193	0.65	0.664	0.473
2	0.545	0.231	1.389	0.262	0.171	0.434	0.167	0.75	0.443	0.579	0.42	0.786	0.433	0.786	0.651	0.384	0.239	0.395	0.431	0.777	0.975	0.444	0.38	0.044	0.621	0.663	0.425	0.007	0.601	0.712	0.483	0.009	0.674	0.284	0.002	0.584	0.269	0.56	0.993	0.629	0.109	0.53	0.066	0.671	0.527	0.074	0.735	0.727	0.634
2	0.405	0.189	0.222	0.302	0.302	0.395	0.266	0.557	0.512	0.373	0.41	0.542	0.536	0.687	0.609	0.441	0.52	0.457	0.546	0.681	0.863	0.451	0.34	0.135	0.416	0.509	0.545	0.037	0.504	0.678	0.938	0.675	0.53	0.0	0.0	0.584	0.269	0.337	0.449	0.621	0.185	0.39	0.032	0.455	0.536	0.201	0.569	0.811	0.488
2	0.555	0.53	0.944	0.504	0.229	0.436	0.225	0.856	0.622	0.759	0.659	0.88	0.367	0.88	0.716	0.441	0.49	0.657	0.571	0.765	0.804	0.547	0.508	0.204	0.666	0.596	0.676	0.032	0.74	0.775	0.721	0.052	0.651	0.828	0.061	0.608	0.244	0.558	0.909	0.79	0.154	0.658	0.282	0.737	0.506	0.058	0.661	0.635	0.617
2	0.486	0.58	1.056	0.33	0.223	0.337	0.151	0.834	0.686	0.722	0.709	0.906	0.408	0.906	0.694	0.462	0.54	0.605	0.624	0.683	0.51	0.585	0.537	0.466	0.535	0.475	0.77	0.09	0.724	0.753	0.496	0.015	0.561	0.816	0.089	0.652	0.302	0.493	0.918	0.767	0.198	0.654	0.43	0.661	0.653	0.348	0.641	0.678	0.498
2	0.505	0.187	0.278	0.491	0.26	0.475	0.329	0.507	0.566	0.351	0.48	0.609	0.544	0.655	0.617	0.326	0.354	0.357	0.402	0.734	0.795	0.558	0.48	0.238	0.52	0.486	0.406	0.008	0.601	0.712	1.037	0.707	0.585	0.554	0.015	0.52	0.246	0.425	0.411	0.787	0.189	0.586	0.178	0.645	0.634	0.256	0.627	0.681	0.567
2	0.552	0.463	1.389	0.337	0.052	0.452	0.173	0.821	0.663	0.732	0.651	0.904	0.421	0.904	0.713	0.476	0.589	0.611	0.636	0.778	0.944	0.509	0.421	0.077	0.587	0.579	0.448	0.008	0.497	0.65	1.128	1.003	0.579	0.616	0.017	0.518	0.248	0.398	0.169	0.71	0.176	0.593	0.138	0.684	0.12	0.0	0.647	0.673	0.637
2	0.331	0.231	0.056	0.176	0.176	0.382	0.324	0.337	0.423	0.181	0.293	0.678	0.678	0.678	0.678	0.335	0.416	0.335	0.416	0.646	0.969	0.419	0.152	0.012	0.428	0.551	0.498	0.046	0.458	0.66	0.959	1.269	0.534	0.646	0.082	0.413	0.233	0.01	-0.103	0.284	0.098	0.33	0.025	0.5	0.196	0.013	0.647	0.673	0.426
2	0.343	0.593	0.167	0.275	0.21	0.318	0.242	0.899	0.588	0.831	0.713	0.887	0.386	0.887	0.797	0.402	0.499	0.532	0.572	0.616	0.643	0.491	0.392	0.383	0.391	0.452	0.431	0.028	0.601	0.712	0.893	0.729	0.535	0.51	0.032	0.584	0.269	0.261	0.379	0.652	0.189	0.461	0.135	0.65	0.389	0.077	0.492	0.584	0.421
2	0.551	0.638	0.944	0.41	0.29	0.348	0.221	0.762	0.755	0.767	0.799	0.633	0.371	0.633	0.536	0.463	0.563	0.64	0.669	0.785	1.025	0.553	0.289	-0.015	0.668	0.594	0.505	0.012	0.438	0.592	1.168	1.337	0.603	0.533	0.009	0.584	0.269	0.224	-0.1	0.684	0.158	0.31	-0.009	0.838	0.437	0.032	0.68	0.581	0.65
2	0.425	0.679	0.5	0.369	0.189	0.27	0.19	0.963	0.748	0.938	0.751	0.675	0.374	0.709	0.589	0.489	0.576	0.585	0.643	0.685	0.798	0.539	0.361	0.141	0.738	0.648	0.724	0.101	0.776	0.795	0.496	0.024	0.708	0.734	0.078	0.718	0.253	0.434	0.919	0.787	0.127	0.517	0.144	0.766	0.482	0.108	0.8	0.696	0.501
2	0.32	0.335	0.0	0.522	0.522	0.376	0.406	0.563	0.706	0.266	0.518	0.0	0.0	0.0	0.0	0.0	0.0	0.0	0.0	0.558	0.393	0.564	0.416	0.563	0.574	0.52	0.638	0.118	0.599	0.694	0.609	0.111	0.592	0.429	0.021	0.584	0.269	0.33	0.894	0.733	0.173	0.574	0.555	0.676	0.512	0.282	0.709	0.708	0.314
2	0.364	0.733	0.167	0.498	0.312	0.346	0.26	0.902	0.705	0.835	0.705	0.613	0.584	0.678	0.635	0.419	0.488	0.435	0.516	0.641	0.734	0.602	0.365	0.255	0.609	0.512	0.569	0.058	0.649	0.708	0.453	0.025	0.423	1.066	0.956	0.684	0.393	0.233	0.214	0.693	0.271	0.525	0.241	0.716	0.448	0.116	0.63	0.63	0.426
2	0.307	0.258	0.0	0.513	0.513	0.365	0.395	0.521	0.654	0.196	0.45	0.0	0.0	0.0	0.0	0.0	0.0	0.0	0.0	0.49	0.19	0.461	0.431	0.695	0.458	0.532	0.715	0.205	0.537	0.696	0.39	0.022	0.586	0.38	0.017	0.584	0.269	0.327	0.969	0.578	0.143	0.583	0.661	0.601	0.533	0.372	0.671	0.743	0.265
2	0.397	0.288	0.556	0.265	0.179	0.224	0.154	0.747	0.495	0.575	0.492	0.676	0.49	0.676	0.619	0.413	0.367	0.432	0.469	0.675	0.852	0.413	0.361	0.183	0.408	0.54	0.113	0.002	0.601	0.712	0.414	0.015	0.657	0.707	0.079	0.597	0.238	0.409	0.927	0.549	0.099	0.511	0.162	0.666	0.398	0.058	0.706	0.714	0.474
2	0.364	0.656	0.111	0.341	0.341	0.36	0.298	0.744	0.898	0.68	0.833	0.455	0.455	0.475	0.466	0.598	0.707	0.598	0.725	0.636	0.698	0.579	0.377	0.285	0.718	0.602	0.592	0.066	0.694	0.74	0.927	0.817	0.627	0.864	0.266	0.682	0.278	0.197	0.119	0.79	0.167	0.53	0.254	0.763	0.538	0.269	0.748	0.669	0.412
2	0.546	0.364	0.333	0.316	0.262	0.49	0.343	0.717	0.642	0.524	0.635	0.814	0.508	0.814	0.733	0.445	0.501	0.445	0.532	0.765	0.846	0.507	0.49	0.185	0.517	0.532	0.399	0.006	0.601	0.712	0.547	0.015	0.693	0.654	0.021	0.592	0.22	0.558	0.972	0.701	0.116	0.623	0.201	0.636	0.595	0.137	0.682	0.722	0.614
2	0.194	0.369	0.111	0.242	0.214	0.213	0.151	0.563	0.512	0.357	0.464	0.654	0.654	0.659	0.656	0.413	0.512	0.443	0.531	0.54	0.754	0.314	0.222	0.262	0.666	0.828	0.279	0.028	0.601	0.712	0.324	0.028	0.768	0.11	0.003	0.584	0.269	0.219	0.974	0.532	0.043	0.385	0.163	0.874	0.316	0.1	0.647	0.673	0.266
2	0.429	0.44	0.389	0.319	0.239	0.408	0.224	0.726	0.745	0.551	0.667	0.443	0.378	0.701	0.572	0.594	0.553	0.612	0.677	0.69	0.819	0.553	0.399	0.204	0.646	0.579	0.431	0.016	0.601	0.712	0.958	0.662	0.623	0.516	0.018	0.584	0.269	0.359	0.446	0.759	0.162	0.561	0.228	0.742	0.492	0.116	0.606	0.597	0.494
2	0.485	0.643	0.389	0.294	0.24	0.475	0.273	0.618	0.775	0.631	0.763	0.518	0.518	0.667	0.622	0.495	0.563	0.509	0.594	0.727	0.84	0.556	0.407	0.132	0.666	0.589	0.716	0.065	0.486	0.625	0.468	0.012	0.588	0.572	0.018	0.644	0.286	0.5	0.977	0.77	0.184	0.558	0.148	0.734	0.497	0.082	0.657	0.634	0.563
2	0.49	0.436	0.944	0.366	0.237	0.356	0.168	0.91	0.44	0.849	0.592	0.733	0.413	0.812	0.653	0.478	0.551	0.589	0.624	0.735	0.888	0.497	0.402	0.119	0.666	0.642	0.576	0.026	0.717	0.783	1.087	1.121	0.58	0.38	0.005	0.584	0.269	0.3	0.08	0.704	0.174	0.579	0.182	0.745	0.395	0.032	0.85	0.736	0.567
2	0.629	0.274	0.556	0.366	0.255	0.598	0.355	0.93	0.406	0.882	0.566	0.84	0.571	0.84	0.745	0.413	0.462	0.413	0.489	0.81	0.792	0.489	0.59	0.244	0.483	0.524	0.468	0.006	0.096	0.236	0.538	0.007	0.584	0.719	0.018	0.675	0.297	0.639	0.98	0.667	0.164	0.671	0.192	0.635	0.738	0.298	0.604	0.674	0.686
2	0.468	0.344	0.167	0.429	0.33	0.457	0.35	0.837	0.628	0.726	0.622	0.751	0.678	0.751	0.731	0.458	0.516	0.458	0.54	0.69	0.626	0.451	0.505	0.399	0.52	0.585	0.574	0.03	0.644	0.762	0.609	0.04	0.658	0.637	0.032	0.584	0.233	0.479	0.942	0.644	0.12	0.648	0.451	0.644	0.553	0.156	0.671	0.709	0.496
2	0.533	0.488	0.556	0.484	0.27	0.476	0.272	0.639	0.729	0.555	0.667	0.82	0.509	0.82	0.709	0.46	0.562	0.516	0.594	0.736	0.667	0.43	0.556	0.381	0.554	0.631	0.34	0.005	0.601	0.712	1.037	0.591	0.585	1.002	0.212	0.574	0.265	0.436	0.349	0.546	0.136	0.666	0.354	0.683	0.664	0.282	0.63	0.654	0.566
2	0.418	0.665	0.389	0.426	0.196	0.375	0.214	0.901	0.834	0.833	0.801	0.587	0.359	0.661	0.578	0.439	0.545	0.603	0.655	0.66	0.632	0.549	0.453	0.371	0.72	0.63	0.607	0.052	0.693	0.751	0.957	0.707	0.64	0.711	0.07	0.749	0.292	0.33	0.367	0.753	0.153	0.565	0.257	0.776	0.551	0.211	0.806	0.692	0.471
2	0.257	0.521	0.0	0.478	0.478	0.319	0.352	0.665	0.834	0.437	0.683	0.0	0.0	0.0	0.0	0.0	0.0	0.0	0.0	0.483	0.256	0.495	0.353	0.524	0.611	0.608	0.726	0.305	0.628	0.736	0.361	0.025	0.726	0.721	0.215	0.648	0.224	0.257	0.808	0.687	0.098	0.362	0.076	0.794	0.457	0.253	0.662	0.598	0.33
2	0.433	0.544	0.5	0.314	0.272	0.283	0.197	0.891	0.68	0.816	0.705	0.814	0.392	0.814	0.697	0.475	0.52	0.59	0.619	0.698	0.863	0.535	0.382	0.166	0.636	0.587	0.329	0.008	0.601	0.712	0.591	0.045	0.679	0.11	0.0	0.584	0.269	0.448	0.963	0.761	0.135	0.52	0.14	0.759	0.409	0.053	0.821	0.712	0.513
2	0.52	0.548	0.556	0.342	0.024	0.509	0.26	0.799	0.512	0.662	0.713	0.743	0.39	0.743	0.639	0.541	0.586	0.6	0.666	0.737	0.744	0.503	0.516	0.295	0.629	0.613	0.384	0.006	0.601	0.712	1.005	0.513	0.608	0.0	0.0	0.584	0.269	0.474	0.581	0.704	0.159	0.642	0.298	0.724	0.625	0.214	0.65	0.637	0.568
2	0.313	0.422	0.056	0.221	0.221	0.362	0.308	0.724	0.757	0.536	0.681	0.666	0.666	0.666	0.666	0.42	0.521	0.42	0.521	0.618	0.808	0.495	0.264	0.141	0.542	0.561	0.588	0.09	0.642	0.744	0.563	0.082	0.614	0.255	0.006	0.584	0.269	0.328	0.929	0.687	0.152	0.461	0.167	0.668	0.281	0.032	0.647	0.673	0.39
2	0.569	0.557	1.833	0.239	0.165	0.34	0.152	0.767	0.674	0.61	0.713	0.657	0.346	0.681	0.512	0.532	0.586	0.635	0.681	0.799	1.057	0.48	0.179	-0.047	0.614	0.624	0.486	0.008	0.391	0.583	1.177	1.268	0.561	0.394	0.003	0.584	0.269	0.303	-0.038	0.618	0.166	0.395	0.001	0.718	0.152	0.003	0.647	0.673	0.669
2	0.485	0.337	0.222	0.278	0.26	0.507	0.336	0.744	0.692	0.569	0.62	0.643	0.58	0.673	0.637	0.432	0.522	0.519	0.562	0.722	0.795	0.451	0.463	0.238	0.436	0.525	0.392	0.008	0.601	0.712	0.324	0.003	0.411	0.732	0.052	0.698	0.406	0.498	0.957	0.606	0.262	0.61	0.264	0.597	0.527	0.108	0.697	0.763	0.546
2	0.651	0.47	1.444	0.382	0.276	0.443	0.254	0.598	0.685	0.573	0.639	0.842	0.419	1.015	0.8	0.416	0.447	0.515	0.522	0.847	1.036	0.505	0.3	-0.037	0.436	0.474	0.716	0.022	0.777	0.809	0.434	0.001	0.444	0.439	0.003	0.584	0.269	0.662	0.998	0.71	0.26	0.404	-0.004	0.558	0.465	0.021	0.534	0.688	0.751
2	0.569	0.157	0.0	0.697	0.697	0.605	0.624	0.466	0.585	0.103	0.361	0.0	0.0	0.0	0.0	0.0	0.0	0.0	0.0	0.758	0.674	0.446	0.585	0.375	0.48	0.563	0.318	0.004	0.601	0.712	0.39	0.003	0.496	0.77	0.038	0.508	0.29	0.58	0.968	0.632	0.209	0.688	0.351	0.646	0.693	0.29	0.569	0.642	0.603
2	0.488	0.411	0.5	0.371	0.246	0.449	0.245	0.906	0.597	0.841	0.683	0.664	0.525	0.791	0.716	0.451	0.467	0.455	0.53	0.724	0.801	0.511	0.463	0.233	0.552	0.552	0.34	0.006	0.601	0.712	0.993	0.579	0.529	0.822	0.092	0.684	0.329	0.418	0.454	0.787	0.221	0.569	0.164	0.63	0.616	0.243	0.706	0.741	0.552
2	0.367	0.36	0.5	0.135	0.135	0.211	0.14	0.454	0.405	0.464	0.472	0.804	0.542	0.804	0.727	0.387	0.479	0.4	0.483	0.659	0.882	0.413	0.289	0.11	0.55	0.646	0.523	0.042	0.306	0.537	0.571	0.061	0.653	0.563	0.038	0.667	0.262	0.379	0.92	0.543	0.1	0.479	0.138	0.663	0.414	0.084	0.768	0.751	0.445
2	0.369	0.427	0.222	0.466	0.307	0.304	0.235	0.628	0.66	0.402	0.586	0.626	0.375	0.626	0.556	0.486	0.597	0.558	0.625	0.626	0.602	0.501	0.423	0.414	0.572	0.575	0.526	0.042	0.721	0.783	0.597	0.073	0.588	0.884	0.292	0.541	0.251	0.351	0.707	0.739	0.177	0.575	0.399	0.672	0.54	0.261	0.7	0.705	0.395
2	0.546	0.517	0.833	0.372	0.135	0.493	0.233	0.912	0.678	0.852	0.701	0.748	0.475	0.997	0.842	0.473	0.545	0.512	0.593	0.765	0.852	0.467	0.482	0.169	0.656	0.664	0.545	0.016	0.338	0.543	1.102	0.862	0.589	0.881	0.09	0.633	0.281	0.412	0.224	0.549	0.134	0.604	0.162	0.725	0.615	0.166	0.696	0.664	0.617
2	0.533	0.445	0.833	0.333	0.221	0.468	0.222	0.809	0.714	0.678	0.673	0.495	0.396	0.697	0.595	0.499	0.498	0.517	0.572	0.751	0.789	0.576	0.483	0.192	0.485	0.447	0.755	0.06	0.651	0.719	0.519	0.013	0.582	0.673	0.026	0.679	0.299	0.546	0.969	0.767	0.186	0.606	0.182	0.584	0.59	0.142	0.685	0.766	0.603
2	0.592	0.488	0.5	0.379	0.214	0.591	0.336	0.896	0.752	0.825	0.711	0.812	0.493	0.812	0.709	0.456	0.54	0.509	0.579	0.792	0.835	0.537	0.537	0.197	0.577	0.545	0.468	0.007	0.46	0.614	0.496	0.007	0.632	0.0	0.0	0.584	0.269	0.606	0.995	0.753	0.157	0.662	0.223	0.667	0.625	0.135	0.734	0.73	0.658
2	0.487	0.467	0.056	0.373	0.373	0.518	0.46	0.849	0.772	0.746	0.793	0.76	0.76	0.76	0.76	0.431	0.535	0.431	0.535	0.712	0.703	0.562	0.496	0.318	0.668	0.584	0.581	0.028	0.563	0.673	0.7	0.07	0.69	0.726	0.049	0.73	0.264	0.493	0.903	0.79	0.136	0.622	0.301	0.724	0.599	0.208	0.789	0.718	0.535
2	0.559	0.371	0.833	0.234	0.231	0.535	0.244	0.569	0.689	0.592	0.631	0.872	0.434	0.872	0.718	0.421	0.442	0.518	0.537	0.76	0.74	0.495	0.549	0.293	0.527	0.549	0.532	0.013	0.822	0.834	0.453	0.006	0.45	0.796	0.049	0.507	0.317	0.568	0.957	0.701	0.254	0.659	0.276	0.677	0.656	0.222	0.587	0.63	0.609
2	0.567	0.369	1.167	0.364	0.216	0.524	0.209	0.806	0.549	0.674	0.56	0.681	0.376	0.681	0.568	0.482	0.51	0.573	0.586	0.768	0.759	0.53	0.55	0.277	0.505	0.501	0.472	0.008	0.542	0.672	1.073	0.614	0.535	0.787	0.043	0.608	0.302	0.496	0.464	0.807	0.222	0.658	0.257	0.652	0.667	0.232	0.624	0.674	0.62
2	0.544	0.596	0.889	0.342	0.266	0.443	0.223	0.72	0.806	0.652	0.791	0.466	0.352	0.57	0.485	0.588	0.555	0.702	0.681	0.761	0.827	0.574	0.493	0.193	0.507	0.465	0.566	0.018	0.555	0.664	0.614	0.025	0.487	0.588	0.014	0.608	0.33	0.555	0.969	0.784	0.246	0.632	0.226	0.659	0.543	0.087	0.573	0.634	0.612
2	0.408	0.369	0.222	0.363	0.255	0.388	0.268	0.777	0.649	0.674	0.651	0.943	0.609	0.943	0.839	0.406	0.504	0.505	0.538	0.669	0.744	0.398	0.394	0.235	0.488	0.615	0.638	0.066	0.404	0.627	0.925	0.605	0.582	0.805	0.137	0.385	0.195	0.327	0.397	0.437	0.111	0.485	0.11	0.693	0.613	0.401	0.555	0.596	0.466
2	0.263	0.683	0.333	0.171	0.171	0.156	0.097	0.775	0.877	0.658	0.813	0.473	0.364	0.595	0.514	0.592	0.596	0.592	0.682	0.608	1.013	0.549	-0.033	-0.037	0.542	0.556	0.431	0.047	0.601	0.712	0.663	0.238	0.651	0.885	0.589	0.615	0.246	0.172	0.334	0.647	0.125	0.0	0.264	0.672	0.499	0.164	0.647	0.673	0.497
2	0.506	0.697	0.444	0.536	0.373	0.396	0.275	0.866	0.798	0.775	0.779	0.586	0.359	0.616	0.553	0.461	0.572	0.641	0.649	0.754	0.985	0.61	0.238	-0.018	0.76	0.601	0.721	0.059	0.44	0.572	0.864	0.205	0.663	0.863	0.105	0.697	0.266	0.489	0.75	0.81	0.153	0.0	0.264	0.672	0.499	0.164	0.647	0.673	0.497
2	0.533	0.494	0.167	0.304	0.294	0.556	0.407	0.78	0.775	0.631	0.707	0.747	0.52	0.747	0.674	0.551	0.684	0.606	0.712	0.736	0.674	0.539	0.552	0.37	0.574	0.542	0.425	0.007	0.601	0.712	0.39	0.004	0.681	0.684	0.027	0.505	0.195	0.546	0.976	0.759	0.134	0.689	0.454	0.693	0.559	0.108	0.57	0.608	0.566
2	0.561	0.207	1.278	0.285	0.159	0.457	0.192	0.84	0.452	0.732	0.45	0.725	0.502	0.791	0.697	0.427	0.355	0.44	0.469	0.772	0.826	0.486	0.508	0.193	0.473	0.519	0.597	0.019	0.534	0.683	1.131	0.964	0.552	0.677	0.023	0.644	0.305	0.416	0.195	0.687	0.187	0.596	0.132	0.6	0.628	0.169	0.659	0.736	0.635
2	0.626	0.274	1.111	0.435	0.179	0.601	0.266	0.914	0.452	0.856	0.478	0.675	0.376	0.694	0.603	0.426	0.336	0.426	0.463	0.809	0.806	0.505	0.578	0.224	0.532	0.545	0.581	0.011	0.588	0.709	0.39	0.001	0.531	0.677	0.015	0.752	0.348	0.637	0.988	0.701	0.202	0.67	0.195	0.623	0.685	0.187	0.746	0.769	0.691
2	0.084	0.47	0.111	0.068	0.068	0.062	0.055	0.701	0.755	0.497	0.669	0.71	0.677	0.71	0.695	0.403	0.454	0.403	0.478	0.0	0.748	0.497	0.389	0.245	0.542	0.556	0.5	0.052	0.601	0.712	0.0	0.38	0.582	0.637	0.09	0.584	0.269	0.376	0.618	0.681	0.171	0.0	0.264	0.672	0.499	0.164	0.647	0.673	0.497
2	0.558	0.546	1.667	0.397	0.196	0.377	0.155	0.843	0.691	0.736	0.701	0.748	0.365	0.748	0.569	0.483	0.578	0.643	0.67	0.781	0.938	0.505	0.422	0.073	0.636	0.615	0.603	0.02	0.694	0.768	1.151	1.138	0.568	0.855	0.072	0.711	0.317	0.329	0.013	0.767	0.194	0.598	0.138	0.719	0.386	0.018	0.644	0.637	0.642
2	0.246	0.169	0.222	0.267	0.214	0.187	0.128	0.627	0.462	0.373	0.428	0.676	0.598	0.717	0.672	0.392	0.464	0.416	0.489	0.56	0.67	0.375	0.307	0.38	0.698	0.783	0.0	0.002	0.601	0.712	0.624	0.201	0.677	0.489	0.052	0.584	0.269	0.245	0.796	0.589	0.099	0.456	0.254	0.705	0.432	0.216	0.708	0.686	0.298
2	0.326	0.589	0.333	0.345	0.236	0.166	0.152	0.86	0.651	0.765	0.707	0.818	0.587	0.979	0.861	0.434	0.538	0.52	0.571	0.633	0.878	0.551	0.256	0.114	0.696	0.612	0.481	0.043	0.797	0.801	0.929	1.058	0.595	0.741	0.157	0.625	0.276	0.103	0.01	0.911	0.207	0.33	0.026	0.725	0.289	0.032	0.647	0.673	0.419
2	0.496	0.506	0.833	0.162	0.162	0.358	0.189	0.596	0.66	0.616	0.655	0.436	0.436	0.997	0.854	0.685	0.558	0.685	0.607	0.74	0.904	0.537	0.394	0.102	0.562	0.535	0.583	0.026	0.483	0.63	0.538	0.019	0.512	0.496	0.011	0.584	0.269	0.51	0.977	0.75	0.223	0.493	0.062	0.627	0.606	0.211	0.677	0.726	0.575
2	0.242	0.24	0.0	0.468	0.468	0.306	0.339	0.512	0.642	0.179	0.434	0.0	0.0	0.0	0.0	0.0	0.0	0.0	0.0	0.569	0.752	0.499	0.217	0.163	0.002	0.084	0.571	0.128	0.552	0.69	0.585	0.154	0.261	0.308	0.015	0.584	0.269	0.251	0.863	0.644	0.405	0.221	0.006	0.347	0.509	0.451	0.323	0.735	0.31
2	0.477	0.088	0.167	0.276	0.276	0.503	0.358	0.601	0.517	0.33	0.436	0.816	0.631	0.816	0.747	0.392	0.409	0.392	0.458	0.726	0.874	0.365	0.41	0.149	0.488	0.65	0.443	0.012	0.601	0.712	0.274	0.001	0.585	0.743	0.06	0.53	0.249	0.489	0.952	0.517	0.129	0.577	0.195	0.646	0.491	0.082	0.619	0.674	0.549
2	0.514	0.49	0.833	0.402	0.179	0.462	0.205	0.758	0.523	0.594	0.6	0.786	0.481	0.786	0.631	0.412	0.484	0.494	0.563	0.728	0.701	0.553	0.519	0.318	0.601	0.548	0.62	0.03	0.516	0.646	0.62	0.033	0.628	0.549	0.014	0.452	0.2	0.526	0.963	0.773	0.163	0.635	0.286	0.702	0.609	0.195	0.653	0.654	0.565
2	0.48	0.382	0.778	0.38	0.208	0.39	0.184	1.021	0.477	1.035	0.558	0.838	0.396	0.838	0.7	0.444	0.51	0.566	0.553	0.719	0.8	0.516	0.451	0.22	0.656	0.618	0.526	0.02	0.57	0.695	1.052	0.931	0.586	0.704	0.044	0.821	0.338	0.342	0.204	0.733	0.177	0.57	0.176	0.658	0.611	0.245	0.872	0.81	0.542
2	0.454	0.551	0.333	0.345	0.313	0.36	0.263	0.854	0.769	0.755	0.751	0.953	0.676	0.953	0.836	0.44	0.546	0.508	0.593	0.697	0.74	0.532	0.443	0.253	0.426	0.441	0.652	0.053	0.501	0.645	1.029	0.937	0.599	0.814	0.108	0.357	0.176	0.296	0.148	0.58	0.137	0.584	0.247	0.631	0.567	0.193	0.465	0.577	0.51
2	0.292	0.297	0.167	0.36	0.279	0.242	0.197	0.531	0.631	0.4	0.528	0.629	0.62	0.65	0.634	0.462	0.496	0.462	0.536	0.579	0.6	0.547	0.355	0.41	0.438	0.437	0.458	0.046	0.397	0.562	0.691	0.24	0.55	0.284	0.009	0.584	0.269	0.29	0.798	0.695	0.189	0.538	0.452	0.631	0.392	0.111	0.483	0.591	0.322
2	0.455	0.411	0.778	0.333	0.237	0.273	0.163	0.631	0.554	0.551	0.592	0.602	0.44	0.768	0.69	0.392	0.471	0.502	0.51	0.714	0.885	0.509	0.391	0.148	0.54	0.544	0.113	0.001	0.601	0.712	0.614	0.046	0.592	0.661	0.04	0.503	0.236	0.465	0.93	0.718	0.17	0.573	0.216	0.662	0.333	0.021	0.647	0.673	0.528
2	0.335	0.346	0.056	0.324	0.324	0.369	0.327	0.467	0.586	0.305	0.46	0.678	0.678	0.678	0.678	0.342	0.424	0.342	0.424	0.547	0.31	0.465	0.464	0.753	0.351	0.445	0.359	0.018	0.601	0.712	0.434	0.027	0.694	0.219	0.005	0.584	0.269	0.355	0.976	0.543	0.08	0.566	0.457	0.522	0.653	0.929	0.564	0.742	0.262
2	0.349	0.335	0.222	0.361	0.239	0.335	0.217	0.78	0.588	0.631	0.645	0.634	0.418	0.634	0.538	0.652	0.571	0.652	0.665	0.628	0.704	0.31	0.359	0.271	0.406	0.646	0.595	0.074	0.731	0.869	0.818	0.412	0.422	0.823	0.226	0.564	0.356	0.29	0.483	0.5	0.229	0.551	0.354	0.61	0.372	0.063	0.647	0.673	0.4
2	0.311	0.272	0.0	0.516	0.516	0.369	0.399	0.529	0.663	0.208	0.462	0.0	0.0	0.0	0.0	0.0	0.0	0.0	0.0	0.55	0.378	0.403	0.425	0.643	0.485	0.608	0.505	0.054	0.44	0.653	0.634	0.141	0.516	0.458	0.027	0.584	0.269	0.318	0.864	0.601	0.189	0.531	0.369	0.67	0.625	0.839	0.566	0.622	0.277
2	0.421	0.712	0.056	0.377	0.377	0.449	0.402	0.988	0.923	0.979	1.002	0.825	0.825	0.825	0.825	0.531	0.659	0.531	0.659	0.694	0.898	0.547	0.336	0.111	0.735	0.641	0.486	0.024	0.619	0.711	0.624	0.063	0.616	0.804	0.125	0.736	0.299	0.421	0.849	0.77	0.169	0.42	0.043	0.815	0.322	0.024	0.647	0.673	0.514
2	0.484	0.564	0.111	0.404	0.31	0.501	0.402	0.828	0.84	0.711	0.783	0.469	0.469	0.547	0.517	0.567	0.663	0.567	0.682	0.693	0.581	0.551	0.534	0.457	0.574	0.532	0.519	0.019	0.458	0.608	0.538	0.021	0.483	0.58	0.02	0.562	0.317	0.497	0.968	0.764	0.245	0.666	0.498	0.677	0.566	0.158	0.722	0.714	0.503
2	0.49	0.238	0.056	0.345	0.345	0.523	0.462	0.66	0.628	0.429	0.546	0.726	0.726	0.726	0.726	0.42	0.521	0.42	0.521	0.72	0.757	0.424	0.478	0.265	0.483	0.585	0.553	0.023	0.468	0.665	0.965	0.469	0.549	0.867	0.119	0.48	0.25	0.434	0.523	0.58	0.164	0.617	0.278	0.666	0.584	0.179	0.508	0.583	0.543
2	0.564	0.492	0.333	0.452	0.274	0.47	0.359	0.915	0.651	0.858	0.661	0.799	0.543	0.947	0.821	0.439	0.52	0.479	0.548	0.769	0.783	0.489	0.531	0.236	0.656	0.644	0.626	0.022	0.395	0.584	0.453	0.006	0.627	0.909	0.096	0.669	0.274	0.569	0.919	0.704	0.148	0.65	0.241	0.732	0.619	0.153	0.731	0.68	0.625
2	0.416	0.616	0.389	0.349	0.193	0.272	0.213	0.807	0.786	0.676	0.753	0.54	0.419	0.644	0.581	0.597	0.61	0.597	0.66	0.69	0.888	0.495	0.344	0.127	0.322	0.392	0.437	0.018	0.601	0.712	1.018	1.106	0.566	0.801	0.127	0.382	0.202	0.181	-0.005	0.641	0.168	0.503	0.129	0.552	0.462	0.095	0.491	0.663	0.495
2	0.578	0.348	0.444	0.333	0.171	0.576	0.337	0.844	0.694	0.738	0.608	0.635	0.56	0.754	0.66	0.435	0.452	0.435	0.512	0.765	0.682	0.532	0.583	0.345	0.567	0.544	0.655	0.024	0.654	0.737	1.035	0.436	0.584	0.626	0.014	0.792	0.332	0.539	0.634	0.744	0.181	0.715	0.443	0.674	0.455	0.032	0.847	0.785	0.619
2	0.401	0.506	0.556	0.279	0.233	0.246	0.157	0.795	0.769	0.656	0.683	0.64	0.365	0.673	0.602	0.501	0.574	0.571	0.624	0.681	0.895	0.572	0.27	0.056	0.502	0.462	0.665	0.082	0.601	0.691	1.005	1.115	0.6	0.659	0.056	0.61	0.269	0.196	0.044	0.756	0.174	0.434	0.062	0.722	0.343	0.034	0.647	0.673	0.492
2	0.341	0.362	0.278	0.286	0.244	0.313	0.186	0.844	0.632	0.738	0.59	0.518	0.416	0.67	0.612	0.528	0.548	0.528	0.583	0.621	0.686	0.543	0.38	0.349	0.517	0.499	0.329	0.014	0.601	0.712	0.891	0.728	0.565	0.572	0.047	0.777	0.337	0.256	0.367	0.753	0.193	0.498	0.209	0.659	0.564	0.393	0.685	0.707	0.386
2	0.584	0.124	0.444	0.309	0.123	0.589	0.343	0.539	0.538	0.297	0.44	0.8	0.38	0.8	0.717	0.398	0.381	0.398	0.435	0.765	0.657	0.465	0.603	0.393	0.473	0.538	0.35	0.004	0.601	0.712	1.043	0.442	0.556	0.0	0.0	0.584	0.269	0.546	0.64	0.641	0.174	0.725	0.476	0.645	0.542	0.066	0.479	0.577	0.617
2	0.474	0.658	0.444	0.502	0.156	0.39	0.248	0.847	0.785	0.742	0.757	0.737	0.527	0.743	0.662	0.531	0.61	0.552	0.659	0.706	0.719	0.53	0.486	0.323	0.767	0.675	0.34	0.006	0.601	0.712	0.784	0.142	0.655	0.648	0.032	0.546	0.221	0.474	0.859	0.813	0.157	0.643	0.411	0.794	0.437	0.05	0.601	0.559	0.518
2	0.376	0.281	0.556	0.179	0.179	0.175	0.136	0.389	0.488	0.351	0.464	0.66	0.407	0.66	0.587	0.401	0.416	0.411	0.475	0.67	0.933	0.482	0.262	0.068	0.418	0.481	0.472	0.029	0.606	0.728	0.578	0.06	0.433	0.663	0.069	0.611	0.364	0.385	0.897	0.667	0.259	0.461	0.106	0.62	0.196	0.008	0.647	0.673	0.463
2	0.526	0.303	1.5	0.417	0.135	0.424	0.141	0.811	0.437	0.682	0.438	0.589	0.361	0.698	0.576	0.434	0.294	0.509	0.471	0.747	0.79	0.524	0.476	0.19	0.634	0.596	0.75	0.061	0.687	0.757	1.096	0.94	0.579	0.876	0.099	0.769	0.327	0.367	0.153	0.744	0.183	0.621	0.228	0.692	0.563	0.116	0.806	0.751	0.592
2	0.484	0.378	1.167	0.414	0.159	0.236	0.137	0.935	0.523	0.891	0.506	0.776	0.389	0.776	0.669	0.413	0.253	0.487	0.498	0.741	0.99	0.522	0.316	0.034	0.312	0.357	0.0	0.0	0.601	0.712	1.109	1.365	0.573	0.749	0.058	0.58	0.273	0.055	-0.162	0.761	0.19	0.0	0.264	0.672	0.499	0.164	0.647	0.673	0.497
2	0.407	0.53	0.556	0.312	0.202	0.25	0.163	0.772	0.754	0.641	0.699	0.562	0.355	0.562	0.477	0.562	0.573	0.622	0.681	0.686	0.904	0.581	0.273	0.053	0.502	0.453	0.656	0.074	0.569	0.669	1.025	1.232	0.62	0.791	0.127	0.551	0.239	0.077	-0.108	0.454	0.095	0.437	0.06	0.632	0.409	0.061	0.682	0.725	0.496
2	0.403	0.663	0.722	0.275	0.191	0.169	0.127	0.656	0.792	0.753	0.795	0.621	0.356	0.621	0.531	0.538	0.613	0.673	0.708	0.688	0.944	0.604	0.24	0.029	0.557	0.473	0.603	0.055	0.537	0.642	0.659	0.091	0.656	0.747	0.098	0.538	0.218	0.404	0.847	0.83	0.16	0.31	0.004	0.758	0.428	0.074	0.573	0.565	0.497
2	0.34	0.407	0.222	0.159	0.159	0.331	0.209	0.433	0.543	0.439	0.552	0.551	0.551	0.971	0.863	0.356	0.442	0.39	0.471	0.569	0.386	0.47	0.43	0.544	0.423	0.496	0.692	0.144	0.657	0.762	0.361	0.013	0.82	0.474	0.026	0.584	0.269	0.359	0.969	0.624	0.043	0.561	0.421	0.631	0.588	0.496	0.514	0.615	0.337
2	0.403	0.274	0.556	0.434	0.191	0.263	0.159	0.556	0.502	0.357	0.45	0.778	0.532	0.86	0.751	0.366	0.38	0.382	0.445	0.682	0.892	0.497	0.189	-0.002	0.223	0.304	0.757	0.142	0.704	0.776	0.585	0.054	0.444	0.255	0.003	0.584	0.269	0.418	0.955	0.695	0.257	0.409	0.043	0.519	0.272	0.016	0.647	0.673	0.497
2	0.412	0.274	0.833	0.123	0.075	0.153	0.117	0.818	0.555	0.695	0.49	0.846	0.519	0.846	0.701	0.401	0.357	0.442	0.445	0.668	0.719	0.43	0.426	0.306	0.349	0.476	0.472	0.023	0.724	0.814	0.361	0.009	0.344	0.64	0.047	0.59	0.422	0.427	0.957	0.563	0.307	0.524	0.169	0.481	0.623	0.425	0.609	0.813	0.46
2	0.385	0.384	0.5	0.41	0.226	0.231	0.156	0.834	0.452	0.722	0.53	0.872	0.674	0.872	0.803	0.405	0.13	0.405	0.438	0.658	0.769	0.554	0.387	0.262	0.668	0.592	0.34	0.012	0.601	0.712	0.508	0.033	0.637	0.576	0.037	0.43	0.187	0.399	0.944	0.805	0.165	0.562	0.314	0.76	0.412	0.071	0.584	0.57	0.441
2	0.374	0.333	0.333	0.325	0.153	0.361	0.194	0.902	0.615	0.835	0.637	0.825	0.364	0.825	0.697	0.444	0.514	0.478	0.542	0.613	0.5	0.419	0.44	0.459	0.408	0.533	0.678	0.106	0.467	0.665	0.857	0.463	0.499	0.781	0.147	0.59	0.317	0.319	0.504	0.529	0.183	0.588	0.445	0.571	0.562	0.311	0.641	0.75	0.387
2	0.52	0.36	0.833	0.353	0.239	0.419	0.21	0.899	0.545	0.831	0.622	0.687	0.368	0.779	0.631	0.49	0.453	0.49	0.517	0.746	0.818	0.509	0.482	0.214	0.51	0.525	0.399	0.007	0.601	0.712	1.086	0.918	0.539	0.829	0.078	0.703	0.329	0.375	0.188	0.819	0.221	0.616	0.225	0.623	0.601	0.174	0.696	0.741	0.581
2	0.511	0.546	0.278	0.379	0.189	0.47	0.333	0.821	0.714	0.699	0.729	0.566	0.42	0.776	0.658	0.526	0.569	0.526	0.62	0.746	0.868	0.528	0.429	0.133	0.641	0.598	0.636	0.034	0.513	0.654	0.702	0.061	0.627	0.832	0.084	0.677	0.277	0.513	0.884	0.73	0.155	0.567	0.137	0.698	0.586	0.158	0.739	0.708	0.585
2	0.315	0.148	0.0	0.518	0.518	0.372	0.402	0.461	0.578	0.095	0.353	0.0	0.0	0.0	0.0	0.0	0.0	0.0	0.0	0.643	1.044	0.453	0.035	-0.031	0.542	0.556	0.227	0.008	0.601	0.712	0.496	0.049	0.525	0.38	0.015	0.584	0.269	0.332	0.949	0.624	0.188	0.247	0.001	0.716	0.12	0.005	0.647	0.673	0.413
2	0.607	0.281	2.333	0.267	0.216	0.322	0.154	0.47	0.502	0.396	0.466	0.639	0.361	0.702	0.607	0.359	0.39	0.521	0.47	0.821	1.047	0.474	0.3	-0.028	0.245	0.346	0.066	0.0	0.601	0.712	1.224	1.386	0.551	0.576	0.009	0.189	0.118	0.221	-0.14	0.721	0.195	0.417	0.001	0.482	0.518	0.045	0.445	0.692	0.705
2	0.539	0.263	0.556	0.343	0.253	0.525	0.277	0.822	0.508	0.701	0.552	0.759	0.477	0.759	0.651	0.442	0.354	0.442	0.488	0.75	0.752	0.514	0.523	0.271	0.582	0.57	0.603	0.023	0.714	0.775	1.014	0.482	0.597	0.851	0.078	0.631	0.278	0.485	0.545	0.71	0.167	0.656	0.305	0.687	0.602	0.153	0.683	0.686	0.591
2	0.366	0.445	0.167	0.477	0.249	0.318	0.261	0.665	0.72	0.437	0.58	0.521	0.406	0.614	0.552	0.431	0.535	0.58	0.602	0.594	0.427	0.522	0.471	0.64	0.515	0.516	0.205	0.005	0.601	0.712	0.643	0.105	0.505	0.626	0.058	0.456	0.265	0.37	0.869	0.733	0.224	0.617	0.646	0.671	0.55	0.296	0.531	0.596	0.338
2	0.229	0.312	0.111	0.258	0.258	0.214	0.181	0.827	0.591	0.709	0.608	0.798	0.614	0.798	0.749	0.428	0.471	0.428	0.501	0.524	0.5	0.501	0.306	0.432	0.502	0.526	0.564	0.134	0.763	0.804	0.74	0.516	0.55	0.64	0.154	0.574	0.282	0.168	0.455	0.733	0.197	0.456	0.285	0.615	0.462	0.319	0.668	0.73	0.267
2	0.552	0.515	0.667	0.397	0.255	0.453	0.266	0.896	0.602	0.825	0.677	0.585	0.575	0.969	0.806	0.652	0.548	0.652	0.61	0.753	0.712	0.505	0.557	0.333	0.599	0.59	0.329	0.004	0.601	0.712	0.324	0.001	0.449	0.651	0.02	0.734	0.391	0.566	0.984	0.733	0.261	0.68	0.363	0.68	0.628	0.179	0.737	0.721	0.594
2	0.384	0.465	0.222	0.293	0.293	0.311	0.247	0.838	0.686	0.728	0.661	0.605	0.591	0.669	0.626	0.397	0.485	0.478	0.529	0.673	0.916	0.533	0.089	-0.033	0.49	0.488	0.742	0.146	0.57	0.688	0.547	0.045	0.57	0.711	0.089	0.63	0.29	0.392	0.894	0.704	0.179	0.187	-0.01	0.722	0.395	0.063	0.598	0.606	0.481
2	0.602	0.27	0.556	0.437	0.265	0.583	0.332	0.699	0.589	0.563	0.631	0.814	0.551	0.814	0.672	0.425	0.494	0.494	0.557	0.77	0.613	0.459	0.629	0.43	0.552	0.602	0.583	0.013	0.704	0.791	1.062	0.452	0.605	0.844	0.05	0.521	0.236	0.555	0.592	0.629	0.144	0.75	0.548	0.679	0.516	0.047	0.644	0.666	0.625
2	0.278	0.387	0.167	0.259	0.226	0.286	0.185	0.578	0.722	0.47	0.586	0.671	0.671	0.714	0.689	0.432	0.536	0.463	0.555	0.581	0.674	0.512	0.293	0.26	0.495	0.509	0.592	0.116	0.832	0.831	0.778	0.493	0.582	0.429	0.027	0.584	0.269	0.24	0.576	0.741	0.18	0.39	0.094	0.687	0.365	0.092	0.647	0.673	0.36
2	0.563	0.427	2.056	0.162	0.162	0.289	0.133	0.772	0.523	0.616	0.568	0.768	0.471	0.768	0.633	0.415	0.474	0.551	0.553	0.795	1.047	0.486	0.251	-0.03	0.453	0.504	0.35	0.004	0.601	0.712	1.186	1.406	0.562	0.765	0.038	0.541	0.265	0.083	-0.179	0.543	0.149	0.409	0.004	0.593	0.426	0.026	0.691	0.762	0.662
2	0.536	0.438	0.833	0.346	0.226	0.411	0.224	0.833	0.529	0.72	0.584	0.758	0.401	0.905	0.733	0.372	0.439	0.463	0.511	0.766	0.914	0.512	0.435	0.11	0.582	0.572	0.419	0.007	0.601	0.712	1.116	1.015	0.57	0.654	0.023	0.644	0.295	0.377	0.153	0.764	0.192	0.556	0.1	0.653	0.55	0.098	0.728	0.735	0.619
2	0.429	0.418	0.222	0.246	0.246	0.365	0.286	0.78	0.718	0.631	0.663	0.635	0.531	0.635	0.579	0.455	0.555	0.501	0.582	0.697	0.878	0.512	0.327	0.091	0.584	0.573	0.656	0.065	0.543	0.679	1.012	0.979	0.59	0.713	0.067	0.667	0.292	0.271	0.147	0.583	0.142	0.486	0.095	0.668	0.501	0.124	0.749	0.736	0.51
2	0.39	0.467	0.556	0.315	0.165	0.295	0.147	0.652	0.743	0.546	0.663	0.74	0.409	0.74	0.626	0.472	0.573	0.587	0.619	0.665	0.805	0.467	0.37	0.214	0.589	0.62	0.443	0.022	0.601	0.712	0.98	1.001	0.574	0.743	0.104	0.577	0.271	0.213	0.099	0.526	0.138	0.49	0.134	0.657	0.487	0.142	0.581	0.642	0.464
2	0.216	0.535	0.111	0.311	0.311	0.152	0.169	0.735	0.769	0.555	0.707	0.635	0.565	0.635	0.607	0.474	0.588	0.567	0.645	0.579	1.008	0.524	0.04	0.004	0.532	0.527	0.18	0.012	0.601	0.712	0.859	1.322	0.59	0.489	0.063	0.584	0.269	-0.138	-0.13	0.218	0.047	0.0	0.264	0.672	0.499	0.164	0.647	0.673	0.497
2	0.303	0.544	0.111	0.313	0.262	0.319	0.245	0.877	0.798	0.794	0.777	0.508	0.501	0.508	0.505	0.573	0.639	0.573	0.675	0.597	0.684	0.511	0.339	0.326	0.606	0.589	0.448	0.04	0.451	0.618	0.811	0.528	0.614	0.503	0.04	0.584	0.269	0.257	0.539	0.664	0.148	0.456	0.17	0.661	0.505	0.293	0.752	0.744	0.361
2	0.58	0.528	0.111	0.181	0.181	0.608	0.486	0.643	0.788	0.447	0.653	0.54	0.54	0.595	0.572	0.446	0.553	0.463	0.563	0.787	0.858	0.511	0.502	0.154	0.567	0.563	0.653	0.024	0.619	0.726	0.614	0.019	0.562	0.711	0.024	0.613	0.289	0.59	0.966	0.718	0.188	0.634	0.179	0.698	0.593	0.108	0.65	0.655	0.653
2	0.491	0.151	0.556	0.389	0.191	0.446	0.235	0.611	0.445	0.487	0.516	0.511	0.511	0.986	0.872	0.653	0.362	0.653	0.463	0.711	0.673	0.495	0.512	0.356	0.55	0.566	0.55	0.023	0.682	0.766	0.434	0.009	0.537	0.458	0.009	0.584	0.269	0.507	0.988	0.707	0.2	0.647	0.385	0.677	0.549	0.129	0.592	0.634	0.533
2	0.493	0.51	1.0	0.403	0.109	0.387	0.163	0.644	0.66	0.728	0.703	0.635	0.364	0.661	0.597	0.587	0.556	0.637	0.648	0.735	0.876	0.564	0.428	0.156	0.554	0.506	0.227	0.002	0.601	0.712	0.361	0.004	0.447	0.707	0.043	0.418	0.285	0.505	0.963	0.796	0.275	0.582	0.185	0.694	0.534	0.111	0.599	0.626	0.564
2	0.446	0.279	0.222	0.42	0.325	0.383	0.301	0.599	0.575	0.326	0.45	0.895	0.728	0.895	0.847	0.375	0.464	0.38	0.467	0.707	0.878	0.48	0.38	0.145	0.453	0.511	0.392	0.011	0.601	0.712	0.483	0.018	0.565	0.848	0.14	0.5	0.249	0.448	0.874	0.67	0.176	0.554	0.186	0.624	0.472	0.084	0.546	0.642	0.518
2	0.3	0.4	0.056	0.322	0.322	0.332	0.297	0.531	0.666	0.351	0.534	0.594	0.594	0.594	0.594	0.503	0.624	0.503	0.624	0.582	0.589	0.48	0.28	0.187	0.554	0.583	0.758	0.28	0.754	0.808	0.508	0.06	0.578	0.868	0.412	0.557	0.262	0.27	0.622	0.73	0.18	0.461	0.184	0.654	0.404	0.116	0.685	0.71	0.37
2	0.387	0.804	0.111	0.513	0.34	0.365	0.319	0.863	0.926	0.769	0.904	0.711	0.711	0.755	0.736	0.525	0.604	0.525	0.628	0.639	0.613	0.556	0.425	0.366	0.703	0.613	0.643	0.078	0.744	0.773	0.483	0.027	0.579	0.626	0.05	0.689	0.304	0.401	0.939	0.828	0.2	0.584	0.391	0.745	0.515	0.185	0.754	0.685	0.422
2	0.486	0.137	0.111	0.418	0.273	0.503	0.404	0.45	0.565	0.194	0.375	0.577	0.577	0.588	0.583	0.328	0.39	0.328	0.398	0.706	0.661	0.379	0.507	0.357	0.46	0.615	0.615	0.035	0.536	0.73	0.361	0.004	0.803	0.11	0.0	0.584	0.269	0.503	0.998	0.549	0.033	0.593	0.219	0.609	0.663	0.38	0.627	0.709	0.531
2	0.54	0.452	0.167	0.367	0.275	0.536	0.414	0.863	0.738	0.769	0.737	0.705	0.705	0.756	0.742	0.509	0.596	0.509	0.619	0.728	0.581	0.499	0.586	0.469	0.574	0.579	0.448	0.008	0.753	0.8	0.776	0.087	0.612	0.174	0.0	0.584	0.269	0.548	0.93	0.724	0.161	0.706	0.517	0.689	0.63	0.198	0.667	0.672	0.554
2	0.613	0.631	1.389	0.123	0.123	0.526	0.227	1.125	0.668	1.21	0.801	0.856	0.357	0.909	0.7	0.499	0.614	0.658	0.702	0.813	0.915	0.541	0.499	0.106	0.52	0.502	0.553	0.011	0.812	0.811	0.688	0.027	0.548	0.516	0.006	0.584	0.269	0.623	0.974	0.759	0.203	0.624	0.126	0.65	0.617	0.108	0.635	0.682	0.693
2	0.451	0.297	0.389	0.368	0.255	0.421	0.243	0.58	0.622	0.491	0.566	0.968	0.566	0.968	0.884	0.413	0.479	0.444	0.507	0.705	0.825	0.384	0.415	0.197	0.48	0.625	0.463	0.017	0.687	0.814	0.508	0.021	0.581	0.616	0.031	0.559	0.262	0.465	0.96	0.549	0.139	0.58	0.241	0.608	0.43	0.055	0.65	0.725	0.519
2	0.307	0.274	0.0	0.513	0.513	0.365	0.395	0.53	0.665	0.21	0.464	0.0	0.0	0.0	0.0	0.0	0.0	0.0	0.0	0.475	0.157	0.553	0.431	0.695	0.512	0.487	0.741	0.24	0.591	0.693	0.39	0.022	0.649	0.38	0.017	0.584	0.269	0.327	0.969	0.652	0.127	0.588	0.703	0.632	0.508	0.293	0.694	0.732	0.265
2	0.224	0.566	0.0	0.455	0.455	0.289	0.323	0.69	0.865	0.478	0.723	0.0	0.0	0.0	0.0	0.0	0.0	0.0	0.0	0.54	0.615	0.535	0.156	0.096	0.401	0.418	0.711	0.343	0.503	0.645	0.0	0.38	0.582	0.637	0.09	0.584	0.269	0.376	0.618	0.681	0.171	0.0	0.264	0.672	0.499	0.164	0.647	0.673	0.497
2	0.22	0.18	0.167	0.243	0.243	0.175	0.135	0.72	0.517	0.53	0.444	0.565	0.409	0.565	0.507	0.479	0.483	0.479	0.525	0.558	0.779	0.486	0.24	0.253	0.572	0.589	0.18	0.012	0.601	0.712	0.83	1.042	0.593	0.666	0.192	0.552	0.253	-0.008	-0.005	0.379	0.09	0.413	0.185	0.604	0.333	0.1	0.647	0.673	0.29
2	0.475	0.312	0.056	0.363	0.363	0.506	0.449	0.815	0.66	0.689	0.691	0.471	0.471	0.471	0.471	0.459	0.569	0.459	0.569	0.73	0.936	0.491	0.353	0.075	0.629	0.621	0.498	0.018	0.635	0.741	1.078	1.163	0.576	0.603	0.024	0.718	0.314	0.259	0.031	0.624	0.159	0.461	0.048	0.697	0.543	0.137	0.769	0.727	0.561
2	0.409	0.202	0.444	0.343	0.221	0.343	0.19	0.82	0.403	0.697	0.46	0.696	0.442	0.708	0.647	0.43	0.339	0.448	0.491	0.684	0.876	0.449	0.347	0.141	0.614	0.652	0.413	0.016	0.601	0.712	0.973	0.847	0.523	0.563	0.029	0.715	0.342	0.299	0.285	0.747	0.217	0.52	0.166	0.728	0.361	0.04	0.647	0.673	0.486
2	0.538	0.38	0.389	0.539	0.266	0.481	0.319	0.677	0.652	0.493	0.62	0.625	0.357	0.649	0.592	0.402	0.404	0.513	0.533	0.737	0.654	0.461	0.562	0.389	0.599	0.632	0.463	0.01	0.503	0.673	1.039	0.579	0.607	0.991	0.192	0.598	0.262	0.447	0.373	0.595	0.135	0.684	0.419	0.705	0.631	0.201	0.654	0.654	0.568
2	0.402	0.288	0.389	0.314	0.119	0.311	0.2	0.513	0.602	0.39	0.494	0.758	0.402	0.758	0.641	0.367	0.455	0.488	0.496	0.638	0.55	0.434	0.467	0.474	0.512	0.596	0.539	0.037	0.647	0.771	0.483	0.024	0.58	0.619	0.044	0.751	0.321	0.416	0.946	0.626	0.157	0.597	0.407	0.641	0.605	0.385	0.654	0.701	0.415
2	0.382	0.665	0.111	0.346	0.3	0.399	0.314	0.777	0.902	0.625	0.815	0.562	0.562	0.589	0.577	0.613	0.676	0.613	0.718	0.633	0.595	0.568	0.447	0.462	0.634	0.557	0.113	0.002	0.601	0.712	0.39	0.013	0.46	0.877	0.258	0.659	0.362	0.374	0.783	0.802	0.268	0.614	0.561	0.714	0.428	0.087	0.768	0.713	0.397
2	0.338	0.528	0.5	0.293	0.2	0.195	0.115	0.644	0.677	0.524	0.681	0.503	0.367	0.503	0.42	0.513	0.614	0.663	0.726	0.644	0.908	0.554	0.263	0.109	0.606	0.551	0.329	0.014	0.601	0.712	0.95	1.135	0.621	0.738	0.142	0.557	0.241	0.078	-0.04	0.468	0.098	0.431	0.097	0.661	0.196	0.011	0.647	0.673	0.425
2	0.643	0.445	0.167	0.219	0.21	0.666	0.502	0.654	0.7	0.431	0.616	0.785	0.633	0.785	0.725	0.443	0.55	0.5	0.581	0.795	0.617	0.532	0.66	0.415	0.653	0.602	0.719	0.024	0.714	0.768	0.414	0.001	0.396	0.705	0.015	0.667	0.407	0.653	0.987	0.79	0.312	0.767	0.504	0.728	0.633	0.106	0.671	0.648	0.668
2	0.336	0.548	0.222	0.348	0.268	0.305	0.205	0.919	0.745	0.864	0.729	0.662	0.662	0.704	0.692	0.488	0.561	0.488	0.587	0.616	0.679	0.434	0.381	0.368	0.601	0.659	0.18	0.005	0.601	0.712	0.905	0.837	0.59	0.588	0.055	0.549	0.254	0.225	0.273	0.557	0.136	0.541	0.348	0.709	0.412	0.1	0.647	0.646	0.384
2	0.32	0.443	0.278	0.38	0.236	0.205	0.167	0.632	0.714	0.524	0.629	0.548	0.524	0.76	0.655	0.448	0.48	0.479	0.56	0.613	0.727	0.533	0.267	0.137	0.532	0.517	0.709	0.182	0.675	0.748	0.585	0.093	0.549	0.0	0.0	0.584	0.269	0.334	0.925	0.736	0.199	0.477	0.191	0.652	0.176	0.011	0.647	0.673	0.396
2	0.459	0.409	0.167	0.224	0.224	0.47	0.343	0.838	0.686	0.728	0.821	0.368	0.368	0.454	0.416	0.655	0.551	0.655	0.682	0.693	0.689	0.562	0.486	0.362	0.649	0.572	0.066	0.001	0.601	0.712	0.954	0.528	0.627	0.0	0.0	0.584	0.269	0.413	0.569	0.79	0.167	0.649	0.483	0.728	0.395	0.037	0.607	0.607	0.493
2	0.618	0.355	0.889	0.293	0.146	0.524	0.288	0.91	0.512	0.849	0.594	0.419	0.419	0.754	0.621	0.822	0.397	0.822	0.527	0.814	0.897	0.468	0.509	0.112	0.564	0.6	0.686	0.023	0.753	0.812	1.178	0.928	0.539	0.794	0.032	0.71	0.332	0.479	0.217	0.747	0.206	0.627	0.125	0.665	0.615	0.103	0.763	0.746	0.699
2	0.464	0.38	1.0	0.044	0.044	0.218	0.139	0.558	0.628	0.485	0.558	0.739	0.485	0.836	0.715	0.476	0.529	0.505	0.578	0.613	0.265	0.474	0.582	0.79	0.423	0.491	0.579	0.031	0.358	0.558	0.538	0.024	0.586	0.789	0.085	0.403	0.201	0.472	0.912	0.598	0.148	0.613	0.316	0.617	0.774	1.203	0.56	0.658	0.388
2	0.431	0.198	0.056	0.472	0.472	0.428	0.411	0.499	0.606	0.159	0.402	0.644	0.644	0.644	0.644	0.326	0.404	0.326	0.404	0.663	0.596	0.446	0.487	0.453	0.537	0.604	0.34	0.008	0.601	0.712	0.614	0.055	0.711	0.778	0.099	0.528	0.19	0.435	0.876	0.641	0.094	0.616	0.41	0.646	0.621	0.369	0.677	0.711	0.445
2	0.45	0.501	0.444	0.329	0.234	0.421	0.226	0.76	0.618	0.596	0.683	0.796	0.444	0.796	0.663	0.473	0.587	0.57	0.632	0.684	0.663	0.543	0.484	0.382	0.493	0.481	0.34	0.007	0.601	0.712	0.97	0.632	0.57	0.747	0.072	0.544	0.262	0.375	0.426	0.753	0.19	0.624	0.394	0.64	0.499	0.108	0.633	0.689	0.491
2	0.41	0.391	0.167	0.281	0.212	0.435	0.3	0.849	0.715	0.746	0.703	0.789	0.666	0.789	0.745	0.444	0.551	0.462	0.561	0.686	0.882	0.447	0.345	0.135	0.589	0.636	0.413	0.016	0.601	0.712	0.998	1.0	0.552	0.792	0.125	0.584	0.285	0.225	0.083	0.629	0.174	0.495	0.122	0.689	0.489	0.124	0.657	0.667	0.488
2	0.645	0.485	0.944	0.363	0.269	0.57	0.304	0.859	0.726	0.763	0.761	0.704	0.371	0.704	0.561	0.477	0.521	0.556	0.609	0.818	0.78	0.553	0.6	0.235	0.636	0.572	0.751	0.029	0.619	0.709	0.775	0.042	0.646	0.533	0.005	0.584	0.269	0.653	0.962	0.784	0.156	0.708	0.26	0.711	0.673	0.148	0.702	0.678	0.706
2	0.271	0.326	0.222	0.236	0.236	0.18	0.149	0.613	0.648	0.351	0.512	0.539	0.507	0.566	0.546	0.401	0.498	0.454	0.53	0.605	0.924	0.468	-0.417	-0.068	0.542	0.556	0.649	0.173	0.608	0.735	0.39	0.03	0.542	0.255	0.008	0.584	0.269	0.292	0.971	0.635	0.181	0.604	1.06	0.62	0.574	0.683	0.624	0.698	-0.35
2	0.273	0.699	0.167	0.383	0.221	0.208	0.181	0.912	0.834	0.852	0.803	0.721	0.598	0.721	0.672	0.495	0.55	0.495	0.584	0.587	0.744	0.637	0.2	0.098	0.51	0.413	0.676	0.2	0.707	0.727	0.795	0.573	0.607	0.913	0.656	0.703	0.294	0.05	0.006	0.678	0.154	0.31	0.031	0.745	0.348	0.082	0.647	0.673	0.363
2	0.406	0.211	0.222	0.306	0.304	0.395	0.266	0.555	0.535	0.379	0.428	0.542	0.536	0.645	0.585	0.445	0.54	0.459	0.551	0.685	0.9	0.476	0.331	0.122	0.334	0.42	0.359	0.012	0.601	0.712	0.904	0.525	0.523	0.284	0.005	0.584	0.269	0.362	0.568	0.664	0.199	0.39	0.031	0.576	0.526	0.182	0.566	0.696	0.49
2	0.399	0.569	0.722	0.339	0.196	0.194	0.123	0.594	0.674	0.596	0.719	0.542	0.382	0.542	0.478	0.488	0.578	0.65	0.68	0.682	0.916	0.598	0.309	0.1	0.384	0.35	0.384	0.014	0.601	0.712	0.453	0.019	0.523	0.784	0.127	0.362	0.217	0.405	0.882	0.839	0.235	0.479	0.11	0.674	0.472	0.116	0.324	0.424	0.478
2	0.319	0.555	0.389	0.378	0.224	0.189	0.128	0.874	0.66	0.788	0.647	0.733	0.483	0.733	0.63	0.454	0.541	0.509	0.582	0.622	0.815	0.48	0.234	0.092	0.557	0.584	0.656	0.132	0.608	0.731	0.624	0.124	0.611	0.837	0.299	0.63	0.27	0.294	0.659	0.601	0.135	0.339	0.032	0.71	0.395	0.095	0.544	0.577	0.408
2	0.404	0.402	0.278	0.342	0.189	0.35	0.24	0.98	0.56	0.967	0.582	0.797	0.587	0.797	0.695	0.428	0.445	0.453	0.52	0.686	0.925	0.47	0.301	0.085	0.819	0.763	0.448	0.02	0.557	0.705	1.019	1.208	0.575	0.702	0.073	0.669	0.3	0.138	-0.045	0.583	0.151	0.498	0.134	0.828	0.343	0.034	0.647	0.673	0.486
2	0.396	0.409	0.278	0.36	0.233	0.314	0.233	0.589	0.697	0.427	0.604	0.767	0.742	0.796	0.77	0.418	0.511	0.457	0.536	0.645	0.624	0.537	0.435	0.377	0.564	0.538	0.592	0.054	0.583	0.695	0.547	0.042	0.633	0.584	0.037	0.275	0.121	0.409	0.938	0.753	0.155	0.588	0.386	0.687	0.535	0.211	0.657	0.668	0.429
2	0.363	0.551	0.444	0.391	0.259	0.206	0.151	0.843	0.726	0.736	0.679	0.492	0.355	0.536	0.457	0.573	0.593	0.68	0.721	0.659	0.898	0.558	0.183	0.015	0.829	0.688	0.687	0.12	0.652	0.726	0.62	0.09	0.535	0.853	0.249	0.715	0.335	0.348	0.728	0.761	0.212	0.33	0.018	0.794	0.398	0.074	0.748	0.648	0.456
2	0.524	0.638	0.167	0.36	0.26	0.538	0.399	0.809	0.857	0.678	0.803	0.633	0.567	0.633	0.612	0.488	0.605	0.555	0.649	0.73	0.664	0.572	0.549	0.387	0.71	0.603	0.205	0.002	0.601	0.712	0.556	0.018	0.652	0.61	0.018	0.633	0.252	0.537	0.971	0.845	0.165	0.691	0.493	0.759	0.503	0.069	0.716	0.653	0.554
2	0.249	0.643	0.278	0.321	0.21	0.139	0.106	0.928	0.629	0.878	0.741	0.459	0.453	0.651	0.559	0.662	0.547	0.662	0.653	0.571	0.741	0.556	0.256	0.23	0.832	0.691	0.49	0.074	0.376	0.542	0.603	0.169	0.765	0.735	0.249	0.679	0.218	0.227	0.665	0.718	0.087	0.368	0.088	0.699	0.46	0.274	0.794	0.738	0.319
2	0.492	0.256	0.444	0.314	0.28	0.467	0.263	0.605	0.62	0.359	0.506	0.647	0.536	0.721	0.63	0.407	0.44	0.429	0.491	0.716	0.711	0.444	0.505	0.333	0.441	0.535	0.318	0.005	0.601	0.712	0.624	0.039	0.537	0.348	0.005	0.584	0.269	0.505	0.966	0.609	0.178	0.633	0.327	0.598	0.598	0.201	0.65	0.732	0.536
2	0.326	0.229	0.0	0.526	0.526	0.382	0.411	0.506	0.634	0.169	0.424	0.0	0.0	0.0	0.0	0.0	0.0	0.0	0.0	0.646	1.007	0.491	0.111	-0.007	0.02	0.11	0.392	0.024	0.601	0.712	0.959	1.317	0.569	0.616	0.07	0.195	0.111	-0.037	-0.132	0.382	0.104	0.0	0.264	0.672	0.499	0.164	0.647	0.673	0.497
2	0.269	0.31	0.222	0.309	0.131	0.238	0.147	0.733	0.548	0.668	0.568	0.488	0.476	0.722	0.625	0.675	0.417	0.675	0.543	0.567	0.616	0.468	0.261	0.204	0.639	0.65	0.696	0.234	0.625	0.744	0.828	0.749	0.58	0.75	0.24	0.638	0.288	0.135	0.197	0.517	0.132	0.473	0.26	0.687	0.357	0.092	0.647	0.673	0.329
2	0.356	0.553	0.611	0.223	0.156	0.291	0.106	0.713	0.674	0.695	0.725	0.799	0.382	0.799	0.647	0.478	0.553	0.602	0.625	0.653	0.887	0.577	0.265	0.091	0.329	0.324	0.553	0.055	0.445	0.588	0.922	0.828	0.597	0.599	0.052	0.18	0.09	0.247	0.283	0.764	0.178	0.267	0.001	0.622	0.383	0.066	0.19	0.317	0.451
2	0.419	0.611	0.333	0.428	0.25	0.34	0.233	0.859	0.791	0.763	0.787	0.801	0.491	0.801	0.695	0.502	0.623	0.583	0.682	0.686	0.834	0.545	0.381	0.185	0.609	0.559	0.453	0.019	0.388	0.556	0.39	0.01	0.741	0.677	0.056	0.548	0.185	0.433	0.947	0.764	0.106	0.544	0.203	0.711	0.462	0.092	0.622	0.628	0.489
2	0.409	0.297	0.278	0.43	0.239	0.359	0.244	0.574	0.606	0.285	0.46	0.507	0.464	0.854	0.739	0.417	0.351	0.422	0.471	0.689	0.923	0.459	0.296	0.076	0.473	0.544	0.519	0.031	0.476	0.655	0.274	0.003	0.503	0.772	0.111	0.423	0.254	0.417	0.909	0.641	0.206	0.446	0.068	0.53	0.46	0.098	0.691	0.816	0.494
2	0.468	0.27	0.611	0.369	0.21	0.418	0.204	0.856	0.565	0.759	0.474	0.65	0.531	0.828	0.707	0.411	0.434	0.424	0.475	0.708	0.761	0.43	0.464	0.277	0.569	0.641	0.318	0.006	0.601	0.712	1.023	0.82	0.565	0.533	0.017	0.584	0.269	0.365	0.318	0.549	0.148	0.6	0.267	0.62	0.593	0.224	0.823	0.813	0.519
2	0.558	0.42	0.5	0.292	0.204	0.56	0.306	0.855	0.642	0.757	0.657	0.689	0.464	0.689	0.609	0.543	0.51	0.562	0.615	0.751	0.67	0.436	0.571	0.359	0.532	0.609	0.622	0.023	0.608	0.748	0.973	0.319	0.567	0.792	0.047	0.528	0.258	0.531	0.701	0.626	0.164	0.706	0.461	0.663	0.508	0.058	0.56	0.622	0.594
2	0.302	0.252	0.0	0.509	0.509	0.361	0.391	0.518	0.649	0.19	0.444	0.0	0.0	0.0	0.0	0.0	0.0	0.0	0.0	0.494	0.209	0.296	0.446	0.819	0.468	0.711	0.519	0.064	0.602	0.807	0.39	0.024	0.644	0.38	0.017	0.584	0.269	0.322	0.968	0.566	0.11	0.572	0.609	0.613	0.566	0.517	0.592	0.684	0.251
2	0.549	0.427	0.111	0.345	0.345	0.529	0.46	0.73	0.735	0.546	0.671	0.546	0.546	0.708	0.662	0.539	0.511	0.539	0.591	0.736	0.598	0.554	0.585	0.437	0.493	0.47	0.617	0.023	0.67	0.736	1.036	0.527	0.555	0.851	0.073	0.626	0.297	0.489	0.512	0.764	0.2	0.723	0.584	0.645	0.328	0.011	0.647	0.673	0.569
2	0.445	0.335	0.889	0.375	0.119	0.34	0.138	0.813	0.506	0.687	0.49	0.786	0.441	0.85	0.748	0.415	0.392	0.432	0.491	0.701	0.821	0.516	0.408	0.195	0.582	0.568	0.509	0.023	0.443	0.609	0.547	0.03	0.757	0.78	0.092	0.536	0.174	0.452	0.903	0.716	0.09	0.581	0.256	0.703	0.372	0.034	0.647	0.673	0.512
2	0.51	0.425	0.611	0.401	0.198	0.487	0.24	0.839	0.674	0.73	0.667	0.78	0.486	0.797	0.704	0.47	0.524	0.511	0.583	0.71	0.587	0.505	0.527	0.353	0.619	0.605	0.839	0.118	0.625	0.732	0.414	0.006	0.824	0.673	0.031	0.772	0.222	0.523	0.972	0.718	0.062	0.664	0.407	0.68	0.583	0.156	0.843	0.778	0.546
2	0.481	0.506	0.667	0.386	0.236	0.397	0.204	0.853	0.698	0.753	0.685	0.688	0.489	0.733	0.651	0.426	0.51	0.56	0.597	0.73	0.895	0.532	0.402	0.131	0.641	0.595	0.34	0.006	0.601	0.712	0.547	0.024	0.703	0.284	0.003	0.584	0.269	0.496	0.98	0.756	0.122	0.579	0.192	0.709	0.322	0.016	0.647	0.673	0.557
2	0.644	0.283	0.611	0.27	0.212	0.641	0.357	0.974	0.54	0.957	0.604	0.853	0.598	0.853	0.756	0.422	0.5	0.444	0.525	0.797	0.619	0.451	0.662	0.418	0.458	0.54	0.683	0.019	0.72	0.802	1.045	0.304	0.521	0.626	0.009	0.626	0.316	0.621	0.745	0.641	0.195	0.763	0.48	0.631	0.681	0.161	0.537	0.631	0.668
2	0.643	0.4	1.889	0.345	0.184	0.415	0.213	0.632	0.617	0.54	0.578	0.905	0.371	0.905	0.666	0.423	0.431	0.496	0.532	0.841	1.023	0.486	0.397	-0.001	0.557	0.579	0.15	0.0	0.601	0.712	0.414	0.001	0.7	0.466	0.003	0.584	0.269	0.655	0.998	0.684	0.108	0.56	0.044	0.707	0.481	0.026	0.48	0.533	0.738
2	0.429	0.643	0.444	0.354	0.081	0.233	0.209	0.926	0.786	0.876	0.791	0.706	0.565	0.754	0.681	0.506	0.543	0.517	0.599	0.695	0.858	0.532	0.375	0.158	0.733	0.654	0.468	0.02	0.783	0.802	1.037	1.163	0.586	0.796	0.113	0.733	0.314	0.167	-0.039	0.908	0.212	0.526	0.153	0.751	0.544	0.185	0.791	0.7	0.499
2	0.55	0.609	0.611	0.265	0.242	0.419	0.275	1.013	0.629	1.023	0.751	0.893	0.41	0.893	0.74	0.462	0.573	0.582	0.641	0.78	0.978	0.52	0.345	0.015	0.574	0.561	0.678	0.034	0.759	0.795	0.578	0.018	0.656	0.629	0.018	0.628	0.248	0.562	0.972	0.73	0.14	0.498	0.041	0.675	0.428	0.029	0.725	0.718	0.644
2	0.433	0.42	0.444	0.186	0.165	0.211	0.212	0.725	0.652	0.538	0.624	0.415	0.397	0.646	0.526	0.487	0.533	0.517	0.613	0.714	1.026	0.489	-0.098	-0.062	0.542	0.556	0.643	0.058	0.5	0.66	0.538	0.03	0.57	0.284	0.003	0.584	0.269	0.45	0.973	0.664	0.171	0.0	0.264	0.672	0.499	0.164	0.647	0.673	0.497
2	0.519	0.306	0.222	0.588	0.296	0.463	0.365	0.618	0.577	0.359	0.466	0.588	0.56	0.68	0.632	0.325	0.403	0.407	0.455	0.695	0.469	0.558	0.596	0.599	0.515	0.483	0.113	0.001	0.601	0.712	0.508	0.013	0.65	0.329	0.003	0.584	0.269	0.534	0.988	0.73	0.143	0.702	0.574	0.646	0.68	0.359	0.633	0.684	0.501
2	0.565	0.362	1.222	0.357	0.242	0.409	0.2	0.794	0.52	0.654	0.514	0.728	0.475	0.786	0.641	0.42	0.387	0.437	0.47	0.793	1.015	0.499	0.342	0.005	0.73	0.68	0.329	0.004	0.601	0.712	0.571	0.016	0.691	0.661	0.02	0.734	0.265	0.576	0.973	0.707	0.118	0.509	0.043	0.737	0.46	0.034	0.795	0.713	0.658
2	0.502	0.58	0.889	0.415	0.184	0.424	0.187	0.872	0.705	0.786	0.721	0.818	0.465	0.818	0.66	0.458	0.568	0.574	0.627	0.731	0.781	0.541	0.48	0.243	0.611	0.567	0.532	0.018	0.746	0.78	0.361	0.004	0.467	0.855	0.102	0.68	0.364	0.509	0.917	0.764	0.255	0.609	0.233	0.676	0.611	0.211	0.746	0.729	0.559
2	0.485	0.164	0.222	0.387	0.361	0.418	0.335	0.404	0.506	0.155	0.333	0.65	0.503	0.65	0.607	0.3	0.36	0.338	0.391	0.733	0.901	0.486	0.396	0.117	0.562	0.582	0.472	0.014	0.152	0.326	0.361	0.004	0.702	0.394	0.006	0.584	0.269	0.502	0.993	0.675	0.106	0.539	0.119	0.668	0.543	0.127	0.657	0.682	0.563
2	0.379	0.499	0.222	0.345	0.202	0.357	0.243	0.742	0.7	0.567	0.667	0.659	0.403	0.661	0.607	0.554	0.582	0.554	0.641	0.651	0.738	0.501	0.38	0.258	0.614	0.604	0.564	0.05	0.737	0.791	0.904	0.624	0.58	0.735	0.107	0.664	0.296	0.302	0.406	0.713	0.176	0.513	0.189	0.712	0.361	0.047	0.647	0.673	0.453
2	0.22	0.587	0.111	0.298	0.298	0.18	0.172	0.638	0.8	0.53	0.729	0.495	0.495	0.55	0.527	0.533	0.614	0.533	0.638	0.534	0.597	0.53	0.138	0.081	0.287	0.332	0.721	0.377	0.654	0.737	0.556	0.145	0.621	0.67	0.198	0.425	0.192	0.208	0.723	0.678	0.146	0.32	0.06	0.595	0.338	0.106	0.647	0.673	0.304
2	0.492	0.499	0.833	0.285	0.202	0.433	0.186	0.829	0.663	0.759	0.709	0.505	0.346	0.613	0.493	0.575	0.577	0.634	0.67	0.732	0.852	0.551	0.417	0.138	0.649	0.582	0.669	0.047	0.695	0.751	1.057	0.891	0.616	0.666	0.032	0.764	0.307	0.367	0.246	0.713	0.156	0.585	0.192	0.715	0.398	0.032	0.688	0.666	0.568
2	0.542	0.373	0.333	0.397	0.297	0.527	0.34	0.971	0.588	0.951	0.606	0.766	0.632	0.766	0.707	0.421	0.473	0.452	0.517	0.745	0.696	0.53	0.536	0.299	0.611	0.577	0.746	0.054	0.602	0.708	1.012	0.466	0.608	0.673	0.024	0.749	0.307	0.499	0.601	0.724	0.163	0.641	0.253	0.667	0.653	0.243	0.771	0.749	0.594
2	0.468	0.458	0.611	0.217	0.217	0.283	0.204	0.644	0.712	0.536	0.631	0.825	0.363	0.825	0.706	0.455	0.525	0.521	0.583	0.728	0.953	0.507	0.338	0.065	0.616	0.6	0.399	0.01	0.601	0.712	0.361	0.006	0.554	0.651	0.035	0.752	0.335	0.483	0.969	0.713	0.19	0.519	0.106	0.665	0.421	0.045	0.884	0.81	0.554
2	0.594	0.272	0.833	0.521	0.212	0.547	0.275	0.536	0.583	0.54	0.614	0.629	0.526	1.013	0.835	0.522	0.493	0.586	0.56	0.774	0.679	0.396	0.604	0.369	0.498	0.625	0.376	0.004	0.601	0.712	0.563	0.012	0.606	0.904	0.076	0.551	0.246	0.599	0.93	0.583	0.133	0.702	0.347	0.667	0.711	0.293	0.543	0.608	0.628
2	0.401	0.551	0.5	0.274	0.243	0.218	0.17	1.018	0.762	1.031	0.757	0.543	0.366	0.762	0.663	0.584	0.527	0.624	0.61	0.69	0.989	0.52	0.229	0.023	0.804	0.707	0.376	0.013	0.601	0.712	1.012	1.169	0.593	0.596	0.038	0.661	0.288	0.178	0.015	0.658	0.157	0.449	0.075	0.801	0.228	0.011	0.647	0.673	0.491
2	0.489	0.555	1.056	0.372	0.223	0.182	0.154	0.821	0.683	0.699	0.709	0.45	0.361	0.682	0.506	0.718	0.537	0.718	0.67	0.741	0.956	0.486	0.336	0.046	0.592	0.603	0.566	0.025	0.651	0.752	1.107	1.299	0.564	0.886	0.136	0.587	0.28	0.038	-0.17	0.615	0.164	0.526	0.098	0.668	0.357	0.021	0.647	0.673	0.577
2	0.477	0.092	0.056	0.316	0.316	0.513	0.451	0.461	0.538	0.095	0.327	0.839	0.839	0.839	0.839	0.371	0.46	0.371	0.46	0.705	0.699	0.497	0.494	0.34	0.47	0.506	0.419	0.011	0.601	0.712	0.563	0.027	0.658	0.439	0.008	0.584	0.269	0.491	0.972	0.67	0.126	0.579	0.198	0.65	0.669	0.425	0.569	0.638	0.521
2	0.216	0.33	0.111	0.186	0.186	0.209	0.17	0.585	0.68	0.307	0.532	0.486	0.486	0.633	0.589	0.392	0.486	0.425	0.506	0.563	0.838	0.457	0.168	0.121	0.606	0.639	0.463	0.077	0.599	0.735	0.821	0.999	0.549	0.64	0.166	0.667	0.313	0.022	0.051	0.54	0.156	0.33	0.07	0.806	0.252	0.047	0.647	0.673	0.303
2	0.392	0.604	0.556	0.386	0.171	0.219	0.149	0.877	0.76	0.794	0.725	0.45	0.36	0.593	0.5	0.551	0.586	0.598	0.658	0.658	0.735	0.493	0.339	0.152	0.646	0.632	0.762	0.157	0.704	0.778	0.578	0.054	0.8	0.857	0.212	0.569	0.169	0.385	0.787	0.698	0.067	0.477	0.113	0.815	0.543	0.232	0.583	0.533	0.463
2	0.544	0.436	1.333	0.354	0.184	0.446	0.172	0.791	0.592	0.649	0.584	0.649	0.374	0.699	0.593	0.449	0.529	0.64	0.596	0.768	0.887	0.53	0.464	0.14	0.673	0.616	0.368	0.005	0.601	0.712	0.468	0.007	0.62	0.429	0.005	0.584	0.269	0.559	0.991	0.761	0.164	0.606	0.169	0.714	0.526	0.074	0.827	0.746	0.621
2	0.2	0.618	0.111	0.242	0.223	0.218	0.155	0.879	0.86	0.796	0.825	0.629	0.527	0.629	0.593	0.521	0.638	0.521	0.643	0.496	0.442	0.438	0.314	0.568	0.557	0.624	0.406	0.06	0.601	0.712	0.667	0.37	0.626	0.729	0.328	0.595	0.251	0.136	0.436	0.612	0.129	0.508	0.606	0.703	0.322	0.103	0.647	0.673	0.203
2	0.517	0.333	0.833	0.221	0.196	0.472	0.208	0.704	0.597	0.503	0.546	0.672	0.382	0.672	0.54	0.448	0.428	0.553	0.56	0.745	0.825	0.486	0.476	0.206	0.423	0.481	0.406	0.007	0.601	0.712	0.609	0.03	0.733	0.549	0.014	0.446	0.151	0.529	0.967	0.647	0.085	0.58	0.151	0.579	0.649	0.274	0.621	0.73	0.581
2	0.454	0.411	0.5	0.299	0.292	0.372	0.216	0.656	0.551	0.423	0.564	0.945	0.563	0.945	0.784	0.434	0.537	0.472	0.558	0.714	0.896	0.47	0.382	0.137	0.537	0.579	0.066	0.001	0.601	0.712	1.039	1.004	0.556	0.51	0.015	0.584	0.269	0.303	0.168	0.667	0.18	0.509	0.104	0.706	0.564	0.187	0.638	0.643	0.53
2	0.461	0.422	0.389	0.42	0.237	0.432	0.251	0.879	0.597	0.796	0.616	0.657	0.389	0.657	0.556	0.476	0.533	0.549	0.607	0.705	0.78	0.533	0.45	0.256	0.542	0.525	0.329	0.007	0.601	0.712	0.983	0.645	0.588	0.439	0.009	0.584	0.269	0.394	0.466	0.741	0.178	0.596	0.27	0.696	0.564	0.179	0.543	0.587	0.515
2	0.367	0.324	0.167	0.509	0.224	0.361	0.262	0.574	0.632	0.285	0.486	0.542	0.542	0.772	0.701	0.406	0.469	0.418	0.498	0.672	1.017	0.367	0.06	-0.036	0.166	0.38	0.526	0.043	0.394	0.633	0.991	1.253	0.487	0.255	0.005	0.584	0.269	0.118	-0.027	0.514	0.187	0.0	0.264	0.672	0.499	0.164	0.647	0.673	0.497
2	0.522	0.47	0.167	0.388	0.387	0.482	0.397	0.745	0.711	0.571	0.727	0.758	0.625	0.758	0.701	0.494	0.607	0.518	0.622	0.752	0.865	0.524	0.454	0.157	0.525	0.521	0.505	0.013	0.576	0.695	0.792	0.111	0.602	0.503	0.009	0.584	0.269	0.526	0.903	0.724	0.167	0.578	0.142	0.69	0.521	0.082	0.589	0.622	0.6
2	0.392	0.701	0.056	0.391	0.391	0.414	0.377	0.806	0.945	0.674	0.869	0.728	0.728	0.728	0.728	0.482	0.598	0.482	0.598	0.613	0.442	0.56	0.458	0.472	0.656	0.579	0.76	0.156	0.724	0.763	0.656	0.096	0.55	0.67	0.064	0.797	0.35	0.396	0.87	0.816	0.214	0.592	0.413	0.705	0.426	0.079	0.76	0.716	0.432
2	0.551	0.499	0.333	0.385	0.297	0.492	0.348	0.677	0.798	0.551	0.679	0.879	0.607	0.879	0.762	0.446	0.514	0.446	0.53	0.773	0.897	0.488	0.463	0.131	0.567	0.584	0.392	0.006	0.601	0.712	0.529	0.012	0.604	0.858	0.075	0.618	0.269	0.558	0.93	0.684	0.157	0.623	0.194	0.68	0.46	0.04	0.625	0.653	0.627
2	0.574	0.292	0.111	0.36	0.36	0.565	0.481	0.572	0.665	0.28	0.492	0.924	0.724	0.924	0.874	0.419	0.473	0.419	0.496	0.767	0.721	0.484	0.567	0.308	0.485	0.53	0.605	0.018	0.527	0.68	0.624	0.022	0.582	0.666	0.02	0.49	0.236	0.584	0.967	0.664	0.164	0.658	0.245	0.611	0.714	0.343	0.642	0.717	0.619
2	0.553	0.465	1.833	0.426	0.131	0.431	0.139	0.891	0.522	0.816	0.622	0.98	0.51	0.98	0.783	0.438	0.468	0.471	0.517	0.765	0.808	0.524	0.49	0.172	0.644	0.603	0.775	0.06	0.655	0.741	0.868	0.154	0.661	0.11	0.0	0.584	0.269	0.553	0.874	0.73	0.137	0.628	0.203	0.705	0.59	0.127	0.78	0.728	0.622
2	0.551	0.13	2.056	0.378	0.093	0.495	0.122	0.564	0.415	0.466	0.365	0.898	0.398	0.898	0.761	0.361	0.31	0.394	0.421	0.755	0.74	0.43	0.544	0.3	0.215	0.361	0.399	0.006	0.601	0.712	1.074	0.689	0.41	0.869	0.081	0.472	0.331	0.459	0.372	0.744	0.292	0.66	0.294	0.464	0.652	0.227	0.557	0.794	0.598
2	0.277	0.434	0.167	0.179	0.179	0.233	0.184	0.688	0.722	0.476	0.618	0.833	0.833	0.892	0.864	0.482	0.55	0.482	0.574	0.605	0.883	0.476	0.159	0.051	0.319	0.407	0.566	0.1	0.753	0.808	0.863	0.906	0.577	0.616	0.096	0.275	0.149	0.139	0.184	0.626	0.159	0.0	0.264	0.672	0.499	0.164	0.647	0.673	0.497
2	0.489	0.613	0.5	0.293	0.261	0.441	0.246	0.818	0.743	0.738	0.797	0.53	0.37	0.756	0.619	0.559	0.572	0.573	0.645	0.733	0.882	0.516	0.408	0.129	0.601	0.582	0.553	0.023	0.711	0.773	1.034	0.775	0.577	0.763	0.063	0.469	0.231	0.385	0.317	0.776	0.191	0.589	0.206	0.716	0.383	0.029	0.358	0.423	0.563
2	0.54	0.645	1.722	0.253	0.239	0.264	0.136	0.853	0.802	0.753	0.787	0.797	0.353	0.797	0.591	0.548	0.61	0.73	0.723	0.706	0.453	0.568	0.606	0.559	0.582	0.522	0.758	0.059	0.651	0.721	0.453	0.007	0.641	0.219	0.002	0.584	0.269	0.556	0.995	0.776	0.157	0.715	0.571	0.719	0.679	0.309	0.532	0.562	0.53
2	0.302	0.258	0.0	0.509	0.509	0.361	0.391	0.521	0.654	0.196	0.45	0.0	0.0	0.0	0.0	0.0	0.0	0.0	0.0	0.494	0.209	0.289	0.446	0.819	0.51	0.749	0.519	0.064	0.603	0.811	0.39	0.024	0.649	0.38	0.017	0.584	0.269	0.322	0.968	0.601	0.115	0.572	0.609	0.617	0.566	0.517	0.671	0.73	0.251
2	0.543	0.546	0.5	0.474	0.307	0.452	0.293	0.861	0.709	0.767	0.727	0.605	0.372	0.654	0.584	0.499	0.572	0.588	0.615	0.755	0.776	0.522	0.523	0.261	0.683	0.631	0.399	0.006	0.601	0.712	1.107	0.912	0.604	0.801	0.055	0.618	0.269	0.405	0.212	0.741	0.169	0.649	0.276	0.736	0.626	0.187	0.766	0.698	0.596
2	0.458	0.609	0.444	0.504	0.228	0.354	0.233	0.869	0.695	0.779	0.681	0.782	0.365	0.782	0.678	0.443	0.498	0.583	0.619	0.699	0.739	0.541	0.324	0.06	0.587	0.55	0.905	0.246	0.635	0.722	0.547	0.027	0.708	1.059	0.496	0.68	0.242	0.414	0.581	0.621	0.091	0.461	0.056	0.681	0.333	0.021	0.647	0.673	0.55
2	0.528	0.42	0.222	0.397	0.243	0.545	0.373	0.729	0.738	0.567	0.675	0.663	0.654	0.774	0.708	0.512	0.526	0.512	0.578	0.751	0.816	0.512	0.49	0.214	0.582	0.572	0.448	0.01	0.441	0.61	0.678	0.046	0.615	0.588	0.015	0.602	0.259	0.538	0.951	0.721	0.159	0.649	0.304	0.687	0.43	0.034	0.615	0.642	0.59
2	0.54	0.238	0.444	0.463	0.226	0.529	0.305	0.752	0.505	0.584	0.454	0.673	0.37	0.707	0.642	0.423	0.352	0.434	0.474	0.728	0.584	0.474	0.586	0.468	0.473	0.529	0.413	0.007	0.601	0.712	1.003	0.44	0.531	0.841	0.073	0.552	0.285	0.495	0.583	0.67	0.195	0.719	0.595	0.632	0.505	0.063	0.505	0.607	0.553
2	0.372	0.052	0.111	0.35	0.246	0.394	0.305	0.493	0.483	0.204	0.363	0.6	0.6	0.672	0.644	0.314	0.39	0.361	0.418	0.627	0.592	0.423	0.421	0.397	0.507	0.605	0.609	0.07	0.534	0.71	0.861	0.482	0.564	0.348	0.009	0.584	0.269	0.335	0.601	0.575	0.155	0.595	0.486	0.671	0.446	0.108	0.427	0.516	0.398
2	0.615	0.422	2.5	0.432	0.052	0.383	0.152	0.596	0.558	0.551	0.631	1.03	0.369	1.03	0.763	0.44	0.347	0.545	0.541	0.82	0.981	0.463	0.43	0.034	0.507	0.566	0.564	0.011	0.33	0.538	0.519	0.007	0.393	0.482	0.005	0.584	0.269	0.627	0.991	0.644	0.284	0.562	0.057	0.696	0.583	0.079	0.477	0.538	0.705
2	0.489	0.076	0.167	0.361	0.269	0.51	0.369	0.491	0.514	0.196	0.373	0.547	0.505	0.797	0.712	0.31	0.342	0.378	0.4	0.744	0.981	0.403	0.332	0.044	0.584	0.677	0.15	0.001	0.601	0.712	0.434	0.009	0.636	0.646	0.029	0.607	0.25	0.503	0.971	0.569	0.114	0.511	0.081	0.672	0.459	0.055	0.702	0.706	0.577
2	0.308	0.6	0.389	0.251	0.251	0.113	0.118	0.682	0.745	0.639	0.747	0.621	0.394	0.667	0.585	0.482	0.577	0.567	0.609	0.629	0.945	0.608	0.08	-0.015	0.364	0.327	0.595	0.097	0.596	0.676	0.671	0.187	0.652	0.771	0.212	0.485	0.201	0.286	0.677	0.845	0.165	0.0	0.264	0.672	0.499	0.164	0.647	0.673	0.497
2	0.415	0.472	0.5	0.377	0.109	0.282	0.181	0.682	0.674	0.596	0.677	0.499	0.385	0.62	0.545	0.444	0.512	0.598	0.619	0.608	0.356	0.405	0.524	0.7	0.579	0.673	0.468	0.022	0.703	0.813	0.434	0.015	0.732	0.489	0.017	0.584	0.269	0.432	0.974	0.698	0.097	0.664	0.772	0.696	0.569	0.256	0.624	0.64	0.36
2	0.338	0.521	0.444	0.34	0.159	0.178	0.129	0.904	0.58	0.839	0.647	0.548	0.427	0.702	0.628	0.537	0.545	0.539	0.594	0.639	0.857	0.532	0.29	0.149	0.686	0.623	0.437	0.03	0.601	0.712	0.951	1.144	0.588	0.804	0.215	0.661	0.291	0.013	-0.105	0.739	0.177	0.368	0.043	0.74	0.401	0.09	0.557	0.566	0.426
2	0.449	0.238	0.278	0.332	0.293	0.437	0.279	0.892	0.542	0.819	0.614	0.485	0.485	0.722	0.641	0.638	0.445	0.638	0.536	0.682	0.653	0.489	0.485	0.391	0.597	0.602	0.376	0.01	0.601	0.712	0.935	0.496	0.592	0.825	0.119	0.677	0.294	0.39	0.501	0.672	0.16	0.631	0.429	0.683	0.538	0.153	0.754	0.728	0.481
2	0.662	0.503	0.389	0.401	0.293	0.668	0.427	0.497	0.551	0.452	0.518	0.766	0.515	0.766	0.71	0.451	0.501	0.458	0.552	0.857	1.065	0.384	0.258	-0.047	0.557	0.678	0.318	0.001	0.601	0.712	1.282	1.46	0.505	0.77	0.021	0.525	0.29	0.0	-0.209	0.368	0.138	0.404	-0.006	0.749	0.343	0.005	0.647	0.673	0.764
2	0.551	0.346	0.111	0.41	0.249	0.575	0.461	0.579	0.709	0.468	0.594	0.574	0.574	0.633	0.608	0.461	0.511	0.461	0.542	0.739	0.614	0.53	0.584	0.426	0.448	0.461	0.569	0.017	0.819	0.819	0.694	0.043	0.581	0.599	0.014	0.59	0.272	0.561	0.953	0.693	0.171	0.707	0.486	0.608	0.619	0.166	0.665	0.735	0.573
2	0.609	0.393	0.444	0.344	0.176	0.619	0.365	0.787	0.718	0.641	0.727	0.731	0.521	0.92	0.796	0.409	0.501	0.502	0.548	0.767	0.563	0.514	0.651	0.49	0.473	0.492	0.494	0.007	0.287	0.477	0.923	0.159	0.505	0.875	0.058	0.574	0.307	0.6	0.825	0.698	0.217	0.754	0.548	0.628	0.675	0.19	0.598	0.675	0.617
2	0.331	0.249	0.0	0.53	0.53	0.387	0.416	0.517	0.648	0.188	0.442	0.0	0.0	0.0	0.0	0.0	0.0	0.0	0.0	0.567	0.4	0.394	0.438	0.623	0.545	0.66	0.516	0.052	0.645	0.788	0.508	0.048	0.563	0.744	0.154	0.564	0.272	0.333	0.838	0.644	0.17	0.58	0.546	0.631	0.565	0.422	0.694	0.733	0.31
2	0.374	0.557	0.111	0.373	0.373	0.348	0.307	0.859	0.811	0.763	0.769	0.724	0.599	0.724	0.683	0.47	0.583	0.569	0.645	0.579	0.34	0.472	0.493	0.722	0.525	0.569	0.384	0.017	0.601	0.712	0.496	0.033	0.707	0.817	0.185	0.682	0.242	0.372	0.825	0.638	0.095	0.637	0.756	0.65	0.487	0.158	0.706	0.725	0.338
2	0.528	0.337	0.5	0.294	0.265	0.498	0.28	0.771	0.632	0.614	0.655	0.785	0.532	0.785	0.691	0.43	0.496	0.481	0.566	0.743	0.75	0.468	0.513	0.267	0.564	0.6	0.624	0.028	0.499	0.667	1.043	0.639	0.604	0.0	0.0	0.584	0.269	0.461	0.479	0.58	0.134	0.643	0.286	0.657	0.594	0.153	0.735	0.737	0.582
2	0.462	0.649	0.111	0.249	0.249	0.454	0.384	0.994	0.908	0.99	0.93	0.689	0.592	0.689	0.654	0.547	0.628	0.547	0.653	0.704	0.757	0.558	0.463	0.285	0.577	0.526	0.18	0.002	0.601	0.712	0.324	0.004	0.833	0.909	0.186	0.613	0.171	0.461	0.849	0.773	0.07	0.606	0.298	0.684	0.575	0.198	0.647	0.664	0.511
2	0.559	0.362	1.111	0.494	0.251	0.408	0.208	0.789	0.562	0.645	0.55	0.928	0.513	0.928	0.751	0.371	0.392	0.385	0.448	0.767	0.797	0.528	0.521	0.225	0.572	0.55	0.599	0.019	0.72	0.772	0.563	0.015	0.477	0.684	0.024	0.649	0.348	0.57	0.969	0.747	0.245	0.647	0.242	0.666	0.614	0.15	0.717	0.72	0.62
2	0.555	0.306	0.944	0.296	0.168	0.487	0.225	0.679	0.628	0.612	0.542	0.826	0.464	0.826	0.67	0.406	0.381	0.462	0.511	0.766	0.808	0.449	0.516	0.221	0.463	0.546	0.498	0.011	0.803	0.843	0.414	0.004	0.549	0.255	0.002	0.584	0.269	0.57	0.996	0.629	0.176	0.638	0.223	0.619	0.64	0.195	0.612	0.691	0.616
2	0.152	0.775	0.0	0.404	0.404	0.223	0.26	0.804	1.008	0.67	0.908	0.0	0.0	0.0	0.0	0.0	0.0	0.0	0.0	0.376	0.148	0.73	0.249	0.464	0.626	0.418	0.688	0.479	0.733	0.708	0.0	0.38	0.582	0.637	0.09	0.584	0.269	0.376	0.618	0.681	0.171	0.431	0.364	0.724	0.414	0.338	0.661	0.644	0.175
2	0.473	0.49	0.889	0.391	0.216	0.319	0.161	0.885	0.632	0.806	0.659	0.852	0.638	0.95	0.809	0.423	0.455	0.445	0.505	0.719	0.835	0.545	0.422	0.175	0.535	0.51	0.569	0.029	0.69	0.751	1.058	1.019	0.582	0.907	0.173	0.672	0.297	0.256	0.029	0.741	0.181	0.588	0.228	0.637	0.481	0.077	0.823	0.8	0.541
2	0.495	0.629	0.111	0.56	0.333	0.436	0.412	0.88	0.74	0.798	0.729	0.604	0.604	0.632	0.619	0.54	0.531	0.54	0.6	0.698	0.571	0.459	0.513	0.348	0.601	0.635	0.85	0.139	0.638	0.756	0.434	0.009	0.547	0.98	0.237	0.633	0.304	0.486	0.804	0.658	0.184	0.644	0.361	0.696	0.61	0.219	0.699	0.687	0.532
2	0.627	0.342	1.333	0.385	0.239	0.516	0.244	0.767	0.518	0.608	0.546	0.633	0.47	0.774	0.645	0.4	0.413	0.464	0.511	0.829	0.997	0.44	0.427	0.025	0.557	0.623	0.359	0.002	0.601	0.712	1.235	1.319	0.537	0.766	0.026	0.644	0.313	0.301	-0.098	0.615	0.18	0.568	0.056	0.64	0.566	0.063	0.772	0.771	0.718
2	0.309	0.389	0.222	0.236	0.236	0.299	0.183	0.544	0.682	0.398	0.568	0.758	0.462	0.758	0.677	0.433	0.524	0.471	0.547	0.604	0.708	0.493	0.343	0.322	0.658	0.641	0.34	0.019	0.601	0.712	0.681	0.199	0.664	0.721	0.153	0.551	0.219	0.294	0.715	0.716	0.133	0.512	0.302	0.731	0.48	0.222	0.651	0.634	0.354
2	0.395	0.261	0.611	0.312	0.2	0.269	0.14	0.575	0.506	0.472	0.456	0.874	0.534	0.874	0.764	0.406	0.377	0.413	0.468	0.688	0.997	0.491	-0.141	-0.063	0.542	0.556	0.674	0.09	0.638	0.744	0.274	0.004	0.364	0.174	0.002	0.584	0.269	0.416	0.996	0.681	0.315	0.0	0.264	0.672	0.499	0.164	0.647	0.673	0.497
2	0.483	0.209	0.444	0.268	0.165	0.461	0.255	0.607	0.517	0.534	0.576	0.963	0.537	0.963	0.81	0.387	0.423	0.397	0.462	0.713	0.727	0.482	0.491	0.316	0.46	0.512	0.306	0.005	0.601	0.712	0.414	0.007	0.414	0.81	0.087	0.393	0.297	0.491	0.925	0.672	0.273	0.618	0.297	0.633	0.617	0.253	0.561	0.646	0.527
2	0.573	0.337	0.611	0.313	0.21	0.579	0.295	0.669	0.615	0.449	0.534	0.452	0.414	0.899	0.739	0.62	0.417	0.62	0.562	0.763	0.691	0.453	0.577	0.339	0.45	0.532	0.622	0.02	0.402	0.602	0.991	0.326	0.559	0.0	0.0	0.584	0.269	0.551	0.734	0.603	0.165	0.697	0.379	0.631	0.576	0.098	0.543	0.635	0.619
2	0.409	0.506	0.222	0.421	0.354	0.277	0.269	0.617	0.671	0.627	0.677	0.584	0.496	0.629	0.585	0.406	0.504	0.481	0.558	0.657	0.65	0.583	0.427	0.316	0.453	0.416	0.683	0.086	0.585	0.678	0.529	0.033	0.471	0.255	0.003	0.584	0.269	0.426	0.971	0.744	0.249	0.53	0.185	0.715	0.613	0.398	0.488	0.532	0.457
2	0.485	0.499	0.333	0.449	0.25	0.451	0.29	0.818	0.737	0.695	0.733	0.748	0.482	0.748	0.658	0.508	0.599	0.567	0.67	0.716	0.747	0.472	0.48	0.281	0.646	0.652	0.509	0.018	0.351	0.553	0.39	0.006	0.708	0.807	0.084	0.707	0.249	0.493	0.929	0.684	0.105	0.626	0.32	0.723	0.533	0.116	0.763	0.704	0.537
2	0.293	0.515	0.111	0.354	0.31	0.277	0.237	0.86	0.706	0.765	0.759	0.874	0.772	0.874	0.838	0.427	0.53	0.466	0.555	0.569	0.531	0.474	0.32	0.294	0.569	0.6	0.724	0.236	0.716	0.791	0.835	0.668	0.554	0.81	0.299	0.587	0.285	0.166	0.215	0.741	0.197	0.485	0.25	0.707	0.481	0.251	0.688	0.672	0.343
2	0.45	0.431	1.167	0.279	0.068	0.282	0.107	0.643	0.22	0.645	0.588	0.654	0.268	0.71	0.618	0.443	0.481	0.6	0.56	0.717	0.95	0.545	0.322	0.065	0.76	0.657	0.419	0.013	0.601	0.712	1.062	1.217	0.603	0.758	0.078	0.713	0.299	0.173	-0.056	0.678	0.156	0.492	0.087	0.756	0.426	0.053	0.797	0.7	0.537
2	0.373	0.418	0.556	0.265	0.099	0.169	0.132	0.587	0.486	0.489	0.55	0.619	0.516	0.904	0.803	0.36	0.447	0.435	0.504	0.589	0.385	0.509	0.473	0.617	0.465	0.492	0.617	0.073	0.484	0.642	0.752	0.22	0.493	0.67	0.073	0.37	0.238	0.362	0.763	0.684	0.221	0.573	0.385	0.668	0.652	0.718	0.549	0.611	0.351
2	0.53	0.434	0.222	0.355	0.329	0.518	0.375	0.599	0.745	0.497	0.647	0.726	0.476	0.726	0.627	0.519	0.555	0.583	0.646	0.721	0.578	0.533	0.576	0.464	0.542	0.526	0.545	0.017	0.76	0.79	0.667	0.042	0.36	0.406	0.005	0.584	0.269	0.542	0.963	0.759	0.335	0.694	0.488	0.706	0.63	0.208	0.462	0.519	0.547
2	0.473	0.42	0.944	0.35	0.236	0.242	0.154	0.92	0.569	0.866	0.594	0.694	0.396	0.777	0.673	0.463	0.386	0.497	0.52	0.728	0.929	0.505	0.37	0.097	0.725	0.673	0.306	0.005	0.601	0.712	0.659	0.058	0.598	0.855	0.124	0.723	0.305	0.472	0.854	0.707	0.165	0.55	0.147	0.75	0.357	0.024	0.647	0.673	0.554
2	0.428	0.535	0.056	0.542	0.501	0.403	0.408	0.75	0.705	0.579	0.667	0.462	0.462	0.462	0.462	0.522	0.648	0.522	0.648	0.692	0.837	0.511	0.386	0.18	0.688	0.643	0.463	0.019	0.559	0.689	0.894	0.422	0.627	0.308	0.005	0.584	0.269	0.398	0.652	0.707	0.15	0.547	0.195	0.727	0.521	0.15	0.83	0.738	0.494
2	0.214	0.204	0.167	0.283	0.221	0.155	0.13	0.563	0.529	0.266	0.4	0.772	0.443	0.772	0.705	0.408	0.368	0.408	0.444	0.55	0.739	0.516	0.238	0.259	0.564	0.555	0.384	0.048	0.601	0.712	0.453	0.07	0.677	0.539	0.089	0.584	0.269	0.225	0.874	0.744	0.133	0.451	0.298	0.697	0.272	0.058	0.647	0.673	0.272
2	0.574	0.27	0.5	0.313	0.277	0.561	0.32	0.71	0.618	0.513	0.584	0.52	0.365	0.706	0.626	0.396	0.413	0.474	0.519	0.769	0.731	0.482	0.565	0.302	0.332	0.413	0.545	0.012	0.647	0.752	1.026	0.419	0.48	0.786	0.041	0.536	0.309	0.534	0.625	0.67	0.226	0.629	0.178	0.543	0.731	0.401	0.509	0.684	0.624
2	0.504	0.263	0.611	0.223	0.219	0.461	0.235	0.891	0.534	0.816	0.57	0.729	0.41	0.729	0.603	0.423	0.459	0.473	0.517	0.733	0.787	0.47	0.485	0.249	0.512	0.561	0.35	0.006	0.601	0.712	1.038	0.719	0.57	0.394	0.005	0.584	0.269	0.423	0.409	0.618	0.161	0.604	0.219	0.668	0.587	0.169	0.596	0.643	0.567
2	0.481	0.373	0.056	0.325	0.325	0.516	0.454	0.826	0.714	0.707	0.735	0.767	0.767	0.767	0.767	0.46	0.571	0.46	0.571	0.707	0.693	0.493	0.501	0.351	0.582	0.589	0.318	0.006	0.601	0.712	0.746	0.103	0.658	0.458	0.009	0.584	0.269	0.487	0.909	0.701	0.133	0.643	0.394	0.676	0.541	0.129	0.798	0.758	0.521
2	0.449	0.575	0.056	0.315	0.315	0.486	0.427	0.843	0.858	0.736	0.843	0.805	0.805	0.805	0.805	0.512	0.635	0.512	0.635	0.693	0.74	0.518	0.427	0.227	0.597	0.576	0.708	0.078	0.726	0.779	0.684	0.081	0.641	0.466	0.012	0.584	0.269	0.459	0.925	0.741	0.149	0.584	0.258	0.707	0.492	0.1	0.674	0.664	0.511
2	0.321	0.744	0.0	0.522	0.522	0.378	0.407	0.787	0.986	0.641	0.88	0.0	0.0	0.0	0.0	0.0	0.0	0.0	0.0	0.578	0.489	0.598	0.412	0.541	0.698	0.572	0.453	0.037	0.566	0.662	0.826	0.522	0.662	0.848	0.319	0.636	0.248	0.223	0.318	0.81	0.153	0.577	0.568	0.758	0.465	0.179	0.74	0.668	0.324
2	0.507	0.225	0.056	0.348	0.348	0.54	0.477	0.773	0.609	0.619	0.625	0.653	0.653	0.653	0.653	0.384	0.476	0.384	0.476	0.711	0.608	0.447	0.545	0.423	0.52	0.589	0.588	0.025	0.556	0.713	0.361	0.004	0.527	0.539	0.014	0.584	0.269	0.523	0.988	0.647	0.192	0.657	0.383	0.636	0.662	0.327	0.65	0.702	0.531
2	0.308	0.64	0.111	0.28	0.28	0.26	0.25	0.775	0.903	0.623	0.809	0.674	0.525	0.674	0.629	0.495	0.592	0.495	0.603	0.615	0.806	0.551	0.251	0.128	0.584	0.54	0.609	0.106	0.397	0.561	0.639	0.148	0.603	0.458	0.027	0.584	0.269	0.314	0.858	0.704	0.161	0.449	0.15	0.718	0.196	0.013	0.647	0.673	0.389
2	0.462	0.485	0.167	0.35	0.212	0.485	0.345	0.854	0.783	0.755	0.749	0.656	0.512	0.656	0.623	0.546	0.638	0.546	0.663	0.689	0.644	0.558	0.453	0.262	0.535	0.497	0.824	0.146	0.586	0.688	0.529	0.024	0.661	0.503	0.014	0.584	0.269	0.477	0.971	0.73	0.137	0.611	0.314	0.662	0.521	0.121	0.647	0.68	0.514
2	0.3	0.602	0.333	0.329	0.204	0.154	0.13	0.752	0.711	0.647	0.719	0.458	0.362	0.52	0.47	0.607	0.671	0.607	0.7	0.607	0.78	0.597	0.28	0.19	0.537	0.468	0.539	0.072	0.872	0.818	0.39	0.024	0.363	0.284	0.009	0.584	0.269	0.321	0.974	0.853	0.352	0.417	0.109	0.706	0.389	0.103	0.44	0.502	0.38
2	0.299	0.49	0.0	0.507	0.507	0.358	0.389	0.648	0.812	0.408	0.655	0.0	0.0	0.0	0.0	0.0	0.0	0.0	0.0	0.622	0.929	0.591	0.125	0.012	0.394	0.364	0.571	0.089	0.576	0.67	0.88	0.888	0.661	0.482	0.035	0.584	0.269	0.182	0.247	0.598	0.109	0.267	0.009	0.707	0.357	0.074	0.647	0.673	0.392
2	0.336	0.47	0.389	0.404	0.239	0.224	0.143	0.799	0.583	0.662	0.6	0.55	0.392	0.754	0.614	0.605	0.476	0.605	0.552	0.608	0.616	0.419	0.359	0.3	0.661	0.714	0.683	0.139	0.717	0.814	0.597	0.091	0.453	0.696	0.11	0.68	0.372	0.338	0.84	0.687	0.249	0.492	0.201	0.806	0.558	0.385	0.644	0.58	0.383
2	0.428	0.187	0.167	0.231	0.221	0.457	0.315	0.879	0.577	0.796	0.586	0.674	0.433	0.674	0.606	0.398	0.431	0.398	0.468	0.709	1.02	0.463	0.186	-0.013	0.639	0.657	0.419	0.014	0.601	0.712	1.039	1.195	0.544	0.661	0.049	0.669	0.316	0.185	-0.013	0.721	0.198	0.424	0.043	0.719	0.152	0.003	0.647	0.673	0.522
2	0.553	0.351	0.389	0.32	0.255	0.555	0.332	0.828	0.626	0.711	0.622	0.799	0.364	0.799	0.735	0.44	0.532	0.602	0.591	0.75	0.686	0.449	0.566	0.359	0.579	0.63	0.368	0.005	0.601	0.712	1.024	0.472	0.595	0.714	0.031	0.679	0.293	0.508	0.591	0.621	0.148	0.7	0.446	0.679	0.542	0.082	0.728	0.716	0.59
2	0.493	0.387	0.889	0.369	0.186	0.401	0.179	0.694	0.626	0.518	0.616	0.77	0.358	0.784	0.659	0.415	0.44	0.545	0.545	0.716	0.702	0.509	0.505	0.33	0.495	0.514	0.513	0.017	0.388	0.57	0.547	0.021	0.495	0.284	0.003	0.584	0.269	0.509	0.982	0.693	0.223	0.629	0.308	0.641	0.63	0.266	0.61	0.674	0.535
2	0.368	0.238	0.056	0.284	0.284	0.409	0.356	0.703	0.62	0.501	0.576	0.619	0.619	0.619	0.619	0.366	0.454	0.366	0.454	0.661	0.896	0.553	0.28	0.098	0.485	0.468	0.513	0.04	0.779	0.792	0.324	0.009	0.534	0.406	0.014	0.584	0.269	0.388	0.984	0.767	0.214	0.427	0.073	0.662	0.398	0.071	0.616	0.661	0.454
2	0.379	0.283	0.389	0.123	0.123	0.359	0.18	0.869	0.611	0.779	0.57	0.64	0.376	0.65	0.585	0.533	0.517	0.541	0.599	0.665	0.868	0.524	0.329	0.156	0.465	0.477	0.329	0.011	0.601	0.712	0.62	0.081	0.526	0.174	0.002	0.584	0.269	0.392	0.934	0.736	0.212	0.424	0.065	0.506	0.386	0.058	0.602	0.783	0.467
2	0.475	0.173	0.056	0.369	0.369	0.506	0.449	0.539	0.588	0.225	0.42	0.467	0.467	0.467	0.467	0.457	0.567	0.457	0.567	0.706	0.713	0.398	0.49	0.331	0.52	0.639	0.227	0.004	0.601	0.712	0.414	0.009	0.685	0.0	0.0	0.584	0.269	0.492	0.994	0.589	0.095	0.616	0.305	0.645	0.611	0.253	0.67	0.708	0.518
2	0.501	0.393	0.167	0.521	0.29	0.475	0.379	0.854	0.595	0.755	0.572	0.622	0.622	0.746	0.693	0.363	0.445	0.38	0.455	0.723	0.722	0.501	0.503	0.304	0.646	0.624	0.556	0.022	0.48	0.642	0.556	0.022	0.474	0.993	0.247	0.643	0.349	0.489	0.786	0.721	0.242	0.657	0.401	0.72	0.469	0.058	0.728	0.687	0.546
2	0.47	0.36	0.111	0.393	0.315	0.488	0.39	0.881	0.666	0.8	0.703	0.965	0.962	0.965	0.963	0.415	0.506	0.415	0.51	0.7	0.69	0.52	0.491	0.349	0.559	0.548	0.413	0.011	0.601	0.712	0.274	0.001	0.322	0.826	0.105	0.695	0.472	0.477	0.916	0.716	0.359	0.604	0.276	0.667	0.621	0.288	0.677	0.695	0.514
2	0.429	0.488	0.5	0.267	0.189	0.322	0.194	0.771	0.543	0.847	0.574	0.49	0.465	0.665	0.599	0.457	0.445	0.503	0.562	0.668	0.64	0.478	0.46	0.364	0.698	0.68	0.613	0.049	0.766	0.814	0.324	0.004	0.642	0.449	0.012	0.584	0.269	0.447	0.988	0.764	0.154	0.622	0.446	0.775	0.386	0.042	0.465	0.474	0.468
2	0.291	0.483	0.278	0.278	0.25	0.19	0.143	0.72	0.634	0.53	0.643	0.539	0.432	0.607	0.543	0.473	0.521	0.529	0.578	0.614	0.89	0.572	0.215	0.099	0.314	0.317	0.453	0.044	0.58	0.68	0.705	0.268	0.595	0.544	0.055	0.221	0.112	0.28	0.738	0.776	0.181	0.434	0.142	0.518	0.076	0.003	0.647	0.673	0.373
2	0.567	0.458	2.167	0.351	0.146	0.214	0.129	0.929	0.646	0.88	0.608	0.844	0.384	0.891	0.702	0.414	0.484	0.568	0.561	0.797	1.039	0.514	0.277	-0.023	0.644	0.612	0.384	0.005	0.601	0.712	0.571	0.015	0.626	0.651	0.018	0.554	0.238	0.579	0.974	0.724	0.154	0.454	0.016	0.687	0.213	0.003	0.647	0.673	0.666
2	0.232	0.281	0.278	0.119	0.119	0.136	0.091	0.48	0.589	0.361	0.466	0.47	0.459	0.718	0.617	0.493	0.502	0.493	0.555	0.551	0.666	0.554	0.098	0.033	0.054	0.09	0.722	0.351	0.605	0.701	0.681	0.332	0.564	0.838	0.534	0.57	0.274	0.133	0.302	0.58	0.156	0.0	0.264	0.672	0.499	0.164	0.647	0.673	0.497
2	0.306	0.252	0.0	0.512	0.512	0.364	0.395	0.518	0.649	0.19	0.444	0.0	0.0	0.0	0.0	0.0	0.0	0.0	0.0	0.49	0.191	0.535	0.429	0.693	0.483	0.481	0.715	0.206	0.468	0.621	0.39	0.022	0.651	0.38	0.017	0.584	0.269	0.326	0.969	0.609	0.116	0.555	0.492	0.661	0.533	0.375	0.56	0.624	0.302
2	0.464	0.193	0.278	0.347	0.297	0.364	0.293	0.48	0.506	0.2	0.38	0.557	0.465	0.748	0.65	0.348	0.382	0.361	0.431	0.676	0.549	0.461	0.526	0.495	0.493	0.556	0.486	0.018	0.511	0.678	0.468	0.013	0.579	0.677	0.043	0.454	0.224	0.477	0.956	0.652	0.163	0.611	0.308	0.657	0.704	0.636	0.586	0.645	0.47
2	0.448	0.515	0.222	0.228	0.228	0.408	0.303	0.642	0.777	0.548	0.679	0.476	0.476	0.691	0.639	0.491	0.6	0.534	0.622	0.692	0.737	0.52	0.454	0.297	0.535	0.532	0.413	0.012	0.601	0.712	0.966	0.623	0.578	0.828	0.122	0.554	0.261	0.365	0.393	0.733	0.182	0.567	0.214	0.694	0.633	0.369	0.599	0.626	0.495
2	0.538	0.519	0.056	0.326	0.326	0.571	0.504	0.994	0.815	0.99	0.938	0.77	0.77	0.77	0.77	0.542	0.672	0.542	0.672	0.743	0.7	0.532	0.544	0.33	0.673	0.615	0.576	0.019	0.457	0.615	0.972	0.359	0.639	0.828	0.069	0.739	0.29	0.504	0.652	0.73	0.148	0.685	0.42	0.729	0.513	0.069	0.83	0.737	0.579
2	0.409	0.306	0.278	0.21	0.21	0.412	0.245	0.914	0.614	0.856	0.625	0.441	0.441	0.719	0.652	0.69	0.512	0.69	0.599	0.646	0.573	0.512	0.422	0.301	0.574	0.567	0.807	0.186	0.665	0.75	0.848	0.344	0.568	0.69	0.066	0.672	0.304	0.382	0.667	0.716	0.183	0.592	0.37	0.676	0.333	0.029	0.647	0.673	0.46
2	0.45	0.47	0.389	0.53	0.156	0.388	0.242	0.623	0.745	0.695	0.691	0.604	0.445	0.664	0.596	0.471	0.535	0.541	0.578	0.725	1.041	0.415	0.092	-0.045	-0.052	0.103	0.516	0.024	0.616	0.762	1.072	1.305	0.503	0.406	0.008	0.584	0.269	0.158	-0.072	0.845	0.248	0.0	0.264	0.672	0.499	0.164	0.647	0.673	0.497
2	0.313	0.267	0.0	0.517	0.517	0.371	0.401	0.526	0.66	0.204	0.458	0.0	0.0	0.0	0.0	0.0	0.0	0.0	0.0	0.573	0.489	0.43	0.378	0.428	0.406	0.521	0.669	0.149	0.636	0.767	0.585	0.097	0.543	0.726	0.154	0.37	0.21	0.31	0.798	0.603	0.173	0.523	0.332	0.632	0.545	0.398	0.485	0.592	0.337
2	0.402	0.636	0.444	0.413	0.219	0.294	0.185	0.906	0.695	0.841	0.721	0.634	0.634	0.858	0.792	0.442	0.535	0.493	0.578	0.67	0.781	0.537	0.398	0.254	0.728	0.644	0.279	0.007	0.601	0.712	0.973	0.882	0.601	0.863	0.205	0.677	0.289	0.232	0.116	0.819	0.186	0.582	0.345	0.776	0.289	0.021	0.647	0.673	0.458
2	0.375	0.463	0.222	0.344	0.243	0.366	0.239	0.767	0.757	0.608	0.667	0.539	0.421	0.539	0.475	0.488	0.605	0.565	0.645	0.645	0.715	0.518	0.402	0.329	0.601	0.579	0.15	0.004	0.601	0.712	0.873	0.518	0.605	0.668	0.072	0.536	0.241	0.322	0.52	0.724	0.165	0.552	0.3	0.732	0.521	0.214	0.631	0.621	0.421
2	0.582	0.227	0.389	0.46	0.283	0.559	0.357	0.859	0.415	0.763	0.494	0.828	0.369	0.828	0.735	0.422	0.297	0.422	0.468	0.772	0.713	0.52	0.583	0.333	0.438	0.462	0.293	0.002	0.601	0.712	1.098	0.663	0.541	0.576	0.011	0.208	0.133	0.508	0.45	0.744	0.205	0.656	0.226	0.655	0.745	0.433	0.524	0.603	0.623
2	0.376	0.38	0.222	0.333	0.191	0.309	0.241	0.546	0.625	0.346	0.498	0.508	0.492	0.651	0.579	0.441	0.547	0.528	0.592	0.676	1.0	0.44	0.123	-0.021	0.431	0.53	0.539	0.044	0.326	0.544	0.434	0.019	0.181	0.365	0.009	0.584	0.269	0.395	0.977	0.595	0.493	0.0	0.264	0.672	0.499	0.164	0.647	0.673	0.497
2	0.159	0.267	0.056	0.324	0.324	0.145	0.174	0.429	0.538	0.34	0.444	0.553	0.553	0.553	0.553	0.453	0.562	0.453	0.562	0.478	0.482	0.507	0.255	0.464	0.413	0.453	0.472	0.119	0.622	0.728	0.578	0.253	0.484	0.61	0.2	0.485	0.288	0.135	0.634	0.684	0.228	0.39	0.222	0.671	0.498	0.704	0.495	0.569	0.171
2	0.442	0.337	0.333	0.299	0.202	0.426	0.253	0.648	0.634	0.429	0.576	0.717	0.505	0.747	0.684	0.457	0.545	0.499	0.581	0.683	0.691	0.484	0.466	0.348	0.468	0.519	0.392	0.011	0.601	0.712	0.933	0.512	0.538	0.773	0.09	0.518	0.27	0.385	0.51	0.69	0.195	0.602	0.327	0.644	0.578	0.232	0.543	0.626	0.483
2	0.428	0.16	0.056	0.319	0.319	0.465	0.408	0.481	0.585	0.128	0.373	0.639	0.639	0.639	0.639	0.343	0.426	0.343	0.426	0.681	0.749	0.417	0.431	0.282	0.438	0.558	0.419	0.014	0.601	0.712	0.624	0.06	0.54	0.503	0.017	0.584	0.269	0.44	0.938	0.58	0.169	0.562	0.233	0.597	0.574	0.245	0.576	0.686	0.481
2	0.456	0.339	0.556	0.293	0.233	0.431	0.204	0.92	0.631	0.866	0.624	0.791	0.418	0.791	0.685	0.453	0.501	0.588	0.566	0.691	0.691	0.468	0.459	0.293	0.47	0.534	0.688	0.066	0.744	0.808	0.951	0.531	0.556	0.714	0.056	0.607	0.29	0.401	0.521	0.644	0.174	0.604	0.305	0.597	0.56	0.179	0.708	0.769	0.504
2	0.437	0.508	0.444	0.33	0.196	0.388	0.215	0.915	0.577	0.858	0.663	0.837	0.55	0.912	0.803	0.465	0.431	0.478	0.542	0.681	0.7	0.532	0.458	0.334	0.582	0.555	0.437	0.016	0.601	0.712	0.977	0.72	0.582	0.781	0.098	0.644	0.289	0.34	0.334	0.75	0.183	0.609	0.367	0.679	0.467	0.087	0.783	0.748	0.484
2	0.309	0.202	0.0	0.514	0.514	0.367	0.397	0.491	0.615	0.144	0.4	0.0	0.0	0.0	0.0	0.0	0.0	0.0	0.0	0.53	0.305	0.413	0.431	0.686	0.421	0.548	0.586	0.091	0.649	0.781	0.324	0.013	0.446	0.922	0.55	0.47	0.307	0.265	0.55	0.603	0.235	0.498	0.261	0.624	0.636	0.937	0.538	0.637	0.287
2	0.454	0.315	0.889	0.26	0.156	0.24	0.145	0.669	0.571	0.464	0.504	0.755	0.44	0.755	0.642	0.41	0.429	0.413	0.478	0.715	0.906	0.405	0.368	0.115	0.644	0.716	0.399	0.011	0.601	0.712	0.519	0.022	0.629	0.728	0.063	0.507	0.219	0.464	0.933	0.598	0.125	0.521	0.12	0.763	0.539	0.15	0.612	0.586	0.53
2	0.203	0.537	0.167	0.299	0.221	0.114	0.12	0.838	0.58	0.728	0.651	0.822	0.437	0.846	0.802	0.449	0.424	0.449	0.509	0.513	0.527	0.476	0.298	0.485	0.587	0.609	0.384	0.052	0.601	0.712	0.324	0.027	0.89	0.768	0.414	0.549	0.129	0.18	0.646	0.716	0.036	0.437	0.276	0.68	0.414	0.243	0.598	0.636	0.249
2	0.499	0.51	1.222	0.283	0.219	0.341	0.143	0.844	0.623	0.738	0.649	0.732	0.364	0.738	0.616	0.506	0.571	0.627	0.624	0.742	0.907	0.53	0.413	0.125	0.641	0.597	0.066	0.001	0.601	0.712	1.1	1.159	0.585	0.704	0.04	0.751	0.319	0.277	0.022	0.793	0.19	0.57	0.154	0.699	0.514	0.09	0.774	0.728	0.575
2	0.115	0.699	0.111	0.193	0.193	0.117	0.082	0.731	0.872	0.66	0.807	0.44	0.39	0.44	0.419	0.72	0.828	0.72	0.861	0.0	0.748	0.497	0.389	0.245	0.542	0.556	0.5	0.052	0.601	0.712	0.0	0.38	0.582	0.637	0.09	0.584	0.269	0.376	0.618	0.681	0.171	0.0	0.264	0.672	0.499	0.164	0.647	0.673	0.497
2	0.561	0.292	1.333	0.3	0.186	0.398	0.186	0.537	0.509	0.491	0.504	0.721	0.514	0.855	0.743	0.332	0.361	0.414	0.438	0.78	0.906	0.537	0.452	0.104	0.512	0.499	0.622	0.022	0.628	0.719	0.453	0.006	0.587	0.568	0.011	0.649	0.288	0.574	0.988	0.744	0.179	0.599	0.138	0.652	0.551	0.084	0.668	0.702	0.64
2	0.479	0.402	1.0	0.35	0.156	0.399	0.152	0.92	0.471	0.866	0.552	0.82	0.483	0.82	0.672	0.452	0.496	0.516	0.562	0.722	0.83	0.434	0.434	0.186	0.569	0.637	0.529	0.022	0.578	0.732	1.033	0.814	0.518	0.734	0.055	0.849	0.381	0.369	0.291	0.667	0.202	0.562	0.162	0.62	0.598	0.219	0.765	0.783	0.546
2	0.423	0.306	0.667	0.408	0.223	0.266	0.154	0.734	0.489	0.553	0.49	0.551	0.502	0.746	0.662	0.455	0.4	0.455	0.498	0.679	0.748	0.451	0.413	0.247	0.483	0.56	0.609	0.05	0.608	0.743	0.468	0.019	0.495	0.758	0.092	0.643	0.336	0.432	0.912	0.618	0.206	0.583	0.301	0.653	0.444	0.077	0.573	0.639	0.481
2	0.502	0.602	1.0	0.495	0.226	0.342	0.171	0.804	0.697	0.67	0.717	0.473	0.379	0.594	0.483	0.55	0.612	0.664	0.721	0.732	0.795	0.541	0.468	0.216	0.579	0.545	0.611	0.03	0.602	0.704	0.39	0.006	0.362	0.661	0.031	0.37	0.325	0.515	0.973	0.767	0.334	0.616	0.256	0.699	0.424	0.037	0.307	0.387	0.569
2	0.575	0.411	0.111	0.394	0.296	0.599	0.482	0.872	0.737	0.786	0.745	0.729	0.729	0.756	0.744	0.503	0.594	0.503	0.609	0.757	0.634	0.562	0.596	0.394	0.579	0.526	0.661	0.025	0.546	0.662	0.841	0.111	0.645	0.79	0.043	0.61	0.247	0.574	0.878	0.764	0.152	0.703	0.396	0.667	0.664	0.214	0.722	0.722	0.608
2	0.489	0.739	0.667	0.465	0.212	0.303	0.21	0.815	0.84	0.87	0.841	0.626	0.366	0.626	0.506	0.568	0.535	0.594	0.64	0.73	0.852	0.625	0.39	0.105	0.374	0.32	0.751	0.078	0.648	0.7	0.643	0.046	0.6	1.021	0.319	0.5	0.231	0.465	0.707	0.879	0.199	0.5	0.072	0.554	0.486	0.074	0.653	0.772	0.576
2	0.498	0.238	0.167	0.236	0.236	0.522	0.376	0.789	0.605	0.645	0.669	0.752	0.63	0.752	0.693	0.456	0.546	0.459	0.561	0.702	0.585	0.459	0.549	0.468	0.574	0.617	0.35	0.006	0.601	0.712	0.816	0.153	0.602	0.809	0.078	0.63	0.274	0.49	0.813	0.667	0.154	0.676	0.499	0.676	0.607	0.211	0.705	0.705	0.512
2	0.404	0.533	0.278	0.268	0.268	0.365	0.24	0.633	0.794	0.466	0.675	0.67	0.397	0.67	0.557	0.479	0.594	0.654	0.695	0.689	0.954	0.489	0.169	-0.011	0.582	0.594	0.672	0.084	0.624	0.736	1.005	1.097	0.555	0.0	0.0	0.584	0.269	0.228	0.104	0.733	0.194	0.0	0.264	0.672	0.499	0.164	0.647	0.673	0.497
2	0.533	0.431	1.222	0.293	0.267	0.233	0.173	0.613	0.631	0.526	0.604	0.453	0.37	0.733	0.654	0.652	0.54	0.652	0.627	0.775	1.038	0.457	0.253	-0.022	0.649	0.667	0.34	0.005	0.601	0.712	1.157	1.395	0.548	0.766	0.047	0.625	0.301	0.058	-0.177	0.638	0.178	0.434	0.016	0.703	0.333	0.013	0.647	0.673	0.631
2	0.385	0.265	0.333	0.316	0.221	0.341	0.203	0.978	0.555	0.963	0.528	0.673	0.547	0.797	0.738	0.471	0.433	0.471	0.49	0.64	0.636	0.419	0.435	0.407	0.515	0.613	0.318	0.01	0.601	0.712	0.681	0.121	0.637	0.867	0.238	0.58	0.241	0.366	0.711	0.578	0.116	0.558	0.301	0.646	0.611	0.456	0.656	0.698	0.409
2	0.273	0.411	0.222	0.275	0.181	0.247	0.151	0.826	0.623	0.707	0.62	0.64	0.479	0.661	0.604	0.487	0.491	0.487	0.565	0.597	0.839	0.419	0.218	0.123	0.671	0.72	0.516	0.074	0.328	0.555	0.821	0.689	0.597	0.684	0.153	0.702	0.299	0.177	0.316	0.307	0.069	0.0	0.264	0.672	0.499	0.164	0.647	0.673	0.497
2	0.624	0.551	1.056	0.496	0.219	0.577	0.271	0.688	0.589	0.656	0.693	0.391	0.384	0.702	0.562	0.539	0.583	0.67	0.696	0.832	1.047	0.558	0.301	-0.031	0.559	0.517	0.425	0.005	0.601	0.712	0.629	0.016	0.543	0.958	0.089	0.564	0.282	0.626	0.917	0.79	0.212	0.434	0.001	0.652	0.45	0.021	0.641	0.684	0.723
2	0.311	0.22	0.0	0.516	0.516	0.369	0.399	0.501	0.628	0.161	0.416	0.0	0.0	0.0	0.0	0.0	0.0	0.0	0.0	0.578	0.52	0.291	0.402	0.534	0.453	0.705	0.246	0.01	0.601	0.712	0.563	0.084	0.307	0.629	0.084	0.638	0.468	0.318	0.865	0.503	0.326	0.543	0.42	0.67	0.528	0.346	0.491	0.567	0.324
2	0.622	0.247	1.611	0.539	0.229	0.469	0.216	0.707	0.471	0.507	0.446	0.585	0.363	0.732	0.62	0.417	0.236	0.417	0.418	0.804	0.781	0.503	0.59	0.258	0.564	0.568	0.392	0.004	0.601	0.712	0.647	0.019	0.416	0.766	0.026	0.603	0.373	0.631	0.965	0.718	0.282	0.678	0.219	0.699	0.727	0.28	0.612	0.63	0.678
2	0.593	0.22	0.389	0.46	0.239	0.59	0.367	0.869	0.512	0.779	0.486	0.809	0.519	0.809	0.69	0.4	0.465	0.4	0.485	0.756	0.558	0.532	0.638	0.497	0.55	0.532	0.458	0.006	0.634	0.726	0.969	0.246	0.599	0.988	0.131	0.607	0.268	0.565	0.695	0.724	0.168	0.75	0.583	0.668	0.639	0.15	0.67	0.69	0.599
2	0.35	0.422	0.167	0.351	0.276	0.321	0.248	0.845	0.566	0.74	0.765	0.37	0.37	0.56	0.485	0.775	0.577	0.775	0.821	0.606	0.549	0.499	0.426	0.489	0.592	0.589	0.413	0.024	0.601	0.712	0.873	0.608	0.595	0.807	0.202	0.608	0.27	0.258	0.341	0.704	0.166	0.54	0.311	0.688	0.571	0.396	0.67	0.676	0.378
2	0.332	0.139	0.0	0.531	0.531	0.388	0.418	0.456	0.572	0.087	0.345	0.0	0.0	0.0	0.0	0.0	0.0	0.0	0.0	0.641	0.912	0.449	0.196	0.042	0.507	0.579	0.583	0.077	0.721	0.804	0.434	0.027	0.702	0.449	0.023	0.584	0.269	0.351	0.961	0.629	0.096	0.417	0.085	0.602	0.196	0.013	0.647	0.673	0.421
2	0.491	0.346	0.222	0.422	0.239	0.494	0.34	0.903	0.643	0.837	0.596	0.72	0.573	0.72	0.663	0.441	0.474	0.452	0.529	0.703	0.623	0.556	0.525	0.404	0.577	0.53	0.59	0.029	0.529	0.653	0.894	0.281	0.59	0.824	0.09	0.698	0.302	0.466	0.699	0.756	0.18	0.665	0.468	0.668	0.559	0.142	0.783	0.755	0.517
2	0.353	0.369	0.056	0.28	0.28	0.395	0.343	0.602	0.726	0.332	0.562	0.584	0.584	0.584	0.584	0.376	0.467	0.376	0.467	0.656	0.942	0.48	0.258	0.087	0.527	0.565	0.0	0.001	0.601	0.712	0.939	0.954	0.575	0.774	0.162	0.593	0.276	0.174	0.092	0.534	0.139	0.473	0.142	0.661	0.296	0.029	0.647	0.673	0.434
2	0.451	0.196	0.389	0.46	0.228	0.386	0.243	0.541	0.474	0.258	0.39	0.812	0.577	0.812	0.742	0.427	0.467	0.439	0.514	0.691	0.711	0.367	0.453	0.285	0.391	0.574	0.643	0.052	0.516	0.722	0.529	0.025	0.435	0.663	0.043	0.495	0.323	0.463	0.947	0.509	0.221	0.605	0.319	0.6	0.542	0.156	0.566	0.676	0.5
2	0.637	0.231	0.778	0.488	0.193	0.627	0.32	0.555	0.574	0.592	0.598	0.975	0.641	0.975	0.886	0.429	0.516	0.456	0.531	0.787	0.584	0.478	0.668	0.464	0.443	0.504	0.597	0.012	0.695	0.78	1.008	0.244	0.528	1.029	0.128	0.508	0.271	0.607	0.699	0.655	0.193	0.77	0.537	0.618	0.677	0.164	0.552	0.652	0.65
2	0.3	0.517	0.167	0.333	0.191	0.267	0.204	0.681	0.72	0.489	0.655	0.43	0.43	0.566	0.526	0.516	0.571	0.516	0.597	0.616	0.857	0.501	0.274	0.178	0.498	0.522	0.0	0.001	0.601	0.712	0.918	1.16	0.572	0.716	0.157	0.613	0.284	0.013	-0.073	0.529	0.14	0.187	-0.006	0.966	0.376	0.09	0.372	0.283	0.393
2	0.483	0.445	0.444	0.344	0.208	0.441	0.255	0.901	0.598	0.833	0.641	0.739	0.428	0.739	0.623	0.458	0.509	0.541	0.573	0.706	0.671	0.549	0.511	0.375	0.658	0.591	0.329	0.006	0.601	0.712	0.688	0.066	0.691	0.418	0.006	0.584	0.269	0.494	0.941	0.793	0.136	0.647	0.404	0.718	0.566	0.158	0.827	0.744	0.519
2	0.566	0.47	0.222	0.432	0.316	0.542	0.406	0.714	0.726	0.592	0.759	0.6	0.477	0.629	0.575	0.504	0.603	0.566	0.645	0.76	0.7	0.478	0.571	0.336	0.614	0.625	0.542	0.013	0.756	0.809	0.659	0.031	0.576	0.67	0.021	0.592	0.275	0.576	0.96	0.716	0.179	0.692	0.373	0.719	0.602	0.129	0.639	0.634	0.61
2	0.329	0.263	0.0	0.528	0.528	0.385	0.415	0.524	0.657	0.2	0.454	0.0	0.0	0.0	0.0	0.0	0.0	0.0	0.0	0.648	1.002	0.359	0.026	-0.037	0.542	0.556	0.536	0.059	0.71	0.836	0.538	0.061	0.672	0.912	0.452	0.464	0.184	0.292	0.589	0.483	0.075	0.0	0.264	0.672	0.499	0.164	0.647	0.673	0.497
2	0.479	0.396	0.611	0.236	0.236	0.403	0.213	0.876	0.606	0.792	0.624	0.851	0.423	0.851	0.684	0.442	0.54	0.518	0.587	0.716	0.772	0.436	0.456	0.233	0.47	0.565	0.62	0.037	0.478	0.667	0.39	0.006	0.493	0.726	0.052	0.53	0.298	0.492	0.955	0.601	0.202	0.576	0.189	0.633	0.605	0.232	0.563	0.647	0.541
2	0.478	0.346	0.5	0.318	0.196	0.437	0.236	0.935	0.577	0.891	0.57	0.431	0.431	0.685	0.583	0.686	0.396	0.686	0.506	0.736	0.971	0.444	0.329	0.048	0.718	0.726	0.35	0.007	0.601	0.712	1.087	1.21	0.528	0.845	0.113	0.718	0.34	0.178	-0.078	0.79	0.222	0.506	0.084	0.725	0.424	0.045	0.893	0.772	0.566
2	0.492	0.216	0.333	0.345	0.219	0.488	0.296	0.62	0.578	0.419	0.52	0.73	0.499	0.73	0.635	0.418	0.486	0.48	0.527	0.703	0.618	0.428	0.53	0.418	0.507	0.599	0.519	0.018	0.659	0.78	0.953	0.425	0.555	0.847	0.104	0.643	0.302	0.445	0.57	0.595	0.164	0.678	0.533	0.646	0.437	0.045	0.699	0.724	0.517
2	0.261	0.416	0.056	0.372	0.372	0.258	0.262	0.67	0.715	0.445	0.612	0.629	0.629	0.629	0.629	0.463	0.574	0.463	0.574	0.583	0.782	0.446	0.134	0.042	0.55	0.613	0.674	0.216	0.805	0.845	0.713	0.347	0.566	0.11	0.002	0.584	0.269	0.247	0.716	0.684	0.178	0.0	0.264	0.672	0.499	0.164	0.647	0.673	0.497
2	0.485	0.537	0.556	0.387	0.189	0.432	0.23	0.742	0.742	0.567	0.693	0.491	0.367	0.618	0.53	0.551	0.48	0.648	0.663	0.709	0.688	0.528	0.502	0.341	0.416	0.437	0.539	0.022	0.527	0.663	0.414	0.007	0.414	0.8	0.081	0.577	0.365	0.494	0.93	0.678	0.274	0.597	0.231	0.574	0.651	0.343	0.602	0.722	0.532
2	0.377	0.742	0.0	0.562	0.562	0.429	0.457	0.785	0.985	0.639	0.878	0.0	0.0	0.0	0.0	0.0	0.0	0.0	0.0	0.54	0.208	0.631	0.419	0.377	0.649	0.513	0.935	0.502	0.734	0.742	0.529	0.042	0.663	0.971	0.479	0.625	0.244	0.336	0.583	0.828	0.157	0.59	0.449	0.714	0.401	0.069	0.729	0.693	0.412
2	0.43	0.564	0.222	0.423	0.251	0.406	0.287	0.746	0.803	0.59	0.743	0.548	0.444	0.548	0.512	0.576	0.633	0.576	0.659	0.669	0.642	0.375	0.43	0.273	0.686	0.773	0.781	0.138	0.697	0.822	0.954	0.639	0.636	0.348	0.006	0.584	0.269	0.366	0.474	0.471	0.091	0.579	0.275	0.769	0.522	0.15	0.683	0.628	0.486
2	0.111	0.052	0.167	0.198	0.191	0.071	0.041	0.375	0.431	0.087	0.243	0.559	0.547	0.565	0.558	0.324	0.367	0.359	0.404	0.346	0.137	0.591	0.264	0.71	0.359	0.337	0.539	0.246	0.608	0.688	0.0	0.38	0.582	0.637	0.09	0.584	0.269	0.376	0.618	0.681	0.171	0.187	0.018	0.817	0.509	1.063	0.479	0.458	0.124
2	0.621	0.573	2.556	0.355	0.146	0.373	0.154	0.744	0.635	0.631	0.713	0.816	0.372	0.816	0.621	0.481	0.588	0.65	0.682	0.826	1.003	0.537	0.41	0.017	0.681	0.615	0.376	0.004	0.601	0.712	1.223	1.257	0.598	0.777	0.029	0.662	0.286	0.343	-0.05	0.71	0.166	0.588	0.078	0.731	0.322	0.008	0.647	0.673	0.713
2	0.293	0.317	0.0	0.503	0.503	0.352	0.383	0.553	0.694	0.249	0.502	0.0	0.0	0.0	0.0	0.0	0.0	0.0	0.0	0.605	0.797	0.379	0.248	0.143	0.569	0.693	0.586	0.101	0.713	0.829	0.893	1.009	0.533	0.718	0.166	0.489	0.262	0.092	0.044	0.506	0.157	0.427	0.129	0.668	0.252	0.029	0.647	0.673	0.375
2	0.362	0.209	0.111	0.303	0.303	0.374	0.296	0.477	0.483	0.192	0.351	0.559	0.559	0.573	0.566	0.289	0.359	0.344	0.392	0.658	0.896	0.423	0.295	0.125	0.458	0.568	0.318	0.012	0.601	0.712	0.659	0.121	0.57	0.684	0.085	0.548	0.263	0.362	0.834	0.563	0.148	0.492	0.167	0.668	0.316	0.034	0.647	0.673	0.439
2	0.35	0.535	0.389	0.348	0.237	0.25	0.155	0.902	0.682	0.835	0.669	0.704	0.532	0.772	0.682	0.479	0.565	0.563	0.61	0.639	0.795	0.543	0.24	0.07	0.705	0.626	0.734	0.175	0.636	0.723	0.955	1.088	0.59	0.759	0.15	0.682	0.297	0.114	-0.009	0.684	0.165	0.0	0.264	0.672	0.499	0.164	0.647	0.673	0.497
2	0.647	0.631	2.0	0.412	0.212	0.476	0.209	0.977	0.712	0.961	0.745	0.57	0.353	0.661	0.474	0.524	0.569	0.685	0.664	0.846	1.045	0.541	-0.417	-0.068	0.542	0.556	0.821	0.043	0.675	0.745	0.663	0.018	0.649	0.943	0.069	0.71	0.277	0.651	0.93	0.744	0.147	0.868	1.414	0.68	0.579	0.061	0.749	0.728	-0.196
2	0.554	0.312	0.056	0.297	0.297	0.587	0.518	0.504	0.632	0.247	0.462	0.577	0.577	0.577	0.577	0.373	0.463	0.373	0.463	0.757	0.741	0.379	0.541	0.283	0.559	0.686	0.609	0.022	0.522	0.72	0.733	0.058	0.603	0.554	0.011	0.692	0.293	0.562	0.945	0.572	0.132	0.669	0.319	0.679	0.554	0.09	0.621	0.652	0.609
2	0.47	0.537	1.333	0.135	0.135	0.18	0.108	0.818	0.717	0.777	0.687	0.473	0.36	0.695	0.532	0.657	0.541	0.657	0.645	0.735	1.011	0.554	0.077	-0.05	0.792	0.67	0.691	0.061	0.588	0.691	0.578	0.031	0.632	0.864	0.133	0.689	0.278	0.472	0.869	0.75	0.156	0.283	-0.006	0.838	0.24	0.008	0.647	0.673	0.57
2	0.734	0.537	4.444	0.404	0.075	0.457	0.18	0.628	0.103	0.592	0.679	0.604	0.362	0.715	0.58	0.489	0.599	0.692	0.692	0.898	1.039	0.528	0.394	-0.031	0.525	0.518	0.725	0.013	0.626	0.723	1.336	1.341	0.587	0.0	0.0	0.584	0.269	0.406	-0.095	0.698	0.169	0.502	0.001	0.703	0.57	0.032	0.538	0.578	0.834
2	0.491	0.187	0.333	0.135	0.135	0.462	0.296	0.955	0.565	0.924	0.55	0.51	0.51	0.727	0.677	0.725	0.483	0.725	0.573	0.733	0.866	0.495	0.431	0.162	0.441	0.485	0.368	0.007	0.601	0.712	1.059	0.906	0.554	0.596	0.021	0.525	0.263	0.366	0.244	0.701	0.188	0.572	0.166	0.593	0.58	0.172	0.633	0.726	0.56
2	0.494	0.364	0.222	0.461	0.15	0.494	0.343	0.661	0.686	0.536	0.665	0.512	0.413	0.569	0.533	0.523	0.605	0.543	0.636	0.691	0.529	0.562	0.546	0.47	0.512	0.478	0.723	0.064	0.586	0.686	0.93	0.355	0.568	0.767	0.061	0.387	0.203	0.464	0.662	0.761	0.192	0.685	0.564	0.666	0.549	0.127	0.463	0.549	0.505
2	0.421	0.524	0.111	0.341	0.27	0.447	0.348	0.686	0.831	0.472	0.703	0.531	0.531	0.734	0.684	0.541	0.63	0.541	0.651	0.693	0.888	0.465	0.336	0.111	0.483	0.546	0.545	0.034	0.615	0.741	0.361	0.007	0.396	0.796	0.119	0.561	0.372	0.428	0.9	0.644	0.281	0.475	0.088	0.618	0.509	0.14	0.607	0.69	0.502
2	0.415	0.636	0.167	0.475	0.353	0.341	0.304	0.833	0.789	0.72	0.801	0.651	0.581	0.651	0.626	0.492	0.61	0.555	0.641	0.667	0.701	0.478	0.419	0.281	0.676	0.665	0.647	0.067	0.618	0.737	0.982	0.867	0.567	0.67	0.056	0.57	0.273	0.293	0.247	0.767	0.194	0.539	0.197	0.712	0.426	0.069	0.69	0.67	0.486
2	0.464	0.157	0.278	0.347	0.297	0.364	0.292	0.399	0.486	0.171	0.335	0.658	0.452	0.658	0.596	0.278	0.333	0.32	0.366	0.663	0.475	0.478	0.545	0.585	0.493	0.541	0.329	0.006	0.601	0.712	0.468	0.015	0.629	0.677	0.043	0.582	0.246	0.477	0.956	0.658	0.138	0.642	0.438	0.649	0.684	0.533	0.586	0.65	0.454
2	0.627	0.326	2.833	0.334	0.223	0.209	0.146	0.78	0.523	0.701	0.496	0.48	0.361	0.673	0.566	0.64	0.325	0.64	0.457	0.835	1.065	0.398	0.205	-0.051	0.703	0.762	0.437	0.005	0.601	0.712	0.496	0.004	0.573	1.042	0.148	0.618	0.286	0.624	0.879	0.52	0.137	0.368	-0.007	0.78	0.368	0.011	0.647	0.673	0.729
2	0.553	0.36	1.889	0.339	0.109	0.169	0.134	0.613	0.535	0.542	0.528	0.593	0.41	0.781	0.633	0.353	0.404	0.479	0.49	0.787	1.035	0.499	0.27	-0.022	0.743	0.688	0.453	0.008	0.329	0.522	1.178	1.422	0.573	0.728	0.032	0.702	0.312	0.036	-0.188	0.46	0.122	0.187	-0.015	0.898	0.348	0.013	0.647	0.673	0.654
2	0.401	0.548	0.333	0.42	0.294	0.288	0.217	0.913	0.675	0.854	0.705	0.363	0.363	0.557	0.45	0.646	0.532	0.646	0.661	0.682	0.901	0.537	0.333	0.129	0.715	0.636	0.113	0.002	0.601	0.712	1.021	1.246	0.607	0.64	0.05	0.511	0.232	0.125	-0.058	0.73	0.165	0.506	0.148	0.815	0.419	0.069	0.523	0.492	0.479
2	0.456	0.557	0.333	0.298	0.284	0.442	0.265	0.687	0.769	0.847	0.727	0.439	0.41	0.796	0.664	0.628	0.522	0.628	0.628	0.723	0.974	0.528	0.242	0.002	0.384	0.411	0.643	0.049	0.667	0.745	1.08	1.331	0.589	0.572	0.023	0.605	0.273	0.127	-0.105	0.477	0.117	0.409	0.025	0.57	0.437	0.058	0.54	0.682	0.55
2	0.504	0.427	0.056	0.244	0.244	0.543	0.475	0.823	0.763	0.703	0.765	0.624	0.624	0.624	0.624	0.408	0.506	0.408	0.506	0.706	0.585	0.537	0.55	0.449	0.587	0.553	0.581	0.025	0.411	0.578	0.434	0.007	0.787	0.726	0.044	0.543	0.165	0.516	0.96	0.75	0.084	0.687	0.54	0.69	0.538	0.108	0.677	0.678	0.522
2	0.52	0.481	0.0	0.662	0.662	0.56	0.581	0.643	0.806	0.4	0.647	0.0	0.0	0.0	0.0	0.0	0.0	0.0	0.0	0.742	0.781	0.482	0.491	0.233	0.594	0.608	0.617	0.028	0.386	0.579	0.678	0.048	0.618	0.64	0.023	0.58	0.25	0.529	0.944	0.678	0.148	0.621	0.235	0.694	0.591	0.158	0.65	0.659	0.581
2	0.437	0.335	0.5	0.367	0.212	0.273	0.201	0.742	0.54	0.567	0.522	0.892	0.542	0.892	0.761	0.4	0.438	0.406	0.476	0.705	0.914	0.432	0.332	0.088	0.426	0.534	0.536	0.029	0.243	0.463	1.053	1.241	0.542	0.81	0.118	0.343	0.198	0.104	-0.109	0.368	0.116	0.32	0.003	0.872	0.544	0.174	0.362	0.328	0.525
2	0.591	0.247	1.5	0.458	0.24	0.457	0.197	0.718	0.506	0.526	0.468	0.739	0.37	0.739	0.632	0.388	0.315	0.438	0.449	0.791	0.83	0.499	0.54	0.206	0.552	0.563	0.34	0.004	0.601	0.712	0.538	0.01	0.363	0.728	0.026	0.603	0.411	0.602	0.973	0.707	0.322	0.659	0.22	0.662	0.649	0.169	0.69	0.707	0.655
2	0.16	0.413	0.0	0.409	0.409	0.23	0.267	0.606	0.76	0.338	0.588	0.0	0.0	0.0	0.0	0.0	0.0	0.0	0.0	0.44	0.309	0.47	0.298	0.664	0.48	0.537	0.458	0.108	0.534	0.69	0.414	0.075	0.549	0.58	0.163	0.3	0.175	0.164	0.809	0.675	0.186	0.4	0.245	0.766	0.517	0.834	0.511	0.515	0.153
2	0.461	0.218	0.944	0.331	0.226	0.278	0.143	0.686	0.498	0.472	0.436	0.638	0.491	0.763	0.663	0.38	0.367	0.38	0.423	0.724	0.955	0.478	0.282	0.024	0.54	0.573	0.644	0.049	0.424	0.609	0.274	0.001	0.062	0.348	0.005	0.584	0.269	0.479	0.995	0.652	0.742	0.404	0.022	0.71	0.521	0.121	0.566	0.592	0.551
2	0.424	0.402	0.556	0.304	0.27	0.284	0.177	0.734	0.591	0.553	0.586	0.707	0.362	0.707	0.645	0.442	0.511	0.469	0.543	0.696	0.898	0.56	0.348	0.123	0.475	0.453	0.368	0.011	0.601	0.712	0.414	0.012	0.63	0.496	0.017	0.584	0.269	0.441	0.978	0.761	0.159	0.509	0.131	0.655	0.463	0.09	0.572	0.636	0.503
2	0.472	0.51	0.889	0.249	0.202	0.361	0.16	0.714	0.683	0.645	0.745	0.581	0.445	0.702	0.597	0.582	0.548	0.582	0.645	0.721	0.866	0.577	0.404	0.148	0.597	0.524	0.529	0.023	0.703	0.745	0.453	0.012	0.225	0.0	0.0	0.584	0.269	0.489	0.991	0.819	0.484	0.544	0.14	0.716	0.543	0.14	0.601	0.612	0.546
2	0.513	0.443	0.278	0.535	0.337	0.441	0.335	0.843	0.612	0.736	0.58	0.95	0.664	0.95	0.86	0.382	0.445	0.382	0.46	0.705	0.545	0.495	0.571	0.508	0.572	0.582	0.425	0.008	0.601	0.712	0.688	0.054	0.582	1.072	0.377	0.598	0.273	0.48	0.655	0.71	0.174	0.696	0.564	0.672	0.58	0.15	0.719	0.716	0.521
2	0.517	0.247	0.444	0.311	0.186	0.511	0.285	0.821	0.586	0.699	0.482	0.684	0.41	0.787	0.683	0.38	0.426	0.416	0.471	0.722	0.638	0.47	0.525	0.326	0.468	0.529	0.802	0.089	0.557	0.705	0.697	0.057	0.594	0.466	0.008	0.584	0.269	0.528	0.949	0.626	0.149	0.674	0.427	0.632	0.453	0.045	0.612	0.681	0.56
2	0.507	0.312	0.167	0.352	0.184	0.534	0.384	0.483	0.606	0.266	0.474	0.534	0.471	0.534	0.514	0.398	0.494	0.44	0.517	0.751	0.944	0.396	0.376	0.07	0.401	0.551	0.494	0.014	0.904	0.91	0.519	0.016	0.431	0.458	0.008	0.584	0.269	0.521	0.982	0.555	0.235	0.513	0.073	0.606	0.53	0.098	0.511	0.631	0.592
2	0.526	0.449	0.778	0.357	0.255	0.507	0.224	0.713	0.754	0.522	0.679	0.8	0.465	0.8	0.624	0.464	0.51	0.539	0.593	0.741	0.743	0.489	0.502	0.245	0.535	0.559	0.735	0.056	0.648	0.749	0.578	0.022	0.655	0.77	0.05	0.564	0.227	0.535	0.942	0.684	0.131	0.635	0.266	0.646	0.598	0.161	0.713	0.732	0.583
2	0.451	0.582	0.0	0.614	0.614	0.497	0.521	0.698	0.875	0.493	0.737	0.0	0.0	0.0	0.0	0.0	0.0	0.0	0.0	0.661	0.506	0.446	0.526	0.545	0.688	0.704	0.437	0.014	0.601	0.712	0.872	0.31	0.668	0.711	0.056	0.703	0.266	0.429	0.703	0.69	0.125	0.673	0.661	0.746	0.455	0.071	0.662	0.63	0.449
2	0.558	0.6	1.222	0.366	0.228	0.445	0.195	0.899	0.618	0.831	0.735	0.696	0.367	0.825	0.623	0.467	0.561	0.616	0.663	0.777	0.895	0.591	0.468	0.129	0.569	0.492	0.448	0.007	0.836	0.804	0.639	0.028	0.636	0.284	0.002	0.584	0.269	0.571	0.977	0.825	0.169	0.612	0.163	0.667	0.562	0.095	0.752	0.74	0.634
2	0.309	0.169	0.0	0.514	0.514	0.367	0.397	0.472	0.592	0.113	0.371	0.0	0.0	0.0	0.0	0.0	0.0	0.0	0.0	0.643	1.084	0.444	-0.417	-0.068	0.542	0.556	0.0	0.001	0.601	0.712	0.667	0.181	0.61	0.522	0.043	0.584	0.269	0.309	0.82	0.575	0.13	0.653	1.38	0.609	0.419	0.127	0.778	0.799	-0.545
2	0.572	0.528	0.389	0.388	0.243	0.578	0.348	0.8	0.815	0.664	0.783	0.833	0.477	0.833	0.746	0.48	0.587	0.535	0.628	0.742	0.552	0.518	0.615	0.476	0.597	0.576	0.696	0.032	0.761	0.796	0.933	0.219	0.615	0.904	0.089	0.631	0.268	0.553	0.752	0.741	0.163	0.735	0.573	0.69	0.589	0.111	0.677	0.678	0.584
2	0.303	0.378	0.222	0.424	0.212	0.249	0.177	0.585	0.657	0.402	0.526	0.629	0.58	0.755	0.684	0.361	0.448	0.443	0.504	0.549	0.396	0.363	0.401	0.557	0.629	0.75	0.624	0.12	0.556	0.748	0.578	0.099	0.639	0.747	0.188	0.741	0.29	0.296	0.77	0.589	0.117	0.564	0.557	0.677	0.508	0.301	0.821	0.769	0.295
2	0.317	0.557	0.167	0.45	0.262	0.283	0.219	0.73	0.728	0.674	0.711	0.379	0.359	0.394	0.379	0.62	0.763	0.672	0.789	0.564	0.427	0.577	0.402	0.511	0.512	0.466	0.653	0.132	0.486	0.618	0.591	0.099	0.591	0.754	0.18	0.559	0.257	0.311	0.776	0.695	0.166	0.563	0.502	0.652	0.489	0.23	0.61	0.665	0.327
2	0.266	0.303	0.222	0.402	0.162	0.221	0.145	0.595	0.528	0.402	0.464	0.609	0.609	0.899	0.838	0.344	0.427	0.398	0.46	0.532	0.423	0.298	0.372	0.573	0.421	0.672	0.513	0.077	0.595	0.802	0.791	0.582	0.438	0.876	0.542	0.557	0.343	0.09	0.092	0.454	0.205	0.519	0.438	0.624	0.549	0.559	0.534	0.634	0.252
2	0.351	0.564	0.111	0.281	0.281	0.375	0.287	0.676	0.848	0.528	0.731	0.797	0.606	0.797	0.747	0.506	0.628	0.56	0.661	0.642	0.814	0.608	0.336	0.213	0.705	0.569	0.329	0.013	0.601	0.712	0.647	0.118	0.655	0.406	0.015	0.584	0.269	0.36	0.892	0.868	0.168	0.521	0.251	0.775	0.352	0.05	0.647	0.673	0.417
2	0.338	0.373	0.222	0.324	0.196	0.286	0.207	0.652	0.692	0.414	0.574	0.428	0.428	0.532	0.494	0.519	0.619	0.54	0.65	0.646	0.926	0.501	0.238	0.079	0.597	0.591	0.413	0.025	0.601	0.712	0.96	1.223	0.577	0.533	0.038	0.584	0.269	0.088	-0.028	0.638	0.162	0.451	0.125	0.734	0.196	0.011	0.647	0.673	0.422
2	0.579	0.526	1.556	0.341	0.153	0.44	0.183	0.951	0.628	0.918	0.655	0.842	0.365	0.869	0.707	0.4	0.476	0.547	0.566	0.807	1.073	0.491	-0.141	-0.067	0.542	0.556	0.539	0.012	0.542	0.687	0.815	0.088	0.636	0.656	0.017	0.646	0.263	0.583	0.916	0.67	0.137	0.0	0.264	0.672	0.499	0.164	0.647	0.673	0.497
2	0.175	0.661	0.0	0.42	0.42	0.244	0.28	0.741	0.929	0.565	0.807	0.0	0.0	0.0	0.0	0.0	0.0	0.0	0.0	0.54	0.859	0.532	-0.179	-0.052	0.542	0.556	0.592	0.227	0.527	0.661	0.0	0.38	0.582	0.637	0.09	0.584	0.269	0.376	0.618	0.681	0.171	0.0	0.264	0.672	0.499	0.164	0.647	0.673	0.497
2	0.425	0.265	0.056	0.408	0.408	0.446	0.405	0.492	0.617	0.212	0.434	0.624	0.624	0.624	0.624	0.386	0.479	0.386	0.479	0.677	0.727	0.482	0.42	0.26	0.468	0.519	0.641	0.06	0.595	0.723	0.681	0.093	0.628	0.679	0.055	0.326	0.147	0.429	0.88	0.655	0.138	0.579	0.288	0.646	0.465	0.092	0.394	0.507	0.483
2	0.612	0.598	2.0	0.47	0.224	0.409	0.178	0.939	0.549	0.897	0.705	0.852	0.365	0.852	0.632	0.478	0.551	0.679	0.663	0.815	0.944	0.533	0.469	0.073	0.723	0.644	0.576	0.012	0.598	0.705	0.702	0.031	0.694	0.87	0.055	0.762	0.271	0.616	0.931	0.75	0.126	0.625	0.129	0.75	0.502	0.037	0.879	0.748	0.696
2	0.485	0.315	0.389	0.357	0.196	0.486	0.273	0.731	0.562	0.548	0.528	0.813	0.59	0.813	0.725	0.455	0.47	0.455	0.533	0.706	0.661	0.478	0.507	0.358	0.577	0.6	0.611	0.034	0.57	0.71	0.925	0.364	0.592	0.756	0.061	0.564	0.257	0.454	0.655	0.672	0.161	0.644	0.385	0.687	0.563	0.153	0.615	0.642	0.525
2	0.49	0.465	0.389	0.412	0.285	0.445	0.277	0.843	0.703	0.736	0.645	0.756	0.485	0.756	0.653	0.448	0.485	0.51	0.551	0.712	0.691	0.551	0.506	0.341	0.594	0.545	0.509	0.017	0.218	0.389	0.274	0.001	0.256	0.773	0.066	0.544	0.486	0.501	0.947	0.77	0.437	0.638	0.349	0.69	0.574	0.164	0.667	0.672	0.534
2	0.382	0.411	0.111	0.075	0.075	0.42	0.314	0.818	0.751	0.695	0.697	0.573	0.573	0.684	0.646	0.452	0.529	0.452	0.545	0.638	0.627	0.532	0.431	0.403	0.512	0.504	0.458	0.025	0.415	0.582	0.609	0.073	0.591	0.563	0.035	0.693	0.299	0.393	0.914	0.707	0.169	0.573	0.361	0.635	0.575	0.335	0.668	0.715	0.408
2	0.302	0.321	0.333	0.321	0.202	0.222	0.132	0.744	0.512	0.569	0.474	0.538	0.538	0.68	0.635	0.493	0.52	0.493	0.55	0.607	0.769	0.499	0.304	0.236	0.589	0.589	0.443	0.038	0.601	0.712	0.609	0.124	0.608	0.694	0.134	0.71	0.295	0.299	0.792	0.672	0.152	0.505	0.294	0.687	0.352	0.071	0.647	0.673	0.36
2	0.519	0.519	0.444	0.422	0.285	0.484	0.286	0.877	0.682	0.794	0.689	0.735	0.496	0.751	0.665	0.48	0.527	0.485	0.567	0.748	0.84	0.535	0.46	0.17	0.554	0.532	0.603	0.025	0.483	0.631	0.468	0.009	0.685	0.429	0.006	0.584	0.269	0.534	0.989	0.741	0.128	0.59	0.169	0.687	0.585	0.15	0.651	0.665	0.59
2	0.521	0.515	0.278	0.312	0.198	0.539	0.342	0.677	0.798	0.573	0.715	0.596	0.467	0.63	0.568	0.519	0.593	0.594	0.669	0.726	0.652	0.503	0.548	0.389	0.55	0.557	0.486	0.012	0.453	0.622	0.912	0.262	0.521	0.643	0.023	0.585	0.302	0.506	0.769	0.739	0.216	0.667	0.389	0.701	0.65	0.269	0.544	0.584	0.549
2	0.686	0.449	1.056	0.26	0.193	0.614	0.325	1.004	0.691	1.006	0.739	0.9	0.564	0.9	0.719	0.464	0.514	0.535	0.574	0.84	0.753	0.522	0.657	0.287	0.416	0.442	0.516	0.005	0.546	0.677	0.634	0.01	0.54	0.711	0.012	0.549	0.28	0.695	0.983	0.687	0.193	0.73	0.25	0.573	0.773	0.282	0.615	0.731	0.737
2	0.514	0.364	0.667	0.351	0.247	0.442	0.233	0.697	0.671	0.491	0.566	0.725	0.374	0.751	0.616	0.391	0.383	0.409	0.453	0.743	0.827	0.459	0.475	0.209	0.584	0.623	0.205	0.002	0.601	0.712	1.063	0.808	0.594	0.856	0.095	0.603	0.269	0.394	0.264	0.514	0.123	0.621	0.247	0.689	0.515	0.082	0.622	0.645	0.58
2	0.589	0.497	1.333	0.383	0.208	0.396	0.211	0.737	0.517	0.676	0.616	0.809	0.48	0.809	0.684	0.478	0.512	0.565	0.605	0.711	0.342	0.528	0.679	0.718	0.559	0.542	0.628	0.019	0.477	0.63	0.702	0.036	0.618	0.761	0.032	0.377	0.174	0.597	0.946	0.739	0.161	0.75	0.602	0.681	0.773	0.53	0.618	0.648	0.541
2	0.391	0.521	0.611	0.353	0.189	0.228	0.137	0.783	0.582	0.635	0.643	0.671	0.413	0.684	0.613	0.477	0.551	0.553	0.599	0.676	0.903	0.577	0.308	0.108	0.7	0.593	0.437	0.022	0.601	0.712	1.006	1.198	0.615	0.643	0.055	0.716	0.295	0.144	-0.022	0.825	0.18	0.42	0.056	0.727	0.272	0.018	0.647	0.673	0.483
2	0.451	0.375	0.5	0.402	0.217	0.37	0.213	0.975	0.588	0.959	0.576	0.764	0.496	0.764	0.654	0.412	0.417	0.412	0.463	0.69	0.701	0.514	0.473	0.345	0.319	0.373	0.227	0.004	0.601	0.712	0.972	0.639	0.509	0.952	0.264	0.549	0.297	0.334	0.266	0.713	0.218	0.558	0.189	0.46	0.66	0.467	0.616	0.837	0.493
2	0.503	0.458	1.167	0.407	0.208	0.234	0.153	0.798	0.557	0.66	0.616	0.84	0.411	0.902	0.733	0.444	0.499	0.527	0.578	0.734	0.804	0.537	0.477	0.233	0.572	0.541	0.227	0.002	0.601	0.712	0.361	0.004	0.299	0.943	0.177	0.636	0.474	0.501	0.856	0.747	0.388	0.615	0.248	0.675	0.595	0.182	0.696	0.701	0.56
2	0.332	0.715	0.0	0.531	0.531	0.388	0.418	0.771	0.966	0.614	0.855	0.0	0.0	0.0	0.0	0.0	0.0	0.0	0.0	0.586	0.491	0.545	0.418	0.522	0.696	0.617	0.523	0.053	0.603	0.703	0.324	0.01	0.881	0.496	0.031	0.584	0.269	0.351	0.968	0.816	0.06	0.583	0.562	0.737	0.303	0.037	0.647	0.673	0.352
2	0.38	0.276	0.389	0.307	0.236	0.342	0.182	0.708	0.568	0.509	0.51	0.56	0.39	0.585	0.511	0.65	0.45	0.65	0.525	0.655	0.768	0.533	0.369	0.23	0.577	0.548	0.547	0.046	0.568	0.686	0.468	0.025	0.57	0.599	0.044	0.577	0.273	0.395	0.945	0.744	0.188	0.555	0.3	0.699	0.398	0.066	0.624	0.638	0.439
2	0.417	0.533	0.056	0.477	0.477	0.406	0.399	0.734	0.8	0.553	0.717	0.54	0.54	0.54	0.54	0.511	0.634	0.511	0.634	0.672	0.725	0.449	0.431	0.306	0.416	0.509	0.425	0.017	0.601	0.712	0.942	0.638	0.551	0.734	0.082	0.216	0.132	0.34	0.414	0.624	0.173	0.56	0.244	0.627	0.588	0.298	0.477	0.59	0.465
2	0.51	0.492	0.778	0.371	0.189	0.484	0.211	0.655	0.598	0.639	0.669	0.379	0.358	0.611	0.483	0.52	0.514	0.597	0.625	0.728	0.713	0.558	0.509	0.297	0.601	0.543	0.65	0.036	0.526	0.65	0.733	0.078	0.564	0.648	0.026	0.684	0.31	0.517	0.917	0.779	0.199	0.63	0.279	0.681	0.634	0.248	0.693	0.694	0.558
2	0.519	0.184	0.278	0.396	0.297	0.466	0.34	0.436	0.546	0.285	0.382	0.649	0.581	0.751	0.683	0.319	0.396	0.439	0.433	0.753	0.891	0.484	0.439	0.138	0.399	0.465	0.368	0.006	0.601	0.712	0.324	0.001	0.663	0.284	0.002	0.584	0.269	0.535	0.998	0.649	0.119	0.546	0.1	0.589	0.615	0.198	0.56	0.68	0.594
2	0.346	0.231	0.389	0.288	0.262	0.163	0.151	0.548	0.532	0.264	0.422	0.607	0.36	0.858	0.72	0.334	0.361	0.403	0.438	0.631	0.748	0.474	0.254	0.088	0.349	0.435	0.757	0.206	0.641	0.752	0.944	1.036	0.554	0.796	0.194	0.436	0.23	0.115	-0.001	0.606	0.167	0.38	0.047	0.522	0.296	0.032	0.647	0.673	0.437
2	0.614	0.573	2.667	0.362	0.219	0.169	0.143	0.721	0.714	0.703	0.719	0.601	0.36	0.762	0.588	0.547	0.598	0.634	0.672	0.825	1.04	0.532	0.328	-0.019	0.517	0.508	0.066	0.0	0.601	0.712	0.414	0.003	0.831	0.901	0.066	0.569	0.158	0.62	0.946	0.744	0.065	0.516	0.029	0.693	0.426	0.018	0.524	0.575	0.71
2	0.641	0.526	1.389	0.456	0.226	0.45	0.251	0.715	0.718	0.612	0.693	0.716	0.362	0.716	0.528	0.477	0.48	0.558	0.573	0.833	0.941	0.497	0.505	0.085	0.587	0.589	0.406	0.004	0.601	0.712	0.508	0.004	0.621	0.528	0.005	0.584	0.269	0.653	0.993	0.707	0.152	0.627	0.106	0.689	0.636	0.108	0.671	0.676	0.724
2	0.526	0.425	0.944	0.363	0.254	0.337	0.2	0.761	0.657	0.598	0.616	0.757	0.506	0.757	0.642	0.445	0.474	0.493	0.553	0.754	0.858	0.511	0.461	0.163	0.572	0.566	0.523	0.014	0.638	0.735	1.114	1.073	0.589	0.679	0.029	0.444	0.216	0.345	0.1	0.661	0.16	0.584	0.15	0.677	0.618	0.193	0.676	0.687	0.596
2	0.512	0.546	0.944	0.345	0.269	0.342	0.188	0.664	0.705	0.614	0.703	0.689	0.36	0.714	0.629	0.478	0.545	0.671	0.633	0.757	0.97	0.591	0.35	0.041	0.535	0.47	0.519	0.016	0.693	0.735	1.113	1.168	0.611	0.773	0.056	0.518	0.232	0.276	0.0	0.931	0.202	0.521	0.078	0.701	0.494	0.069	0.529	0.573	0.6
2	0.305	0.407	0.444	0.193	0.135	0.156	0.101	0.836	0.605	0.724	0.574	0.752	0.575	0.838	0.722	0.433	0.501	0.449	0.532	0.576	0.535	0.403	0.386	0.486	0.658	0.727	0.458	0.042	0.747	0.836	0.76	0.362	0.645	0.753	0.192	0.593	0.241	0.261	0.55	0.618	0.121	0.519	0.336	0.718	0.55	0.438	0.714	0.681	0.324
2	0.607	0.631	0.111	0.543	0.327	0.606	0.51	0.89	0.86	0.814	0.859	0.58	0.58	0.635	0.612	0.63	0.676	0.63	0.728	0.761	0.533	0.648	0.657	0.526	0.614	0.476	0.359	0.004	0.601	0.712	0.414	0.003	0.681	0.878	0.06	0.715	0.263	0.615	0.951	0.859	0.154	0.761	0.598	0.697	0.67	0.185	0.74	0.71	0.606
2	0.35	0.317	0.167	0.329	0.226	0.34	0.248	0.555	0.66	0.414	0.532	0.681	0.607	0.681	0.653	0.412	0.511	0.412	0.511	0.583	0.42	0.48	0.458	0.642	0.537	0.57	0.293	0.011	0.601	0.712	0.742	0.237	0.6	0.656	0.078	0.426	0.203	0.338	0.745	0.69	0.161	0.595	0.567	0.687	0.523	0.253	0.584	0.622	0.345
2	0.457	0.391	0.556	0.239	0.239	0.369	0.206	0.903	0.626	0.837	0.663	0.354	0.354	0.796	0.699	0.658	0.431	0.658	0.524	0.705	0.797	0.518	0.42	0.198	0.693	0.64	0.631	0.046	0.619	0.722	1.031	0.93	0.608	0.613	0.029	0.675	0.286	0.324	0.217	0.675	0.152	0.56	0.185	0.759	0.51	0.113	0.757	0.677	0.528
2	0.422	0.416	0.722	0.38	0.146	0.24	0.143	0.935	0.591	0.891	0.566	0.821	0.361	0.821	0.706	0.416	0.481	0.456	0.519	0.691	0.867	0.478	0.357	0.139	0.745	0.711	0.513	0.028	0.835	0.846	1.032	1.184	0.565	0.855	0.173	0.757	0.331	0.094	-0.105	0.644	0.17	0.554	0.222	0.797	0.152	0.005	0.647	0.673	0.495
2	0.393	0.337	0.389	0.224	0.159	0.391	0.193	0.76	0.588	0.6	0.598	0.368	0.368	0.665	0.586	0.621	0.506	0.621	0.581	0.663	0.768	0.403	0.393	0.261	0.579	0.674	0.384	0.014	0.601	0.712	0.9	0.552	0.568	0.482	0.018	0.584	0.269	0.343	0.535	0.54	0.145	0.547	0.25	0.668	0.471	0.119	0.731	0.726	0.454
2	0.619	0.083	0.111	0.32	0.259	0.646	0.521	0.486	0.532	0.136	0.349	0.529	0.529	0.592	0.566	0.323	0.386	0.323	0.393	0.786	0.652	0.447	0.634	0.393	0.394	0.494	0.532	0.008	0.728	0.808	0.324	0.0	0.623	0.588	0.009	0.736	0.296	0.632	0.994	0.592	0.127	0.727	0.383	0.588	0.72	0.266	0.555	0.678	0.65
2	0.483	0.528	0.111	0.341	0.31	0.51	0.402	0.741	0.769	0.565	0.697	0.624	0.624	0.765	0.722	0.482	0.563	0.482	0.581	0.691	0.57	0.455	0.517	0.398	0.663	0.68	0.771	0.092	0.605	0.739	0.496	0.015	0.605	0.675	0.037	0.743	0.307	0.496	0.96	0.704	0.161	0.647	0.405	0.725	0.58	0.179	0.754	0.698	0.517
2	0.502	0.366	0.167	0.304	0.28	0.514	0.38	0.747	0.654	0.575	0.59	0.907	0.663	0.907	0.847	0.457	0.525	0.476	0.561	0.712	0.633	0.524	0.539	0.416	0.512	0.512	0.35	0.006	0.601	0.712	0.681	0.055	0.604	0.394	0.005	0.584	0.269	0.513	0.951	0.713	0.163	0.685	0.535	0.649	0.46	0.053	0.662	0.699	0.526
2	0.476	0.38	0.667	0.421	0.052	0.399	0.2	0.633	0.583	0.39	0.546	0.914	0.555	1.009	0.854	0.418	0.486	0.558	0.548	0.726	0.886	0.474	0.381	0.106	0.488	0.54	0.633	0.041	0.641	0.751	0.508	0.018	0.426	0.466	0.009	0.584	0.269	0.492	0.979	0.661	0.262	0.542	0.131	0.624	0.495	0.087	0.682	0.732	0.556
2	0.307	0.263	0.0	0.513	0.513	0.365	0.395	0.524	0.657	0.2	0.454	0.0	0.0	0.0	0.0	0.0	0.0	0.0	0.0	0.475	0.157	0.489	0.431	0.695	0.488	0.525	0.741	0.24	0.529	0.678	0.39	0.022	0.649	0.38	0.017	0.584	0.269	0.327	0.969	0.603	0.116	0.588	0.703	0.632	0.508	0.293	0.596	0.671	0.265
2	0.377	0.261	0.333	0.237	0.204	0.348	0.196	0.449	0.563	0.485	0.52	0.75	0.573	0.75	0.681	0.44	0.494	0.44	0.525	0.658	0.813	0.44	0.357	0.212	0.49	0.576	0.384	0.017	0.601	0.712	0.519	0.039	0.582	0.533	0.029	0.584	0.269	0.392	0.946	0.624	0.155	0.49	0.147	0.684	0.525	0.216	0.601	0.635	0.444
2	0.441	0.382	0.111	0.508	0.341	0.396	0.366	0.683	0.637	0.468	0.594	0.549	0.549	0.664	0.625	0.44	0.543	0.44	0.545	0.68	0.674	0.505	0.473	0.371	0.624	0.608	0.306	0.006	0.601	0.712	0.434	0.012	0.721	0.869	0.166	0.603	0.212	0.442	0.858	0.733	0.109	0.612	0.367	0.71	0.502	0.116	0.754	0.709	0.486
2	0.375	0.319	0.556	0.292	0.184	0.231	0.134	0.718	0.545	0.526	0.528	0.584	0.377	0.736	0.627	0.479	0.511	0.619	0.582	0.67	0.942	0.438	0.24	0.05	0.428	0.53	0.513	0.037	0.931	0.902	1.001	1.287	0.538	0.549	0.034	0.615	0.303	0.079	-0.078	0.664	0.19	0.461	0.107	0.63	0.316	0.032	0.647	0.673	0.46
2	0.314	0.238	0.0	0.518	0.518	0.371	0.401	0.51	0.64	0.177	0.432	0.0	0.0	0.0	0.0	0.0	0.0	0.0	0.0	0.49	0.18	0.478	0.429	0.654	0.507	0.551	0.758	0.256	0.534	0.687	0.519	0.058	0.517	0.716	0.144	0.538	0.288	0.316	0.837	0.609	0.19	0.562	0.508	0.637	0.583	0.559	0.619	0.682	0.283
2	0.533	0.429	0.056	0.455	0.455	0.552	0.5	0.794	0.735	0.654	0.725	0.486	0.486	0.486	0.486	0.499	0.619	0.499	0.619	0.709	0.493	0.463	0.597	0.544	0.547	0.594	0.641	0.03	0.474	0.653	0.563	0.018	0.54	0.255	0.002	0.584	0.269	0.547	0.985	0.681	0.192	0.713	0.586	0.659	0.651	0.251	0.696	0.712	0.526
2	0.432	0.411	0.167	0.246	0.246	0.455	0.319	0.876	0.723	0.792	0.787	0.379	0.379	0.506	0.48	0.7	0.663	0.7	0.748	0.672	0.653	0.449	0.457	0.346	0.562	0.616	0.631	0.054	0.596	0.736	0.953	0.629	0.573	0.563	0.024	0.789	0.336	0.366	0.466	0.612	0.158	0.584	0.289	0.646	0.527	0.156	0.836	0.8	0.485
2	0.393	0.335	0.556	0.278	0.146	0.317	0.15	0.967	0.557	0.944	0.568	0.545	0.545	0.77	0.694	0.529	0.47	0.529	0.524	0.653	0.691	0.528	0.399	0.276	0.567	0.546	0.656	0.082	0.614	0.715	0.468	0.024	0.631	0.796	0.142	0.61	0.254	0.397	0.868	0.721	0.15	0.512	0.169	0.671	0.602	0.401	0.677	0.692	0.443
2	0.14	0.542	0.111	0.075	0.075	0.149	0.104	0.654	0.82	0.466	0.689	0.559	0.559	0.561	0.56	0.455	0.565	0.468	0.572	0.395	0.205	0.753	0.215	0.378	0.52	0.328	0.685	0.504	0.792	0.729	0.508	0.171	0.579	0.329	0.034	0.584	0.269	0.149	0.834	0.874	0.209	0.33	0.125	0.661	0.48	0.668	0.604	0.653	0.173
2	0.111	0.339	0.167	0.221	0.131	0.085	0.041	0.644	0.669	0.402	0.53	0.562	0.558	0.615	0.583	0.391	0.485	0.421	0.502	0.435	0.41	0.474	0.086	0.134	0.488	0.54	0.661	0.526	0.658	0.762	0.0	0.38	0.582	0.637	0.09	0.584	0.269	0.376	0.618	0.681	0.171	0.0	0.264	0.672	0.499	0.164	0.647	0.673	0.497
2	0.271	0.503	0.278	0.268	0.268	0.153	0.125	0.62	0.755	0.518	0.651	0.47	0.404	0.598	0.503	0.498	0.6	0.558	0.633	0.582	0.72	0.516	0.219	0.127	0.309	0.362	0.672	0.199	0.603	0.714	0.361	0.022	0.557	0.11	0.002	0.584	0.269	0.294	0.98	0.647	0.174	0.417	0.135	0.517	0.252	0.032	0.647	0.673	0.352
2	0.566	0.315	1.0	0.46	0.247	0.462	0.227	0.84	0.485	0.732	0.484	0.47	0.47	0.84	0.69	0.773	0.395	0.773	0.483	0.77	0.78	0.47	0.533	0.237	0.621	0.638	0.647	0.025	0.721	0.795	1.108	0.793	0.543	0.969	0.139	0.7	0.326	0.437	0.241	0.736	0.201	0.652	0.244	0.69	0.617	0.148	0.766	0.73	0.627
2	0.35	0.209	0.056	0.343	0.343	0.381	0.34	0.469	0.588	0.157	0.388	0.506	0.506	0.506	0.506	0.313	0.388	0.313	0.388	0.61	0.575	0.388	0.42	0.464	0.438	0.589	0.392	0.02	0.601	0.712	0.414	0.021	0.706	0.666	0.082	0.11	-0.003	0.362	0.918	0.586	0.084	0.49	0.179	0.725	0.628	0.668	0.48	0.519	0.375
2	0.521	0.589	0.889	0.353	0.243	0.393	0.204	0.812	0.782	0.685	0.747	0.489	0.356	0.652	0.537	0.496	0.557	0.641	0.656	0.762	0.973	0.512	0.359	0.042	0.589	0.576	0.472	0.011	0.522	0.665	1.111	1.082	0.577	0.692	0.032	0.666	0.298	0.336	0.091	0.707	0.177	0.543	0.095	0.689	0.442	0.04	0.709	0.698	0.609
2	0.648	0.526	2.722	0.24	0.153	0.375	0.169	0.773	0.728	0.802	0.697	0.532	0.36	0.629	0.501	0.512	0.495	0.62	0.638	0.848	1.071	0.532	0.14	-0.058	0.681	0.62	0.494	0.006	0.58	0.694	1.268	1.452	0.587	0.0	0.0	0.584	0.269	0.137	-0.186	0.856	0.201	0.355	-0.009	0.747	0.176	0.0	0.647	0.673	0.75
2	0.492	0.198	1.278	0.253	0.231	0.225	0.133	0.688	0.5	0.476	0.406	0.749	0.364	0.75	0.638	0.417	0.215	0.44	0.449	0.75	1.036	0.449	0.04	-0.056	0.678	0.696	0.649	0.041	0.644	0.763	1.121	1.407	0.542	0.329	0.003	0.584	0.269	0.086	-0.152	0.557	0.163	0.0	0.264	0.672	0.499	0.164	0.647	0.673	0.497
2	0.381	0.427	0.444	0.293	0.217	0.296	0.166	0.88	0.617	0.798	0.669	0.462	0.462	0.649	0.604	0.625	0.543	0.625	0.602	0.651	0.731	0.488	0.384	0.265	0.537	0.563	0.564	0.05	0.802	0.827	0.578	0.058	0.666	0.522	0.026	0.584	0.269	0.394	0.931	0.695	0.128	0.553	0.291	0.649	0.502	0.172	0.667	0.702	0.432
2	0.44	0.569	0.278	0.428	0.119	0.415	0.271	0.833	0.802	0.72	0.761	0.631	0.376	0.681	0.623	0.466	0.504	0.5	0.563	0.698	0.834	0.419	0.388	0.166	0.743	0.766	0.586	0.038	0.634	0.771	1.024	0.994	0.607	0.219	0.002	0.584	0.269	0.297	0.186	0.359	0.077	0.542	0.17	0.786	0.492	0.108	0.795	0.68	0.512
2	0.411	0.578	0.333	0.34	0.289	0.333	0.225	0.772	0.769	0.616	0.747	0.546	0.539	0.609	0.588	0.558	0.546	0.558	0.597	0.694	0.967	0.562	0.25	0.033	0.554	0.508	0.501	0.028	0.474	0.615	1.037	1.314	0.608	0.724	0.081	0.525	0.236	0.033	-0.138	0.583	0.132	0.413	0.043	0.692	0.406	0.058	0.546	0.592	0.502
2	0.482	0.503	0.5	0.302	0.212	0.468	0.24	0.698	0.74	0.542	0.701	0.592	0.404	0.613	0.541	0.58	0.617	0.607	0.684	0.721	0.807	0.547	0.445	0.204	0.559	0.525	0.583	0.029	0.576	0.686	0.989	0.587	0.597	0.646	0.031	0.787	0.324	0.421	0.496	0.739	0.173	0.563	0.162	0.623	0.598	0.216	0.709	0.748	0.548
2	0.473	0.411	0.333	0.365	0.254	0.453	0.28	0.825	0.611	0.705	0.637	0.693	0.629	0.693	0.667	0.421	0.488	0.479	0.521	0.701	0.68	0.539	0.498	0.362	0.626	0.578	0.392	0.01	0.601	0.712	0.958	0.496	0.611	0.814	0.095	0.631	0.271	0.418	0.52	0.759	0.169	0.628	0.352	0.693	0.602	0.235	0.737	0.712	0.511
2	0.411	0.537	0.056	0.296	0.296	0.451	0.394	0.728	0.838	0.542	0.737	0.599	0.599	0.599	0.599	0.526	0.653	0.526	0.653	0.654	0.619	0.511	0.451	0.385	0.547	0.55	0.601	0.052	0.563	0.692	0.952	0.714	0.59	0.802	0.131	0.554	0.255	0.309	0.312	0.667	0.161	0.592	0.361	0.642	0.492	0.129	0.599	0.665	0.456
2	0.429	0.551	0.611	0.316	0.159	0.213	0.17	0.774	0.498	0.621	0.671	0.651	0.383	0.676	0.603	0.492	0.588	0.667	0.672	0.714	1.061	0.528	-0.179	-0.065	0.542	0.556	0.481	0.022	0.701	0.763	0.778	0.183	0.621	0.819	0.131	0.6	0.255	0.414	0.747	0.718	0.155	0.0	0.264	0.672	0.499	0.164	0.647	0.673	0.497
2	0.536	0.222	0.056	0.354	0.354	0.567	0.502	0.434	0.545	0.169	0.367	0.731	0.731	0.731	0.731	0.354	0.439	0.354	0.439	0.74	0.686	0.453	0.553	0.363	0.356	0.46	0.066	0.0	0.601	0.712	0.529	0.013	0.352	0.7	0.031	0.415	0.351	0.548	0.966	0.592	0.306	0.685	0.426	0.579	0.569	0.116	0.404	0.569	0.572
2	0.357	0.501	0.111	0.385	0.348	0.344	0.292	0.764	0.752	0.604	0.727	0.56	0.411	0.56	0.515	0.495	0.614	0.537	0.64	0.648	0.838	0.499	0.186	0.019	0.592	0.59	0.745	0.179	0.796	0.82	0.942	0.948	0.566	0.563	0.041	0.615	0.288	0.219	0.195	0.813	0.204	0.247	-0.003	0.383	0.372	0.061	0.647	0.673	0.452
2	0.391	0.609	0.111	0.415	0.415	0.346	0.322	0.661	0.829	0.555	0.747	0.47	0.458	0.47	0.464	0.467	0.579	0.496	0.598	0.65	0.675	0.554	0.427	0.363	0.661	0.586	0.368	0.013	0.601	0.712	0.468	0.024	0.533	0.869	0.231	0.705	0.334	0.385	0.797	0.782	0.218	0.576	0.351	0.725	0.514	0.179	0.784	0.715	0.433
2	0.398	0.319	0.278	0.212	0.212	0.393	0.236	0.569	0.606	0.305	0.498	0.783	0.587	0.783	0.691	0.377	0.423	0.391	0.457	0.661	0.73	0.539	0.412	0.297	0.448	0.452	0.431	0.019	0.601	0.712	0.955	0.792	0.577	0.67	0.063	0.549	0.26	0.294	0.305	0.667	0.168	0.543	0.231	0.628	0.471	0.116	0.619	0.689	0.462
2	0.358	0.373	0.389	0.303	0.268	0.244	0.162	0.637	0.645	0.497	0.588	0.541	0.362	0.541	0.476	0.469	0.582	0.64	0.654	0.651	0.857	0.499	0.313	0.158	0.371	0.429	0.399	0.02	0.601	0.712	0.956	1.04	0.572	0.751	0.134	0.385	0.201	0.154	0.043	0.632	0.164	0.446	0.1	0.591	0.462	0.137	0.378	0.537	0.437
2	0.517	0.213	0.056	0.321	0.321	0.551	0.486	0.464	0.582	0.157	0.384	0.652	0.652	0.652	0.652	0.329	0.408	0.329	0.408	0.727	0.676	0.459	0.54	0.375	0.421	0.505	0.0	0.0	0.601	0.712	0.274	0.001	0.789	0.284	0.002	0.584	0.269	0.534	0.999	0.621	0.055	0.677	0.442	0.6	0.575	0.137	0.621	0.712	0.549
2	0.236	0.49	0.167	0.367	0.254	0.175	0.149	0.667	0.743	0.462	0.653	0.482	0.453	0.518	0.489	0.547	0.664	0.593	0.692	0.584	0.933	0.554	0.15	0.077	0.45	0.44	0.263	0.018	0.601	0.712	0.508	0.091	0.685	0.603	0.115	0.43	0.165	0.241	0.835	0.782	0.136	0.297	0.037	0.6	0.352	0.108	0.647	0.673	0.323
2	0.455	0.333	0.333	0.429	0.186	0.416	0.264	0.859	0.594	0.763	0.544	0.828	0.41	0.85	0.756	0.361	0.44	0.408	0.478	0.697	0.738	0.507	0.455	0.283	0.505	0.523	0.536	0.025	0.596	0.714	1.005	0.784	0.576	0.0	0.0	0.584	0.269	0.364	0.36	0.675	0.171	0.576	0.226	0.584	0.602	0.266	0.76	0.809	0.508
2	0.412	0.645	0.278	0.369	0.317	0.331	0.248	1.004	0.785	1.006	0.847	0.69	0.466	0.782	0.685	0.569	0.614	0.61	0.68	0.647	0.566	0.428	0.464	0.428	0.671	0.709	0.643	0.066	0.658	0.779	0.519	0.03	0.594	0.735	0.085	0.662	0.288	0.421	0.908	0.698	0.165	0.591	0.357	0.728	0.613	0.391	0.761	0.7	0.434
2	0.37	0.537	0.389	0.387	0.114	0.228	0.172	0.915	0.529	0.858	0.61	0.863	0.543	0.863	0.754	0.38	0.46	0.425	0.489	0.558	0.272	0.467	0.496	0.762	0.537	0.583	0.556	0.05	0.489	0.661	0.324	0.007	0.623	1.005	0.624	0.641	0.268	0.312	0.493	0.566	0.12	0.608	0.573	0.606	0.652	0.734	0.734	0.777	0.294
2	0.437	0.245	0.056	0.392	0.392	0.463	0.416	0.556	0.637	0.254	0.466	0.589	0.589	0.589	0.589	0.331	0.411	0.331	0.411	0.702	0.886	0.375	0.364	0.132	0.458	0.617	0.443	0.016	0.601	0.712	0.643	0.066	0.579	0.474	0.014	0.584	0.269	0.448	0.938	0.529	0.135	0.532	0.156	0.668	0.376	0.037	0.511	0.583	0.516
2	0.473	0.344	0.111	0.354	0.311	0.498	0.393	0.828	0.674	0.711	0.717	0.454	0.454	0.611	0.566	0.589	0.521	0.589	0.625	0.676	0.519	0.478	0.526	0.463	0.557	0.587	0.742	0.082	0.671	0.766	0.895	0.319	0.595	0.883	0.148	0.638	0.28	0.436	0.623	0.658	0.156	0.673	0.571	0.675	0.501	0.092	0.685	0.695	0.486
2	0.392	0.564	0.333	0.366	0.202	0.362	0.209	0.853	0.765	0.753	0.729	0.66	0.57	0.66	0.633	0.473	0.581	0.533	0.625	0.654	0.706	0.562	0.418	0.33	0.587	0.532	0.34	0.011	0.601	0.712	0.908	0.591	0.597	0.776	0.127	0.598	0.267	0.317	0.416	0.793	0.184	0.571	0.329	0.709	0.512	0.177	0.604	0.619	0.437
2	0.425	0.366	0.333	0.338	0.25	0.41	0.238	0.944	0.615	0.905	0.58	0.803	0.586	0.803	0.707	0.439	0.469	0.439	0.519	0.668	0.657	0.524	0.462	0.382	0.589	0.566	0.392	0.013	0.601	0.712	0.94	0.6	0.601	0.729	0.076	0.549	0.248	0.355	0.449	0.718	0.166	0.591	0.327	0.694	0.599	0.317	0.654	0.661	0.458
2	0.245	0.148	0.167	0.294	0.277	0.197	0.156	0.568	0.523	0.274	0.361	0.599	0.467	0.629	0.589	0.359	0.438	0.373	0.449	0.575	0.796	0.493	0.021	-0.017	0.542	0.556	0.687	0.259	0.463	0.633	0.39	0.034	0.569	0.815	0.424	0.428	0.219	0.218	0.633	0.606	0.158	0.0	0.264	0.672	0.499	0.164	0.647	0.673	0.497
2	0.462	0.649	1.0	0.253	0.156	0.274	0.138	0.867	0.652	0.806	0.791	0.494	0.365	0.712	0.555	0.56	0.577	0.694	0.676	0.725	0.955	0.514	0.217	-0.012	0.79	0.703	0.736	0.085	0.693	0.764	1.078	1.253	0.578	0.619	0.029	0.834	0.345	0.193	-0.047	0.724	0.179	0.0	0.264	0.672	0.499	0.164	0.647	0.673	0.497
2	-0.006	0.578	0.0	0.293	0.293	0.079	0.123	0.696	0.872	0.489	0.733	0.0	0.0	0.0	0.0	0.0	0.0	0.0	0.0	0.277	0.136	0.637	0.168	0.739	0.349	0.29	0.399	0.22	0.601	0.712	0.0	0.38	0.582	0.637	0.09	0.584	0.269	0.376	0.618	0.681	0.171	0.0	0.264	0.672	0.499	0.164	0.647	0.673	0.497
2	0.445	0.369	0.778	0.268	0.21	0.318	0.154	0.62	0.606	0.528	0.558	0.797	0.535	0.797	0.68	0.451	0.49	0.493	0.543	0.709	0.904	0.497	0.359	0.114	0.547	0.562	0.443	0.016	0.601	0.712	0.663	0.072	0.547	0.365	0.006	0.584	0.269	0.456	0.938	0.704	0.193	0.497	0.097	0.675	0.487	0.098	0.613	0.65	0.528
2	0.463	0.418	0.889	0.354	0.242	0.217	0.153	0.552	0.651	0.577	0.592	0.647	0.553	0.786	0.678	0.485	0.505	0.493	0.553	0.732	1.033	0.553	0.18	-0.025	0.5	0.478	0.448	0.014	0.539	0.661	0.274	0.001	0.641	0.503	0.014	0.584	0.269	0.48	0.989	0.764	0.154	0.417	0.026	0.615	0.252	0.011	0.647	0.673	0.559
2	0.584	0.303	1.611	0.332	0.229	0.369	0.182	0.728	0.374	0.542	0.488	0.695	0.364	0.747	0.632	0.362	0.314	0.404	0.424	0.806	1.033	0.516	0.26	-0.033	0.599	0.581	0.633	0.02	0.386	0.566	1.206	1.415	0.579	0.734	0.027	0.582	0.27	0.106	-0.177	0.411	0.106	0.424	0.004	0.749	0.328	0.008	0.647	0.673	0.684
2	0.49	0.604	0.056	0.378	0.378	0.52	0.462	0.896	0.868	0.825	0.892	0.614	0.614	0.614	0.614	0.454	0.563	0.454	0.563	0.712	0.689	0.52	0.459	0.22	0.703	0.644	0.848	0.14	0.647	0.737	1.052	0.873	0.586	0.889	0.137	0.764	0.323	0.342	0.177	0.701	0.17	0.591	0.209	0.714	0.512	0.092	0.888	0.778	0.559
2	0.594	0.189	0.944	0.191	0.191	0.558	0.259	0.934	0.518	0.889	0.51	0.683	0.486	0.772	0.665	0.417	0.449	0.429	0.499	0.78	0.721	0.488	0.59	0.323	0.498	0.535	0.376	0.004	0.601	0.712	1.097	0.608	0.563	0.64	0.014	0.548	0.267	0.529	0.493	0.678	0.178	0.69	0.304	0.637	0.697	0.256	0.642	0.697	0.638
2	0.444	0.162	0.833	0.219	0.219	0.28	0.145	0.777	0.408	0.625	0.412	0.709	0.394	0.709	0.633	0.415	0.383	0.433	0.48	0.704	0.856	0.413	0.32	0.068	0.527	0.627	0.762	0.112	0.611	0.76	1.051	1.171	0.512	0.757	0.079	0.566	0.301	0.197	-0.02	0.71	0.215	0.49	0.09	0.684	0.426	0.055	0.685	0.688	0.531
2	0.442	0.396	0.333	0.366	0.272	0.325	0.253	0.777	0.598	0.625	0.59	0.775	0.581	0.775	0.703	0.436	0.541	0.463	0.56	0.694	0.787	0.564	0.413	0.21	0.589	0.531	0.609	0.044	0.644	0.719	1.034	1.049	0.589	0.849	0.145	0.69	0.299	0.225	0.027	0.828	0.194	0.566	0.22	0.675	0.541	0.166	0.7	0.703	0.504
2	0.359	0.229	0.278	0.394	0.276	0.281	0.202	0.541	0.483	0.344	0.424	0.575	0.557	0.758	0.663	0.338	0.419	0.443	0.488	0.628	0.658	0.48	0.399	0.362	0.463	0.517	0.472	0.032	0.368	0.564	0.597	0.078	0.667	0.458	0.02	0.584	0.269	0.372	0.922	0.629	0.112	0.57	0.404	0.622	0.484	0.166	0.679	0.731	0.393
2	0.465	0.499	0.889	0.375	0.156	0.253	0.155	0.789	0.508	0.687	0.687	0.702	0.397	0.709	0.611	0.453	0.392	0.555	0.526	0.722	0.914	0.48	0.377	0.115	0.54	0.572	0.18	0.002	0.601	0.712	0.556	0.028	0.625	0.785	0.082	0.672	0.276	0.472	0.912	0.661	0.141	0.52	0.11	0.712	0.434	0.053	0.557	0.584	0.549
2	0.438	0.593	0.278	0.419	0.131	0.413	0.27	0.912	0.711	0.852	0.729	0.632	0.579	0.722	0.659	0.478	0.55	0.505	0.584	0.698	0.836	0.547	0.395	0.18	0.735	0.641	0.49	0.022	0.586	0.692	1.021	0.981	0.615	0.588	0.027	0.802	0.318	0.291	0.176	0.744	0.163	0.536	0.16	0.782	0.272	0.013	0.647	0.673	0.518
2	0.532	0.443	0.722	0.435	0.28	0.452	0.238	0.818	0.677	0.695	0.645	0.441	0.388	0.788	0.615	0.565	0.454	0.648	0.617	0.749	0.781	0.509	0.511	0.255	0.636	0.612	0.399	0.007	0.601	0.712	1.068	0.744	0.582	0.924	0.131	0.716	0.311	0.418	0.288	0.701	0.172	0.655	0.319	0.716	0.551	0.1	0.708	0.677	0.586
2	0.415	0.211	0.278	0.159	0.159	0.402	0.25	0.829	0.535	0.713	0.51	0.694	0.535	0.76	0.679	0.461	0.514	0.461	0.546	0.677	0.777	0.511	0.392	0.215	0.441	0.473	0.601	0.05	0.491	0.646	0.571	0.045	0.458	0.696	0.066	0.616	0.35	0.424	0.912	0.675	0.243	0.536	0.189	0.596	0.549	0.214	0.596	0.7	0.477
2	0.431	0.474	0.889	0.162	0.162	0.184	0.125	0.806	0.608	0.674	0.641	0.553	0.357	0.739	0.596	0.527	0.598	0.624	0.663	0.707	0.972	0.488	0.23	0.007	0.656	0.644	0.607	0.047	0.724	0.79	1.057	1.329	0.56	0.713	0.066	0.7	0.318	0.054	-0.138	0.842	0.214	0.451	0.06	0.737	0.322	0.024	0.647	0.673	0.522
2	0.356	0.584	0.333	0.384	0.219	0.206	0.178	0.809	0.488	0.697	0.685	0.459	0.459	0.622	0.557	0.689	0.455	0.689	0.566	0.615	0.583	0.524	0.427	0.473	0.698	0.638	0.15	0.004	0.601	0.712	0.76	0.26	0.709	0.572	0.043	0.49	0.178	0.345	0.754	0.756	0.119	0.604	0.601	0.754	0.383	0.066	0.612	0.593	0.365
2	0.045	0.44	0.0	0.329	0.329	0.126	0.168	0.621	0.778	0.363	0.612	0.0	0.0	0.0	0.0	0.0	0.0	0.0	0.0	0.353	0.248	0.721	0.016	0.112	0.542	0.556	0.643	0.721	0.717	0.704	0.0	0.38	0.582	0.637	0.09	0.584	0.269	0.376	0.618	0.681	0.171	0.0	0.264	0.672	0.499	0.164	0.647	0.673	0.497
2	0.551	0.551	0.667	0.472	0.226	0.504	0.265	0.887	0.697	0.81	0.703	0.813	0.541	0.813	0.672	0.507	0.576	0.569	0.629	0.746	0.665	0.526	0.571	0.381	0.562	0.546	0.406	0.006	0.601	0.712	1.037	0.527	0.615	0.982	0.166	0.484	0.218	0.475	0.437	0.721	0.159	0.673	0.338	0.71	0.692	0.325	0.58	0.602	0.583
2	0.257	0.578	0.333	0.39	0.135	0.205	0.093	0.665	0.626	0.738	0.721	0.663	0.414	0.697	0.607	0.53	0.63	0.626	0.685	0.554	0.575	0.535	0.298	0.319	0.545	0.524	0.626	0.163	0.553	0.676	0.634	0.201	0.668	0.648	0.134	0.58	0.227	0.246	0.729	0.649	0.116	0.454	0.228	0.745	0.401	0.15	0.679	0.641	0.318
2	0.52	0.578	0.833	0.331	0.229	0.423	0.21	0.837	0.769	0.726	0.767	0.802	0.386	0.802	0.617	0.452	0.561	0.704	0.682	0.753	0.887	0.533	0.445	0.144	0.515	0.506	0.205	0.002	0.601	0.712	1.094	0.969	0.587	0.666	0.027	0.393	0.196	0.374	0.187	0.747	0.179	0.561	0.12	0.646	0.61	0.187	0.622	0.677	0.594
2	0.309	0.319	0.0	0.514	0.514	0.367	0.397	0.555	0.695	0.252	0.504	0.0	0.0	0.0	0.0	0.0	0.0	0.0	0.0	0.486	0.18	0.293	0.445	0.775	0.366	0.636	0.652	0.137	0.648	0.835	0.39	0.022	0.593	0.893	0.456	0.389	0.191	0.277	0.617	0.543	0.131	0.571	0.577	0.626	0.583	0.578	0.424	0.548	0.258
2	0.261	0.335	0.0	0.48	0.48	0.323	0.355	0.563	0.706	0.266	0.518	0.0	0.0	0.0	0.0	0.0	0.0	0.0	0.0	0.497	0.291	0.507	0.357	0.522	0.703	0.657	0.709	0.267	0.681	0.761	0.508	0.078	0.574	0.726	0.217	0.772	0.331	0.255	0.765	0.761	0.19	0.516	0.441	0.719	0.518	0.435	0.789	0.722	0.26
2	0.622	0.593	1.889	0.409	0.196	0.42	0.195	0.717	0.771	0.641	0.769	0.496	0.35	0.708	0.492	0.516	0.509	0.654	0.672	0.822	0.953	0.583	0.477	0.071	0.574	0.502	0.406	0.004	0.601	0.712	0.529	0.007	0.802	0.489	0.005	0.584	0.269	0.634	0.991	0.813	0.091	0.605	0.094	0.672	0.507	0.037	0.555	0.612	0.711
2	0.455	0.404	0.278	0.308	0.289	0.455	0.285	0.631	0.714	0.379	0.594	0.825	0.367	0.825	0.704	0.446	0.553	0.581	0.609	0.708	0.831	0.447	0.421	0.202	0.547	0.608	0.279	0.005	0.601	0.712	0.944	0.504	0.593	0.466	0.011	0.584	0.269	0.412	0.579	0.586	0.141	0.588	0.257	0.649	0.489	0.092	0.745	0.748	0.518
2	0.558	0.589	1.556	0.254	0.226	0.339	0.164	0.843	0.683	0.802	0.717	0.546	0.366	0.651	0.487	0.58	0.558	0.661	0.666	0.782	0.95	0.572	0.411	0.06	0.767	0.639	0.583	0.018	0.648	0.718	0.556	0.015	0.682	0.348	0.003	0.584	0.269	0.571	0.988	0.822	0.145	0.559	0.087	0.777	0.499	0.053	0.836	0.708	0.645
2	0.522	0.488	0.056	0.377	0.377	0.551	0.49	0.726	0.803	0.54	0.713	0.68	0.68	0.68	0.68	0.475	0.589	0.475	0.589	0.702	0.493	0.482	0.583	0.524	0.512	0.552	0.709	0.049	0.628	0.741	0.674	0.046	0.638	0.707	0.035	0.469	0.201	0.53	0.935	0.672	0.136	0.709	0.611	0.646	0.59	0.153	0.659	0.699	0.521
2	0.241	0.36	0.222	0.275	0.135	0.233	0.123	0.68	0.665	0.462	0.538	0.596	0.543	0.909	0.799	0.341	0.423	0.396	0.452	0.589	0.948	0.308	0.0	-0.023	0.542	0.556	0.536	0.103	0.443	0.698	0.547	0.118	0.595	0.723	0.241	0.513	0.238	0.228	0.711	0.305	0.069	0.0	0.264	0.672	0.499	0.164	0.647	0.673	0.497
2	0.476	0.261	0.444	0.354	0.267	0.43	0.249	0.439	0.488	0.619	0.464	0.398	0.395	0.663	0.592	0.336	0.417	0.727	0.548	0.688	0.58	0.478	0.514	0.409	0.517	0.559	0.717	0.07	0.552	0.698	0.591	0.034	0.513	0.757	0.066	0.223	0.157	0.484	0.922	0.693	0.211	0.623	0.327	0.722	0.604	0.235	0.448	0.497	0.517
2	0.597	0.207	1.056	0.412	0.24	0.548	0.247	0.782	0.491	0.633	0.4	0.814	0.392	0.814	0.654	0.397	0.347	0.397	0.449	0.784	0.742	0.478	0.583	0.296	0.47	0.525	0.481	0.007	0.7	0.782	1.106	0.638	0.544	0.907	0.076	0.392	0.217	0.515	0.419	0.704	0.194	0.661	0.216	0.654	0.728	0.335	0.558	0.628	0.647
2	0.437	0.467	0.167	0.403	0.317	0.401	0.324	0.718	0.706	0.561	0.705	0.784	0.654	0.784	0.734	0.45	0.558	0.461	0.567	0.655	0.525	0.449	0.497	0.473	0.611	0.651	0.669	0.066	0.632	0.757	0.731	0.123	0.625	0.735	0.073	0.595	0.252	0.436	0.842	0.687	0.146	0.652	0.58	0.702	0.424	0.058	0.748	0.71	0.452
2	0.342	0.6	0.333	0.331	0.286	0.211	0.166	0.801	0.732	0.728	0.783	0.628	0.471	0.628	0.576	0.504	0.475	0.504	0.54	0.64	0.848	0.574	0.298	0.156	0.686	0.585	0.453	0.032	0.761	0.776	0.92	0.895	0.632	0.811	0.22	0.652	0.267	0.164	0.093	0.71	0.148	0.486	0.181	0.742	0.434	0.119	0.734	0.674	0.412
2	0.453	0.501	0.833	0.345	0.179	0.29	0.152	0.866	0.6	0.775	0.635	0.794	0.361	0.794	0.696	0.51	0.577	0.525	0.605	0.718	0.949	0.514	0.318	0.058	0.577	0.566	0.509	0.022	0.46	0.623	1.065	1.213	0.577	0.754	0.073	0.557	0.263	0.182	-0.05	0.71	0.177	0.456	0.054	0.762	0.484	0.09	0.636	0.603	0.541
2	0.352	0.573	0.167	0.357	0.275	0.347	0.25	0.837	0.825	0.726	0.767	0.58	0.473	0.635	0.586	0.519	0.623	0.588	0.665	0.628	0.692	0.587	0.38	0.32	0.584	0.506	0.486	0.037	0.593	0.682	0.891	0.68	0.601	0.7	0.101	0.664	0.286	0.266	0.365	0.81	0.185	0.531	0.279	0.687	0.522	0.248	0.683	0.685	0.398
2	0.634	0.351	0.778	0.383	0.234	0.604	0.319	0.764	0.628	0.604	0.59	0.462	0.462	0.674	0.616	0.655	0.48	0.655	0.56	0.794	0.64	0.465	0.651	0.406	0.545	0.589	0.55	0.008	0.523	0.685	0.62	0.013	0.591	0.648	0.012	0.621	0.277	0.645	0.98	0.675	0.161	0.762	0.504	0.662	0.616	0.095	0.72	0.725	0.661
2	0.514	0.62	0.333	0.392	0.237	0.496	0.315	0.752	0.78	0.639	0.777	0.531	0.364	0.665	0.553	0.471	0.584	0.687	0.695	0.739	0.79	0.554	0.465	0.191	0.599	0.547	0.736	0.061	0.721	0.764	0.708	0.063	0.612	0.406	0.005	0.584	0.269	0.524	0.945	0.782	0.173	0.59	0.175	0.699	0.553	0.116	0.667	0.665	0.586
2	0.548	0.587	0.556	0.313	0.217	0.527	0.284	0.821	0.757	0.699	0.751	0.622	0.392	0.835	0.7	0.502	0.609	0.595	0.636	0.734	0.593	0.518	0.575	0.405	0.653	0.614	0.77	0.06	0.707	0.769	0.483	0.009	0.608	0.804	0.055	0.693	0.291	0.557	0.95	0.77	0.172	0.709	0.512	0.731	0.426	0.029	0.687	0.655	0.578
2	0.365	0.76	0.056	0.438	0.438	0.36	0.353	0.827	0.975	0.709	0.906	0.497	0.497	0.497	0.497	0.59	0.732	0.59	0.732	0.657	0.872	0.623	0.319	0.158	0.309	0.268	0.18	0.005	0.601	0.712	0.981	1.19	0.634	0.81	0.186	0.457	0.198	0.017	-0.121	0.58	0.118	0.461	0.115	0.627	0.322	0.034	0.647	0.673	0.449
2	0.455	0.283	0.722	0.3	0.219	0.374	0.172	0.623	0.48	0.39	0.498	0.59	0.433	0.678	0.587	0.362	0.392	0.43	0.465	0.707	0.826	0.509	0.422	0.206	0.351	0.404	0.329	0.007	0.601	0.712	1.019	0.865	0.555	0.588	0.024	0.333	0.187	0.34	0.274	0.678	0.183	0.554	0.175	0.51	0.51	0.113	0.598	0.777	0.527
2	0.49	0.404	0.0	0.641	0.641	0.532	0.555	0.601	0.754	0.33	0.58	0.0	0.0	0.0	0.0	0.0	0.0	0.0	0.0	0.733	0.871	0.524	0.378	0.089	0.587	0.566	0.745	0.076	0.72	0.774	1.093	1.168	0.585	0.825	0.092	0.636	0.285	0.235	-0.027	0.716	0.174	0.544	0.122	0.685	0.421	0.04	0.824	0.765	0.573
2	0.438	0.494	0.167	0.383	0.366	0.411	0.324	0.66	0.805	0.468	0.671	0.703	0.535	0.703	0.632	0.449	0.557	0.486	0.588	0.682	0.702	0.528	0.432	0.262	0.527	0.519	0.71	0.085	0.687	0.755	0.966	0.666	0.578	0.677	0.05	0.754	0.324	0.361	0.416	0.71	0.177	0.579	0.26	0.641	0.504	0.121	0.775	0.771	0.498
2	0.595	0.456	1.333	0.35	0.214	0.515	0.216	0.907	0.625	0.843	0.765	0.959	0.479	0.959	0.78	0.485	0.525	0.571	0.614	0.788	0.786	0.509	0.564	0.252	0.7	0.654	0.413	0.005	0.601	0.712	1.139	0.816	0.615	0.847	0.053	0.734	0.299	0.48	0.291	0.664	0.147	0.68	0.27	0.749	0.651	0.166	0.719	0.662	0.651
2	0.418	0.249	0.167	0.347	0.295	0.419	0.307	0.591	0.609	0.351	0.518	0.49	0.49	0.801	0.724	0.448	0.483	0.448	0.525	0.676	0.75	0.489	0.424	0.285	0.545	0.566	0.34	0.01	0.601	0.712	0.873	0.391	0.572	0.654	0.049	0.687	0.307	0.387	0.643	0.684	0.175	0.556	0.233	0.692	0.594	0.314	0.609	0.634	0.466
2	0.552	0.56	0.222	0.273	0.273	0.55	0.394	0.669	0.838	0.602	0.745	0.724	0.566	0.76	0.697	0.517	0.583	0.566	0.638	0.77	0.854	0.551	0.485	0.164	0.584	0.538	0.574	0.017	0.443	0.596	0.483	0.009	0.606	0.576	0.012	0.567	0.252	0.566	0.984	0.767	0.173	0.633	0.216	0.679	0.551	0.087	0.716	0.71	0.622
2	0.54	0.142	0.222	0.234	0.234	0.562	0.384	0.783	0.551	0.635	0.562	0.672	0.515	0.672	0.6	0.421	0.474	0.445	0.522	0.728	0.58	0.495	0.587	0.472	0.522	0.547	0.419	0.007	0.601	0.712	0.898	0.208	0.563	0.554	0.012	0.41	0.215	0.533	0.821	0.698	0.182	0.709	0.535	0.655	0.617	0.174	0.633	0.677	0.552
2	0.392	0.555	0.111	0.368	0.278	0.409	0.323	0.659	0.754	0.489	0.663	0.708	0.561	0.708	0.664	0.451	0.56	0.533	0.61	0.637	0.579	0.562	0.452	0.449	0.646	0.57	0.498	0.03	0.703	0.751	0.826	0.328	0.594	0.797	0.144	0.695	0.298	0.358	0.618	0.81	0.188	0.608	0.49	0.715	0.499	0.156	0.746	0.701	0.413
2	0.511	0.222	0.667	0.396	0.093	0.48	0.231	0.637	0.506	0.546	0.454	0.741	0.417	0.741	0.651	0.394	0.335	0.454	0.495	0.728	0.706	0.48	0.524	0.34	0.545	0.576	0.227	0.002	0.601	0.712	0.578	0.024	0.594	0.688	0.034	0.608	0.271	0.523	0.955	0.684	0.162	0.636	0.295	0.655	0.651	0.288	0.661	0.694	0.554
2	0.343	0.326	0.611	0.219	0.179	0.241	0.095	0.573	0.583	0.369	0.488	0.512	0.495	0.657	0.579	0.464	0.484	0.464	0.524	0.648	0.919	0.455	0.214	0.051	0.233	0.354	0.559	0.062	0.641	0.759	0.958	1.172	0.522	0.673	0.09	0.434	0.247	0.092	-0.029	0.825	0.233	0.431	0.094	0.516	0.316	0.04	0.647	0.673	0.428
2	0.603	0.411	1.167	0.493	0.258	0.506	0.24	0.751	0.657	0.581	0.586	0.564	0.478	0.832	0.702	0.529	0.406	0.529	0.48	0.794	0.795	0.459	0.567	0.242	0.606	0.637	0.406	0.005	0.601	0.712	0.656	0.024	0.504	0.466	0.005	0.584	0.269	0.614	0.979	0.684	0.215	0.677	0.245	0.728	0.665	0.179	0.602	0.604	0.662
2	0.421	0.649	0.611	0.21	0.21	0.23	0.163	0.714	0.851	0.678	0.795	0.532	0.364	0.539	0.47	0.528	0.588	0.593	0.682	0.693	0.894	0.625	0.3	0.068	0.626	0.502	0.661	0.07	0.728	0.741	0.414	0.012	0.573	0.809	0.13	0.656	0.297	0.426	0.887	0.876	0.213	0.503	0.125	0.741	0.352	0.032	0.647	0.673	0.504
2	0.411	0.64	0.167	0.334	0.251	0.426	0.301	0.827	0.9	0.709	0.829	0.59	0.521	0.59	0.567	0.527	0.654	0.595	0.695	0.649	0.584	0.631	0.47	0.453	0.658	0.52	0.468	0.023	0.724	0.737	0.908	0.521	0.619	0.0	0.0	0.584	0.269	0.368	0.575	0.902	0.193	0.629	0.543	0.728	0.492	0.129	0.706	0.669	0.425
2	0.756	0.425	5.111	0.277	0.093	0.431	0.181	0.774	0.465	0.639	0.59	0.922	0.366	0.922	0.659	0.435	0.367	0.584	0.541	0.913	1.055	0.476	0.4	-0.035	0.569	0.596	0.0	0.0	0.601	0.712	1.362	1.403	0.559	0.406	0.002	0.584	0.269	0.352	-0.146	0.629	0.171	0.427	-0.009	0.624	0.626	0.047	0.668	0.722	0.857
2	0.408	0.501	0.389	0.485	0.186	0.329	0.205	0.772	0.532	0.616	0.629	0.518	0.361	0.653	0.565	0.549	0.462	0.549	0.529	0.686	0.907	0.512	0.312	0.094	0.45	0.478	0.509	0.03	0.391	0.57	1.006	1.081	0.59	0.796	0.13	0.5	0.237	0.184	0.013	0.494	0.121	0.0	0.264	0.672	0.499	0.164	0.647	0.673	0.497
2	0.522	0.157	0.222	0.545	0.246	0.479	0.368	0.477	0.555	0.344	0.432	0.869	0.587	0.869	0.77	0.377	0.392	0.391	0.448	0.738	0.739	0.499	0.52	0.301	0.5	0.527	0.392	0.007	0.601	0.712	0.547	0.018	0.581	0.666	0.027	0.321	0.168	0.535	0.966	0.693	0.171	0.615	0.217	0.626	0.677	0.34	0.615	0.687	0.572
2	0.409	0.456	0.389	0.416	0.285	0.302	0.207	0.697	0.725	0.491	0.631	0.673	0.486	0.679	0.631	0.441	0.51	0.481	0.55	0.678	0.815	0.541	0.367	0.175	0.554	0.526	0.59	0.049	0.671	0.742	0.361	0.009	0.551	0.643	0.049	0.603	0.292	0.424	0.956	0.753	0.2	0.521	0.167	0.674	0.316	0.024	0.647	0.673	0.488
2	0.368	0.418	0.056	0.464	0.464	0.341	0.355	0.812	0.569	0.685	0.631	0.78	0.78	0.78	0.78	0.413	0.512	0.413	0.512	0.582	0.369	0.478	0.482	0.692	0.386	0.46	0.359	0.014	0.601	0.712	0.597	0.073	0.695	0.946	0.437	0.393	0.146	0.329	0.591	0.621	0.097	0.629	0.724	0.58	0.511	0.203	0.541	0.675	0.333
2	0.327	0.364	0.222	0.361	0.219	0.303	0.198	0.818	0.595	0.695	0.61	0.688	0.559	0.71	0.658	0.47	0.55	0.47	0.566	0.598	0.59	0.426	0.387	0.416	0.649	0.698	0.516	0.053	0.547	0.716	0.811	0.452	0.577	0.841	0.292	0.682	0.303	0.25	0.398	0.575	0.147	0.533	0.341	0.676	0.553	0.388	0.781	0.749	0.35
2	0.304	0.591	0.222	0.284	0.153	0.26	0.177	0.681	0.835	0.672	0.769	0.646	0.468	0.646	0.59	0.489	0.501	0.536	0.6	0.61	0.788	0.532	0.24	0.119	0.557	0.538	0.643	0.134	0.234	0.415	0.39	0.024	0.819	0.528	0.046	0.584	0.269	0.321	0.945	0.629	0.045	0.431	0.125	0.679	0.395	0.106	0.679	0.688	0.381
2	0.412	0.51	0.556	0.345	0.143	0.283	0.167	0.86	0.685	0.765	0.661	0.574	0.41	0.65	0.558	0.453	0.511	0.514	0.572	0.673	0.759	0.507	0.418	0.282	0.658	0.628	0.18	0.004	0.601	0.712	0.694	0.111	0.706	0.516	0.021	0.584	0.269	0.419	0.894	0.724	0.114	0.585	0.335	0.723	0.481	0.116	0.749	0.697	0.461
2	0.404	0.416	0.111	0.43	0.319	0.397	0.333	0.692	0.709	0.482	0.651	0.567	0.567	0.624	0.6	0.533	0.557	0.533	0.609	0.655	0.658	0.461	0.418	0.301	0.597	0.63	0.687	0.092	0.595	0.731	0.952	0.749	0.547	0.92	0.292	0.651	0.309	0.25	0.155	0.621	0.175	0.569	0.295	0.676	0.508	0.156	0.771	0.743	0.456
2	0.338	0.454	0.167	0.328	0.299	0.32	0.237	0.739	0.738	0.561	0.669	0.605	0.605	0.65	0.624	0.454	0.558	0.457	0.562	0.586	0.472	0.577	0.403	0.439	0.505	0.459	0.702	0.155	0.688	0.738	0.83	0.484	0.548	0.744	0.147	0.611	0.296	0.28	0.488	0.787	0.209	0.555	0.396	0.584	0.463	0.158	0.691	0.769	0.373
2	0.406	0.726	0.222	0.388	0.247	0.35	0.266	0.795	0.912	0.757	0.886	0.636	0.362	0.636	0.561	0.54	0.643	0.594	0.696	0.664	0.712	0.512	0.394	0.237	0.686	0.64	0.701	0.1	0.832	0.832	0.656	0.088	0.634	0.723	0.082	0.656	0.267	0.409	0.863	0.77	0.159	0.546	0.228	0.736	0.505	0.15	0.706	0.663	0.468
2	0.483	0.53	0.722	0.273	0.186	0.351	0.196	0.694	0.7	0.695	0.713	0.817	0.438	0.817	0.646	0.448	0.542	0.564	0.612	0.707	0.69	0.616	0.503	0.354	0.639	0.519	0.359	0.007	0.601	0.712	0.434	0.009	0.768	0.808	0.085	0.639	0.205	0.491	0.924	0.856	0.114	0.644	0.392	0.727	0.547	0.135	0.699	0.666	0.522
2	0.419	0.335	0.111	0.385	0.361	0.424	0.346	0.607	0.671	0.34	0.524	0.754	0.662	0.754	0.72	0.38	0.471	0.397	0.483	0.677	0.756	0.453	0.4	0.225	0.522	0.584	0.644	0.064	0.534	0.697	0.508	0.027	0.557	0.458	0.014	0.584	0.269	0.435	0.968	0.638	0.173	0.547	0.21	0.633	0.486	0.116	0.69	0.728	0.486
2	0.51	0.465	0.667	0.413	0.099	0.368	0.23	0.582	0.405	0.524	0.584	0.516	0.364	0.708	0.647	0.445	0.493	0.465	0.54	0.734	0.766	0.528	0.462	0.19	0.525	0.517	0.794	0.089	0.72	0.772	0.62	0.033	0.401	0.637	0.024	0.38	0.301	0.522	0.955	0.75	0.3	0.595	0.188	0.68	0.571	0.14	0.523	0.584	0.579
2	0.392	0.283	0.389	0.191	0.191	0.34	0.192	0.64	0.534	0.396	0.456	0.576	0.427	0.778	0.648	0.378	0.429	0.428	0.476	0.678	0.913	0.501	0.275	0.068	0.468	0.499	0.579	0.05	0.644	0.742	0.994	1.088	0.567	0.659	0.06	0.475	0.238	0.197	0.064	0.707	0.181	0.44	0.072	0.732	0.357	0.042	0.647	0.673	0.481
2	0.527	0.182	0.056	0.46	0.46	0.545	0.495	0.794	0.535	0.654	0.594	0.867	0.867	0.867	0.867	0.416	0.516	0.416	0.516	0.714	0.545	0.44	0.572	0.459	0.574	0.634	0.743	0.058	0.731	0.813	0.947	0.322	0.634	0.749	0.044	0.59	0.246	0.502	0.703	0.626	0.128	0.701	0.539	0.683	0.588	0.145	0.687	0.69	0.541
2	0.394	0.506	0.111	0.338	0.338	0.399	0.324	0.87	0.74	0.781	0.829	0.361	0.361	0.548	0.499	0.738	0.614	0.738	0.764	0.661	0.749	0.518	0.393	0.259	0.658	0.616	0.529	0.037	0.481	0.636	0.897	0.539	0.632	0.603	0.041	0.53	0.226	0.343	0.529	0.687	0.143	0.525	0.194	0.75	0.376	0.047	0.595	0.584	0.468
2	0.448	0.389	0.5	0.541	0.123	0.402	0.21	0.605	0.603	0.437	0.54	0.798	0.53	0.81	0.72	0.36	0.433	0.44	0.465	0.722	1.026	0.472	0.163	-0.028	0.307	0.4	0.513	0.023	0.67	0.768	0.483	0.018	0.636	0.826	0.121	0.431	0.188	0.453	0.89	0.664	0.136	0.283	-0.004	0.339	0.43	0.058	0.598	0.964	0.544
2	0.223	0.252	0.167	0.258	0.239	0.157	0.138	0.756	0.542	0.59	0.496	0.643	0.523	0.643	0.596	0.402	0.475	0.402	0.49	0.567	0.845	0.384	0.21	0.181	0.649	0.741	0.18	0.011	0.601	0.712	0.818	0.939	0.535	0.668	0.191	0.636	0.311	0.044	0.081	0.379	0.123	0.0	0.264	0.672	0.499	0.164	0.647	0.673	0.497
2	0.358	0.699	0.278	0.15	0.109	0.258	0.2	0.713	0.66	0.746	0.763	0.46	0.411	0.662	0.557	0.496	0.576	0.66	0.666	0.63	0.679	0.618	0.355	0.244	0.639	0.517	0.692	0.128	0.718	0.739	0.274	0.006	0.615	0.77	0.153	0.567	0.247	0.364	0.875	0.871	0.189	0.551	0.333	0.716	0.262	0.021	0.647	0.673	0.414
2	0.256	0.551	0.056	0.308	0.308	0.285	0.258	0.818	0.808	0.695	0.791	0.786	0.786	0.786	0.786	0.487	0.604	0.487	0.604	0.587	0.842	0.491	0.202	0.123	0.505	0.536	0.494	0.073	0.504	0.662	0.826	0.801	0.547	0.661	0.148	0.62	0.3	0.133	0.228	0.675	0.187	0.413	0.144	0.754	0.213	0.024	0.647	0.673	0.335
2	0.313	0.49	0.556	0.37	0.15	0.179	0.081	0.768	0.566	0.61	0.61	0.473	0.363	0.548	0.46	0.545	0.541	0.568	0.639	0.618	0.804	0.545	0.287	0.181	0.7	0.621	0.509	0.055	0.46	0.611	0.667	0.177	0.623	0.11	0.002	0.584	0.269	0.318	0.856	0.764	0.164	0.468	0.181	0.697	0.395	0.098	0.795	0.741	0.384
2	0.374	0.515	0.278	0.372	0.162	0.324	0.215	0.845	0.615	0.74	0.655	0.707	0.494	0.707	0.653	0.519	0.608	0.519	0.628	0.653	0.787	0.457	0.365	0.233	0.512	0.576	0.425	0.022	0.601	0.712	0.639	0.096	0.472	0.779	0.145	0.6	0.336	0.37	0.807	0.638	0.225	0.526	0.226	0.652	0.389	0.063	0.503	0.591	0.443
2	0.601	0.193	1.167	0.475	0.21	0.556	0.238	0.537	0.517	0.369	0.466	0.694	0.579	0.876	0.771	0.386	0.413	0.415	0.483	0.781	0.694	0.472	0.604	0.346	0.515	0.561	0.526	0.01	0.81	0.837	0.483	0.006	0.663	0.308	0.002	0.584	0.269	0.614	0.995	0.672	0.124	0.701	0.326	0.649	0.702	0.259	0.642	0.687	0.641
2	0.442	0.274	0.056	0.461	0.461	0.447	0.42	0.499	0.626	0.229	0.448	0.728	0.728	0.728	0.728	0.384	0.476	0.384	0.476	0.68	0.67	0.467	0.471	0.363	0.517	0.569	0.477	0.019	0.224	0.428	0.614	0.051	0.577	0.429	0.009	0.584	0.269	0.455	0.952	0.658	0.165	0.602	0.326	0.671	0.613	0.322	0.58	0.631	0.475
2	0.429	0.47	0.333	0.457	0.237	0.354	0.242	0.656	0.715	0.528	0.627	0.624	0.398	0.695	0.586	0.481	0.586	0.558	0.62	0.685	0.768	0.453	0.422	0.256	0.376	0.475	0.463	0.019	0.503	0.676	0.62	0.058	0.515	0.847	0.156	0.42	0.245	0.426	0.829	0.618	0.193	0.577	0.273	0.565	0.506	0.129	0.521	0.674	0.486
2	0.432	0.497	0.111	0.243	0.243	0.464	0.357	0.966	0.797	0.942	0.845	0.818	0.622	0.818	0.769	0.481	0.597	0.494	0.604	0.677	0.693	0.522	0.448	0.317	0.537	0.531	0.581	0.04	0.654	0.74	0.629	0.061	0.619	0.724	0.07	0.689	0.284	0.438	0.895	0.71	0.155	0.586	0.297	0.627	0.584	0.261	0.725	0.754	0.475
2	0.462	0.335	0.5	0.316	0.282	0.409	0.223	0.863	0.605	0.769	0.562	0.705	0.395	0.736	0.659	0.405	0.39	0.415	0.474	0.711	0.818	0.491	0.43	0.209	0.567	0.581	0.425	0.012	0.601	0.712	0.684	0.075	0.591	0.603	0.026	0.807	0.331	0.471	0.919	0.684	0.163	0.558	0.175	0.663	0.562	0.174	0.705	0.714	0.53
2	0.534	0.528	1.167	0.196	0.196	0.335	0.18	0.665	0.734	0.575	0.683	0.851	0.36	0.851	0.656	0.456	0.525	0.62	0.6	0.643	0.228	0.577	0.615	0.63	0.552	0.492	0.973	0.228	0.756	0.771	0.614	0.027	0.605	0.757	0.044	0.495	0.227	0.543	0.944	0.776	0.175	0.713	0.586	0.668	0.703	0.401	0.662	0.685	0.508
2	0.449	0.519	0.778	0.353	0.206	0.339	0.157	0.766	0.668	0.635	0.669	0.623	0.453	0.721	0.621	0.475	0.524	0.55	0.608	0.708	0.873	0.518	0.382	0.143	0.55	0.543	0.486	0.019	0.678	0.755	1.051	1.132	0.577	0.539	0.018	0.584	0.269	0.251	0.06	0.75	0.185	0.568	0.214	0.668	0.395	0.04	0.69	0.702	0.521
[truncated: 48 more columns]
