# Supplementary material for: Identifying sequence features that drive ribosomal association for lncRNA
Source: BMC Genomics. 2018 Dec 31;19(Suppl 10):906. doi: 10.1186/s12864-018-5275-8 (PMC6311901; doi:10.1186/s12864-018-5275-8)
Supplement: Supplementary file 3 — Raw data for mouse. (ZIP 5080 kb) [file 12864_2018_5275_MOESM3_ESM.zip › raw_mouse/7_mouse_repeatmasker.txt]

## mapping results of transposon elements (TEs) on mm10
## generated by using annotations from RepeatMasker (repeat library 20140131)
## contact: zengxchao[at]gmail.com
# chromosome	start	end	lncrna	lncrna_class	strand	TE	TE_family	TE_class
chr1	4778131	4778258	ENSMUST00000195445.1_GM37144-001	noribo-lncRNA	-	RSINE1	B4	SINE
chr1	4779177	4779212	ENSMUST00000195445.1_GM37144-001	noribo-lncRNA	-	B1_Mus2	Alu	SINE
chr1	5307739	5307948	ENSMUST00000193241.1_GM37567-001	ribo-lncRNA	+	ORR1A0	ERVL-MaLR	LTR
chr1	5309724	5310017	ENSMUST00000193241.1_GM37567-001	ribo-lncRNA	+	ORR1A0	ERVL-MaLR	LTR
chr1	5307949	5309723	ENSMUST00000193241.1_GM37567-001	ribo-lncRNA	+	ORR1A0-int	ERVL-MaLR	LTR
chr1	17994462	17995581	ENSMUST00000209898.1_RP24-571A14.6-003	ribo-lncRNA	-	L1MdF_V	L1	LINE
chr1	21236436	21236608	ENSMUST00000191648.1_GM38224-001	noribo-lncRNA	+	L1MB7	L1	LINE
chr1	21236652	21236766	ENSMUST00000191648.1_GM38224-001	noribo-lncRNA	+	L1MB7	L1	LINE
chr1	25757840	25757971	ENSMUST00000195723.1_GM37077-001	noribo-lncRNA	-	ORR1F	ERVL-MaLR	LTR
chr1	25758034	25758214	ENSMUST00000195723.1_GM37077-001	noribo-lncRNA	-	B4A	B4	SINE
chr1	25808956	25809343	ENSMUST00000193912.1_2900022M07RIK-001	noribo-lncRNA	-	Lx2	L1	LINE
chr1	32485315	32485507	ENSMUST00000192993.1_GM37110-001	ribo-lncRNA	+	MTA_Mm	ERVL-MaLR	LTR
chr1	32485508	32486602	ENSMUST00000192993.1_GM37110-001	ribo-lncRNA	+	MTA_Mm-int	ERVL-MaLR	LTR
chr1	32486603	32486942	ENSMUST00000192993.1_GM37110-001	ribo-lncRNA	+	MTA_Mm	ERVL-MaLR	LTR
chr1	50107524	50107612	ENSMUST00000186016.1_4933411E06RIK-001	ribo-lncRNA	+	L1MdF_II	L1	LINE
chr1	50107613	50108591	ENSMUST00000186016.1_4933411E06RIK-001	ribo-lncRNA	+	L1MdF_II	L1	LINE
chr1	50108592	50108615	ENSMUST00000186016.1_4933411E06RIK-001	ribo-lncRNA	+	L1MdF_II	L1	LINE
chr1	54518610	54519414	ENSMUST00000194316.1_GM36955-001	noribo-lncRNA	-	L1VL1	L1	LINE
chr1	61805994	61806140	ENSMUST00000191979.1_GM38075-001	noribo-lncRNA	+	MusHAL1	L1	LINE
chr1	62534491	62535942	ENSMUST00000185587.1_GM29084-001	trans-lncRNA	-	IAPEz-int	ERVK	LTR
chr1	86775138	86776528	ENSMUST00000186337.1_GM29055-001	ribo-lncRNA	+	L1MdF_I	L1	LINE
chr1	86893573	86893624	ENSMUST00000195687.1_GM38021-001	noribo-lncRNA	+	Lx3A	L1	LINE
chr1	86894426	86894637	ENSMUST00000195687.1_GM38021-001	noribo-lncRNA	+	L1MDa	L1	LINE
chr1	95738196	95740293	ENSMUST00000194989.1_GM37761-001	noribo-lncRNA	+	L1MdV_II	L1	LINE
chr1	131376461	131378081	ENSMUST00000195400.1_GM37954-001	ribo-lncRNA	-	L1MdTf_III	L1	LINE
chr1	137935205	137935346	ENSMUST00000193261.1_D130019J16RIK-001	noribo-lncRNA	+	B1_Mus2	Alu	SINE
chr1	151342772	151342850	ENSMUST00000186597.1_GM10138-001	ribo-lncRNA	-	ID2	ID	SINE
chr1	151445607	151445675	ENSMUST00000192826.1_GM37893-001	noribo-lncRNA	+	B2_Mm2	B2	SINE
chr1	151447597	151447714	ENSMUST00000192826.1_GM37893-001	noribo-lncRNA	+	B1_Mur3	Alu	SINE
chr1	151748949	151749197	ENSMUST00000186444.1_2810414N06RIK-001	ribo-lncRNA	-	MTD	ERVL-MaLR	LTR
chr1	151749340	151749459	ENSMUST00000186444.1_2810414N06RIK-001	ribo-lncRNA	-	MTD	ERVL-MaLR	LTR
chr1	153750744	153750879	ENSMUST00000187415.1_GM28512-001	ribo-lncRNA	+	RSINE1	B4	SINE
chr1	153751079	153751096	ENSMUST00000187415.1_GM28512-001	ribo-lncRNA	+	ORR1A2	ERVL-MaLR	LTR
chr1	153751097	153751354	ENSMUST00000187415.1_GM28512-001	ribo-lncRNA	+	ORR1A1	ERVL-MaLR	LTR
chr1	153751459	153751547	ENSMUST00000187415.1_GM28512-001	ribo-lncRNA	+	ORR1A2	ERVL-MaLR	LTR
chr1	157348764	157349108	ENSMUST00000193958.1_GM37788-001	noribo-lncRNA	-	ORR1D1	ERVL-MaLR	LTR
chr1	162087136	162087297	ENSMUST00000193239.1_GM37767-001	ribo-lncRNA	-	ORR1B2	ERVL-MaLR	LTR
chr1	162087298	162088373	ENSMUST00000193239.1_GM37767-001	ribo-lncRNA	-	L1MdA_I	L1	LINE
chr1	180808275	180808306	ENSMUST00000181811.1_GM17275-201	noribo-lncRNA	+	B1_Mus1	Alu	SINE
chr1	180808317	180808497	ENSMUST00000181811.1_GM17275-201	noribo-lncRNA	+	ID_B1	B4	SINE
chr1	181026278	181026779	ENSMUST00000193082.1_GM37086-001	ribo-lncRNA	+	MMERVK9E_I-int	ERVK	LTR
chr1	181027676	181028399	ENSMUST00000193082.1_GM37086-001	ribo-lncRNA	+	L1MdMus_I	L1	LINE
chr1	181028403	181029390	ENSMUST00000193082.1_GM37086-001	ribo-lncRNA	+	L1MdMus_I	L1	LINE
chr1	181029401	181029729	ENSMUST00000193082.1_GM37086-001	ribo-lncRNA	+	MMERVK9E_I-int	ERVK	LTR
chr1	181026803	181027227	ENSMUST00000193082.1_GM37086-001	ribo-lncRNA	+	L1MdMus_I	L1	LINE
chr1	183422032	183422213	ENSMUST00000192860.1_GM37214-001	ribo-lncRNA	+	B2_Mm1a	B2	SINE
chr1	187236743	187236923	ENSMUST00000193542.2_GM37254-001	noribo-lncRNA	+	URR1A	hAT-Charlie	DNA
chr1	187237001	187237127	ENSMUST00000193542.2_GM37254-001	noribo-lncRNA	+	MIRb	MIR	SINE
chr1	187237534	187237661	ENSMUST00000193542.2_GM37254-001	noribo-lncRNA	+	ID_B1	B4	SINE
chr1	187239147	187239292	ENSMUST00000193542.2_GM37254-001	noribo-lncRNA	+	B1_Mus2	Alu	SINE
chr1	195321283	195323493	ENSMUST00000194529.1_GM38194-001	ribo-lncRNA	+	IAPEz-int	ERVK	LTR
chr10	22056306	22056359	ENSMUST00000193240.1_GM34267-001	ribo-lncRNA	-	ID_B1	B4	SINE
chr10	22056407	22056493	ENSMUST00000193240.1_GM34267-001	ribo-lncRNA	-	ID_B1	B4	SINE
chr10	22056892	22057081	ENSMUST00000193240.1_GM34267-001	ribo-lncRNA	-	B2_Mm1a	B2	SINE
chr10	30603285	30603398	ENSMUST00000214634.1_RP23-128C4.4-001	noribo-lncRNA	-	RSINE1	B4	SINE
chr10	39623028	39623091	ENSMUST00000129191.7_E130307A14RIK-004	ribo-lncRNA	-	L2a	L2	LINE
chr10	39655840	39655929	ENSMUST00000136862.7_E130307A14RIK-011	ribo-lncRNA	-	ORR1C2	ERVL-MaLR	LTR
chr10	39655840	39655929	ENSMUST00000149830.7_E130307A14RIK-005	ribo-lncRNA	-	ORR1C2	ERVL-MaLR	LTR
chr10	39681473	39681549	ENSMUST00000136862.7_E130307A14RIK-011	ribo-lncRNA	-	MER5B	hAT-Charlie	DNA
chr10	39681473	39681549	ENSMUST00000149830.7_E130307A14RIK-005	ribo-lncRNA	-	MER5B	hAT-Charlie	DNA
chr10	39681473	39681549	ENSMUST00000151921.7_E130307A14RIK-002	ribo-lncRNA	-	MER5B	hAT-Charlie	DNA
chr10	41774740	41774789	ENSMUST00000215667.1_BC048559-002	ribo-lncRNA	+	RLTR45	ERVK	LTR
chr10	41774790	41774922	ENSMUST00000215667.1_BC048559-002	ribo-lncRNA	+	RLTR45-int	ERVK	LTR
chr10	41775742	41775798	ENSMUST00000215667.1_BC048559-002	ribo-lncRNA	+	RLTR45	ERVK	LTR
chr10	41775799	41775912	ENSMUST00000215667.1_BC048559-002	ribo-lncRNA	+	ERVB4_2-I_MM	ERVK	LTR
chr10	41783087	41783437	ENSMUST00000215667.1_BC048559-002	ribo-lncRNA	+	RLTR45	ERVK	LTR
chr10	41780450	41783086	ENSMUST00000215667.1_BC048559-002	ribo-lncRNA	+	ERVB4_2-I_MM	ERVK	LTR
chr10	50425044	50425330	ENSMUST00000213811.1_RP24-236E2.3-001	ribo-lncRNA	-	RLTR4_MM-int	ERV1	LTR
chr10	76078617	76078740	ENSMUST00000124320.1_GM16222-001	ribo-lncRNA	+	ORR1A0	ERVL-MaLR	LTR
chr10	76080215	76080391	ENSMUST00000124320.1_GM16222-001	ribo-lncRNA	+	B2_Mm2	B2	SINE
chr10	76080405	76080502	ENSMUST00000124320.1_GM16222-001	ribo-lncRNA	+	B2_Mm2	B2	SINE
chr10	86688741	86688847	ENSMUST00000181587.1_1810014B01RIK-201	ribo-lncRNA	+	B2_Mm2	B2	SINE
chr10	91150356	91150383	ENSMUST00000180844.1_GM26765-201	noribo-lncRNA	+	B1_Mus1	Alu	SINE
chr10	91150457	91150475	ENSMUST00000180844.1_GM26765-201	noribo-lncRNA	+	B1_Mur4	Alu	SINE
chr10	91150476	91150586	ENSMUST00000180844.1_GM26765-201	noribo-lncRNA	+	ID_B1	B4	SINE
chr10	127671615	127671788	ENSMUST00000155550.1_GM16230-001	ribo-lncRNA	-	B2_Mm2	B2	SINE
chr10	127674912	127674982	ENSMUST00000155550.1_GM16230-001	ribo-lncRNA	-	B3A	B2	SINE
chr10	128502409	128503021	ENSMUST00000180477.1_A430046D13RIK-201	ribo-lncRNA	+	MTC-int	ERVL-MaLR	LTR
chr10	128503200	128503220	ENSMUST00000180477.1_A430046D13RIK-201	ribo-lncRNA	+	MTC-int	ERVL-MaLR	LTR
chr10	128503399	128503558	ENSMUST00000180477.1_A430046D13RIK-201	ribo-lncRNA	+	MTC-int	ERVL-MaLR	LTR
chr10	128503559	128503918	ENSMUST00000180477.1_A430046D13RIK-201	ribo-lncRNA	+	MTC	ERVL-MaLR	LTR
chr11	3639785	3640325	ENSMUST00000132077.2_TUG1-002	noribo-lncRNA	-	MLT1K	ERVL-MaLR	LTR
chr11	3639794	3640325	ENSMUST00000153313.8_TUG1-003	noribo-lncRNA	-	MLT1K	ERVL-MaLR	LTR
chr11	3648348	3648451	ENSMUST00000193809.1_TUG1-005	trans-lncRNA	-	MIRc	MIR	SINE
chr11	6525601	6525785	ENSMUST00000147762.7_SNHG15-003	ribo-lncRNA	-	B2_Mm2	B2	SINE
chr11	6525625	6525785	ENSMUST00000124818.1_SNHG15-004	ribo-lncRNA	-	B2_Mm2	B2	SINE
chr11	41218837	41218936	ENSMUST00000133945.1_PLATR13-001	noribo-lncRNA	+	LTRIS2	ERV1	LTR
chr11	41220913	41221096	ENSMUST00000133945.1_PLATR13-001	noribo-lncRNA	+	RLTR1B-int	ERV1	LTR
chr11	52233803	52233832	ENSMUST00000143016.1_GM12207-001	noribo-lncRNA	+	B1_Mm	Alu	SINE
chr11	52236235	52236331	ENSMUST00000143016.1_GM12207-001	noribo-lncRNA	+	B1_Mm	Alu	SINE
chr11	52236516	52236619	ENSMUST00000143016.1_GM12207-001	noribo-lncRNA	+	B1_Mus1	Alu	SINE
chr11	57795499	57795794	ENSMUST00000152790.7_2010001A14RIK-001	ribo-lncRNA	-	MTEa	ERVL-MaLR	LTR
chr11	57795519	57795794	ENSMUST00000132378.1_2010001A14RIK-002	ribo-lncRNA	-	MTEa	ERVL-MaLR	LTR
chr11	57796312	57796397	ENSMUST00000132378.1_2010001A14RIK-002	ribo-lncRNA	-	B1_Mur2	Alu	SINE
chr11	57796312	57796397	ENSMUST00000152790.7_2010001A14RIK-001	ribo-lncRNA	-	B1_Mur2	Alu	SINE
chr11	59199852	59199948	ENSMUST00000154354.1_2610507I01RIK-001	ribo-lncRNA	-	ID_B1	B4	SINE
chr11	59200110	59200202	ENSMUST00000154354.1_2610507I01RIK-001	ribo-lncRNA	-	ID_B1	B4	SINE
chr11	60921598	60921639	ENSMUST00000123544.1_MAP2K3OS-001	ribo-lncRNA	-	Tigger19b	TcMar-Tigger	DNA
chr11	60921778	60921900	ENSMUST00000123544.1_MAP2K3OS-001	ribo-lncRNA	-	L1M4	L1	LINE
chr11	61865203	61865654	ENSMUST00000148413.2_A530017D24RIK-001	noribo-lncRNA	-	Kanga2_a	TcMar-Tc2	DNA
chr11	62564477	62564516	ENSMUST00000155836.1_GM12280-001	noribo-lncRNA	-	B2_Mm2	B2	SINE
chr11	62564607	62564783	ENSMUST00000155836.1_GM12280-001	noribo-lncRNA	-	B2_Mm1t	B2	SINE
chr11	62565676	62565735	ENSMUST00000155836.1_GM12280-001	noribo-lncRNA	-	B1_Mus2	Alu	SINE
chr11	62565803	62565867	ENSMUST00000155836.1_GM12280-001	noribo-lncRNA	-	B2_Mm1a	B2	SINE
chr11	75465716	75465929	ENSMUST00000149940.1_MIR22HG-001	ribo-lncRNA	+	ID_B1	B4	SINE
chr11	75466488	75466659	ENSMUST00000149940.1_MIR22HG-001	ribo-lncRNA	+	L1ME4a	L1	LINE
chr11	79781979	79782328	ENSMUST00000150312.1_9130204K15RIK-001	ribo-lncRNA	-	MTC	ERVL-MaLR	LTR
chr11	79782770	79782887	ENSMUST00000150312.1_9130204K15RIK-001	ribo-lncRNA	-	ORR1A1	ERVL-MaLR	LTR
chr11	79804964	79805172	ENSMUST00000162268.1_9130204K15RIK-004	noribo-lncRNA	-	ORR1A4	ERVL-MaLR	LTR
chr11	82779925	82779935	ENSMUST00000152784.7_GM11423-001	ribo-lncRNA	-	MER33	hAT-Charlie	DNA
chr11	82779925	82780192	ENSMUST00000136051.1_GM11423-002	ribo-lncRNA	-	MER33	hAT-Charlie	DNA
chr11	82780135	82780192	ENSMUST00000152784.7_GM11423-001	ribo-lncRNA	-	MER33	hAT-Charlie	DNA
chr11	85238057	85238181	ENSMUST00000136454.1_APPBP2OS-001	ribo-lncRNA	+	PB1D11	Alu	SINE
chr11	86206953	86207199	ENSMUST00000128960.1_BRIP1OS-001	trans-lncRNA	+	RLTR6-int	ERV1	LTR
chr11	86207424	86208018	ENSMUST00000128960.1_BRIP1OS-001	trans-lncRNA	+	RLTR6-int	ERV1	LTR
chr11	86208169	86208273	ENSMUST00000128960.1_BRIP1OS-001	trans-lncRNA	+	RLTR6-int	ERV1	LTR
chr11	86208404	86208876	ENSMUST00000128960.1_BRIP1OS-001	trans-lncRNA	+	RNERVK23-int	ERVK	LTR
chr11	86208481	86208920	ENSMUST00000128960.1_BRIP1OS-001	trans-lncRNA	+	RLTR6-int	ERV1	LTR
chr11	86208932	86209105	ENSMUST00000128960.1_BRIP1OS-001	trans-lncRNA	+	B2_Mm1t	B2	SINE
chr11	86209158	86209606	ENSMUST00000128960.1_BRIP1OS-001	trans-lncRNA	+	RLTR41C	ERV1	LTR
chr11	86210437	86210583	ENSMUST00000128960.1_BRIP1OS-001	trans-lncRNA	+	B3	B2	SINE
chr11	87123733	87123778	ENSMUST00000129441.7_GM11491-001	noribo-lncRNA	-	B3	B2	SINE
chr11	87123782	87123831	ENSMUST00000129441.7_GM11491-001	noribo-lncRNA	-	PB1D7	Alu	SINE
chr11	95860168	95860601	ENSMUST00000146868.1_4833417C18RIK-001	ribo-lncRNA	+	RLTR18B	ERVK	LTR
chr11	96919768	96919991	ENSMUST00000134436.1_GM11525-001	ribo-lncRNA	-	MIRb	MIR	SINE
chr11	96921799	96922022	ENSMUST00000134436.1_GM11525-001	ribo-lncRNA	-	MT2C_Mm	ERVL	LTR
chr11	96922238	96922337	ENSMUST00000134436.1_GM11525-001	ribo-lncRNA	-	MT2C_Mm	ERVL	LTR
chr11	96922476	96922493	ENSMUST00000134436.1_GM11525-001	ribo-lncRNA	-	MLT1C2	ERVL-MaLR	LTR
chr11	96959960	96959974	ENSMUST00000135825.8_D030028A08RIK-002	ribo-lncRNA	+	B4A	B4	SINE
chr11	96959975	96960065	ENSMUST00000135825.8_D030028A08RIK-002	ribo-lncRNA	+	B1_Mus1	Alu	SINE
chr11	96960263	96960281	ENSMUST00000135825.8_D030028A08RIK-002	ribo-lncRNA	+	L1MA4	L1	LINE
chr11	96964023	96964211	ENSMUST00000135825.8_D030028A08RIK-002	ribo-lncRNA	+	URR1B	hAT-Charlie	DNA
chr11	96964376	96964440	ENSMUST00000135825.8_D030028A08RIK-002	ribo-lncRNA	+	MER2	TcMar-Tigger	DNA
chr11	96964446	96964571	ENSMUST00000135825.8_D030028A08RIK-002	ribo-lncRNA	+	MER2	TcMar-Tigger	DNA
chr11	96964743	96964933	ENSMUST00000135825.8_D030028A08RIK-002	ribo-lncRNA	+	B3	B2	SINE
chr11	96964947	96965060	ENSMUST00000135825.8_D030028A08RIK-002	ribo-lncRNA	+	B1_Mur2	Alu	SINE
chr11	105177726	105177835	ENSMUST00000190120.1_1700052K11RIK-001	ribo-lncRNA	-	MER103C	hAT-Charlie	DNA
chr11	105177867	105178003	ENSMUST00000190120.1_1700052K11RIK-001	ribo-lncRNA	-	B1_Mm	Alu	SINE
chr11	105178358	105178485	ENSMUST00000190120.1_1700052K11RIK-001	ribo-lncRNA	-	B1_Mus2	Alu	SINE
chr11	105179905	105179971	ENSMUST00000190120.1_1700052K11RIK-001	ribo-lncRNA	-	B3	B2	SINE
chr11	106051170	106051358	ENSMUST00000135857.1_GM11646-001	noribo-lncRNA	-	B3	B2	SINE
chr11	106126548	106126629	ENSMUST00000140380.1_GM11672-001	noribo-lncRNA	-	ID4	ID	SINE
chr11	106127136	106127141	ENSMUST00000140380.1_GM11672-001	noribo-lncRNA	-	B2_Mm1a	B2	SINE
chr11	119939162	119939241	ENSMUST00000129379.1_GM11767-001	ribo-lncRNA	-	L1MC3	L1	LINE
chr11	120634943	120635125	ENSMUST00000181502.1_GM17586-201	ribo-lncRNA	+	ORR1B1	ERVL-MaLR	LTR
chr12	3250148	3250241	ENSMUST00000179643.7_RAB10OS-002	ribo-lncRNA	+	PB1D10	Alu	SINE
chr12	3404119	3404295	ENSMUST00000168012.2_1110002L01RIK-001	trans-lncRNA	-	B3A	B2	SINE
chr12	3404218	3404305	ENSMUST00000168012.2_1110002L01RIK-001	trans-lncRNA	-	RSINE1	B4	SINE
chr12	3404321	3404448	ENSMUST00000168012.2_1110002L01RIK-001	trans-lncRNA	-	B1F1	Alu	SINE
chr12	3405050	3405197	ENSMUST00000168012.2_1110002L01RIK-001	trans-lncRNA	-	B1F2	Alu	SINE
chr12	3407224	3407301	ENSMUST00000180149.1_1110002L01RIK-003	trans-lncRNA	-	RSINE1	B4	SINE
chr12	20805398	20805681	ENSMUST00000189625.1_1700030C10RIK-001	ribo-lncRNA	-	RLTR9E	ERVK	LTR
chr12	22958996	22959124	ENSMUST00000149246.7_2410018L13RIK-002	ribo-lncRNA	-	RSINE1	B4	SINE
chr12	22959353	22959552	ENSMUST00000149246.7_2410018L13RIK-002	ribo-lncRNA	-	B4A	B4	SINE
chr12	40209487	40209550	ENSMUST00000165676.1_GM17024-001	noribo-lncRNA	-	MIR	MIR	SINE
chr12	71010037	71010479	ENSMUST00000136690.2_3110056K07RIK-002	ribo-lncRNA	-	MYSERV6-int	ERVK	LTR
chr12	81492420	81493174	ENSMUST00000185303.1_GM28370-001	noribo-lncRNA	+	L1Lx_IV	L1	LINE
chr12	81493175	81493933	ENSMUST00000185303.1_GM28370-001	noribo-lncRNA	+	RMER17D2	ERVK	LTR
chr12	81493934	81494970	ENSMUST00000185303.1_GM28370-001	noribo-lncRNA	+	L1Lx_IV	L1	LINE
chr12	81496981	81497015	ENSMUST00000185303.1_GM28370-001	noribo-lncRNA	+	RLTR10C	ERVK	LTR
chr12	99190876	99190978	ENSMUST00000185441.1_GM28933-001	noribo-lncRNA	+	L3	CR1	LINE
chr12	109544536	109544588	ENSMUST00000143836.7_MEG3-003	ribo-lncRNA	+	MIR	MIR	SINE
chr12	109544536	109544588	ENSMUST00000129245.7_MEG3-005	ribo-lncRNA	+	MIR	MIR	SINE
chr12	109545254	109545316	ENSMUST00000129245.7_MEG3-005	ribo-lncRNA	+	MIRc	MIR	SINE
chr12	109571601	109571709	ENSMUST00000143836.7_MEG3-003	ribo-lncRNA	+	MIR	MIR	SINE
chr12	109617327	109617349	ENSMUST00000183215.7_RIAN-010	ribo-lncRNA	+	L2d	L2	LINE
chr13	3485049	3485108	ENSMUST00000180836.7_2810429I04RIK-005	ribo-lncRNA	+	ERVB7_2B-LTR_MM	ERVK	LTR
chr13	3485111	3485527	ENSMUST00000180836.7_2810429I04RIK-005	ribo-lncRNA	+	MMETn-int	ERVK	LTR
chr13	3486083	3486882	ENSMUST00000180836.7_2810429I04RIK-005	ribo-lncRNA	+	MMETn-int	ERVK	LTR
chr13	3486881	3488133	ENSMUST00000180836.7_2810429I04RIK-005	ribo-lncRNA	+	MMETn-int	ERVK	LTR
chr13	3488131	3488241	ENSMUST00000180836.7_2810429I04RIK-005	ribo-lncRNA	+	ETnERV-int	ERVK	LTR
chr13	3488242	3488356	ENSMUST00000180836.7_2810429I04RIK-005	ribo-lncRNA	+	ERVB4_1C-LTR_Mm	ERVK	LTR
chr13	3488358	3488412	ENSMUST00000180836.7_2810429I04RIK-005	ribo-lncRNA	+	ETnERV-int	ERVK	LTR
chr13	3488436	3488561	ENSMUST00000180836.7_2810429I04RIK-005	ribo-lncRNA	+	RLTR13G	ERVK	LTR
chr13	12619084	12619253	ENSMUST00000181570.1_GPR137B-PS-201	trans-lncRNA	-	B2_Mm2	B2	SINE
chr13	12619277	12619474	ENSMUST00000181570.1_GPR137B-PS-201	trans-lncRNA	-	ID_B1	B4	SINE
chr13	33953398	33953541	ENSMUST00000181800.1_1110046J04RIK-002	ribo-lncRNA	+	B2_Mm2	B2	SINE
chr13	33958636	33958658	ENSMUST00000181800.1_1110046J04RIK-002	ribo-lncRNA	+	B3	B2	SINE
chr13	33959968	33960163	ENSMUST00000181800.1_1110046J04RIK-002	ribo-lncRNA	+	ORR1E	ERVL-MaLR	LTR
chr13	45966289	45966352	ENSMUST00000038032.4_5033430I15RIK-001	ribo-lncRNA	+	B4	B4	SINE
chr13	54777514	54778210	ENSMUST00000124055.1_GM16249-001	noribo-lncRNA	-	RLTR13C2	ERVK	LTR
chr13	54783022	54783091	ENSMUST00000124055.1_GM16249-001	noribo-lncRNA	-	MTB_Mm	ERVL-MaLR	LTR
chr13	62724162	62724217	ENSMUST00000143260.1_PLATR25-001	ribo-lncRNA	-	B3	B2	SINE
chr13	62726575	62726689	ENSMUST00000143260.1_PLATR25-001	ribo-lncRNA	-	MT2_Mm	ERVL	LTR
chr13	67612763	67613042	ENSMUST00000192942.2_GM37276-001	noribo-lncRNA	-	RLTR1A2_MM	ERV1	LTR
chr13	67613044	67613259	ENSMUST00000192942.2_GM37276-001	noribo-lncRNA	-	RLTR48A	ERV1	LTR
chr13	67613388	67613443	ENSMUST00000192942.2_GM37276-001	noribo-lncRNA	-	MMVL30-int	ERV1	LTR
chr13	67614353	67614499	ENSMUST00000192942.2_GM37276-001	noribo-lncRNA	-	MMVL30-int	ERV1	LTR
chr13	67614528	67614556	ENSMUST00000192942.2_GM37276-001	noribo-lncRNA	-	B1_Mus2	Alu	SINE
chr13	74008152	74008414	ENSMUST00000128914.1_GM15912-001	ribo-lncRNA	-	ORR1A1	ERVL-MaLR	LTR
chr13	97751450	97751569	ENSMUST00000180396.1_GM26619-201	noribo-lncRNA	+	ID_B1	B4	SINE
chr13	111734513	111735124	ENSMUST00000132564.1_GM15287-001	ribo-lncRNA	+	RLTR6-int	ERV1	LTR
chr14	20641929	20641942	ENSMUST00000190699.1_2810402E24RIK-001	ribo-lncRNA	+	ID	ID	SINE
chr14	20641943	20642056	ENSMUST00000190699.1_2810402E24RIK-001	ribo-lncRNA	+	B1_Mur2	Alu	SINE
chr14	20642258	20642443	ENSMUST00000190699.1_2810402E24RIK-001	ribo-lncRNA	+	B3	B2	SINE
chr14	20643057	20643203	ENSMUST00000190699.1_2810402E24RIK-001	ribo-lncRNA	+	B1_Mus2	Alu	SINE
chr14	20643389	20643587	ENSMUST00000190699.1_2810402E24RIK-001	ribo-lncRNA	+	URR1A	hAT-Charlie	DNA
chr14	20643931	20644025	ENSMUST00000190699.1_2810402E24RIK-001	ribo-lncRNA	+	L1MdF_V	L1	LINE
chr14	50876672	50877338	ENSMUST00000181482.1_GM26782-201	ribo-lncRNA	+	Lx9	L1	LINE
chr14	50877348	50877533	ENSMUST00000181482.1_GM26782-201	ribo-lncRNA	+	B2_Mm1t	B2	SINE
chr14	50878157	50878551	ENSMUST00000181482.1_GM26782-201	ribo-lncRNA	+	MTA_Mm	ERVL-MaLR	LTR
chr14	54292443	54292666	ENSMUST00000199958.1_GM43305-001	trans-lncRNA	-	RLTR4_Mm	ERV1	LTR
chr14	54292644	54292947	ENSMUST00000199958.1_GM43305-001	trans-lncRNA	-	RLTR4_Mm	ERV1	LTR
chr14	54292948	54293190	ENSMUST00000199958.1_GM43305-001	trans-lncRNA	-	RLTR4_MM-int	ERV1	LTR
chr14	54293186	54295127	ENSMUST00000199958.1_GM43305-001	trans-lncRNA	-	MuLV-int	ERV1	LTR
chr14	54297342	54297343	ENSMUST00000199958.1_GM43305-001	trans-lncRNA	-	RLTR4_Mm	ERV1	LTR
chr14	54295116	54297341	ENSMUST00000199958.1_GM43305-001	trans-lncRNA	-	RLTR4_MM-int	ERV1	LTR
chr14	56697630	56697754	ENSMUST00000180752.1_GM16973-202	noribo-lncRNA	-	RLTR31D_MM	ERVK	LTR
chr14	56697771	56697910	ENSMUST00000180752.1_GM16973-202	noribo-lncRNA	-	RLTR31D_MM	ERVK	LTR
chr14	56699164	56699319	ENSMUST00000180752.1_GM16973-202	noribo-lncRNA	-	MER5A1	hAT-Charlie	DNA
chr14	56812988	56813135	ENSMUST00000186474.1_2410022M11RIK-001	ribo-lncRNA	+	B1_Mur3	Alu	SINE
chr14	56813465	56813630	ENSMUST00000186474.1_2410022M11RIK-001	ribo-lncRNA	+	B3A	B2	SINE
chr14	56814612	56814758	ENSMUST00000186474.1_2410022M11RIK-001	ribo-lncRNA	+	B1_Mur1	Alu	SINE
chr14	56814877	56814990	ENSMUST00000186474.1_2410022M11RIK-001	ribo-lncRNA	+	PB1D10	Alu	SINE
chr14	56815343	56815385	ENSMUST00000186474.1_2410022M11RIK-001	ribo-lncRNA	+	B1_Mur2	Alu	SINE
chr14	56815438	56815597	ENSMUST00000186474.1_2410022M11RIK-001	ribo-lncRNA	+	B2_Mm2	B2	SINE
chr14	61618286	61618459	ENSMUST00000191650.1_DLEU2-009	noribo-lncRNA	-	B2_Mm1a	B2	SINE
chr14	61618693	61618839	ENSMUST00000191650.1_DLEU2-009	noribo-lncRNA	-	B1_Mur3	Alu	SINE
chr14	61619218	61619367	ENSMUST00000191650.1_DLEU2-009	noribo-lncRNA	-	B3	B2	SINE
chr14	61619420	61619457	ENSMUST00000191650.1_DLEU2-009	noribo-lncRNA	-	B1_Mur4	Alu	SINE
chr14	61625926	61626057	ENSMUST00000182727.1_GM27010-001	noribo-lncRNA	-	B1_Mm	Alu	SINE
chr14	61627839	61627985	ENSMUST00000193208.1_DLEU2-008	noribo-lncRNA	-	B1_Mus1	Alu	SINE
chr14	61628151	61628277	ENSMUST00000193208.1_DLEU2-008	noribo-lncRNA	-	B1_Mur2	Alu	SINE
chr14	61628278	61628311	ENSMUST00000193208.1_DLEU2-008	noribo-lncRNA	-	ID	ID	SINE
chr14	61631521	61631725	ENSMUST00000193208.1_DLEU2-008	noribo-lncRNA	-	ID_B1	B4	SINE
chr14	69738255	69738365	ENSMUST00000180465.7_4930480K23RIK-201	ribo-lncRNA	+	Lx8	L1	LINE
chr14	69738384	69738387	ENSMUST00000180465.7_4930480K23RIK-201	ribo-lncRNA	+	Lx8	L1	LINE
chr14	69745546	69745869	ENSMUST00000180465.7_4930480K23RIK-201	ribo-lncRNA	+	MTB	ERVL-MaLR	LTR
chr15	62249158	62249223	ENSMUST00000183297.7_PVT1-003	ribo-lncRNA	+	MLT1L	ERVL-MaLR	LTR
chr15	62249158	62249400	ENSMUST00000180432.8_PVT1-004	ribo-lncRNA	+	MLT1L	ERVL-MaLR	LTR
chr15	62249158	62249400	ENSMUST00000182956.7_PVT1-001	ribo-lncRNA	+	MLT1L	ERVL-MaLR	LTR
chr15	62372542	62372598	ENSMUST00000181416.8_PVT1-005	ribo-lncRNA	+	B3A	B2	SINE
chr15	62376422	62376773	ENSMUST00000181416.8_PVT1-005	ribo-lncRNA	+	MTD	ERVL-MaLR	LTR
chr15	62376795	62376908	ENSMUST00000181416.8_PVT1-005	ribo-lncRNA	+	Lx2	L1	LINE
chr15	62376909	62377141	ENSMUST00000181416.8_PVT1-005	ribo-lncRNA	+	Lx2	L1	LINE
chr15	62377524	62377927	ENSMUST00000181416.8_PVT1-005	ribo-lncRNA	+	L1Lx_II	L1	LINE
chr15	62378087	62378096	ENSMUST00000181416.8_PVT1-005	ribo-lncRNA	+	MER2	TcMar-Tigger	DNA
chr15	68334763	68336954	ENSMUST00000194661.1_GM26621-001	noribo-lncRNA	-	Lx3C	L1	LINE
chr15	72805947	72806195	ENSMUST00000202826.1_PEG13-001	ribo-lncRNA	-	L2	L2	LINE
chr15	72806253	72806468	ENSMUST00000202826.1_PEG13-001	ribo-lncRNA	-	L2a	L2	LINE
chr15	83365029	83365030	ENSMUST00000100370.1_1700001L05RIK-003	ribo-lncRNA	-	B1F	Alu	SINE
chr15	98569228	98569366	ENSMUST00000163781.1_9330020H09RIK-001	ribo-lncRNA	+	RSINE1	B4	SINE
chr15	98569535	98569583	ENSMUST00000163781.1_9330020H09RIK-001	ribo-lncRNA	+	B1F1	Alu	SINE
chr15	100595416	100595533	ENSMUST00000183834.1_GM27209-001	noribo-lncRNA	+	MLT1A0	ERVL-MaLR	LTR
chr16	11014661	11015031	ENSMUST00000180624.1_GM4262-201	ribo-lncRNA	+	MTD	ERVL-MaLR	LTR
chr16	21808678	21808810	ENSMUST00000209449.1_1300002E11RIK-007	ribo-lncRNA	+	MTE2b-int	ERVL-MaLR	LTR
chr16	21808851	21808924	ENSMUST00000209449.1_1300002E11RIK-007	ribo-lncRNA	+	RSINE1	B4	SINE
chr16	21809018	21809026	ENSMUST00000209449.1_1300002E11RIK-007	ribo-lncRNA	+	MTE2b-int	ERVL-MaLR	LTR
chr16	21808678	21808810	ENSMUST00000181960.2_1300002E11RIK-002	ribo-lncRNA	+	MTE2b-int	ERVL-MaLR	LTR
chr16	21808851	21808924	ENSMUST00000181960.2_1300002E11RIK-002	ribo-lncRNA	+	RSINE1	B4	SINE
chr16	21809018	21809040	ENSMUST00000181960.2_1300002E11RIK-002	ribo-lncRNA	+	MTE2b-int	ERVL-MaLR	LTR
chr16	45736575	45736585	ENSMUST00000138539.1_GM15591-001	noribo-lncRNA	+	B1_Mus2	Alu	SINE
chr16	50726482	50726731	ENSMUST00000186535.1_DUBR-002	ribo-lncRNA	-	L1M4a1	L1	LINE
chr16	50727150	50727290	ENSMUST00000186535.1_DUBR-002	ribo-lncRNA	-	B1_Mus1	Alu	SINE
chr16	87502917	87503073	ENSMUST00000176296.1_B130034C11RIK-002	ribo-lncRNA	+	B2_Mm2	B2	SINE
chr17	6314364	6314385	ENSMUST00000181052.1_GM26848-201	noribo-lncRNA	+	MTC	ERVL-MaLR	LTR
chr17	6314575	6314866	ENSMUST00000181052.1_GM26848-201	noribo-lncRNA	+	MTC	ERVL-MaLR	LTR
chr17	16974030	16974157	ENSMUST00000190415.1_BC002059-001	ribo-lncRNA	+	Lx5c	L1	LINE
chr17	22784798	22784964	ENSMUST00000181397.1_GM16386-201	ribo-lncRNA	-	ORR1A4	ERVL-MaLR	LTR
chr17	22784968	22785042	ENSMUST00000181397.1_GM16386-201	ribo-lncRNA	-	ORR1B2	ERVL-MaLR	LTR
chr17	22785898	22785948	ENSMUST00000181397.1_GM16386-201	ribo-lncRNA	-	ORR1B2	ERVL-MaLR	LTR
chr17	23752019	23752170	ENSMUST00000181605.1_9530082P21RIK-203	noribo-lncRNA	+	B1_Mus1	Alu	SINE
chr17	23753905	23754051	ENSMUST00000181605.1_9530082P21RIK-203	noribo-lncRNA	+	B1_Mur3	Alu	SINE
chr17	33761678	33761867	ENSMUST00000170103.2_GM17251-001	ribo-lncRNA	+	B2_Mm2	B2	SINE
chr17	35908426	35908479	ENSMUST00000149452.1_GM16279-001	noribo-lncRNA	+	B3	B2	SINE
chr17	35911804	35911935	ENSMUST00000149452.1_GM16279-001	noribo-lncRNA	+	B1_Mus2	Alu	SINE
chr17	35994453	35994457	ENSMUST00000173900.1_A930015D03RIK-001	ribo-lncRNA	+	ORR1E	ERVL-MaLR	LTR
chr17	36038226	36038382	ENSMUST00000173900.1_A930015D03RIK-001	ribo-lncRNA	+	RSINE1	B4	SINE
chr17	36253242	36253318	ENSMUST00000173141.1_GM20546-001	noribo-lncRNA	+	ID4_	ID	SINE
chr17	36253320	36253679	ENSMUST00000173141.1_GM20546-001	noribo-lncRNA	+	RMER16B2	ERVK	LTR
chr17	45436095	45436601	ENSMUST00000181149.1_B230354K17RIK-201	ribo-lncRNA	+	MT2B1	ERVL	LTR
chr17	45436602	45437189	ENSMUST00000181149.1_B230354K17RIK-201	ribo-lncRNA	+	MERVL_2A-int	ERVL	LTR
chr17	45439131	45440015	ENSMUST00000181149.1_B230354K17RIK-201	ribo-lncRNA	+	MERVL_2A-int	ERVL	LTR
chr17	45440016	45440192	ENSMUST00000181149.1_B230354K17RIK-201	ribo-lncRNA	+	B2_Mm2	B2	SINE
chr17	45440193	45442015	ENSMUST00000181149.1_B230354K17RIK-201	ribo-lncRNA	+	MERVL_2A-int	ERVL	LTR
chr17	45442031	45442181	ENSMUST00000181149.1_B230354K17RIK-201	ribo-lncRNA	+	B1_Mus1	Alu	SINE
chr17	45442185	45442337	ENSMUST00000181149.1_B230354K17RIK-201	ribo-lncRNA	+	MERVL_2A-int	ERVL	LTR
chr17	45442346	45442422	ENSMUST00000181149.1_B230354K17RIK-201	ribo-lncRNA	+	ORR1A3-int	ERVL-MaLR	LTR
chr17	45442427	45442474	ENSMUST00000181149.1_B230354K17RIK-201	ribo-lncRNA	+	MERVL_2A-int	ERVL	LTR
chr17	45442477	45442544	ENSMUST00000181149.1_B230354K17RIK-201	ribo-lncRNA	+	MT2B1	ERVL	LTR
chr17	55558383	55558424	ENSMUST00000181186.1_GM26547-201	noribo-lncRNA	+	RLTR20B2	ERVK	LTR
chr17	55563259	55563507	ENSMUST00000181186.1_GM26547-201	noribo-lncRNA	+	RMER19C	ERVK	LTR
chr17	70854497	70854560	ENSMUST00000176549.1_GM28727-001	ribo-lncRNA	+	RMER5	ERV1	LTR
chr17	70874362	70874529	ENSMUST00000189974.1_GM26510-002	noribo-lncRNA	-	B3A	B2	SINE
chr17	70874540	70874637	ENSMUST00000189974.1_GM26510-002	noribo-lncRNA	-	L1MA7	L1	LINE
chr17	71557434	71557550	ENSMUST00000130952.7_TRMT61B-001	ribo-lncRNA	-	ID_B1	B4	SINE
chr17	71557910	71558047	ENSMUST00000130952.7_TRMT61B-001	ribo-lncRNA	-	B1_Mur1	Alu	SINE
chr17	94760246	94760434	ENSMUST00000182639.1_GM1976-001	ribo-lncRNA	-	B2_Mm1t	B2	SINE
chr17	94760996	94761141	ENSMUST00000182639.1_GM1976-001	ribo-lncRNA	-	B1_Mm	Alu	SINE
chr18	32025423	32025558	ENSMUST00000150084.1_GM16344-001	ribo-lncRNA	+	RSINE1	B4	SINE
chr18	32025613	32025818	ENSMUST00000150084.1_GM16344-001	ribo-lncRNA	+	B3	B2	SINE
chr18	32025875	32026367	ENSMUST00000150084.1_GM16344-001	ribo-lncRNA	+	MT2_Mm	ERVL	LTR
chr18	32026552	32026610	ENSMUST00000150084.1_GM16344-001	ribo-lncRNA	+	ORR1F	ERVL-MaLR	LTR
chr18	35555903	35555945	ENSMUST00000185650.1_SNHG4-004	ribo-lncRNA	+	B1_Mur4	Alu	SINE
chr18	35556667	35556691	ENSMUST00000181664.7_SNHG4-001	ribo-lncRNA	+	MamGypsy2-LTR	Gypsy	LTR
chr18	35558053	35558210	ENSMUST00000181664.7_SNHG4-001	ribo-lncRNA	+	B3	B2	SINE
chr18	57547415	57547655	ENSMUST00000137603.1_4930511M06RIK-002	ribo-lncRNA	-	RLTR8	ERVK	LTR
chr18	57547856	57547973	ENSMUST00000137603.1_4930511M06RIK-002	ribo-lncRNA	-	RLTR8	ERVK	LTR
chr18	57552107	57552186	ENSMUST00000137603.1_4930511M06RIK-002	ribo-lncRNA	-	MLT1N2	ERVL-MaLR	LTR
chr18	61645320	61645365	ENSMUST00000183083.7_BVHT-002	ribo-lncRNA	+	B1F	Alu	SINE
chr18	61645320	61645365	ENSMUST00000183087.1_BVHT-001	ribo-lncRNA	+	B1F	Alu	SINE
chr18	61726598	61726746	ENSMUST00000184181.1_1500015A07RIK-002	ribo-lncRNA	+	RSINE1	B4	SINE
chr18	61727085	61727192	ENSMUST00000184181.1_1500015A07RIK-002	ribo-lncRNA	+	PB1D11	Alu	SINE
chr18	61727193	61727271	ENSMUST00000184181.1_1500015A07RIK-002	ribo-lncRNA	+	ID2	ID	SINE
chr18	61727625	61727653	ENSMUST00000184181.1_1500015A07RIK-002	ribo-lncRNA	+	L2a	L2	LINE
chr18	61727897	61727996	ENSMUST00000184181.1_1500015A07RIK-002	ribo-lncRNA	+	B1_Mur1	Alu	SINE
chr18	61726598	61726746	ENSMUST00000184678.1_1500015A07RIK-001	ribo-lncRNA	+	RSINE1	B4	SINE
chr18	75365401	75365568	ENSMUST00000174338.1_GM20544-001	ribo-lncRNA	-	B3A	B2	SINE
chr18	82693457	82693550	ENSMUST00000181931.2_GM10524-001	ribo-lncRNA	+	B1F	Alu	SINE
chr18	82693551	82694176	ENSMUST00000181931.2_GM10524-001	ribo-lncRNA	+	RLTR4_Mm	ERV1	LTR
chr19	4130011	4130089	ENSMUST00000171743.7_TMEM134-202	noribo-lncRNA	+	L2b	L2	LINE
chr19	4762971	4763056	ENSMUST00000195512.1_GM37206-001	noribo-lncRNA	-	MIRb	MIR	SINE
chr19	5914537	5914826	ENSMUST00000210917.1_GM45248-002	ribo-lncRNA	+	RMER19C	ERVK	LTR
chr19	8725782	8725826	ENSMUST00000205825.1_SNHG1-016	ribo-lncRNA	+	hAT-1_Mam	hAT-Tag1	DNA
chr19	8725782	8725826	ENSMUST00000205852.1_SNHG1-013	ribo-lncRNA	+	hAT-1_Mam	hAT-Tag1	DNA
chr19	8725782	8725826	ENSMUST00000206155.1_SNHG1-001	ribo-lncRNA	+	hAT-1_Mam	hAT-Tag1	DNA
chr19	11292640	11292697	ENSMUST00000181137.1_4930526L06RIK-001	ribo-lncRNA	+	RLTR9E	ERVK	LTR
chr19	11292698	11292812	ENSMUST00000181137.1_4930526L06RIK-001	ribo-lncRNA	+	ETnERV2-int	ERVK	LTR
chr19	11299186	11299623	ENSMUST00000181137.1_4930526L06RIK-001	ribo-lncRNA	+	ETnERV2-int	ERVK	LTR
chr19	11299624	11299886	ENSMUST00000181137.1_4930526L06RIK-001	ribo-lncRNA	+	RLTR9E	ERVK	LTR
chr19	12706055	12706181	ENSMUST00000125496.7_GM15962-002	noribo-lncRNA	-	Lx3A	L1	LINE
chr19	12721097	12721203	ENSMUST00000125496.7_GM15962-002	noribo-lncRNA	-	Lx3_Mus	L1	LINE
chr2	24588566	24588658	ENSMUST00000194131.1_GM38383-001	noribo-lncRNA	+	RCHARR1	hAT-Charlie	DNA
chr2	24589139	24589519	ENSMUST00000194131.1_GM38383-001	noribo-lncRNA	+	MTC	ERVL-MaLR	LTR
chr2	26381722	26381762	ENSMUST00000125518.1_GM13563-001	noribo-lncRNA	+	B1_Mur2	Alu	SINE
chr2	26387255	26387258	ENSMUST00000125518.1_GM13563-001	noribo-lncRNA	+	MIR3	MIR	SINE
chr2	31150686	31150807	ENSMUST00000133550.1_D330023K18RIK-001	ribo-lncRNA	-	PB1D9	Alu	SINE
chr2	38564727	38565066	ENSMUST00000203964.1_GM44183-001	ribo-lncRNA	-	MTA_Mm	ERVL-MaLR	LTR
chr2	38565067	38566161	ENSMUST00000203964.1_GM44183-001	ribo-lncRNA	-	MTA_Mm-int	ERVL-MaLR	LTR
chr2	38566162	38566354	ENSMUST00000203964.1_GM44183-001	ribo-lncRNA	-	MTA_Mm	ERVL-MaLR	LTR
chr2	90910752	90910805	ENSMUST00000077874.14_PTPMT1-201	trans-lncRNA	-	ID	ID	SINE
chr2	90910752	90910805	ENSMUST00000111461.10_PTPMT1-001	trans-lncRNA	-	ID	ID	SINE
chr2	91237235	91237370	ENSMUST00000181191.1_A330069E16RIK-201	ribo-lncRNA	+	B1_Mus2	Alu	SINE
chr2	91237245	91237388	ENSMUST00000181191.1_A330069E16RIK-201	ribo-lncRNA	+	B4A	B4	SINE
chr2	91237722	91237764	ENSMUST00000181191.1_A330069E16RIK-201	ribo-lncRNA	+	B4	B4	SINE
chr2	91237765	91237832	ENSMUST00000181191.1_A330069E16RIK-201	ribo-lncRNA	+	PB1D10	Alu	SINE
chr2	91237872	91238062	ENSMUST00000181191.1_A330069E16RIK-201	ribo-lncRNA	+	B2_Mm1a	B2	SINE
chr2	91238072	91238165	ENSMUST00000181191.1_A330069E16RIK-201	ribo-lncRNA	+	L1MA6	L1	LINE
chr2	115556786	115557347	ENSMUST00000133648.1_GM13977-001	noribo-lncRNA	-	Lx3_Mus	L1	LINE
chr2	115557825	115557901	ENSMUST00000133648.1_GM13977-001	noribo-lncRNA	-	Lx3_Mus	L1	LINE
chr2	115560007	115560177	ENSMUST00000133648.1_GM13977-001	noribo-lncRNA	-	B3	B2	SINE
chr2	115560893	115561005	ENSMUST00000133648.1_GM13977-001	noribo-lncRNA	-	RSINE1	B4	SINE
chr2	129196086	129196265	ENSMUST00000193902.1_GM4430-001	noribo-lncRNA	-	B2_Mm2	B2	SINE
chr2	129196569	129196724	ENSMUST00000193902.1_GM4430-001	noribo-lncRNA	-	MTE2a	ERVL-MaLR	LTR
chr2	130883622	130883987	ENSMUST00000133766.1_A730017L22RIK-002	ribo-lncRNA	-	Lx3_Mus	L1	LINE
chr2	153341484	153341671	ENSMUST00000128026.1_2500004C02RIK-001	ribo-lncRNA	-	B2_Mm1a	B2	SINE
chr2	153342058	153342117	ENSMUST00000128026.1_2500004C02RIK-001	ribo-lncRNA	-	L2d	L2	LINE
chr2	153342249	153342351	ENSMUST00000128026.1_2500004C02RIK-001	ribo-lncRNA	-	PB1	Alu	SINE
chr2	153342416	153342505	ENSMUST00000128026.1_2500004C02RIK-001	ribo-lncRNA	-	MIRb	MIR	SINE
chr2	153342565	153342655	ENSMUST00000128026.1_2500004C02RIK-001	ribo-lncRNA	-	B2_Mm2	B2	SINE
chr2	156392453	156392617	ENSMUST00000192863.1_2900097C17RIK-001	ribo-lncRNA	-	RLTR45-int	ERVK	LTR
chr2	156392796	156392960	ENSMUST00000192863.1_2900097C17RIK-001	ribo-lncRNA	-	RLTR45-int	ERVK	LTR
chr2	156833049	156833426	ENSMUST00000137463.7_GM14230-001	ribo-lncRNA	-	MMERGLN-int	ERV1	LTR
chr2	156852430	156852589	ENSMUST00000176134.1_5430405H02RIK-002	ribo-lncRNA	-	B2_Mm2	B2	SINE
chr2	158353700	158354174	ENSMUST00000186993.1_SNHG17-009	noribo-lncRNA	-	LTRIS_Mus	ERV1	LTR
chr2	158356737	158356797	ENSMUST00000186993.1_SNHG17-009	noribo-lncRNA	-	MER5A	hAT-Charlie	DNA
chr2	164919224	164919245	ENSMUST00000129364.1_ZFP335OS-001	ribo-lncRNA	+	RMER15-int	ERVL	LTR
chr2	164919259	164919415	ENSMUST00000129364.1_ZFP335OS-001	ribo-lncRNA	+	Lx8	L1	LINE
chr2	164919416	164919703	ENSMUST00000129364.1_ZFP335OS-001	ribo-lncRNA	+	MTC	ERVL-MaLR	LTR
chr2	164919891	164919953	ENSMUST00000129364.1_ZFP335OS-001	ribo-lncRNA	+	MTC	ERVL-MaLR	LTR
chr2	166285672	166285742	ENSMUST00000152987.1_GM11468-001	noribo-lncRNA	+	B3	B2	SINE
chr2	167063952	167064058	ENSMUST00000145859.2_ZFAS1-004	trans-lncRNA	+	MTD	ERVL-MaLR	LTR
chr2	167064248	167064441	ENSMUST00000145859.2_ZFAS1-004	trans-lncRNA	+	B2_Mm2	B2	SINE
chr2	167064450	167064644	ENSMUST00000145859.2_ZFAS1-004	trans-lncRNA	+	B2_Mm1a	B2	SINE
chr2	178024438	178024627	ENSMUST00000181241.1_GM26869-201	noribo-lncRNA	-	RLTR26_Mus	ERVK	LTR
chr3	19895856	19895942	ENSMUST00000198527.1_4632415L05RIK-001	ribo-lncRNA	+	B2_Mm2	B2	SINE
chr3	19896970	19897284	ENSMUST00000198527.1_4632415L05RIK-001	ribo-lncRNA	+	RMER3D-int	ERVK	LTR
chr3	19897285	19897774	ENSMUST00000198527.1_4632415L05RIK-001	ribo-lncRNA	+	RLTR17	ERVK	LTR
chr3	19898480	19898984	ENSMUST00000198527.1_4632415L05RIK-001	ribo-lncRNA	+	LTRIS_Mus	ERV1	LTR
chr3	21709730	21709887	ENSMUST00000200150.1_GM43673-001	noribo-lncRNA	+	RLTR1B-int	ERV1	LTR
chr3	21711782	21711852	ENSMUST00000200150.1_GM43673-001	noribo-lncRNA	+	RLTR1B-int	ERV1	LTR
chr3	21711946	21712165	ENSMUST00000200150.1_GM43673-001	noribo-lncRNA	+	RLTR1B-int	ERV1	LTR
chr3	21712167	21712460	ENSMUST00000200150.1_GM43673-001	noribo-lncRNA	+	LTRIS3	ERV1	LTR
chr3	32455331	32455441	ENSMUST00000192994.1_GM37123-001	noribo-lncRNA	+	ID_B1	B4	SINE
chr3	34055257	34055429	ENSMUST00000198616.1_GM43667-001	noribo-lncRNA	-	B3	B2	SINE
chr3	35413833	35413890	ENSMUST00000197222.1_GM43078-001	ribo-lncRNA	+	ERVB7_1-LTR_MM	ERVK	LTR
chr3	35413891	35414000	ENSMUST00000197222.1_GM43078-001	ribo-lncRNA	+	ETnERV-int	ERVK	LTR
chr3	36098428	36099144	ENSMUST00000198622.1_GM43205-001	noribo-lncRNA	+	RLTR13B2	ERVK	LTR
chr3	51423613	51423677	ENSMUST00000191756.1_GM37646-001	noribo-lncRNA	+	B1_Mm	Alu	SINE
chr3	55578105	55578425	ENSMUST00000198856.1_GM43549-001	trans-lncRNA	-	MMERGLN_LTR	ERV1	LTR
chr3	55578426	55580604	ENSMUST00000198856.1_GM43549-001	trans-lncRNA	-	MMERGLN-int	ERV1	LTR
chr3	55582570	55582730	ENSMUST00000198856.1_GM43549-001	trans-lncRNA	-	MMERGLN-int	ERV1	LTR
chr3	56014918	56015098	ENSMUST00000200303.1_GM42840-001	noribo-lncRNA	-	L1Lx_I	L1	LINE
chr3	56016296	56016542	ENSMUST00000200303.1_GM42840-001	noribo-lncRNA	-	Cheshire	hAT-Charlie	DNA
chr3	56016543	56016678	ENSMUST00000200303.1_GM42840-001	noribo-lncRNA	-	B1_Mus1	Alu	SINE
chr3	56016679	56016866	ENSMUST00000200303.1_GM42840-001	noribo-lncRNA	-	Cheshire	hAT-Charlie	DNA
chr3	62123207	62123565	ENSMUST00000195726.1_GM37404-001	ribo-lncRNA	+	L1MdTf_II	L1	LINE
chr3	75648379	75648657	ENSMUST00000191479.1_PLATR10-002	noribo-lncRNA	-	Lx2B	L1	LINE
chr3	77702888	77703583	ENSMUST00000194247.1_GM38195-001	noribo-lncRNA	-	L1Lx_I	L1	LINE
chr3	77703992	77704386	ENSMUST00000194247.1_GM38195-001	noribo-lncRNA	-	Lx2B2	L1	LINE
chr3	88822035	88822180	ENSMUST00000183707.1_1500004A13RIK-002	noribo-lncRNA	-	RSINE1	B4	SINE
chr3	88823087	88823526	ENSMUST00000183707.1_1500004A13RIK-002	noribo-lncRNA	-	RLTR11B	ERVK	LTR
chr3	89211320	89211465	ENSMUST00000199915.1_GM43737-001	noribo-lncRNA	+	MIRc	MIR	SINE
chr3	89211678	89211838	ENSMUST00000199915.1_GM43737-001	noribo-lncRNA	+	RSINE1	B4	SINE
chr3	89398489	89398576	ENSMUST00000126926.1_GM15417-001	ribo-lncRNA	+	B1_Mur2	Alu	SINE
chr3	89398606	89398766	ENSMUST00000126926.1_GM15417-001	ribo-lncRNA	+	B2_Mm2	B2	SINE
chr3	89768137	89768333	ENSMUST00000038450.1_4632404H12RIK-001	ribo-lncRNA	-	B2_Mm2	B2	SINE
chr3	89768442	89768588	ENSMUST00000038450.1_4632404H12RIK-001	ribo-lncRNA	-	B1_Mus1	Alu	SINE
chr3	89769227	89769562	ENSMUST00000038450.1_4632404H12RIK-001	ribo-lncRNA	-	RMER21A	ERV1	LTR
chr3	89773012	89773071	ENSMUST00000038450.1_4632404H12RIK-001	ribo-lncRNA	-	MIRc	MIR	SINE
chr3	96167464	96167749	ENSMUST00000180958.1_GM17690-001	ribo-lncRNA	-	RMER4A	ERVK	LTR
chr3	96169461	96169652	ENSMUST00000180958.1_GM17690-001	ribo-lncRNA	-	B4	B4	SINE
chr3	96171937	96172068	ENSMUST00000180958.1_GM17690-001	ribo-lncRNA	-	B1_Mur3	Alu	SINE
chr3	98447260	98447629	ENSMUST00000187850.1_GM43190-001	noribo-lncRNA	-	MTD	ERVL-MaLR	LTR
chr3	105503876	105503992	ENSMUST00000200070.1_GM43847-001	noribo-lncRNA	+	MLT1D	ERVL-MaLR	LTR
chr3	105504694	105504846	ENSMUST00000200070.1_GM43847-001	noribo-lncRNA	+	B1_Mur1	Alu	SINE
chr3	105732939	105733038	ENSMUST00000198544.1_GM43328-001	noribo-lncRNA	-	ID_B1	B4	SINE
chr3	105733275	105733410	ENSMUST00000198544.1_GM43328-001	noribo-lncRNA	-	B1_Mur1	Alu	SINE
chr3	105733820	105733877	ENSMUST00000198544.1_GM43328-001	noribo-lncRNA	-	ID2	ID	SINE
chr3	106726723	106726848	ENSMUST00000194058.1_GM38253-001	noribo-lncRNA	+	L2	L2	LINE
chr3	106728894	106729039	ENSMUST00000194058.1_GM38253-001	noribo-lncRNA	+	L2	L2	LINE
chr3	107888850	107889756	ENSMUST00000131345.7_4933431E20RIK-001	ribo-lncRNA	-	RLTR13E	ERVK	LTR
chr3	107894509	107894785	ENSMUST00000146337.2_4933431E20RIK-010	ribo-lncRNA	-	MTA_Mm	ERVL-MaLR	LTR
chr3	107894589	107894656	ENSMUST00000135512.2_4933431E20RIK-009	ribo-lncRNA	-	MTA_Mm	ERVL-MaLR	LTR
chr3	107894589	107894656	ENSMUST00000137970.7_4933431E20RIK-005	ribo-lncRNA	-	MTA_Mm	ERVL-MaLR	LTR
chr3	115881581	115881838	ENSMUST00000188260.6_A930005H10RIK-005	ribo-lncRNA	-	ORR1D1	ERVL-MaLR	LTR
chr3	115881583	115881838	ENSMUST00000185424.1_A930005H10RIK-002	ribo-lncRNA	-	ORR1D1	ERVL-MaLR	LTR
chr3	116629252	116629304	ENSMUST00000198035.1_GM42893-001	noribo-lncRNA	-	B1_Mur2	Alu	SINE
chr3	116818815	116818978	ENSMUST00000197996.1_GM43520-001	ribo-lncRNA	+	IAPEz-int	ERVK	LTR
chr3	122256245	122256644	ENSMUST00000072769.6_GM17494-001	noribo-lncRNA	-	MTB_Mm	ERVL-MaLR	LTR
chr3	127863204	127863267	ENSMUST00000196219.1_GM43652-001	noribo-lncRNA	-	MIRb	MIR	SINE
chr3	145677281	145677580	ENSMUST00000197148.1_GM17501-002	ribo-lncRNA	+	Lx4A	L1	LINE
chr3	152380874	152381085	ENSMUST00000198647.1_GM42967-001	noribo-lncRNA	-	B3	B2	SINE
chr3	152381089	152381240	ENSMUST00000198647.1_GM42967-001	noribo-lncRNA	-	B2_Mm2	B2	SINE
chr3	152381120	152381285	ENSMUST00000198647.1_GM42967-001	noribo-lncRNA	-	RSINE1	B4	SINE
chr3	152386377	152386494	ENSMUST00000199418.1_GM43858-001	noribo-lncRNA	+	HAL1ME	L1	LINE
chr3	152387243	152387348	ENSMUST00000199418.1_GM43858-001	noribo-lncRNA	+	PB1D10	Alu	SINE
chr3	152387468	152388004	ENSMUST00000199418.1_GM43858-001	noribo-lncRNA	+	Lx2B	L1	LINE
chr4	17656675	17656862	ENSMUST00000132219.1_GM11851-001	ribo-lncRNA	-	RLTR10-int	ERVK	LTR
chr4	17657460	17657802	ENSMUST00000132219.1_GM11851-001	ribo-lncRNA	-	RLTR10-int	ERVK	LTR
chr4	17657803	17657963	ENSMUST00000132219.1_GM11851-001	ribo-lncRNA	-	RLTR10	ERVK	LTR
chr4	33027142	33027429	ENSMUST00000155691.1_4933421O10RIK-001	ribo-lncRNA	-	ORR1A1	ERVL-MaLR	LTR
chr4	33028733	33028855	ENSMUST00000155691.1_4933421O10RIK-001	ribo-lncRNA	-	B1_Mus2	Alu	SINE
chr4	78659858	78660147	ENSMUST00000132470.1_GM11261-002	ribo-lncRNA	-	RLTR10-int	ERVK	LTR
chr4	78661041	78661396	ENSMUST00000132470.1_GM11261-002	ribo-lncRNA	-	RLTR10-int	ERVK	LTR
chr4	78661397	78661588	ENSMUST00000132470.1_GM11261-002	ribo-lncRNA	-	RLTR10	ERVK	LTR
chr4	82102598	82102673	ENSMUST00000161588.1_GM5860-002	noribo-lncRNA	+	RLTRETN_Mm	ERVK	LTR
chr4	91626589	91626774	ENSMUST00000134966.1_GM12668-001	ribo-lncRNA	+	MTA_Mm	ERVL-MaLR	LTR
chr4	103549469	103549620	ENSMUST00000123834.1_GM12720-001	noribo-lncRNA	-	MTE2b	ERVL-MaLR	LTR
chr4	108634254	108634398	ENSMUST00000170933.1_GM17354-001	noribo-lncRNA	-	B1_Mus2	Alu	SINE
chr4	108634694	108634799	ENSMUST00000170933.1_GM17354-001	noribo-lncRNA	-	B1F	Alu	SINE
chr4	108635650	108635694	ENSMUST00000170933.1_GM17354-001	noribo-lncRNA	-	B1_Mus1	Alu	SINE
chr4	116552323	116552347	ENSMUST00000138426.1_GM12953-001	noribo-lncRNA	+	PB1D9	Alu	SINE
chr4	117700188	117700299	ENSMUST00000156081.1_GM12840-001	ribo-lncRNA	+	MMVL30-int	ERV1	LTR
chr4	117700626	117700923	ENSMUST00000156081.1_GM12840-001	ribo-lncRNA	+	MMVL30-int	ERV1	LTR
chr4	124938813	124938917	ENSMUST00000145046.7_9930104L06RIK-001	ribo-lncRNA	+	PB1D9	Alu	SINE
chr4	124938923	124939016	ENSMUST00000145046.7_9930104L06RIK-001	ribo-lncRNA	+	MT2B	ERVL	LTR
chr4	124938939	124939061	ENSMUST00000145046.7_9930104L06RIK-001	ribo-lncRNA	+	B1_Mus2	Alu	SINE
chr4	124943282	124943399	ENSMUST00000160420.7_9930104L06RIK-002	ribo-lncRNA	+	B1_Mur1	Alu	SINE
chr4	124943471	124943776	ENSMUST00000160420.7_9930104L06RIK-002	ribo-lncRNA	+	MTE2a	ERVL-MaLR	LTR
chr4	124943282	124943399	ENSMUST00000094769.10_9930104L06RIK-003	ribo-lncRNA	+	B1_Mur1	Alu	SINE
chr4	124943471	124943776	ENSMUST00000094769.10_9930104L06RIK-003	ribo-lncRNA	+	MTE2a	ERVL-MaLR	LTR
chr4	129264827	129265010	ENSMUST00000153817.7_GM12976-002	ribo-lncRNA	+	B2_Mm2	B2	SINE
chr4	131879439	131879564	ENSMUST00000192689.1_A930004J17RIK-001	noribo-lncRNA	+	PB1D10	Alu	SINE
chr4	131880007	131880109	ENSMUST00000192689.1_A930004J17RIK-001	noribo-lncRNA	+	PB1D9	Alu	SINE
chr4	131880228	131880292	ENSMUST00000192689.1_A930004J17RIK-001	noribo-lncRNA	+	PB1	Alu	SINE
chr4	131880364	131880528	ENSMUST00000192689.1_A930004J17RIK-001	noribo-lncRNA	+	ID_B1	B4	SINE
chr4	131882559	131882676	ENSMUST00000192689.1_A930004J17RIK-001	noribo-lncRNA	+	ID_B1	B4	SINE
chr4	131882569	131882677	ENSMUST00000192689.1_A930004J17RIK-001	noribo-lncRNA	+	B1_Mus2	Alu	SINE
chr4	131899573	131899732	ENSMUST00000124738.1_GM12992-002	ribo-lncRNA	-	B3	B2	SINE
chr4	131899703	131899871	ENSMUST00000124738.1_GM12992-002	ribo-lncRNA	-	B3	B2	SINE
chr4	141846934	141846990	ENSMUST00000128368.1_CTRCOS-001	noribo-lncRNA	+	RMER16B2	ERVK	LTR
chr4	147669123	147669517	ENSMUST00000147722.1_GM16211-001	ribo-lncRNA	-	MTA_Mm	ERVL-MaLR	LTR
chr4	147669861	147670038	ENSMUST00000147722.1_GM16211-001	ribo-lncRNA	-	B3	B2	SINE
chr4	147668518	147669122	ENSMUST00000147722.1_GM16211-001	ribo-lncRNA	-	MTA_Mm-int	ERVL-MaLR	LTR
chr4	147670761	147670854	ENSMUST00000147722.1_GM16211-001	ribo-lncRNA	-	B3A	B2	SINE
chr4	147782329	147782501	ENSMUST00000176201.1_GM20707-001	ribo-lncRNA	-	B2_Mm2	B2	SINE
chr4	147782648	147783501	ENSMUST00000176201.1_GM20707-001	ribo-lncRNA	-	RLTR13A1	ERVK	LTR
chr4	147783551	147783695	ENSMUST00000176201.1_GM20707-001	ribo-lncRNA	-	B1_Mus1	Alu	SINE
chr4	147783576	147783714	ENSMUST00000176201.1_GM20707-001	ribo-lncRNA	-	MT2B	ERVL	LTR
chr4	150070887	150070997	ENSMUST00000194216.1_GM37795-001	noribo-lncRNA	+	B1_Mur1	Alu	SINE
chr5	23699070	23699270	ENSMUST00000198461.1_AI506816-004	ribo-lncRNA	-	MYSERV6-int	ERVK	LTR
chr5	23700649	23700879	ENSMUST00000199941.4_AI506816-001	trans-lncRNA	-	RLTR4_Mm	ERV1	LTR
chr5	23700854	23701111	ENSMUST00000199941.4_AI506816-001	trans-lncRNA	-	RLTR4_Mm	ERV1	LTR
chr5	23701114	23703349	ENSMUST00000199941.4_AI506816-001	trans-lncRNA	-	MuLV-int	ERV1	LTR
chr5	23854132	23854249	ENSMUST00000181574.5_2700038G22RIK-001	ribo-lncRNA	+	B1_Mus1	Alu	SINE
chr5	23854486	23854749	ENSMUST00000181574.5_2700038G22RIK-001	ribo-lncRNA	+	RLTR48B	ERV1	LTR
chr5	23854750	23854939	ENSMUST00000181574.5_2700038G22RIK-001	ribo-lncRNA	+	B2_Mm1a	B2	SINE
chr5	23854940	23855038	ENSMUST00000181574.5_2700038G22RIK-001	ribo-lncRNA	+	RLTR48B	ERV1	LTR
chr5	24154142	24154294	ENSMUST00000196080.1_GM43389-001	noribo-lncRNA	+	B1_Mur1	Alu	SINE
chr5	25660374	25660590	ENSMUST00000181398.2_GM43972-001	noribo-lncRNA	+	RLTR41	ERV1	LTR
chr5	25660640	25660782	ENSMUST00000181398.2_GM43972-001	noribo-lncRNA	+	L1MC5a	L1	LINE
chr5	25660154	25660371	ENSMUST00000072180.4_GM10062-201	noribo-lncRNA	-	Charlie17	hAT-Charlie	DNA
chr5	25661278	25661282	ENSMUST00000072180.4_GM10062-201	noribo-lncRNA	-	B1_Mm	Alu	SINE
chr5	32507212	32507307	ENSMUST00000155976.1_GM15614-001	ribo-lncRNA	-	B1_Mus2	Alu	SINE
chr5	32507308	32508083	ENSMUST00000155976.1_GM15614-001	ribo-lncRNA	-	L1Lx_I	L1	LINE
chr5	32650948	32651065	ENSMUST00000155976.1_GM15614-001	ribo-lncRNA	-	ORR1A1	ERVL-MaLR	LTR
chr5	33947757	33948990	ENSMUST00000201325.1_GM42851-001	noribo-lncRNA	-	MMERVK10C-int	ERVK	LTR
chr5	33947580	33947756	ENSMUST00000201325.1_GM42851-001	noribo-lncRNA	-	B2_Mm1a	B2	SINE
chr5	44136620	44136921	ENSMUST00000198677.1_GM42428-001	ribo-lncRNA	+	RLTR4_MM-int	ERV1	LTR
chr5	44142645	44143271	ENSMUST00000200473.1_GM42427-001	trans-lncRNA	+	RLTR4_Mm	ERV1	LTR
chr5	44137980	44142644	ENSMUST00000200473.1_GM42427-001	trans-lncRNA	+	RLTR4_MM-int	ERV1	LTR
chr5	44517028	44517165	ENSMUST00000200675.1_GM43506-001	noribo-lncRNA	-	B1_Mm	Alu	SINE
chr5	48324612	48324721	ENSMUST00000197312.1_GM42535-001	noribo-lncRNA	+	B3A	B2	SINE
chr5	48324991	48325171	ENSMUST00000197312.1_GM42535-001	noribo-lncRNA	+	Tigger5b_Glire	TcMar-Tigger	DNA
chr5	49085140	49085546	ENSMUST00000197734.1_GM42768-001	noribo-lncRNA	-	L1Lx_III	L1	LINE
chr5	49115767	49115923	ENSMUST00000198576.1_GM42769-001	noribo-lncRNA	-	L1MdFanc_I	L1	LINE
chr5	51856560	51856782	ENSMUST00000195938.1_GM43606-001	noribo-lncRNA	-	ORR1C2	ERVL-MaLR	LTR
chr5	51856842	51856967	ENSMUST00000195938.1_GM43606-001	noribo-lncRNA	-	B1_Mus2	Alu	SINE
chr5	51856874	51856988	ENSMUST00000195938.1_GM43606-001	noribo-lncRNA	-	MT2B	ERVL	LTR
chr5	51856965	51857146	ENSMUST00000195938.1_GM43606-001	noribo-lncRNA	-	ORR1C2	ERVL-MaLR	LTR
chr5	51856968	51856994	ENSMUST00000195938.1_GM43606-001	noribo-lncRNA	-	B4	B4	SINE
chr5	51855223	51855413	ENSMUST00000195938.1_GM43606-001	noribo-lncRNA	-	L1MdF_IV	L1	LINE
chr5	52192934	52193072	ENSMUST00000180601.5_9230114K14RIK-001	ribo-lncRNA	+	B1_Mur2	Alu	SINE
chr5	52196893	52196915	ENSMUST00000180601.5_9230114K14RIK-001	ribo-lncRNA	+	RLTR17	ERVK	LTR
chr5	52196963	52197112	ENSMUST00000180601.5_9230114K14RIK-001	ribo-lncRNA	+	Lx4A	L1	LINE
chr5	52197089	52197352	ENSMUST00000180601.5_9230114K14RIK-001	ribo-lncRNA	+	Lx4A	L1	LINE
chr5	52197789	52197975	ENSMUST00000180601.5_9230114K14RIK-001	ribo-lncRNA	+	B2_Mm2	B2	SINE
chr5	52200033	52200478	ENSMUST00000197171.1_C130083M11RIK-001	noribo-lncRNA	-	MTC	ERVL-MaLR	LTR
chr5	55652949	55653147	ENSMUST00000199438.1_GM43778-001	ribo-lncRNA	+	IAPLTR2_Mm	ERVK	LTR
chr5	59953511	59956090	ENSMUST00000200022.1_GM43041-001	ribo-lncRNA	-	ETnERV-int	ERVK	LTR
chr5	59956091	59956140	ENSMUST00000200022.1_GM43041-001	ribo-lncRNA	-	ERVB7_1-LTR_MM	ERVK	LTR
chr5	60803716	60804038	ENSMUST00000196492.2_GM42860-001	trans-lncRNA	-	IAPLTR1_Mm	ERVK	LTR
chr5	60804039	60807312	ENSMUST00000196492.2_GM42860-001	trans-lncRNA	-	IAPEz-int	ERVK	LTR
chr5	60807312	60807706	ENSMUST00000196492.2_GM42860-001	trans-lncRNA	-	IAPEz-int	ERVK	LTR
chr5	62428719	62429077	ENSMUST00000196463.1_GM43238-001	ribo-lncRNA	+	L1MdTf_I	L1	LINE
chr5	64049475	64049580	ENSMUST00000198687.1_5830416I19RIK-001	noribo-lncRNA	+	B1F	Alu	SINE
chr5	64049708	64049812	ENSMUST00000198687.1_5830416I19RIK-001	noribo-lncRNA	+	MER74A	ERVL	LTR
chr5	64564177	64564709	ENSMUST00000197120.1_GM42566-001	ribo-lncRNA	-	IAPEz-int	ERVK	LTR
chr5	64564710	64564819	ENSMUST00000197120.1_GM42566-001	ribo-lncRNA	-	IAPLTR1_Mm	ERVK	LTR
chr5	65625168	65625356	ENSMUST00000201770.1_GM42729-001	noribo-lncRNA	+	B2_Mm2	B2	SINE
chr5	65625366	65625494	ENSMUST00000201770.1_GM42729-001	noribo-lncRNA	+	B1_Mus1	Alu	SINE
chr5	66071547	66071728	ENSMUST00000201019.1_GM43775-001	noribo-lncRNA	-	B3	B2	SINE
chr5	66072292	66072475	ENSMUST00000201019.1_GM43775-001	noribo-lncRNA	-	B3	B2	SINE
chr5	66072887	66072895	ENSMUST00000201019.1_GM43775-001	noribo-lncRNA	-	PB1D9	Alu	SINE
chr5	69503842	69504783	ENSMUST00000202469.1_GM42887-001	ribo-lncRNA	-	MTA_Mm-int	ERVL-MaLR	LTR
chr5	69504784	69504960	ENSMUST00000202469.1_GM42887-001	ribo-lncRNA	-	MTA_Mm	ERVL-MaLR	LTR
chr5	74576271	74576470	ENSMUST00000201412.1_GM43747-001	noribo-lncRNA	+	B3	B2	SINE
chr5	86683850	86683959	ENSMUST00000197865.1_GM43056-001	noribo-lncRNA	-	Lx7	L1	LINE
chr5	86684971	86684985	ENSMUST00000197865.1_GM43056-001	noribo-lncRNA	-	LTR108d_Mam	ERVL	LTR
chr5	86684986	86685119	ENSMUST00000197865.1_GM43056-001	noribo-lncRNA	-	LTR108a_Mam	ERVL	LTR
chr5	86685120	86685182	ENSMUST00000197865.1_GM43056-001	noribo-lncRNA	-	LTR108d_Mam	ERVL	LTR
chr5	100420896	100420972	ENSMUST00000181873.7_5430416N02RIK-001	ribo-lncRNA	-	RSINE1	B4	SINE
chr5	100670890	100671133	ENSMUST00000123463.1_GM15777-001	noribo-lncRNA	+	ORR1D2	ERVL-MaLR	LTR
chr5	100671632	100671656	ENSMUST00000123463.1_GM15777-001	noribo-lncRNA	+	ID4	ID	SINE
chr5	100677813	100677961	ENSMUST00000123463.1_GM15777-001	noribo-lncRNA	+	MTB	ERVL-MaLR	LTR
chr5	100800253	100800351	ENSMUST00000197084.1_GM43511-001	ribo-lncRNA	+	PB1D7	Alu	SINE
chr5	100800647	100800783	ENSMUST00000197084.1_GM43511-001	ribo-lncRNA	+	B1F1	Alu	SINE
chr5	100800844	100801034	ENSMUST00000197084.1_GM43511-001	ribo-lncRNA	+	B2_Mm1a	B2	SINE
chr5	104553400	104553511	ENSMUST00000181620.2_D930016D06RIK-003	noribo-lncRNA	+	PB1D10	Alu	SINE
chr5	109769407	109769955	ENSMUST00000196262.1_A430073D23RIK-001	ribo-lncRNA	-	L1MdF_III	L1	LINE
chr5	109833501	109833612	ENSMUST00000197379.1_GM10416-001	ribo-lncRNA	-	B1_Mus1	Alu	SINE
chr5	109833622	109833919	ENSMUST00000197379.1_GM10416-001	ribo-lncRNA	-	ORR1A4	ERVL-MaLR	LTR
chr5	110259305	110259412	ENSMUST00000181048.1_GM26718-201	noribo-lncRNA	+	PB1D10	Alu	SINE
chr5	110262161	110262274	ENSMUST00000140087.1_GM15788-002	ribo-lncRNA	+	ORR1A0	ERVL-MaLR	LTR
chr5	113928555	113928590	ENSMUST00000197573.1_GM42797-001	noribo-lncRNA	-	MTC	ERVL-MaLR	LTR
chr5	120479852	120480029	ENSMUST00000128728.1_GM15690-001	noribo-lncRNA	-	B2_Mm2	B2	SINE
chr5	122377493	122377603	ENSMUST00000196642.1_GM42830-001	noribo-lncRNA	+	PB1D9	Alu	SINE
chr5	122377642	122377720	ENSMUST00000196642.1_GM42830-001	noribo-lncRNA	+	B1_Mus2	Alu	SINE
chr5	122567524	122567634	ENSMUST00000197208.1_GM43541-001	noribo-lncRNA	-	PB1D9	Alu	SINE
chr5	122568049	122568104	ENSMUST00000197208.1_GM43541-001	noribo-lncRNA	-	PB1D9	Alu	SINE
chr5	123229640	123229673	ENSMUST00000181022.1_GM26745-201	noribo-lncRNA	-	RLTR17B_Mm	ERVK	LTR
chr5	123229704	123229799	ENSMUST00000181022.1_GM26745-201	noribo-lncRNA	-	RLTR17B_Mm	ERVK	LTR
chr5	123229894	123230014	ENSMUST00000181022.1_GM26745-201	noribo-lncRNA	-	PB1D9	Alu	SINE
chr5	123512891	123512967	ENSMUST00000134552.1_GM15751-001	noribo-lncRNA	+	B3A	B2	SINE
chr5	125471497	125471628	ENSMUST00000199788.1_GM43756-001	noribo-lncRNA	+	B1_Mm	Alu	SINE
chr5	125471690	125471857	ENSMUST00000199788.1_GM43756-001	noribo-lncRNA	+	B2_Mm2	B2	SINE
chr5	125472566	125472671	ENSMUST00000199788.1_GM43756-001	noribo-lncRNA	+	B1_Mur3	Alu	SINE
chr5	125472960	125473096	ENSMUST00000199788.1_GM43756-001	noribo-lncRNA	+	MTD	ERVL-MaLR	LTR
chr5	125473222	125473361	ENSMUST00000199788.1_GM43756-001	noribo-lncRNA	+	MLT1A1	ERVL-MaLR	LTR
chr5	125473539	125473681	ENSMUST00000199788.1_GM43756-001	noribo-lncRNA	+	B1_Mus1	Alu	SINE
chr5	125473712	125473938	ENSMUST00000199788.1_GM43756-001	noribo-lncRNA	+	ID_B1	B4	SINE
chr5	125473943	125474144	ENSMUST00000199788.1_GM43756-001	noribo-lncRNA	+	B3	B2	SINE
chr5	125474196	125474334	ENSMUST00000199788.1_GM43756-001	noribo-lncRNA	+	B1_Mur4	Alu	SINE
chr5	129790862	129791063	ENSMUST00000201653.1_CCT6A-003	trans-lncRNA	+	B2_Mm1a	B2	SINE
chr5	129846128	129846176	ENSMUST00000201414.3_CCT6A-001	trans-lncRNA	+	ID_B1	B4	SINE
chr5	129846134	129846230	ENSMUST00000201414.3_CCT6A-001	trans-lncRNA	+	PB1D9	Alu	SINE
chr5	132491131	132491283	ENSMUST00000200652.1_GM43187-001	noribo-lncRNA	-	B3A	B2	SINE
chr5	135613839	135613956	ENSMUST00000201893.1_GM43123-001	noribo-lncRNA	-	PB1D10	Alu	SINE
chr5	135614266	135614320	ENSMUST00000201893.1_GM43123-001	noribo-lncRNA	-	L1M4	L1	LINE
chr5	135614321	135614521	ENSMUST00000201893.1_GM43123-001	noribo-lncRNA	-	B2_Mm2	B2	SINE
chr5	135614522	135614685	ENSMUST00000201893.1_GM43123-001	noribo-lncRNA	-	L1M4	L1	LINE
chr5	135616610	135616717	ENSMUST00000201893.1_GM43123-001	noribo-lncRNA	-	PB1D9	Alu	SINE
chr5	135616738	135616790	ENSMUST00000201893.1_GM43123-001	noribo-lncRNA	-	ID	ID	SINE
chr5	135616842	135616957	ENSMUST00000201893.1_GM43123-001	noribo-lncRNA	-	PB1D10	Alu	SINE
chr5	136121009	136121096	ENSMUST00000199799.1_GM43604-001	noribo-lncRNA	-	B3	B2	SINE
chr5	136121149	136121271	ENSMUST00000199799.1_GM43604-001	noribo-lncRNA	-	B3A	B2	SINE
chr5	136121284	136121456	ENSMUST00000199799.1_GM43604-001	noribo-lncRNA	-	B3	B2	SINE
chr5	136121658	136121670	ENSMUST00000199799.1_GM43604-001	noribo-lncRNA	-	ID4_	ID	SINE
chr5	136934502	136934639	ENSMUST00000181045.7_4933404O12RIK-001	ribo-lncRNA	+	ID_B1	B4	SINE
chr5	136934938	136935063	ENSMUST00000181045.7_4933404O12RIK-001	ribo-lncRNA	+	ID_B1	B4	SINE
chr5	137614834	137615024	ENSMUST00000196660.1_GM36266-001	noribo-lncRNA	+	B2_Mm1t	B2	SINE
chr5	137615025	137615183	ENSMUST00000196660.1_GM36266-001	noribo-lncRNA	+	B2_Mm2	B2	SINE
chr5	138266327	138266485	ENSMUST00000124298.1_6330418K02RIK-001	ribo-lncRNA	+	MIRc	MIR	SINE
chr5	138266615	138266661	ENSMUST00000124298.1_6330418K02RIK-001	ribo-lncRNA	+	B4A	B4	SINE
chr5	140545486	140545523	ENSMUST00000198212.1_GM42808-001	noribo-lncRNA	-	ORR1A2	ERVL-MaLR	LTR
chr5	143332619	143332692	ENSMUST00000162890.1_0610040B10RIK-002	ribo-lncRNA	+	B4A	B4	SINE
chr5	143332693	143332701	ENSMUST00000162890.1_0610040B10RIK-002	ribo-lncRNA	+	B1_Mur3	Alu	SINE
chr5	143763910	143764279	ENSMUST00000180951.2_D130017N08RIK-002	ribo-lncRNA	+	MER74B	ERVL	LTR
chr5	143764419	143764515	ENSMUST00000180951.2_D130017N08RIK-002	ribo-lncRNA	+	MER74B	ERVL	LTR
chr5	143764856	143764982	ENSMUST00000180951.2_D130017N08RIK-002	ribo-lncRNA	+	RSINE1	B4	SINE
chr5	145293154	145293216	ENSMUST00000197174.1_GM42636-001	noribo-lncRNA	+	B3A	B2	SINE
chr5	145294192	145294472	ENSMUST00000197174.1_GM42636-001	noribo-lncRNA	+	B4A	B4	SINE
chr5	145294967	145295008	ENSMUST00000197174.1_GM42636-001	noribo-lncRNA	+	B4	B4	SINE
chr5	145293296	145293480	ENSMUST00000197174.1_GM42636-001	noribo-lncRNA	+	B3A	B2	SINE
chr5	147418601	147418701	ENSMUST00000201128.1_D5ERTD605E-001	ribo-lncRNA	+	ORR1E	ERVL-MaLR	LTR
chr5	147422259	147422755	ENSMUST00000201128.1_D5ERTD605E-001	ribo-lncRNA	+	Lx8	L1	LINE
chr5	147422778	147423044	ENSMUST00000201128.1_D5ERTD605E-001	ribo-lncRNA	+	ORR1A2	ERVL-MaLR	LTR
chr5	147429091	147429187	ENSMUST00000202491.1_GM43460-001	noribo-lncRNA	+	L2c	L2	LINE
chr5	148953755	148953960	ENSMUST00000203249.2_1810059H22RIK-005	ribo-lncRNA	-	B3	B2	SINE
chr5	148954011	148954230	ENSMUST00000203249.2_1810059H22RIK-005	ribo-lncRNA	-	B3	B2	SINE
chr5	148955179	148955201	ENSMUST00000203249.2_1810059H22RIK-005	ribo-lncRNA	-	MTD	ERVL-MaLR	LTR
chr5	148990152	148990337	ENSMUST00000145042.1_5930430L01RIK-001	ribo-lncRNA	-	B2_Mm2	B2	SINE
chr5	148990361	148990498	ENSMUST00000145042.1_5930430L01RIK-001	ribo-lncRNA	-	MIR	MIR	SINE
chr5	148991771	148991835	ENSMUST00000145042.1_5930430L01RIK-001	ribo-lncRNA	-	ID4_	ID	SINE
chr5	148992026	148992206	ENSMUST00000145042.1_5930430L01RIK-001	ribo-lncRNA	-	B3	B2	SINE
chr5	148992905	148992988	ENSMUST00000145042.1_5930430L01RIK-001	ribo-lncRNA	-	ID_B1	B4	SINE
chr5	148993037	148993185	ENSMUST00000145042.1_5930430L01RIK-001	ribo-lncRNA	-	B1_Mur1	Alu	SINE
chr5	149393509	149393596	ENSMUST00000202485.1_BC028471-005	noribo-lncRNA	+	MTC	ERVL-MaLR	LTR
chr5	149425877	149425979	ENSMUST00000200931.1_GM43150-001	noribo-lncRNA	-	RLTR11A	ERVK	LTR
chr5	149425980	149426191	ENSMUST00000200931.1_GM43150-001	noribo-lncRNA	-	ORR1A2	ERVL-MaLR	LTR
chr6	3342189	3342297	ENSMUST00000201032.1_GM20559-006	ribo-lncRNA	-	MTA_Mm	ERVL-MaLR	LTR
chr6	3342467	3342531	ENSMUST00000202544.1_GM20559-003	ribo-lncRNA	-	MTA_Mm	ERVL-MaLR	LTR
chr6	3586054	3586210	ENSMUST00000202850.1_GM43294-001	noribo-lncRNA	+	L1M5	L1	LINE
chr6	5216697	5217583	ENSMUST00000203092.1_GM44250-001	noribo-lncRNA	-	RLTR13B1	ERVK	LTR
chr6	5218091	5218394	ENSMUST00000203092.1_GM44250-001	noribo-lncRNA	-	ORR1A2	ERVL-MaLR	LTR
chr6	5218679	5218978	ENSMUST00000203092.1_GM44250-001	noribo-lncRNA	-	L1MA6	L1	LINE
chr6	5219428	5219708	ENSMUST00000203092.1_GM44250-001	noribo-lncRNA	-	B4	B4	SINE
chr6	13895092	13895275	ENSMUST00000181225.1_1110019D14RIK-002	ribo-lncRNA	+	ORR1C2	ERVL-MaLR	LTR
chr6	13895278	13896163	ENSMUST00000181225.1_1110019D14RIK-002	ribo-lncRNA	+	ORR1C2-int	ERVL-MaLR	LTR
chr6	18845912	18846295	ENSMUST00000202542.1_GM20186-001	ribo-lncRNA	-	MMVL30-int	ERV1	LTR
chr6	18848013	18848136	ENSMUST00000202542.1_GM20186-001	ribo-lncRNA	-	RLTR6_Mm	ERV1	LTR
chr6	31367046	31367129	ENSMUST00000144232.7_MKLN1OS-003	ribo-lncRNA	-	L1MB7	L1	LINE
chr6	31367478	31367592	ENSMUST00000144232.7_MKLN1OS-003	ribo-lncRNA	-	L1MB7	L1	LINE
chr6	35263388	35263483	ENSMUST00000152147.7_1810058I24RIK-001	trans-lncRNA	+	MIRb	MIR	SINE
chr6	38553504	38553613	ENSMUST00000180825.1_GM26699-201	noribo-lncRNA	-	B1_Mus1	Alu	SINE
chr6	49254851	49254890	ENSMUST00000204899.1_GM43980-001	noribo-lncRNA	+	B1_Mus1	Alu	SINE
chr6	58194666	58194670	ENSMUST00000203809.1_GM43994-001	noribo-lncRNA	+	URR1B	hAT-Charlie	DNA
chr6	67164943	67165081	ENSMUST00000203974.1_A430010J10RIK-003	noribo-lncRNA	+	MIR	MIR	SINE
chr6	67165113	67165258	ENSMUST00000203974.1_A430010J10RIK-003	noribo-lncRNA	+	B1_Mus1	Alu	SINE
chr6	67166312	67166508	ENSMUST00000203974.1_A430010J10RIK-003	noribo-lncRNA	+	B2_Mm1t	B2	SINE
chr6	67166541	67166657	ENSMUST00000203974.1_A430010J10RIK-003	noribo-lncRNA	+	B2_Mm2	B2	SINE
chr6	67167041	67167243	ENSMUST00000203974.1_A430010J10RIK-003	noribo-lncRNA	+	B3A	B2	SINE
chr6	67167341	67167425	ENSMUST00000203974.1_A430010J10RIK-003	noribo-lncRNA	+	ID	ID	SINE
chr6	67165203	67165258	ENSMUST00000054470.4_A430010J10RIK-201	noribo-lncRNA	+	B1_Mus1	Alu	SINE
chr6	72642934	72643092	ENSMUST00000191877.1_GM38114-001	noribo-lncRNA	-	ID_B1	B4	SINE
chr6	72643439	72643552	ENSMUST00000191877.1_GM38114-001	noribo-lncRNA	-	RSINE1	B4	SINE
chr6	72643801	72643909	ENSMUST00000191877.1_GM38114-001	noribo-lncRNA	-	PB1D10	Alu	SINE
chr6	80658220	80658523	ENSMUST00000204106.1_GM44231-001	noribo-lncRNA	+	MLT1D	ERVL-MaLR	LTR
chr6	82991957	82992108	ENSMUST00000203285.1_GM43981-001	noribo-lncRNA	+	PB1D7	Alu	SINE
chr6	86040047	86040193	ENSMUST00000204669.1_GM44090-001	noribo-lncRNA	+	B1_Mur1	Alu	SINE
chr6	86040810	86041101	ENSMUST00000204669.1_GM44090-001	noribo-lncRNA	+	MTC	ERVL-MaLR	LTR
chr6	86041102	86041157	ENSMUST00000204669.1_GM44090-001	noribo-lncRNA	+	Lx7	L1	LINE
chr6	86041188	86041609	ENSMUST00000204669.1_GM44090-001	noribo-lncRNA	+	Lx7	L1	LINE
chr6	86483488	86483606	ENSMUST00000189386.1_2310040G24RIK-001	ribo-lncRNA	-	RSINE1	B4	SINE
chr6	86516114	86516263	ENSMUST00000204288.1_GM44386-001	ribo-lncRNA	-	MIR1_Amn	MIR	SINE
chr6	86563490	86563537	ENSMUST00000180896.7_1600020E01RIK-001	ribo-lncRNA	+	MIR	MIR	SINE
chr6	86563490	86563537	ENSMUST00000204047.2_1600020E01RIK-005	ribo-lncRNA	+	MIR	MIR	SINE
chr6	86564276	86564419	ENSMUST00000180896.7_1600020E01RIK-001	ribo-lncRNA	+	B3A	B2	SINE
chr6	86564276	86564419	ENSMUST00000204047.2_1600020E01RIK-005	ribo-lncRNA	+	B3A	B2	SINE
chr6	87830297	87830408	ENSMUST00000205226.1_B130021K23RIK-001	noribo-lncRNA	-	B1_Mm	Alu	SINE
chr6	87830605	87830731	ENSMUST00000205226.1_B130021K23RIK-001	noribo-lncRNA	-	L1M4	L1	LINE
chr6	100272926	100273049	ENSMUST00000205178.1_GM44044-001	ribo-lncRNA	-	B3	B2	SINE
chr6	100273327	100273516	ENSMUST00000205178.1_GM44044-001	ribo-lncRNA	-	B2_Mm1a	B2	SINE
chr6	103606416	103606564	ENSMUST00000203139.1_GM44440-001	noribo-lncRNA	+	B1_Mus1	Alu	SINE
chr6	103606988	103607205	ENSMUST00000203139.1_GM44440-001	noribo-lncRNA	+	MER20	hAT-Charlie	DNA
chr6	113067428	113067585	ENSMUST00000167415.7_GT(ROSA)26SOR-004	ribo-lncRNA	-	B3	B2	SINE
chr6	113070398	113070906	ENSMUST00000124246.3_GT(ROSA)26SOR-002	ribo-lncRNA	-	Charlie1	hAT-Charlie	DNA
chr6	113070774	113070906	ENSMUST00000159544.2_GT(ROSA)26SOR-003	ribo-lncRNA	-	Charlie1	hAT-Charlie	DNA
chr6	113611182	113611269	ENSMUST00000204883.1_GM44200-001	noribo-lncRNA	+	B2_Mm2	B2	SINE
chr6	115677000	115677080	ENSMUST00000203858.1_D830050J10RIK-002	ribo-lncRNA	+	ID_B1	B4	SINE
chr6	115677010	115677116	ENSMUST00000203858.1_D830050J10RIK-002	ribo-lncRNA	+	PB1D10	Alu	SINE
chr6	115677545	115677617	ENSMUST00000203858.1_D830050J10RIK-002	ribo-lncRNA	+	RSINE1	B4	SINE
chr6	115824499	115824606	ENSMUST00000203044.2_GM44206-001	ribo-lncRNA	+	RLTRETN_Mm	ERVK	LTR
chr6	115824607	115824714	ENSMUST00000203044.2_GM44206-001	ribo-lncRNA	+	MMETn-int	ERVK	LTR
chr6	115836131	115836215	ENSMUST00000203620.1_GM44206-002	ribo-lncRNA	+	ORR1A3	ERVL-MaLR	LTR
chr6	117716343	117716507	ENSMUST00000194706.1_GM7292-001	noribo-lncRNA	+	RLTR45-int	ERVK	LTR
chr6	117716686	117716850	ENSMUST00000194706.1_GM7292-001	noribo-lncRNA	+	RLTR45-int	ERVK	LTR
chr6	124381972	124382004	ENSMUST00000203845.1_GM44007-001	noribo-lncRNA	-	IAPLTR2a2_Mm	ERVK	LTR
chr6	124382069	124382323	ENSMUST00000203845.1_GM44007-001	noribo-lncRNA	-	IAPLTR2a2_Mm	ERVK	LTR
chr6	124382723	124383027	ENSMUST00000203845.1_GM44007-001	noribo-lncRNA	-	ETnERV2-int	ERVK	LTR
chr6	124383030	124383850	ENSMUST00000203845.1_GM44007-001	noribo-lncRNA	-	RLTR13C2	ERVK	LTR
chr6	128359859	128359926	ENSMUST00000204148.1_GM44371-001	noribo-lncRNA	+	ID4	ID	SINE
chr6	128359927	128359938	ENSMUST00000204148.1_GM44371-001	noribo-lncRNA	+	ID_B1	B4	SINE
chr6	134951504	134951577	ENSMUST00000183905.7_LOCKD-002	ribo-lncRNA	+	MLT1J	ERVL-MaLR	LTR
chr6	134951504	134951628	ENSMUST00000184504.1_LOCKD-005	ribo-lncRNA	+	MLT1J	ERVL-MaLR	LTR
chr6	145251515	145251676	ENSMUST00000139612.1_GM15706-001	ribo-lncRNA	+	L2a	L2	LINE
chr6	145251799	145251849	ENSMUST00000139612.1_GM15706-001	ribo-lncRNA	+	L2a	L2	LINE
chr6	146376417	146376609	ENSMUST00000204247.1_GM44087-001	ribo-lncRNA	+	MTA_Mm	ERVL-MaLR	LTR
chr6	146376610	146377709	ENSMUST00000204247.1_GM44087-001	ribo-lncRNA	+	MTA_Mm-int	ERVL-MaLR	LTR
chr6	146377710	146378105	ENSMUST00000204247.1_GM44087-001	ribo-lncRNA	+	MTA_Mm	ERVL-MaLR	LTR
chr6	148899205	148899306	ENSMUST00000205074.1_GM43908-001	noribo-lncRNA	-	L2c	L2	LINE
chr6	148899543	148899704	ENSMUST00000205074.1_GM43908-001	noribo-lncRNA	-	B3	B2	SINE
chr6	148899764	148899841	ENSMUST00000205074.1_GM43908-001	noribo-lncRNA	-	B1_Mus1	Alu	SINE
chr6	148899873	148899910	ENSMUST00000205074.1_GM43908-001	noribo-lncRNA	-	B1_Mus1	Alu	SINE
chr6	148900178	148900310	ENSMUST00000205074.1_GM43908-001	noribo-lncRNA	-	B1F2	Alu	SINE
chr6	148900410	148900497	ENSMUST00000205074.1_GM43908-001	noribo-lncRNA	-	B1_Mus1	Alu	SINE
chr7	13192475	13192494	ENSMUST00000209940.1_GM38947-001	ribo-lncRNA	-	L1MdF_I	L1	LINE
chr7	13192495	13192986	ENSMUST00000209940.1_GM38947-001	ribo-lncRNA	-	MT2_Mm	ERVL	LTR
chr7	13192987	13193676	ENSMUST00000209940.1_GM38947-001	ribo-lncRNA	-	L1MdF_I	L1	LINE
chr7	13193732	13194130	ENSMUST00000209940.1_GM38947-001	ribo-lncRNA	-	RLTR9D	ERVK	LTR
chr7	13192117	13192474	ENSMUST00000209940.1_GM38947-001	ribo-lncRNA	-	MERVL-int	ERVL	LTR
chr7	19417466	19417893	ENSMUST00000208685.1_A930016O22RIK-001	noribo-lncRNA	-	RMER17B	ERVK	LTR
chr7	19419164	19419210	ENSMUST00000208685.1_A930016O22RIK-001	noribo-lncRNA	-	MT2B2	ERVL	LTR
chr7	19774362	19774418	ENSMUST00000181637.1_GM26600-001	noribo-lncRNA	+	RMER19C	ERVK	LTR
chr7	19774530	19774833	ENSMUST00000181637.1_GM26600-001	noribo-lncRNA	+	RMER19C	ERVK	LTR
chr7	27502791	27502851	ENSMUST00000147449.1_GM15541-001	noribo-lncRNA	-	PB1D10	Alu	SINE
chr7	27503405	27503473	ENSMUST00000147449.1_GM15541-001	noribo-lncRNA	-	ID_B1	B4	SINE
chr7	27503666	27503783	ENSMUST00000147449.1_GM15541-001	noribo-lncRNA	-	ID_B1	B4	SINE
chr7	27504397	27504443	ENSMUST00000147449.1_GM15541-001	noribo-lncRNA	-	B1F	Alu	SINE
chr7	30651805	30651822	ENSMUST00000181529.1_GM26610-201	ribo-lncRNA	+	ORR1E-int	ERVL-MaLR	LTR
chr7	30651810	30652445	ENSMUST00000181529.1_GM26610-201	ribo-lncRNA	+	ORR1E-int	ERVL-MaLR	LTR
chr7	30652446	30652711	ENSMUST00000181529.1_GM26610-201	ribo-lncRNA	+	ORR1A1	ERVL-MaLR	LTR
chr7	30745549	30745642	ENSMUST00000180820.7_TMEM147OS-001	ribo-lncRNA	+	B3A	B2	SINE
chr7	34250261	34250428	ENSMUST00000207005.1_BC060293-001	noribo-lncRNA	-	B3	B2	SINE
chr7	39567595	39567739	ENSMUST00000188038.2_GM37494-003	trans-lncRNA	+	B1_Mur3	Alu	SINE
chr7	39568085	39568176	ENSMUST00000188038.2_GM37494-003	trans-lncRNA	+	PB1D11	Alu	SINE
chr7	39568205	39568272	ENSMUST00000188038.2_GM37494-003	trans-lncRNA	+	ID4_	ID	SINE
chr7	39568273	39568285	ENSMUST00000188038.2_GM37494-003	trans-lncRNA	+	B4	B4	SINE
chr7	39569078	39569407	ENSMUST00000188038.2_GM37494-003	trans-lncRNA	+	RCHARR1	hAT-Charlie	DNA
chr7	39569521	39569642	ENSMUST00000188038.2_GM37494-003	trans-lncRNA	+	RCHARR1	hAT-Charlie	DNA
chr7	39573651	39573895	ENSMUST00000188038.2_GM37494-003	trans-lncRNA	+	MTD	ERVL-MaLR	LTR
chr7	39573920	39574002	ENSMUST00000188038.2_GM37494-003	trans-lncRNA	+	L1M2	L1	LINE
chr7	39574101	39574263	ENSMUST00000188038.2_GM37494-003	trans-lncRNA	+	B3	B2	SINE
chr7	39574272	39574503	ENSMUST00000188038.2_GM37494-003	trans-lncRNA	+	L1_Mur3	L1	LINE
chr7	39574702	39574763	ENSMUST00000188038.2_GM37494-003	trans-lncRNA	+	MRLTR33	ERVK	LTR
chr7	39574828	39575519	ENSMUST00000188038.2_GM37494-003	trans-lncRNA	+	RLTR19-int	ERVK	LTR
chr7	39575672	39575734	ENSMUST00000188038.2_GM37494-003	trans-lncRNA	+	MTC-int	ERVL-MaLR	LTR
chr7	39575729	39575861	ENSMUST00000188038.2_GM37494-003	trans-lncRNA	+	MTC-int	ERVL-MaLR	LTR
chr7	39576051	39576188	ENSMUST00000188038.2_GM37494-003	trans-lncRNA	+	MTC-int	ERVL-MaLR	LTR
chr7	39580096	39580589	ENSMUST00000188038.2_GM37494-003	trans-lncRNA	+	MRLTR33	ERVK	LTR
chr7	42573873	42573936	ENSMUST00000205775.1_GM44997-002	noribo-lncRNA	-	B2_Mm1a	B2	SINE
chr7	42575023	42575323	ENSMUST00000205775.1_GM44997-002	noribo-lncRNA	-	L1MdN_I	L1	LINE
chr7	42575325	42575389	ENSMUST00000205775.1_GM44997-002	noribo-lncRNA	-	B3	B2	SINE
chr7	42575514	42575641	ENSMUST00000205775.1_GM44997-002	noribo-lncRNA	-	Lx10	L1	LINE
chr7	43221401	43221620	ENSMUST00000205291.1_EU599041-003	noribo-lncRNA	+	ORR1E	ERVL-MaLR	LTR
chr7	43220859	43221385	ENSMUST00000205291.1_EU599041-003	noribo-lncRNA	+	ORR1E-int	ERVL-MaLR	LTR
chr7	43220859	43221393	ENSMUST00000205291.1_EU599041-003	noribo-lncRNA	+	MTE-int	ERVL-MaLR	LTR
chr7	44579973	44580161	ENSMUST00000209101.1_GM15396-001	ribo-lncRNA	-	B2_Mm1a	B2	SINE
chr7	44580326	44580405	ENSMUST00000209101.1_GM15396-001	ribo-lncRNA	-	B1_Mus1	Alu	SINE
chr7	45123832	45123907	ENSMUST00000209340.1_GM45552-001	noribo-lncRNA	+	PB1D11	Alu	SINE
chr7	46511480	46511633	ENSMUST00000211086.1_GM45311-001	ribo-lncRNA	-	B1F2	Alu	SINE
chr7	46511676	46511732	ENSMUST00000211086.1_GM45311-001	ribo-lncRNA	-	ID4	ID	SINE
chr7	46511946	46512024	ENSMUST00000211086.1_GM45311-001	ribo-lncRNA	-	MIRb	MIR	SINE
chr7	55026819	55027215	ENSMUST00000205280.1_GM44894-001	noribo-lncRNA	+	L1MdFanc_II	L1	LINE
chr7	55927177	55927485	ENSMUST00000206417.1_GM44616-001	noribo-lncRNA	-	Lx7	L1	LINE
chr7	55927753	55928084	ENSMUST00000206417.1_GM44616-001	noribo-lncRNA	-	L1Lx_I	L1	LINE
chr7	55928676	55928897	ENSMUST00000206417.1_GM44616-001	noribo-lncRNA	-	MLT1E1	ERVL-MaLR	LTR
chr7	59692817	59692898	ENSMUST00000185272.1_SNHG14-011	ribo-lncRNA	-	IAPLTR1a_Mm	ERVK	LTR
chr7	59692438	59692816	ENSMUST00000185272.1_SNHG14-011	ribo-lncRNA	-	IAPEz-int	ERVK	LTR
chr7	70984797	70984893	ENSMUST00000208692.1_GM44810-003	noribo-lncRNA	+	L1MdN_I	L1	LINE
chr7	73310380	73310476	ENSMUST00000205260.1_4930429H19RIK-001	noribo-lncRNA	+	MIRb	MIR	SINE
chr7	73422737	73423050	ENSMUST00000205492.1_GM44645-001	noribo-lncRNA	+	MTD	ERVL-MaLR	LTR
chr7	73423051	73423902	ENSMUST00000205492.1_GM44645-001	noribo-lncRNA	+	RMER19B	ERVK	LTR
chr7	73460018	73460150	ENSMUST00000206316.1_GM44553-001	noribo-lncRNA	-	B1_Mur4	Alu	SINE
chr7	73545261	73545457	ENSMUST00000189960.1_1810026B05RIK-005	noribo-lncRNA	-	B4A	B4	SINE
chr7	75769038	75769068	ENSMUST00000206358.1_AU020206-002	noribo-lncRNA	-	RLTR24B_MM	ERV1	LTR
chr7	75769911	75770280	ENSMUST00000206358.1_AU020206-002	noribo-lncRNA	-	RLTR19-int	ERVK	LTR
chr7	75770327	75770503	ENSMUST00000206358.1_AU020206-002	noribo-lncRNA	-	RLTR19-int	ERVK	LTR
chr7	75770504	75770709	ENSMUST00000206358.1_AU020206-002	noribo-lncRNA	-	B3	B2	SINE
chr7	75770710	75772046	ENSMUST00000206358.1_AU020206-002	noribo-lncRNA	-	RLTR19-int	ERVK	LTR
chr7	75769911	75770237	ENSMUST00000181224.1_AU020206-001	ribo-lncRNA	-	RLTR19-int	ERVK	LTR
chr7	80910373	80910558	ENSMUST00000207577.1_RP24-120F8.1-001	ribo-lncRNA	-	B2_Mm1a	B2	SINE
chr7	80910986	80911091	ENSMUST00000207577.1_RP24-120F8.1-001	ribo-lncRNA	-	L2c	L2	LINE
chr7	80913330	80913437	ENSMUST00000207577.1_RP24-120F8.1-001	ribo-lncRNA	-	PB1	Alu	SINE
chr7	80913466	80913639	ENSMUST00000207577.1_RP24-120F8.1-001	ribo-lncRNA	-	B3A	B2	SINE
chr7	80913735	80913933	ENSMUST00000207577.1_RP24-120F8.1-001	ribo-lncRNA	-	B3A	B2	SINE
chr7	80913934	80914149	ENSMUST00000207577.1_RP24-120F8.1-001	ribo-lncRNA	-	B3	B2	SINE
chr7	82155877	82157024	ENSMUST00000208775.1_GM45090-001	ribo-lncRNA	-	L1MdTf_I	L1	LINE
chr7	88065852	88065969	ENSMUST00000207808.1_GM44848-001	noribo-lncRNA	+	Tigger22N1	TcMar-Tigger	DNA
chr7	88066262	88066294	ENSMUST00000207808.1_GM44848-001	noribo-lncRNA	+	L1MdTf_III	L1	LINE
chr7	90126928	90127044	ENSMUST00000181189.2_2310010J17RIK-001	ribo-lncRNA	-	ORR1D1	ERVL-MaLR	LTR
chr7	90126928	90127044	ENSMUST00000209164.1_2310010J17RIK-002	ribo-lncRNA	-	ORR1D1	ERVL-MaLR	LTR
chr7	96814144	96814250	ENSMUST00000205925.1_GM44633-001	noribo-lncRNA	-	L2a	L2	LINE
chr7	100459212	100459406	ENSMUST00000193553.1_GM37716-001	noribo-lncRNA	+	B3	B2	SINE
chr7	106093203	106093337	ENSMUST00000176647.1_GM20663-001	noribo-lncRNA	+	L1MdV_III	L1	LINE
chr7	107780914	107781015	ENSMUST00000207742.1_GM45040-001	noribo-lncRNA	+	MTA_Mm	ERVL-MaLR	LTR
chr7	116398358	116398427	ENSMUST00000206710.1_GM45033-001	noribo-lncRNA	-	PB1D7	Alu	SINE
chr7	122096083	122096197	ENSMUST00000206292.1_GM44986-001	noribo-lncRNA	+	ORR1D1	ERVL-MaLR	LTR
chr7	122096401	122096557	ENSMUST00000206292.1_GM44986-001	noribo-lncRNA	+	RSINE1	B4	SINE
chr7	122097952	122098091	ENSMUST00000206292.1_GM44986-001	noribo-lncRNA	+	ID_B1	B4	SINE
chr7	122098038	122098130	ENSMUST00000206292.1_GM44986-001	noribo-lncRNA	+	PB1D11	Alu	SINE
chr7	122098137	122098178	ENSMUST00000206292.1_GM44986-001	noribo-lncRNA	+	ID	ID	SINE
chr7	122098198	122098270	ENSMUST00000206292.1_GM44986-001	noribo-lncRNA	+	RSINE1	B4	SINE
chr7	122098380	122098461	ENSMUST00000206292.1_GM44986-001	noribo-lncRNA	+	PB1D10	Alu	SINE
chr7	122098713	122098898	ENSMUST00000206292.1_GM44986-001	noribo-lncRNA	+	B2_Mm1t	B2	SINE
chr7	122995739	122995930	ENSMUST00000206967.1_GM20274-001	ribo-lncRNA	+	B2_Mm1a	B2	SINE
chr7	126947561	126947651	ENSMUST00000123117.1_GM21984-001	ribo-lncRNA	+	B2_Mm2	B2	SINE
chr7	127459515	127459559	ENSMUST00000144796.1_B130055M24RIK-001	ribo-lncRNA	+	RLTR9A	ERVK	LTR
chr7	127459562	127460360	ENSMUST00000144796.1_B130055M24RIK-001	ribo-lncRNA	+	MMERVK9E_I-int	ERVK	LTR
chr7	127510518	127510691	ENSMUST00000185351.1_1700008J07RIK-001	ribo-lncRNA	-	B3	B2	SINE
chr7	127511165	127511290	ENSMUST00000185351.1_1700008J07RIK-001	ribo-lncRNA	-	B1_Mur4	Alu	SINE
chr7	127511307	127511509	ENSMUST00000185351.1_1700008J07RIK-001	ribo-lncRNA	-	B3	B2	SINE
chr7	132838727	132838894	ENSMUST00000211468.1_GM45501-001	noribo-lncRNA	-	ID_B1	B4	SINE
chr7	132839518	132839586	ENSMUST00000211468.1_GM45501-001	noribo-lncRNA	-	B1_Mur1	Alu	SINE
chr7	132839592	132839603	ENSMUST00000211468.1_GM45501-001	noribo-lncRNA	-	B1_Mus1	Alu	SINE
chr7	132839645	132839777	ENSMUST00000211468.1_GM45501-001	noribo-lncRNA	-	B1_Mus1	Alu	SINE
chr7	132839752	132839871	ENSMUST00000211468.1_GM45501-001	noribo-lncRNA	-	MT2B	ERVL	LTR
chr7	132839789	132839873	ENSMUST00000211468.1_GM45501-001	noribo-lncRNA	-	B1_Mus2	Alu	SINE
chr7	132839793	132839884	ENSMUST00000211468.1_GM45501-001	noribo-lncRNA	-	ID_B1	B4	SINE
chr7	143033383	143033537	ENSMUST00000131129.1_R74862-002	ribo-lncRNA	-	MERVL_2A-int	ERVL	LTR
chr7	143033544	143033843	ENSMUST00000131129.1_R74862-002	ribo-lncRNA	-	MT2A	ERVL	LTR
chr7	143037281	143037381	ENSMUST00000131129.1_R74862-002	ribo-lncRNA	-	ORR1D2	ERVL-MaLR	LTR
chr7	143044495	143044656	ENSMUST00000131129.1_R74862-002	ribo-lncRNA	-	MT2A	ERVL	LTR
chr7	143212228	143212349	ENSMUST00000185789.1_KCNQ1OT1-001	noribo-lncRNA	-	L1M4	L1	LINE
chr7	143212552	143213029	ENSMUST00000185789.1_KCNQ1OT1-001	noribo-lncRNA	-	L1MD1	L1	LINE
chr7	143212811	143213092	ENSMUST00000185789.1_KCNQ1OT1-001	noribo-lncRNA	-	L1ME3B	L1	LINE
chr7	143213143	143213180	ENSMUST00000185789.1_KCNQ1OT1-001	noribo-lncRNA	-	PB1D9	Alu	SINE
chr7	143213183	143213434	ENSMUST00000185789.1_KCNQ1OT1-001	noribo-lncRNA	-	L1MD1	L1	LINE
chr7	143213451	143213498	ENSMUST00000185789.1_KCNQ1OT1-001	noribo-lncRNA	-	PB1D9	Alu	SINE
chr7	143213744	143213903	ENSMUST00000185789.1_KCNQ1OT1-001	noribo-lncRNA	-	B3	B2	SINE
chr7	143213904	143214609	ENSMUST00000185789.1_KCNQ1OT1-001	noribo-lncRNA	-	L1M4	L1	LINE
chr7	143214759	143214874	ENSMUST00000185789.1_KCNQ1OT1-001	noribo-lncRNA	-	L1M4	L1	LINE
chr7	143215020	143215120	ENSMUST00000185789.1_KCNQ1OT1-001	noribo-lncRNA	-	PB1D10	Alu	SINE
chr7	143215129	143215185	ENSMUST00000185789.1_KCNQ1OT1-001	noribo-lncRNA	-	L1M4	L1	LINE
chr7	143215199	143215363	ENSMUST00000185789.1_KCNQ1OT1-001	noribo-lncRNA	-	ID_B1	B4	SINE
chr7	143215404	143215766	ENSMUST00000185789.1_KCNQ1OT1-001	noribo-lncRNA	-	L1M4a2	L1	LINE
chr7	143216741	143216918	ENSMUST00000185789.1_KCNQ1OT1-001	noribo-lncRNA	-	URR1A	hAT-Charlie	DNA
chr7	143217688	143219588	ENSMUST00000185789.1_KCNQ1OT1-001	noribo-lncRNA	-	L1Lx_IV	L1	LINE
chr7	143219636	143220676	ENSMUST00000185789.1_KCNQ1OT1-001	noribo-lncRNA	-	L1Lx_I	L1	LINE
chr7	143220383	143225038	ENSMUST00000185789.1_KCNQ1OT1-001	noribo-lncRNA	-	L1MdF_IV	L1	LINE
chr7	143224897	143225991	ENSMUST00000185789.1_KCNQ1OT1-001	noribo-lncRNA	-	L1MdFanc_I	L1	LINE
chr7	143225959	143226022	ENSMUST00000185789.1_KCNQ1OT1-001	noribo-lncRNA	-	L1MdF_IV	L1	LINE
chr7	143225991	143226944	ENSMUST00000185789.1_KCNQ1OT1-001	noribo-lncRNA	-	L1Lx_I	L1	LINE
chr7	143226986	143227122	ENSMUST00000185789.1_KCNQ1OT1-001	noribo-lncRNA	-	L1Lx_I	L1	LINE
chr7	143227123	143227268	ENSMUST00000185789.1_KCNQ1OT1-001	noribo-lncRNA	-	B1_Mm	Alu	SINE
chr7	143230001	143230129	ENSMUST00000185789.1_KCNQ1OT1-001	noribo-lncRNA	-	B1_Mur3	Alu	SINE
chr7	143230255	143230484	ENSMUST00000185789.1_KCNQ1OT1-001	noribo-lncRNA	-	L1M2	L1	LINE
chr7	143230605	143230747	ENSMUST00000185789.1_KCNQ1OT1-001	noribo-lncRNA	-	RSINE1	B4	SINE
chr7	143230904	143231688	ENSMUST00000185789.1_KCNQ1OT1-001	noribo-lncRNA	-	L1M3	L1	LINE
chr7	143231887	143232184	ENSMUST00000185789.1_KCNQ1OT1-001	noribo-lncRNA	-	L1MA7	L1	LINE
chr7	143232301	143232411	ENSMUST00000185789.1_KCNQ1OT1-001	noribo-lncRNA	-	RSINE1	B4	SINE
chr7	143232661	143232953	ENSMUST00000185789.1_KCNQ1OT1-001	noribo-lncRNA	-	L1MA7	L1	LINE
chr7	143232804	143233660	ENSMUST00000185789.1_KCNQ1OT1-001	noribo-lncRNA	-	L1M3	L1	LINE
chr7	143233673	143233939	ENSMUST00000185789.1_KCNQ1OT1-001	noribo-lncRNA	-	L1MA7	L1	LINE
chr7	143233964	143234221	ENSMUST00000185789.1_KCNQ1OT1-001	noribo-lncRNA	-	L1MA7	L1	LINE
chr7	143234269	143234420	ENSMUST00000185789.1_KCNQ1OT1-001	noribo-lncRNA	-	RSINE1	B4	SINE
chr7	143234574	143234600	ENSMUST00000185789.1_KCNQ1OT1-001	noribo-lncRNA	-	L1MdV_II	L1	LINE
chr7	143235606	143236044	ENSMUST00000185789.1_KCNQ1OT1-001	noribo-lncRNA	-	L1_Mur2	L1	LINE
chr7	143236091	143236887	ENSMUST00000185789.1_KCNQ1OT1-001	noribo-lncRNA	-	Lx3_Mus	L1	LINE
chr7	143236885	143238555	ENSMUST00000185789.1_KCNQ1OT1-001	noribo-lncRNA	-	L1M3c	L1	LINE
chr7	143238596	143238850	ENSMUST00000185789.1_KCNQ1OT1-001	noribo-lncRNA	-	L1M3c	L1	LINE
chr7	143238876	143239153	ENSMUST00000185789.1_KCNQ1OT1-001	noribo-lncRNA	-	B4	B4	SINE
chr7	143239528	143239653	ENSMUST00000185789.1_KCNQ1OT1-001	noribo-lncRNA	-	L1M3	L1	LINE
chr7	143239733	143240550	ENSMUST00000185789.1_KCNQ1OT1-001	noribo-lncRNA	-	L1MCa	L1	LINE
chr7	143240258	143240721	ENSMUST00000185789.1_KCNQ1OT1-001	noribo-lncRNA	-	L1MD	L1	LINE
chr7	143241307	143241489	ENSMUST00000185789.1_KCNQ1OT1-001	noribo-lncRNA	-	B2_Mm2	B2	SINE
chr7	143243409	143243811	ENSMUST00000185789.1_KCNQ1OT1-001	noribo-lncRNA	-	L1MCa	L1	LINE
chr7	143244487	143244500	ENSMUST00000185789.1_KCNQ1OT1-001	noribo-lncRNA	-	ID4	ID	SINE
chr7	143244501	143244571	ENSMUST00000185789.1_KCNQ1OT1-001	noribo-lncRNA	-	ID	ID	SINE
chr7	143244666	143244716	ENSMUST00000185789.1_KCNQ1OT1-001	noribo-lncRNA	-	L1M4	L1	LINE
chr7	143245630	143245794	ENSMUST00000185789.1_KCNQ1OT1-001	noribo-lncRNA	-	L1MCa	L1	LINE
chr7	143245895	143246231	ENSMUST00000185789.1_KCNQ1OT1-001	noribo-lncRNA	-	L1MCa	L1	LINE
chr7	143246232	143246305	ENSMUST00000185789.1_KCNQ1OT1-001	noribo-lncRNA	-	B4	B4	SINE
chr7	143246306	143247388	ENSMUST00000185789.1_KCNQ1OT1-001	noribo-lncRNA	-	L1MCa	L1	LINE
chr7	143247592	143248559	ENSMUST00000185789.1_KCNQ1OT1-001	noribo-lncRNA	-	L1M4	L1	LINE
chr7	143249205	143249696	ENSMUST00000185789.1_KCNQ1OT1-001	noribo-lncRNA	-	L1M4	L1	LINE
chr7	143249708	143249808	ENSMUST00000185789.1_KCNQ1OT1-001	noribo-lncRNA	-	RSINE1	B4	SINE
chr7	143249809	143249942	ENSMUST00000185789.1_KCNQ1OT1-001	noribo-lncRNA	-	L1M4	L1	LINE
chr7	143253022	143253137	ENSMUST00000185789.1_KCNQ1OT1-001	noribo-lncRNA	-	MLT1K	ERVL-MaLR	LTR
chr7	143254097	143254236	ENSMUST00000185789.1_KCNQ1OT1-001	noribo-lncRNA	-	L1ME4a	L1	LINE
chr7	143254993	143255226	ENSMUST00000185789.1_KCNQ1OT1-001	noribo-lncRNA	-	Charlie13a	hAT-Charlie	DNA
chr7	143255675	143255801	ENSMUST00000185789.1_KCNQ1OT1-001	noribo-lncRNA	-	L1ME4a	L1	LINE
chr7	143255804	143255881	ENSMUST00000185789.1_KCNQ1OT1-001	noribo-lncRNA	-	ID4_	ID	SINE
chr7	143255915	143256005	ENSMUST00000185789.1_KCNQ1OT1-001	noribo-lncRNA	-	PB1D11	Alu	SINE
chr7	143256036	143256615	ENSMUST00000185789.1_KCNQ1OT1-001	noribo-lncRNA	-	L1ME4a	L1	LINE
chr7	143257065	143257358	ENSMUST00000185789.1_KCNQ1OT1-001	noribo-lncRNA	-	L1MC4a	L1	LINE
chr7	143257825	143258059	ENSMUST00000185789.1_KCNQ1OT1-001	noribo-lncRNA	-	L1MD3	L1	LINE
chr7	143258060	143258387	ENSMUST00000185789.1_KCNQ1OT1-001	noribo-lncRNA	-	L1MC4a	L1	LINE
chr7	143258375	143258951	ENSMUST00000185789.1_KCNQ1OT1-001	noribo-lncRNA	-	L1MC4a	L1	LINE
chr7	143265482	143265627	ENSMUST00000185789.1_KCNQ1OT1-001	noribo-lncRNA	-	X9_LINE	L1	LINE
chr7	143267017	143267243	ENSMUST00000185789.1_KCNQ1OT1-001	noribo-lncRNA	-	L1M5	L1	LINE
chr7	143267427	143268005	ENSMUST00000185789.1_KCNQ1OT1-001	noribo-lncRNA	-	L1M5	L1	LINE
chr7	143270995	143271145	ENSMUST00000185789.1_KCNQ1OT1-001	noribo-lncRNA	-	B1_Mm	Alu	SINE
chr7	143276703	143276960	ENSMUST00000185789.1_KCNQ1OT1-001	noribo-lncRNA	-	B4A	B4	SINE
chr7	143278889	143279152	ENSMUST00000185789.1_KCNQ1OT1-001	noribo-lncRNA	-	L1MD1	L1	LINE
chr7	143279153	143279208	ENSMUST00000185789.1_KCNQ1OT1-001	noribo-lncRNA	-	PB1D9	Alu	SINE
chr7	143279237	143279273	ENSMUST00000185789.1_KCNQ1OT1-001	noribo-lncRNA	-	PB1D9	Alu	SINE
chr7	143279274	143279319	ENSMUST00000185789.1_KCNQ1OT1-001	noribo-lncRNA	-	L1MD1	L1	LINE
chr7	143280551	143280709	ENSMUST00000185789.1_KCNQ1OT1-001	noribo-lncRNA	-	MIR	MIR	SINE
chr7	143281172	143281269	ENSMUST00000185789.1_KCNQ1OT1-001	noribo-lncRNA	-	B1_Mus2	Alu	SINE
chr7	143291687	143291780	ENSMUST00000185789.1_KCNQ1OT1-001	noribo-lncRNA	-	L1ME5	L1	LINE
chr7	143291796	143292125	ENSMUST00000185789.1_KCNQ1OT1-001	noribo-lncRNA	-	L1M5	L1	LINE
chr7	143293489	143293931	ENSMUST00000185789.1_KCNQ1OT1-001	noribo-lncRNA	-	L1M5	L1	LINE
chr7	143227269	143229822	ENSMUST00000185789.1_KCNQ1OT1-001	noribo-lncRNA	-	L1Lx_I	L1	LINE
chr8	9688714	9688791	ENSMUST00000207411.1_2900027M19RIK-001	noribo-lncRNA	-	L1MdF_I	L1	LINE
chr8	14091150	14091527	ENSMUST00000098916.2_GM10699-001	ribo-lncRNA	+	RLTR30	ERV1	LTR
chr8	14092325	14092590	ENSMUST00000098916.2_GM10699-001	ribo-lncRNA	+	ORR1A1	ERVL-MaLR	LTR
chr8	22480588	22480796	ENSMUST00000180411.2_GM17491-001	noribo-lncRNA	+	B3	B2	SINE
chr8	22480935	22481070	ENSMUST00000180411.2_GM17491-001	noribo-lncRNA	+	RSINE1	B4	SINE
chr8	25768922	25769083	ENSMUST00000167899.2_GM17484-001	ribo-lncRNA	+	B3	B2	SINE
chr8	34095052	34095114	ENSMUST00000181097.1_GM26768-201	noribo-lncRNA	+	B1_Mus2	Alu	SINE
chr8	34095751	34095832	ENSMUST00000181097.1_GM26768-201	noribo-lncRNA	+	B1_Mm	Alu	SINE
chr8	34096013	34096149	ENSMUST00000181097.1_GM26768-201	noribo-lncRNA	+	L1Lx_IV	L1	LINE
chr8	34658106	34658792	ENSMUST00000210130.1_GM45627-001	trans-lncRNA	-	IAPEz-int	ERVK	LTR
chr8	34659080	34659369	ENSMUST00000210130.1_GM45627-001	trans-lncRNA	-	IAPEz-int	ERVK	LTR
chr8	49838068	49839428	ENSMUST00000211642.1_GM45322-001	trans-lncRNA	+	IAPEz-int	ERVK	LTR
chr8	54513644	54513955	ENSMUST00000209929.1_GM45553-001	ribo-lncRNA	-	MTA_Mm-int	ERVL-MaLR	LTR
chr8	54513956	54514150	ENSMUST00000209929.1_GM45553-001	ribo-lncRNA	-	MTA_Mm	ERVL-MaLR	LTR
chr8	57490340	57490467	ENSMUST00000180690.1_2500002B13RIK-001	ribo-lncRNA	+	ORR1A2	ERVL-MaLR	LTR
chr8	57505815	57505908	ENSMUST00000210752.1_2500002B13RIK-002	ribo-lncRNA	+	ORR1A0	ERVL-MaLR	LTR
chr8	57507163	57507542	ENSMUST00000180690.1_2500002B13RIK-001	ribo-lncRNA	+	MTB_Mm	ERVL-MaLR	LTR
chr8	70777465	70777529	ENSMUST00000191396.1_2010320M18RIK-001	trans-lncRNA	+	B3A	B2	SINE
chr8	82797297	82797525	ENSMUST00000209358.1_GM45298-001	noribo-lncRNA	-	MLT1E2	ERVL-MaLR	LTR
chr8	82801006	82801092	ENSMUST00000209358.1_GM45298-001	noribo-lncRNA	-	B1_Mm	Alu	SINE
chr8	85125872	85126147	ENSMUST00000209823.1_GM42031-001	ribo-lncRNA	-	RLTR4_Mm	ERV1	LTR
chr8	85126125	85126428	ENSMUST00000209823.1_GM42031-001	ribo-lncRNA	-	RLTR4_Mm	ERV1	LTR
chr8	85126429	85126733	ENSMUST00000209823.1_GM42031-001	ribo-lncRNA	-	RLTR4_MM-int	ERV1	LTR
chr8	85126736	85127074	ENSMUST00000209823.1_GM42031-001	ribo-lncRNA	-	RLTR4_MM-int	ERV1	LTR
chr8	85131669	85131961	ENSMUST00000209823.1_GM42031-001	ribo-lncRNA	-	RLTR4_Mm	ERV1	LTR
chr8	85131939	85132242	ENSMUST00000209823.1_GM42031-001	ribo-lncRNA	-	RLTR4_Mm	ERV1	LTR
chr8	85132261	85132289	ENSMUST00000209823.1_GM42031-001	ribo-lncRNA	-	RLTR19B	ERVK	LTR
chr8	85131608	85131668	ENSMUST00000209823.1_GM42031-001	ribo-lncRNA	-	RLTR4_MM-int	ERV1	LTR
chr8	87524419	87524427	ENSMUST00000182758.1_GM2694-007	ribo-lncRNA	+	L2b	L2	LINE
chr8	88174635	88174748	ENSMUST00000074808.2_9430002A10RIK-201	noribo-lncRNA	+	ORR1A4	ERVL-MaLR	LTR
chr8	88174749	88174971	ENSMUST00000074808.2_9430002A10RIK-201	noribo-lncRNA	+	ORR1A4-int	ERVL-MaLR	LTR
chr8	88174965	88175015	ENSMUST00000074808.2_9430002A10RIK-201	noribo-lncRNA	+	ORR1A4	ERVL-MaLR	LTR
chr8	90907554	90907683	ENSMUST00000209493.1_GM6658-001	ribo-lncRNA	-	MIR3	MIR	SINE
chr8	94170786	94170870	ENSMUST00000211992.1_RP23-98C9.5-001	noribo-lncRNA	-	ID4_	ID	SINE
chr8	94170910	94170983	ENSMUST00000211992.1_RP23-98C9.5-001	noribo-lncRNA	-	PB1D10	Alu	SINE
chr8	94171025	94171152	ENSMUST00000211992.1_RP23-98C9.5-001	noribo-lncRNA	-	B1_Mur1	Alu	SINE
chr8	104443308	104443396	ENSMUST00000211969.1_RP24-178J22.1-001	ribo-lncRNA	+	ID_B1	B4	SINE
chr8	104443417	104443542	ENSMUST00000211969.1_RP24-178J22.1-001	ribo-lncRNA	+	B1_Mur2	Alu	SINE
chr8	104443543	104443786	ENSMUST00000211969.1_RP24-178J22.1-001	ribo-lncRNA	+	MTC	ERVL-MaLR	LTR
chr8	104657281	104657442	ENSMUST00000067136.6_1700082M22RIK-001	noribo-lncRNA	+	RMER19B	ERVK	LTR
chr8	104658424	104658447	ENSMUST00000067136.6_1700082M22RIK-001	noribo-lncRNA	+	MYSERV6-int	ERVK	LTR
chr8	105633974	105634171	ENSMUST00000195413.1_GM38384-001	noribo-lncRNA	+	B3	B2	SINE
chr8	105634189	105634297	ENSMUST00000195413.1_GM38384-001	noribo-lncRNA	+	L2	L2	LINE
chr8	121548211	121548341	ENSMUST00000181133.2_1700030M09RIK-002	noribo-lncRNA	+	B2_Mm1a	B2	SINE
chr8	121833653	121834855	ENSMUST00000212899.1_RP24-286J21.7-001	ribo-lncRNA	+	MMERGLN-int	ERV1	LTR
chr8	121836253	121837364	ENSMUST00000212899.1_RP24-286J21.7-001	ribo-lncRNA	+	MMERGLN-int	ERV1	LTR
chr8	121837935	121838079	ENSMUST00000212899.1_RP24-286J21.7-001	ribo-lncRNA	+	MMERGLN-int	ERV1	LTR
chr8	121838651	121840834	ENSMUST00000212899.1_RP24-286J21.7-001	ribo-lncRNA	+	MMERGLN-int	ERV1	LTR
chr8	121840835	121841178	ENSMUST00000212899.1_RP24-286J21.7-001	ribo-lncRNA	+	MMERGLN_LTR	ERV1	LTR
chr8	123043138	123043247	ENSMUST00000186531.1_2810013P06RIK-001	ribo-lncRNA	+	ID_B1	B4	SINE
chr8	123043268	123043375	ENSMUST00000186531.1_2810013P06RIK-001	ribo-lncRNA	+	PB1D9	Alu	SINE
chr8	123043406	123043576	ENSMUST00000186531.1_2810013P06RIK-001	ribo-lncRNA	+	B2_Mm2	B2	SINE
chr8	123043583	123043764	ENSMUST00000186531.1_2810013P06RIK-001	ribo-lncRNA	+	B3	B2	SINE
chr8	123044430	123044600	ENSMUST00000186531.1_2810013P06RIK-001	ribo-lncRNA	+	B2_Mm2	B2	SINE
chr8	123165255	123165456	ENSMUST00000212411.1_RP23-115O21.3-001	ribo-lncRNA	+	RLTR4_Mm	ERV1	LTR
chr8	123165457	123165517	ENSMUST00000212411.1_RP23-115O21.3-001	ribo-lncRNA	+	RLTR4_MM-int	ERV1	LTR
chr8	123170796	123171151	ENSMUST00000212411.1_RP23-115O21.3-001	ribo-lncRNA	+	RLTR4_MM-int	ERV1	LTR
chr8	123171133	123171336	ENSMUST00000212411.1_RP23-115O21.3-001	ribo-lncRNA	+	RLTR4_MM-int	ERV1	LTR
chr8	123171337	123172077	ENSMUST00000212411.1_RP23-115O21.3-001	ribo-lncRNA	+	RLTR4_Mm	ERV1	LTR
chr8	123172596	123172950	ENSMUST00000212411.1_RP23-115O21.3-001	ribo-lncRNA	+	RLTR10D2	ERVK	LTR
chr8	123172951	123173149	ENSMUST00000212411.1_RP23-115O21.3-001	ribo-lncRNA	+	MMERVK10D3_I-int	ERVK	LTR
chr8	129267485	129267642	ENSMUST00000212145.1_RP24-122D14.3-002	ribo-lncRNA	+	RLTR1A2_MM	ERV1	LTR
chr8	129267643	129267699	ENSMUST00000212145.1_RP24-122D14.3-002	ribo-lncRNA	+	MMVL30-int	ERV1	LTR
chr8	129268801	129269141	ENSMUST00000212145.1_RP24-122D14.3-002	ribo-lncRNA	+	MMVL30-int	ERV1	LTR
chr8	129270472	129270749	ENSMUST00000212145.1_RP24-122D14.3-002	ribo-lncRNA	+	MuRRS4-int	ERV1	LTR
chr8	129270752	129271297	ENSMUST00000212145.1_RP24-122D14.3-002	ribo-lncRNA	+	RLTR1B-int	ERV1	LTR
chr8	129271302	129271450	ENSMUST00000212145.1_RP24-122D14.3-002	ribo-lncRNA	+	RLTR1B-int	ERV1	LTR
chr8	129271451	129271868	ENSMUST00000212145.1_RP24-122D14.3-002	ribo-lncRNA	+	RLTR1A2_MM	ERV1	LTR
chr8	129269155	129270636	ENSMUST00000212145.1_RP24-122D14.3-002	ribo-lncRNA	+	RLTR1B-int	ERV1	LTR
chr9	20616399	20616589	ENSMUST00000136376.1_FBXL12OS-001	ribo-lncRNA	+	L1MdA_VI	L1	LINE
chr9	26028685	26028901	ENSMUST00000213586.1_RP23-364M19.1-001	noribo-lncRNA	-	MTC	ERVL-MaLR	LTR
chr9	33160062	33160570	ENSMUST00000194275.1_GM37758-001	ribo-lncRNA	-	IAPEz-int	ERVK	LTR
chr9	33160581	33160690	ENSMUST00000194275.1_GM37758-001	ribo-lncRNA	-	IAPLTR1a_Mm	ERVK	LTR
chr9	41886512	41886731	ENSMUST00000217258.1_RP23-130L13.2-001	noribo-lncRNA	-	ERVB7_1-LTR_MM	ERVK	LTR
chr9	43735890	43736033	ENSMUST00000213140.1_RP23-104D6.4-001	noribo-lncRNA	-	B1_Mus2	Alu	SINE
chr9	43736386	43736436	ENSMUST00000213140.1_RP23-104D6.4-001	noribo-lncRNA	-	B1_Mus2	Alu	SINE
chr9	44378633	44378814	ENSMUST00000217460.1_RP24-175C20.10-001	ribo-lncRNA	-	B2_Mm1t	B2	SINE
chr9	44378837	44378918	ENSMUST00000217460.1_RP24-175C20.10-001	ribo-lncRNA	-	ID4	ID	SINE
chr9	45857715	45857837	ENSMUST00000162209.1_GM16536-001	noribo-lncRNA	-	RSINE1	B4	SINE
chr9	45857839	45858022	ENSMUST00000162209.1_GM16536-001	noribo-lncRNA	-	ID_B1	B4	SINE
chr9	45858144	45858346	ENSMUST00000162209.1_GM16536-001	noribo-lncRNA	-	MIR	MIR	SINE
chr9	45858615	45858729	ENSMUST00000216609.1_RP23-3F1.8-001	noribo-lncRNA	-	PB1D10	Alu	SINE
chr9	51621748	51621788	ENSMUST00000089534.5_GM7293-001	noribo-lncRNA	-	L3	CR1	LINE
chr9	51655020	51655127	ENSMUST00000089534.5_GM7293-001	noribo-lncRNA	-	L1MA5A	L1	LINE
chr9	53680993	53681231	ENSMUST00000146938.1_GM16124-001	ribo-lncRNA	+	MLT2B4	ERVL	LTR
chr9	57531493	57531627	ENSMUST00000181462.1_GM26631-001	noribo-lncRNA	-	ID_B1	B4	SINE
chr9	57531838	57532000	ENSMUST00000181462.1_GM26631-001	noribo-lncRNA	-	RSINE1	B4	SINE
chr9	59499361	59499989	ENSMUST00000217109.1_RP23-314E23.2-001	noribo-lncRNA	-	Lx3_Mus	L1	LINE
chr9	59674561	59674680	ENSMUST00000214037.1_RP23-320D23.6-001	trans-lncRNA	+	B1F	Alu	SINE
chr9	59675993	59676119	ENSMUST00000214037.1_RP23-320D23.6-001	trans-lncRNA	+	B1_Mus2	Alu	SINE
chr9	59676117	59676207	ENSMUST00000214037.1_RP23-320D23.6-001	trans-lncRNA	+	B4	B4	SINE
chr9	59676349	59676459	ENSMUST00000214037.1_RP23-320D23.6-001	trans-lncRNA	+	B3	B2	SINE
chr9	59676556	59676566	ENSMUST00000214037.1_RP23-320D23.6-001	trans-lncRNA	+	ID	ID	SINE
chr9	59676567	59676649	ENSMUST00000214037.1_RP23-320D23.6-001	trans-lncRNA	+	PB1D10	Alu	SINE
chr9	62804644	62804771	ENSMUST00000181302.1_GM26609-201	noribo-lncRNA	+	B2_Mm2	B2	SINE
chr9	62807677	62807718	ENSMUST00000181302.1_GM26609-201	noribo-lncRNA	+	B2_Mm2	B2	SINE
chr9	62808110	62808234	ENSMUST00000181302.1_GM26609-201	noribo-lncRNA	+	B1_Mm	Alu	SINE
chr9	73024451	73024748	ENSMUST00000194364.1_GM38192-001	noribo-lncRNA	+	L1Lx_I	L1	LINE
chr9	73025609	73025691	ENSMUST00000194364.1_GM38192-001	noribo-lncRNA	+	B1_Mur1	Alu	SINE
chr9	73025685	73026026	ENSMUST00000194364.1_GM38192-001	noribo-lncRNA	+	RLTR26B_MM	ERVK	LTR
chr9	73040360	73040500	ENSMUST00000184319.1_2310009A05RIK-002	ribo-lncRNA	+	B3	B2	SINE
chr9	73041320	73041420	ENSMUST00000184319.1_2310009A05RIK-002	ribo-lncRNA	+	PB1D10	Alu	SINE
chr9	73042219	73042356	ENSMUST00000184319.1_2310009A05RIK-002	ribo-lncRNA	+	B3A	B2	SINE
chr9	78177874	78177942	ENSMUST00000180974.1_C920006O11RIK-001	ribo-lncRNA	+	RMER17B	ERVK	LTR
chr9	83174647	83175777	ENSMUST00000194067.1_GM38279-001	ribo-lncRNA	-	IAPEz-int	ERVK	LTR
chr9	85750421	85750429	ENSMUST00000195799.1_4933431K14RIK-001	ribo-lncRNA	+	MIRb	MIR	SINE
chr9	86547086	86547153	ENSMUST00000194336.1_GM17530-001	noribo-lncRNA	-	RLTR42-int	ERVK	LTR
chr9	91922747	91922945	ENSMUST00000209894.1_GM45561-001	noribo-lncRNA	-	B2_Mm2	B2	SINE
chr9	91931931	91932084	ENSMUST00000209894.1_GM45561-001	noribo-lncRNA	-	MTD	ERVL-MaLR	LTR
chr9	91932771	91932791	ENSMUST00000209894.1_GM45561-001	noribo-lncRNA	-	MTD	ERVL-MaLR	LTR
chr9	98767930	98768082	ENSMUST00000194711.1_GM37917-001	ribo-lncRNA	+	IAPEz-int	ERVK	LTR
chr9	98768082	98768321	ENSMUST00000194711.1_GM37917-001	ribo-lncRNA	+	IAPEz-int	ERVK	LTR
chr9	106871042	106871074	ENSMUST00000193626.1_GM37612-001	noribo-lncRNA	+	B1_Mus1	Alu	SINE
chr9	106871354	106871497	ENSMUST00000193626.1_GM37612-001	noribo-lncRNA	+	B1_Mm	Alu	SINE
chr9	107763137	107763176	ENSMUST00000194573.1_GM37850-001	noribo-lncRNA	+	B2_Mm2	B2	SINE
chr9	107763187	107763312	ENSMUST00000194573.1_GM37850-001	noribo-lncRNA	+	B1_Mur4	Alu	SINE
chr9	108389855	108389898	ENSMUST00000195351.1_GM37963-001	noribo-lncRNA	+	B1_Mm	Alu	SINE
chr9	108389913	108390068	ENSMUST00000195351.1_GM37963-001	noribo-lncRNA	+	RSINE1	B4	SINE
chr9	108390091	108390205	ENSMUST00000195351.1_GM37963-001	noribo-lncRNA	+	B2_Mm1a	B2	SINE
chr9	121321472	121321596	ENSMUST00000214451.1_RP23-186B12.3-001	noribo-lncRNA	+	MT2B2	ERVL	LTR
chr9	121321523	121321630	ENSMUST00000214451.1_RP23-186B12.3-001	noribo-lncRNA	+	B1_Mur4	Alu	SINE
chr9	121945643	121945683	ENSMUST00000214777.1_1700048O20RIK-001	ribo-lncRNA	+	B3	B2	SINE
chr9	121945954	121946075	ENSMUST00000214777.1_1700048O20RIK-001	ribo-lncRNA	+	B3A	B2	SINE
chr9	121946670	121947016	ENSMUST00000214777.1_1700048O20RIK-001	ribo-lncRNA	+	MTB	ERVL-MaLR	LTR
chr9	122847019	122847049	ENSMUST00000213573.1_RP23-438P19.7-001	noribo-lncRNA	-	L1MdMus_II	L1	LINE
chrX	7412108	7412384	ENSMUST00000128571.1_2010204K13RIK-001	trans-lncRNA	-	RMER4B	ERVK	LTR
chrX	7412415	7412532	ENSMUST00000128571.1_2010204K13RIK-001	trans-lncRNA	-	RMER4B	ERVK	LTR
chrX	21751379	21751460	ENSMUST00000188966.1_GM28268-001	noribo-lncRNA	+	L1M3	L1	LINE
chrX	21752850	21752878	ENSMUST00000188966.1_GM28268-001	noribo-lncRNA	+	L1MdF_III	L1	LINE
chrX	21753237	21753325	ENSMUST00000188966.1_GM28268-001	noribo-lncRNA	+	PB1D10	Alu	SINE
chrX	152294828	152295397	ENSMUST00000195280.1_RP23-330G24.3-001	noribo-lncRNA	-	L2a	L2	LINE
chrX	153721157	153721422	ENSMUST00000208332.1_GM45022-001	ribo-lncRNA	-	ORR1A2	ERVL-MaLR	LTR
chrX	153722941	153723047	ENSMUST00000208332.1_GM45022-001	ribo-lncRNA	-	MER104	TcMar-Tc2	DNA
chrY	16691330	16697033	ENSMUST00000191652.1_GM37158-001	trans-lncRNA	-	L1MdA_II	L1	LINE
