# Supplementary material for: Identifying sequence features that drive ribosomal association for lncRNA
Source: BMC Genomics. 2018 Dec 31;19(Suppl 10):906. doi: 10.1186/s12864-018-5275-8 (PMC6311901; doi:10.1186/s12864-018-5275-8)
Supplement: Supplementary file 3 — Raw data for mouse. (ZIP 5080 kb) [file 12864_2018_5275_MOESM3_ESM.zip › raw_mouse/6_mouse_m6A_SRAMP.txt]

## program: SRAMP(PMID:26896799)
## date: 2018-4-24
## contact: zengxchao[at]gmail.com
# Seq_ID	Position	Score(Binary)	Score(Spectrum)	Score(Combined)	Classification
ENSMUST00000130875.7_1810058I24RIK-003	85	0.525	0.370	0.463	Non-m6A site
ENSMUST00000130875.7_1810058I24RIK-003	107	0.517	0.347	0.449	Non-m6A site
ENSMUST00000130875.7_1810058I24RIK-003	123	0.253	0.519	0.359	Non-m6A site
ENSMUST00000130875.7_1810058I24RIK-003	204	0.681	0.549	0.628	m6A site (High confidence)
ENSMUST00000130875.7_1810058I24RIK-003	219	0.253	0.488	0.347	Non-m6A site
ENSMUST00000130875.7_1810058I24RIK-003	232	0.509	0.457	0.488	Non-m6A site
ENSMUST00000130875.7_1810058I24RIK-003	252	0.556	0.491	0.530	Non-m6A site
ENSMUST00000130875.7_1810058I24RIK-003	311	0.461	0.423	0.446	Non-m6A site
ENSMUST00000130875.7_1810058I24RIK-003	385	0.256	0.242	0.251	Non-m6A site
ENSMUST00000130875.7_1810058I24RIK-003	487	0.361	0.309	0.340	Non-m6A site
ENSMUST00000130875.7_1810058I24RIK-003	500	0.337	0.306	0.325	Non-m6A site
ENSMUST00000130875.7_1810058I24RIK-003	532	0.339	0.536	0.418	Non-m6A site
ENSMUST00000130875.7_1810058I24RIK-003	537	0.709	0.603	0.666	m6A site (High confidence)
ENSMUST00000130875.7_1810058I24RIK-003	610	0.681	0.629	0.660	m6A site (High confidence)
ENSMUST00000130875.7_1810058I24RIK-003	631	0.279	0.553	0.388	Non-m6A site
ENSMUST00000130875.7_1810058I24RIK-003	646	0.380	0.46	0.412	Non-m6A site
ENSMUST00000130875.7_1810058I24RIK-003	650	0.483	0.476	0.480	Non-m6A site
ENSMUST00000130875.7_1810058I24RIK-003	655	0.537	0.473	0.511	Non-m6A site
ENSMUST00000201653.1_CCT6A-003	8	0.359	0.461	0.400	Non-m6A site
ENSMUST00000201653.1_CCT6A-003	34	0.680	0.486	0.602	m6A site (Moderate confidence)
ENSMUST00000201653.1_CCT6A-003	42	0.314	0.509	0.392	Non-m6A site
ENSMUST00000201653.1_CCT6A-003	63	0.529	0.539	0.533	Non-m6A site
ENSMUST00000201653.1_CCT6A-003	75	0.674	0.544	0.622	m6A site (High confidence)
ENSMUST00000201653.1_CCT6A-003	92	0.584	0.539	0.566	m6A site (Low confidence)
ENSMUST00000201653.1_CCT6A-003	108	0.331	0.576	0.429	Non-m6A site
ENSMUST00000201653.1_CCT6A-003	124	0.616	0.618	0.616	m6A site (Moderate confidence)
ENSMUST00000201653.1_CCT6A-003	163	0.297	0.546	0.396	Non-m6A site
ENSMUST00000201653.1_CCT6A-003	207	0.430	0.41	0.422	Non-m6A site
ENSMUST00000201653.1_CCT6A-003	233	0.451	0.380	0.423	Non-m6A site
ENSMUST00000201653.1_CCT6A-003	369	0.32	0.524	0.401	Non-m6A site
ENSMUST00000201653.1_CCT6A-003	394	0.327	0.514	0.401	Non-m6A site
ENSMUST00000131787.1_2410006H16RIK-001	159	0.373	0.475	0.413	Non-m6A site
ENSMUST00000131787.1_2410006H16RIK-001	281	0.694	0.423	0.586	m6A site (Moderate confidence)
ENSMUST00000131787.1_2410006H16RIK-001	362	0.403	0.399	0.401	Non-m6A site
ENSMUST00000131787.1_2410006H16RIK-001	445	0.346	0.299	0.327	Non-m6A site
ENSMUST00000131787.1_2410006H16RIK-001	459	0.18	0.321	0.236	Non-m6A site
ENSMUST00000128960.1_BRIP1OS-001	15	0.733	0.520	0.648	m6A site (High confidence)
ENSMUST00000128960.1_BRIP1OS-001	21	0.551	0.535	0.544	Non-m6A site
ENSMUST00000128960.1_BRIP1OS-001	73	0.689	0.636	0.668	m6A site (High confidence)
ENSMUST00000128960.1_BRIP1OS-001	125	0.344	0.557	0.429	Non-m6A site
ENSMUST00000128960.1_BRIP1OS-001	156	0.444	0.468	0.453	Non-m6A site
ENSMUST00000128960.1_BRIP1OS-001	163	0.319	0.458	0.375	Non-m6A site
ENSMUST00000128960.1_BRIP1OS-001	260	0.384	0.325	0.360	Non-m6A site
ENSMUST00000128960.1_BRIP1OS-001	359	0.353	0.572	0.441	Non-m6A site
ENSMUST00000128960.1_BRIP1OS-001	440	0.360	0.521	0.424	Non-m6A site
ENSMUST00000128960.1_BRIP1OS-001	456	0.247	0.463	0.333	Non-m6A site
ENSMUST00000128960.1_BRIP1OS-001	489	0.313	0.459	0.371	Non-m6A site
ENSMUST00000128960.1_BRIP1OS-001	580	0.342	0.308	0.328	Non-m6A site
ENSMUST00000128960.1_BRIP1OS-001	637	0.318	0.432	0.364	Non-m6A site
ENSMUST00000128960.1_BRIP1OS-001	688	0.290	0.596	0.412	Non-m6A site
ENSMUST00000128960.1_BRIP1OS-001	700	0.356	0.495	0.412	Non-m6A site
ENSMUST00000128960.1_BRIP1OS-001	739	0.701	0.636	0.675	m6A site (High confidence)
ENSMUST00000128960.1_BRIP1OS-001	757	0.423	0.576	0.484	Non-m6A site
ENSMUST00000128960.1_BRIP1OS-001	800	0.381	0.463	0.414	Non-m6A site
ENSMUST00000128960.1_BRIP1OS-001	811	0.384	0.461	0.415	Non-m6A site
ENSMUST00000128960.1_BRIP1OS-001	832	0.278	0.407	0.330	Non-m6A site
ENSMUST00000128960.1_BRIP1OS-001	927	0.653	0.506	0.594	m6A site (Moderate confidence)
ENSMUST00000128960.1_BRIP1OS-001	931	0.544	0.498	0.526	Non-m6A site
ENSMUST00000128960.1_BRIP1OS-001	960	0.556	0.504	0.535	Non-m6A site
ENSMUST00000128960.1_BRIP1OS-001	1000	0.760	0.507	0.659	m6A site (High confidence)
ENSMUST00000128960.1_BRIP1OS-001	1057	0.34	0.578	0.435	Non-m6A site
ENSMUST00000128960.1_BRIP1OS-001	1109	0.408	0.632	0.497	Non-m6A site
ENSMUST00000128960.1_BRIP1OS-001	1134	0.653	0.596	0.630	m6A site (High confidence)
ENSMUST00000128960.1_BRIP1OS-001	1218	0.390	0.451	0.414	Non-m6A site
ENSMUST00000128960.1_BRIP1OS-001	1359	0.668	0.460	0.585	m6A site (Moderate confidence)
ENSMUST00000128960.1_BRIP1OS-001	1395	0.341	0.514	0.410	Non-m6A site
ENSMUST00000128960.1_BRIP1OS-001	1463	0.515	0.496	0.508	Non-m6A site
ENSMUST00000128960.1_BRIP1OS-001	1570	0.592	0.556	0.578	m6A site (Low confidence)
ENSMUST00000128960.1_BRIP1OS-001	1575	0.300	0.548	0.399	Non-m6A site
ENSMUST00000128960.1_BRIP1OS-001	1590	0.416	0.551	0.470	Non-m6A site
ENSMUST00000128960.1_BRIP1OS-001	1601	0.760	0.535	0.670	m6A site (High confidence)
ENSMUST00000128960.1_BRIP1OS-001	1688	0.329	0.562	0.422	Non-m6A site
ENSMUST00000128960.1_BRIP1OS-001	1746	0.359	0.441	0.392	Non-m6A site
ENSMUST00000128960.1_BRIP1OS-001	1775	0.271	0.37	0.310	Non-m6A site
ENSMUST00000128960.1_BRIP1OS-001	1881	0.417	0.510	0.454	Non-m6A site
ENSMUST00000128960.1_BRIP1OS-001	1954	0.292	0.457	0.358	Non-m6A site
ENSMUST00000128960.1_BRIP1OS-001	1959	0.299	0.466	0.366	Non-m6A site
ENSMUST00000128960.1_BRIP1OS-001	1985	0.351	0.469	0.398	Non-m6A site
ENSMUST00000128960.1_BRIP1OS-001	2030	0.496	0.250	0.397	Non-m6A site
ENSMUST00000128960.1_BRIP1OS-001	2058	0.361	0.276	0.327	Non-m6A site
ENSMUST00000128960.1_BRIP1OS-001	2105	0.355	0.350	0.353	Non-m6A site
ENSMUST00000128960.1_BRIP1OS-001	2138	0.392	0.417	0.402	Non-m6A site
ENSMUST00000128960.1_BRIP1OS-001	2275	0.312	0.470	0.375	Non-m6A site
ENSMUST00000128960.1_BRIP1OS-001	2300	0.246	0.515	0.354	Non-m6A site
ENSMUST00000128960.1_BRIP1OS-001	2368	0.573	0.486	0.538	Non-m6A site
ENSMUST00000128960.1_BRIP1OS-001	2452	0.697	0.485	0.612	m6A site (Moderate confidence)
ENSMUST00000128960.1_BRIP1OS-001	2475	0.481	0.532	0.501	Non-m6A site
ENSMUST00000128960.1_BRIP1OS-001	2507	0.376	0.498	0.425	Non-m6A site
ENSMUST00000128960.1_BRIP1OS-001	2574	0.278	0.474	0.356	Non-m6A site
ENSMUST00000128960.1_BRIP1OS-001	2580	0.439	0.461	0.447	Non-m6A site
ENSMUST00000128960.1_BRIP1OS-001	2597	0.412	0.474	0.437	Non-m6A site
ENSMUST00000128960.1_BRIP1OS-001	2626	0.652	0.570	0.619	m6A site (Moderate confidence)
ENSMUST00000128960.1_BRIP1OS-001	2643	0.244	0.56	0.370	Non-m6A site
ENSMUST00000128960.1_BRIP1OS-001	2679	0.735	0.546	0.659	m6A site (High confidence)
ENSMUST00000128960.1_BRIP1OS-001	2758	0.219	0.366	0.278	Non-m6A site
ENSMUST00000128960.1_BRIP1OS-001	2865	0.235	0.674	0.410	Non-m6A site
ENSMUST00000128960.1_BRIP1OS-001	2888	0.701	0.611	0.665	m6A site (High confidence)
ENSMUST00000128960.1_BRIP1OS-001	2896	0.586	0.558	0.575	m6A site (Low confidence)
ENSMUST00000128960.1_BRIP1OS-001	2918	0.200	0.518	0.327	Non-m6A site
ENSMUST00000128960.1_BRIP1OS-001	2948	0.26	0.536	0.370	Non-m6A site
ENSMUST00000128960.1_BRIP1OS-001	2987	0.575	0.559	0.569	m6A site (Low confidence)
ENSMUST00000128960.1_BRIP1OS-001	3148	0.291	0.433	0.348	Non-m6A site
ENSMUST00000128960.1_BRIP1OS-001	3199	0.264	0.373	0.307	Non-m6A site
ENSMUST00000128960.1_BRIP1OS-001	3211	0.344	0.271	0.315	Non-m6A site
ENSMUST00000128960.1_BRIP1OS-001	3279	0.292	0.273	0.284	Non-m6A site
ENSMUST00000128960.1_BRIP1OS-001	3300	0.478	0.395	0.445	Non-m6A site
ENSMUST00000128960.1_BRIP1OS-001	3315	0.522	0.386	0.468	Non-m6A site
ENSMUST00000128960.1_BRIP1OS-001	3353	0.588	0.379	0.504	Non-m6A site
ENSMUST00000128960.1_BRIP1OS-001	3435	0.338	0.312	0.327	Non-m6A site
ENSMUST00000128960.1_BRIP1OS-001	3500	0.347	0.304	0.33	Non-m6A site
ENSMUST00000128960.1_BRIP1OS-001	3516	0.219	0.245	0.229	Non-m6A site
ENSMUST00000128960.1_BRIP1OS-001	3662	0.502	0.470	0.489	Non-m6A site
ENSMUST00000128960.1_BRIP1OS-001	3685	0.479	0.469	0.475	Non-m6A site
ENSMUST00000128960.1_BRIP1OS-001	3721	0.468	0.525	0.491	Non-m6A site
ENSMUST00000128960.1_BRIP1OS-001	3752	0.714	0.452	0.609	m6A site (Moderate confidence)
ENSMUST00000128960.1_BRIP1OS-001	3759	0.247	0.483	0.341	Non-m6A site
ENSMUST00000128960.1_BRIP1OS-001	3769	0.332	0.505	0.401	Non-m6A site
ENSMUST00000128960.1_BRIP1OS-001	3802	0.333	0.537	0.415	Non-m6A site
ENSMUST00000128960.1_BRIP1OS-001	3835	0.555	0.355	0.475	Non-m6A site
ENSMUST00000128960.1_BRIP1OS-001	3856	0.295	0.493	0.374	Non-m6A site
ENSMUST00000128960.1_BRIP1OS-001	3881	0.331	0.346	0.337	Non-m6A site
ENSMUST00000128960.1_BRIP1OS-001	3897	0.317	0.227	0.281	Non-m6A site
ENSMUST00000128960.1_BRIP1OS-001	3975	0.487	0.313	0.417	Non-m6A site
ENSMUST00000128960.1_BRIP1OS-001	4001	0.358	0.271	0.323	Non-m6A site
ENSMUST00000128960.1_BRIP1OS-001	4013	0.268	0.258	0.264	Non-m6A site
ENSMUST00000128960.1_BRIP1OS-001	4019	0.348	0.254	0.310	Non-m6A site
ENSMUST00000128960.1_BRIP1OS-001	4040	0.295	0.262	0.282	Non-m6A site
ENSMUST00000128960.1_BRIP1OS-001	4097	0.309	0.265	0.291	Non-m6A site
ENSMUST00000128960.1_BRIP1OS-001	4118	0.245	0.340	0.283	Non-m6A site
ENSMUST00000128960.1_BRIP1OS-001	4133	0.435	0.395	0.419	Non-m6A site
ENSMUST00000128960.1_BRIP1OS-001	4184	0.301	0.555	0.403	Non-m6A site
ENSMUST00000128960.1_BRIP1OS-001	4236	0.464	0.565	0.504	Non-m6A site
ENSMUST00000128960.1_BRIP1OS-001	4261	0.36	0.638	0.471	Non-m6A site
ENSMUST00000128960.1_BRIP1OS-001	4295	0.703	0.526	0.632	m6A site (High confidence)
ENSMUST00000128960.1_BRIP1OS-001	4303	0.642	0.456	0.568	m6A site (Low confidence)
ENSMUST00000128960.1_BRIP1OS-001	4389	0.519	0.114	0.357	Non-m6A site
ENSMUST00000196492.2_GM42860-001	17	0.561	0.507	0.539	Non-m6A site
ENSMUST00000196492.2_GM42860-001	39	0.435	0.471	0.449	Non-m6A site
ENSMUST00000196492.2_GM42860-001	157	0.324	0.528	0.406	Non-m6A site
ENSMUST00000196492.2_GM42860-001	188	0.378	0.537	0.442	Non-m6A site
ENSMUST00000196492.2_GM42860-001	211	0.361	0.507	0.419	Non-m6A site
ENSMUST00000196492.2_GM42860-001	221	0.531	0.53	0.530	Non-m6A site
ENSMUST00000196492.2_GM42860-001	311	0.421	0.619	0.500	Non-m6A site
ENSMUST00000196492.2_GM42860-001	334	0.342	0.569	0.433	Non-m6A site
ENSMUST00000196492.2_GM42860-001	355	0.765	0.552	0.680	m6A site (Very high confidence)
ENSMUST00000196492.2_GM42860-001	362	0.514	0.569	0.536	Non-m6A site
ENSMUST00000196492.2_GM42860-001	396	0.280	0.588	0.403	Non-m6A site
ENSMUST00000196492.2_GM42860-001	498	0.395	0.420	0.405	Non-m6A site
ENSMUST00000196492.2_GM42860-001	536	0.363	0.491	0.414	Non-m6A site
ENSMUST00000196492.2_GM42860-001	557	0.493	0.385	0.449	Non-m6A site
ENSMUST00000196492.2_GM42860-001	598	0.516	0.483	0.502	Non-m6A site
ENSMUST00000196492.2_GM42860-001	657	0.612	0.461	0.551	Non-m6A site
ENSMUST00000196492.2_GM42860-001	780	0.326	0.356	0.338	Non-m6A site
ENSMUST00000196492.2_GM42860-001	862	0.721	0.463	0.618	m6A site (Moderate confidence)
ENSMUST00000196492.2_GM42860-001	881	0.273	0.616	0.410	Non-m6A site
ENSMUST00000196492.2_GM42860-001	973	0.399	0.503	0.440	Non-m6A site
ENSMUST00000196492.2_GM42860-001	1174	0.264	0.43	0.330	Non-m6A site
ENSMUST00000196492.2_GM42860-001	1238	0.269	0.326	0.292	Non-m6A site
ENSMUST00000196492.2_GM42860-001	1251	0.304	0.327	0.313	Non-m6A site
ENSMUST00000196492.2_GM42860-001	1303	0.337	0.381	0.354	Non-m6A site
ENSMUST00000196492.2_GM42860-001	1313	0.265	0.391	0.315	Non-m6A site
ENSMUST00000196492.2_GM42860-001	1357	0.519	0.427	0.482	Non-m6A site
ENSMUST00000196492.2_GM42860-001	1401	0.300	0.388	0.335	Non-m6A site
ENSMUST00000196492.2_GM42860-001	1462	0.311	0.238	0.282	Non-m6A site
ENSMUST00000196492.2_GM42860-001	1473	0.207	0.208	0.207	Non-m6A site
ENSMUST00000196492.2_GM42860-001	1751	0.324	0.395	0.352	Non-m6A site
ENSMUST00000196492.2_GM42860-001	1774	0.287	0.443	0.349	Non-m6A site
ENSMUST00000196492.2_GM42860-001	1798	0.360	0.460	0.400	Non-m6A site
ENSMUST00000196492.2_GM42860-001	1817	0.446	0.428	0.439	Non-m6A site
ENSMUST00000196492.2_GM42860-001	1877	0.216	0.358	0.273	Non-m6A site
ENSMUST00000196492.2_GM42860-001	1944	0.369	0.387	0.376	Non-m6A site
ENSMUST00000196492.2_GM42860-001	1970	0.387	0.394	0.390	Non-m6A site
ENSMUST00000196492.2_GM42860-001	2005	0.272	0.418	0.330	Non-m6A site
ENSMUST00000196492.2_GM42860-001	2067	0.222	0.617	0.380	Non-m6A site
ENSMUST00000196492.2_GM42860-001	2073	0.505	0.620	0.551	Non-m6A site
ENSMUST00000196492.2_GM42860-001	2083	0.693	0.600	0.656	m6A site (High confidence)
ENSMUST00000196492.2_GM42860-001	2094	0.541	0.573	0.554	Non-m6A site
ENSMUST00000196492.2_GM42860-001	2146	0.217	0.548	0.349	Non-m6A site
ENSMUST00000196492.2_GM42860-001	2155	0.489	0.556	0.516	Non-m6A site
ENSMUST00000196492.2_GM42860-001	2160	0.729	0.538	0.652	m6A site (High confidence)
ENSMUST00000196492.2_GM42860-001	2181	0.605	0.535	0.577	m6A site (Low confidence)
ENSMUST00000196492.2_GM42860-001	2232	0.306	0.519	0.391	Non-m6A site
ENSMUST00000196492.2_GM42860-001	2245	0.704	0.552	0.643	m6A site (High confidence)
ENSMUST00000196492.2_GM42860-001	2257	0.663	0.631	0.650	m6A site (High confidence)
ENSMUST00000196492.2_GM42860-001	2483	0.337	0.531	0.414	Non-m6A site
ENSMUST00000196492.2_GM42860-001	2508	0.699	0.572	0.648	m6A site (High confidence)
ENSMUST00000196492.2_GM42860-001	2527	0.650	0.563	0.615	m6A site (Moderate confidence)
ENSMUST00000196492.2_GM42860-001	2531	0.369	0.558	0.444	Non-m6A site
ENSMUST00000196492.2_GM42860-001	2679	0.388	0.501	0.433	Non-m6A site
ENSMUST00000196492.2_GM42860-001	2686	0.630	0.587	0.613	m6A site (Moderate confidence)
ENSMUST00000196492.2_GM42860-001	2708	0.381	0.636	0.483	Non-m6A site
ENSMUST00000196492.2_GM42860-001	2728	0.572	0.632	0.596	m6A site (Moderate confidence)
ENSMUST00000196492.2_GM42860-001	2745	0.393	0.612	0.481	Non-m6A site
ENSMUST00000196492.2_GM42860-001	2754	0.342	0.608	0.448	Non-m6A site
ENSMUST00000196492.2_GM42860-001	2774	0.568	0.564	0.566	m6A site (Low confidence)
ENSMUST00000196492.2_GM42860-001	2791	0.470	0.558	0.505	Non-m6A site
ENSMUST00000196492.2_GM42860-001	2881	0.328	0.366	0.343	Non-m6A site
ENSMUST00000196492.2_GM42860-001	2888	0.416	0.358	0.393	Non-m6A site
ENSMUST00000196492.2_GM42860-001	2905	0.382	0.262	0.334	Non-m6A site
ENSMUST00000196492.2_GM42860-001	3022	0.418	0.592	0.488	Non-m6A site
ENSMUST00000196492.2_GM42860-001	3043	0.598	0.632	0.611	m6A site (Moderate confidence)
ENSMUST00000196492.2_GM42860-001	3069	0.550	0.615	0.576	m6A site (Low confidence)
ENSMUST00000196492.2_GM42860-001	3080	0.301	0.569	0.408	Non-m6A site
ENSMUST00000196492.2_GM42860-001	3215	0.414	0.550	0.468	Non-m6A site
ENSMUST00000196492.2_GM42860-001	3225	0.441	0.506	0.467	Non-m6A site
ENSMUST00000196492.2_GM42860-001	3256	0.683	0.481	0.602	m6A site (Moderate confidence)
ENSMUST00000196492.2_GM42860-001	3262	0.383	0.484	0.424	Non-m6A site
ENSMUST00000196492.2_GM42860-001	3346	0.547	0.506	0.530	Non-m6A site
ENSMUST00000196492.2_GM42860-001	3454	0.378	0.486	0.421	Non-m6A site
ENSMUST00000196492.2_GM42860-001	3604	0.298	0.506	0.381	Non-m6A site
ENSMUST00000196492.2_GM42860-001	3734	0.317	0.415	0.356	Non-m6A site
ENSMUST00000196492.2_GM42860-001	3770	0.427	0.410	0.420	Non-m6A site
ENSMUST00000196492.2_GM42860-001	3836	0.421	0.448	0.432	Non-m6A site
ENSMUST00000122365.1_GM28037-001	139	0.560	0.398	0.495	Non-m6A site
ENSMUST00000122365.1_GM28037-001	161	0.426	0.431	0.428	Non-m6A site
ENSMUST00000122365.1_GM28037-001	240	0.548	0.56	0.553	Non-m6A site
ENSMUST00000122365.1_GM28037-001	245	0.775	0.527	0.676	m6A site (Very high confidence)
ENSMUST00000122365.1_GM28037-001	265	0.235	0.475	0.331	Non-m6A site
ENSMUST00000122365.1_GM28037-001	305	0.306	0.409	0.347	Non-m6A site
ENSMUST00000122365.1_GM28037-001	382	0.316	0.37	0.338	Non-m6A site
ENSMUST00000122365.1_GM28037-001	464	0.354	0.405	0.374	Non-m6A site
ENSMUST00000122365.1_GM28037-001	516	0.297	0.382	0.331	Non-m6A site
ENSMUST00000122365.1_GM28037-001	605	0.503	0.446	0.480	Non-m6A site
ENSMUST00000201927.1_CCT6A-006	14	0.423	0.478	0.445	Non-m6A site
ENSMUST00000201927.1_CCT6A-006	26	0.284	0.434	0.344	Non-m6A site
ENSMUST00000201927.1_CCT6A-006	37	0.279	0.386	0.322	Non-m6A site
ENSMUST00000201927.1_CCT6A-006	60	0.496	0.384	0.451	Non-m6A site
ENSMUST00000201927.1_CCT6A-006	143	0.317	0.429	0.362	Non-m6A site
ENSMUST00000201927.1_CCT6A-006	357	0.656	0.499	0.593	m6A site (Moderate confidence)
ENSMUST00000201927.1_CCT6A-006	364	0.329	0.469	0.385	Non-m6A site
ENSMUST00000189909.6_ZFAS1-001	126	0.423	0.554	0.475	Non-m6A site
ENSMUST00000189909.6_ZFAS1-001	137	0.532	0.566	0.545	Non-m6A site
ENSMUST00000189909.6_ZFAS1-001	173	0.605	0.567	0.589	m6A site (Moderate confidence)
ENSMUST00000189909.6_ZFAS1-001	354	0.367	0.417	0.387	Non-m6A site
ENSMUST00000189909.6_ZFAS1-001	369	0.283	0.428	0.341	Non-m6A site
ENSMUST00000189909.6_ZFAS1-001	374	0.260	0.419	0.324	Non-m6A site
ENSMUST00000189909.6_ZFAS1-001	384	0.530	0.431	0.490	Non-m6A site
ENSMUST00000189909.6_ZFAS1-001	430	0.622	0.499	0.573	m6A site (Low confidence)
ENSMUST00000189909.6_ZFAS1-001	465	0.352	0.583	0.444	Non-m6A site
ENSMUST00000189909.6_ZFAS1-001	469	0.460	0.550	0.496	Non-m6A site
ENSMUST00000189909.6_ZFAS1-001	474	0.271	0.572	0.391	Non-m6A site
ENSMUST00000189909.6_ZFAS1-001	497	0.537	0.546	0.541	Non-m6A site
ENSMUST00000189909.6_ZFAS1-001	725	0.454	0.425	0.442	Non-m6A site
ENSMUST00000191652.1_GM37158-001	34	0.368	0.457	0.404	Non-m6A site
ENSMUST00000191652.1_GM37158-001	50	0.340	0.489	0.4	Non-m6A site
ENSMUST00000191652.1_GM37158-001	79	0.363	0.485	0.412	Non-m6A site
ENSMUST00000191652.1_GM37158-001	148	0.475	0.581	0.517	Non-m6A site
ENSMUST00000191652.1_GM37158-001	190	0.317	0.541	0.406	Non-m6A site
ENSMUST00000191652.1_GM37158-001	207	0.399	0.498	0.438	Non-m6A site
ENSMUST00000191652.1_GM37158-001	218	0.359	0.479	0.407	Non-m6A site
ENSMUST00000191652.1_GM37158-001	224	0.445	0.467	0.453	Non-m6A site
ENSMUST00000191652.1_GM37158-001	233	0.320	0.53	0.404	Non-m6A site
ENSMUST00000191652.1_GM37158-001	288	0.333	0.471	0.388	Non-m6A site
ENSMUST00000191652.1_GM37158-001	300	0.336	0.505	0.403	Non-m6A site
ENSMUST00000191652.1_GM37158-001	375	0.302	0.507	0.384	Non-m6A site
ENSMUST00000191652.1_GM37158-001	389	0.389	0.532	0.446	Non-m6A site
ENSMUST00000191652.1_GM37158-001	414	0.56	0.567	0.562	m6A site (Low confidence)
ENSMUST00000191652.1_GM37158-001	426	0.801	0.599	0.720	m6A site (Very high confidence)
ENSMUST00000191652.1_GM37158-001	479	0.541	0.584	0.558	m6A site (Low confidence)
ENSMUST00000191652.1_GM37158-001	501	0.251	0.548	0.370	Non-m6A site
ENSMUST00000191652.1_GM37158-001	511	0.322	0.531	0.405	Non-m6A site
ENSMUST00000191652.1_GM37158-001	528	0.492	0.528	0.506	Non-m6A site
ENSMUST00000191652.1_GM37158-001	533	0.272	0.529	0.375	Non-m6A site
ENSMUST00000191652.1_GM37158-001	544	0.619	0.501	0.572	m6A site (Low confidence)
ENSMUST00000191652.1_GM37158-001	561	0.372	0.494	0.420	Non-m6A site
ENSMUST00000191652.1_GM37158-001	575	0.244	0.507	0.349	Non-m6A site
ENSMUST00000191652.1_GM37158-001	605	0.272	0.424	0.333	Non-m6A site
ENSMUST00000191652.1_GM37158-001	626	0.357	0.401	0.375	Non-m6A site
ENSMUST00000191652.1_GM37158-001	702	0.402	0.502	0.442	Non-m6A site
ENSMUST00000191652.1_GM37158-001	749	0.368	0.523	0.430	Non-m6A site
ENSMUST00000191652.1_GM37158-001	756	0.318	0.504	0.392	Non-m6A site
ENSMUST00000191652.1_GM37158-001	774	0.567	0.502	0.541	Non-m6A site
ENSMUST00000191652.1_GM37158-001	787	0.291	0.547	0.393	Non-m6A site
ENSMUST00000191652.1_GM37158-001	792	0.268	0.542	0.378	Non-m6A site
ENSMUST00000191652.1_GM37158-001	876	0.454	0.509	0.476	Non-m6A site
ENSMUST00000191652.1_GM37158-001	885	0.301	0.501	0.381	Non-m6A site
ENSMUST00000191652.1_GM37158-001	929	0.581	0.549	0.568	m6A site (Low confidence)
ENSMUST00000191652.1_GM37158-001	940	0.724	0.548	0.653	m6A site (High confidence)
ENSMUST00000191652.1_GM37158-001	945	0.528	0.565	0.543	Non-m6A site
ENSMUST00000191652.1_GM37158-001	983	0.379	0.541	0.443	Non-m6A site
ENSMUST00000191652.1_GM37158-001	1043	0.349	0.572	0.438	Non-m6A site
ENSMUST00000191652.1_GM37158-001	1077	0.650	0.539	0.606	m6A site (Moderate confidence)
ENSMUST00000191652.1_GM37158-001	1091	0.744	0.567	0.673	m6A site (High confidence)
ENSMUST00000191652.1_GM37158-001	1130	0.511	0.575	0.536	Non-m6A site
ENSMUST00000191652.1_GM37158-001	1141	0.343	0.57	0.433	Non-m6A site
ENSMUST00000191652.1_GM37158-001	1177	0.476	0.564	0.511	Non-m6A site
ENSMUST00000191652.1_GM37158-001	1202	0.274	0.538	0.380	Non-m6A site
ENSMUST00000191652.1_GM37158-001	1223	0.269	0.579	0.393	Non-m6A site
ENSMUST00000191652.1_GM37158-001	1274	0.352	0.509	0.415	Non-m6A site
ENSMUST00000191652.1_GM37158-001	1315	0.368	0.487	0.415	Non-m6A site
ENSMUST00000191652.1_GM37158-001	1342	0.329	0.509	0.401	Non-m6A site
ENSMUST00000191652.1_GM37158-001	1354	0.435	0.490	0.457	Non-m6A site
ENSMUST00000191652.1_GM37158-001	1366	0.457	0.485	0.468	Non-m6A site
ENSMUST00000191652.1_GM37158-001	1383	0.331	0.558	0.422	Non-m6A site
ENSMUST00000191652.1_GM37158-001	1463	0.574	0.574	0.574	m6A site (Low confidence)
ENSMUST00000191652.1_GM37158-001	1469	0.696	0.600	0.658	m6A site (High confidence)
ENSMUST00000191652.1_GM37158-001	1473	0.328	0.636	0.451	Non-m6A site
ENSMUST00000191652.1_GM37158-001	1477	0.723	0.619	0.681	m6A site (Very high confidence)
ENSMUST00000191652.1_GM37158-001	1490	0.370	0.643	0.479	Non-m6A site
ENSMUST00000191652.1_GM37158-001	1495	0.471	0.606	0.525	Non-m6A site
ENSMUST00000191652.1_GM37158-001	1521	0.273	0.638	0.419	Non-m6A site
ENSMUST00000191652.1_GM37158-001	1540	0.568	0.636	0.595	m6A site (Moderate confidence)
ENSMUST00000191652.1_GM37158-001	1544	0.553	0.630	0.584	m6A site (Moderate confidence)
ENSMUST00000191652.1_GM37158-001	1572	0.311	0.560	0.411	Non-m6A site
ENSMUST00000191652.1_GM37158-001	1592	0.808	0.628	0.736	m6A site (Very high confidence)
ENSMUST00000191652.1_GM37158-001	1601	0.309	0.562	0.410	Non-m6A site
ENSMUST00000191652.1_GM37158-001	1666	0.459	0.509	0.479	Non-m6A site
ENSMUST00000191652.1_GM37158-001	1676	0.657	0.544	0.611	m6A site (Moderate confidence)
ENSMUST00000191652.1_GM37158-001	1715	0.650	0.557	0.613	m6A site (Moderate confidence)
ENSMUST00000191652.1_GM37158-001	1771	0.569	0.582	0.574	m6A site (Low confidence)
ENSMUST00000191652.1_GM37158-001	1825	0.546	0.641	0.584	m6A site (Moderate confidence)
ENSMUST00000191652.1_GM37158-001	1852	0.674	0.646	0.663	m6A site (High confidence)
ENSMUST00000191652.1_GM37158-001	1865	0.332	0.635	0.453	Non-m6A site
ENSMUST00000191652.1_GM37158-001	1871	0.571	0.644	0.600	m6A site (Moderate confidence)
ENSMUST00000191652.1_GM37158-001	1876	0.349	0.627	0.460	Non-m6A site
ENSMUST00000191652.1_GM37158-001	1882	0.612	0.635	0.621	m6A site (High confidence)
ENSMUST00000191652.1_GM37158-001	1892	0.467	0.642	0.537	Non-m6A site
ENSMUST00000191652.1_GM37158-001	1896	0.319	0.626	0.442	Non-m6A site
ENSMUST00000191652.1_GM37158-001	1910	0.293	0.586	0.410	Non-m6A site
ENSMUST00000191652.1_GM37158-001	1918	0.624	0.631	0.627	m6A site (High confidence)
ENSMUST00000191652.1_GM37158-001	1923	0.394	0.656	0.499	Non-m6A site
ENSMUST00000191652.1_GM37158-001	1938	0.519	0.656	0.574	m6A site (Low confidence)
ENSMUST00000191652.1_GM37158-001	1953	0.268	0.631	0.413	Non-m6A site
ENSMUST00000191652.1_GM37158-001	1966	0.337	0.612	0.447	Non-m6A site
ENSMUST00000191652.1_GM37158-001	1989	0.540	0.563	0.549	Non-m6A site
ENSMUST00000191652.1_GM37158-001	2005	0.376	0.581	0.458	Non-m6A site
ENSMUST00000191652.1_GM37158-001	2025	0.324	0.585	0.428	Non-m6A site
ENSMUST00000191652.1_GM37158-001	2077	0.339	0.597	0.442	Non-m6A site
ENSMUST00000191652.1_GM37158-001	2093	0.700	0.606	0.663	m6A site (High confidence)
ENSMUST00000191652.1_GM37158-001	2144	0.468	0.649	0.540	Non-m6A site
ENSMUST00000191652.1_GM37158-001	2152	0.301	0.619	0.428	Non-m6A site
ENSMUST00000191652.1_GM37158-001	2206	0.762	0.647	0.716	m6A site (Very high confidence)
ENSMUST00000191652.1_GM37158-001	2248	0.278	0.629	0.418	Non-m6A site
ENSMUST00000191652.1_GM37158-001	2257	0.606	0.617	0.610	m6A site (Moderate confidence)
ENSMUST00000191652.1_GM37158-001	2285	0.402	0.575	0.471	Non-m6A site
ENSMUST00000191652.1_GM37158-001	2322	0.378	0.477	0.418	Non-m6A site
ENSMUST00000191652.1_GM37158-001	2343	0.352	0.452	0.392	Non-m6A site
ENSMUST00000191652.1_GM37158-001	2417	0.420	0.445	0.430	Non-m6A site
ENSMUST00000191652.1_GM37158-001	2445	0.296	0.46	0.362	Non-m6A site
ENSMUST00000191652.1_GM37158-001	2454	0.715	0.448	0.608	m6A site (Moderate confidence)
ENSMUST00000191652.1_GM37158-001	2470	0.387	0.45	0.412	Non-m6A site
ENSMUST00000191652.1_GM37158-001	2516	0.286	0.542	0.388	Non-m6A site
ENSMUST00000191652.1_GM37158-001	2528	0.566	0.543	0.557	m6A site (Low confidence)
ENSMUST00000191652.1_GM37158-001	2548	0.636	0.546	0.600	m6A site (Moderate confidence)
ENSMUST00000191652.1_GM37158-001	2563	0.335	0.563	0.426	Non-m6A site
ENSMUST00000191652.1_GM37158-001	2587	0.387	0.523	0.441	Non-m6A site
ENSMUST00000191652.1_GM37158-001	2592	0.262	0.537	0.372	Non-m6A site
ENSMUST00000191652.1_GM37158-001	2617	0.277	0.517	0.373	Non-m6A site
ENSMUST00000191652.1_GM37158-001	2657	0.515	0.558	0.532	Non-m6A site
ENSMUST00000191652.1_GM37158-001	2665	0.269	0.551	0.382	Non-m6A site
ENSMUST00000191652.1_GM37158-001	2680	0.656	0.553	0.614	m6A site (Moderate confidence)
ENSMUST00000191652.1_GM37158-001	2692	0.605	0.561	0.587	m6A site (Moderate confidence)
ENSMUST00000191652.1_GM37158-001	2731	0.281	0.486	0.363	Non-m6A site
ENSMUST00000191652.1_GM37158-001	2740	0.355	0.450	0.393	Non-m6A site
ENSMUST00000191652.1_GM37158-001	2807	0.450	0.449	0.45	Non-m6A site
ENSMUST00000191652.1_GM37158-001	2838	0.334	0.478	0.391	Non-m6A site
ENSMUST00000191652.1_GM37158-001	2873	0.557	0.514	0.540	Non-m6A site
ENSMUST00000191652.1_GM37158-001	2948	0.276	0.578	0.396	Non-m6A site
ENSMUST00000191652.1_GM37158-001	2977	0.578	0.536	0.561	m6A site (Low confidence)
ENSMUST00000191652.1_GM37158-001	2984	0.308	0.533	0.398	Non-m6A site
ENSMUST00000191652.1_GM37158-001	3037	0.28	0.429	0.339	Non-m6A site
ENSMUST00000191652.1_GM37158-001	3050	0.399	0.41	0.403	Non-m6A site
ENSMUST00000191652.1_GM37158-001	3076	0.268	0.424	0.330	Non-m6A site
ENSMUST00000191652.1_GM37158-001	3151	0.386	0.391	0.388	Non-m6A site
ENSMUST00000191652.1_GM37158-001	3155	0.532	0.439	0.495	Non-m6A site
ENSMUST00000191652.1_GM37158-001	3163	0.51	0.441	0.482	Non-m6A site
ENSMUST00000191652.1_GM37158-001	3169	0.286	0.423	0.340	Non-m6A site
ENSMUST00000191652.1_GM37158-001	3208	0.340	0.403	0.365	Non-m6A site
ENSMUST00000191652.1_GM37158-001	3274	0.303	0.421	0.350	Non-m6A site
ENSMUST00000191652.1_GM37158-001	3299	0.273	0.420	0.332	Non-m6A site
ENSMUST00000191652.1_GM37158-001	3360	0.695	0.604	0.659	m6A site (High confidence)
ENSMUST00000191652.1_GM37158-001	3365	0.338	0.613	0.448	Non-m6A site
ENSMUST00000191652.1_GM37158-001	3520	0.383	0.433	0.403	Non-m6A site
ENSMUST00000191652.1_GM37158-001	3542	0.556	0.426	0.504	Non-m6A site
ENSMUST00000191652.1_GM37158-001	3550	0.272	0.461	0.347	Non-m6A site
ENSMUST00000191652.1_GM37158-001	3559	0.347	0.508	0.411	Non-m6A site
ENSMUST00000191652.1_GM37158-001	3592	0.519	0.523	0.520	Non-m6A site
ENSMUST00000191652.1_GM37158-001	3598	0.31	0.514	0.391	Non-m6A site
ENSMUST00000191652.1_GM37158-001	3632	0.34	0.593	0.441	Non-m6A site
ENSMUST00000191652.1_GM37158-001	3657	0.295	0.594	0.414	Non-m6A site
ENSMUST00000191652.1_GM37158-001	3705	0.531	0.596	0.557	m6A site (Low confidence)
ENSMUST00000191652.1_GM37158-001	3711	0.388	0.589	0.469	Non-m6A site
ENSMUST00000191652.1_GM37158-001	3742	0.448	0.480	0.460	Non-m6A site
ENSMUST00000191652.1_GM37158-001	3943	0.3	0.538	0.395	Non-m6A site
ENSMUST00000191652.1_GM37158-001	3950	0.287	0.513	0.377	Non-m6A site
ENSMUST00000191652.1_GM37158-001	3987	0.649	0.54	0.605	m6A site (Moderate confidence)
ENSMUST00000191652.1_GM37158-001	4012	0.367	0.569	0.448	Non-m6A site
ENSMUST00000191652.1_GM37158-001	4047	0.553	0.635	0.586	m6A site (Moderate confidence)
ENSMUST00000191652.1_GM37158-001	4069	0.518	0.604	0.552	Non-m6A site
ENSMUST00000191652.1_GM37158-001	4073	0.457	0.620	0.522	Non-m6A site
ENSMUST00000191652.1_GM37158-001	4081	0.376	0.622	0.474	Non-m6A site
ENSMUST00000191652.1_GM37158-001	4102	0.324	0.646	0.452	Non-m6A site
ENSMUST00000191652.1_GM37158-001	4114	0.327	0.597	0.435	Non-m6A site
ENSMUST00000191652.1_GM37158-001	4158	0.266	0.532	0.372	Non-m6A site
ENSMUST00000191652.1_GM37158-001	4177	0.472	0.47	0.471	Non-m6A site
ENSMUST00000191652.1_GM37158-001	4289	0.629	0.572	0.606	m6A site (Moderate confidence)
ENSMUST00000191652.1_GM37158-001	4301	0.324	0.586	0.429	Non-m6A site
ENSMUST00000191652.1_GM37158-001	4308	0.594	0.596	0.595	m6A site (Moderate confidence)
ENSMUST00000191652.1_GM37158-001	4316	0.516	0.546	0.528	Non-m6A site
ENSMUST00000191652.1_GM37158-001	4378	0.484	0.575	0.520	Non-m6A site
ENSMUST00000191652.1_GM37158-001	4383	0.344	0.616	0.453	Non-m6A site
ENSMUST00000191652.1_GM37158-001	4417	0.405	0.599	0.483	Non-m6A site
ENSMUST00000191652.1_GM37158-001	4426	0.567	0.626	0.590	m6A site (Moderate confidence)
ENSMUST00000191652.1_GM37158-001	4436	0.402	0.599	0.481	Non-m6A site
ENSMUST00000191652.1_GM37158-001	4462	0.479	0.629	0.539	Non-m6A site
ENSMUST00000191652.1_GM37158-001	4476	0.481	0.619	0.536	Non-m6A site
ENSMUST00000191652.1_GM37158-001	4484	0.429	0.614	0.503	Non-m6A site
ENSMUST00000191652.1_GM37158-001	4535	0.729	0.563	0.662	m6A site (High confidence)
ENSMUST00000191652.1_GM37158-001	4559	0.678	0.518	0.614	m6A site (Moderate confidence)
ENSMUST00000191652.1_GM37158-001	4573	0.724	0.549	0.654	m6A site (High confidence)
ENSMUST00000191652.1_GM37158-001	4591	0.222	0.573	0.362	Non-m6A site
ENSMUST00000191652.1_GM37158-001	4616	0.686	0.579	0.643	m6A site (High confidence)
ENSMUST00000191652.1_GM37158-001	4621	0.429	0.613	0.503	Non-m6A site
ENSMUST00000191652.1_GM37158-001	4713	0.347	0.463	0.393	Non-m6A site
ENSMUST00000191652.1_GM37158-001	4771	0.337	0.394	0.360	Non-m6A site
ENSMUST00000191652.1_GM37158-001	4806	0.413	0.354	0.389	Non-m6A site
ENSMUST00000191652.1_GM37158-001	4880	0.483	0.508	0.493	Non-m6A site
ENSMUST00000191652.1_GM37158-001	4885	0.617	0.460	0.554	Non-m6A site
ENSMUST00000191652.1_GM37158-001	4960	0.584	0.430	0.522	Non-m6A site
ENSMUST00000191652.1_GM37158-001	5018	0.392	0.491	0.432	Non-m6A site
ENSMUST00000191652.1_GM37158-001	5134	0.561	0.688	0.611	m6A site (Moderate confidence)
ENSMUST00000191652.1_GM37158-001	5163	0.261	0.654	0.418	Non-m6A site
ENSMUST00000191652.1_GM37158-001	5179	0.522	0.597	0.552	Non-m6A site
ENSMUST00000191652.1_GM37158-001	5223	0.281	0.454	0.350	Non-m6A site
ENSMUST00000191652.1_GM37158-001	5260	0.237	0.538	0.357	Non-m6A site
ENSMUST00000191652.1_GM37158-001	5269	0.441	0.543	0.482	Non-m6A site
ENSMUST00000191652.1_GM37158-001	5286	0.624	0.591	0.611	m6A site (Moderate confidence)
ENSMUST00000191652.1_GM37158-001	5298	0.606	0.641	0.620	m6A site (High confidence)
ENSMUST00000191652.1_GM37158-001	5325	0.422	0.546	0.471	Non-m6A site
ENSMUST00000191652.1_GM37158-001	5330	0.252	0.565	0.377	Non-m6A site
ENSMUST00000191652.1_GM37158-001	5354	0.508	0.585	0.539	Non-m6A site
ENSMUST00000191652.1_GM37158-001	5384	0.602	0.463	0.546	Non-m6A site
ENSMUST00000191652.1_GM37158-001	5395	0.688	0.491	0.609	m6A site (Moderate confidence)
ENSMUST00000191652.1_GM37158-001	5441	0.349	0.554	0.431	Non-m6A site
ENSMUST00000191652.1_GM37158-001	5478	0.737	0.639	0.698	m6A site (Very high confidence)
ENSMUST00000191652.1_GM37158-001	5504	0.614	0.614	0.614	m6A site (Moderate confidence)
ENSMUST00000191652.1_GM37158-001	5524	0.264	0.575	0.388	Non-m6A site
ENSMUST00000191652.1_GM37158-001	5635	0.377	0.497	0.425	Non-m6A site
ENSMUST00000191652.1_GM37158-001	5647	0.667	0.535	0.614	m6A site (Moderate confidence)
ENSMUST00000191652.1_GM37158-001	5651	0.268	0.536	0.375	Non-m6A site
ENSMUST00000191652.1_GM37158-001	5672	0.518	0.542	0.528	Non-m6A site
ENSMUST00000185587.1_GM29084-001	25	0.307	0.514	0.390	Non-m6A site
ENSMUST00000185587.1_GM29084-001	39	0.304	0.491	0.379	Non-m6A site
ENSMUST00000185587.1_GM29084-001	52	0.704	0.556	0.645	m6A site (High confidence)
ENSMUST00000185587.1_GM29084-001	64	0.663	0.635	0.652	m6A site (High confidence)
ENSMUST00000185587.1_GM29084-001	290	0.337	0.505	0.404	Non-m6A site
ENSMUST00000185587.1_GM29084-001	315	0.699	0.572	0.648	m6A site (High confidence)
ENSMUST00000185587.1_GM29084-001	334	0.650	0.563	0.615	m6A site (Moderate confidence)
ENSMUST00000185587.1_GM29084-001	338	0.369	0.558	0.444	Non-m6A site
ENSMUST00000185587.1_GM29084-001	486	0.388	0.501	0.433	Non-m6A site
ENSMUST00000185587.1_GM29084-001	493	0.630	0.537	0.593	m6A site (Moderate confidence)
ENSMUST00000185587.1_GM29084-001	515	0.381	0.620	0.476	Non-m6A site
ENSMUST00000185587.1_GM29084-001	535	0.567	0.630	0.592	m6A site (Moderate confidence)
ENSMUST00000185587.1_GM29084-001	548	0.540	0.624	0.574	m6A site (Low confidence)
ENSMUST00000185587.1_GM29084-001	552	0.394	0.596	0.474	Non-m6A site
ENSMUST00000185587.1_GM29084-001	561	0.335	0.589	0.437	Non-m6A site
ENSMUST00000185587.1_GM29084-001	581	0.568	0.552	0.562	m6A site (Low confidence)
ENSMUST00000185587.1_GM29084-001	598	0.470	0.550	0.502	Non-m6A site
ENSMUST00000185587.1_GM29084-001	688	0.346	0.355	0.349	Non-m6A site
ENSMUST00000185587.1_GM29084-001	695	0.424	0.366	0.400	Non-m6A site
ENSMUST00000185587.1_GM29084-001	712	0.376	0.329	0.357	Non-m6A site
ENSMUST00000185587.1_GM29084-001	829	0.422	0.580	0.485	Non-m6A site
ENSMUST00000185587.1_GM29084-001	833	0.36	0.558	0.439	Non-m6A site
ENSMUST00000185587.1_GM29084-001	878	0.550	0.581	0.562	m6A site (Low confidence)
ENSMUST00000185587.1_GM29084-001	889	0.301	0.474	0.370	Non-m6A site
ENSMUST00000185587.1_GM29084-001	1024	0.414	0.550	0.468	Non-m6A site
ENSMUST00000185587.1_GM29084-001	1034	0.441	0.487	0.459	Non-m6A site
ENSMUST00000185587.1_GM29084-001	1065	0.674	0.474	0.594	m6A site (Moderate confidence)
ENSMUST00000185587.1_GM29084-001	1071	0.381	0.508	0.432	Non-m6A site
ENSMUST00000185587.1_GM29084-001	1257	0.378	0.486	0.421	Non-m6A site
ENSMUST00000185587.1_GM29084-001	1407	0.298	0.45	0.359	Non-m6A site
ENSMUST00000193809.1_TUG1-005	63	0.462	0.629	0.529	Non-m6A site
ENSMUST00000193809.1_TUG1-005	91	0.386	0.466	0.418	Non-m6A site
ENSMUST00000193809.1_TUG1-005	179	0.584	0.356	0.493	Non-m6A site
ENSMUST00000193809.1_TUG1-005	206	0.353	0.420	0.380	Non-m6A site
ENSMUST00000193809.1_TUG1-005	300	0.353	0.471	0.400	Non-m6A site
ENSMUST00000193809.1_TUG1-005	505	0.518	0.464	0.496	Non-m6A site
ENSMUST00000193809.1_TUG1-005	544	0.271	0.409	0.326	Non-m6A site
ENSMUST00000193809.1_TUG1-005	611	0.245	0.462	0.332	Non-m6A site
ENSMUST00000193809.1_TUG1-005	634	0.488	0.521	0.501	Non-m6A site
ENSMUST00000193809.1_TUG1-005	732	0.360	0.408	0.379	Non-m6A site
ENSMUST00000193809.1_TUG1-005	931	0.568	0.264	0.446	Non-m6A site
ENSMUST00000193809.1_TUG1-005	1090	0.455	0.407	0.436	Non-m6A site
ENSMUST00000193809.1_TUG1-005	1276	0.404	0.377	0.393	Non-m6A site
ENSMUST00000193809.1_TUG1-005	1427	0.290	0.384	0.328	Non-m6A site
ENSMUST00000193809.1_TUG1-005	1460	0.357	0.53	0.426	Non-m6A site
ENSMUST00000193809.1_TUG1-005	1497	0.616	0.484	0.563	m6A site (Low confidence)
ENSMUST00000193809.1_TUG1-005	1514	0.291	0.429	0.346	Non-m6A site
ENSMUST00000193809.1_TUG1-005	1583	0.296	0.408	0.341	Non-m6A site
ENSMUST00000193809.1_TUG1-005	1600	0.454	0.418	0.439	Non-m6A site
ENSMUST00000184126.2_2310009A05RIK-001	42	0.268	0.365	0.307	Non-m6A site
ENSMUST00000184126.2_2310009A05RIK-001	51	0.294	0.382	0.329	Non-m6A site
ENSMUST00000184126.2_2310009A05RIK-001	74	0.513	0.525	0.518	Non-m6A site
ENSMUST00000184126.2_2310009A05RIK-001	110	0.314	0.508	0.391	Non-m6A site
ENSMUST00000184126.2_2310009A05RIK-001	151	0.381	0.44	0.404	Non-m6A site
ENSMUST00000184126.2_2310009A05RIK-001	309	0.467	0.366	0.426	Non-m6A site
ENSMUST00000184126.2_2310009A05RIK-001	394	0.531	0.549	0.538	Non-m6A site
ENSMUST00000184126.2_2310009A05RIK-001	407	0.277	0.637	0.421	Non-m6A site
ENSMUST00000184126.2_2310009A05RIK-001	456	0.666	0.275	0.509	Non-m6A site
ENSMUST00000201414.3_CCT6A-001	12	0.425	0.458	0.438	Non-m6A site
ENSMUST00000201414.3_CCT6A-001	144	0.496	0.484	0.491	Non-m6A site
ENSMUST00000201414.3_CCT6A-001	161	0.365	0.437	0.394	Non-m6A site
ENSMUST00000201414.3_CCT6A-001	191	0.372	0.429	0.394	Non-m6A site
ENSMUST00000201414.3_CCT6A-001	223	0.295	0.453	0.358	Non-m6A site
ENSMUST00000201414.3_CCT6A-001	283	0.402	0.437	0.416	Non-m6A site
ENSMUST00000201414.3_CCT6A-001	379	0.681	0.429	0.580	m6A site (Low confidence)
ENSMUST00000201414.3_CCT6A-001	392	0.291	0.377	0.325	Non-m6A site
ENSMUST00000201414.3_CCT6A-001	457	0.394	0.389	0.392	Non-m6A site
ENSMUST00000201414.3_CCT6A-001	509	0.387	0.457	0.415	Non-m6A site
ENSMUST00000201414.3_CCT6A-001	547	0.442	0.388	0.420	Non-m6A site
ENSMUST00000201414.3_CCT6A-001	599	0.362	0.526	0.427	Non-m6A site
ENSMUST00000201414.3_CCT6A-001	606	0.492	0.516	0.502	Non-m6A site
ENSMUST00000201414.3_CCT6A-001	698	0.353	0.512	0.417	Non-m6A site
ENSMUST00000201414.3_CCT6A-001	703	0.41	0.491	0.442	Non-m6A site
ENSMUST00000201414.3_CCT6A-001	753	0.296	0.570	0.406	Non-m6A site
ENSMUST00000201414.3_CCT6A-001	761	0.443	0.491	0.462	Non-m6A site
ENSMUST00000201414.3_CCT6A-001	799	0.478	0.576	0.517	Non-m6A site
ENSMUST00000201414.3_CCT6A-001	846	0.382	0.461	0.413	Non-m6A site
ENSMUST00000201414.3_CCT6A-001	872	0.680	0.525	0.618	m6A site (Moderate confidence)
ENSMUST00000201414.3_CCT6A-001	880	0.314	0.572	0.417	Non-m6A site
ENSMUST00000201414.3_CCT6A-001	901	0.529	0.539	0.533	Non-m6A site
ENSMUST00000201414.3_CCT6A-001	913	0.674	0.544	0.622	m6A site (High confidence)
ENSMUST00000201414.3_CCT6A-001	930	0.584	0.539	0.566	m6A site (Low confidence)
ENSMUST00000201414.3_CCT6A-001	946	0.331	0.576	0.429	Non-m6A site
ENSMUST00000201414.3_CCT6A-001	962	0.616	0.618	0.616	m6A site (Moderate confidence)
ENSMUST00000201414.3_CCT6A-001	1001	0.297	0.519	0.386	Non-m6A site
ENSMUST00000201414.3_CCT6A-001	1045	0.446	0.417	0.434	Non-m6A site
ENSMUST00000201414.3_CCT6A-001	1165	0.238	0.532	0.356	Non-m6A site
ENSMUST00000201414.3_CCT6A-001	1215	0.511	0.459	0.490	Non-m6A site
ENSMUST00000201414.3_CCT6A-001	1292	0.473	0.507	0.486	Non-m6A site
ENSMUST00000201414.3_CCT6A-001	1334	0.286	0.494	0.369	Non-m6A site
ENSMUST00000201414.3_CCT6A-001	1400	0.346	0.473	0.397	Non-m6A site
ENSMUST00000201414.3_CCT6A-001	1414	0.329	0.540	0.413	Non-m6A site
ENSMUST00000201414.3_CCT6A-001	1454	0.307	0.578	0.415	Non-m6A site
ENSMUST00000201414.3_CCT6A-001	1466	0.574	0.550	0.564	m6A site (Low confidence)
ENSMUST00000201414.3_CCT6A-001	1476	0.589	0.561	0.578	m6A site (Low confidence)
ENSMUST00000201414.3_CCT6A-001	1541	0.278	0.577	0.397	Non-m6A site
ENSMUST00000201414.3_CCT6A-001	1575	0.565	0.634	0.592	m6A site (Moderate confidence)
ENSMUST00000201414.3_CCT6A-001	1594	0.593	0.617	0.602	m6A site (Moderate confidence)
ENSMUST00000201414.3_CCT6A-001	1668	0.437	0.476	0.452	Non-m6A site
ENSMUST00000201414.3_CCT6A-001	1680	0.284	0.418	0.337	Non-m6A site
ENSMUST00000201414.3_CCT6A-001	1691	0.279	0.400	0.327	Non-m6A site
ENSMUST00000201414.3_CCT6A-001	1714	0.496	0.384	0.451	Non-m6A site
ENSMUST00000201414.3_CCT6A-001	1797	0.317	0.429	0.362	Non-m6A site
ENSMUST00000201414.3_CCT6A-001	2011	0.656	0.497	0.592	m6A site (Moderate confidence)
ENSMUST00000201414.3_CCT6A-001	2018	0.329	0.476	0.387	Non-m6A site
ENSMUST00000201414.3_CCT6A-001	2076	0.317	0.436	0.365	Non-m6A site
ENSMUST00000201414.3_CCT6A-001	2108	0.376	0.517	0.432	Non-m6A site
ENSMUST00000201414.3_CCT6A-001	2226	0.281	0.442	0.345	Non-m6A site
ENSMUST00000201414.3_CCT6A-001	2294	0.282	0.467	0.356	Non-m6A site
ENSMUST00000201414.3_CCT6A-001	2359	0.333	0.252	0.301	Non-m6A site
ENSMUST00000201414.3_CCT6A-001	2385	0.223	0.284	0.247	Non-m6A site
ENSMUST00000031402.11_CCT6A-201	16	0.372	0.431	0.396	Non-m6A site
ENSMUST00000031402.11_CCT6A-201	68	0.387	0.457	0.415	Non-m6A site
ENSMUST00000031402.11_CCT6A-201	106	0.442	0.388	0.420	Non-m6A site
ENSMUST00000031402.11_CCT6A-201	158	0.362	0.526	0.427	Non-m6A site
ENSMUST00000031402.11_CCT6A-201	165	0.492	0.516	0.502	Non-m6A site
ENSMUST00000031402.11_CCT6A-201	257	0.353	0.512	0.417	Non-m6A site
ENSMUST00000031402.11_CCT6A-201	262	0.41	0.491	0.442	Non-m6A site
ENSMUST00000031402.11_CCT6A-201	312	0.296	0.570	0.406	Non-m6A site
ENSMUST00000031402.11_CCT6A-201	320	0.443	0.491	0.462	Non-m6A site
ENSMUST00000031402.11_CCT6A-201	358	0.478	0.576	0.517	Non-m6A site
ENSMUST00000031402.11_CCT6A-201	405	0.382	0.461	0.413	Non-m6A site
ENSMUST00000031402.11_CCT6A-201	431	0.680	0.525	0.618	m6A site (Moderate confidence)
ENSMUST00000031402.11_CCT6A-201	439	0.314	0.572	0.417	Non-m6A site
ENSMUST00000031402.11_CCT6A-201	460	0.529	0.539	0.533	Non-m6A site
ENSMUST00000031402.11_CCT6A-201	472	0.674	0.544	0.622	m6A site (High confidence)
ENSMUST00000031402.11_CCT6A-201	489	0.584	0.539	0.566	m6A site (Low confidence)
ENSMUST00000031402.11_CCT6A-201	505	0.331	0.576	0.429	Non-m6A site
ENSMUST00000031402.11_CCT6A-201	521	0.616	0.618	0.616	m6A site (Moderate confidence)
ENSMUST00000031402.11_CCT6A-201	560	0.297	0.519	0.386	Non-m6A site
ENSMUST00000031402.11_CCT6A-201	604	0.446	0.417	0.434	Non-m6A site
ENSMUST00000031402.11_CCT6A-201	724	0.238	0.532	0.356	Non-m6A site
ENSMUST00000031402.11_CCT6A-201	774	0.511	0.459	0.490	Non-m6A site
ENSMUST00000031402.11_CCT6A-201	851	0.473	0.507	0.486	Non-m6A site
ENSMUST00000031402.11_CCT6A-201	893	0.286	0.494	0.369	Non-m6A site
ENSMUST00000031402.11_CCT6A-201	959	0.346	0.473	0.397	Non-m6A site
ENSMUST00000031402.11_CCT6A-201	973	0.329	0.540	0.413	Non-m6A site
ENSMUST00000031402.11_CCT6A-201	1013	0.307	0.578	0.415	Non-m6A site
ENSMUST00000031402.11_CCT6A-201	1025	0.574	0.550	0.564	m6A site (Low confidence)
ENSMUST00000031402.11_CCT6A-201	1035	0.589	0.561	0.578	m6A site (Low confidence)
ENSMUST00000031402.11_CCT6A-201	1100	0.278	0.577	0.397	Non-m6A site
ENSMUST00000031402.11_CCT6A-201	1134	0.565	0.634	0.592	m6A site (Moderate confidence)
ENSMUST00000031402.11_CCT6A-201	1153	0.593	0.617	0.602	m6A site (Moderate confidence)
ENSMUST00000031402.11_CCT6A-201	1229	0.563	0.522	0.546	Non-m6A site
ENSMUST00000031402.11_CCT6A-201	1236	0.539	0.480	0.515	Non-m6A site
ENSMUST00000031402.11_CCT6A-201	1295	0.712	0.447	0.606	m6A site (Moderate confidence)
ENSMUST00000031402.11_CCT6A-201	1336	0.197	0.461	0.302	Non-m6A site
ENSMUST00000031402.11_CCT6A-201	1364	0.417	0.427	0.421	Non-m6A site
ENSMUST00000031402.11_CCT6A-201	1376	0.284	0.410	0.334	Non-m6A site
ENSMUST00000031402.11_CCT6A-201	1387	0.279	0.368	0.315	Non-m6A site
ENSMUST00000031402.11_CCT6A-201	1410	0.496	0.384	0.451	Non-m6A site
ENSMUST00000031402.11_CCT6A-201	1493	0.317	0.429	0.362	Non-m6A site
ENSMUST00000191396.1_2010320M18RIK-001	51	0.388	0.392	0.39	Non-m6A site
ENSMUST00000191396.1_2010320M18RIK-001	71	0.361	0.477	0.407	Non-m6A site
ENSMUST00000191396.1_2010320M18RIK-001	104	0.310	0.462	0.371	Non-m6A site
ENSMUST00000191396.1_2010320M18RIK-001	159	0.718	0.503	0.632	m6A site (High confidence)
ENSMUST00000191396.1_2010320M18RIK-001	166	0.724	0.483	0.628	m6A site (High confidence)
ENSMUST00000191396.1_2010320M18RIK-001	212	0.233	0.481	0.332	Non-m6A site
ENSMUST00000191396.1_2010320M18RIK-001	247	0.312	0.456	0.369	Non-m6A site
ENSMUST00000191396.1_2010320M18RIK-001	256	0.319	0.512	0.396	Non-m6A site
ENSMUST00000191396.1_2010320M18RIK-001	279	0.343	0.498	0.405	Non-m6A site
ENSMUST00000191396.1_2010320M18RIK-001	313	0.435	0.513	0.466	Non-m6A site
ENSMUST00000191396.1_2010320M18RIK-001	431	0.367	0.503	0.421	Non-m6A site
ENSMUST00000191396.1_2010320M18RIK-001	451	0.293	0.458	0.359	Non-m6A site
ENSMUST00000191396.1_2010320M18RIK-001	533	0.644	0.448	0.566	m6A site (Low confidence)
ENSMUST00000191396.1_2010320M18RIK-001	537	0.703	0.436	0.596	m6A site (Moderate confidence)
ENSMUST00000191396.1_2010320M18RIK-001	557	0.299	0.482	0.372	Non-m6A site
ENSMUST00000191396.1_2010320M18RIK-001	627	0.635	0.431	0.553	Non-m6A site
ENSMUST00000191396.1_2010320M18RIK-001	734	0.257	0.488	0.349	Non-m6A site
ENSMUST00000191396.1_2010320M18RIK-001	865	0.495	0.47	0.485	Non-m6A site
ENSMUST00000191396.1_2010320M18RIK-001	882	0.583	0.491	0.546	Non-m6A site
ENSMUST00000191396.1_2010320M18RIK-001	993	0.233	0.355	0.281	Non-m6A site
ENSMUST00000152147.7_1810058I24RIK-001	10	0.211	0.271	0.235	Non-m6A site
ENSMUST00000152147.7_1810058I24RIK-001	16	0.248	0.268	0.256	Non-m6A site
ENSMUST00000152147.7_1810058I24RIK-001	176	0.681	0.563	0.634	m6A site (High confidence)
ENSMUST00000152147.7_1810058I24RIK-001	191	0.253	0.488	0.347	Non-m6A site
ENSMUST00000152147.7_1810058I24RIK-001	204	0.509	0.457	0.488	Non-m6A site
ENSMUST00000152147.7_1810058I24RIK-001	224	0.556	0.491	0.530	Non-m6A site
ENSMUST00000152147.7_1810058I24RIK-001	283	0.461	0.423	0.446	Non-m6A site
ENSMUST00000152147.7_1810058I24RIK-001	357	0.256	0.242	0.251	Non-m6A site
ENSMUST00000152147.7_1810058I24RIK-001	459	0.361	0.309	0.340	Non-m6A site
ENSMUST00000152147.7_1810058I24RIK-001	472	0.337	0.306	0.325	Non-m6A site
ENSMUST00000152147.7_1810058I24RIK-001	504	0.339	0.536	0.418	Non-m6A site
ENSMUST00000152147.7_1810058I24RIK-001	509	0.709	0.603	0.666	m6A site (High confidence)
ENSMUST00000152147.7_1810058I24RIK-001	582	0.681	0.629	0.660	m6A site (High confidence)
ENSMUST00000152147.7_1810058I24RIK-001	603	0.279	0.553	0.388	Non-m6A site
ENSMUST00000152147.7_1810058I24RIK-001	618	0.380	0.405	0.390	Non-m6A site
ENSMUST00000152147.7_1810058I24RIK-001	622	0.483	0.429	0.461	Non-m6A site
ENSMUST00000152147.7_1810058I24RIK-001	627	0.537	0.438	0.497	Non-m6A site
ENSMUST00000152147.7_1810058I24RIK-001	729	0.210	0.286	0.240	Non-m6A site
ENSMUST00000152147.7_1810058I24RIK-001	755	0.273	0.430	0.336	Non-m6A site
ENSMUST00000152147.7_1810058I24RIK-001	763	0.465	0.421	0.447	Non-m6A site
ENSMUST00000152147.7_1810058I24RIK-001	791	0.341	0.406	0.367	Non-m6A site
ENSMUST00000152147.7_1810058I24RIK-001	795	0.546	0.424	0.497	Non-m6A site
ENSMUST00000152147.7_1810058I24RIK-001	804	0.518	0.419	0.478	Non-m6A site
ENSMUST00000152147.7_1810058I24RIK-001	811	0.301	0.378	0.332	Non-m6A site
ENSMUST00000152147.7_1810058I24RIK-001	823	0.505	0.303	0.424	Non-m6A site
ENSMUST00000152147.7_1810058I24RIK-001	884	0.682	0.444	0.586	m6A site (Moderate confidence)
ENSMUST00000152147.7_1810058I24RIK-001	987	0.243	0.250	0.246	Non-m6A site
ENSMUST00000152147.7_1810058I24RIK-001	1013	0.357	0.165	0.280	Non-m6A site
ENSMUST00000152147.7_1810058I24RIK-001	1025	0.305	0.220	0.271	Non-m6A site
ENSMUST00000152147.7_1810058I24RIK-001	1173	0.538	0.438	0.498	Non-m6A site
ENSMUST00000152147.7_1810058I24RIK-001	1208	0.542	0.412	0.49	Non-m6A site
ENSMUST00000152147.7_1810058I24RIK-001	1288	0.45	0.259	0.373	Non-m6A site
ENSMUST00000152147.7_1810058I24RIK-001	1396	0.583	0.414	0.515	Non-m6A site
ENSMUST00000152147.7_1810058I24RIK-001	1487	0.212	0.345	0.265	Non-m6A site
ENSMUST00000152147.7_1810058I24RIK-001	1672	0.306	0.487	0.378	Non-m6A site
ENSMUST00000152147.7_1810058I24RIK-001	1686	0.230	0.524	0.348	Non-m6A site
ENSMUST00000152147.7_1810058I24RIK-001	1821	0.319	0.285	0.305	Non-m6A site
ENSMUST00000152147.7_1810058I24RIK-001	1834	0.182	0.315	0.235	Non-m6A site
ENSMUST00000152147.7_1810058I24RIK-001	1968	0.217	0.362	0.275	Non-m6A site
ENSMUST00000152147.7_1810058I24RIK-001	2080	0.354	0.474	0.402	Non-m6A site
ENSMUST00000152147.7_1810058I24RIK-001	2145	0.358	0.545	0.433	Non-m6A site
ENSMUST00000152147.7_1810058I24RIK-001	2190	0.406	0.499	0.443	Non-m6A site
ENSMUST00000152147.7_1810058I24RIK-001	2212	0.314	0.564	0.414	Non-m6A site
ENSMUST00000152147.7_1810058I24RIK-001	2239	0.600	0.555	0.582	m6A site (Low confidence)
ENSMUST00000152147.7_1810058I24RIK-001	2266	0.620	0.544	0.590	m6A site (Moderate confidence)
ENSMUST00000152147.7_1810058I24RIK-001	2272	0.32	0.466	0.378	Non-m6A site
ENSMUST00000152147.7_1810058I24RIK-001	2291	0.415	0.501	0.449	Non-m6A site
ENSMUST00000152147.7_1810058I24RIK-001	2351	0.368	0.368	0.368	Non-m6A site
ENSMUST00000152147.7_1810058I24RIK-001	2407	0.622	0.424	0.543	Non-m6A site
ENSMUST00000152147.7_1810058I24RIK-001	2415	0.259	0.445	0.333	Non-m6A site
ENSMUST00000152147.7_1810058I24RIK-001	2444	0.300	0.458	0.363	Non-m6A site
ENSMUST00000152147.7_1810058I24RIK-001	2474	0.652	0.464	0.577	m6A site (Low confidence)
ENSMUST00000152147.7_1810058I24RIK-001	2488	0.505	0.479	0.495	Non-m6A site
ENSMUST00000077874.14_PTPMT1-201	102	0.618	0.415	0.537	Non-m6A site
ENSMUST00000077874.14_PTPMT1-201	111	0.68	0.376	0.558	m6A site (Low confidence)
ENSMUST00000077874.14_PTPMT1-201	426	0.379	0.465	0.413	Non-m6A site
ENSMUST00000077874.14_PTPMT1-201	494	0.292	0.399	0.335	Non-m6A site
ENSMUST00000077874.14_PTPMT1-201	572	0.503	0.543	0.519	Non-m6A site
ENSMUST00000077874.14_PTPMT1-201	847	0.357	0.609	0.458	Non-m6A site
ENSMUST00000077874.14_PTPMT1-201	870	0.482	0.634	0.543	Non-m6A site
ENSMUST00000077874.14_PTPMT1-201	886	0.681	0.666	0.675	m6A site (High confidence)
ENSMUST00000077874.14_PTPMT1-201	896	0.322	0.637	0.448	Non-m6A site
ENSMUST00000077874.14_PTPMT1-201	903	0.645	0.601	0.627	m6A site (High confidence)
ENSMUST00000077874.14_PTPMT1-201	928	0.286	0.679	0.443	Non-m6A site
ENSMUST00000077874.14_PTPMT1-201	941	0.578	0.552	0.568	m6A site (Low confidence)
ENSMUST00000077874.14_PTPMT1-201	954	0.249	0.55	0.369	Non-m6A site
ENSMUST00000077874.14_PTPMT1-201	979	0.500	0.531	0.512	Non-m6A site
ENSMUST00000077874.14_PTPMT1-201	1021	0.299	0.501	0.380	Non-m6A site
ENSMUST00000077874.14_PTPMT1-201	1042	0.355	0.497	0.412	Non-m6A site
ENSMUST00000077874.14_PTPMT1-201	1075	0.344	0.479	0.398	Non-m6A site
ENSMUST00000077874.14_PTPMT1-201	1101	0.217	0.392	0.287	Non-m6A site
ENSMUST00000077874.14_PTPMT1-201	1149	0.65	0.475	0.58	m6A site (Low confidence)
ENSMUST00000077874.14_PTPMT1-201	1225	0.515	0.405	0.471	Non-m6A site
ENSMUST00000168978.1_GM20427-001	5	0.291	0.468	0.362	Non-m6A site
ENSMUST00000168978.1_GM20427-001	33	0.298	0.444	0.356	Non-m6A site
ENSMUST00000168978.1_GM20427-001	71	0.665	0.451	0.579	m6A site (Low confidence)
ENSMUST00000168978.1_GM20427-001	78	0.474	0.494	0.482	Non-m6A site
ENSMUST00000168978.1_GM20427-001	110	0.510	0.619	0.554	Non-m6A site
ENSMUST00000168978.1_GM20427-001	127	0.27	0.599	0.401	Non-m6A site
ENSMUST00000168978.1_GM20427-001	151	0.747	0.570	0.676	m6A site (Very high confidence)
ENSMUST00000168978.1_GM20427-001	296	0.699	0.604	0.661	m6A site (High confidence)
ENSMUST00000168978.1_GM20427-001	365	0.55	0.597	0.568	m6A site (Low confidence)
ENSMUST00000168978.1_GM20427-001	371	0.671	0.592	0.639	m6A site (High confidence)
ENSMUST00000168978.1_GM20427-001	386	0.425	0.591	0.491	Non-m6A site
ENSMUST00000168978.1_GM20427-001	399	0.665	0.591	0.635	m6A site (High confidence)
ENSMUST00000168978.1_GM20427-001	431	0.268	0.595	0.399	Non-m6A site
ENSMUST00000168978.1_GM20427-001	442	0.639	0.677	0.654	m6A site (High confidence)
ENSMUST00000168978.1_GM20427-001	495	0.74	0.545	0.662	m6A site (High confidence)
ENSMUST00000168978.1_GM20427-001	624	0.395	0.259	0.341	Non-m6A site
ENSMUST00000168978.1_GM20427-001	724	0.347	0.477	0.399	Non-m6A site
ENSMUST00000168978.1_GM20427-001	757	0.602	0.570	0.589	m6A site (Moderate confidence)
ENSMUST00000168978.1_GM20427-001	763	0.656	0.547	0.613	m6A site (Moderate confidence)
ENSMUST00000168978.1_GM20427-001	856	0.388	0.569	0.461	Non-m6A site
ENSMUST00000168978.1_GM20427-001	871	0.564	0.563	0.563	m6A site (Low confidence)
ENSMUST00000168978.1_GM20427-001	877	0.646	0.533	0.600	m6A site (Moderate confidence)
ENSMUST00000168978.1_GM20427-001	889	0.595	0.550	0.577	m6A site (Low confidence)
ENSMUST00000168978.1_GM20427-001	897	0.396	0.558	0.461	Non-m6A site
ENSMUST00000168978.1_GM20427-001	915	0.425	0.543	0.472	Non-m6A site
ENSMUST00000168978.1_GM20427-001	937	0.513	0.551	0.528	Non-m6A site
ENSMUST00000168978.1_GM20427-001	1017	0.250	0.428	0.321	Non-m6A site
ENSMUST00000168978.1_GM20427-001	1045	0.312	0.468	0.374	Non-m6A site
ENSMUST00000168978.1_GM20427-001	1080	0.297	0.523	0.388	Non-m6A site
ENSMUST00000168978.1_GM20427-001	1116	0.460	0.511	0.480	Non-m6A site
ENSMUST00000168978.1_GM20427-001	1190	0.257	0.512	0.359	Non-m6A site
ENSMUST00000168978.1_GM20427-001	1199	0.499	0.450	0.479	Non-m6A site
ENSMUST00000168978.1_GM20427-001	1298	0.515	0.519	0.516	Non-m6A site
ENSMUST00000168978.1_GM20427-001	1359	0.641	0.562	0.609	m6A site (Moderate confidence)
ENSMUST00000168978.1_GM20427-001	1561	0.284	0.402	0.331	Non-m6A site
ENSMUST00000168978.1_GM20427-001	1577	0.307	0.443	0.361	Non-m6A site
ENSMUST00000168978.1_GM20427-001	1710	0.526	0.516	0.522	Non-m6A site
ENSMUST00000168978.1_GM20427-001	1725	0.578	0.504	0.549	Non-m6A site
ENSMUST00000168978.1_GM20427-001	1765	0.578	0.479	0.539	Non-m6A site
ENSMUST00000168978.1_GM20427-001	1777	0.581	0.439	0.524	Non-m6A site
ENSMUST00000168978.1_GM20427-001	1872	0.586	0.582	0.584	m6A site (Moderate confidence)
ENSMUST00000168978.1_GM20427-001	1898	0.337	0.593	0.439	Non-m6A site
ENSMUST00000168978.1_GM20427-001	1911	0.752	0.633	0.704	m6A site (Very high confidence)
ENSMUST00000168978.1_GM20427-001	1921	0.361	0.629	0.468	Non-m6A site
ENSMUST00000168978.1_GM20427-001	2040	0.357	0.549	0.434	Non-m6A site
ENSMUST00000168978.1_GM20427-001	2054	0.510	0.636	0.560	m6A site (Low confidence)
ENSMUST00000168978.1_GM20427-001	2101	0.571	0.502	0.543	Non-m6A site
ENSMUST00000168978.1_GM20427-001	2122	0.650	0.411	0.554	Non-m6A site
ENSMUST00000168978.1_GM20427-001	2202	0.435	0.352	0.402	Non-m6A site
ENSMUST00000168978.1_GM20427-001	2440	0.524	0.428	0.486	Non-m6A site
ENSMUST00000168978.1_GM20427-001	2455	0.272	0.393	0.320	Non-m6A site
ENSMUST00000168978.1_GM20427-001	2462	0.227	0.358	0.279	Non-m6A site
ENSMUST00000168978.1_GM20427-001	2492	0.588	0.327	0.484	Non-m6A site
ENSMUST00000168978.1_GM20427-001	2601	0.538	0.258	0.426	Non-m6A site
ENSMUST00000168978.1_GM20427-001	2727	0.279	0.426	0.338	Non-m6A site
ENSMUST00000168978.1_GM20427-001	2908	0.562	0.409	0.501	Non-m6A site
ENSMUST00000168978.1_GM20427-001	2914	0.615	0.409	0.532	Non-m6A site
ENSMUST00000168978.1_GM20427-001	2954	0.266	0.613	0.405	Non-m6A site
ENSMUST00000168978.1_GM20427-001	2961	0.517	0.539	0.526	Non-m6A site
ENSMUST00000168978.1_GM20427-001	3157	0.553	0.455	0.513	Non-m6A site
ENSMUST00000168978.1_GM20427-001	3206	0.530	0.621	0.566	m6A site (Low confidence)
ENSMUST00000168978.1_GM20427-001	3238	0.608	0.600	0.605	m6A site (Moderate confidence)
ENSMUST00000168978.1_GM20427-001	3245	0.552	0.557	0.554	Non-m6A site
ENSMUST00000168978.1_GM20427-001	3309	0.496	0.464	0.483	Non-m6A site
ENSMUST00000168978.1_GM20427-001	3326	0.338	0.461	0.387	Non-m6A site
ENSMUST00000168978.1_GM20427-001	3361	0.295	0.456	0.359	Non-m6A site
ENSMUST00000168978.1_GM20427-001	3389	0.587	0.546	0.570	m6A site (Low confidence)
ENSMUST00000168978.1_GM20427-001	3397	0.385	0.523	0.440	Non-m6A site
ENSMUST00000168978.1_GM20427-001	3417	0.572	0.494	0.541	Non-m6A site
ENSMUST00000168978.1_GM20427-001	3428	0.412	0.566	0.474	Non-m6A site
ENSMUST00000168978.1_GM20427-001	3473	0.432	0.511	0.464	Non-m6A site
ENSMUST00000168978.1_GM20427-001	3528	0.399	0.577	0.470	Non-m6A site
ENSMUST00000168978.1_GM20427-001	3547	0.690	0.490	0.610	m6A site (Moderate confidence)
ENSMUST00000168978.1_GM20427-001	3672	0.283	0.439	0.346	Non-m6A site
ENSMUST00000210130.1_GM45627-001	75	0.317	0.45	0.370	Non-m6A site
ENSMUST00000210130.1_GM45627-001	110	0.249	0.510	0.353	Non-m6A site
ENSMUST00000210130.1_GM45627-001	172	0.227	0.582	0.369	Non-m6A site
ENSMUST00000210130.1_GM45627-001	178	0.351	0.585	0.444	Non-m6A site
ENSMUST00000210130.1_GM45627-001	188	0.694	0.531	0.629	m6A site (High confidence)
ENSMUST00000210130.1_GM45627-001	199	0.546	0.522	0.536	Non-m6A site
ENSMUST00000210130.1_GM45627-001	251	0.277	0.545	0.384	Non-m6A site
ENSMUST00000210130.1_GM45627-001	260	0.477	0.558	0.509	Non-m6A site
ENSMUST00000210130.1_GM45627-001	265	0.732	0.514	0.644	m6A site (High confidence)
ENSMUST00000210130.1_GM45627-001	286	0.685	0.542	0.628	m6A site (High confidence)
ENSMUST00000210130.1_GM45627-001	298	0.354	0.614	0.458	Non-m6A site
ENSMUST00000210130.1_GM45627-001	323	0.704	0.546	0.640	m6A site (High confidence)
ENSMUST00000210130.1_GM45627-001	342	0.639	0.481	0.576	m6A site (Low confidence)
ENSMUST00000210130.1_GM45627-001	346	0.356	0.493	0.411	Non-m6A site
ENSMUST00000210130.1_GM45627-001	494	0.400	0.531	0.452	Non-m6A site
ENSMUST00000210130.1_GM45627-001	501	0.708	0.574	0.654	m6A site (High confidence)
ENSMUST00000210130.1_GM45627-001	523	0.361	0.597	0.455	Non-m6A site
ENSMUST00000210130.1_GM45627-001	543	0.572	0.628	0.594	m6A site (Moderate confidence)
ENSMUST00000210130.1_GM45627-001	560	0.393	0.585	0.470	Non-m6A site
ENSMUST00000210130.1_GM45627-001	569	0.342	0.588	0.440	Non-m6A site
ENSMUST00000210130.1_GM45627-001	589	0.574	0.545	0.562	m6A site (Low confidence)
ENSMUST00000210130.1_GM45627-001	606	0.349	0.509	0.413	Non-m6A site
ENSMUST00000210130.1_GM45627-001	678	0.313	0.344	0.325	Non-m6A site
ENSMUST00000210130.1_GM45627-001	720	0.381	0.405	0.390	Non-m6A site
ENSMUST00000210130.1_GM45627-001	837	0.420	0.599	0.491	Non-m6A site
ENSMUST00000210130.1_GM45627-001	858	0.598	0.652	0.619	m6A site (Moderate confidence)
ENSMUST00000210130.1_GM45627-001	884	0.550	0.6	0.570	m6A site (Low confidence)
ENSMUST00000210130.1_GM45627-001	895	0.301	0.584	0.414	Non-m6A site
ENSMUST00000130912.2_TCTN2-006	114	0.646	0.267	0.494	Non-m6A site
ENSMUST00000130912.2_TCTN2-006	155	0.384	0.293	0.347	Non-m6A site
ENSMUST00000130912.2_TCTN2-006	221	0.428	0.462	0.441	Non-m6A site
ENSMUST00000130912.2_TCTN2-006	239	0.597	0.557	0.581	m6A site (Low confidence)
ENSMUST00000130912.2_TCTN2-006	272	0.392	0.598	0.474	Non-m6A site
ENSMUST00000130912.2_TCTN2-006	297	0.588	0.474	0.542	Non-m6A site
ENSMUST00000130912.2_TCTN2-006	317	0.375	0.404	0.386	Non-m6A site
ENSMUST00000130912.2_TCTN2-006	437	0.252	0.416	0.317	Non-m6A site
ENSMUST00000130912.2_TCTN2-006	456	0.405	0.361	0.387	Non-m6A site
ENSMUST00000130912.2_TCTN2-006	461	0.575	0.405	0.507	Non-m6A site
ENSMUST00000130912.2_TCTN2-006	474	0.226	0.436	0.310	Non-m6A site
ENSMUST00000130912.2_TCTN2-006	510	0.558	0.482	0.528	Non-m6A site
ENSMUST00000130912.2_TCTN2-006	515	0.292	0.477	0.366	Non-m6A site
ENSMUST00000130912.2_TCTN2-006	531	0.422	0.489	0.449	Non-m6A site
ENSMUST00000130912.2_TCTN2-006	549	0.333	0.475	0.390	Non-m6A site
ENSMUST00000130912.2_TCTN2-006	555	0.766	0.482	0.652	m6A site (High confidence)
ENSMUST00000130912.2_TCTN2-006	668	0.455	0.365	0.419	Non-m6A site
ENSMUST00000130912.2_TCTN2-006	675	0.456	0.351	0.414	Non-m6A site
ENSMUST00000130912.2_TCTN2-006	760	0.46	0.488	0.471	Non-m6A site
ENSMUST00000130912.2_TCTN2-006	804	0.690	0.538	0.629	m6A site (High confidence)
ENSMUST00000130912.2_TCTN2-006	845	0.32	0.434	0.365	Non-m6A site
ENSMUST00000130912.2_TCTN2-006	933	0.374	0.593	0.462	Non-m6A site
ENSMUST00000130912.2_TCTN2-006	951	0.604	0.549	0.582	m6A site (Low confidence)
ENSMUST00000130912.2_TCTN2-006	993	0.406	0.437	0.419	Non-m6A site
ENSMUST00000130912.2_TCTN2-006	1037	0.293	0.422	0.344	Non-m6A site
ENSMUST00000130912.2_TCTN2-006	1056	0.376	0.464	0.411	Non-m6A site
ENSMUST00000130912.2_TCTN2-006	1062	0.586	0.464	0.537	Non-m6A site
ENSMUST00000130912.2_TCTN2-006	1083	0.522	0.510	0.517	Non-m6A site
ENSMUST00000130912.2_TCTN2-006	1132	0.486	0.511	0.496	Non-m6A site
ENSMUST00000130912.2_TCTN2-006	1176	0.37	0.429	0.393	Non-m6A site
ENSMUST00000130912.2_TCTN2-006	1226	0.292	0.468	0.362	Non-m6A site
ENSMUST00000130912.2_TCTN2-006	1408	0.31	0.520	0.394	Non-m6A site
ENSMUST00000130912.2_TCTN2-006	1470	0.702	0.595	0.659	m6A site (High confidence)
ENSMUST00000130912.2_TCTN2-006	1504	0.730	0.607	0.681	m6A site (Very high confidence)
ENSMUST00000130912.2_TCTN2-006	1517	0.321	0.651	0.453	Non-m6A site
ENSMUST00000130912.2_TCTN2-006	1554	0.652	0.565	0.617	m6A site (Moderate confidence)
ENSMUST00000130912.2_TCTN2-006	1743	0.352	0.582	0.444	Non-m6A site
ENSMUST00000130912.2_TCTN2-006	1761	0.369	0.569	0.449	Non-m6A site
ENSMUST00000130912.2_TCTN2-006	1795	0.507	0.49	0.500	Non-m6A site
ENSMUST00000130912.2_TCTN2-006	1947	0.3	0.551	0.400	Non-m6A site
ENSMUST00000130912.2_TCTN2-006	2068	0.694	0.463	0.602	m6A site (Moderate confidence)
ENSMUST00000130912.2_TCTN2-006	2103	0.566	0.494	0.537	Non-m6A site
ENSMUST00000130912.2_TCTN2-006	2154	0.278	0.407	0.33	Non-m6A site
ENSMUST00000130912.2_TCTN2-006	2169	0.384	0.372	0.379	Non-m6A site
ENSMUST00000130912.2_TCTN2-006	2271	0.738	0.481	0.635	m6A site (High confidence)
ENSMUST00000130912.2_TCTN2-006	2280	0.405	0.601	0.483	Non-m6A site
ENSMUST00000130912.2_TCTN2-006	2293	0.298	0.558	0.402	Non-m6A site
ENSMUST00000111461.10_PTPMT1-001	29	0.341	0.355	0.347	Non-m6A site
ENSMUST00000111461.10_PTPMT1-001	55	0.469	0.361	0.426	Non-m6A site
ENSMUST00000111461.10_PTPMT1-001	310	0.618	0.415	0.537	Non-m6A site
ENSMUST00000111461.10_PTPMT1-001	319	0.68	0.376	0.558	m6A site (Low confidence)
ENSMUST00000111461.10_PTPMT1-001	636	0.379	0.465	0.413	Non-m6A site
ENSMUST00000111461.10_PTPMT1-001	704	0.292	0.399	0.335	Non-m6A site
ENSMUST00000111461.10_PTPMT1-001	782	0.503	0.543	0.519	Non-m6A site
ENSMUST00000111461.10_PTPMT1-001	1057	0.357	0.609	0.458	Non-m6A site
ENSMUST00000111461.10_PTPMT1-001	1080	0.482	0.634	0.543	Non-m6A site
ENSMUST00000111461.10_PTPMT1-001	1096	0.681	0.666	0.675	m6A site (High confidence)
ENSMUST00000111461.10_PTPMT1-001	1106	0.322	0.637	0.448	Non-m6A site
ENSMUST00000111461.10_PTPMT1-001	1113	0.645	0.601	0.627	m6A site (High confidence)
ENSMUST00000111461.10_PTPMT1-001	1138	0.286	0.679	0.443	Non-m6A site
ENSMUST00000111461.10_PTPMT1-001	1151	0.578	0.552	0.568	m6A site (Low confidence)
ENSMUST00000111461.10_PTPMT1-001	1164	0.249	0.55	0.369	Non-m6A site
ENSMUST00000111461.10_PTPMT1-001	1189	0.500	0.531	0.512	Non-m6A site
ENSMUST00000111461.10_PTPMT1-001	1231	0.299	0.501	0.380	Non-m6A site
ENSMUST00000111461.10_PTPMT1-001	1252	0.355	0.497	0.412	Non-m6A site
ENSMUST00000111461.10_PTPMT1-001	1285	0.344	0.479	0.398	Non-m6A site
ENSMUST00000111461.10_PTPMT1-001	1311	0.217	0.392	0.287	Non-m6A site
ENSMUST00000111461.10_PTPMT1-001	1359	0.65	0.475	0.58	m6A site (Low confidence)
ENSMUST00000111461.10_PTPMT1-001	1435	0.515	0.405	0.471	Non-m6A site
ENSMUST00000211642.1_GM45322-001	246	0.311	0.424	0.356	Non-m6A site
ENSMUST00000211642.1_GM45322-001	269	0.285	0.451	0.351	Non-m6A site
ENSMUST00000211642.1_GM45322-001	293	0.360	0.445	0.394	Non-m6A site
ENSMUST00000211642.1_GM45322-001	312	0.446	0.416	0.434	Non-m6A site
ENSMUST00000211642.1_GM45322-001	372	0.216	0.358	0.273	Non-m6A site
ENSMUST00000211642.1_GM45322-001	439	0.369	0.387	0.376	Non-m6A site
ENSMUST00000211642.1_GM45322-001	465	0.387	0.394	0.390	Non-m6A site
ENSMUST00000211642.1_GM45322-001	500	0.272	0.418	0.330	Non-m6A site
ENSMUST00000211642.1_GM45322-001	562	0.222	0.607	0.376	Non-m6A site
ENSMUST00000211642.1_GM45322-001	568	0.505	0.624	0.552	Non-m6A site
ENSMUST00000211642.1_GM45322-001	578	0.693	0.588	0.651	m6A site (High confidence)
ENSMUST00000211642.1_GM45322-001	589	0.541	0.575	0.554	Non-m6A site
ENSMUST00000211642.1_GM45322-001	641	0.217	0.548	0.349	Non-m6A site
ENSMUST00000211642.1_GM45322-001	650	0.489	0.575	0.523	Non-m6A site
ENSMUST00000211642.1_GM45322-001	655	0.729	0.532	0.650	m6A site (High confidence)
ENSMUST00000211642.1_GM45322-001	676	0.605	0.531	0.575	m6A site (Low confidence)
ENSMUST00000211642.1_GM45322-001	713	0.307	0.502	0.385	Non-m6A site
ENSMUST00000211642.1_GM45322-001	727	0.312	0.533	0.400	Non-m6A site
ENSMUST00000211642.1_GM45322-001	975	0.355	0.526	0.423	Non-m6A site
ENSMUST00000211642.1_GM45322-001	1000	0.704	0.563	0.647	m6A site (High confidence)
ENSMUST00000211642.1_GM45322-001	1019	0.650	0.548	0.609	m6A site (Moderate confidence)
ENSMUST00000211642.1_GM45322-001	1023	0.364	0.532	0.431	Non-m6A site
ENSMUST00000211642.1_GM45322-001	1171	0.380	0.494	0.426	Non-m6A site
ENSMUST00000211642.1_GM45322-001	1178	0.496	0.529	0.509	Non-m6A site
ENSMUST00000211642.1_GM45322-001	1200	0.381	0.582	0.461	Non-m6A site
ENSMUST00000211642.1_GM45322-001	1220	0.567	0.580	0.572	m6A site (Low confidence)
ENSMUST00000211642.1_GM45322-001	1233	0.540	0.593	0.561	m6A site (Low confidence)
ENSMUST00000211642.1_GM45322-001	1237	0.394	0.568	0.463	Non-m6A site
ENSMUST00000211642.1_GM45322-001	1246	0.332	0.586	0.434	Non-m6A site
ENSMUST00000211642.1_GM45322-001	1266	0.47	0.551	0.502	Non-m6A site
ENSMUST00000211642.1_GM45322-001	1283	0.374	0.539	0.440	Non-m6A site
ENSMUST00000211642.1_GM45322-001	1355	0.269	0.465	0.347	Non-m6A site
ENSMUST00000090779.3_GM20634-001	458	0.226	0.493	0.333	Non-m6A site
ENSMUST00000090779.3_GM20634-001	685	0.265	0.342	0.296	Non-m6A site
ENSMUST00000090779.3_GM20634-001	766	0.262	0.550	0.377	Non-m6A site
ENSMUST00000090779.3_GM20634-001	778	0.727	0.527	0.647	m6A site (High confidence)
ENSMUST00000090779.3_GM20634-001	784	0.628	0.549	0.596	m6A site (Moderate confidence)
ENSMUST00000090779.3_GM20634-001	813	0.427	0.514	0.462	Non-m6A site
ENSMUST00000090779.3_GM20634-001	886	0.674	0.488	0.600	m6A site (Moderate confidence)
ENSMUST00000090779.3_GM20634-001	919	0.688	0.554	0.634	m6A site (High confidence)
ENSMUST00000090779.3_GM20634-001	931	0.708	0.575	0.654	m6A site (High confidence)
ENSMUST00000090779.3_GM20634-001	962	0.296	0.495	0.376	Non-m6A site
ENSMUST00000090779.3_GM20634-001	986	0.723	0.460	0.618	m6A site (Moderate confidence)
ENSMUST00000090779.3_GM20634-001	1036	0.367	0.409	0.384	Non-m6A site
ENSMUST00000090779.3_GM20634-001	1097	0.488	0.363	0.438	Non-m6A site
ENSMUST00000090779.3_GM20634-001	1253	0.526	0.325	0.446	Non-m6A site
ENSMUST00000090779.3_GM20634-001	1351	0.548	0.444	0.506	Non-m6A site
ENSMUST00000090779.3_GM20634-001	1565	0.644	0.373	0.535	Non-m6A site
ENSMUST00000090779.3_GM20634-001	1577	0.489	0.429	0.465	Non-m6A site
ENSMUST00000090779.3_GM20634-001	1652	0.527	0.371	0.464	Non-m6A site
ENSMUST00000090779.3_GM20634-001	1703	0.607	0.411	0.528	Non-m6A site
ENSMUST00000090779.3_GM20634-001	1956	0.578	0.406	0.509	Non-m6A site
ENSMUST00000090779.3_GM20634-001	2002	0.248	0.154	0.210	Non-m6A site
ENSMUST00000090779.3_GM20634-001	2059	0.299	0.192	0.256	Non-m6A site
ENSMUST00000090779.3_GM20634-001	2173	0.207	0.252	0.225	Non-m6A site
ENSMUST00000090779.3_GM20634-001	2403	0.289	0.333	0.306	Non-m6A site
ENSMUST00000090779.3_GM20634-001	2411	0.33	0.343	0.335	Non-m6A site
ENSMUST00000090779.3_GM20634-001	2475	0.393	0.264	0.341	Non-m6A site
ENSMUST00000090779.3_GM20634-001	2527	0.431	0.262	0.363	Non-m6A site
ENSMUST00000090779.3_GM20634-001	2572	0.231	0.362	0.284	Non-m6A site
ENSMUST00000090779.3_GM20634-001	2591	0.585	0.28	0.463	Non-m6A site
ENSMUST00000090779.3_GM20634-001	2611	0.235	0.253	0.242	Non-m6A site
ENSMUST00000090779.3_GM20634-001	2674	0.328	0.378	0.348	Non-m6A site
ENSMUST00000090779.3_GM20634-001	2826	0.601	0.516	0.567	m6A site (Low confidence)
ENSMUST00000090779.3_GM20634-001	2865	0.249	0.423	0.318	Non-m6A site
ENSMUST00000090779.3_GM20634-001	2946	0.164	0.276	0.209	Non-m6A site
ENSMUST00000200473.1_GM42427-001	66	0.659	0.604	0.637	m6A site (High confidence)
ENSMUST00000200473.1_GM42427-001	73	0.388	0.629	0.484	Non-m6A site
ENSMUST00000200473.1_GM42427-001	79	0.510	0.662	0.571	m6A site (Low confidence)
ENSMUST00000200473.1_GM42427-001	84	0.504	0.668	0.569	m6A site (Low confidence)
ENSMUST00000200473.1_GM42427-001	104	0.37	0.654	0.483	Non-m6A site
ENSMUST00000200473.1_GM42427-001	140	0.455	0.508	0.476	Non-m6A site
ENSMUST00000200473.1_GM42427-001	149	0.547	0.548	0.547	Non-m6A site
ENSMUST00000200473.1_GM42427-001	170	0.561	0.554	0.558	m6A site (Low confidence)
ENSMUST00000200473.1_GM42427-001	197	0.457	0.528	0.485	Non-m6A site
ENSMUST00000200473.1_GM42427-001	259	0.274	0.588	0.400	Non-m6A site
ENSMUST00000200473.1_GM42427-001	269	0.447	0.563	0.493	Non-m6A site
ENSMUST00000200473.1_GM42427-001	315	0.343	0.587	0.441	Non-m6A site
ENSMUST00000200473.1_GM42427-001	364	0.566	0.611	0.584	m6A site (Moderate confidence)
ENSMUST00000200473.1_GM42427-001	382	0.763	0.651	0.718	m6A site (Very high confidence)
ENSMUST00000200473.1_GM42427-001	409	0.312	0.637	0.442	Non-m6A site
ENSMUST00000200473.1_GM42427-001	517	0.713	0.589	0.664	m6A site (High confidence)
ENSMUST00000200473.1_GM42427-001	539	0.355	0.611	0.457	Non-m6A site
ENSMUST00000200473.1_GM42427-001	567	0.31	0.596	0.424	Non-m6A site
ENSMUST00000200473.1_GM42427-001	580	0.389	0.606	0.476	Non-m6A site
ENSMUST00000200473.1_GM42427-001	610	0.459	0.603	0.516	Non-m6A site
ENSMUST00000200473.1_GM42427-001	624	0.649	0.653	0.651	m6A site (High confidence)
ENSMUST00000200473.1_GM42427-001	675	0.561	0.544	0.554	Non-m6A site
ENSMUST00000200473.1_GM42427-001	681	0.53	0.501	0.518	Non-m6A site
ENSMUST00000200473.1_GM42427-001	722	0.293	0.474	0.365	Non-m6A site
ENSMUST00000200473.1_GM42427-001	781	0.386	0.449	0.411	Non-m6A site
ENSMUST00000200473.1_GM42427-001	802	0.316	0.460	0.374	Non-m6A site
ENSMUST00000200473.1_GM42427-001	810	0.569	0.442	0.518	Non-m6A site
ENSMUST00000200473.1_GM42427-001	869	0.277	0.454	0.348	Non-m6A site
ENSMUST00000200473.1_GM42427-001	895	0.235	0.431	0.313	Non-m6A site
ENSMUST00000200473.1_GM42427-001	926	0.506	0.399	0.463	Non-m6A site
ENSMUST00000200473.1_GM42427-001	942	0.473	0.410	0.448	Non-m6A site
ENSMUST00000200473.1_GM42427-001	959	0.209	0.435	0.300	Non-m6A site
ENSMUST00000200473.1_GM42427-001	1004	0.499	0.521	0.508	Non-m6A site
ENSMUST00000200473.1_GM42427-001	1027	0.398	0.482	0.431	Non-m6A site
ENSMUST00000200473.1_GM42427-001	1036	0.318	0.514	0.396	Non-m6A site
ENSMUST00000200473.1_GM42427-001	1041	0.359	0.524	0.425	Non-m6A site
ENSMUST00000200473.1_GM42427-001	1046	0.306	0.506	0.386	Non-m6A site
ENSMUST00000200473.1_GM42427-001	1055	0.512	0.492	0.504	Non-m6A site
ENSMUST00000200473.1_GM42427-001	1119	0.566	0.416	0.506	Non-m6A site
ENSMUST00000200473.1_GM42427-001	1144	0.293	0.458	0.359	Non-m6A site
ENSMUST00000200473.1_GM42427-001	1153	0.368	0.450	0.401	Non-m6A site
ENSMUST00000200473.1_GM42427-001	1189	0.572	0.532	0.556	Non-m6A site
ENSMUST00000200473.1_GM42427-001	1209	0.631	0.438	0.554	Non-m6A site
ENSMUST00000200473.1_GM42427-001	1361	0.398	0.526	0.449	Non-m6A site
ENSMUST00000200473.1_GM42427-001	1410	0.690	0.570	0.642	m6A site (High confidence)
ENSMUST00000200473.1_GM42427-001	1434	0.554	0.608	0.575	m6A site (Low confidence)
ENSMUST00000200473.1_GM42427-001	1481	0.389	0.607	0.476	Non-m6A site
ENSMUST00000200473.1_GM42427-001	1510	0.736	0.622	0.690	m6A site (Very high confidence)
ENSMUST00000200473.1_GM42427-001	1514	0.354	0.638	0.468	Non-m6A site
ENSMUST00000200473.1_GM42427-001	1543	0.485	0.645	0.549	Non-m6A site
ENSMUST00000200473.1_GM42427-001	1565	0.514	0.616	0.555	Non-m6A site
ENSMUST00000200473.1_GM42427-001	1585	0.437	0.565	0.488	Non-m6A site
ENSMUST00000200473.1_GM42427-001	1598	0.349	0.591	0.446	Non-m6A site
ENSMUST00000200473.1_GM42427-001	1659	0.249	0.495	0.347	Non-m6A site
ENSMUST00000200473.1_GM42427-001	1673	0.274	0.489	0.360	Non-m6A site
ENSMUST00000200473.1_GM42427-001	1697	0.559	0.515	0.541	Non-m6A site
ENSMUST00000200473.1_GM42427-001	1751	0.395	0.441	0.413	Non-m6A site
ENSMUST00000200473.1_GM42427-001	1849	0.588	0.433	0.526	Non-m6A site
ENSMUST00000200473.1_GM42427-001	1867	0.349	0.531	0.421	Non-m6A site
ENSMUST00000200473.1_GM42427-001	1881	0.509	0.579	0.537	Non-m6A site
ENSMUST00000200473.1_GM42427-001	1910	0.663	0.59	0.634	m6A site (High confidence)
ENSMUST00000200473.1_GM42427-001	1932	0.718	0.628	0.682	m6A site (Very high confidence)
ENSMUST00000200473.1_GM42427-001	1967	0.513	0.545	0.525	Non-m6A site
ENSMUST00000200473.1_GM42427-001	2004	0.325	0.478	0.386	Non-m6A site
ENSMUST00000200473.1_GM42427-001	2011	0.638	0.5	0.582	m6A site (Low confidence)
ENSMUST00000200473.1_GM42427-001	2026	0.401	0.486	0.435	Non-m6A site
ENSMUST00000200473.1_GM42427-001	2034	0.478	0.498	0.486	Non-m6A site
ENSMUST00000200473.1_GM42427-001	2083	0.731	0.455	0.620	m6A site (High confidence)
ENSMUST00000200473.1_GM42427-001	2154	0.391	0.445	0.413	Non-m6A site
ENSMUST00000200473.1_GM42427-001	2172	0.36	0.596	0.454	Non-m6A site
ENSMUST00000200473.1_GM42427-001	2209	0.668	0.709	0.684	m6A site (Very high confidence)
ENSMUST00000200473.1_GM42427-001	2221	0.680	0.693	0.685	m6A site (Very high confidence)
ENSMUST00000200473.1_GM42427-001	2227	0.293	0.666	0.442	Non-m6A site
ENSMUST00000200473.1_GM42427-001	2258	0.691	0.711	0.699	m6A site (Very high confidence)
ENSMUST00000200473.1_GM42427-001	2319	0.741	0.518	0.652	m6A site (High confidence)
ENSMUST00000200473.1_GM42427-001	2483	0.465	0.434	0.453	Non-m6A site
ENSMUST00000200473.1_GM42427-001	2492	0.447	0.41	0.432	Non-m6A site
ENSMUST00000200473.1_GM42427-001	2554	0.581	0.44	0.524	Non-m6A site
ENSMUST00000200473.1_GM42427-001	2561	0.653	0.435	0.566	m6A site (Low confidence)
ENSMUST00000200473.1_GM42427-001	2568	0.356	0.458	0.397	Non-m6A site
ENSMUST00000200473.1_GM42427-001	2583	0.559	0.511	0.540	Non-m6A site
ENSMUST00000200473.1_GM42427-001	2602	0.309	0.478	0.377	Non-m6A site
ENSMUST00000200473.1_GM42427-001	2689	0.406	0.384	0.397	Non-m6A site
ENSMUST00000200473.1_GM42427-001	2700	0.440	0.42	0.432	Non-m6A site
ENSMUST00000200473.1_GM42427-001	2729	0.254	0.45	0.332	Non-m6A site
ENSMUST00000200473.1_GM42427-001	2749	0.242	0.412	0.310	Non-m6A site
ENSMUST00000200473.1_GM42427-001	2812	0.363	0.542	0.434	Non-m6A site
ENSMUST00000200473.1_GM42427-001	2862	0.456	0.531	0.486	Non-m6A site
ENSMUST00000200473.1_GM42427-001	2867	0.566	0.545	0.558	m6A site (Low confidence)
ENSMUST00000200473.1_GM42427-001	2871	0.360	0.548	0.435	Non-m6A site
ENSMUST00000200473.1_GM42427-001	2898	0.587	0.626	0.602	m6A site (Moderate confidence)
ENSMUST00000200473.1_GM42427-001	2904	0.359	0.636	0.470	Non-m6A site
ENSMUST00000200473.1_GM42427-001	2921	0.493	0.656	0.558	m6A site (Low confidence)
ENSMUST00000200473.1_GM42427-001	2932	0.469	0.640	0.537	Non-m6A site
ENSMUST00000200473.1_GM42427-001	2967	0.582	0.713	0.634	m6A site (High confidence)
ENSMUST00000200473.1_GM42427-001	2972	0.677	0.695	0.684	m6A site (Very high confidence)
ENSMUST00000200473.1_GM42427-001	3012	0.489	0.695	0.572	m6A site (Low confidence)
ENSMUST00000200473.1_GM42427-001	3019	0.448	0.673	0.538	Non-m6A site
ENSMUST00000200473.1_GM42427-001	3102	0.363	0.711	0.502	Non-m6A site
ENSMUST00000200473.1_GM42427-001	3110	0.585	0.702	0.632	m6A site (High confidence)
ENSMUST00000200473.1_GM42427-001	3142	0.535	0.590	0.557	m6A site (Low confidence)
ENSMUST00000200473.1_GM42427-001	3166	0.268	0.46	0.345	Non-m6A site
ENSMUST00000200473.1_GM42427-001	3217	0.418	0.477	0.441	Non-m6A site
ENSMUST00000200473.1_GM42427-001	3317	0.708	0.658	0.688	m6A site (Very high confidence)
ENSMUST00000200473.1_GM42427-001	3323	0.688	0.641	0.669	m6A site (High confidence)
ENSMUST00000200473.1_GM42427-001	3342	0.499	0.572	0.528	Non-m6A site
ENSMUST00000200473.1_GM42427-001	3354	0.254	0.571	0.381	Non-m6A site
ENSMUST00000200473.1_GM42427-001	3369	0.296	0.520	0.386	Non-m6A site
ENSMUST00000200473.1_GM42427-001	3430	0.347	0.393	0.365	Non-m6A site
ENSMUST00000200473.1_GM42427-001	3519	0.603	0.439	0.537	Non-m6A site
ENSMUST00000200473.1_GM42427-001	3553	0.382	0.497	0.428	Non-m6A site
ENSMUST00000200473.1_GM42427-001	3565	0.270	0.476	0.352	Non-m6A site
ENSMUST00000200473.1_GM42427-001	3610	0.381	0.430	0.400	Non-m6A site
ENSMUST00000200473.1_GM42427-001	3615	0.201	0.409	0.284	Non-m6A site
ENSMUST00000200473.1_GM42427-001	3647	0.406	0.426	0.414	Non-m6A site
ENSMUST00000200473.1_GM42427-001	3712	0.422	0.513	0.458	Non-m6A site
ENSMUST00000200473.1_GM42427-001	3741	0.261	0.532	0.369	Non-m6A site
ENSMUST00000200473.1_GM42427-001	3756	0.329	0.481	0.390	Non-m6A site
ENSMUST00000200473.1_GM42427-001	3761	0.567	0.511	0.544	Non-m6A site
ENSMUST00000200473.1_GM42427-001	3767	0.719	0.513	0.637	m6A site (High confidence)
ENSMUST00000200473.1_GM42427-001	3792	0.257	0.512	0.359	Non-m6A site
ENSMUST00000200473.1_GM42427-001	3864	0.496	0.569	0.525	Non-m6A site
ENSMUST00000200473.1_GM42427-001	3966	0.289	0.419	0.341	Non-m6A site
ENSMUST00000200473.1_GM42427-001	4011	0.312	0.439	0.363	Non-m6A site
ENSMUST00000200473.1_GM42427-001	4041	0.484	0.476	0.480	Non-m6A site
ENSMUST00000200473.1_GM42427-001	4064	0.717	0.622	0.679	m6A site (Very high confidence)
ENSMUST00000200473.1_GM42427-001	4098	0.364	0.598	0.458	Non-m6A site
ENSMUST00000200473.1_GM42427-001	4104	0.643	0.556	0.608	m6A site (Moderate confidence)
ENSMUST00000200473.1_GM42427-001	4127	0.360	0.543	0.433	Non-m6A site
ENSMUST00000200473.1_GM42427-001	4162	0.453	0.530	0.484	Non-m6A site
ENSMUST00000200473.1_GM42427-001	4209	0.273	0.536	0.378	Non-m6A site
ENSMUST00000200473.1_GM42427-001	4237	0.331	0.483	0.392	Non-m6A site
ENSMUST00000200473.1_GM42427-001	4318	0.446	0.445	0.445	Non-m6A site
ENSMUST00000200473.1_GM42427-001	4369	0.334	0.538	0.416	Non-m6A site
ENSMUST00000200473.1_GM42427-001	4376	0.523	0.538	0.529	Non-m6A site
ENSMUST00000200473.1_GM42427-001	4397	0.569	0.520	0.549	Non-m6A site
ENSMUST00000200473.1_GM42427-001	4415	0.765	0.534	0.672	m6A site (High confidence)
ENSMUST00000200473.1_GM42427-001	4423	0.283	0.513	0.375	Non-m6A site
ENSMUST00000200473.1_GM42427-001	4502	0.453	0.399	0.431	Non-m6A site
ENSMUST00000200473.1_GM42427-001	4540	0.506	0.484	0.497	Non-m6A site
ENSMUST00000200473.1_GM42427-001	4572	0.265	0.446	0.337	Non-m6A site
ENSMUST00000200473.1_GM42427-001	4672	0.353	0.375	0.361	Non-m6A site
ENSMUST00000200473.1_GM42427-001	4782	0.319	0.485	0.385	Non-m6A site
ENSMUST00000200473.1_GM42427-001	4814	0.571	0.473	0.531	Non-m6A site
ENSMUST00000200473.1_GM42427-001	4867	0.438	0.570	0.490	Non-m6A site
ENSMUST00000200473.1_GM42427-001	4899	0.522	0.605	0.555	Non-m6A site
ENSMUST00000200473.1_GM42427-001	4955	0.34	0.513	0.409	Non-m6A site
ENSMUST00000200473.1_GM42427-001	4979	0.256	0.412	0.319	Non-m6A site
ENSMUST00000200473.1_GM42427-001	5002	0.391	0.413	0.400	Non-m6A site
ENSMUST00000200473.1_GM42427-001	5013	0.300	0.412	0.345	Non-m6A site
ENSMUST00000200473.1_GM42427-001	5056	0.611	0.515	0.573	m6A site (Low confidence)
ENSMUST00000200473.1_GM42427-001	5068	0.58	0.473	0.537	Non-m6A site
ENSMUST00000200473.1_GM42427-001	5100	0.41	0.517	0.452	Non-m6A site
ENSMUST00000200473.1_GM42427-001	5128	0.585	0.392	0.508	Non-m6A site
ENSMUST00000200473.1_GM42427-001	5132	0.248	0.407	0.312	Non-m6A site
ENSMUST00000200473.1_GM42427-001	5160	0.229	0.448	0.316	Non-m6A site
ENSMUST00000200473.1_GM42427-001	5206	0.456	0.391	0.430	Non-m6A site
ENSMUST00000200473.1_GM42427-001	5238	0.669	0.378	0.553	Non-m6A site
ENSMUST00000188038.2_GM37494-003	28	0.472	0.376	0.434	Non-m6A site
ENSMUST00000188038.2_GM37494-003	140	0.537	0.411	0.487	Non-m6A site
ENSMUST00000188038.2_GM37494-003	161	0.488	0.475	0.483	Non-m6A site
ENSMUST00000188038.2_GM37494-003	168	0.585	0.448	0.530	Non-m6A site
ENSMUST00000188038.2_GM37494-003	189	0.225	0.518	0.342	Non-m6A site
ENSMUST00000188038.2_GM37494-003	294	0.522	0.39	0.469	Non-m6A site
ENSMUST00000188038.2_GM37494-003	319	0.250	0.492	0.347	Non-m6A site
ENSMUST00000188038.2_GM37494-003	329	0.293	0.491	0.372	Non-m6A site
ENSMUST00000188038.2_GM37494-003	359	0.382	0.467	0.416	Non-m6A site
ENSMUST00000188038.2_GM37494-003	365	0.537	0.474	0.512	Non-m6A site
ENSMUST00000188038.2_GM37494-003	384	0.335	0.559	0.425	Non-m6A site
ENSMUST00000188038.2_GM37494-003	460	0.295	0.478	0.368	Non-m6A site
ENSMUST00000188038.2_GM37494-003	497	0.493	0.413	0.461	Non-m6A site
ENSMUST00000188038.2_GM37494-003	516	0.191	0.445	0.292	Non-m6A site
ENSMUST00000188038.2_GM37494-003	596	0.58	0.492	0.544	Non-m6A site
ENSMUST00000188038.2_GM37494-003	600	0.283	0.486	0.364	Non-m6A site
ENSMUST00000188038.2_GM37494-003	609	0.373	0.512	0.428	Non-m6A site
ENSMUST00000188038.2_GM37494-003	615	0.364	0.508	0.422	Non-m6A site
ENSMUST00000188038.2_GM37494-003	669	0.369	0.499	0.421	Non-m6A site
ENSMUST00000188038.2_GM37494-003	721	0.312	0.507	0.390	Non-m6A site
ENSMUST00000188038.2_GM37494-003	753	0.462	0.416	0.443	Non-m6A site
ENSMUST00000188038.2_GM37494-003	802	0.339	0.428	0.374	Non-m6A site
ENSMUST00000188038.2_GM37494-003	823	0.369	0.413	0.386	Non-m6A site
ENSMUST00000188038.2_GM37494-003	858	0.366	0.522	0.428	Non-m6A site
ENSMUST00000188038.2_GM37494-003	889	0.415	0.586	0.483	Non-m6A site
ENSMUST00000188038.2_GM37494-003	921	0.335	0.503	0.402	Non-m6A site
ENSMUST00000188038.2_GM37494-003	971	0.544	0.496	0.524	Non-m6A site
ENSMUST00000188038.2_GM37494-003	989	0.222	0.417	0.300	Non-m6A site
ENSMUST00000188038.2_GM37494-003	1005	0.312	0.421	0.355	Non-m6A site
ENSMUST00000188038.2_GM37494-003	1018	0.224	0.488	0.329	Non-m6A site
ENSMUST00000188038.2_GM37494-003	1074	0.643	0.438	0.561	m6A site (Low confidence)
ENSMUST00000188038.2_GM37494-003	1102	0.609	0.505	0.567	m6A site (Low confidence)
ENSMUST00000188038.2_GM37494-003	1141	0.671	0.490	0.598	m6A site (Moderate confidence)
ENSMUST00000188038.2_GM37494-003	1173	0.481	0.549	0.508	Non-m6A site
ENSMUST00000188038.2_GM37494-003	1215	0.594	0.44	0.532	Non-m6A site
ENSMUST00000188038.2_GM37494-003	1257	0.323	0.440	0.370	Non-m6A site
ENSMUST00000188038.2_GM37494-003	1297	0.261	0.446	0.335	Non-m6A site
ENSMUST00000188038.2_GM37494-003	1383	0.461	0.519	0.484	Non-m6A site
ENSMUST00000188038.2_GM37494-003	1410	0.287	0.532	0.385	Non-m6A site
ENSMUST00000188038.2_GM37494-003	1425	0.323	0.575	0.424	Non-m6A site
ENSMUST00000188038.2_GM37494-003	1561	0.507	0.498	0.503	Non-m6A site
ENSMUST00000188038.2_GM37494-003	1719	0.561	0.418	0.503	Non-m6A site
ENSMUST00000188038.2_GM37494-003	1773	0.440	0.519	0.472	Non-m6A site
ENSMUST00000188038.2_GM37494-003	1825	0.683	0.554	0.631	m6A site (High confidence)
ENSMUST00000188038.2_GM37494-003	1842	0.143	0.5	0.286	Non-m6A site
ENSMUST00000188038.2_GM37494-003	1857	0.307	0.550	0.404	Non-m6A site
ENSMUST00000188038.2_GM37494-003	1870	0.380	0.58	0.460	Non-m6A site
ENSMUST00000188038.2_GM37494-003	1909	0.685	0.499	0.610	m6A site (Moderate confidence)
ENSMUST00000188038.2_GM37494-003	1926	0.610	0.512	0.571	m6A site (Low confidence)
ENSMUST00000188038.2_GM37494-003	1941	0.224	0.522	0.343	Non-m6A site
ENSMUST00000188038.2_GM37494-003	1989	0.644	0.449	0.566	m6A site (Low confidence)
ENSMUST00000188038.2_GM37494-003	1993	0.449	0.515	0.475	Non-m6A site
ENSMUST00000188038.2_GM37494-003	2010	0.587	0.522	0.561	m6A site (Low confidence)
ENSMUST00000188038.2_GM37494-003	2038	0.499	0.693	0.576	m6A site (Low confidence)
ENSMUST00000188038.2_GM37494-003	2193	0.302	0.474	0.371	Non-m6A site
ENSMUST00000188038.2_GM37494-003	2241	0.732	0.434	0.613	m6A site (Moderate confidence)
ENSMUST00000188038.2_GM37494-003	2355	0.291	0.455	0.356	Non-m6A site
ENSMUST00000188038.2_GM37494-003	2481	0.492	0.486	0.489	Non-m6A site
ENSMUST00000188038.2_GM37494-003	2508	0.140	0.525	0.294	Non-m6A site
ENSMUST00000188038.2_GM37494-003	2523	0.281	0.598	0.408	Non-m6A site
ENSMUST00000188038.2_GM37494-003	2575	0.749	0.534	0.663	m6A site (High confidence)
ENSMUST00000188038.2_GM37494-003	2592	0.221	0.497	0.331	Non-m6A site
ENSMUST00000188038.2_GM37494-003	2609	0.887	0.533	0.745	m6A site (Very high confidence)
ENSMUST00000188038.2_GM37494-003	2691	0.240	0.513	0.349	Non-m6A site
ENSMUST00000188038.2_GM37494-003	2704	0.253	0.509	0.355	Non-m6A site
ENSMUST00000188038.2_GM37494-003	2733	0.591	0.525	0.564	m6A site (Low confidence)
ENSMUST00000188038.2_GM37494-003	2743	0.739	0.519	0.651	m6A site (High confidence)
ENSMUST00000188038.2_GM37494-003	2760	0.258	0.506	0.357	Non-m6A site
ENSMUST00000188038.2_GM37494-003	2817	0.603	0.551	0.582	m6A site (Low confidence)
ENSMUST00000188038.2_GM37494-003	2827	0.514	0.607	0.551	Non-m6A site
ENSMUST00000188038.2_GM37494-003	2859	0.668	0.531	0.613	m6A site (Moderate confidence)
ENSMUST00000188038.2_GM37494-003	2912	0.344	0.244	0.304	Non-m6A site
ENSMUST00000188038.2_GM37494-003	2942	0.272	0.349	0.303	Non-m6A site
ENSMUST00000188038.2_GM37494-003	2971	0.592	0.381	0.508	Non-m6A site
ENSMUST00000188038.2_GM37494-003	2986	0.447	0.362	0.413	Non-m6A site
ENSMUST00000188038.2_GM37494-003	3007	0.602	0.393	0.518	Non-m6A site
ENSMUST00000188038.2_GM37494-003	3129	0.482	0.4	0.449	Non-m6A site
ENSMUST00000188038.2_GM37494-003	3151	0.156	0.401	0.254	Non-m6A site
ENSMUST00000188038.2_GM37494-003	3166	0.325	0.443	0.372	Non-m6A site
ENSMUST00000188038.2_GM37494-003	3199	0.386	0.455	0.414	Non-m6A site
ENSMUST00000188038.2_GM37494-003	3244	0.293	0.439	0.351	Non-m6A site
ENSMUST00000188038.2_GM37494-003	3321	0.63	0.496	0.576	m6A site (Low confidence)
ENSMUST00000188038.2_GM37494-003	3354	0.476	0.545	0.503	Non-m6A site
ENSMUST00000188038.2_GM37494-003	3397	0.237	0.449	0.322	Non-m6A site
ENSMUST00000188038.2_GM37494-003	3508	0.293	0.333	0.309	Non-m6A site
ENSMUST00000188038.2_GM37494-003	3585	0.574	0.458	0.527	Non-m6A site
ENSMUST00000188038.2_GM37494-003	3590	0.306	0.395	0.341	Non-m6A site
ENSMUST00000188038.2_GM37494-003	3682	0.705	0.414	0.588	m6A site (Moderate confidence)
ENSMUST00000188038.2_GM37494-003	3828	0.642	0.294	0.502	Non-m6A site
ENSMUST00000188038.2_GM37494-003	3839	0.375	0.336	0.360	Non-m6A site
ENSMUST00000188038.2_GM37494-003	3901	0.307	0.383	0.337	Non-m6A site
ENSMUST00000188038.2_GM37494-003	3935	0.371	0.462	0.407	Non-m6A site
ENSMUST00000188038.2_GM37494-003	3963	0.31	0.521	0.394	Non-m6A site
ENSMUST00000188038.2_GM37494-003	3970	0.381	0.524	0.438	Non-m6A site
ENSMUST00000188038.2_GM37494-003	4002	0.342	0.559	0.429	Non-m6A site
ENSMUST00000188038.2_GM37494-003	4055	0.281	0.479	0.360	Non-m6A site
ENSMUST00000188038.2_GM37494-003	4061	0.312	0.451	0.367	Non-m6A site
ENSMUST00000188038.2_GM37494-003	4129	0.196	0.414	0.283	Non-m6A site
ENSMUST00000188038.2_GM37494-003	4181	0.251	0.499	0.350	Non-m6A site
ENSMUST00000188038.2_GM37494-003	4208	0.244	0.435	0.320	Non-m6A site
ENSMUST00000188038.2_GM37494-003	4252	0.314	0.533	0.401	Non-m6A site
ENSMUST00000188038.2_GM37494-003	4268	0.412	0.406	0.410	Non-m6A site
ENSMUST00000188038.2_GM37494-003	4366	0.655	0.419	0.561	m6A site (Low confidence)
ENSMUST00000188038.2_GM37494-003	4411	0.483	0.305	0.412	Non-m6A site
ENSMUST00000188038.2_GM37494-003	4441	0.468	0.209	0.364	Non-m6A site
ENSMUST00000188038.2_GM37494-003	4450	0.295	0.222	0.266	Non-m6A site
ENSMUST00000188038.2_GM37494-003	4459	0.584	0.238	0.445	Non-m6A site
ENSMUST00000188038.2_GM37494-003	4506	0.49	0.285	0.408	Non-m6A site
ENSMUST00000188038.2_GM37494-003	4550	0.352	0.299	0.331	Non-m6A site
ENSMUST00000188038.2_GM37494-003	4590	0.737	0.274	0.552	Non-m6A site
ENSMUST00000188038.2_GM37494-003	4630	0.332	0.166	0.265	Non-m6A site
ENSMUST00000188038.2_GM37494-003	4791	0.530	0.473	0.507	Non-m6A site
ENSMUST00000188038.2_GM37494-003	4847	0.383	0.555	0.451	Non-m6A site
ENSMUST00000188038.2_GM37494-003	4861	0.325	0.589	0.430	Non-m6A site
ENSMUST00000188038.2_GM37494-003	4868	0.527	0.597	0.555	Non-m6A site
ENSMUST00000188038.2_GM37494-003	4881	0.192	0.526	0.326	Non-m6A site
ENSMUST00000188038.2_GM37494-003	4890	0.260	0.558	0.379	Non-m6A site
ENSMUST00000188038.2_GM37494-003	5018	0.222	0.131	0.185	Non-m6A site
ENSMUST00000188038.2_GM37494-003	5460	0.390	0.438	0.409	Non-m6A site
ENSMUST00000188038.2_GM37494-003	5533	0.461	0.410	0.441	Non-m6A site
ENSMUST00000188038.2_GM37494-003	5583	0.288	0.399	0.332	Non-m6A site
ENSMUST00000188038.2_GM37494-003	5696	0.308	0.485	0.378	Non-m6A site
ENSMUST00000188038.2_GM37494-003	5734	0.445	0.482	0.460	Non-m6A site
ENSMUST00000188038.2_GM37494-003	5742	0.327	0.475	0.386	Non-m6A site
ENSMUST00000188038.2_GM37494-003	5748	0.402	0.493	0.438	Non-m6A site
ENSMUST00000188038.2_GM37494-003	5767	0.302	0.483	0.374	Non-m6A site
ENSMUST00000188038.2_GM37494-003	5835	0.365	0.385	0.373	Non-m6A site
ENSMUST00000188038.2_GM37494-003	5847	0.357	0.448	0.393	Non-m6A site
ENSMUST00000188038.2_GM37494-003	5893	0.472	0.509	0.487	Non-m6A site
ENSMUST00000188038.2_GM37494-003	5906	0.520	0.505	0.514	Non-m6A site
ENSMUST00000188038.2_GM37494-003	5910	0.531	0.533	0.532	Non-m6A site
ENSMUST00000188038.2_GM37494-003	5936	0.35	0.535	0.424	Non-m6A site
ENSMUST00000188038.2_GM37494-003	5949	0.237	0.547	0.361	Non-m6A site
ENSMUST00000188038.2_GM37494-003	6053	0.498	0.416	0.465	Non-m6A site
ENSMUST00000188038.2_GM37494-003	6079	0.642	0.451	0.565	m6A site (Low confidence)
ENSMUST00000188038.2_GM37494-003	6112	0.31	0.302	0.306	Non-m6A site
ENSMUST00000188038.2_GM37494-003	6125	0.407	0.243	0.341	Non-m6A site
ENSMUST00000188038.2_GM37494-003	6193	0.413	0.299	0.367	Non-m6A site
ENSMUST00000188038.2_GM37494-003	6225	0.712	0.397	0.586	m6A site (Moderate confidence)
ENSMUST00000188038.2_GM37494-003	6290	0.527	0.409	0.480	Non-m6A site
ENSMUST00000188038.2_GM37494-003	6379	0.252	0.395	0.309	Non-m6A site
ENSMUST00000188038.2_GM37494-003	6398	0.329	0.328	0.328	Non-m6A site
ENSMUST00000188038.2_GM37494-003	6501	0.415	0.344	0.386	Non-m6A site
ENSMUST00000188038.2_GM37494-003	6548	0.270	0.308	0.285	Non-m6A site
ENSMUST00000188038.2_GM37494-003	6803	0.621	0.460	0.556	Non-m6A site
ENSMUST00000188038.2_GM37494-003	6819	0.405	0.345	0.381	Non-m6A site
ENSMUST00000188038.2_GM37494-003	6830	0.336	0.305	0.323	Non-m6A site
ENSMUST00000188038.2_GM37494-003	6846	0.393	0.31	0.359	Non-m6A site
ENSMUST00000188038.2_GM37494-003	6967	0.268	0.323	0.290	Non-m6A site
ENSMUST00000188038.2_GM37494-003	7127	0.260	0.404	0.318	Non-m6A site
ENSMUST00000188038.2_GM37494-003	7143	0.310	0.484	0.380	Non-m6A site
ENSMUST00000188038.2_GM37494-003	7193	0.261	0.327	0.287	Non-m6A site
ENSMUST00000188038.2_GM37494-003	7265	0.327	0.414	0.362	Non-m6A site
ENSMUST00000188038.2_GM37494-003	7933	0.644	0.469	0.574	m6A site (Low confidence)
ENSMUST00000188038.2_GM37494-003	8047	0.446	0.614	0.513	Non-m6A site
ENSMUST00000188038.2_GM37494-003	8071	0.737	0.630	0.694	m6A site (Very high confidence)
ENSMUST00000188038.2_GM37494-003	8082	0.595	0.644	0.614	m6A site (Moderate confidence)
ENSMUST00000188038.2_GM37494-003	8122	0.381	0.692	0.505	Non-m6A site
ENSMUST00000188038.2_GM37494-003	8133	0.689	0.666	0.680	m6A site (Very high confidence)
ENSMUST00000188038.2_GM37494-003	8168	0.258	0.635	0.409	Non-m6A site
ENSMUST00000188038.2_GM37494-003	8195	0.474	0.622	0.533	Non-m6A site
ENSMUST00000188038.2_GM37494-003	8228	0.622	0.589	0.609	m6A site (Moderate confidence)
ENSMUST00000188038.2_GM37494-003	8237	0.732	0.573	0.669	m6A site (High confidence)
ENSMUST00000188038.2_GM37494-003	8257	0.810	0.591	0.722	m6A site (Very high confidence)
ENSMUST00000188038.2_GM37494-003	8320	0.367	0.498	0.419	Non-m6A site
ENSMUST00000188038.2_GM37494-003	8396	0.230	0.460	0.322	Non-m6A site
ENSMUST00000188038.2_GM37494-003	8406	0.373	0.416	0.390	Non-m6A site
ENSMUST00000188038.2_GM37494-003	8416	0.601	0.361	0.505	Non-m6A site
ENSMUST00000188038.2_GM37494-003	8465	0.198	0.274	0.228	Non-m6A site
ENSMUST00000188038.2_GM37494-003	8524	0.748	0.321	0.577	m6A site (Low confidence)
ENSMUST00000188038.2_GM37494-003	8611	0.204	0.195	0.200	Non-m6A site
ENSMUST00000188038.2_GM37494-003	8664	0.41	0.406	0.408	Non-m6A site
ENSMUST00000188038.2_GM37494-003	8692	0.381	0.436	0.403	Non-m6A site
ENSMUST00000188038.2_GM37494-003	8697	0.725	0.443	0.612	m6A site (Moderate confidence)
ENSMUST00000188038.2_GM37494-003	8736	0.283	0.424	0.339	Non-m6A site
ENSMUST00000188038.2_GM37494-003	8792	0.242	0.390	0.301	Non-m6A site
ENSMUST00000188038.2_GM37494-003	8851	0.634	0.502	0.581	m6A site (Low confidence)
ENSMUST00000188038.2_GM37494-003	8886	0.234	0.327	0.271	Non-m6A site
ENSMUST00000188038.2_GM37494-003	8900	0.405	0.316	0.369	Non-m6A site
ENSMUST00000188038.2_GM37494-003	8917	0.338	0.321	0.331	Non-m6A site
ENSMUST00000188038.2_GM37494-003	8967	0.257	0.232	0.247	Non-m6A site
ENSMUST00000188038.2_GM37494-003	8981	0.450	0.220	0.358	Non-m6A site
ENSMUST00000188038.2_GM37494-003	8997	0.227	0.241	0.233	Non-m6A site
ENSMUST00000188038.2_GM37494-003	9099	0.212	0.360	0.271	Non-m6A site
ENSMUST00000188038.2_GM37494-003	9135	0.7	0.468	0.607	m6A site (Moderate confidence)
ENSMUST00000188038.2_GM37494-003	9161	0.396	0.414	0.403	Non-m6A site
ENSMUST00000188038.2_GM37494-003	9179	0.396	0.439	0.413	Non-m6A site
ENSMUST00000188038.2_GM37494-003	9231	0.410	0.4	0.406	Non-m6A site
ENSMUST00000188038.2_GM37494-003	9338	0.305	0.519	0.391	Non-m6A site
ENSMUST00000188038.2_GM37494-003	9348	0.326	0.492	0.392	Non-m6A site
ENSMUST00000188038.2_GM37494-003	9357	0.732	0.520	0.647	m6A site (High confidence)
ENSMUST00000188038.2_GM37494-003	9459	0.361	0.448	0.396	Non-m6A site
ENSMUST00000188038.2_GM37494-003	9464	0.391	0.443	0.411	Non-m6A site
ENSMUST00000188038.2_GM37494-003	9469	0.291	0.444	0.352	Non-m6A site
ENSMUST00000188038.2_GM37494-003	9492	0.636	0.476	0.572	m6A site (Low confidence)
ENSMUST00000188038.2_GM37494-003	9516	0.461	0.503	0.478	Non-m6A site
ENSMUST00000188038.2_GM37494-003	9593	0.484	0.465	0.476	Non-m6A site
ENSMUST00000188038.2_GM37494-003	9610	0.283	0.547	0.388	Non-m6A site
ENSMUST00000188038.2_GM37494-003	9631	0.328	0.546	0.415	Non-m6A site
ENSMUST00000188038.2_GM37494-003	9663	0.678	0.536	0.621	m6A site (High confidence)
ENSMUST00000188038.2_GM37494-003	9797	0.292	0.483	0.368	Non-m6A site
ENSMUST00000188038.2_GM37494-003	9832	0.730	0.532	0.651	m6A site (High confidence)
ENSMUST00000188038.2_GM37494-003	9853	0.359	0.523	0.425	Non-m6A site
ENSMUST00000188038.2_GM37494-003	9915	0.286	0.440	0.347	Non-m6A site
ENSMUST00000188038.2_GM37494-003	10012	0.660	0.365	0.542	Non-m6A site
ENSMUST00000188038.2_GM37494-003	10095	0.446	0.477	0.458	Non-m6A site
ENSMUST00000188038.2_GM37494-003	10103	0.446	0.577	0.498	Non-m6A site
ENSMUST00000188038.2_GM37494-003	10109	0.448	0.586	0.503	Non-m6A site
ENSMUST00000188038.2_GM37494-003	10128	0.329	0.540	0.413	Non-m6A site
ENSMUST00000188038.2_GM37494-003	10138	0.335	0.555	0.423	Non-m6A site
ENSMUST00000188038.2_GM37494-003	10145	0.348	0.565	0.435	Non-m6A site
ENSMUST00000188038.2_GM37494-003	10150	0.477	0.586	0.520	Non-m6A site
ENSMUST00000188038.2_GM37494-003	10171	0.404	0.629	0.494	Non-m6A site
ENSMUST00000188038.2_GM37494-003	10201	0.561	0.569	0.564	m6A site (Low confidence)
ENSMUST00000188038.2_GM37494-003	10241	0.335	0.345	0.339	Non-m6A site
ENSMUST00000188038.2_GM37494-003	10384	0.572	0.546	0.561	m6A site (Low confidence)
ENSMUST00000188038.2_GM37494-003	10420	0.323	0.536	0.408	Non-m6A site
ENSMUST00000188038.2_GM37494-003	10477	0.307	0.431	0.357	Non-m6A site
ENSMUST00000188038.2_GM37494-003	10561	0.314	0.366	0.335	Non-m6A site
ENSMUST00000188038.2_GM37494-003	10587	0.265	0.422	0.328	Non-m6A site
ENSMUST00000188038.2_GM37494-003	10739	0.647	0.287	0.503	Non-m6A site
ENSMUST00000188038.2_GM37494-003	10801	0.293	0.370	0.324	Non-m6A site
ENSMUST00000188038.2_GM37494-003	10811	0.384	0.428	0.402	Non-m6A site
ENSMUST00000188038.2_GM37494-003	10818	0.435	0.457	0.444	Non-m6A site
ENSMUST00000188038.2_GM37494-003	10825	0.372	0.441	0.400	Non-m6A site
ENSMUST00000188038.2_GM37494-003	10848	0.395	0.497	0.436	Non-m6A site
ENSMUST00000188038.2_GM37494-003	10880	0.264	0.45	0.338	Non-m6A site
ENSMUST00000188038.2_GM37494-003	10946	0.277	0.461	0.351	Non-m6A site
ENSMUST00000188038.2_GM37494-003	11023	0.331	0.482	0.391	Non-m6A site
ENSMUST00000188038.2_GM37494-003	11101	0.655	0.476	0.584	m6A site (Moderate confidence)
ENSMUST00000188038.2_GM37494-003	11129	0.275	0.410	0.329	Non-m6A site
ENSMUST00000188038.2_GM37494-003	11140	0.208	0.313	0.250	Non-m6A site
ENSMUST00000188038.2_GM37494-003	11164	0.309	0.242	0.282	Non-m6A site
ENSMUST00000188038.2_GM37494-003	11186	0.452	0.290	0.387	Non-m6A site
ENSMUST00000188038.2_GM37494-003	11292	0.379	0.174	0.297	Non-m6A site
ENSMUST00000188038.2_GM37494-003	11354	0.280	0.391	0.324	Non-m6A site
ENSMUST00000188038.2_GM37494-003	11424	0.522	0.498	0.512	Non-m6A site
ENSMUST00000188038.2_GM37494-003	11431	0.507	0.488	0.499	Non-m6A site
ENSMUST00000188038.2_GM37494-003	11491	0.438	0.529	0.474	Non-m6A site
ENSMUST00000188038.2_GM37494-003	11534	0.358	0.350	0.355	Non-m6A site
ENSMUST00000188038.2_GM37494-003	11587	0.687	0.325	0.542	Non-m6A site
ENSMUST00000188038.2_GM37494-003	11602	0.194	0.378	0.267	Non-m6A site
ENSMUST00000188038.2_GM37494-003	11675	0.746	0.667	0.714	m6A site (Very high confidence)
ENSMUST00000188038.2_GM37494-003	11707	0.335	0.706	0.483	Non-m6A site
ENSMUST00000188038.2_GM37494-003	11713	0.415	0.654	0.511	Non-m6A site
ENSMUST00000188038.2_GM37494-003	11728	0.388	0.597	0.472	Non-m6A site
ENSMUST00000188038.2_GM37494-003	11735	0.640	0.560	0.608	m6A site (Moderate confidence)
ENSMUST00000188038.2_GM37494-003	11818	0.273	0.347	0.303	Non-m6A site
ENSMUST00000188038.2_GM37494-003	11847	0.261	0.274	0.266	Non-m6A site
ENSMUST00000188038.2_GM37494-003	11912	0.327	0.391	0.352	Non-m6A site
ENSMUST00000188038.2_GM37494-003	11916	0.342	0.386	0.359	Non-m6A site
ENSMUST00000188038.2_GM37494-003	11920	0.345	0.365	0.353	Non-m6A site
ENSMUST00000188038.2_GM37494-003	11924	0.349	0.348	0.349	Non-m6A site
ENSMUST00000188038.2_GM37494-003	11929	0.387	0.380	0.384	Non-m6A site
ENSMUST00000188038.2_GM37494-003	11934	0.324	0.362	0.339	Non-m6A site
ENSMUST00000188038.2_GM37494-003	12187	0.649	0.335	0.523	Non-m6A site
ENSMUST00000188038.2_GM37494-003	12210	0.444	0.343	0.404	Non-m6A site
ENSMUST00000188038.2_GM37494-003	12348	0.332	0.285	0.313	Non-m6A site
ENSMUST00000188038.2_GM37494-003	12441	0.359	0.294	0.333	Non-m6A site
ENSMUST00000188038.2_GM37494-003	12518	0.340	0.475	0.394	Non-m6A site
ENSMUST00000188038.2_GM37494-003	12528	0.498	0.450	0.479	Non-m6A site
ENSMUST00000188038.2_GM37494-003	12542	0.399	0.423	0.409	Non-m6A site
ENSMUST00000188038.2_GM37494-003	12636	0.648	0.248	0.488	Non-m6A site
ENSMUST00000188038.2_GM37494-003	12673	0.374	0.308	0.347	Non-m6A site
ENSMUST00000188038.2_GM37494-003	12703	0.397	0.347	0.377	Non-m6A site
ENSMUST00000188038.2_GM37494-003	12712	0.504	0.312	0.427	Non-m6A site
ENSMUST00000188038.2_GM37494-003	12731	0.257	0.502	0.355	Non-m6A site
ENSMUST00000188038.2_GM37494-003	12753	0.586	0.544	0.569	m6A site (Low confidence)
ENSMUST00000188038.2_GM37494-003	12759	0.4	0.525	0.45	Non-m6A site
ENSMUST00000188038.2_GM37494-003	12786	0.483	0.551	0.510	Non-m6A site
ENSMUST00000188038.2_GM37494-003	12844	0.422	0.484	0.447	Non-m6A site
ENSMUST00000188038.2_GM37494-003	12856	0.519	0.49	0.507	Non-m6A site
ENSMUST00000188038.2_GM37494-003	12877	0.619	0.522	0.580	m6A site (Low confidence)
ENSMUST00000188038.2_GM37494-003	12921	0.286	0.502	0.372	Non-m6A site
ENSMUST00000188038.2_GM37494-003	12968	0.757	0.462	0.639	m6A site (High confidence)
ENSMUST00000188038.2_GM37494-003	12991	0.366	0.487	0.414	Non-m6A site
ENSMUST00000188038.2_GM37494-003	13033	0.577	0.474	0.536	Non-m6A site
ENSMUST00000188038.2_GM37494-003	13040	0.489	0.474	0.483	Non-m6A site
ENSMUST00000188038.2_GM37494-003	13054	0.400	0.458	0.423	Non-m6A site
ENSMUST00000188038.2_GM37494-003	13077	0.586	0.398	0.510	Non-m6A site
ENSMUST00000188038.2_GM37494-003	13101	0.325	0.346	0.333	Non-m6A site
ENSMUST00000188038.2_GM37494-003	13170	0.323	0.446	0.372	Non-m6A site
ENSMUST00000188038.2_GM37494-003	13207	0.259	0.372	0.304	Non-m6A site
ENSMUST00000188038.2_GM37494-003	13268	0.433	0.456	0.442	Non-m6A site
ENSMUST00000188038.2_GM37494-003	13300	0.33	0.431	0.370	Non-m6A site
ENSMUST00000188038.2_GM37494-003	13314	0.342	0.461	0.39	Non-m6A site
ENSMUST00000188038.2_GM37494-003	13328	0.268	0.464	0.346	Non-m6A site
ENSMUST00000188038.2_GM37494-003	13360	0.312	0.529	0.399	Non-m6A site
ENSMUST00000188038.2_GM37494-003	13412	0.242	0.534	0.358	Non-m6A site
ENSMUST00000188038.2_GM37494-003	13436	0.375	0.439	0.401	Non-m6A site
ENSMUST00000188038.2_GM37494-003	13547	0.277	0.449	0.346	Non-m6A site
ENSMUST00000188038.2_GM37494-003	13604	0.489	0.511	0.498	Non-m6A site
ENSMUST00000188038.2_GM37494-003	13627	0.376	0.672	0.494	Non-m6A site
ENSMUST00000188038.2_GM37494-003	13651	0.483	0.543	0.507	Non-m6A site
ENSMUST00000188038.2_GM37494-003	13679	0.370	0.421	0.390	Non-m6A site
ENSMUST00000188038.2_GM37494-003	13710	0.275	0.467	0.352	Non-m6A site
ENSMUST00000188038.2_GM37494-003	13753	0.259	0.531	0.368	Non-m6A site
ENSMUST00000188038.2_GM37494-003	13789	0.565	0.495	0.537	Non-m6A site
ENSMUST00000188038.2_GM37494-003	13808	0.304	0.527	0.393	Non-m6A site
ENSMUST00000188038.2_GM37494-003	13815	0.480	0.516	0.494	Non-m6A site
ENSMUST00000188038.2_GM37494-003	13846	0.319	0.448	0.371	Non-m6A site
ENSMUST00000188038.2_GM37494-003	13910	0.397	0.327	0.369	Non-m6A site
ENSMUST00000188038.2_GM37494-003	13995	0.627	0.453	0.557	m6A site (Low confidence)
ENSMUST00000188038.2_GM37494-003	14070	0.449	0.37	0.417	Non-m6A site
ENSMUST00000188038.2_GM37494-003	14253	0.297	0.372	0.327	Non-m6A site
ENSMUST00000188038.2_GM37494-003	14322	0.412	0.321	0.375	Non-m6A site
ENSMUST00000188038.2_GM37494-003	14408	0.450	0.213	0.355	Non-m6A site
ENSMUST00000188038.2_GM37494-003	14425	0.43	0.158	0.321	Non-m6A site
ENSMUST00000188038.2_GM37494-003	14511	0.361	0.159	0.280	Non-m6A site
ENSMUST00000188038.2_GM37494-003	14547	0.196	0.219	0.205	Non-m6A site
ENSMUST00000188038.2_GM37494-003	14680	0.344	0.438	0.381	Non-m6A site
ENSMUST00000188038.2_GM37494-003	14725	0.4	0.464	0.425	Non-m6A site
ENSMUST00000188038.2_GM37494-003	14775	0.184	0.380	0.262	Non-m6A site
ENSMUST00000188038.2_GM37494-003	14810	0.458	0.294	0.392	Non-m6A site
ENSMUST00000188038.2_GM37494-003	14854	0.223	0.438	0.309	Non-m6A site
ENSMUST00000188038.2_GM37494-003	14898	0.210	0.301	0.246	Non-m6A site
ENSMUST00000188038.2_GM37494-003	14997	0.394	0.362	0.381	Non-m6A site
ENSMUST00000188038.2_GM37494-003	15006	0.459	0.307	0.398	Non-m6A site
ENSMUST00000188038.2_GM37494-003	15130	0.260	0.338	0.291	Non-m6A site
ENSMUST00000188038.2_GM37494-003	15193	0.205	0.167	0.190	Non-m6A site
ENSMUST00000188038.2_GM37494-003	15223	0.337	0.188	0.277	Non-m6A site
ENSMUST00000188038.2_GM37494-003	15238	0.698	0.229	0.510	Non-m6A site
ENSMUST00000188038.2_GM37494-003	15487	0.325	0.539	0.411	Non-m6A site
ENSMUST00000188038.2_GM37494-003	15512	0.467	0.651	0.540	Non-m6A site
ENSMUST00000188038.2_GM37494-003	15544	0.487	0.473	0.481	Non-m6A site
ENSMUST00000188038.2_GM37494-003	15565	0.379	0.469	0.415	Non-m6A site
ENSMUST00000188038.2_GM37494-003	15600	0.410	0.551	0.466	Non-m6A site
ENSMUST00000188038.2_GM37494-003	15609	0.300	0.508	0.383	Non-m6A site
ENSMUST00000188038.2_GM37494-003	15622	0.411	0.476	0.437	Non-m6A site
ENSMUST00000188038.2_GM37494-003	15626	0.425	0.503	0.456	Non-m6A site
ENSMUST00000188038.2_GM37494-003	15672	0.294	0.481	0.369	Non-m6A site
ENSMUST00000188038.2_GM37494-003	15690	0.238	0.532	0.355	Non-m6A site
ENSMUST00000188038.2_GM37494-003	15727	0.465	0.488	0.474	Non-m6A site
ENSMUST00000188038.2_GM37494-003	15776	0.328	0.458	0.380	Non-m6A site
ENSMUST00000188038.2_GM37494-003	15812	0.650	0.332	0.523	Non-m6A site
ENSMUST00000202854.3_CCT6A-002	38	0.576	0.434	0.519	Non-m6A site
ENSMUST00000202854.3_CCT6A-002	67	0.735	0.404	0.602	m6A site (Moderate confidence)
ENSMUST00000202854.3_CCT6A-002	158	0.478	0.439	0.462	Non-m6A site
ENSMUST00000202854.3_CCT6A-002	205	0.382	0.461	0.413	Non-m6A site
ENSMUST00000202854.3_CCT6A-002	231	0.680	0.525	0.618	m6A site (Moderate confidence)
ENSMUST00000202854.3_CCT6A-002	239	0.314	0.572	0.417	Non-m6A site
ENSMUST00000202854.3_CCT6A-002	260	0.529	0.539	0.533	Non-m6A site
ENSMUST00000202854.3_CCT6A-002	272	0.674	0.544	0.622	m6A site (High confidence)
ENSMUST00000202854.3_CCT6A-002	289	0.584	0.539	0.566	m6A site (Low confidence)
ENSMUST00000202854.3_CCT6A-002	305	0.331	0.576	0.429	Non-m6A site
ENSMUST00000202854.3_CCT6A-002	321	0.616	0.618	0.616	m6A site (Moderate confidence)
ENSMUST00000202854.3_CCT6A-002	360	0.297	0.519	0.386	Non-m6A site
ENSMUST00000202854.3_CCT6A-002	404	0.446	0.417	0.434	Non-m6A site
ENSMUST00000202854.3_CCT6A-002	524	0.238	0.532	0.356	Non-m6A site
ENSMUST00000202854.3_CCT6A-002	574	0.511	0.459	0.490	Non-m6A site
ENSMUST00000202854.3_CCT6A-002	651	0.473	0.455	0.466	Non-m6A site
ENSMUST00000202854.3_CCT6A-002	692	0.674	0.460	0.588	m6A site (Moderate confidence)
ENSMUST00000202854.3_CCT6A-002	770	0.293	0.463	0.361	Non-m6A site
ENSMUST00000128571.1_2010204K13RIK-001	38	0.634	0.476	0.570	m6A site (Low confidence)
ENSMUST00000128571.1_2010204K13RIK-001	61	0.578	0.525	0.557	m6A site (Low confidence)
ENSMUST00000128571.1_2010204K13RIK-001	86	0.639	0.550	0.603	m6A site (Moderate confidence)
ENSMUST00000128571.1_2010204K13RIK-001	95	0.654	0.529	0.604	m6A site (Moderate confidence)
ENSMUST00000128571.1_2010204K13RIK-001	159	0.708	0.426	0.595	m6A site (Moderate confidence)
ENSMUST00000128571.1_2010204K13RIK-001	409	0.353	0.459	0.395	Non-m6A site
ENSMUST00000128571.1_2010204K13RIK-001	464	0.287	0.565	0.398	Non-m6A site
ENSMUST00000128571.1_2010204K13RIK-001	516	0.335	0.489	0.397	Non-m6A site
ENSMUST00000214037.1_RP23-320D23.6-001	30	0.549	0.395	0.487	Non-m6A site
ENSMUST00000214037.1_RP23-320D23.6-001	64	0.378	0.361	0.371	Non-m6A site
ENSMUST00000214037.1_RP23-320D23.6-001	106	0.288	0.406	0.335	Non-m6A site
ENSMUST00000214037.1_RP23-320D23.6-001	149	0.525	0.420	0.483	Non-m6A site
ENSMUST00000214037.1_RP23-320D23.6-001	182	0.366	0.375	0.369	Non-m6A site
ENSMUST00000214037.1_RP23-320D23.6-001	286	0.312	0.394	0.344	Non-m6A site
ENSMUST00000214037.1_RP23-320D23.6-001	290	0.349	0.406	0.372	Non-m6A site
ENSMUST00000214037.1_RP23-320D23.6-001	314	0.590	0.423	0.523	Non-m6A site
ENSMUST00000214037.1_RP23-320D23.6-001	398	0.412	0.350	0.387	Non-m6A site
ENSMUST00000214037.1_RP23-320D23.6-001	443	0.197	0.279	0.230	Non-m6A site
ENSMUST00000214037.1_RP23-320D23.6-001	500	0.4	0.351	0.380	Non-m6A site
ENSMUST00000214037.1_RP23-320D23.6-001	505	0.314	0.367	0.335	Non-m6A site
ENSMUST00000214037.1_RP23-320D23.6-001	519	0.293	0.400	0.336	Non-m6A site
ENSMUST00000214037.1_RP23-320D23.6-001	565	0.506	0.470	0.491	Non-m6A site
ENSMUST00000214037.1_RP23-320D23.6-001	574	0.289	0.445	0.351	Non-m6A site
ENSMUST00000214037.1_RP23-320D23.6-001	582	0.347	0.406	0.370	Non-m6A site
ENSMUST00000214037.1_RP23-320D23.6-001	633	0.268	0.425	0.331	Non-m6A site
ENSMUST00000214037.1_RP23-320D23.6-001	640	0.338	0.329	0.334	Non-m6A site
ENSMUST00000214037.1_RP23-320D23.6-001	671	0.198	0.294	0.236	Non-m6A site
ENSMUST00000214037.1_RP23-320D23.6-001	873	0.500	0.469	0.488	Non-m6A site
ENSMUST00000214037.1_RP23-320D23.6-001	877	0.432	0.470	0.447	Non-m6A site
ENSMUST00000214037.1_RP23-320D23.6-001	887	0.336	0.474	0.391	Non-m6A site
ENSMUST00000214037.1_RP23-320D23.6-001	946	0.654	0.46	0.576	m6A site (Low confidence)
ENSMUST00000214037.1_RP23-320D23.6-001	993	0.248	0.285	0.263	Non-m6A site
ENSMUST00000214037.1_RP23-320D23.6-001	1046	0.425	0.27	0.363	Non-m6A site
ENSMUST00000214037.1_RP23-320D23.6-001	1062	0.315	0.267	0.295	Non-m6A site
ENSMUST00000214037.1_RP23-320D23.6-001	1081	0.326	0.279	0.307	Non-m6A site
ENSMUST00000214037.1_RP23-320D23.6-001	1145	0.339	0.311	0.328	Non-m6A site
ENSMUST00000214037.1_RP23-320D23.6-001	1253	0.429	0.271	0.366	Non-m6A site
ENSMUST00000214037.1_RP23-320D23.6-001	1289	0.424	0.197	0.333	Non-m6A site
ENSMUST00000214037.1_RP23-320D23.6-001	1307	0.224	0.129	0.186	Non-m6A site
ENSMUST00000214037.1_RP23-320D23.6-001	1326	0.207	0.143	0.181	Non-m6A site
ENSMUST00000214037.1_RP23-320D23.6-001	1450	0.590	0.519	0.561	m6A site (Low confidence)
ENSMUST00000214037.1_RP23-320D23.6-001	1466	0.443	0.431	0.438	Non-m6A site
ENSMUST00000214037.1_RP23-320D23.6-001	1481	0.313	0.442	0.364	Non-m6A site
ENSMUST00000214037.1_RP23-320D23.6-001	1488	0.244	0.507	0.349	Non-m6A site
ENSMUST00000214037.1_RP23-320D23.6-001	1527	0.295	0.379	0.328	Non-m6A site
ENSMUST00000214037.1_RP23-320D23.6-001	1540	0.67	0.329	0.533	Non-m6A site
ENSMUST00000214037.1_RP23-320D23.6-001	1578	0.232	0.33	0.271	Non-m6A site
ENSMUST00000214037.1_RP23-320D23.6-001	1705	0.288	0.404	0.334	Non-m6A site
ENSMUST00000214037.1_RP23-320D23.6-001	1737	0.342	0.434	0.379	Non-m6A site
ENSMUST00000214037.1_RP23-320D23.6-001	1817	0.398	0.429	0.411	Non-m6A site
ENSMUST00000214037.1_RP23-320D23.6-001	1867	0.246	0.430	0.319	Non-m6A site
ENSMUST00000214037.1_RP23-320D23.6-001	1895	0.309	0.446	0.364	Non-m6A site
ENSMUST00000214037.1_RP23-320D23.6-001	1924	0.337	0.515	0.408	Non-m6A site
ENSMUST00000214037.1_RP23-320D23.6-001	1972	0.685	0.488	0.606	m6A site (Moderate confidence)
ENSMUST00000214037.1_RP23-320D23.6-001	1989	0.472	0.45	0.463	Non-m6A site
ENSMUST00000214037.1_RP23-320D23.6-001	2053	0.246	0.434	0.321	Non-m6A site
ENSMUST00000214037.1_RP23-320D23.6-001	2097	0.246	0.382	0.300	Non-m6A site
ENSMUST00000214037.1_RP23-320D23.6-001	2103	0.206	0.337	0.258	Non-m6A site
ENSMUST00000214037.1_RP23-320D23.6-001	2207	0.293	0.235	0.270	Non-m6A site
ENSMUST00000214037.1_RP23-320D23.6-001	2295	0.422	0.415	0.419	Non-m6A site
ENSMUST00000214037.1_RP23-320D23.6-001	2417	0.218	0.451	0.311	Non-m6A site
ENSMUST00000214037.1_RP23-320D23.6-001	2485	0.387	0.623	0.481	Non-m6A site
ENSMUST00000214037.1_RP23-320D23.6-001	2510	0.469	0.588	0.517	Non-m6A site
ENSMUST00000214037.1_RP23-320D23.6-001	2597	0.380	0.365	0.374	Non-m6A site
ENSMUST00000214037.1_RP23-320D23.6-001	2641	0.623	0.372	0.522	Non-m6A site
ENSMUST00000214037.1_RP23-320D23.6-001	2666	0.397	0.357	0.381	Non-m6A site
ENSMUST00000214037.1_RP23-320D23.6-001	2692	0.407	0.391	0.400	Non-m6A site
ENSMUST00000214037.1_RP23-320D23.6-001	2703	0.349	0.382	0.362	Non-m6A site
ENSMUST00000214037.1_RP23-320D23.6-001	2805	0.52	0.504	0.513	Non-m6A site
ENSMUST00000214037.1_RP23-320D23.6-001	2966	0.310	0.514	0.392	Non-m6A site
ENSMUST00000214037.1_RP23-320D23.6-001	3061	0.444	0.549	0.486	Non-m6A site
ENSMUST00000214037.1_RP23-320D23.6-001	3066	0.258	0.589	0.390	Non-m6A site
ENSMUST00000214037.1_RP23-320D23.6-001	3119	0.395	0.591	0.473	Non-m6A site
ENSMUST00000214037.1_RP23-320D23.6-001	3123	0.285	0.565	0.397	Non-m6A site
ENSMUST00000214037.1_RP23-320D23.6-001	3163	0.358	0.612	0.460	Non-m6A site
ENSMUST00000214037.1_RP23-320D23.6-001	3168	0.399	0.597	0.478	Non-m6A site
ENSMUST00000214037.1_RP23-320D23.6-001	3287	0.621	0.436	0.547	Non-m6A site
ENSMUST00000214037.1_RP23-320D23.6-001	3344	0.301	0.535	0.395	Non-m6A site
ENSMUST00000214037.1_RP23-320D23.6-001	3365	0.333	0.546	0.418	Non-m6A site
ENSMUST00000214037.1_RP23-320D23.6-001	3455	0.504	0.578	0.533	Non-m6A site
ENSMUST00000214037.1_RP23-320D23.6-001	3621	0.386	0.461	0.416	Non-m6A site
ENSMUST00000214037.1_RP23-320D23.6-001	3846	0.253	0.462	0.337	Non-m6A site
ENSMUST00000214037.1_RP23-320D23.6-001	3870	0.671	0.481	0.595	m6A site (Moderate confidence)
ENSMUST00000199958.1_GM43305-001	29	0.317	0.448	0.369	Non-m6A site
ENSMUST00000199958.1_GM43305-001	43	0.519	0.360	0.455	Non-m6A site
ENSMUST00000199958.1_GM43305-001	167	0.323	0.394	0.351	Non-m6A site
ENSMUST00000199958.1_GM43305-001	199	0.649	0.451	0.569	m6A site (Low confidence)
ENSMUST00000199958.1_GM43305-001	287	0.259	0.467	0.342	Non-m6A site
ENSMUST00000199958.1_GM43305-001	303	0.691	0.433	0.587	m6A site (Moderate confidence)
ENSMUST00000199958.1_GM43305-001	325	0.291	0.418	0.341	Non-m6A site
ENSMUST00000199958.1_GM43305-001	414	0.228	0.253	0.238	Non-m6A site
ENSMUST00000199958.1_GM43305-001	479	0.582	0.361	0.493	Non-m6A site
ENSMUST00000199958.1_GM43305-001	499	0.614	0.510	0.572	m6A site (Low confidence)
ENSMUST00000199958.1_GM43305-001	503	0.403	0.539	0.457	Non-m6A site
ENSMUST00000199958.1_GM43305-001	509	0.233	0.549	0.359	Non-m6A site
ENSMUST00000199958.1_GM43305-001	527	0.307	0.559	0.408	Non-m6A site
ENSMUST00000199958.1_GM43305-001	535	0.409	0.512	0.450	Non-m6A site
ENSMUST00000199958.1_GM43305-001	669	0.651	0.441	0.567	m6A site (Low confidence)
ENSMUST00000199958.1_GM43305-001	718	0.526	0.423	0.485	Non-m6A site
ENSMUST00000199958.1_GM43305-001	768	0.27	0.408	0.325	Non-m6A site
ENSMUST00000199958.1_GM43305-001	787	0.264	0.324	0.288	Non-m6A site
ENSMUST00000199958.1_GM43305-001	805	0.214	0.325	0.258	Non-m6A site
ENSMUST00000199958.1_GM43305-001	910	0.271	0.36	0.306	Non-m6A site
ENSMUST00000199958.1_GM43305-001	946	0.444	0.463	0.452	Non-m6A site
ENSMUST00000199958.1_GM43305-001	957	0.386	0.415	0.397	Non-m6A site
ENSMUST00000199958.1_GM43305-001	972	0.382	0.487	0.424	Non-m6A site
ENSMUST00000199958.1_GM43305-001	1017	0.353	0.485	0.405	Non-m6A site
ENSMUST00000199958.1_GM43305-001	1110	0.601	0.491	0.557	m6A site (Low confidence)
ENSMUST00000199958.1_GM43305-001	1188	0.615	0.462	0.553	Non-m6A site
ENSMUST00000199958.1_GM43305-001	1212	0.214	0.530	0.340	Non-m6A site
ENSMUST00000199958.1_GM43305-001	1230	0.316	0.541	0.406	Non-m6A site
ENSMUST00000199958.1_GM43305-001	1313	0.480	0.426	0.458	Non-m6A site
ENSMUST00000199958.1_GM43305-001	1322	0.287	0.475	0.362	Non-m6A site
ENSMUST00000199958.1_GM43305-001	1470	0.347	0.465	0.394	Non-m6A site
ENSMUST00000199958.1_GM43305-001	1559	0.217	0.602	0.371	Non-m6A site
ENSMUST00000199958.1_GM43305-001	1567	0.587	0.547	0.571	m6A site (Low confidence)
ENSMUST00000199958.1_GM43305-001	1600	0.680	0.632	0.661	m6A site (High confidence)
ENSMUST00000199958.1_GM43305-001	1635	0.309	0.593	0.423	Non-m6A site
ENSMUST00000199958.1_GM43305-001	1644	0.488	0.583	0.526	Non-m6A site
ENSMUST00000199958.1_GM43305-001	1658	0.282	0.46	0.353	Non-m6A site
ENSMUST00000199958.1_GM43305-001	1742	0.366	0.432	0.392	Non-m6A site
ENSMUST00000199958.1_GM43305-001	1793	0.282	0.456	0.351	Non-m6A site
ENSMUST00000199958.1_GM43305-001	1829	0.346	0.524	0.417	Non-m6A site
ENSMUST00000199958.1_GM43305-001	1887	0.550	0.558	0.553	Non-m6A site
ENSMUST00000199958.1_GM43305-001	1897	0.403	0.561	0.466	Non-m6A site
ENSMUST00000199958.1_GM43305-001	1939	0.644	0.636	0.641	m6A site (High confidence)
ENSMUST00000199958.1_GM43305-001	1945	0.516	0.632	0.562	m6A site (Low confidence)
ENSMUST00000199958.1_GM43305-001	1954	0.486	0.622	0.540	Non-m6A site
ENSMUST00000199958.1_GM43305-001	1992	0.56	0.636	0.590	m6A site (Moderate confidence)
ENSMUST00000199958.1_GM43305-001	2020	0.667	0.564	0.626	m6A site (High confidence)
ENSMUST00000199958.1_GM43305-001	2034	0.702	0.619	0.669	m6A site (High confidence)
ENSMUST00000199958.1_GM43305-001	2065	0.443	0.627	0.516	Non-m6A site
ENSMUST00000199958.1_GM43305-001	2078	0.261	0.562	0.381	Non-m6A site
ENSMUST00000199958.1_GM43305-001	2090	0.298	0.476	0.369	Non-m6A site
ENSMUST00000199958.1_GM43305-001	2100	0.439	0.470	0.451	Non-m6A site
ENSMUST00000199958.1_GM43305-001	2134	0.292	0.409	0.339	Non-m6A site
ENSMUST00000199958.1_GM43305-001	2144	0.244	0.452	0.327	Non-m6A site
ENSMUST00000199958.1_GM43305-001	2210	0.213	0.486	0.322	Non-m6A site
ENSMUST00000199958.1_GM43305-001	2263	0.277	0.566	0.392	Non-m6A site
ENSMUST00000199958.1_GM43305-001	2289	0.260	0.524	0.366	Non-m6A site
ENSMUST00000199958.1_GM43305-001	2314	0.423	0.537	0.468	Non-m6A site
ENSMUST00000199958.1_GM43305-001	2320	0.334	0.503	0.401	Non-m6A site
ENSMUST00000199958.1_GM43305-001	2336	0.440	0.553	0.485	Non-m6A site
ENSMUST00000199958.1_GM43305-001	2430	0.313	0.489	0.383	Non-m6A site
ENSMUST00000199958.1_GM43305-001	2435	0.351	0.464	0.396	Non-m6A site
ENSMUST00000199958.1_GM43305-001	2513	0.615	0.479	0.560	m6A site (Low confidence)
ENSMUST00000199958.1_GM43305-001	2547	0.301	0.487	0.375	Non-m6A site
ENSMUST00000199958.1_GM43305-001	2603	0.656	0.474	0.583	m6A site (Low confidence)
ENSMUST00000199958.1_GM43305-001	2730	0.310	0.384	0.339	Non-m6A site
ENSMUST00000199958.1_GM43305-001	2755	0.417	0.419	0.418	Non-m6A site
ENSMUST00000199958.1_GM43305-001	2828	0.512	0.507	0.510	Non-m6A site
ENSMUST00000199958.1_GM43305-001	2842	0.481	0.501	0.489	Non-m6A site
ENSMUST00000199958.1_GM43305-001	2916	0.482	0.446	0.467	Non-m6A site
ENSMUST00000199958.1_GM43305-001	2979	0.758	0.641	0.711	m6A site (Very high confidence)
ENSMUST00000199958.1_GM43305-001	2983	0.436	0.641	0.518	Non-m6A site
ENSMUST00000199958.1_GM43305-001	2992	0.458	0.597	0.514	Non-m6A site
ENSMUST00000199958.1_GM43305-001	3002	0.636	0.68	0.654	m6A site (High confidence)
ENSMUST00000199958.1_GM43305-001	3025	0.558	0.746	0.633	m6A site (High confidence)
ENSMUST00000199958.1_GM43305-001	3053	0.246	0.686	0.422	Non-m6A site
ENSMUST00000199958.1_GM43305-001	3067	0.278	0.585	0.401	Non-m6A site
ENSMUST00000199958.1_GM43305-001	3091	0.505	0.682	0.575	m6A site (Low confidence)
ENSMUST00000199958.1_GM43305-001	3145	0.317	0.574	0.420	Non-m6A site
ENSMUST00000199958.1_GM43305-001	3186	0.639	0.508	0.587	m6A site (Moderate confidence)
ENSMUST00000199958.1_GM43305-001	3201	0.293	0.436	0.350	Non-m6A site
ENSMUST00000199958.1_GM43305-001	3275	0.464	0.474	0.468	Non-m6A site
ENSMUST00000199958.1_GM43305-001	3326	0.755	0.552	0.674	m6A site (High confidence)
ENSMUST00000199958.1_GM43305-001	3335	0.656	0.544	0.611	m6A site (Moderate confidence)
ENSMUST00000199958.1_GM43305-001	3361	0.548	0.465	0.515	Non-m6A site
ENSMUST00000199958.1_GM43305-001	3420	0.352	0.364	0.357	Non-m6A site
ENSMUST00000199958.1_GM43305-001	3477	0.608	0.381	0.517	Non-m6A site
ENSMUST00000199958.1_GM43305-001	3548	0.409	0.398	0.404	Non-m6A site
ENSMUST00000199958.1_GM43305-001	3566	0.361	0.55	0.436	Non-m6A site
ENSMUST00000199958.1_GM43305-001	3598	0.493	0.618	0.543	Non-m6A site
ENSMUST00000199958.1_GM43305-001	3603	0.661	0.645	0.655	m6A site (High confidence)
ENSMUST00000199958.1_GM43305-001	3615	0.677	0.621	0.655	m6A site (High confidence)
ENSMUST00000199958.1_GM43305-001	3621	0.247	0.607	0.391	Non-m6A site
ENSMUST00000199958.1_GM43305-001	3652	0.675	0.666	0.671	m6A site (High confidence)
ENSMUST00000199958.1_GM43305-001	3713	0.761	0.543	0.674	m6A site (High confidence)
ENSMUST00000199958.1_GM43305-001	3789	0.351	0.473	0.400	Non-m6A site
ENSMUST00000199958.1_GM43305-001	3877	0.437	0.392	0.419	Non-m6A site
ENSMUST00000199958.1_GM43305-001	3948	0.585	0.470	0.539	Non-m6A site
ENSMUST00000199958.1_GM43305-001	3955	0.600	0.460	0.544	Non-m6A site
ENSMUST00000199958.1_GM43305-001	3962	0.346	0.487	0.403	Non-m6A site
ENSMUST00000199958.1_GM43305-001	3977	0.556	0.527	0.544	Non-m6A site
ENSMUST00000199958.1_GM43305-001	3996	0.309	0.475	0.375	Non-m6A site
ENSMUST00000199958.1_GM43305-001	4083	0.347	0.388	0.363	Non-m6A site
ENSMUST00000199958.1_GM43305-001	4131	0.241	0.387	0.299	Non-m6A site
ENSMUST00000199958.1_GM43305-001	4233	0.325	0.395	0.353	Non-m6A site
ENSMUST00000199958.1_GM43305-001	4271	0.515	0.441	0.485	Non-m6A site
ENSMUST00000199958.1_GM43305-001	4303	0.247	0.388	0.303	Non-m6A site
ENSMUST00000199958.1_GM43305-001	4403	0.365	0.371	0.367	Non-m6A site
ENSMUST00000199958.1_GM43305-001	4513	0.338	0.494	0.400	Non-m6A site
ENSMUST00000199958.1_GM43305-001	4545	0.550	0.465	0.516	Non-m6A site
ENSMUST00000199958.1_GM43305-001	4558	0.360	0.494	0.413	Non-m6A site
ENSMUST00000199958.1_GM43305-001	4597	0.376	0.528	0.437	Non-m6A site
ENSMUST00000199958.1_GM43305-001	4636	0.432	0.482	0.452	Non-m6A site
ENSMUST00000199958.1_GM43305-001	4661	0.312	0.487	0.382	Non-m6A site
ENSMUST00000199958.1_GM43305-001	4713	0.377	0.470	0.414	Non-m6A site
ENSMUST00000199958.1_GM43305-001	4742	0.601	0.405	0.522	Non-m6A site
ENSMUST00000199958.1_GM43305-001	4746	0.247	0.366	0.295	Non-m6A site
ENSMUST00000199958.1_GM43305-001	4814	0.244	0.394	0.304	Non-m6A site
ENSMUST00000199958.1_GM43305-001	4846	0.727	0.435	0.610	m6A site (Moderate confidence)
ENSMUST00000136110.1_1810058I24RIK-002	242	0.541	0.314	0.450	Non-m6A site
ENSMUST00000136110.1_1810058I24RIK-002	264	0.517	0.385	0.464	Non-m6A site
ENSMUST00000136110.1_1810058I24RIK-002	280	0.253	0.519	0.359	Non-m6A site
ENSMUST00000136110.1_1810058I24RIK-002	361	0.681	0.549	0.628	m6A site (High confidence)
ENSMUST00000136110.1_1810058I24RIK-002	376	0.253	0.488	0.347	Non-m6A site
ENSMUST00000136110.1_1810058I24RIK-002	389	0.509	0.457	0.488	Non-m6A site
ENSMUST00000136110.1_1810058I24RIK-002	409	0.556	0.491	0.530	Non-m6A site
ENSMUST00000136110.1_1810058I24RIK-002	468	0.461	0.423	0.446	Non-m6A site
ENSMUST00000136110.1_1810058I24RIK-002	542	0.256	0.242	0.251	Non-m6A site
ENSMUST00000136110.1_1810058I24RIK-002	644	0.361	0.309	0.340	Non-m6A site
ENSMUST00000136110.1_1810058I24RIK-002	657	0.337	0.306	0.325	Non-m6A site
ENSMUST00000136110.1_1810058I24RIK-002	689	0.339	0.536	0.418	Non-m6A site
ENSMUST00000136110.1_1810058I24RIK-002	694	0.709	0.603	0.666	m6A site (High confidence)
ENSMUST00000136110.1_1810058I24RIK-002	767	0.681	0.629	0.660	m6A site (High confidence)
ENSMUST00000136110.1_1810058I24RIK-002	788	0.279	0.553	0.388	Non-m6A site
ENSMUST00000136110.1_1810058I24RIK-002	803	0.380	0.405	0.390	Non-m6A site
ENSMUST00000136110.1_1810058I24RIK-002	807	0.483	0.429	0.461	Non-m6A site
ENSMUST00000136110.1_1810058I24RIK-002	812	0.537	0.438	0.497	Non-m6A site
ENSMUST00000136110.1_1810058I24RIK-002	914	0.210	0.286	0.240	Non-m6A site
ENSMUST00000136110.1_1810058I24RIK-002	940	0.273	0.430	0.336	Non-m6A site
ENSMUST00000136110.1_1810058I24RIK-002	948	0.465	0.421	0.447	Non-m6A site
ENSMUST00000136110.1_1810058I24RIK-002	976	0.341	0.406	0.367	Non-m6A site
ENSMUST00000136110.1_1810058I24RIK-002	980	0.546	0.424	0.497	Non-m6A site
ENSMUST00000136110.1_1810058I24RIK-002	989	0.518	0.419	0.478	Non-m6A site
ENSMUST00000136110.1_1810058I24RIK-002	996	0.301	0.378	0.332	Non-m6A site
ENSMUST00000136110.1_1810058I24RIK-002	1008	0.505	0.303	0.424	Non-m6A site
ENSMUST00000136110.1_1810058I24RIK-002	1069	0.682	0.444	0.586	m6A site (Moderate confidence)
ENSMUST00000136110.1_1810058I24RIK-002	1172	0.243	0.250	0.246	Non-m6A site
ENSMUST00000136110.1_1810058I24RIK-002	1198	0.357	0.151	0.274	Non-m6A site
ENSMUST00000136110.1_1810058I24RIK-002	1210	0.305	0.192	0.260	Non-m6A site
ENSMUST00000198984.4_AI506816-003	75	0.623	0.395	0.532	Non-m6A site
ENSMUST00000198984.4_AI506816-003	139	0.381	0.343	0.366	Non-m6A site
ENSMUST00000198984.4_AI506816-003	150	0.181	0.327	0.239	Non-m6A site
ENSMUST00000198984.4_AI506816-003	210	0.252	0.332	0.284	Non-m6A site
ENSMUST00000198984.4_AI506816-003	219	0.650	0.367	0.537	Non-m6A site
ENSMUST00000198984.4_AI506816-003	239	0.412	0.394	0.405	Non-m6A site
ENSMUST00000198984.4_AI506816-003	314	0.659	0.530	0.607	m6A site (Moderate confidence)
ENSMUST00000198984.4_AI506816-003	320	0.479	0.523	0.497	Non-m6A site
ENSMUST00000125841.2_ZFAS1-003	65	0.367	0.417	0.387	Non-m6A site
ENSMUST00000125841.2_ZFAS1-003	80	0.283	0.428	0.341	Non-m6A site
ENSMUST00000125841.2_ZFAS1-003	85	0.260	0.419	0.324	Non-m6A site
ENSMUST00000125841.2_ZFAS1-003	95	0.530	0.431	0.490	Non-m6A site
ENSMUST00000125841.2_ZFAS1-003	141	0.622	0.499	0.573	m6A site (Low confidence)
ENSMUST00000125841.2_ZFAS1-003	176	0.352	0.546	0.430	Non-m6A site
ENSMUST00000125841.2_ZFAS1-003	180	0.460	0.543	0.493	Non-m6A site
ENSMUST00000125841.2_ZFAS1-003	185	0.271	0.552	0.383	Non-m6A site
ENSMUST00000125841.2_ZFAS1-003	208	0.536	0.514	0.527	Non-m6A site
ENSMUST00000125841.2_ZFAS1-003	274	0.348	0.384	0.362	Non-m6A site
ENSMUST00000125841.2_ZFAS1-003	280	0.468	0.398	0.440	Non-m6A site
ENSMUST00000125841.2_ZFAS1-003	293	0.632	0.407	0.542	Non-m6A site
ENSMUST00000199941.4_AI506816-001	79	0.623	0.418	0.541	Non-m6A site
ENSMUST00000199941.4_AI506816-001	159	0.453	0.304	0.393	Non-m6A site
ENSMUST00000199941.4_AI506816-001	230	0.581	0.420	0.517	Non-m6A site
ENSMUST00000199941.4_AI506816-001	237	0.653	0.409	0.555	Non-m6A site
ENSMUST00000199941.4_AI506816-001	244	0.356	0.440	0.389	Non-m6A site
ENSMUST00000199941.4_AI506816-001	259	0.559	0.514	0.541	Non-m6A site
ENSMUST00000199941.4_AI506816-001	278	0.309	0.498	0.385	Non-m6A site
ENSMUST00000199941.4_AI506816-001	365	0.382	0.374	0.379	Non-m6A site
ENSMUST00000199941.4_AI506816-001	393	0.254	0.381	0.305	Non-m6A site
ENSMUST00000199941.4_AI506816-001	413	0.244	0.413	0.312	Non-m6A site
ENSMUST00000199941.4_AI506816-001	476	0.361	0.581	0.449	Non-m6A site
ENSMUST00000199941.4_AI506816-001	526	0.451	0.536	0.485	Non-m6A site
ENSMUST00000199941.4_AI506816-001	531	0.565	0.552	0.560	m6A site (Low confidence)
ENSMUST00000199941.4_AI506816-001	535	0.366	0.559	0.443	Non-m6A site
ENSMUST00000199941.4_AI506816-001	568	0.378	0.573	0.456	Non-m6A site
ENSMUST00000199941.4_AI506816-001	572	0.423	0.598	0.493	Non-m6A site
ENSMUST00000199941.4_AI506816-001	585	0.465	0.592	0.516	Non-m6A site
ENSMUST00000199941.4_AI506816-001	596	0.480	0.620	0.536	Non-m6A site
ENSMUST00000199941.4_AI506816-001	617	0.390	0.598	0.473	Non-m6A site
ENSMUST00000199941.4_AI506816-001	629	0.288	0.637	0.427	Non-m6A site
ENSMUST00000199941.4_AI506816-001	648	0.568	0.578	0.572	m6A site (Low confidence)
ENSMUST00000199941.4_AI506816-001	682	0.595	0.465	0.543	Non-m6A site
ENSMUST00000199941.4_AI506816-001	688	0.500	0.524	0.510	Non-m6A site
ENSMUST00000199941.4_AI506816-001	727	0.295	0.609	0.420	Non-m6A site
ENSMUST00000199941.4_AI506816-001	778	0.365	0.695	0.497	Non-m6A site
ENSMUST00000199941.4_AI506816-001	786	0.580	0.662	0.613	m6A site (Moderate confidence)
ENSMUST00000199941.4_AI506816-001	818	0.535	0.628	0.572	m6A site (Low confidence)
ENSMUST00000199941.4_AI506816-001	842	0.252	0.496	0.349	Non-m6A site
ENSMUST00000199941.4_AI506816-001	993	0.715	0.644	0.686	m6A site (Very high confidence)
ENSMUST00000199941.4_AI506816-001	999	0.698	0.617	0.666	m6A site (High confidence)
ENSMUST00000199941.4_AI506816-001	1018	0.515	0.594	0.546	Non-m6A site
ENSMUST00000199941.4_AI506816-001	1030	0.253	0.544	0.369	Non-m6A site
ENSMUST00000199941.4_AI506816-001	1045	0.288	0.513	0.378	Non-m6A site
ENSMUST00000199941.4_AI506816-001	1068	0.394	0.443	0.414	Non-m6A site
ENSMUST00000199941.4_AI506816-001	1091	0.222	0.346	0.272	Non-m6A site
ENSMUST00000199941.4_AI506816-001	1107	0.436	0.305	0.383	Non-m6A site
ENSMUST00000199941.4_AI506816-001	1229	0.382	0.493	0.426	Non-m6A site
ENSMUST00000199941.4_AI506816-001	1241	0.276	0.514	0.371	Non-m6A site
ENSMUST00000199941.4_AI506816-001	1291	0.220	0.465	0.318	Non-m6A site
ENSMUST00000199941.4_AI506816-001	1323	0.422	0.436	0.427	Non-m6A site
ENSMUST00000199941.4_AI506816-001	1388	0.437	0.506	0.465	Non-m6A site
ENSMUST00000199941.4_AI506816-001	1399	0.292	0.496	0.374	Non-m6A site
ENSMUST00000199941.4_AI506816-001	1417	0.248	0.478	0.340	Non-m6A site
ENSMUST00000199941.4_AI506816-001	1432	0.326	0.456	0.378	Non-m6A site
ENSMUST00000199941.4_AI506816-001	1443	0.716	0.495	0.627	m6A site (High confidence)
ENSMUST00000199941.4_AI506816-001	1468	0.257	0.489	0.349	Non-m6A site
ENSMUST00000199941.4_AI506816-001	1540	0.469	0.624	0.531	Non-m6A site
ENSMUST00000199941.4_AI506816-001	1595	0.343	0.45	0.385	Non-m6A site
ENSMUST00000199941.4_AI506816-001	1600	0.227	0.445	0.314	Non-m6A site
ENSMUST00000199941.4_AI506816-001	1642	0.250	0.461	0.334	Non-m6A site
ENSMUST00000199941.4_AI506816-001	1687	0.431	0.56	0.482	Non-m6A site
ENSMUST00000199941.4_AI506816-001	1717	0.401	0.550	0.461	Non-m6A site
ENSMUST00000199941.4_AI506816-001	1740	0.731	0.664	0.704	m6A site (Very high confidence)
ENSMUST00000199941.4_AI506816-001	1774	0.384	0.619	0.478	Non-m6A site
ENSMUST00000199941.4_AI506816-001	1780	0.504	0.603	0.543	Non-m6A site
ENSMUST00000199941.4_AI506816-001	1812	0.397	0.627	0.489	Non-m6A site
ENSMUST00000199941.4_AI506816-001	1838	0.476	0.600	0.526	Non-m6A site
ENSMUST00000199941.4_AI506816-001	1885	0.268	0.594	0.398	Non-m6A site
ENSMUST00000199941.4_AI506816-001	1913	0.293	0.538	0.391	Non-m6A site
ENSMUST00000199941.4_AI506816-001	1928	0.607	0.532	0.577	m6A site (Low confidence)
ENSMUST00000199941.4_AI506816-001	1953	0.744	0.601	0.686	m6A site (Very high confidence)
ENSMUST00000199941.4_AI506816-001	1994	0.299	0.531	0.392	Non-m6A site
ENSMUST00000199941.4_AI506816-001	2045	0.274	0.555	0.386	Non-m6A site
ENSMUST00000199941.4_AI506816-001	2052	0.522	0.548	0.532	Non-m6A site
ENSMUST00000199941.4_AI506816-001	2073	0.569	0.512	0.546	Non-m6A site
ENSMUST00000199941.4_AI506816-001	2091	0.771	0.496	0.661	m6A site (High confidence)
ENSMUST00000199941.4_AI506816-001	2178	0.44	0.503	0.465	Non-m6A site
ENSMUST00000199941.4_AI506816-001	2216	0.505	0.520	0.511	Non-m6A site
ENSMUST00000199941.4_AI506816-001	2248	0.253	0.475	0.342	Non-m6A site
ENSMUST00000199941.4_AI506816-001	2348	0.365	0.393	0.376	Non-m6A site
ENSMUST00000199941.4_AI506816-001	2478	0.424	0.472	0.443	Non-m6A site
ENSMUST00000199941.4_AI506816-001	2489	0.291	0.510	0.378	Non-m6A site
ENSMUST00000199941.4_AI506816-001	2536	0.424	0.509	0.458	Non-m6A site
ENSMUST00000199941.4_AI506816-001	2561	0.407	0.509	0.448	Non-m6A site
ENSMUST00000199941.4_AI506816-001	2612	0.388	0.425	0.403	Non-m6A site
ENSMUST00000199941.4_AI506816-001	2640	0.434	0.357	0.403	Non-m6A site
ENSMUST00000199941.4_AI506816-001	2644	0.243	0.341	0.282	Non-m6A site
ENSMUST00000199941.4_AI506816-001	2718	0.523	0.489	0.509	Non-m6A site
ENSMUST00000199941.4_AI506816-001	2750	0.723	0.460	0.618	m6A site (Moderate confidence)
ENSMUST00000168012.2_1110002L01RIK-001	130	0.224	0.425	0.305	Non-m6A site
ENSMUST00000168012.2_1110002L01RIK-001	216	0.417	0.409	0.414	Non-m6A site
ENSMUST00000168012.2_1110002L01RIK-001	357	0.277	0.34	0.302	Non-m6A site
ENSMUST00000168012.2_1110002L01RIK-001	430	0.501	0.395	0.459	Non-m6A site
ENSMUST00000168012.2_1110002L01RIK-001	554	0.478	0.593	0.524	Non-m6A site
ENSMUST00000168012.2_1110002L01RIK-001	582	0.606	0.657	0.626	m6A site (High confidence)
ENSMUST00000168012.2_1110002L01RIK-001	632	0.408	0.592	0.482	Non-m6A site
ENSMUST00000168012.2_1110002L01RIK-001	713	0.590	0.510	0.558	m6A site (Low confidence)
ENSMUST00000168012.2_1110002L01RIK-001	776	0.317	0.535	0.404	Non-m6A site
ENSMUST00000168012.2_1110002L01RIK-001	805	0.462	0.352	0.418	Non-m6A site
ENSMUST00000168012.2_1110002L01RIK-001	867	0.265	0.471	0.348	Non-m6A site
ENSMUST00000168012.2_1110002L01RIK-001	1076	0.275	0.428	0.336	Non-m6A site
ENSMUST00000168012.2_1110002L01RIK-001	1169	0.368	0.502	0.422	Non-m6A site
ENSMUST00000168012.2_1110002L01RIK-001	1192	0.481	0.532	0.501	Non-m6A site
ENSMUST00000168012.2_1110002L01RIK-001	1218	0.469	0.610	0.525	Non-m6A site
ENSMUST00000168012.2_1110002L01RIK-001	1295	0.505	0.543	0.520	Non-m6A site
ENSMUST00000168012.2_1110002L01RIK-001	1301	0.767	0.516	0.666	m6A site (High confidence)
ENSMUST00000168012.2_1110002L01RIK-001	1377	0.464	0.459	0.462	Non-m6A site
ENSMUST00000168012.2_1110002L01RIK-001	1383	0.341	0.473	0.394	Non-m6A site
ENSMUST00000168012.2_1110002L01RIK-001	1395	0.358	0.494	0.412	Non-m6A site
ENSMUST00000168012.2_1110002L01RIK-001	1435	0.271	0.479	0.354	Non-m6A site
ENSMUST00000168012.2_1110002L01RIK-001	1495	0.697	0.557	0.641	m6A site (High confidence)
ENSMUST00000168012.2_1110002L01RIK-001	1511	0.511	0.526	0.517	Non-m6A site
ENSMUST00000168012.2_1110002L01RIK-001	1516	0.419	0.525	0.461	Non-m6A site
ENSMUST00000168012.2_1110002L01RIK-001	1555	0.456	0.52	0.481	Non-m6A site
ENSMUST00000168012.2_1110002L01RIK-001	1580	0.462	0.447	0.456	Non-m6A site
ENSMUST00000168012.2_1110002L01RIK-001	1704	0.347	0.5	0.408	Non-m6A site
ENSMUST00000168012.2_1110002L01RIK-001	1710	0.286	0.491	0.368	Non-m6A site
ENSMUST00000168012.2_1110002L01RIK-001	1812	0.378	0.506	0.429	Non-m6A site
ENSMUST00000168012.2_1110002L01RIK-001	1817	0.477	0.503	0.487	Non-m6A site
ENSMUST00000168012.2_1110002L01RIK-001	1864	0.712	0.577	0.658	m6A site (High confidence)
ENSMUST00000168012.2_1110002L01RIK-001	1887	0.583	0.543	0.567	m6A site (Low confidence)
ENSMUST00000168012.2_1110002L01RIK-001	1927	0.337	0.643	0.459	Non-m6A site
ENSMUST00000168012.2_1110002L01RIK-001	1931	0.427	0.619	0.504	Non-m6A site
ENSMUST00000168012.2_1110002L01RIK-001	1986	0.299	0.576	0.409	Non-m6A site
ENSMUST00000168012.2_1110002L01RIK-001	2159	0.359	0.364	0.361	Non-m6A site
ENSMUST00000168012.2_1110002L01RIK-001	2190	0.559	0.537	0.550	Non-m6A site
ENSMUST00000168012.2_1110002L01RIK-001	2227	0.750	0.518	0.657	m6A site (High confidence)
ENSMUST00000168012.2_1110002L01RIK-001	2375	0.392	0.466	0.422	Non-m6A site
ENSMUST00000168012.2_1110002L01RIK-001	2393	0.346	0.525	0.418	Non-m6A site
ENSMUST00000168012.2_1110002L01RIK-001	2408	0.304	0.519	0.39	Non-m6A site
ENSMUST00000168012.2_1110002L01RIK-001	2456	0.308	0.467	0.371	Non-m6A site
ENSMUST00000168012.2_1110002L01RIK-001	2492	0.320	0.399	0.351	Non-m6A site
ENSMUST00000168012.2_1110002L01RIK-001	2501	0.702	0.265	0.527	Non-m6A site
ENSMUST00000168012.2_1110002L01RIK-001	2521	0.485	0.420	0.459	Non-m6A site
ENSMUST00000168012.2_1110002L01RIK-001	2572	0.633	0.294	0.498	Non-m6A site
ENSMUST00000168012.2_1110002L01RIK-001	2579	0.477	0.341	0.422	Non-m6A site
ENSMUST00000168012.2_1110002L01RIK-001	2638	0.613	0.347	0.506	Non-m6A site
ENSMUST00000168012.2_1110002L01RIK-001	2649	0.236	0.321	0.270	Non-m6A site
ENSMUST00000168012.2_1110002L01RIK-001	2664	0.460	0.404	0.438	Non-m6A site
ENSMUST00000168012.2_1110002L01RIK-001	2792	0.194	0.503	0.318	Non-m6A site
ENSMUST00000168012.2_1110002L01RIK-001	2814	0.412	0.514	0.453	Non-m6A site
ENSMUST00000168012.2_1110002L01RIK-001	2833	0.259	0.456	0.338	Non-m6A site
ENSMUST00000168012.2_1110002L01RIK-001	2841	0.371	0.527	0.433	Non-m6A site
ENSMUST00000168012.2_1110002L01RIK-001	2872	0.254	0.509	0.356	Non-m6A site
ENSMUST00000168012.2_1110002L01RIK-001	2935	0.537	0.420	0.490	Non-m6A site
ENSMUST00000168012.2_1110002L01RIK-001	2942	0.304	0.512	0.387	Non-m6A site
ENSMUST00000168012.2_1110002L01RIK-001	2981	0.388	0.559	0.456	Non-m6A site
ENSMUST00000168012.2_1110002L01RIK-001	2998	0.700	0.547	0.639	m6A site (High confidence)
ENSMUST00000168012.2_1110002L01RIK-001	3024	0.245	0.501	0.347	Non-m6A site
ENSMUST00000168012.2_1110002L01RIK-001	3113	0.483	0.421	0.458	Non-m6A site
ENSMUST00000168012.2_1110002L01RIK-001	3196	0.306	0.429	0.355	Non-m6A site
ENSMUST00000168012.2_1110002L01RIK-001	3230	0.487	0.405	0.454	Non-m6A site
ENSMUST00000168012.2_1110002L01RIK-001	3247	0.311	0.458	0.370	Non-m6A site
ENSMUST00000168012.2_1110002L01RIK-001	3298	0.328	0.330	0.329	Non-m6A site
ENSMUST00000168012.2_1110002L01RIK-001	3384	0.480	0.270	0.396	Non-m6A site
ENSMUST00000168012.2_1110002L01RIK-001	3428	0.468	0.589	0.516	Non-m6A site
ENSMUST00000168012.2_1110002L01RIK-001	3463	0.522	0.555	0.535	Non-m6A site
ENSMUST00000168012.2_1110002L01RIK-001	3533	0.421	0.410	0.417	Non-m6A site
ENSMUST00000145859.2_ZFAS1-004	125	0.423	0.554	0.475	Non-m6A site
ENSMUST00000145859.2_ZFAS1-004	136	0.532	0.566	0.545	Non-m6A site
ENSMUST00000145859.2_ZFAS1-004	172	0.605	0.567	0.589	m6A site (Moderate confidence)
ENSMUST00000145859.2_ZFAS1-004	353	0.367	0.417	0.387	Non-m6A site
ENSMUST00000145859.2_ZFAS1-004	368	0.283	0.428	0.341	Non-m6A site
ENSMUST00000145859.2_ZFAS1-004	373	0.260	0.419	0.324	Non-m6A site
ENSMUST00000145859.2_ZFAS1-004	383	0.530	0.431	0.490	Non-m6A site
ENSMUST00000145859.2_ZFAS1-004	429	0.622	0.517	0.58	m6A site (Low confidence)
ENSMUST00000145859.2_ZFAS1-004	637	0.382	0.513	0.435	Non-m6A site
ENSMUST00000145859.2_ZFAS1-004	684	0.584	0.645	0.608	m6A site (Moderate confidence)
ENSMUST00000145859.2_ZFAS1-004	700	0.794	0.544	0.694	m6A site (Very high confidence)
ENSMUST00000145859.2_ZFAS1-004	738	0.207	0.515	0.330	Non-m6A site
ENSMUST00000145859.2_ZFAS1-004	848	0.265	0.419	0.327	Non-m6A site
ENSMUST00000145859.2_ZFAS1-004	893	0.385	0.478	0.422	Non-m6A site
ENSMUST00000145859.2_ZFAS1-004	935	0.274	0.541	0.381	Non-m6A site
ENSMUST00000145859.2_ZFAS1-004	1114	0.464	0.431	0.451	Non-m6A site
ENSMUST00000145859.2_ZFAS1-004	1289	0.319	0.532	0.404	Non-m6A site
ENSMUST00000145859.2_ZFAS1-004	1314	0.512	0.533	0.521	Non-m6A site
ENSMUST00000145859.2_ZFAS1-004	1394	0.531	0.498	0.518	Non-m6A site
ENSMUST00000145859.2_ZFAS1-004	1418	0.73	0.557	0.660	m6A site (High confidence)
ENSMUST00000145859.2_ZFAS1-004	1439	0.479	0.526	0.498	Non-m6A site
ENSMUST00000145859.2_ZFAS1-004	1465	0.644	0.474	0.576	m6A site (Low confidence)
ENSMUST00000145859.2_ZFAS1-004	1494	0.425	0.426	0.425	Non-m6A site
ENSMUST00000145859.2_ZFAS1-004	1573	0.500	0.364	0.446	Non-m6A site
ENSMUST00000145859.2_ZFAS1-004	1633	0.335	0.364	0.347	Non-m6A site
ENSMUST00000145859.2_ZFAS1-004	1726	0.476	0.391	0.442	Non-m6A site
ENSMUST00000145859.2_ZFAS1-004	1742	0.291	0.4	0.334	Non-m6A site
ENSMUST00000145859.2_ZFAS1-004	1805	0.364	0.352	0.359	Non-m6A site
ENSMUST00000145859.2_ZFAS1-004	1818	0.384	0.361	0.375	Non-m6A site
ENSMUST00000145859.2_ZFAS1-004	1860	0.319	0.423	0.361	Non-m6A site
ENSMUST00000145859.2_ZFAS1-004	1895	0.357	0.545	0.432	Non-m6A site
ENSMUST00000145859.2_ZFAS1-004	1899	0.472	0.507	0.486	Non-m6A site
ENSMUST00000145859.2_ZFAS1-004	1904	0.267	0.405	0.322	Non-m6A site
ENSMUST00000145859.2_ZFAS1-004	1927	0.536	0.443	0.498	Non-m6A site
ENSMUST00000145859.2_ZFAS1-004	1993	0.348	0.384	0.362	Non-m6A site
ENSMUST00000145859.2_ZFAS1-004	1999	0.468	0.398	0.440	Non-m6A site
ENSMUST00000145859.2_ZFAS1-004	2012	0.632	0.407	0.542	Non-m6A site
ENSMUST00000145859.2_ZFAS1-004	2231	0.201	0.327	0.251	Non-m6A site
ENSMUST00000145859.2_ZFAS1-004	2253	0.29	0.245	0.272	Non-m6A site
ENSMUST00000133808.1_C330006A16RIK-001	116	0.312	0.397	0.346	Non-m6A site
ENSMUST00000133808.1_C330006A16RIK-001	141	0.566	0.398	0.498	Non-m6A site
ENSMUST00000133808.1_C330006A16RIK-001	166	0.582	0.528	0.560	m6A site (Low confidence)
ENSMUST00000133808.1_C330006A16RIK-001	354	0.518	0.455	0.493	Non-m6A site
ENSMUST00000133808.1_C330006A16RIK-001	431	0.278	0.541	0.383	Non-m6A site
ENSMUST00000133808.1_C330006A16RIK-001	452	0.592	0.544	0.573	m6A site (Low confidence)
ENSMUST00000133808.1_C330006A16RIK-001	473	0.368	0.494	0.418	Non-m6A site
ENSMUST00000133808.1_C330006A16RIK-001	572	0.445	0.414	0.433	Non-m6A site
ENSMUST00000133808.1_C330006A16RIK-001	582	0.325	0.439	0.371	Non-m6A site
ENSMUST00000133808.1_C330006A16RIK-001	633	0.257	0.439	0.329	Non-m6A site
ENSMUST00000133808.1_C330006A16RIK-001	814	0.661	0.335	0.530	Non-m6A site
ENSMUST00000133808.1_C330006A16RIK-001	858	0.278	0.360	0.311	Non-m6A site
ENSMUST00000133808.1_C330006A16RIK-001	907	0.606	0.308	0.487	Non-m6A site
ENSMUST00000133808.1_C330006A16RIK-001	1079	0.567	0.63	0.592	m6A site (Moderate confidence)
ENSMUST00000133808.1_C330006A16RIK-001	1096	0.378	0.567	0.453	Non-m6A site
ENSMUST00000133808.1_C330006A16RIK-001	1244	0.345	0.379	0.358	Non-m6A site
ENSMUST00000133808.1_C330006A16RIK-001	1256	0.398	0.429	0.410	Non-m6A site
ENSMUST00000133808.1_C330006A16RIK-001	1289	0.536	0.506	0.524	Non-m6A site
ENSMUST00000133808.1_C330006A16RIK-001	1354	0.539	0.563	0.548	Non-m6A site
ENSMUST00000133808.1_C330006A16RIK-001	1376	0.407	0.57	0.472	Non-m6A site
ENSMUST00000133808.1_C330006A16RIK-001	1393	0.466	0.567	0.506	Non-m6A site
ENSMUST00000133808.1_C330006A16RIK-001	1417	0.558	0.500	0.535	Non-m6A site
ENSMUST00000133808.1_C330006A16RIK-001	1457	0.272	0.451	0.343	Non-m6A site
ENSMUST00000133808.1_C330006A16RIK-001	1511	0.348	0.491	0.405	Non-m6A site
ENSMUST00000133808.1_C330006A16RIK-001	1534	0.320	0.545	0.410	Non-m6A site
ENSMUST00000133808.1_C330006A16RIK-001	1570	0.532	0.562	0.544	Non-m6A site
ENSMUST00000133808.1_C330006A16RIK-001	1630	0.620	0.546	0.591	m6A site (Moderate confidence)
ENSMUST00000133808.1_C330006A16RIK-001	1639	0.522	0.494	0.511	Non-m6A site
ENSMUST00000133808.1_C330006A16RIK-001	1658	0.350	0.562	0.435	Non-m6A site
ENSMUST00000133808.1_C330006A16RIK-001	1671	0.221	0.597	0.371	Non-m6A site
ENSMUST00000133808.1_C330006A16RIK-001	1757	0.273	0.444	0.341	Non-m6A site
ENSMUST00000133808.1_C330006A16RIK-001	1873	0.254	0.536	0.367	Non-m6A site
ENSMUST00000133808.1_C330006A16RIK-001	1907	0.516	0.606	0.552	Non-m6A site
ENSMUST00000133808.1_C330006A16RIK-001	1920	0.374	0.625	0.475	Non-m6A site
ENSMUST00000133808.1_C330006A16RIK-001	1959	0.469	0.539	0.497	Non-m6A site
ENSMUST00000133808.1_C330006A16RIK-001	1973	0.607	0.463	0.549	Non-m6A site
ENSMUST00000133808.1_C330006A16RIK-001	2051	0.253	0.610	0.395	Non-m6A site
ENSMUST00000133808.1_C330006A16RIK-001	2070	0.280	0.637	0.423	Non-m6A site
ENSMUST00000133808.1_C330006A16RIK-001	2075	0.333	0.594	0.437	Non-m6A site
ENSMUST00000133808.1_C330006A16RIK-001	2084	0.332	0.539	0.415	Non-m6A site
ENSMUST00000133808.1_C330006A16RIK-001	2097	0.727	0.475	0.626	m6A site (High confidence)
ENSMUST00000133808.1_C330006A16RIK-001	2104	0.337	0.476	0.393	Non-m6A site
ENSMUST00000133808.1_C330006A16RIK-001	2117	0.360	0.504	0.418	Non-m6A site
ENSMUST00000133808.1_C330006A16RIK-001	2212	0.457	0.386	0.429	Non-m6A site
ENSMUST00000133808.1_C330006A16RIK-001	2255	0.249	0.332	0.282	Non-m6A site
ENSMUST00000133808.1_C330006A16RIK-001	2383	0.545	0.386	0.481	Non-m6A site
ENSMUST00000133808.1_C330006A16RIK-001	2465	0.199	0.338	0.255	Non-m6A site
ENSMUST00000159404.7_GAS5-015	43	0.499	0.527	0.510	Non-m6A site
ENSMUST00000159404.7_GAS5-015	57	0.561	0.558	0.560	m6A site (Low confidence)
ENSMUST00000159404.7_GAS5-015	115	0.674	0.436	0.578	m6A site (Low confidence)
ENSMUST00000159404.7_GAS5-015	135	0.283	0.399	0.329	Non-m6A site
ENSMUST00000159404.7_GAS5-015	166	0.337	0.483	0.395	Non-m6A site
ENSMUST00000159404.7_GAS5-015	203	0.555	0.425	0.503	Non-m6A site
ENSMUST00000159404.7_GAS5-015	311	0.28	0.364	0.313	Non-m6A site
ENSMUST00000159404.7_GAS5-015	361	0.3	0.507	0.383	Non-m6A site
ENSMUST00000159404.7_GAS5-015	374	0.627	0.436	0.550	Non-m6A site
ENSMUST00000159404.7_GAS5-015	467	0.257	0.500	0.354	Non-m6A site
ENSMUST00000159404.7_GAS5-015	528	0.370	0.474	0.412	Non-m6A site
ENSMUST00000159404.7_GAS5-015	536	0.660	0.519	0.604	m6A site (Moderate confidence)
ENSMUST00000141090.7_SNHG3-003	123	0.579	0.583	0.581	m6A site (Low confidence)
ENSMUST00000141090.7_SNHG3-003	129	0.591	0.548	0.573	m6A site (Low confidence)
ENSMUST00000141090.7_SNHG3-003	138	0.374	0.512	0.429	Non-m6A site
ENSMUST00000141090.7_SNHG3-003	142	0.256	0.545	0.372	Non-m6A site
ENSMUST00000141090.7_SNHG3-003	154	0.272	0.596	0.401	Non-m6A site
ENSMUST00000141090.7_SNHG3-003	208	0.323	0.398	0.353	Non-m6A site
ENSMUST00000141090.7_SNHG3-003	236	0.287	0.490	0.368	Non-m6A site
ENSMUST00000141090.7_SNHG3-003	388	0.362	0.337	0.352	Non-m6A site
ENSMUST00000141090.7_SNHG3-003	435	0.358	0.325	0.344	Non-m6A site
ENSMUST00000141090.7_SNHG3-003	484	0.327	0.324	0.325	Non-m6A site
ENSMUST00000141090.7_SNHG3-003	498	0.251	0.230	0.242	Non-m6A site
ENSMUST00000181570.1_GPR137B-PS-201	46	0.511	0.334	0.440	Non-m6A site
ENSMUST00000181570.1_GPR137B-PS-201	272	0.541	0.359	0.468	Non-m6A site
ENSMUST00000181570.1_GPR137B-PS-201	365	0.630	0.394	0.535	Non-m6A site
ENSMUST00000181570.1_GPR137B-PS-201	490	0.299	0.405	0.341	Non-m6A site
ENSMUST00000181570.1_GPR137B-PS-201	518	0.529	0.558	0.540	Non-m6A site
ENSMUST00000181570.1_GPR137B-PS-201	524	0.535	0.554	0.542	Non-m6A site
ENSMUST00000181570.1_GPR137B-PS-201	563	0.389	0.513	0.439	Non-m6A site
ENSMUST00000181570.1_GPR137B-PS-201	635	0.366	0.422	0.388	Non-m6A site
ENSMUST00000181570.1_GPR137B-PS-201	701	0.513	0.438	0.483	Non-m6A site
ENSMUST00000181570.1_GPR137B-PS-201	733	0.572	0.478	0.534	Non-m6A site
ENSMUST00000181570.1_GPR137B-PS-201	738	0.376	0.494	0.423	Non-m6A site
ENSMUST00000181570.1_GPR137B-PS-201	788	0.587	0.591	0.589	m6A site (Moderate confidence)
ENSMUST00000181570.1_GPR137B-PS-201	803	0.658	0.623	0.644	m6A site (High confidence)
ENSMUST00000181570.1_GPR137B-PS-201	818	0.690	0.605	0.656	m6A site (High confidence)
ENSMUST00000181570.1_GPR137B-PS-201	845	0.524	0.580	0.547	Non-m6A site
ENSMUST00000181570.1_GPR137B-PS-201	886	0.44	0.463	0.449	Non-m6A site
ENSMUST00000181570.1_GPR137B-PS-201	977	0.527	0.466	0.502	Non-m6A site
ENSMUST00000181570.1_GPR137B-PS-201	996	0.250	0.506	0.352	Non-m6A site
ENSMUST00000181570.1_GPR137B-PS-201	1041	0.286	0.429	0.343	Non-m6A site
ENSMUST00000181570.1_GPR137B-PS-201	1066	0.351	0.408	0.374	Non-m6A site
ENSMUST00000181570.1_GPR137B-PS-201	1142	0.446	0.370	0.416	Non-m6A site
ENSMUST00000181570.1_GPR137B-PS-201	1175	0.342	0.467	0.392	Non-m6A site
ENSMUST00000181570.1_GPR137B-PS-201	1232	0.454	0.575	0.503	Non-m6A site
ENSMUST00000181570.1_GPR137B-PS-201	1238	0.627	0.515	0.582	m6A site (Low confidence)
ENSMUST00000181570.1_GPR137B-PS-201	1334	0.250	0.463	0.335	Non-m6A site
ENSMUST00000181570.1_GPR137B-PS-201	1339	0.397	0.5	0.438	Non-m6A site
ENSMUST00000181570.1_GPR137B-PS-201	1354	0.358	0.457	0.397	Non-m6A site
ENSMUST00000181570.1_GPR137B-PS-201	1444	0.270	0.475	0.352	Non-m6A site
ENSMUST00000181570.1_GPR137B-PS-201	1465	0.325	0.565	0.421	Non-m6A site
ENSMUST00000181570.1_GPR137B-PS-201	1481	0.528	0.459	0.500	Non-m6A site
ENSMUST00000181570.1_GPR137B-PS-201	1497	0.303	0.477	0.373	Non-m6A site
ENSMUST00000181570.1_GPR137B-PS-201	1509	0.249	0.444	0.327	Non-m6A site
ENSMUST00000181570.1_GPR137B-PS-201	1549	0.541	0.4	0.484	Non-m6A site
ENSMUST00000181570.1_GPR137B-PS-201	1597	0.542	0.471	0.514	Non-m6A site
ENSMUST00000181570.1_GPR137B-PS-201	1674	0.343	0.523	0.415	Non-m6A site
ENSMUST00000181570.1_GPR137B-PS-201	1697	0.459	0.464	0.461	Non-m6A site
ENSMUST00000181570.1_GPR137B-PS-201	1748	0.422	0.482	0.446	Non-m6A site
ENSMUST00000181570.1_GPR137B-PS-201	1802	0.417	0.359	0.394	Non-m6A site
ENSMUST00000181570.1_GPR137B-PS-201	1824	0.624	0.418	0.542	Non-m6A site
ENSMUST00000181570.1_GPR137B-PS-201	1870	0.749	0.444	0.627	m6A site (High confidence)
ENSMUST00000181570.1_GPR137B-PS-201	1933	0.497	0.536	0.512	Non-m6A site
ENSMUST00000181570.1_GPR137B-PS-201	1940	0.609	0.516	0.572	m6A site (Low confidence)
ENSMUST00000181570.1_GPR137B-PS-201	1944	0.436	0.524	0.471	Non-m6A site
ENSMUST00000181570.1_GPR137B-PS-201	2002	0.359	0.409	0.379	Non-m6A site
ENSMUST00000181570.1_GPR137B-PS-201	2073	0.274	0.428	0.335	Non-m6A site
ENSMUST00000181570.1_GPR137B-PS-201	2086	0.326	0.387	0.350	Non-m6A site
ENSMUST00000181570.1_GPR137B-PS-201	2164	0.504	0.405	0.464	Non-m6A site
ENSMUST00000181570.1_GPR137B-PS-201	2365	0.469	0.385	0.435	Non-m6A site
ENSMUST00000181570.1_GPR137B-PS-201	2439	0.746	0.380	0.600	m6A site (Moderate confidence)
ENSMUST00000181570.1_GPR137B-PS-201	2551	0.606	0.548	0.583	m6A site (Low confidence)
ENSMUST00000181570.1_GPR137B-PS-201	2572	0.253	0.601	0.392	Non-m6A site
ENSMUST00000181570.1_GPR137B-PS-201	2686	0.297	0.418	0.345	Non-m6A site
ENSMUST00000181570.1_GPR137B-PS-201	2825	0.287	0.585	0.406	Non-m6A site
[truncated: 22,142 more rows]
