# Supplementary material for: Identifying sequence features that drive ribosomal association for lncRNA
Source: BMC Genomics. 2018 Dec 31;19(Suppl 10):906. doi: 10.1186/s12864-018-5275-8 (PMC6311901; doi:10.1186/s12864-018-5275-8)
Supplement: Supplementary file 3 — Raw data for mouse. (ZIP 5080 kb) [file 12864_2018_5275_MOESM3_ESM.zip › raw_mouse/11_mouse_redundant_features.txt]

feature_1	feature_2(removed)	correlation(r)
fLen	maxELen	0.94
fLen	avgELen	0.825
fLen	pOrfLen	0.88
fLen	pOrf5utrLen	0.907
fLen	fOrf3utrLen	0.917
fLen	uOrf3utrLen	0.877
gc	avgEgc	0.89
fELen	minELen	0.892
fELen	avgELen	0.803
minELen	avgELen	0.853
minELen	maxILen	-0.805
minELen	fIgc	-0.819
minELen	maxIgc	-0.832
minELen	avgIgc	-0.811
maxELen	avgELen	0.929
maxELen	pOrfLen	0.804
maxELen	pOrf5utrLen	0.864
maxELen	fOrf3utrLen	0.874
maxELen	uOrf3utrLen	0.82
fEgc	maxEgc	0.887
fEgc	avgEgc	0.826
maxEgc	avgEgc	0.856
fILen	minILen	0.953
fILen	maxILen	0.977
fILen	avgILen	0.984
fILen	fIgc	0.855
fILen	minIgc	0.864
fILen	maxIgc	0.859
fILen	avgIgc	0.871
minILen	maxILen	0.935
minILen	avgILen	0.957
minILen	fIgc	0.856
minILen	minIgc	0.885
minILen	maxIgc	0.85
minILen	avgIgc	0.876
maxILen	avgILen	0.997
maxILen	fIgc	0.878
maxILen	minIgc	0.866
maxILen	maxIgc	0.885
maxILen	avgIgc	0.882
avgILen	fIgc	0.881
avgILen	minIgc	0.878
avgILen	maxIgc	0.884
avgILen	avgIgc	0.889
fIgc	minIgc	0.976
fIgc	maxIgc	0.994
fIgc	avgIgc	0.991
minIgc	maxIgc	0.973
minIgc	avgIgc	0.993
maxIgc	avgIgc	0.992
pOrfSp	uOrf3utrSp	0.825
pOrf5utrLen	fOrf3utrLen	0.846
pOrf5utrLen	uOrfLen	0.865
pOrf5utrCov	uOrf3utrCov	-0.835
pOrf3utrSp	pOrf3utrSpFC	0.904
fOrfSp	fOrf3utrSpFC	-0.883
fOrf3utrLen	uOrf3utrLen	0.867
fOrf3utrSp	uOrf3utrSp	0.863
uOrfCov	uOrf3utrCov	-0.926
uOrf5utrSp	uOrf5utrSpFC	0.808
m6aNearTIS_log	m6aNearfORFstart_log	0.881
m6aNearTTS_log	m6aNearpORFend_log	0.888
m6aNearpORFstart_log	m6aNearuORFend_log	0.854
m6aNearfORFstart_log	m6aNearfORFend_log	0.837
g4NearTIS_log	g4NearfORFstart_log	0.906
g4NearTIS_log	g4NearuORFstart_log	0.887
g4NearTIS_log	g4NearfORFend_log	0.836
g4NearTTS_log	g4NearpORFend_log	0.91
g4NearpORFstart_log	g4NearuORFend_log	0.814
g4NearfORFstart_log	g4NearuORFstart_log	0.84
g4NearfORFstart_log	g4NearfORFend_log	0.869
m6aNearTIS_%	m6aNearfORFstart_%	0.956
m6aNearTIS_%	m6aNearuORFstart_%	0.965
m6aNearTIS_%	m6aNearfORFend_%	0.878
m6aNearTTS_%	m6aNearpORFend_%	0.961
m6aNearpORFstart_%	m6aNearuORFend_%	0.925
m6aNearfORFstart_%	m6aNearuORFstart_%	0.94
m6aNearfORFstart_%	m6aNearfORFend_%	0.944
m6aNearuORFstart_%	m6aNearfORFend_%	0.867
g4NearTIS_%	g4NearfORFstart_%	0.951
g4NearTIS_%	g4NearuORFstart_%	0.972
g4NearTIS_%	g4NearfORFend_%	0.901
g4NearTTS_%	g4NearpORFend_%	0.934
g4NearpORFstart_%	g4NearuORFend_%	0.854
g4NearfORFstart_%	g4NearuORFstart_%	0.946
g4NearfORFstart_%	g4NearfORFend_%	0.97
g4NearuORFstart_%	g4NearfORFend_%	0.899
pOrfSeqTrimer	pOrfSeqHexamer	0.881
