# Supplementary material for: Identifying sequence features that drive ribosomal association for lncRNA
Source: BMC Genomics. 2018 Dec 31;19(Suppl 10):906. doi: 10.1186/s12864-018-5275-8 (PMC6311901; doi:10.1186/s12864-018-5275-8)
Supplement: Supplementary file 3 — Raw data for mouse. (ZIP 5080 kb) [file 12864_2018_5275_MOESM3_ESM.zip › raw_mouse/8_mouse_stemprob.txt]

## program: ParasoR(PMID:27153986)
## date: 2018-4-24
## contact: zengxchao[at]gmail.com
ENSMUST00000130875.7_1810058I24RIK-003	0.668	0.670	0.962	0.947	0.661	0.980	0.999	0.976	0.995	0.919	0.951	0.990	0.999	0.996	0.994	0.895	0.769	0.003	0.011	0.086	0.119	0.368	0.380	0.007	0.069	0.053	0.008	0.013	0.098	0.096	0.095	0.099	0.098	0.101	0.183	0.075	0.017	0.033	0.067	0.070	0.044	0.030	0.029	0.026	0.004	0.090	0.513	0.464	0.007	0.030	0.011	0.015	0.004	0.777	0.997	0.998	0.999	1.000	1.000	0.999	0.999	0.896	0.993	0.997	0.978	0.148	0.374	0.432	0.881	0.923	0.910	0.770	0.435	0.912	0.959	0.965	0.953	0.865	0.351	0.340	0.275	0.317	0.196	0.559	0.641	0.649	0.757	0.848	0.390	0.881	0.971	0.865	0.799	0.123	0.681	0.497	0.975	0.971	0.798	0.493	0.040	0.328	0.321	0.317	0.488	0.495	0.975	0.982	0.850	0.876	0.529	0.861	0.812	0.795	0.722	0.604	0.302	0.278	0.257	0.538	0.470	0.512	0.515	0.543	0.741	0.730	0.723	0.066	0.063	0.044	0.067	0.067	0.960	0.938	0.954	0.807	0.955	0.712	0.915	0.919	0.252	0.063	0.259	0.992	0.976	0.973	0.909	0.529	0.035	0.027	0.027	0.529	0.875	0.910	0.909	0.967	0.717	0.841	0.709	0.643	0.974	0.964	0.797	0.300	0.309	0.653	0.613	0.884	0.827	0.627	0.753	0.867	0.973	0.766	0.410	0.362	0.568	0.793	0.984	0.990	0.994	0.997	0.991	0.962	0.714	0.573	0.472	0.644	0.507	0.698	0.498	0.129	0.421	0.735	0.922	0.972	0.948	0.948	0.763	0.912	0.753	0.419	0.068	0.060	0.312	0.247	0.036	0.467	0.425	0.363	0.024	0.030	0.055	0.985	0.997	0.992	0.810	0.055	0.076	0.086	0.083	0.818	0.992	0.993	0.979	0.069	0.042	0.008	0.010	0.017	0.165	0.252	0.964	0.969	0.965	0.914	0.864	0.375	0.387	0.114	0.311	0.289	0.777	0.585	0.582	0.593	0.645	0.075	0.333	0.798	0.676	0.538	0.451	0.589	0.920	0.899	0.686	0.176	0.406	0.810	0.619	0.462	0.613	0.645	0.926	0.478	0.703	0.761	0.738	0.103	0.996	0.999	0.996	0.996	0.998	0.999	0.995	0.994	0.986	0.028	0.047	0.036	0.091	0.123	0.430	0.151	0.918	0.998	0.952	0.967	0.060	0.064	0.027	0.004	0.018	0.972	0.993	0.949	0.860	0.182	0.185	0.316	0.124	0.254	0.227	0.025	0.876	0.928	0.995	0.963	0.088	0.068	0.058	0.021	0.014	0.872	0.912	0.911	0.972	0.183	0.278	0.125	0.306	0.284	0.079	0.084	0.978	0.995	0.998	1.000	0.999	1.000	1.000	0.999	0.946	0.084	0.169	0.092	0.857	0.866	0.822	0.272	0.595	0.790	0.800	0.534	0.094	0.844	0.692	0.694	0.946	0.757	0.752	0.449	0.906	0.896	0.859	0.856	0.630	0.680	0.662	0.813	0.673	0.672	0.645	0.301	0.706	0.923	0.971	0.997	0.992	0.008	0.941	0.948	0.709	0.183	0.994	0.999	0.975	0.980	0.672	0.720	0.718	0.987	0.884	0.301	0.307	0.212	0.225	0.979	0.936	0.107	0.931	0.975	0.512	0.498	0.996	0.995	0.956	0.988	0.070	0.105	0.072	0.034	0.044	0.077	0.947	0.949	0.975	0.935	0.963	0.961	0.984	0.132	0.995	0.830	0.147	0.265	0.941	0.892	0.858	0.876	0.568	0.997	0.998	0.990	0.862	0.029	0.319	0.326	0.412	0.402	0.358	0.737	0.727	0.562	0.567	0.836	0.809	0.897	0.903	0.896	0.385	0.801	0.917	0.933	0.733	0.068	0.397	0.436	0.176	0.239	0.390	0.684	0.741	0.265	0.321	0.309	0.264	0.313	0.400	0.278	0.054	0.230	0.314	0.294	0.256	0.147	0.372	0.498	0.356	0.331	0.327	0.387	0.094	0.045	0.509	0.867	0.806	0.618	0.848	0.717	0.729	0.859	0.668	0.737	0.737	0.761	0.823	0.054	0.706	0.929	0.972	0.316	0.060	0.285	0.981	0.951	0.903	0.686	0.590	0.892	0.963	0.950	0.995	0.996	0.959	0.780	0.781	0.220	0.215	0.986	0.989	0.958	0.549	0.023	0.164	0.215	0.644	0.814	0.791	0.867	0.645	0.801	0.492	0.641	0.955	0.956	0.949	0.953	0.961	0.784	0.990	0.987	0.997	0.981	0.021	0.722	0.010	0.049	0.040	0.042	0.005	0.002	0.726	0.955	0.953	0.953	0.993	0.843	0.769	0.752	0.170	0.163	0.807	0.967	0.987	0.805	0.032	0.126	0.189	0.731	0.749	0.675	0.582	0.202	0.186	0.775	0.805	0.246	0.368	0.370	0.551	0.530	0.556	0.477	0.555	0.358	0.305	0.369	0.341	0.315	0.464	0.688	0.690	0.509	0.271	0.404	0.611	0.646	0.293	0.552	0.597	0.806	0.876	0.980	0.318	0.240	0.809	0.952	0.560	0.872	0.565	0.870	0.866	0.968	0.564	0.559	0.618	0.605	0.498	0.613	0.649	0.629	0.545	0.939	0.995	0.933	0.472	0.472	0.472	0.934	0.999	0.996	0.991	0.961	0.543	0.501	0.410	0.001	0.004	0.481	0.475	0.745	0.138	0.529	0.956	0.944	0.730	0.343	0.570	0.963	0.931	0.909	0.958	0.917	0.734	0.495	0.205	0.364	0.405	0.108	0.043	0.037	0.453	0.553	0.558	0.468	0.243	0.381	0.498	0.475	0.167	0.228	0.310	0.301	0.425	0.381	0.308	0.528	0.459	0.181	0.221	0.250	0.471	0.234	0.649	0.842	0.913	0.862	0.573	0.211	0.270	0.777	0.801	0.790	0.682	0.817	0.865	0.757
ENSMUST00000201653.1_CCT6A-003	0.443	0.779	0.827	0.842	0.872	0.156	0.172	0.046	0.617	0.630	0.667	0.685	0.152	0.668	0.531	0.013	0.743	0.931	0.920	0.020	0.013	0.939	0.940	0.432	0.018	0.448	0.983	0.979	0.978	0.973	0.993	0.989	0.032	0.007	0.949	0.033	0.137	0.109	0.725	0.017	0.001	0.583	0.898	0.877	0.524	0.324	0.314	0.021	0.098	0.100	0.413	0.227	0.576	0.912	0.905	0.357	0.057	0.721	0.104	0.113	0.954	0.044	0.029	0.974	0.983	0.984	0.983	0.989	0.984	0.918	0.979	0.977	0.057	0.057	0.935	0.942	0.750	0.005	0.640	0.890	0.985	0.985	0.979	0.977	0.624	0.033	0.046	0.049	0.660	0.963	0.950	0.970	0.983	0.945	0.756	0.149	0.340	0.340	0.368	0.261	0.884	0.897	0.433	0.985	0.937	0.835	0.579	0.057	0.934	0.913	0.961	0.944	0.457	0.910	0.952	0.983	0.690	0.919	0.793	0.795	0.584	0.642	0.636	0.773	0.792	0.633	0.889	0.901	0.797	0.378	0.798	0.798	0.318	0.837	0.878	0.986	0.985	0.871	0.869	0.769	0.044	0.177	0.189	0.034	0.007	0.031	0.025	0.039	0.086	0.088	0.880	0.979	0.039	0.982	0.958	0.956	0.963	0.960	0.003	0.407	0.082	0.951	0.951	0.994	0.988	0.927	0.987	0.996	0.993	0.965	0.995	0.999	0.998	0.928	0.833	0.043	0.042	0.043	0.042	0.826	0.897	0.957	0.963	0.987	0.998	0.997	0.998	0.994	0.648	0.128	0.122	0.013	0.010	0.025	0.112	0.096	0.090	0.009	0.014	0.802	0.958	0.968	0.963	0.963	0.031	0.045	0.016	0.962	0.978	0.978	0.969	0.836	0.006	0.018	0.021	0.740	0.935	0.957	0.888	0.443	0.037	0.040	0.022	0.990	0.993	0.980	1.000	0.998	0.058	0.022	0.000	0.000	0.000	0.001	0.081	0.048	0.984	0.983	0.997	0.997	0.992	0.012	0.009	0.438	0.022	0.880	0.914	0.920	0.750	0.308	0.986	0.990	0.972	0.932	0.057	0.399	0.090	0.996	0.969	0.999	0.989	0.982	0.054	0.992	0.940	0.135	0.165	0.838	0.872	0.921	0.908	0.909	0.896	0.749	0.265	0.749	0.787	0.776	0.662	0.992	0.841	0.233	0.567	0.816	0.909	0.910	0.909	0.909	0.815	0.093	0.095	0.091	0.036	0.065	0.095	0.828	0.993	0.926	0.925	0.963	0.930	0.872	0.823	0.801	0.517	0.691	0.571	0.838	0.871	0.378	0.295	0.295	0.963	0.998	0.991	0.990	0.598	0.594	0.924	0.888	0.003	0.737	0.831	0.830	0.119	0.909	0.941	0.159	0.224	0.102	0.488	0.605	0.185	0.096	0.096	0.680	0.835	0.943	0.930	0.980	0.416	0.286	0.194	0.186	0.136	0.144	0.304	0.176	0.726	0.947	0.876	0.813	0.750	0.140	0.091	0.726	0.690	0.042	0.015	0.854	0.937	0.166	0.903	0.900	0.861	0.108	0.853	0.917	0.885	0.984	0.972	0.960	0.916	0.132	0.625	0.695	0.664	0.539	0.804	0.416	0.949	0.678	0.912	0.710	0.844	0.568	0.922	0.948	0.478	0.420	0.307	0.366	0.806	0.911	0.942	0.864	0.589	0.678	0.906	0.916	0.951	0.810	0.644	0.877	0.612	0.949	0.955	0.933	0.356	0.377	0.412	0.413	0.405	0.038	0.008	0.041	0.968	0.977	0.972	0.944	0.822	0.521	0.836	0.814	0.719	0.030	0.101	0.083	0.098	0.044	0.022	0.032	0.099	0.098	0.090	0.124	0.085	0.078	0.019	0.017	0.101	0.111	0.218	0.208	0.190	0.131	0.010	0.008	0.008	0.015	0.020	0.026	0.022	0.024	0.016	0.014	0.008	0.007	0.005	0.001
ENSMUST00000131787.1_2410006H16RIK-001	0.001	0.019	0.026	0.045	0.846	0.997	1.000	1.000	0.989	0.022	0.037	0.015	0.015	0.109	0.015	0.998	1.000	1.000	1.000	0.997	0.985	0.867	0.014	0.999	1.000	1.000	0.999	0.014	0.013	0.859	0.011	0.015	0.001	0.013	0.002	0.014	0.878	0.014	0.014	0.999	0.987	0.989	0.989	0.862	0.985	0.998	0.999	1.000	1.000	0.998	0.044	0.100	0.010	0.995	0.999	0.999	0.998	0.848	0.968	1.000	1.000	0.998	0.000	0.984	0.985	0.984	1.000	0.997	0.015	0.979	0.998	0.996	0.064	0.065	0.981	0.986	0.985	0.993	0.992	0.106	0.854	0.719	0.901	0.209	0.007	0.948	0.949	0.948	0.948	0.939	0.995	0.060	0.052	0.051	0.966	0.990	0.959	0.946	0.051	0.010	0.033	0.927	0.999	0.991	0.928	0.989	0.988	0.950	0.946	0.984	0.977	0.228	0.206	0.777	0.977	0.982	0.778	0.798	0.768	0.372	0.954	0.980	0.979	0.943	0.972	0.863	0.998	0.999	0.995	0.999	0.999	0.991	0.982	0.985	0.985	0.935	0.111	0.556	0.221	0.936	0.549	0.487	0.462	0.995	0.986	0.992	0.876	0.069	0.798	0.809	0.333	0.147	0.143	0.883	0.962	0.908	0.870	0.798	0.871	0.152	0.785	0.825	0.977	0.206	0.845	0.903	0.964	0.780	0.711	0.026	0.062	0.951	0.981	0.658	0.416	0.660	0.567	0.089	0.194	0.029	0.317	0.342	0.271	0.516	0.461	0.748	0.552	0.591	0.926	0.688	0.487	0.396	0.658	0.051	0.290	0.984	0.892	0.804	0.936	0.981	0.323	0.956	0.869	0.855	0.723	0.639	0.028	0.054	0.060	0.067	0.220	0.245	0.296	0.291	0.083	0.734	0.872	0.720	0.702	0.693	0.297	0.993	0.987	0.878	0.773	0.863	0.007	0.038	0.521	0.234	0.850	0.967	0.920	0.955	0.770	0.606	0.704	0.680	0.502	0.487	0.326	0.390	0.642	0.671	0.669	0.817	0.387	0.698	0.652	0.900	0.798	0.963	0.418	0.292	0.819	0.834	0.864	0.851	0.709	0.075	0.963	0.965	0.856	0.179	0.850	0.838	0.605	0.192	0.271	0.765	0.897	0.889	0.081	0.072	0.916	0.895	0.945	0.962	0.915	0.913	0.058	0.884	0.953	0.111	0.861	0.944	0.997	0.989	0.997	0.993	0.996	0.989	0.996	0.872	0.830	0.028	0.620	0.821	0.856	0.320	0.908	0.915	0.501	0.598	0.803	0.682	0.442	0.741	0.834	0.817	0.420	0.053	0.003	0.009	0.015	0.123	0.229	0.314	0.941	0.906	0.953	0.956	0.943	0.065	0.063	0.044	0.993	0.994	0.985	0.007	0.991	0.991	0.994	0.999	0.997	0.012	0.987	0.997	0.987	0.958	0.691	0.833	0.852	0.882	0.856	0.979	0.906	0.837	0.130	0.154	0.112	0.195	0.210	0.289	0.943	0.803	0.829	0.854	0.944	0.934	0.980	0.130	0.132	0.131	0.831	0.973	0.862	0.865	0.984	0.978	0.992	0.985	0.227	0.293	0.042	0.064	0.015	0.140	0.173	0.177	0.206	0.139	0.176	0.079	0.846	0.836	0.842	0.986	0.999	0.991	0.999	0.966	0.858	0.911	0.852	0.974	0.974	0.996	0.989	0.201	0.257	0.771	0.868	0.985	0.876	0.993	0.994	0.928	0.119	0.014	0.024	0.011	0.065	0.069	0.034	0.831	0.891	0.989	1.000	1.000	0.992	0.887	0.033	0.094	0.101	0.020	0.064	0.044	0.812	0.872	0.487	0.455	0.859	0.884	0.877	0.822	0.706	0.017	0.053	0.053	0.801	0.933	0.944	0.934	0.898	0.888	0.033	0.042	0.080	0.092	0.983	0.984	0.977	0.955	0.875	0.772	0.026	0.021	0.017	0.007	0.012	0.010
ENSMUST00000128960.1_BRIP1OS-001	0.139	0.293	0.341	0.344	0.241	0.300	0.201	0.056	0.042	0.034	0.012	0.016	0.142	0.375	0.184	0.928	0.839	0.978	0.983	0.985	0.815	0.871	0.687	0.168	0.206	0.783	0.754	0.741	0.662	0.358	0.395	0.294	0.312	0.337	0.087	0.069	0.430	0.610	0.615	0.292	0.588	0.542	0.159	0.276	0.925	0.943	0.913	0.670	0.076	0.080	0.066	0.022	0.018	0.014	0.010	0.015	0.017	0.258	0.543	0.417	0.172	0.707	0.970	0.957	0.935	0.907	0.951	0.996	0.995	0.993	0.993	0.998	0.997	0.991	0.977	0.808	0.372	0.064	0.298	0.394	0.406	0.292	0.965	0.958	0.131	0.753	0.285	0.016	0.019	0.033	0.333	0.689	0.473	0.947	0.931	0.286	0.555	0.565	0.298	0.294	0.106	0.247	0.753	0.947	0.986	0.769	0.903	0.744	0.734	0.727	0.739	0.413	0.221	0.265	0.293	0.640	0.990	0.986	0.718	0.709	0.633	0.050	0.053	0.464	0.661	0.344	0.936	0.950	0.956	0.865	0.563	0.029	0.074	0.102	0.247	0.669	0.994	0.987	0.936	0.914	0.943	0.921	0.989	0.994	0.898	0.929	0.948	0.949	0.941	0.960	0.975	0.508	0.328	0.355	0.247	0.522	0.779	0.810	0.922	0.966	0.509	0.729	0.437	0.224	0.740	0.911	0.980	0.783	0.863	0.851	0.182	0.653	0.774	0.465	0.718	0.639	0.687	0.579	0.314	0.935	0.985	0.985	0.996	0.993	0.893	0.633	0.054	0.045	0.004	0.148	0.727	0.971	0.987	0.983	0.994	0.993	0.982	0.371	0.921	0.823	0.858	0.916	0.871	0.651	0.735	0.961	0.865	0.444	0.473	0.751	0.643	0.744	0.062	0.103	0.696	0.848	0.814	0.889	0.619	0.433	0.723	0.898	0.194	0.896	0.834	0.609	0.543	0.383	0.626	0.726	0.797	0.876	0.909	0.855	0.477	0.621	0.497	0.148	0.158	0.169	0.405	0.548	0.629	0.675	0.597	0.459	0.664	0.617	0.617	0.421	0.223	0.534	0.440	0.331	0.189	0.337	0.241	0.359	0.566	0.231	0.440	0.385	0.562	0.524	0.506	0.286	0.507	0.405	0.944	0.958	0.968	0.927	0.496	0.583	0.359	0.552	0.858	0.913	0.575	0.683	0.935	0.963	0.140	0.878	0.860	0.950	0.981	0.978	0.103	0.899	0.890	0.894	0.889	0.818	0.005	0.940	0.985	0.994	0.107	0.997	1.000	0.982	0.098	0.001	0.017	0.026	0.967	0.980	0.952	0.045	0.967	0.964	0.993	0.043	0.041	0.035	0.009	0.993	1.000	0.994	0.014	0.959	0.961	0.951	0.948	0.938	0.928	0.043	0.894	0.892	0.886	0.866	0.977	0.983	0.936	0.809	0.057	0.918	0.929	0.907	0.928	0.876	0.697	0.719	0.722	0.613	0.723	0.823	0.484	0.754	0.477	0.513	0.397	0.415	0.652	0.338	0.202	0.171	0.175	0.183	0.301	0.305	0.217	0.882	0.887	0.885	0.862	0.080	0.877	0.139	0.933	0.886	0.922	0.123	0.193	0.184	0.114	0.172	0.979	0.992	0.888	0.202	0.983	0.113	0.848	0.878	0.991	0.897	0.189	0.287	0.279	0.844	0.834	0.726	0.836	0.837	0.961	0.923	0.877	0.969	0.693	0.861	0.879	0.897	0.892	0.904	0.508	0.240	0.617	0.656	0.653	0.103	0.587	0.346	0.859	0.891	0.967	0.564	0.179	0.172	0.595	0.844	0.980	0.972	0.939	0.903	0.158	0.034	0.429	0.426	0.406	0.079	0.083	0.881	0.961	0.947	0.436	0.057	0.216	0.032	0.789	0.836	0.692	0.753	0.606	0.021	0.067	0.176	0.228	0.831	0.778	0.945	0.930	0.026	0.018	0.006	0.372	0.374	0.371	0.376	0.961	0.960	0.969	0.965	0.979	0.997	0.998	0.998	0.945	0.405	0.421	0.939	0.952	0.915	0.416	0.046	0.678	0.935	0.989	0.676	0.643	0.610	0.964	0.996	0.996	0.407	0.607	0.853	0.876	0.629	0.971	0.997	0.976	0.382	0.975	0.985	0.605	0.002	0.004	0.845	0.885	0.433	0.415	0.358	0.357	0.469	0.640	0.403	0.355	0.631	0.679	0.915	0.364	0.969	1.000	0.999	0.999	0.780	0.978	0.981	0.649	0.657	0.669	0.999	0.998	0.980	0.001	0.000	0.843	0.960	0.995	0.990	0.989	0.019	0.001	0.001	0.998	1.000	1.000	1.000	0.999	1.000	1.000	0.973	0.000	0.996	0.999	0.999	0.951	0.000	0.928	0.962	0.965	0.937	0.000	0.000	0.986	0.992	0.997	0.998	0.973	0.887	0.819	0.863	0.557	0.502	0.099	0.079	0.424	0.428	0.415	0.030	0.945	0.998	0.992	0.000	0.999	0.999	0.932	0.001	0.986	0.999	0.997	0.997	0.997	0.984	0.908	0.002	0.001	0.035	0.956	0.999	1.000	0.997	0.000	0.997	1.000	1.000	1.000	1.000	0.992	0.000	0.001	0.000	0.000	0.000	0.001	0.000	0.000	0.992	1.000	1.000	1.000	1.000	0.997	0.000	0.997	1.000	0.999	0.991	0.001	0.001	0.907	0.983	0.998	0.994	0.995	0.998	0.984	0.011	0.931	0.999	0.999	0.002	0.993	0.999	0.946	0.011	0.060	0.113	0.521	0.456	0.796	0.534	0.586	0.998	0.999	0.980	0.417	0.111	0.170	0.159	0.028	0.618	0.650	0.608	0.598	0.706	0.707	0.363	0.898	0.979	0.991	0.993	0.994	0.976	0.886	0.884	0.884	0.873	0.767	0.419	0.432	0.412	0.312	0.019	0.125	0.836	0.990	0.993	0.180	0.998	0.999	0.948	0.978	0.798	0.782	0.484	0.453	0.955	0.951	0.950	0.944	0.952	0.965	0.964	0.982	0.911	0.884	0.070	0.150	0.101	0.681	0.683	0.154	0.818	0.709	0.803	0.894	0.940	0.171	0.947	0.980	0.977	0.945	0.109	0.166	0.240	0.210	0.998	0.999	0.994	0.982	0.036	0.028	0.203	0.443	0.302	0.304	0.290	0.762	0.979	0.910	0.734	0.521	0.990	0.987	0.782	0.169	0.166	0.843	0.927	0.955	0.995	0.997	0.996	0.989	0.138	0.857	0.615	0.001	0.995	0.999	1.000	0.999	0.997	0.755	0.002	0.002	0.002	0.755	0.998	0.997	1.000	0.999	0.998	0.045	0.606	0.876	0.022	0.971	0.979	0.956	0.973	0.975	0.891	0.803	0.119	0.115	0.645	0.760	0.631	0.925	0.822	0.975	0.978	0.946	0.865	0.803	0.931	0.970	0.981	0.958	0.520	0.280	0.183	0.043	0.002	0.005	0.141	0.198	0.171	0.298	0.203	0.070	0.028	0.045	0.440	0.867	0.936	0.910	0.894	0.155	0.417	0.101	0.258	0.994	1.000	0.998	0.992	0.924	0.994	0.996	0.844	0.954	0.993	0.990	0.989	0.989	0.941	0.205	0.602	0.824	0.220	0.017	0.067	0.243	0.464	0.991	0.784	0.713	0.888	0.438	0.996	0.880	0.857	0.960	0.232	0.186	0.093	0.133	0.557	0.556	0.571	0.561	0.056	0.040	0.520	0.519	0.694	0.745	0.280	0.392	0.376	0.382	0.736	0.537	0.567	0.491	0.485	0.481	0.324	0.544	0.742	0.680	0.504	0.706	0.636	0.646	0.439	0.613	0.720	0.962	0.609	0.559	0.465	0.309	0.459	0.410	0.200	0.199	0.979	0.966	0.991	0.999	0.997	0.996	0.998	1.000	0.999	0.996	0.820	0.831	0.812	0.845	0.005	0.020	0.247	0.302	0.428	0.143	0.000	0.001	0.020	0.172	0.299	0.005	0.265	0.995	0.993	0.833	0.887	0.001	0.007	0.005	0.997	0.995	0.995	0.995	0.995	0.995	0.999	0.994	0.978	0.915	0.226	0.321	0.342	0.409	0.878	0.682	0.057	0.049	0.885	0.676	0.792	0.317	0.329	0.982	0.999	0.999	0.507	0.921	0.671	0.273	0.476	0.405	0.883	0.999	0.999	1.000	0.998	0.996	0.971	0.025	0.027	0.027	0.001	0.995	0.995	0.994	0.989	0.991	0.989	0.923	0.252	0.556	0.316	0.546	0.293	0.729	0.885	0.436	0.914	0.900	0.904	0.240	0.101	0.792	0.717	0.675	0.066	0.076	0.784	0.690	0.319	0.899	0.952	0.900	0.328	0.269	0.241	0.100	0.143	0.099	0.106	0.034	0.017	0.035	0.164	0.859	0.813	0.093	0.790	0.870	0.909	0.921	0.545	0.518	0.884	0.886	0.964	0.941	0.807	0.481	0.533	0.916	0.879	0.721	0.493	0.403	0.735	0.168	0.974	0.938	0.970	0.929	0.916	0.812	0.819	0.825	0.806	0.796	0.894	0.202	0.238	0.985	0.996	0.922	0.992	0.985	0.361	0.355	0.381	0.577	0.611	0.223	0.290	0.117	0.138	0.144	0.252	0.266	0.596	0.746	0.741	0.777	0.653	0.788	0.789	0.758	0.789	0.827	0.103	0.140	0.179	0.162	0.904	0.999	0.964	0.787	0.903	0.470	0.536	0.683	0.676	0.624	0.692	0.921	0.973	0.903	0.820	0.301	0.272	0.988	0.976	0.977	0.919	0.095	0.878	0.861	0.865	0.245	0.788	0.721	0.118	0.719	0.622	0.010	0.123	0.981	0.993	0.996	0.997	0.882	0.883	0.869	0.916	0.929	0.980	0.108	0.505	0.274	0.689	0.742	0.649	0.486	0.168	0.085	0.083	0.483	0.854	0.829	0.533	0.189	0.006	0.384	0.634	0.940	0.998	0.998	0.978	0.873	0.001	0.002	0.009	0.013	0.015	0.016	0.996	1.000	1.000	1.000	0.998	0.998	0.972	0.821	0.064	0.222	0.041	0.437	0.838	0.864	0.767	0.354	0.097	0.104	0.145	0.115	0.258	0.489	0.346	0.492	0.681	0.334	0.269	0.240	0.887	0.967	0.934	0.958	0.759	0.431	0.355	0.712	0.785	0.774	0.862	0.194	0.193	0.241	0.252	0.858	0.938	0.826	0.818	0.073	0.483	0.899	0.764	0.977	0.978	0.697	0.005	0.199	0.349	0.543	0.456	0.408	0.389	0.071	0.058	0.330	0.066	0.815	0.962	0.996	0.993	0.992	0.992	0.992	0.991	0.015	0.013	0.005	0.001	0.003	0.872	0.982	0.991	0.990	0.939	0.926	0.868	0.654	0.924	0.902	0.930	0.938	0.823	0.801	0.639	0.059	0.063	0.013	0.012	0.024	0.857	0.838	0.616	0.631	0.349	0.980	0.985	0.968	0.946	0.188	0.658	0.703	0.983	0.785	0.881	0.624	0.593	0.235	0.219	0.168	0.011	0.017	0.547	0.948	0.987	0.720	0.734	0.708	0.802	0.921	0.824	0.358	0.395	0.261	0.068	0.334	0.313	0.225	0.946	0.950	0.919	0.786	0.786	0.958	0.984	0.978	0.035	0.987	0.989	0.984	0.983	0.914	0.854	0.213	0.987	0.981	0.017	0.015	0.969	0.983	0.965	0.966	0.960	0.999	0.997	0.911	0.512	0.855	0.795	0.557	0.035	0.038	0.018	0.031	0.017	0.003	0.247	0.597	0.908	0.897	0.090	0.002	0.934	0.979	0.996	0.999	0.998	0.967	0.031	0.989	0.998	0.998	0.972	0.737	0.000	0.000	0.000	0.002	0.738	0.973	1.000	1.000	0.979	0.935	0.969	0.970	0.973	0.986	0.993	0.842	0.983	0.983	0.989	0.990	0.982	0.838	0.879	0.890	0.946	0.939	0.916	0.020	0.032	0.070	0.082	0.123	0.091	0.479	0.657	0.615	0.683	0.794	0.885	0.809	0.769	0.448	0.067	0.120	0.265	0.433	0.463	0.291	0.177	0.214	0.244	0.119	0.415	0.496	0.601	0.597	0.155	0.105	0.265	0.257	0.337	0.696	0.784	0.737	0.523	0.123	0.188	0.649	0.773	0.344	0.569	0.916	0.896	0.826	0.286	0.323	0.498	0.436	0.349	0.105	0.610	0.740	0.740	0.720	0.659	0.060	0.604	0.739	0.760	0.749	0.787	0.130	0.125	0.106	0.747	0.767	0.712	0.765	0.138	0.280	0.907	0.896	0.745	0.246	0.315	0.287	0.117	0.060	0.260	0.230	0.126	0.004	0.151	0.769	0.816	0.781	0.191	0.959	0.817	0.826	0.902	0.218	0.214	0.058	0.724	0.732	0.911	0.895	0.762	0.185	0.822	0.854	0.886	0.849	0.910	0.350	0.252	0.767	0.934	0.781	0.722	0.276	0.425	0.391	0.709	0.729	0.699	0.644	0.180	0.208	0.165	0.162	0.162	0.329	0.810	0.869	0.949	0.936	0.195	0.036	0.882	0.967	0.997	0.996	0.993	0.974	0.944	0.791	0.002	0.001	0.001	0.003	0.789	0.943	0.977	0.981	0.994	0.993	0.960	0.864	0.006	0.004	0.017	0.041	0.132	0.018	0.471	0.479	0.979	0.988	0.972	0.010	0.858	0.999	1.000	0.997	0.994	0.994	0.001	0.003	0.005	0.002	0.003	0.001	0.001	0.001	0.002	0.997	0.999	0.998	0.997	0.995	0.845	0.018	0.788	0.789	0.780	0.366	0.737	0.919	0.486	0.884	0.698	0.546	0.640	0.909	0.878	0.523	0.375	0.422	0.070	0.086	0.148	0.100	0.953	0.869	0.862	0.849	0.989	0.993	0.990	0.922	0.947	0.134	0.043	0.045	0.046	0.031	0.014	0.847	0.874	0.651	0.730	0.680	0.984	0.988	0.998	0.999	0.981	0.050	0.208	0.226	0.817	0.596	0.641	0.664	0.534	0.332	0.986	0.993	0.941	0.924	0.901	0.864	0.070	0.065	0.017	0.049	0.989	0.989	0.990	0.990	0.993	0.860	0.093	0.332	0.163	0.706	0.997	0.999	0.998	1.000	1.000	0.991	0.980	0.691	0.990	0.334	0.999	0.995	0.980	0.990	0.985	0.961	0.020	0.973	0.985	0.992	0.041	0.822	0.995	0.990	0.989	0.970	0.054	0.285	0.886	0.857	0.683	0.096	0.941	0.925	0.971	0.968	0.738	0.728	0.569	0.585	0.972	0.972	0.966	0.898	0.494	0.439	0.105	0.115	0.594	0.568	0.540	0.546	0.096	0.414	0.590	0.574	0.881	0.940	0.901	0.731	0.257	0.918	0.912	0.775	0.871	0.228	0.843	0.565	0.018	0.030	0.064	0.029	0.553	0.655	0.271	0.960	0.960	0.952	0.925	0.796	0.994	1.000	0.982	0.988	0.983	0.983	0.991	0.982	0.970	0.986	0.992	0.997	0.991	0.982	0.027	0.230	0.924	0.807	0.016	0.038	0.010	0.123	0.149	0.155	0.931	0.982	1.000	1.000	1.000	0.999	0.999	1.000	0.999	0.874	0.001	0.000	0.000	0.000	0.875	0.999	1.000	0.999	0.999	1.000	1.000	1.000	0.982	0.921	0.147	0.569	0.460	0.453	0.444	0.330	0.438	0.572	0.970	0.978	0.841	0.746	0.574	0.950	0.986	0.990	0.999	0.990	0.979	0.025	0.002	0.002	0.017	0.017	0.017	0.975	0.991	0.991	0.990	0.990	0.738	0.158	0.313	0.467	0.863	0.842	0.492	0.493	0.513	0.476	0.847	0.841	0.450	0.005	0.522	0.644	0.656	0.657	0.999	1.000	0.999	0.999	0.656	0.338	0.340	0.344	0.257	0.017	0.102	0.294	0.278	0.661	0.965	0.957	0.960	0.960	0.955	0.968	0.653	0.558	0.076	0.290	0.254	0.153	0.259	0.181	0.162	0.813	0.779	0.192	0.237	0.980	0.996	1.000	0.999	0.999	0.999	0.999	0.034	1.000	1.000	0.999	1.000	1.000	0.965	0.991	0.811	0.003	0.003	0.011	0.735	0.914	0.892	0.947	0.965	0.083	0.057	0.026	0.063	0.055	0.129	0.045	0.931	0.946	0.955	0.948	0.778	0.070	0.096	0.082	0.542	0.662	0.729	0.744	0.359	0.163	0.195	0.208	0.294	0.178	0.793	0.894	0.895	0.977	0.998	0.996	0.989	0.993	0.970	0.867	0.749	0.012	0.012	0.094	0.083	0.830	0.938	0.944	0.883	0.097	0.231	0.981	0.998	0.997	0.940	0.058	0.046	0.022	0.031	0.401	0.028	0.033	0.032	0.047	0.232	0.138	0.112	0.119	0.984	0.983	0.966	0.934	0.193	0.070	0.895	0.922	0.912	0.791	0.088	0.427	0.582	0.369	0.733	0.824	0.982	0.956	0.996	0.995	0.072	0.060	0.950	0.975	0.980	0.913	0.066	0.064	0.918	0.999	0.999	0.996	0.002	0.971	1.000	1.000	0.999	1.000	1.000	1.000	0.999	0.000	0.997	1.000	0.995	0.960	0.842	0.001	0.979	0.998	0.999	0.989	0.985	0.984	0.986	0.005	0.001	0.001	0.005	0.374	0.387	0.407	0.407	0.414	0.531	0.801	0.524	0.045	0.624	0.761	0.825	0.753	0.798	0.781	0.984	0.943	0.768	0.474	0.559	0.592	0.250	0.146	0.391	0.953	0.950	0.959	0.956	0.038	0.645	0.656	0.520	0.716	0.523	0.003	0.954	0.991	0.991	0.997	0.999	1.000	0.999	0.998	0.998	0.025	0.922	0.982	0.978	0.976	0.952	0.840	0.091	0.130	0.043	0.025	0.009	0.018	0.018	0.025	0.064	0.114	0.009	0.557	0.715	0.376	0.631	0.979	0.996	0.996	0.991	0.959	0.730	0.847	0.994	0.999	0.997	0.990	0.975	0.890	0.909	0.981	0.998	0.998	0.998	0.998	0.986	0.014	0.969	0.020	0.812	0.864	0.825	0.643	0.021	0.074	0.088	0.198	0.770	0.909	0.885	0.874	0.831	0.830	0.214	0.265	0.240	0.348	0.823	0.887	0.885	0.797	0.255	0.042	0.068	0.080	0.570	0.727	0.716	0.911	0.314	0.239	0.291	0.028	0.099	0.059	0.562	0.658	0.776	0.792	0.780	0.640	0.208	0.385	0.654	0.804	0.752	0.640	0.515	0.487	0.285	0.314	0.271	0.142	0.234	0.167	0.842	0.931	0.903	0.978	0.992	0.973	0.093	0.033	0.087	0.103	0.020	0.024	0.890	0.879	0.954	0.953	0.860	0.835	0.101	0.198	0.204	0.673	0.663	0.584	0.576	0.533	0.397	0.184	0.402	0.560	0.453	0.191	0.955	0.987	0.083	0.026	0.999	1.000	0.999	1.000	0.999	0.001	0.993	0.989	0.005	0.004	0.849	0.967	0.991	1.000	1.000	1.000	0.995	0.990	0.399	0.215	0.924	0.968	0.007	0.931	0.996	1.000	1.000	1.000	1.000	0.811	0.000	0.000	0.000	0.000	0.000	0.000	0.812	1.000	1.000	1.000	1.000	0.997	0.931	0.932	0.972	0.002	0.001	0.003	0.307	0.110	0.246	0.013	0.952	0.994	1.000	0.999	0.999	0.568	0.540	0.855	0.847	0.001	0.002	0.991	0.994	0.999	1.000	0.999	1.000	0.999	0.000	0.012	0.990	0.978	0.042	0.358	0.427	0.520	0.416	0.701	0.940	0.969	0.993	0.988	0.990	0.986	0.657	0.040	0.010	0.023	0.857	0.892	0.823	0.849	0.105	0.031	0.034	0.016	0.003	0.746	0.837	0.927	0.866	0.134	0.096	0.955	0.998	0.999	1.000	0.999	0.998	0.920	0.002	0.005	0.982	0.992	0.997	0.995	0.987	0.973	0.259	0.273	0.725	0.915	0.759	0.940	0.957	0.798	0.472	0.273	0.425	0.353	0.464	0.618	0.750	0.896	0.713	0.405	0.381	0.395	0.329	0.258	0.221	0.524	0.858	0.758	0.745	0.047	0.475	0.383	0.438	0.785	0.842	0.791	0.764	0.600	0.602	0.088	0.044	0.045	0.033	0.010	0.047	0.070	0.060	0.006	0.034	0.030	0.974	0.984	0.988	0.995	0.990	0.985	0.013	0.010	0.036	0.885	0.992	0.999	0.999	0.998	0.996	0.922	0.028	0.835	0.920	0.923	0.918	0.907	0.908	0.757	0.605	0.109	0.520	0.588	0.597	0.710	0.834	0.702	0.397	0.479	0.222	0.469	0.837	0.879	0.702	0.660	0.478	0.421	0.021	0.176	0.166	0.224	0.147	0.447	0.750	0.804	0.759	0.273	0.954	0.009	0.989	0.999	0.998	0.999	0.998	0.976	0.852	0.074	0.061	0.827	0.974	0.989	0.993	0.997	0.949	0.804	0.086	0.124	0.723	0.945	0.942	0.962	0.999	0.999	0.966	0.702	0.559	0.063	0.812	0.946	0.986	0.998	0.998	0.032	0.927	0.006	0.992	0.990	0.990	0.994	0.992	0.993	0.995	0.992	0.957	0.873	0.885	0.670	0.581	0.746	0.508	0.445	0.673	0.833	0.831	0.712	0.725	0.093	0.020	0.036	0.065	0.053	0.058	0.378	0.375	0.335	0.834	0.948	0.990	0.999	0.998	0.997	0.001	0.108	0.003	0.930	0.988	0.743	0.237	0.994	0.997	0.989	0.760	0.780	0.667	0.022	0.001	0.000	0.002	0.650	0.757	0.800	0.665	0.881	0.993	0.464	0.981	0.980	0.929	0.111	0.997	0.997	0.997	0.984	0.941	0.821	0.031	0.586	0.965	0.979	0.975	0.668	0.650	0.864	0.934	0.297	0.290	0.258	0.044	0.022	0.369	0.373	0.932	0.932	0.564	0.488	0.991	0.999	1.000	1.000	0.983	0.327	0.353	0.000	0.633	0.670	0.630	0.988	0.369	0.369	0.267	0.722	0.998	0.998	0.998	0.373	0.411	0.371	0.984	0.998	0.664	0.869	0.854	0.171	0.977	0.942	0.089	0.941	0.969	0.965	0.968	0.806	0.826	0.121	0.118	0.762	0.933	0.968	0.837	0.881	0.208	0.158	0.183	0.159	0.009	0.899	0.915	0.938	0.964	0.979	0.158	0.079	0.065	0.011	0.014	0.011	0.006	0.818	0.826	0.829	0.828	0.896	0.090	0.114	0.149	0.213	0.168	0.155	0.148	0.139	0.093	0.100	0.091	0.839	0.850	0.840	0.764	0.873	0.129	0.086	0.254	0.236	0.027	0.094	0.096	0.064	0.077	0.256	0.373	0.928	0.969	0.818	0.826	0.816	0.054	0.017	0.079	0.778	0.993	0.984	0.883	0.081	0.070	0.030	0.024	0.055	0.087	0.917	0.870	0.894	0.652	0.020	0.203	0.312	0.103	0.101	0.052	0.035	0.377	0.469	0.322	0.165	0.288	0.281	0.193	0.028	0.124	0.822	0.839	0.843	0.910	0.152	0.148	0.034	0.011	0.102	0.136	0.150	0.949	0.831	0.905	0.982	0.907	0.886	0.985	0.941	0.721	0.897	0.973	0.968	0.952	0.916	0.901	0.553	0.831	0.472	0.186	0.061	0.074	0.349	0.741	0.878	0.915	0.865	0.289	0.153	0.160	0.331	0.214	0.040	0.033	0.675	0.933	0.907	0.921	0.911	0.952	0.950	0.907	0.676	0.285	0.215	0.423	0.692	0.892	0.886	0.961	0.957	0.855	0.984	0.974	0.890	0.816	0.734	0.877	0.279	0.308	0.275	0.963	0.994	0.997	0.995	0.705	0.753	0.371	0.225	0.157	0.251	0.233	0.865	0.875	0.872	0.928	0.896	0.671	0.463	0.794	0.852	0.378	0.287	0.434	0.545	0.486	0.506	0.633	0.654	0.426	0.529	0.491	0.421	0.716	0.771	0.468	0.367	0.546	0.474	0.402	0.195	0.052	0.039	0.095	0.450	0.518	0.692	0.653	0.597	0.669	0.873	0.890	0.287	0.311	0.527	0.391	0.453	0.754	0.572	0.543	0.290	0.374	0.521	0.444	0.583	0.618	0.461	0.965	0.976	0.965	0.936	0.446	0.452	0.427	0.744	0.743	0.719	0.514	0.185	0.240	0.837	0.997	0.995	0.736	0.995	0.735	0.996	0.999	0.999	0.991	0.996	0.992	0.768	0.221	0.264	0.974	0.756	0.799	0.777	0.714	0.183	0.861	0.855	0.743	0.750	0.778	0.988	0.985	0.976	0.940	0.242	0.005	0.229	0.923	0.993	0.997	0.998	0.999	0.997	0.993	0.988	0.981	0.297	0.499	0.419	0.334	0.331	0.093	0.880	0.889	0.906	0.918	0.926	0.905	0.979	0.969	0.879	0.163	0.129	0.869	0.949	0.907	0.804	0.826	0.170	0.656	0.193	0.593	0.633	0.564	0.071	0.044	0.668	0.667	0.645	0.627	0.544	0.350	0.232	0.205	0.992	0.990	0.894	0.997	0.991	0.927	0.989	0.106	0.109	0.083	0.083	0.924	0.932	0.998	0.999	0.998	0.984	0.971	0.168	0.219	0.462	0.230	0.261	0.208	0.262	0.172	0.239	0.166	0.137	0.816	0.952	0.947	0.918	0.919	0.813	0.819	0.696	0.809	0.957	0.996	0.974	0.199	0.178	0.089	0.617	0.809	0.803	0.784	0.791	0.825	0.941	0.889	0.736	0.765	0.340	0.873	0.845	0.354	0.822	0.641	0.597	0.068	0.889	0.995	0.995	0.996	0.969	0.995	0.028	0.002	0.994	0.999	0.998	0.999	1.000	0.999	0.000	0.000	0.000	0.000	0.000	1.000	1.000	0.999	0.998	0.999	0.994	0.018	0.989	0.991	0.967	0.992	0.988	0.933	0.172	0.247	0.765	0.824	0.756	0.717	0.747	0.181	0.853	0.888	0.861	0.670	0.650	0.904	0.969	0.961	0.818	0.543	0.529	0.231	0.639	0.944	0.926	0.618	0.199	0.505	0.587	0.614	0.159	0.202	0.631	0.708	0.212	0.942	0.817	0.798	0.815	0.795	0.754	0.178	0.320	0.558	0.642	0.063	0.156	0.145	0.088	0.127	0.094	0.495	0.480	0.825	0.875	0.987	0.989	0.950	0.891	0.194	0.764	0.913	0.674	0.689	0.766	0.127	0.400	0.449	0.836	0.726	0.815	0.906	0.483	0.871	0.666	0.960	0.966	0.920	0.960	0.688	0.818	0.825	0.366	0.431	0.430	0.430	0.251	0.276	0.472	0.526	0.476	0.665	0.635	0.559	0.773	0.818	0.800	0.765	0.987	0.990	0.989	0.978	0.565	0.069	0.074	0.050	0.552	0.942	0.958	0.967	0.984	0.974	0.899	0.721	0.475	0.251	0.185	0.554	0.651	0.670	0.667	0.960	0.826	0.905	0.827	0.614	0.656	0.642	0.506	0.052	0.033	0.306	0.465	0.536	0.564	0.377	0.634	0.605	0.587	0.890	0.925	0.925	0.966	0.782	0.121	0.186	0.219	0.206	0.292	0.917	0.943	0.806	0.787	0.582	0.289	0.539	0.681	0.641	0.537	0.357	0.723	0.806	0.862	0.948	0.753	0.585	0.624	0.761	0.777	0.222	0.196	0.587	0.594	0.642	0.558	0.402	0.160	0.233	0.164	0.193	0.522	0.595	0.546	0.553	0.075	0.522	0.578	0.608	0.621	0.209	0.199	0.150	0.135	0.156	0.099	0.966	0.994	1.000	0.999	0.999	1.000	0.999	0.991	0.970	0.893	0.016	0.006	0.730	0.842	0.845	0.863	0.758	0.108	0.105	0.897	0.875	0.801	0.582	0.021	0.023	0.002	0.051	0.032	0.113	0.493	0.890	0.857	0.421	0.339	0.207	0.013	0.005	0.135	0.709	0.710	0.059	0.229	0.251	0.279	0.329	0.328	0.822	0.921	0.868	0.808	0.017	0.718	0.874	0.907	0.869	0.780	0.042	0.912	0.975	0.988	0.981	0.968	0.981	0.994	0.998	0.998	0.980	0.035	0.224	0.204	0.834	0.896	0.923	0.895	0.213	0.888	0.924	0.803	0.674	0.300	0.621	0.643	0.673	0.700	0.891	0.969	0.791	0.287	0.265	0.125	0.820	0.992	0.984	0.957	0.766	0.758	0.647	0.456	0.555	0.691	0.692	0.853	0.876	0.793	0.443	0.736	0.626	0.372	0.729	0.901	0.895	0.897	0.756	0.167	0.183	0.649	0.533	0.538	0.140	0.188	0.236	0.670	0.097	0.725	0.794	0.767	0.883	0.765	0.172	0.306	0.279	0.136	0.148	0.164	0.289	0.341	0.144	0.120	0.016	0.039	0.752	0.903	0.895	0.809	0.807	0.844	0.876	0.987	0.980	0.105	0.076	0.020	0.264	0.368	0.962	0.964	0.952	0.625	0.982	0.957	0.911	0.639	0.333	0.247	0.097	0.100	0.613	0.805	0.902	0.973	0.649	0.637	0.965	0.967	0.947	0.367	0.280	0.028	0.069	0.028	0.021	0.455	0.992	0.993	0.995	0.995	0.986	0.993	0.939	0.813	0.776	0.695	0.698	0.027	0.151	0.144	0.146	0.155	0.833	0.831	0.815	0.789	0.336	0.238	0.143	0.141	0.745	0.900	0.902	0.915	0.910	0.902	0.934	0.884	0.659	0.731	0.776	0.975	0.979	0.302	0.206	0.246	0.344	0.930	0.782	0.967	0.989	0.968	0.956	0.774	0.054	0.437	0.409	0.350	0.118	0.130	0.184	0.485	0.594	0.559	0.587	0.958	0.930	0.682	0.697	0.649	0.649	0.937	0.980	0.918	0.744	0.116	0.243	0.203	0.099	0.117	0.082	0.126	0.220	0.166	0.381	0.356	0.699	0.715	0.517	0.547	0.419	0.616	0.431	0.209	0.416	0.409	0.447	0.322	0.308	0.110	0.481	0.511	0.639	0.173	0.541	0.605	0.739	0.602	0.551	0.302	0.304	0.420	0.471	0.769	0.804	0.503	0.356	0.529	0.268	0.260	0.065	0.168	0.421	0.455	0.382	0.255	0.207	0.524	0.754	0.601	0.584	0.508	0.264	0.897	0.825	0.730	0.629	0.501	0.438	0.256	0.380	0.312	0.301	0.286	0.320	0.347	0.687	0.894	0.735	0.874	0.640	0.651	0.537	0.188	0.099	0.583	0.641	0.770	0.679	0.808	0.585	0.281	0.614	0.629	0.500	0.572	0.286	0.711	0.668	0.728	0.738	0.831	0.736	0.882	0.338	0.366	0.244	0.019	0.040	0.145	0.905	0.997	0.997	0.952	0.894	0.625	0.731	0.388	0.495	0.593	0.529	0.402	0.601	0.353	0.820	0.700	0.513	0.684	0.661	0.620	0.653	0.805	0.487	0.555	0.644	0.513	0.682	0.469	0.360	0.354	0.573	0.976	0.799	0.795	0.762	0.843	0.816	0.796	0.622	0.751	0.831	0.814	0.679	0.662	0.631	0.502	0.296	0.351	0.411	0.413	0.519	0.569	0.373	0.397	0.352	0.391	0.405	0.280	0.306	0.428	0.324	0.601	0.923	0.920	0.890	0.858	0.837	0.588	0.726	0.321	0.310	0.115	0.258	0.217	0.226	0.642	0.704	0.704	0.721	0.716	0.607	0.749	0.622	0.318	0.352	0.256	0.072	0.157	0.183	0.237	0.264	0.595	0.732	0.799	0.918	0.937	0.870	0.883	0.295	0.303	0.841	0.771	0.756	0.746	0.752	0.551	0.151	0.118	0.034	0.027	0.016	0.013	0.068	0.063	0.021	0.868	0.971	0.975	0.997	0.999	0.999	0.029	0.974	0.898	0.060	0.002	0.907	0.972	0.994	0.999	0.996	0.984	0.945	0.655	0.001	0.003	0.003	0.656	0.945	0.983	0.996	0.997	0.996	0.974	0.909	0.006	0.922	0.965	0.997	0.998	1.000	0.999	0.988	0.881	0.637	0.800	0.815	0.756	0.769	0.976	0.969	0.897	0.647	0.988	0.818	0.912	0.824	0.890	0.937	0.989	0.073	0.969	0.984	0.966	0.968	0.975	0.968	0.929	0.042	0.980	0.987	0.987	0.101	0.218	0.353	0.356	0.792	0.956	0.654	0.625	0.316	0.308	0.293	0.138	0.157	0.605	0.638	0.609	0.473	0.290	0.206	0.486	0.647	0.615	0.309	0.106	0.455	0.376	0.458	0.897	0.659	0.488	0.588	0.528	0.508	0.016	0.189	0.285	0.284	0.289	0.710	0.642	0.584	0.498	0.796	0.801	0.760	0.008	0.034	0.038	0.198	0.994	0.998	0.957	0.183	0.904	0.913	0.905	0.003	0.943	0.975	0.986	0.998	0.997	0.931	0.917	0.007	0.982	0.987	0.725	0.006	0.028	0.510	0.534	0.524	0.596	0.153	0.148	0.179	0.523	0.668	0.685	0.679	0.208	0.977	0.971	0.979	0.978	0.971	0.965	0.987	0.965	0.968	0.965	0.899	0.006	0.929	0.945	0.944	0.943	0.008	0.184	0.012	0.032	0.032	0.042	0.180	0.039	0.961	0.959	0.945	0.932	0.920	0.921	0.984	0.988	0.994	0.995	0.799	0.431	0.153	0.013	0.018	0.011	0.012	0.012	0.017	0.019	0.218	0.701	0.808	0.862	0.860	0.086	0.807	0.924	0.908	0.797	0.890	0.897	0.919	0.999	0.994	0.140	0.053	0.082	0.076	0.916	0.925	0.970	0.975	0.975	0.069	0.437	0.469	0.523	0.435	0.098	0.081	0.221	0.117	0.361	0.735	0.678	0.354	0.378	0.231	0.307	0.792	0.775	0.266	0.110	0.823	0.952	0.957	0.963	0.968	0.968	0.969	0.973	0.034	0.065	0.015	0.006	0.029	0.038	0.078	0.032	0.978	0.998	0.996	0.994	0.971	0.957	0.928	0.815	0.040	0.080	0.062	0.148	0.256	0.143	0.182	0.160	0.085	0.244	0.345	0.428	0.344	0.165	0.400	0.500	0.351	0.594	0.880	0.965	0.951	0.939	0.956	0.965	0.042	0.273	0.024	0.029	0.041	0.277	0.069	0.960	0.973	0.985	0.955	0.936	0.877	0.927	0.690	0.756	0.478	0.445	0.264	0.331	0.099	0.058	0.122	0.819	0.840	0.830	0.736	0.121	0.051	0.216	0.115	0.898	0.993	0.995	0.996	0.998	0.998	0.998	0.990	0.002	0.907	0.931	0.000	0.000	0.000	0.001	0.931	0.908	0.000	0.989	0.998	0.999	0.999	0.997	0.996	0.993	0.992	0.194	0.028	0.691	0.807	0.805	0.767	0.257	0.303	0.256	0.216	0.174	0.038	0.039	0.029	0.019	0.031	0.840	0.901	0.893	0.854	0.043	0.101	0.114	0.923	0.912	0.953	0.871	0.669	0.651	0.651	0.875	0.950	0.795	0.960	0.937	0.876	0.908	0.871	0.856	0.859	0.869	0.699	0.197	0.221	0.291	0.045	0.041	0.837	0.928	0.966	0.986	0.984	0.980	0.987	0.913	0.097	0.841	0.874	0.979	0.982	0.991	0.970	0.413	0.645	0.626	0.013	0.001	0.064	0.075	0.062	0.005	0.002	0.000	0.414	0.472	0.470	0.622	0.567	0.285	0.807	0.702	0.758	0.841	0.835	0.800	0.020	0.911	0.989	0.993	0.990	0.977	0.964	0.928	0.837	0.112	0.298	0.353	0.169	0.160	0.161	0.941	0.971	0.830	0.830	0.912	0.322	0.238	0.060	0.040	0.001	0.003	0.213	0.413	0.316	0.887	0.951	0.995	0.979	0.827	0.093	0.101	0.101	0.070	0.051	0.111	0.133	0.835	0.952	0.916	0.115	0.862	0.999	0.998	0.995	0.972	0.105	0.004	0.113	0.122	0.118	0.104	0.863	0.880	0.883	0.885	0.856	0.002	0.820	0.882	0.769	0.797	0.963	0.993	0.976	0.854	0.930	0.980	0.962	0.593	0.229	0.297	0.607	0.887	0.300	0.959	0.910	0.831	0.881	0.872	0.211	0.200	0.154	0.393	0.573	0.597	0.613	0.376	0.474	0.409	0.458	0.457	0.529	0.251	0.360	0.279	0.156	0.868	0.900	0.917	0.964	0.838	0.092	0.094	0.967	0.997	0.991	0.969	0.099	0.097	0.098	0.104	0.105	0.098	0.973	0.994	0.994	0.871	0.013	0.007	0.862	0.883	0.867	0.861	0.760	0.047	0.273	0.276	0.103	0.108	0.118	0.084	0.081	0.071	0.072	0.108	0.125	0.088	0.663	0.957	0.952	0.920	0.790	0.832	0.984	0.417	0.037	0.048	0.043	0.048	0.981	0.985	0.947	0.923	0.944	0.941	0.776	0.310	0.383	0.392	0.160	0.563	0.795	0.765	0.668	0.663	0.741	0.873	0.205	0.169	0.042	0.028	0.071	0.139	0.177	0.794	0.910	0.818	0.797	0.871	0.101	0.120	0.822	0.944	0.934	0.658	0.820	0.390	0.793	0.760	0.799	0.814	0.853	0.818	0.814	0.755	0.552	0.626	0.616	0.590	0.281	0.319	0.714	0.593	0.939	0.965	0.950	0.531	0.961	0.954	0.955	0.986	0.956	0.937	0.088	0.518	0.079	0.067	0.069	0.062	0.090	0.035	0.819	0.834	0.263	0.046	0.092	0.113	0.666	0.863	0.353	0.318	0.083	0.136	0.083	0.035	0.551	0.121	0.954	0.941	0.905	0.968	0.969	0.871	0.543	0.615	0.582	0.067	0.225	0.214	0.159	0.042	0.039	0.027	0.062	0.542	0.643	0.775	0.903	0.907	0.754	0.138	0.094	0.150	0.200	0.731	0.843	0.835	0.891	0.910	0.830	0.709	0.686	0.457	0.351	0.325	0.384	0.378	0.388	0.444	0.224	0.286	0.392	0.438	0.653	0.753	0.320	0.440	0.421	0.357	0.351	0.289	0.503	0.524	0.451	0.374	0.324	0.262	0.334	0.375	0.291	0.302	0.347	0.289	0.235	0.148	0.140	0.118	0.115	0.114	0.103	0.103	0.157	0.139	0.221	0.172	0.171	0.189	0.186	0.112	0.243	0.346	0.768	0.953	0.943	0.867	0.868	0.722	0.790	0.816	0.819	0.848	0.845	0.815	0.797	0.758	0.758	0.748	0.107	0.135	0.313	0.253	0.051	0.051	0.037	0.631	0.686	0.692	0.546	0.103	0.128	0.056	0.065	0.043	0.035	0.029	0.599	0.671	0.664	0.608
ENSMUST00000196492.2_GM42860-001	0.659	0.915	0.970	0.666	0.978	0.983	0.955	0.773	0.689	0.273	0.423	0.748	0.846	0.789	0.789	0.780	0.783	0.139	0.420	0.400	0.055	0.800	0.813	0.741	0.707	0.942	0.977	0.976	0.947	0.571	0.558	0.174	0.221	0.253	0.120	0.910	0.819	0.191	0.156	0.060	0.010	0.058	0.073	0.373	0.441	0.183	0.101	0.019	0.015	0.035	0.006	0.152	0.019	0.013	0.625	0.626	0.294	0.056	0.972	0.971	0.979	0.978	0.961	0.995	0.998	0.993	0.996	0.997	0.995	0.008	0.009	0.018	0.231	0.013	0.924	0.998	0.993	0.978	0.998	0.901	0.895	0.880	0.129	0.427	0.817	0.999	0.997	0.999	0.998	0.932	0.874	0.003	0.871	0.874	0.930	0.992	0.133	0.861	0.885	0.865	0.993	0.152	0.954	0.856	0.988	0.999	0.969	0.965	0.963	0.956	0.927	0.795	0.788	0.974	0.976	0.971	0.901	0.595	0.540	0.836	0.457	0.740	0.683	0.003	0.021	0.024	0.037	0.225	0.701	0.512	0.902	0.950	0.605	0.017	0.907	0.958	0.975	0.988	0.829	0.012	0.976	0.981	0.995	1.000	1.000	0.996	0.871	0.000	0.000	0.000	0.000	0.871	0.996	1.000	1.000	0.507	0.489	0.985	0.973	0.015	0.026	0.021	0.044	0.035	0.029	0.015	0.809	0.943	0.968	0.965	0.966	0.964	0.963	0.931	0.096	0.137	0.984	0.993	0.146	0.985	0.967	0.034	0.857	0.789	0.158	0.101	0.973	0.873	0.978	0.902	0.033	0.879	0.875	0.875	0.875	0.948	0.995	0.942	0.148	0.130	0.476	0.009	0.736	0.857	0.961	0.798	0.126	0.132	0.129	0.116	0.092	0.319	0.984	0.993	0.990	0.933	0.022	0.227	0.010	0.996	0.996	0.997	0.997	0.997	0.998	0.015	0.960	0.980	0.978	0.981	0.977	0.022	0.349	0.786	0.939	0.370	0.072	0.040	0.021	0.033	0.504	0.632	0.514	0.108	0.630	0.626	0.598	0.172	0.903	0.910	0.908	0.052	0.039	0.014	0.015	0.016	0.052	0.966	0.985	0.972	0.143	0.078	0.034	0.146	0.188	0.165	0.266	0.281	0.212	0.988	0.999	0.997	0.995	0.995	0.995	0.994	0.984	0.571	0.264	0.030	0.084	0.691	0.716	0.724	0.882	0.705	0.966	0.992	0.997	0.993	0.997	0.999	0.998	0.995	0.820	0.369	0.053	0.744	0.709	0.589	0.013	0.799	0.925	0.900	0.282	0.991	0.765	0.917	0.985	0.939	0.899	0.017	0.140	0.917	0.953	0.971	0.862	0.350	0.302	0.267	0.072	0.534	0.644	0.283	0.195	0.348	0.487	0.961	0.914	0.555	0.678	0.444	0.078	0.080	0.129	0.168	0.147	0.231	0.606	0.881	0.954	0.998	0.779	0.986	0.996	0.867	0.959	0.915	0.967	0.869	0.190	0.212	0.859	0.814	0.450	0.278	0.423	0.508	0.520	0.780	0.992	0.995	0.995	0.993	0.977	0.943	0.007	0.007	0.006	0.002	0.947	0.981	0.997	1.000	0.999	0.993	0.948	0.970	0.967	0.879	0.742	0.948	0.937	0.270	0.208	0.241	0.142	0.508	0.634	0.631	0.923	0.372	0.831	0.568	0.568	0.819	0.975	0.979	0.945	0.163	0.606	0.362	0.203	0.214	0.297	0.579	0.542	0.931	0.838	0.574	0.117	0.491	0.228	0.622	0.946	0.998	0.995	0.980	0.998	1.000	1.000	1.000	1.000	0.990	0.914	0.373	0.001	0.994	0.999	1.000	0.998	0.997	0.997	0.949	0.033	0.888	0.995	1.000	0.998	0.966	0.095	0.101	0.065	0.055	0.060	0.579	0.514	0.154	0.536	0.047	0.083	0.194	0.109	0.148	0.126	0.592	0.174	0.619	0.415	0.019	0.784	0.973	0.971	0.926	0.927	0.916	0.019	0.050	0.007	0.012	0.070	0.072	0.093	0.071	0.971	0.975	0.929	0.941	0.938	0.741	0.158	0.090	0.061	0.157	0.177	0.308	0.943	0.887	0.896	0.945	0.929	0.996	0.991	0.998	1.000	1.000	0.908	0.013	0.907	0.903	0.860	0.024	0.033	0.017	0.078	0.078	0.072	0.070	0.072	0.009	0.015	0.012	0.016	0.025	0.020	0.013	0.855	0.905	0.960	0.051	0.936	0.935	0.938	0.924	0.922	0.965	0.972	0.968	0.057	0.915	0.996	0.993	0.145	0.175	0.990	0.997	0.999	0.994	0.913	0.047	0.646	0.299	0.970	0.988	0.999	1.000	0.999	0.995	0.000	0.000	0.011	0.373	0.254	0.775	0.863	1.000	1.000	1.000	1.000	0.997	0.980	0.000	0.996	0.997	0.978	0.937	0.600	0.231	0.606	0.449	0.447	0.364	0.492	0.509	0.519	0.984	0.988	0.496	0.443	0.377	0.395	0.072	0.658	0.971	0.965	0.830	0.557	0.691	0.548	0.316	0.829	0.992	0.991	0.987	0.970	0.736	0.002	0.005	0.007	0.007	0.738	0.972	0.987	0.990	0.994	0.882	0.070	0.272	0.565	0.772	0.462	0.968	0.998	0.993	0.627	0.732	0.825	0.856	0.880	0.866	0.855	0.719	0.194	0.423	0.798	0.906	0.994	0.697	0.853	0.986	0.985	0.667	0.224	0.057	0.006	0.267	0.982	0.987	0.988	0.986	0.666	0.611	0.507	0.532	0.653	0.663	0.696	0.694	0.477	0.042	0.035	0.004	0.442	0.456	0.977	0.957	0.845	0.298	0.316	0.478	0.683	0.517	0.258	0.629	0.783	0.861	0.996	0.994	0.994	0.973	0.980	0.991	0.985	0.990	0.973	0.929	0.732	0.660	0.654	0.990	0.380	0.992	0.991	0.973	0.912	0.905	0.669	0.896	0.920	0.691	0.578	0.637	0.910	0.602	0.862	0.690	0.941	0.968	0.714	0.486	0.369	0.132	0.176	0.297	0.373	0.353	0.813	0.936	0.912	0.933	0.970	0.864	0.056	0.671	0.817	0.921	0.900	0.771	0.874	0.852	0.821	0.677	0.639	0.651	0.370	0.207	0.457	0.511	0.517	0.319	0.250	0.300	0.181	0.168	0.173	0.318	0.321	0.216	0.213	0.228	0.582	0.874	0.781	0.451	0.448	0.284	0.367	0.239	0.349	0.268	0.369	0.253	0.789	0.684	0.850	0.970	0.352	0.279	0.828	0.995	0.996	0.911	0.992	0.957	0.947	0.154	0.719	0.859	0.865	0.890	0.937	0.944	0.909	0.962	0.209	0.280	0.138	0.604	0.705	0.683	0.824	0.888	0.898	0.851	0.675	0.115	0.112	0.115	0.163	0.298	0.355	0.436	0.158	0.157	0.186	0.154	0.165	0.782	0.947	0.970	0.971	0.987	0.999	0.986	0.086	0.085	0.283	0.284	0.830	0.973	0.988	1.000	1.000	0.999	0.995	0.715	0.031	0.192	0.826	0.351	0.786	0.829	0.975	0.949	0.920	0.799	0.097	0.130	0.505	0.601	0.659	0.864	0.577	0.693	0.980	0.998	0.999	0.999	0.676	0.895	0.338	0.338	0.302	0.000	0.012	0.001	0.563	0.654	0.658	0.662	0.662	0.660	0.620	0.271	0.253	0.024	0.402	0.433	0.736	0.960	0.919	0.556	0.374	0.392	0.397	0.389	0.283	0.040	0.084	0.816	0.843	0.844	0.869	0.839	0.082	0.865	0.984	0.991	0.979	0.912	0.863	0.419	0.350	0.934	0.998	0.999	1.000	0.999	0.993	0.958	0.866	0.213	0.105	0.009	0.007	0.016	0.912	0.969	0.978	0.985	0.955	0.921	0.705	0.084	0.092	0.785	0.881	0.852	0.608	0.233	0.214	0.502	0.571	0.557	0.644	0.774	0.735	0.705	0.787	0.889	0.707	0.592	0.570	0.575	0.579	0.302	0.031	0.079	0.055	0.292	0.364	0.648	0.600	0.297	0.757	0.770	0.976	0.766	0.985	0.901	0.843	0.822	0.512	0.838	0.809	0.849	0.850	0.812	0.730	0.429	0.339	0.125	0.085	0.424	0.584	0.742	0.408	0.673	0.806	0.996	0.997	0.990	0.661	0.972	0.999	0.999	0.873	0.333	0.332	0.329	0.813	0.667	0.884	0.917	0.435	0.316	0.720	0.706	0.658	0.865	0.834	0.796	0.889	0.943	0.447	0.254	0.189	0.105	0.334	0.685	0.867	0.828	0.534	0.311	0.553	0.541	0.510	0.547	0.778	0.805	0.856	0.968	0.984	0.752	0.369	0.064	0.167	0.697	0.768	0.803	0.894	0.455	0.376	0.456	0.411	0.432	0.817	0.816	0.808	0.588	0.898	0.997	0.997	0.748	0.560	0.498	0.550	0.162	0.707	0.724	0.604	0.607	0.544	0.703	0.749	0.847	0.395	0.253	0.275	0.262	0.637	0.623	0.653	0.647	0.329	0.735	0.619	0.494	0.030	0.027	0.045	0.068	0.047	0.043	0.623	0.722	0.746	0.279	0.333	0.290	0.986	0.995	0.926	0.912	0.026	0.010	0.969	0.975	0.985	0.024	0.975	0.991	0.983	0.010	0.028	0.031	0.033	0.994	0.998	0.956	0.961	0.963	0.996	0.061	0.067	0.959	0.964	0.958	0.947	0.131	0.128	0.129	0.432	0.605	0.706	0.964	0.973	0.943	0.850	0.737	0.207	0.047	0.135	0.420	0.906	0.808	0.722	0.890	0.899	0.349	0.414	0.458	0.252	0.238	0.701	0.726	0.711	0.575	0.233	0.307	0.349	0.817	0.998	0.998	0.995	0.570	0.533	0.590	0.578	0.691	0.501	0.292	0.398	0.400	0.090	0.158	0.140	0.392	0.333	0.324	0.289	0.150	0.120	0.222	0.308	0.507	0.714	0.587	0.485	0.247	0.248	0.254	0.256	0.118	0.342	0.373	0.326	0.138	0.955	0.992	0.992	0.994	0.989	0.266	0.629	0.974	0.999	0.999	0.871	0.332	0.331	0.328	0.293	0.543	0.899	0.931	0.521	0.482	0.620	0.973	0.991	0.985	0.998	0.963	0.404	0.440	0.497	0.225	0.525	0.548	0.584	0.541	0.532	0.300	0.944	0.918	0.918	0.846	0.952	0.948	0.918	0.581	0.486	0.829	0.608	0.580	0.545	0.416	0.231	0.335	0.199	0.246	0.255	0.303	0.281	0.892	0.862	0.839	0.749	0.083	0.009	0.109	0.137	0.847	0.991	0.992	0.781	0.054	0.039	0.049	0.039	0.066	0.028	0.944	0.938	0.942	0.910	0.565	0.061	0.051	0.054	0.571	0.931	0.948	0.928	0.955	0.089	0.310	0.380	0.423	0.432	0.435	0.062	0.503	0.577	0.581	0.567	0.569	0.582	0.623	0.318	0.263	0.313	0.325	0.512	0.523	0.478	0.760	0.949	0.961	0.799	0.798	0.791	0.740	0.573	0.312	0.163	0.505	0.676	0.380	0.195	0.078	0.797	0.869	0.878	0.929	0.899	0.922	0.931	0.558	0.442	0.316	0.039	0.398	0.524	0.607	0.620	0.459	0.102	0.503	0.780	0.827	0.894	0.930	0.921	0.930	0.080	0.129	0.136	0.468	0.452	0.162	0.042	0.873	0.960	0.964	0.916	0.125	0.165	0.112	0.024	0.010	0.004	0.059	0.033	0.835	0.912	0.968	0.970	0.181	0.585	0.636	0.724	0.504	0.739	0.823	0.534	0.234	0.796	0.856	0.910	0.976	0.981	0.974	0.987	0.150	0.803	0.962	0.967	0.917	0.818	0.157	0.111	0.092	0.038	0.018	0.609	0.711	0.882	0.432	0.421	0.797	0.565	0.700	0.430	0.294	0.183	0.252	0.937	0.940	0.928	0.089	0.080	0.147	0.170	0.193	0.914	0.861	0.937	0.252	0.081	0.352	0.666	0.763	0.377	0.635	0.260	0.060	0.652	0.691	0.776	0.253	0.274	0.279	0.809	0.896	0.920	0.833	0.751	0.038	0.030	0.896	0.904	0.874	0.851	0.820	0.823	0.734	0.148	0.523	0.469	0.449	0.179	0.092	0.552	0.628	0.806	0.817	0.847	0.872	0.845	0.036	0.216	0.277	0.260	0.122	0.351	0.991	0.967	0.912	0.378	0.588	0.963	0.945	0.905	0.464	0.828	0.838	0.525	0.910	0.883	0.448	0.937	0.934	0.879	0.396	0.820	0.799	0.845	0.697	0.429	0.355	0.969	0.861	0.879	0.796	0.584	0.577	0.575	0.740	0.720	0.319	0.247	0.084	0.162	0.752	0.946	0.970	0.955	0.975	0.928	0.578	0.981	0.992	0.461	0.067	0.567	0.485	0.037	0.361	0.460	0.481	0.481	0.517	0.631	0.204	0.741	0.757	0.760	0.844	0.820	0.619	0.304	0.712	0.714	0.600	0.907	0.797	0.756	0.699	0.671	0.671	0.525	0.913	0.810	0.961	0.952	0.484	0.269	0.566	0.578	0.438	0.955	0.985	0.929	0.856	0.190	0.308	0.106	0.574	0.648	0.649	0.541	0.513	0.780	0.837	0.937	0.950	0.926	0.167	0.481	0.491	0.551	0.908	0.957	0.871	0.981	0.829	0.773	0.865	0.445	0.573	0.222	0.108	0.069	0.152	0.174	0.448	0.742	0.267	0.518	0.614	0.946	0.939	0.938	0.929	0.824	0.115	0.653	0.675	0.727	0.769	0.544	0.450	0.234	0.040	0.111	0.162	0.245	0.441	0.543	0.584	0.581	0.225	0.637	0.625	0.675	0.472	0.483	0.407	0.751	0.716	0.560	0.874	0.925	0.785	0.314	0.411	0.461	0.463	0.598	0.498	0.298	0.569	0.847	0.952	0.667	0.391	0.500	0.954	0.978	0.945	0.498	0.818	0.934	0.952	0.989	0.986	0.928	0.519	0.602	0.318	0.752	0.784	0.894	0.835	0.439	0.387	0.416	0.364	0.355	0.391	0.330	0.563	0.533	0.177	0.186	0.192	0.261	0.442	0.451	0.400	0.774	0.978	0.991	0.999	0.893	0.905	0.177	0.242	0.014	0.138	0.021	0.019	0.997	1.000	0.992	0.991	0.010	0.010	0.009	0.016	0.016	0.999	0.999	0.993	0.986	0.008	0.010	0.130	0.249	0.993	0.990	0.978	0.969	0.995	0.863	0.938	0.973	0.866	0.543	0.073	0.374	0.737	0.869	0.943	0.982	0.236	0.237	0.994	0.998	0.998	0.987	0.760	0.125	0.430	0.285	0.257	0.780	0.986	1.000	1.000	0.999	1.000	0.963	0.738	0.226	0.207	0.191	0.688	0.984	0.998	0.988	0.863	0.977	0.943	0.845	0.457	0.981	0.973	0.997	0.999	0.961	0.231	0.164	0.961	0.986	0.991	0.793	0.774	0.453	0.663	0.743	0.526	0.598	0.780	0.729	0.670	0.959	0.816	0.963	0.990	0.872	0.735	0.879	0.944	0.913	0.514	0.933	0.877	0.848	0.509	0.213	0.295	0.454	0.410	0.408	0.384	0.362	0.312	0.062	0.172	0.385	0.296	0.461	0.805	0.835	0.847	0.794	0.050	0.780	0.868	0.720	0.656	0.927	0.796	0.986	0.993	0.811	0.805	0.991	0.202	0.207	0.203	0.224	0.118	0.127	0.103	0.029	0.028	0.041	0.806	0.885	0.932	0.930	0.798	0.994	0.958	0.844	0.552	0.636	0.327	0.421	0.486	0.328	0.511	0.377	0.688	0.848	0.838	0.377	0.746	0.707	0.651	0.399	0.409	0.341	0.158	0.577	0.875	0.841	0.245	0.107	0.084	0.941	0.999	1.000	1.000	0.999	0.998	0.999	0.997	0.000	0.000	0.000	0.000	0.000	0.997	0.999	0.998	0.999	1.000	1.000	0.999	0.914	0.032	0.164	0.728	0.601	0.554	0.672	0.589	0.763	0.594	0.621	0.484	0.587	0.663	0.918	0.932	0.837	0.770	0.747	0.719	0.896	0.863	0.963	0.970	0.766	0.742	0.869	0.878	0.681	0.371	0.007	0.761	0.996	0.998	1.000	1.000	0.988	0.049	0.048	0.040	0.002	0.002	0.045	0.990	0.998	0.949	0.945	0.944	0.803	0.087	0.758	0.594	0.286	0.233	0.138	0.179	0.267	0.750	0.735	0.983	0.987	0.842	0.217	0.212	0.210	0.223	0.619	0.946	0.987	0.969	0.958	0.309	0.636	0.982	0.870	0.862	0.848	0.837	0.704	0.603	0.994	0.989	0.811	0.969	0.822	0.691	0.681	0.223	0.130	0.100	0.143	0.130	0.546	0.797	0.626	0.617	0.688	0.628	0.396	0.410	0.400	0.143	0.173	0.234	0.973	0.939	0.880	0.723	0.551	0.294	0.325	0.125	0.177	0.170	0.201	0.187	0.175	0.175	0.177	0.174	0.159	0.066	0.925	0.943	0.946	0.988	0.989	0.932	0.991	0.980	0.044	0.046	0.002	0.002	0.988	0.995	0.955	0.995	0.973	0.995	0.993	0.985	0.099	0.059	0.018	0.554	0.831	0.965	0.992	0.986	0.935	0.957	0.275	0.573	0.942	0.950	0.921	0.940	0.928	0.736	0.851	0.973	1.000	1.000	1.000	1.000	0.973	0.000	0.000	0.000	0.000	0.003	0.970	1.000	1.000	1.000	1.000	0.967	0.602	0.006	0.037	0.044	0.989	0.997	0.974	0.973	0.972	0.964	0.841	0.925	0.896	0.981	0.968	0.117	0.016	0.025	0.014	0.017	0.030	0.904	0.979	0.952	0.558	0.468	0.860	0.474	0.046	0.016	0.520	0.997	0.999	0.973	0.997	0.991	0.036	0.239	0.236	0.484	0.058	0.957	0.991	0.981	0.991	0.992	0.992	0.996	0.998	0.998	0.982	0.021	0.064	0.040	0.032	0.042	0.033	0.957	0.985	0.984	0.020	0.981	0.984	0.983	0.924	0.669	0.552	0.549	0.829	0.965	0.692	0.842	0.346	0.420	0.503	0.555	0.515	0.478	0.149	0.625	0.218	0.201	0.131	0.304	0.314	0.328	0.698	0.731	0.765	0.736	0.536	0.047	0.128	0.690	0.698	0.748	0.702	0.662	0.670	0.650	0.658	0.607	0.028	0.714	0.828	0.829	0.847	0.080	0.042	0.562	0.202	0.247	0.886	0.888	0.876	0.803	0.753	0.682	0.648	0.974	0.983	0.994	0.994	0.993	0.018	0.966	0.998	0.997	0.020	0.019	0.023	0.020	0.018	0.001	0.014	0.976	0.974	0.953	0.002	0.974	0.993	0.997	0.992	0.957	0.266	0.990	0.969	0.077	0.098	0.079	0.076	0.335	0.354	0.293	0.093	0.208	0.360	0.318	0.719	0.857	0.869	0.856	0.811	0.076	0.030	0.095	0.175	0.200	0.156	0.021	0.875	0.991	0.997	0.902	0.802	0.068	0.114	0.408	0.450	0.892	0.960	0.982	0.982	0.981	0.000	0.995	0.999	1.000	0.999	0.875	0.000	0.000	0.000	0.875	1.000	1.000	0.999	0.993	0.022	0.995	0.999	0.999	0.960	0.748	0.166	0.148	0.416	0.400	0.416	0.059	0.445	0.491	0.480	0.230	0.014	0.042	0.015	0.005	0.007	0.008	0.674	0.858	0.861	0.940	0.781	0.156	0.307	0.721	0.314	0.974	0.964	0.885	0.806	0.124	0.818	0.830	0.909	0.972	0.988	0.943	0.997	0.996	0.967	0.989	0.020	0.984	0.968	0.983	0.159	0.020	0.997	0.999	0.998	0.981	0.995	0.997	0.998	0.980	0.972	0.966	0.318	0.676	0.900	0.999	1.000	1.000	1.000	1.000	0.996	0.944	0.962	0.873	0.055	0.055	0.054	0.054	0.003	0.814	0.909	0.994	0.999	1.000	1.000	1.000	0.979	0.962	0.898	0.633	0.009	0.058	0.399	0.391	0.207	0.619	0.633	0.489	0.486	0.555	0.199	0.312	0.280	0.199	0.350	0.358	0.368	0.397	0.484	0.920	0.833	0.873	0.984	0.969	0.751	0.792	0.974	0.895	0.788	0.647	0.498	0.985	0.990	0.989	0.997	0.584	0.785	0.568	0.963	0.903	0.781	0.474	0.374	0.078	0.780	0.781	0.752	0.014	0.726	0.952	0.789	0.238	0.235	0.228	0.220	0.785	0.923	0.743	0.026	0.745	0.742	0.896	0.054	0.682	0.670	0.855	0.613	0.599	0.212	0.414	0.222	0.989	0.991	0.965	0.856	0.369	0.307	0.616	0.798	0.801	0.767	0.665	0.106	0.771	0.792	0.913	0.860	0.857	0.752	0.141	0.067	0.606	0.962	0.970	0.895	0.025	0.020	0.026	0.053	0.425	0.463	0.764	0.871	0.522	0.250	0.379	0.509	0.551	0.535	0.344	0.116	0.118	0.025	0.033	0.095	0.268	0.826	0.918	0.777	0.466	0.476	0.483	0.679	0.873	0.906	0.298	0.990	0.999	0.997	0.999	0.990	0.016	0.884	0.888	0.749	0.008	0.003	0.002	0.012	0.744	0.887	0.881	0.014	0.994	0.998	0.998	0.998	0.987	0.001	0.974	0.986	0.982	0.837	0.819	0.943	0.950	0.914	0.117	0.972	0.994	0.992	0.989	0.542	0.986	0.763	0.375	0.372	0.374	0.736	0.445	0.619	0.472	0.272	0.326	0.610	0.585	0.478	0.514	0.843	0.429	0.430	0.509	0.458	0.482	0.438	0.331	0.436	0.447	0.858	0.713	0.572	0.587	0.557	0.830	0.999	0.998	0.996	0.498	0.424	0.450	0.817	0.899	0.911	0.812	0.005	0.778	0.810	0.002	0.890	0.932	0.854	0.173	0.905	0.912	0.897	0.206	0.193	0.154	0.133	0.008	0.011	0.592	0.876	0.871	0.860	0.403	0.392	0.393	0.844	0.622	0.725	0.726	0.718	0.667	0.871	0.997	0.991	0.989	0.748	0.312	0.436	0.325	0.186	0.030	0.002	0.117	0.337	0.429	0.902	0.908	0.914	0.907	0.798	0.868	0.867	0.906	0.926	0.936	0.991	0.996	0.993	0.131	0.008	0.116	0.007	0.134	0.130	0.991	0.869	0.869	0.990	0.999	0.998	1.000	0.985	0.268	0.272	0.254	0.256	0.278	0.252	0.040	0.189	0.206	0.217	0.222	0.651	0.879	0.938	0.886	0.986	0.987	0.992	0.931	0.912	0.908	0.982	0.994	0.996	0.997	0.999	0.999	0.999	0.996	0.984	0.259	0.014	0.884	0.957	0.965	0.962	0.006	0.000	0.003	0.003	0.953	0.969	0.962	0.883	0.264	0.269	0.283	0.016	0.723	0.711	0.998	0.999	0.999	0.992	0.984	0.979	0.974	0.426	0.534	0.354	0.102	0.426	0.463	0.416	0.298	0.769	0.696	0.320	0.023	0.404	0.539	0.798	0.935	0.935	0.383	0.380	0.354	0.114	0.820	0.686	0.555	0.523	0.405	0.130	0.132	0.061	0.931	0.962	0.993	0.988	0.922	0.919	0.891	0.850	0.714	0.602	0.383	0.590	0.591	0.416	0.342	0.260	0.249	0.240	0.232	0.045	0.786	0.995	0.978	0.963	0.953	0.925	0.931	0.950	0.910	0.952	0.953	0.898	0.892	0.958	0.977	0.931	0.924	0.881	0.053	0.041	0.031	0.851	0.890	0.972	0.987	0.984	0.959	0.972	0.957	0.982	0.207	0.038	0.028	0.030	0.042	0.216	0.181	0.116	0.835	0.887	0.991	0.990	0.989	0.942	0.999	0.994	0.967	0.140	0.960	0.983	0.983	0.176	0.989	0.988	0.996	0.979	0.856	0.977	0.257	0.054	0.779	0.849	0.840	0.839	0.751	0.727	0.135	0.138	0.194	0.131	0.116	0.112	0.115	0.133	0.130	0.131	0.167	0.234	0.809	0.955	0.831	0.969	0.963	0.972	0.548	0.506	0.740	0.817	0.336	0.827	0.945	0.964	0.962	0.983	0.149	0.144	0.153	0.160	0.972	0.973	0.918	0.852	0.787	0.172	0.441	0.561	0.575	0.775	0.556	0.478	0.625	0.612	0.770	0.921	0.649	0.518	0.623	0.775	0.541	0.609	0.665	0.440	0.062	0.223	0.853	0.888	0.764	0.657	0.634	0.374	0.767	0.593	0.592	0.520	0.544	0.536	0.393	0.330	0.559	0.661	0.762	0.821	0.764	0.664	0.640	0.458	0.398	0.614	0.645	0.781	0.810	0.963	0.924	0.328	0.514	0.338	0.379	0.399	0.354	0.329	0.387	0.410	0.224	0.265	0.243	0.227	0.588	0.950	0.921	0.820	0.620	0.688	0.575	0.287	0.400	0.759	0.345	0.843	0.906	0.591	0.598	0.546	0.499	0.493	0.557	0.842	0.830	0.496	0.531	0.086	0.970	0.989	0.924	0.929	0.976	0.886	0.085	0.942	0.951	0.925	0.419	0.772	0.462	0.496	0.638	0.641	0.637	0.615	0.647	0.637	0.433	0.907	0.991	0.908	0.971	0.970	0.976	0.799	0.754	0.259	0.812	0.849	0.757	0.652	0.180	0.048	0.014	0.027	0.725	0.942	0.959	0.970	0.967	0.917	0.922	0.912	0.925	0.971	0.951	0.868	0.838	0.320	0.803	0.704	0.723	0.221	0.242	0.196	0.769	0.787	0.767	0.655	0.947	0.962	0.954	0.950	0.948	0.950	0.974	0.966	0.915	0.079	0.934	0.946	0.882	0.065	0.141	0.074	0.689	0.604	0.042	0.922	0.945	0.953	0.915	0.480	0.784	0.953	0.915	0.649	0.487	0.522	0.371	0.292	0.061	0.079	0.274	0.460	0.548	0.351	0.345	0.286	0.146	0.282	0.331	0.338	0.416	0.737	0.596	0.636	0.675	0.551	0.334	0.407	0.451	0.250	0.922	0.994	0.989	0.940	0.065	0.629	0.714	0.069	0.186	0.160	0.963	0.980	0.941	0.087	0.069	0.908	0.944	0.960	0.988	0.992	0.988	0.922	0.980	0.980	0.118	0.124	0.726	0.814	0.779	0.737	0.056	0.122	0.146	0.149	0.808	0.857	0.787	0.729	0.892	0.971	0.952	0.945	0.227	0.072	0.665	0.955	0.998	0.979	0.960	0.928	0.937	0.862	0.121	0.091	0.159	0.093	0.104	0.598	0.847	0.905	0.898	0.409	0.970	0.711	0.912	0.289	0.075	0.094	0.378	0.748	0.737	0.627	0.141	0.458	0.301	0.490	0.198	0.592	0.856	0.959	0.991	0.943	0.705	0.602	0.833	0.886	0.570	0.276	0.820	0.764	0.804	0.415	0.389	0.240	0.198	0.275	0.354	0.767	0.908	0.949	0.209	0.258	0.198	0.123	0.179	0.964	0.946	0.802	0.808	0.864	0.868	0.976	0.765	0.869	0.918	0.916	0.983	0.927	0.929	0.612	0.977	0.986	0.990	0.981	0.333	0.555	0.604	0.739	0.695	0.614	0.614	0.521	0.924	0.959	0.952	0.966	0.961	0.945	0.340	0.174	0.070	0.164	0.331	0.597	0.873	0.858	0.818	0.445	0.796	0.410	0.649	0.689	0.596	0.629	0.338	0.336	0.371	0.184	0.738	0.736	0.639	0.755	0.758	0.765	0.978	0.969	0.348	0.967	0.837	0.706	0.479	0.425	0.027	0.640	0.714	0.840	0.977	0.997	0.996	0.972	0.118	0.619	0.999	0.999	0.978	0.750	0.009	0.001	0.987	0.998	0.999	0.998	0.989	0.994	0.999	0.782	0.782	0.996	0.807	0.798	0.808	1.000	0.999	0.998	0.999	1.000	1.000	0.021	0.978	0.998	1.000	0.963	0.480	0.507	0.994	0.999	0.993	0.950	0.851	0.002	0.998	0.999	0.990	0.921	0.046	0.088	0.008	0.039	0.035	0.010	0.816	0.997	0.939	0.991	1.000	0.998	0.995	0.749	0.859	0.702	0.835	0.772	0.751	0.971	0.996	1.000	0.999	0.997	0.989	0.964	0.966	0.997	1.000	1.000	0.997	0.000	0.997	1.000	1.000	0.999	0.998	0.090	0.870	1.000	0.999	0.836	0.965	0.884	0.683	0.735	0.963	0.986	1.000	0.999	0.999	1.000	0.997	0.984	0.935	0.930	0.047	0.093	0.964	0.994	0.999	0.999	0.999	0.998	0.998	0.916	0.886	0.258	0.267	0.312	0.500	0.589	0.536	0.754	0.758	0.243	0.364	0.370	0.310	0.828	0.731	0.706	0.830	0.817	0.407	0.088	0.159	0.193	0.449	0.951	0.936	0.835	0.600	0.624	0.629	0.997	0.998	0.948	0.529	0.991	0.995	0.963	0.968	0.989	0.987	0.998	0.999	1.000	0.999	0.995	0.653	0.342	0.990	0.994	0.997	0.616	0.012	0.011	0.370	0.963	0.992	0.997	0.998	0.985	0.163	0.329	0.773	0.709	0.710	0.327	0.274	0.001	0.051	0.008	0.002	0.617	0.643	0.653	0.001	0.302	0.150	0.595	0.276	0.000	0.098	0.992	0.999	0.999	0.995	0.974	0.986	0.996	0.997	0.994	0.992	0.993	0.998	1.000	0.999	0.999	0.018	0.993	0.971	0.197	0.026	0.774	0.934	0.967	0.959	0.044	0.854	0.895	0.880	0.489	0.640	0.605	0.806	0.836	0.849	0.431	0.868	0.921	0.964	0.994	0.992	0.843	0.129	0.261	0.909	0.900	0.009	0.007	0.005	0.894	0.910	0.007	0.254	0.967	0.992	0.988	0.942	0.749	0.766	0.833	0.974	0.968	0.832	0.888	0.998	0.998	0.924	0.923	0.997	0.133	0.129	0.002	0.096	0.090	0.081	0.087	0.083	0.015	0.057	0.040	0.087	0.998	0.999	1.000	1.000	0.999	0.945	0.000	0.859	0.962	0.967	0.707	0.790	0.921	0.995	0.996	0.985	0.975	0.980	0.884	0.868	0.873	0.151	0.031	0.033	0.798	0.913	0.941	0.937	0.912	0.753	0.131	0.051	0.058	0.807	0.905	0.971	0.993	0.984	0.893	0.108	0.189	0.172	0.916	0.959	0.943	0.962	0.956	0.073	0.119	0.102	0.133	0.085	0.856	0.906	0.955	0.877	0.565	0.194	0.192	0.913	0.890	0.889	0.890	0.956	0.984	0.125	0.009	0.024	0.026	0.017	0.030	0.023	0.188	0.063	0.043	0.119	0.045	0.913	0.999	1.000	0.999	0.999	0.998	0.213	0.511	0.491	0.482	0.999	0.999	1.000	1.000	0.984	0.930	0.000	0.997	1.000	1.000	0.999	0.988	0.932	0.999	0.996	0.965	0.018	0.007	0.112	0.026	0.022	0.022	0.021	0.050	0.002	0.133	0.004	0.004	0.941	0.980	0.979	0.911	0.450	0.536	0.999	0.999	1.000	0.995	0.003	0.036	0.894	0.984	0.999	1.000	0.999	0.999	0.002	0.481	0.950	0.003	0.263	0.112	0.886	0.999	1.000	0.999	0.999	0.907	0.030	0.093	0.014	0.104	0.101	0.051	0.007	0.009	0.008	0.047	0.013	0.916	0.973	0.994	0.999	0.997	0.976	0.200	0.087	0.022	0.121	0.358	0.323	0.208	0.305	0.236	0.211	0.212	0.159	0.343	0.353	0.280	0.555	0.468	0.511	0.936	0.915	0.961	0.675	0.693	0.099	0.254	0.122	0.056	0.056	0.093	0.168	0.356	0.968	0.989	0.997	0.911	0.968	0.979	0.878	0.877	0.823	0.669	0.559	0.535	0.529	0.727	0.660	0.667	0.656	0.618	0.531	0.068	0.067	0.143	0.161	0.162	0.278	0.649	0.735	0.646	0.316	0.736	0.931	0.999	1.000	1.000	1.000	0.993	0.983	0.989	0.827	0.963	0.977	0.529	0.505	0.993	0.999	0.939	0.007	0.305	0.060	0.001	0.002	0.250	0.054	0.985	0.958	0.926	0.934	0.926	0.914	0.822	0.080	0.986	0.999	0.998	0.999	0.996	0.990	0.898	0.001	0.000	0.000	0.000	0.897	0.989	0.996	1.000	1.000	1.000	0.986	0.066	0.145	0.054	0.052	0.082	0.057	0.159	0.983	0.972	0.982	0.998	1.000	0.999	0.999	1.000	0.980	0.589	0.356	0.789	0.895	0.346	0.066	0.054	0.015	0.003	0.072	0.401	0.261	0.004	0.010	0.026	0.015	0.003	0.870	0.976	0.981	0.843	0.842	0.863	0.177	0.271	0.000	0.998	0.999	1.000	1.000	0.997	0.000	0.000	0.997	1.000	1.000	0.995	0.966	0.001	0.001	0.001	0.001	0.965	0.988	0.997	0.999	1.000	0.997	0.970	1.000	0.991	0.977	0.752	0.840	0.107	0.995	0.999	1.000	0.987	0.002	0.983	0.934	0.814	0.054	0.065	0.020	0.024	0.075	0.243	0.344	0.365	0.102	0.091	0.174	0.016	0.229	0.186	0.105	0.147	0.122	0.150	0.986	0.998	0.997	0.995	0.001	0.004	0.854	0.960	0.995	0.994	0.991	0.988	0.964	1.000	0.998	0.999	1.000	1.000	0.999	0.998	0.999	1.000	0.990	0.987	0.998	0.999	0.998	1.000	0.994	0.990	0.999	1.000	0.999	0.986	0.864	0.989	0.998	0.997	0.733	0.120	0.972	0.997	0.998	0.981	0.942	0.969	0.997	0.793	0.783	0.868	0.341	0.348	0.116	0.337	0.955	0.657	0.655	0.574	0.262	0.461	0.860	0.976	1.000	1.000	1.000	0.998	1.000	0.988	0.008	0.989	0.995	0.988	0.948	0.000	0.000	0.005	0.009	0.008	0.006	0.011	0.071	0.950	0.997	0.990	0.925	0.990	0.996	0.995	0.992	0.991	0.987	0.965	0.854	0.877	0.599	0.219	0.481	0.403	0.417	0.528	0.484	0.798	0.777	0.797	0.846	0.822	0.732	0.371	0.218	0.367	0.715	0.584	0.285	0.430	0.889	0.893	0.581	0.499	0.896	0.821	0.813	0.813	0.866	0.860	0.643	0.490	0.898	0.687	0.628	0.643	0.486	0.467	0.333	0.988	0.985	0.678	0.756	0.220	0.084	0.667	0.693	0.691	0.689	0.989	0.988	0.318	0.848	0.904	0.894	0.896	0.934	0.929	0.411	0.691	0.615	0.756	0.819	0.888	0.955	0.988	0.699	0.402	0.640	0.507	0.520	0.673	0.654	0.440	0.620	0.906	0.925	0.885	0.356	0.382	0.354	0.335	0.309	0.022	0.142	0.148	0.569	0.562	0.518	0.489	0.526	0.368
ENSMUST00000122365.1_GM28037-001	0.012	0.880	0.987	0.983	0.968	0.688	0.127	0.182	0.192	0.756	0.783	0.902	0.899	0.898	0.040	0.288	0.462	0.469	0.616	0.430	0.429	0.296	0.228	0.066	0.148	0.419	0.686	0.954	0.790	0.397	0.807	0.797	0.262	0.411	0.431	0.171	0.020	0.217	0.751	0.726	0.420	0.680	0.757	0.746	0.488	0.467	0.564	0.818	0.889	0.902	0.657	0.647	0.933	0.846	0.900	0.152	0.946	0.883	0.625	0.642	0.597	0.175	0.230	0.325	0.628	0.647	0.431	0.451	0.183	0.618	0.886	0.980	0.978	0.849	0.960	0.866	0.503	0.609	0.609	0.562	0.534	0.177	0.418	0.315	0.114	0.099	0.253	0.554	0.527	0.462	0.462	0.620	0.696	0.957	0.754	0.066	0.687	0.985	0.975	0.892	0.804	0.083	0.902	0.963	0.847	0.743	0.803	0.844	0.824	0.154	0.381	0.115	0.073	0.079	0.191	0.073	0.865	0.924	0.990	0.994	0.998	0.884	0.201	0.242	0.488	0.763	0.870	0.884	0.879	0.771	0.820	0.080	0.992	0.994	0.996	0.968	0.586	0.549	0.054	0.361	0.037	0.629	0.197	0.987	0.983	0.840	0.995	0.189	0.186	0.162	0.004	0.003	0.000	0.967	0.996	0.996	0.989	0.027	0.646	0.426	0.095	0.659	0.745	0.196	0.164	0.732	0.919	0.942	0.914	0.143	0.857	0.967	0.978	0.860	0.819	0.704	0.772	0.650	0.805	0.878	0.935	0.969	0.926	0.755	0.319	0.410	0.290	0.021	0.023	0.440	0.555	0.576	0.170	0.009	0.031	0.079	0.450	0.593	0.833	0.394	0.288	0.831	0.565	0.579	0.593	0.875	0.094	0.924	0.986	0.990	0.985	0.985	0.980	0.950	0.667	0.019	0.019	0.000	0.648	0.934	0.976	1.000	1.000	0.984	0.945	0.868	0.239	0.902	0.894	0.279	0.849	0.954	0.979	0.495	0.291	0.570	0.343	0.706	0.747	0.787	0.871	0.923	0.858	0.976	0.928	0.901	0.924	0.930	0.972	0.957	0.955	0.888	0.391	0.454	0.035	0.109	0.065	0.207	0.073	0.115	0.484	0.211	0.161	0.056	0.027	0.306	0.034	0.125	0.016	0.289	0.382	0.291	0.052	0.718	0.997	1.000	0.999	1.000	0.999	0.998	0.712	0.541	0.229	0.687	0.629	0.600	0.352	0.335	0.222	0.108	0.802	0.869	0.822	0.007	0.004	0.033	0.045	0.327	0.312	0.248	0.036	0.031	0.296	0.059	0.714	0.825	0.862	0.827	0.861	0.963	0.480	0.782	0.779	0.872	0.798	0.864	0.815	0.769	0.326	0.147	0.125	0.041	0.240	0.423	0.443	0.391	0.203	0.201	0.593	0.648	0.594	0.566	0.867	0.787	0.159	0.605	0.591	0.441	0.363	0.917	0.957	0.945	0.896	0.672	0.262	0.235	0.572	0.628	0.455	0.916	0.918	0.978	0.992	0.978	0.929	0.692	0.089	0.213	0.296	0.166	0.204	0.504	0.731	0.960	0.974	0.825	0.250	0.771	0.816	0.855	0.849	0.917	0.844	0.536	0.530	0.299	0.509	0.606	0.622	0.446	0.365	0.358	0.887	0.897	0.586	0.593	0.485	0.702	0.722	0.911	0.828	0.520	0.678	0.854	0.728	0.460	0.779	0.476	0.952	0.953	0.779	0.752	0.976	0.971	0.117	0.123	0.209	0.111	0.825	0.732	0.531	0.726	0.488	0.981	0.839	0.088	0.273	0.280	0.101	0.784	0.953	0.433	0.976	0.965	0.800	0.888	0.407	0.009	0.026	0.459	0.465	0.256	0.501	0.615	0.629	0.029	0.012	0.004	0.003	0.002	0.005	0.668	0.975	0.983	0.364	0.031	0.540	0.743	0.794	0.701	0.948	0.326	0.971	0.786	0.734	0.224	0.007	0.005	0.006	0.162	0.031	0.035	0.214	0.151	0.431	0.301	0.373	0.346	0.030	0.522	0.687	0.705	0.334	0.978	0.948	0.950	0.937	0.856	0.952	0.957	0.898	0.093	0.051	0.385	0.562	0.622	0.410	0.130	0.153	0.251	0.250	0.141	0.104	0.068	0.555	0.566	0.374	0.380	0.443	0.193	0.175	0.420	0.394	0.328	0.494	0.327	0.652	0.905	0.966	0.978	0.935	0.898	0.001	0.001	0.002	0.006	0.009	0.036	0.941	0.980	0.989	0.976	0.944	0.755	0.367	0.099	0.049	0.111	0.168	0.581	0.638	0.584	0.396	0.806	0.814	0.615	0.544	0.241	0.450	0.554	0.800	0.582	0.322	0.254	0.305	0.207	0.065	0.737	0.935	0.913	0.875	0.678	0.583	0.441	0.954	0.984	0.959	0.631	0.630	0.628	0.543	0.602	0.627	0.468	0.986	0.923	0.357	0.351	0.347	0.403	0.934	0.984	0.153	0.884	0.660	0.011	0.166	0.550	0.630	0.876	0.927	0.671	0.994	0.966	0.496	0.783	0.433	0.933	0.901	0.869	0.733	0.956	0.945	0.547	0.800	0.710	0.329	0.333	0.345	0.805	0.821	0.936	0.928	0.907	0.773	0.796	0.696	0.653	0.696	0.723	0.676
ENSMUST00000201927.1_CCT6A-006	0.032	0.037	0.720	0.839	0.018	0.013	0.864	0.036	0.980	0.990	0.987	0.967	0.910	0.713	0.294	0.296	0.697	0.213	0.979	0.999	0.997	0.991	0.995	0.985	0.964	0.952	0.996	0.996	0.991	0.994	0.997	0.996	0.998	0.969	0.802	0.053	0.900	0.952	0.911	0.914	0.754	0.063	0.132	0.131	0.110	0.045	0.107	0.073	0.924	0.927	0.902	0.900	0.591	0.060	0.090	0.098	0.685	0.957	0.966	0.931	0.923	0.012	0.140	0.716	0.956	0.982	0.957	0.031	0.022	0.020	0.941	0.967	0.944	0.648	0.988	1.000	0.999	1.000	1.000	1.000	1.000	0.998	0.996	0.942	0.909	0.937	0.941	0.041	0.963	0.026	0.958	0.058	0.875	0.861	0.171	0.595	0.445	0.512	0.854	0.025	0.960	0.977	0.999	0.996	0.002	0.980	0.976	0.793	0.002	0.002	0.447	0.000	0.959	1.000	1.000	1.000	1.000	1.000	0.994	0.257	0.700	0.994	0.995	0.358	0.636	0.637	0.977	0.977	0.991	1.000	0.997	0.001	0.994	0.999	1.000	0.999	0.995	0.995	0.020	0.405	0.051	0.010	0.004	0.517	0.267	0.043	0.962	0.965	0.736	0.751	0.021	0.101	0.002	0.001	0.194	0.196	0.075	0.230	0.967	0.750	0.795	0.818	0.011	0.461	0.320	0.996	0.997	0.998	1.000	0.999	0.994	0.004	0.997	0.999	0.987	0.977	0.978	0.000	0.994	0.993	0.359	0.988	0.874	0.018	0.327	0.023	0.995	1.000	1.000	1.000	1.000	1.000	0.958	0.001	0.447	0.000	0.790	0.972	0.980	0.004	0.995	0.997	0.995	0.995	0.825	0.925	0.638	0.910	0.819	0.933	0.009	0.967	0.066	0.988	0.990	0.977	0.048	0.970	0.998	1.000	1.000	1.000	1.000	1.000	0.999	0.999	0.998	0.737	0.905	0.938	0.927	0.904	0.041	0.040	0.826	0.825	0.156	0.983	0.996	0.996	0.856	0.852	0.768	0.777	0.728	0.960	0.968	0.987	0.996	0.991	0.998	1.000	0.973	0.008	0.458	0.996	1.000	0.999	0.998	0.985	0.823	0.002	0.002	0.002	0.008	0.817	0.983	0.998	0.997	0.998	0.996	0.027	0.027	0.669	0.900	0.916	0.924	0.971	0.973	0.803	0.942	0.984	0.909	0.263	0.044	0.556	0.534	0.032	0.020	0.693	0.762	0.934	0.973	0.964	0.827	0.012	0.922	0.999	0.999	0.946	0.922	0.727	0.451	0.258	0.454	0.455	0.175	0.252	0.242	0.193	0.729	0.327	0.711	0.939	0.969	0.920	0.950	0.825	0.041	0.624	0.768	0.777	0.773	0.756	0.899	0.288	0.310	0.720	0.743	0.937	0.977	0.980	0.760	0.768	0.764	0.732	0.712	0.704	0.625	0.136	0.621	0.749	0.767	0.696	0.546	0.596	0.578	0.552	0.132	0.107	0.092	0.682	0.898	0.893	0.964	0.129	0.097	0.102	0.850	0.922	0.938	0.942	0.942	0.861	0.015	0.021	0.076	0.064	0.036	0.020	0.071	0.844	0.924	0.901	0.889	0.874	0.791	0.044	0.037	0.053	0.015	0.833	0.834	0.963	0.902	0.298	0.349	0.357	0.342	0.620	0.410	0.413	0.338	0.230	0.516	0.595	0.564	0.466	0.384	0.181	0.743	0.927	0.969	0.980	0.993	0.994	0.840	0.013	0.006	0.836	0.713
ENSMUST00000189909.6_ZFAS1-001	0.076	0.137	0.110	0.763	0.987	0.925	0.976	0.983	0.963	0.011	0.014	0.855	0.998	0.999	0.998	0.999	0.998	0.990	0.800	0.816	0.997	1.000	0.999	0.999	1.000	0.999	0.998	0.997	0.998	0.986	0.013	0.574	0.876	0.947	0.968	0.650	0.982	0.950	0.490	0.997	0.924	0.997	0.999	0.994	0.915	0.974	0.958	0.997	0.998	0.996	0.991	0.075	0.968	0.982	0.986	0.974	0.974	0.752	0.707	0.422	0.510	0.387	0.121	0.003	0.933	0.863	0.974	0.973	0.214	0.065	0.952	0.924	0.971	0.991	0.999	0.999	0.982	0.978	0.705	0.088	0.052	0.081	0.457	0.864	0.841	0.850	0.744	0.769	0.002	0.127	0.923	0.824	0.873	0.877	0.585	0.526	0.532	0.002	0.395	0.289	0.997	0.998	0.997	0.835	0.945	0.882	0.018	0.674	0.843	0.844	0.182	0.121	0.298	0.843	0.859	0.177	0.000	0.382	0.252	0.945	0.988	0.999	0.967	0.825	0.791	0.002	0.070	0.029	0.948	0.984	0.989	0.995	0.986	0.962	0.179	0.161	0.002	0.410	0.013	0.008	0.873	0.871	0.028	0.083	0.137	0.061	0.972	0.998	0.832	0.158	0.930	0.969	0.980	0.913	0.913	0.874	0.321	0.994	0.958	0.924	0.991	0.991	0.979	0.260	0.121	0.970	0.938	0.822	0.941	0.995	0.894	0.876	0.768	0.023	0.014	0.001	0.054	0.002	0.080	0.286	0.900	0.956	0.958	0.608	0.049	0.317	0.341	0.095	0.801	0.816	0.939	0.327	0.018	0.005	0.650	0.720	0.792	0.608	0.659	0.673	0.699	0.903	0.388	0.403	0.288	0.218	0.338	0.306	0.062	0.059	0.949	0.928	0.619	0.492	0.985	0.982	0.999	1.000	1.000	0.989	0.919	0.991	0.983	0.042	0.228	0.295	0.046	0.099	0.005	0.653	0.861	0.991	0.883	0.373	0.413	0.127	0.352	0.892	0.988	0.997	0.998	0.923	0.995	0.988	0.049	0.995	0.998	0.995	0.981	0.979	0.472	0.027	0.022	0.110	0.116	0.787	0.831	0.770	0.019	0.038	0.005	0.014	0.004	0.085	0.755	0.831	0.721	0.049	0.180	0.174	0.133	0.159	0.192	0.153	0.770	0.990	0.986	0.986	0.968	0.969	0.891	0.179	0.200	0.459	0.593	0.478	0.865	0.993	0.995	0.973	0.488	0.398	0.015	0.997	0.996	0.997	0.998	1.000	1.000	1.000	0.002	0.997	1.000	0.998	0.781	0.053	0.040	0.609	0.781	0.940	0.960	0.966	0.986	0.037	0.036	0.036	0.035	0.960	0.994	0.988	0.969	0.864	0.683	0.730	0.923	0.988	0.994	0.992	0.451	0.442	0.390	0.434	0.634	0.516	0.977	0.995	0.979	0.797	0.000	0.959	0.999	1.000	1.000	1.000	1.000	0.997	0.756	0.835	0.970	0.977	0.978	0.977	0.983	0.994	0.999	0.972	0.058	0.004	0.024	0.014	0.001	0.034	0.012	0.959	0.994	0.998	0.997	0.996	0.975	0.997	0.995	0.621	0.037	0.023	0.977	0.977	0.939	0.002	0.962	0.994	0.036	0.029	0.028	0.000	0.023	0.025	0.982	0.987	0.007	0.969	0.986	0.952	0.024	0.053	0.057	0.297	0.774	0.996	1.000	0.998	1.000	1.000	0.999	0.957	0.658	0.643	0.755	0.575	0.044	0.347	0.507	0.545	0.560	0.927	0.919	0.521	0.461	0.026	0.949	0.955	0.922	0.913	0.404	0.134	0.091	0.302	0.228	0.273	0.051	0.017	0.025	0.944	0.999	0.999	0.998	0.964	0.965	0.000	0.998	1.000	0.995	0.932	0.038	0.793	0.019	0.956	0.988	0.992	1.000	0.994	0.997	0.960	0.012	0.000	0.000	0.867	0.985	0.989	0.987	0.974	0.665	0.337	0.388	0.045	0.000	0.129	0.404	0.487	0.181	0.709	0.447	0.709	0.723	0.730	0.868	0.856	0.961	0.996	0.999	1.000	0.998	0.994	0.962	0.061	0.789	0.913	0.995	1.000	0.998	0.957	0.972	0.000	0.998	0.998	0.997	0.940	0.002	0.939	0.988	0.955	0.285	0.875	0.677	0.009	0.998	0.997	0.999	0.009	0.277	0.010	0.010	0.001	0.007	0.278	0.011	0.997	0.999	0.995	0.679	0.628	0.283	0.932	0.718	0.736	0.810	0.999	1.000	0.999	0.998	0.996	0.993	0.848	0.010	0.977	0.986	0.984	0.020	0.989	0.933	0.901	0.864	0.941	0.951	0.982	0.991	0.993	0.983	0.014	0.964	0.971	0.891	0.065	0.579	0.518	0.121	0.730	0.903	0.912	0.909	0.972	0.570	0.906	0.920	0.780	0.670	0.119	0.411	0.518	0.555	0.590	0.868	0.528	0.475	0.473	0.553	0.493	0.956	0.948	0.531	0.498	0.560	0.566	0.558	0.569	0.605	0.395	0.214	0.428	0.704	0.807	0.518	0.556	0.511	0.795	0.817	0.987	0.860	0.917	0.968	0.963	0.027	0.999	0.985	0.982	0.998	1.000	0.999	0.988	0.820	0.820	0.009	0.005	0.022	0.024	0.866	0.872	0.264	0.252	0.005	0.907	0.985	0.986	0.653	0.019	0.004	0.005	0.639	0.989	0.989	0.904	0.471	0.846	0.943	0.821	0.859	0.874	0.165	0.123	0.018	0.010	0.002	0.794	0.868	0.898	0.844	0.759	0.554	0.973	0.998	0.998	0.990	0.984	0.997	0.998	0.003	0.985	0.999	0.991	0.971	0.921	0.353	0.794	0.752	0.516	0.445	0.425	0.469	0.373	0.492	0.391	0.661	0.708	0.621	0.528	0.409	0.460	0.465	0.379	0.381	0.624	0.638	0.516	0.572	0.514	0.094	0.422	0.476	0.573	0.503	0.132	0.169	0.067	0.071	0.152	0.467	0.515	0.596	0.627	0.504	0.534	0.740	0.470	0.487	0.468	0.455	0.497	0.552	0.559	0.406	0.397	0.805	0.764	0.732	0.727	0.680	0.067	0.428	0.495	0.035	0.878	0.978	0.970	0.015	0.967	0.972	0.981	0.972	0.956	0.870	0.728	0.071	0.029	0.025	0.012	0.011	0.013	0.012	0.007
ENSMUST00000191652.1_GM37158-001	0.811	0.999	0.999	0.988	0.950	0.245	0.162	0.129	0.040	0.028	0.027	0.613	0.825	0.700	0.182	0.412	0.890	0.907	0.009	0.209	0.003	0.025	0.912	0.982	0.999	0.989	0.997	0.998	0.997	0.038	0.099	0.039	0.034	0.029	0.990	0.994	0.020	0.016	0.973	0.991	0.989	0.993	0.990	0.989	0.010	0.994	0.994	0.939	0.905	0.037	0.962	0.945	0.850	0.007	0.958	0.997	0.997	0.998	0.998	0.995	0.992	0.903	0.943	0.964	0.983	0.847	0.020	0.973	0.996	1.000	0.999	1.000	1.000	0.890	0.005	0.000	0.000	0.000	0.003	0.000	0.890	0.998	0.999	0.998	0.999	0.998	0.980	0.009	0.851	0.996	0.983	0.998	0.998	0.814	0.818	0.743	0.804	0.876	0.895	0.398	0.940	0.613	0.561	0.400	0.987	0.991	0.988	0.984	0.982	0.010	0.012	0.023	0.018	0.007	0.016	0.023	0.990	0.986	0.987	0.991	0.965	0.009	0.007	0.989	0.999	0.998	0.996	0.016	0.476	0.009	0.010	0.163	0.181	0.314	0.244	0.767	0.753	0.762	0.924	0.285	0.306	0.177	0.117	0.117	0.124	0.224	0.223	0.069	0.366	0.380	0.731	0.909	0.971	0.954	0.863	0.896	0.117	0.954	0.721	0.976	0.898	0.114	0.086	0.990	0.995	0.996	0.998	0.998	0.996	0.995	1.000	1.000	0.999	0.996	0.959	0.739	0.163	0.871	0.982	0.788	0.720	0.018	0.103	0.101	0.992	0.995	0.997	0.973	0.881	0.014	0.082	0.096	0.377	0.312	0.680	0.742	0.556	0.471	0.304	0.733	0.863	0.857	0.921	0.982	0.992	0.345	0.008	0.125	0.001	0.593	0.631	0.631	0.930	0.367	0.615	0.533	0.011	0.005	0.222	0.796	0.988	0.976	0.368	0.366	0.362	0.001	0.610	0.731	0.686	0.033	0.038	0.237	0.254	0.040	0.635	0.894	0.847	0.931	0.209	0.470	0.931	0.896	0.826	0.868	0.742	0.867	0.199	0.962	0.854	0.854	0.748	0.012	0.921	0.912	0.901	0.978	0.966	0.961	0.991	0.983	0.032	0.162	0.126	0.016	0.336	0.472	0.976	0.930	0.530	0.448	0.009	0.386	0.498	0.630	0.219	0.110	0.106	0.649	0.794	0.904	0.902	0.918	0.922	0.907	0.918	0.907	0.895	0.901	0.907	0.879	0.727	0.016	0.006	0.007	0.184	0.192	0.173	0.152	0.304	0.071	0.213	0.211	0.100	0.365	0.577	0.529	0.108	0.373	0.536	0.531	0.420	0.626	0.442	0.489	0.486	0.321	0.436	0.397	0.690	0.708	0.464	0.641	0.349	0.724	0.726	0.675	0.553	0.624	0.213	0.110	0.075	0.291	0.218	0.939	0.940	0.898	0.905	0.021	0.961	0.932	0.006	0.994	0.998	0.994	0.995	0.999	1.000	1.000	1.000	0.984	0.001	0.520	0.536	0.535	0.520	0.017	0.005	0.171	0.004	0.126	0.006	0.005	0.035	0.033	0.313	0.028	0.046	0.039	0.036	0.826	0.889	0.891	0.878	0.705	0.090	0.237	0.210	0.212	0.255	0.919	0.909	0.914	0.869	0.708	0.180	0.016	0.042	0.050	0.049	0.735	0.690	0.746	0.898	0.971	0.975	0.581	0.563	0.282	0.667	0.438	0.292	0.910	0.947	0.666	0.886	0.758	0.115	0.124	0.012	0.029	0.119	0.138	0.130	0.192	0.872	0.868	0.946	0.947	0.796	0.036	0.162	0.664	0.751	0.789	0.978	0.973	0.997	0.988	0.899	0.028	0.026	0.004	0.015	0.885	0.973	0.980	0.994	0.992	0.004	0.864	0.839	0.626	0.029	0.025	0.021	0.128	0.095	0.029	0.104	0.115	0.058	0.261	0.213	0.152	0.426	0.378	0.428	0.339	0.295	0.344	0.005	0.992	0.998	0.999	0.995	0.928	0.004	0.009	0.009	0.018	0.010	0.993	0.992	0.978	0.943	0.001	0.192	0.197	0.008	0.008	0.009	0.205	0.212	0.958	0.971	0.975	0.978	0.001	0.000	0.000	0.002	0.923	0.996	0.994	0.990	0.988	0.311	0.007	0.006	0.004	0.004	0.504	0.449	0.212	0.103	0.747	0.882	0.851	0.008	0.001	0.001	0.021	0.015	0.933	0.961	0.962	0.198	0.290	0.870	0.954	0.753	0.571	0.573	0.673	0.721	0.693	0.004	0.002	0.097	0.551	0.545	0.567	0.641	0.780	0.352	0.256	0.252	0.030	0.705	0.853	0.844	0.838	0.800	0.210	0.264	0.273	0.012	0.004	0.004	0.027	0.894	0.983	0.980	0.643	0.045	0.054	0.177	0.355	0.251	0.221	0.187	0.070	0.065	0.158	0.031	0.032	0.068	0.052	0.002	0.018	0.172	0.023	0.017	0.005	0.020	0.514	0.647	0.558	0.123	0.005	0.394	0.828	0.761	0.942	0.218	0.241	0.243	0.155	0.006	0.004	0.742	0.836	0.862	0.915	0.895	0.910	0.503	0.686	0.489	0.199	0.366	0.590	0.078	0.039	0.005	0.573	0.631	0.718	0.418	0.527	0.609	0.574	0.158	0.007	0.190	0.544	0.505	0.373	0.558	0.905	0.961	0.956	0.718	0.132	0.026	0.013	0.401	0.433	0.350	0.581	0.272	0.655	0.492	0.928	0.929	0.709	0.086	0.067	0.081	0.307	0.235	0.294	0.306	0.039	0.772	0.740	0.568	0.005	0.340	0.186	0.198	0.148	0.024	0.059	0.011	0.130	0.074	0.041	0.077	0.050	0.039	0.302	0.630	0.674	0.624	0.141	0.113	0.700	0.698	0.709	0.721	0.415	0.143	0.146	0.829	0.979	0.970	0.916	0.530	0.948	0.977	0.977	0.974	0.949	0.721	0.875	0.578	0.544	0.679	0.707	0.635	0.617	0.619	0.093	0.144	0.291	0.217	0.631	0.626	0.639	0.401	0.216	0.234	0.179	0.478	0.422	0.961	0.966	0.970	0.010	0.012	0.000	0.000	0.002	0.003	0.977	0.979	0.965	0.013	0.047	0.017	0.148	0.065	0.006	0.002	0.007	0.035	0.014	0.112	0.056	0.012	0.015	0.101	0.468	0.429	0.396	0.061	0.258	0.321	0.403	0.828	0.402	0.191	0.729	0.659	0.546	0.514	0.286	0.197	0.951	0.956	0.946	0.872	0.001	0.001	0.000	0.003	0.009	0.950	0.993	0.989	0.005	0.991	0.990	0.015	0.001	0.001	0.016	0.988	0.991	0.015	0.986	0.988	0.940	0.004	0.003	0.003	0.003	0.003	0.927	0.996	0.986	0.991	0.071	0.130	0.328	0.320	0.364	0.365	0.002	0.001	0.013	0.971	0.977	0.969	0.871	0.005	0.004	0.001	0.001	0.002	0.001	0.000	0.886	0.963	0.980	0.975	0.018	0.003	0.860	0.981	1.000	0.999	0.999	1.000	1.000	0.997	0.002	0.944	0.997	0.999	0.998	0.996	0.993	0.007	0.133	0.395	0.431	0.439	0.424	0.139	0.174	0.486	0.701	0.670	0.359	0.371	0.370	0.649	0.874	0.822	0.992	0.967	0.968	0.984	0.973	0.915	0.117	0.017	0.234	0.032	0.941	0.981	0.981	0.974	0.928	0.728	0.011	0.022	0.020	0.003	0.003	0.004	0.011	0.004	0.003	0.023	0.004	0.977	0.979	0.976	0.969	0.099	0.005	0.004	0.000	0.902	0.927	0.934	0.920	0.031	0.030	0.020	0.004	0.002	0.128	0.111	0.123	0.002	0.001	0.002	0.002	0.007	0.038	0.075	0.248	0.217	0.567	0.621	0.663	0.288	0.128	0.082	0.083	0.055	0.197	0.210	0.416	0.582	0.617	0.054	0.092	0.010	0.151	0.115	0.093	0.386	0.312	0.188	0.460	0.438	0.644	0.620	0.401	0.449	0.390	0.432	0.016	0.022	0.458	0.809	0.808	0.748	0.160	0.023	0.299	0.450	0.406	0.326	0.587	0.817	0.861	0.333	0.964	0.822	0.806	0.815	0.028	0.551	0.531	0.419	0.082	0.102	0.151	0.048	0.017	0.014	0.733	0.886	0.783	0.905	0.960	0.911	0.908	0.751	0.050	0.307	0.319	0.089	0.209	0.044	0.334	0.302	0.304	0.341	0.322	0.069	0.357	0.375	0.106	0.078	0.012	0.005	0.115	0.092	0.008	0.036	0.003	0.027	0.072	0.504	0.520	0.306	0.006	0.304	0.363	0.227	0.180	0.206	0.218	0.186	0.007	0.056	0.111	0.051	0.289	0.240	0.490	0.259	0.037	0.600	0.642	0.666	0.623	0.362	0.088	0.173	0.222	0.577	0.496	0.519	0.642	0.519	0.099	0.014	0.907	0.996	0.953	0.839	0.989	0.311	0.389	0.408	0.985	0.991	0.995	0.976	0.007	0.550	0.928	0.874	0.267	0.222	0.149	0.030	0.291	0.268	0.276	0.032	0.005	0.295	0.915	0.906	0.401	0.441	0.684	0.304	0.604	0.756	0.735	0.400	0.452	0.064	0.299	0.363	0.095	0.021	0.348	0.364	0.277	0.293	0.022	0.741	0.724	0.723	0.994	0.272	0.997	0.995	0.993	0.994	0.995	0.987	0.700	0.843	0.469	0.016	0.941	0.936	0.937	0.641	0.665	0.673	0.641	0.772	0.688	0.503	0.026	0.298	0.340	0.869	0.862	0.842	0.887	0.230	0.287	0.391	0.352	0.312	0.184	0.652	0.934	0.968	0.994	0.874	0.965	0.973	0.980	0.959	0.993	0.994	0.980	0.801	0.339	0.040	0.018	0.012	0.024	0.154	0.095	0.051	0.072	0.048	0.694	0.724	0.848	0.892	0.889	0.894	0.020	0.007	0.339	0.231	0.101	0.004	0.004	0.013	0.316	0.777	0.329	0.302	0.180	0.723	0.675	0.521	0.115	0.061	0.801	0.947	0.458	0.382	0.071	0.113	0.110	0.011	0.057	0.055	0.463	0.524	0.076	0.925	0.937	0.842	0.151	0.026	0.003	0.008	0.836	0.926	0.929	0.917	0.770	0.647	0.077	0.200	0.149	0.038	0.327	0.272	0.196	0.072	0.099	0.259	0.115	0.795	0.965	0.975	0.593	0.572	0.181	0.106	0.327	0.482	0.144	0.121	0.006	0.007	0.741	0.758	0.348	0.752	0.864	0.859	0.450	0.416	0.130	0.089	0.056	0.028	0.009	0.017	0.016	0.013	0.027	0.022	0.003	0.002	0.022	0.241	0.323	0.297	0.025	0.008	0.019	0.007	0.310	0.408	0.800	0.822	0.917	0.922	0.926	0.931	0.927	0.491	0.457	0.371	0.586	0.797	0.526	0.671	0.346	0.337	0.299	0.076	0.122	0.129	0.158	0.204	0.673	0.623	0.616	0.494	0.406	0.516	0.882	0.902	0.756	0.684	0.441	0.029	0.119	0.070	0.054	0.105	0.073	0.337	0.287	0.258	0.115	0.125	0.265	0.168	0.092	0.201	0.111	0.056	0.006	0.049	0.010	0.387	0.006	0.748	0.988	0.995	0.009	0.978	0.992	0.158	0.010	0.000	0.001	0.005	0.147	0.008	0.986	0.977	0.134	0.979	0.873	0.776	0.013	0.458	0.042	0.042	0.085	0.002	0.030	0.069	0.057	0.007	0.058	0.394	0.269	0.079	0.142	0.465	0.310	0.111	0.106	0.424	0.405	0.103	0.176	0.329	0.205	0.004	0.017	0.044	0.002	0.001	0.015	0.066	0.057	0.002	0.001	0.003	0.024	0.094	0.348	0.218	0.105	0.329	0.140	0.141	0.084	0.301	0.309	0.128	0.019	0.044	0.011	0.044	0.149	0.055	0.006	0.061	0.221	0.674	0.587	0.381	0.584	0.650	0.536	0.043	0.006	0.035	0.249	0.566	0.534	0.439	0.037	0.005	0.017	0.006	0.003	0.007	0.005	0.002	0.003	0.003	0.042	0.060	0.053	0.020	0.457	0.861	0.971	0.934	0.902	0.845	0.663	0.044	0.159	0.038	0.007	0.005	0.054	0.100	0.114	0.066	0.153	0.241	0.699	0.909	0.970	0.932	0.903	0.858	0.801	0.498	0.579	0.667	0.663	0.725	0.860	0.868	0.830	0.792	0.301	0.057	0.035	0.129	0.081	0.666	0.635	0.265	0.373	0.903	0.948	0.987	0.976	0.975	0.947	0.634	0.025	0.032	0.242	0.482	0.461	0.322	0.275	0.051	0.032	0.034	0.055	0.033	0.019	0.011	0.030	0.124	0.329	0.222	0.089	0.073	0.440	0.666	0.734	0.341	0.716	0.711	0.588	0.016	0.080	0.142	0.209	0.141	0.436	0.913	0.980	0.785	0.731	0.685	0.358	0.128	0.043	0.110	0.078	0.005	0.003	0.808	0.819	0.893	0.744	0.638	0.037	0.063	0.046	0.036	0.001	0.126	0.119	0.700	0.896	0.929	0.972	0.965	0.839	0.890	0.866	0.281	0.283	0.215	0.012	0.619	0.668	0.851	0.358	0.243	0.107	0.003	0.738	0.794	0.790	0.018	0.148	0.157	0.168	0.061	0.107	0.985	0.993	0.891	0.163	0.122	0.002	0.022	0.090	0.131	0.022	0.083	0.112	0.161	0.033	0.293	0.277	0.321	0.319	0.024	0.200	0.476	0.509	0.389	0.161	0.586	0.341	0.964	0.982	0.962	0.729	0.723	0.761	0.834	0.991	0.988	0.986	0.977	0.971	0.263	0.183	0.017	0.014	0.051	0.050	0.060	0.294	0.299	0.426	0.927	0.977	0.953	0.729	0.095	0.191	0.192	0.036	0.046	0.087	0.789	0.926	0.886	0.689	0.115	0.844	0.922	0.890	0.894	0.911	0.835	0.015	0.196	0.025	0.024	0.801	0.903	0.948	0.976	0.939	0.693	0.154	0.270	0.258	0.211	0.434	0.652	0.580	0.316	0.603	0.677	0.662	0.601	0.570	0.295	0.085	0.079	0.539	0.516	0.686	0.491	0.239	0.280	0.241	0.227	0.219	0.260	0.473	0.553	0.680	0.633	0.450	0.466	0.646	0.563	0.530	0.048	0.049	0.604	0.591	0.452	0.005	0.277	0.292	0.529	0.667	0.574	0.027	0.379	0.370	0.009	0.018	0.019	0.020	0.040	0.028	0.528	0.502	0.190	0.211	0.282	0.675	0.576	0.389	0.803	0.969	0.819	0.580	0.008	0.025	0.993	0.997	0.999	1.000	0.995	0.946	0.000	0.996	0.999	1.000	0.999	0.999	0.999	0.978	0.857	0.279	0.552	0.612	0.314	0.036	0.009	0.004	0.045	0.800	0.993	0.992	0.970	0.833	0.063	0.002	0.061	0.909	0.930	0.989	0.890	0.805	0.140	0.364	0.663	0.685	0.696	0.491	0.162	0.217	0.391	0.292	0.295	0.704	0.931	0.689	0.670	0.629	0.210	0.441	0.455	0.401	0.029	0.160	0.950	0.944	0.382	0.819	0.817	0.002	0.050	0.118	0.375	0.409	0.333	0.079	0.113	0.823	0.839	0.823	0.782	0.237	0.238	0.290	0.169	0.063	0.091	0.453	0.711	0.711	0.486	0.767	0.707	0.782	0.774	0.965	0.727	0.952	0.401	0.045	0.024	0.835	0.861	0.853	0.790	0.543	0.862	0.804	0.346	0.257	0.233	0.708	0.700	0.608	0.177	0.088	0.098	0.357	0.950	0.877	0.491	0.161	0.070	0.100	0.010	0.364	0.908	0.942	0.901	0.431	0.517	0.894	0.777	0.549	0.245	0.629	0.389	0.382	0.014	0.012	0.011	0.003	0.004	0.030	0.019	0.761	0.976	0.990	0.668	0.945	0.764	0.749	0.359	0.476	0.457	0.249	0.184	0.024	0.018	0.048	0.039	0.033	0.006	0.983	0.983	0.982	0.986	0.036	0.028	0.989	0.990	0.958	0.898	0.899	0.001	0.002	0.012	0.037	0.909	0.881	0.009	0.936	0.976	0.967	0.019	0.028	0.987	0.997	0.995	0.986	0.015	0.005	0.005	0.082	0.110	0.201	0.165	0.113	0.015	0.063	0.060	0.018	0.013	0.010	0.992	0.996	0.999	0.999	0.003	0.002	0.992	0.892	0.009	0.009	0.514	0.651	0.142	0.012	0.104	0.208	0.244	0.911	0.866	0.875	0.874	0.004	0.004	0.004	0.107	0.987	0.988	0.964	0.811	0.134	0.139	0.007	0.006	0.503	0.640	0.126	0.005	0.004	0.900	0.996	0.003	0.001	0.998	0.997	0.996	0.994	0.009	0.180	0.554	0.934	0.948	0.939	0.800	0.966	0.654	0.330	0.079	0.111	0.228	0.662	0.503	0.656	0.541	0.549	0.708	0.669	0.340	0.766	0.949	0.996	1.000	1.000	0.985	0.000	0.000	0.000	0.000	0.000	0.000	0.000	0.001	0.984	1.000	1.000	0.996	0.954	0.897	0.287	0.462	0.483	0.357	0.513	0.609	0.932	0.920	0.876	0.887	0.777	0.187	0.136	0.529	0.479	0.404	0.688	0.711	0.659	0.156	0.048	0.078	0.969	0.993	0.960	0.483	0.553	0.270	0.380	0.932	0.938	0.976	0.972	0.880	0.358	0.001	0.002	0.005	0.036	0.857	0.998	0.998	0.999	0.998	0.955	0.002	0.001	0.000	0.000	0.002	0.002	0.954	1.000	1.000	0.999	0.997	0.852	0.059	0.019	0.017	0.016	0.019	0.044	0.179	0.391	0.499	0.245	0.197	0.928	0.980	0.824	0.834	0.849	0.824	0.067	0.066	0.170	0.053	0.061	0.057	0.030	0.087	0.017	0.026	0.886	0.902	0.916	0.914	0.921	0.795	0.011	0.012	0.831	0.963	0.987	0.985	0.957	0.962	0.957	0.024	0.919	0.942	0.887	0.219	0.748	0.693	0.751	0.767	0.334	0.693	0.639	0.535	0.651	0.169	0.696	0.694	0.563	0.369	0.089	0.071	0.805	0.956	0.951	0.421	0.297	0.326	0.420	0.508	0.619	0.338	0.325	0.403	0.406	0.176	0.756	0.870	0.883	0.793	0.528	0.164	0.020	0.078	0.036	0.468	0.501	0.425	0.048	0.131	0.096	0.158	0.095	0.149	0.161	0.175	0.017	0.053	0.887	0.982	0.936	0.119	0.123	0.108	0.308	0.776	0.757	0.676	0.015	0.054	0.573	0.731	0.752	0.670	0.655	0.055	0.870	0.959	0.379	0.357	0.013	0.014	0.592	0.804	0.863	0.843	0.809	0.628	0.503	0.027	0.008	0.062	0.063	0.181	0.708	0.927	0.963	0.964	0.907	0.880	0.110	0.017	0.027	0.684	0.677	0.674	0.762	0.116	0.286	0.306	0.375	0.384	0.220	0.790	0.796	0.648	0.630	0.075	0.645	0.751	0.840	0.840	0.864	0.683	0.076	0.074	0.123	0.046	0.067	0.208	0.266	0.257	0.254	0.305	0.296	0.089	0.030	0.200	0.336	0.331	0.252	0.205	0.394	0.398	0.389	0.900	0.916	0.712	0.419	0.446	0.410	0.467	0.743	0.621	0.789	0.885	0.832	0.628	0.303	0.377	0.496	0.233	0.116	0.248	0.311	0.461	0.652	0.562	0.205	0.233	0.326	0.335	0.405	0.348	0.171	0.089	0.003	0.032	0.780	0.770	0.002	0.993	0.995	0.995	0.830	0.003	0.001	0.001	0.001	0.005	0.004	0.835	1.000	1.000	0.997	0.683	0.698	0.067	0.067	0.176	0.284	0.571	0.617	0.028	0.021	0.017	0.116	0.741	0.678	0.862	0.839	0.686	0.851	0.815	0.445	0.045	0.915	0.917	0.942	0.446	0.090	0.094	0.041	0.300	0.897	0.967	0.968	0.379	0.442	0.526	0.608	0.304	0.430	0.394	0.756	0.827	0.659	0.988	0.968	0.645	0.972	0.992	0.996	0.993	0.654	0.002	0.304	0.589	0.310	0.269	0.199	0.033	0.010	0.026	0.300	0.083	0.964	0.959	0.953	0.953	0.303	0.328	0.284	0.918	0.716	0.594	0.597	0.014	0.147	0.093	0.748	0.770	0.814	0.905	0.203	0.066	0.966	0.986	0.973	0.937	0.135	0.092	0.014	0.015	0.012	0.022	0.019	0.035	0.018	0.140	0.135	0.096	0.065	0.014	0.813	0.843	0.919	0.914	0.302	0.929	0.978	0.686	0.684	0.065	0.021	0.006	0.003	0.008	0.009	0.557	0.695	0.676	0.322	0.069	0.377	0.380	0.208	0.038	0.029	0.872	0.990	1.000	0.999	1.000	1.000	0.999	0.000	0.001	0.924	0.924	0.923	0.280	0.272	0.142	0.251	0.171	0.074	0.067	0.215	0.017	0.020	0.015	0.004	0.137	0.108	0.024	0.001	0.006	0.191	0.141	0.010	0.311	0.344	0.007	0.004	0.069	0.997	0.999	0.997	0.000	0.001	1.000	1.000	1.000	0.999	0.999	0.979	0.859	0.030	0.154	0.100	0.037	0.150	0.713	0.694	0.343	0.201	0.554	0.581	0.871	0.644	0.044	0.016	0.040	0.196	0.127	0.257	0.353	0.252	0.247	0.381	0.328	0.029	0.138	0.166	0.033	0.792	0.982	0.999	0.997	0.996	0.999	1.000	0.999	0.999	0.998	0.995	0.997	0.999	1.000	0.985	0.000	0.000	0.000	0.001	0.000	0.000	0.000	0.003	0.984	1.000	0.999	0.997	0.995	0.998	0.999	0.999	1.000	0.999	0.997	0.998	0.999	0.977	0.781	0.026	0.042	0.003	0.386	0.572	0.578	0.014	0.006	0.037	0.008	0.020	0.684	0.673	0.633	0.402	0.553	0.391	0.388	0.176	0.022	0.013	0.759	0.768	0.898	0.919	0.895	0.620	0.678	0.221	0.506	0.472	0.356	0.027	0.042	0.067	0.049	0.047	0.764	0.766	0.552	0.575	0.803	0.997	0.999	0.972	0.031	0.498	0.646	0.645	0.988	1.000	0.994	0.982	0.966	0.917	0.802	0.022	0.027	0.316	0.473	0.443	0.385	0.088	0.123	0.187	0.177	0.093	0.003	0.106	0.094	0.015	0.033	0.111	0.843	0.791	0.830	0.125	0.110	0.107	0.107	0.849	0.902	0.749	0.009	0.006	0.012	0.693	0.994	0.991	0.986	0.961	0.932	0.643	0.114	0.233	0.185	0.102	0.950	0.927	0.936	0.937	0.001	0.995	0.999	0.999	0.998	0.998	0.999	0.999	0.951	0.029	0.122	0.041	0.025	0.166	0.198	0.228	0.028	0.007	0.018	0.007	0.003	0.025	0.002	0.033	0.038	0.006	0.061	0.025	0.084	0.339	0.262	0.179	0.911	0.914	0.928	0.834	0.081	0.070	0.005	0.004	0.001	0.005	0.756	0.925	0.966	0.933	0.037	0.049	0.014	0.023	0.004	0.042	0.803	0.845	0.843	0.841	0.947	0.110	0.104	0.020	0.030	0.048	0.939	0.987	0.986	0.004	0.005	0.002	0.961	0.984	1.000	0.999	1.000	0.980	0.027	0.042	0.043	0.159	0.031	0.029	0.981	0.969	0.020	0.017	0.949	0.830	0.003	0.029	0.029	0.030	0.049	0.049	0.852	0.983	0.000	0.000	0.967	0.954	0.041	0.000	0.178	0.000	0.996	1.000	0.999	1.000	0.984	0.964	0.000	0.967	0.968	0.898	0.001	0.022	0.874	0.982	0.980	0.956	0.779	0.005	0.952	0.995	0.995	1.000	1.000	0.999	0.999	0.991	0.000	0.005	0.952	0.950	0.945	0.958	0.070	0.070	0.028	0.007	0.166	0.215	0.207	0.090	0.097	0.122	0.126	0.062	0.641	0.613	0.437	0.369	0.395	0.079	0.161	0.065	0.331	0.348	0.079	0.110	0.214	0.224	0.164	0.008	0.087	0.456	0.376	0.133	0.268	0.530	0.713	0.763	0.434	0.345	0.522	0.135	0.311	0.522	0.640	0.628	0.513	0.406	0.188	0.056	0.056	0.159	0.339	0.995	0.999	1.000	1.000	1.000	1.000	0.987	0.243	0.050	0.159	0.070	0.049	0.002	0.002	0.001	0.001	0.006	0.007	0.992	1.000	1.000	1.000	0.999	0.992	0.992	0.991	0.987	0.002	0.927	0.969	0.022	0.921	0.999	1.000	0.988	0.317	0.298	0.223	0.300	0.995	0.999	1.000	0.999	0.682	0.874	0.696	0.994	0.987	0.857	0.318	0.247	0.465	0.470	0.009	0.861	0.963	0.940	0.015	0.972	0.976	0.973	0.957	0.001	0.000	0.003	0.966	0.988	0.991	0.992	0.035	0.960	0.990	0.891	0.012	0.444	0.471	0.079	0.058	0.055	0.592	0.705	0.892	0.963	0.989	0.990	0.989	0.915	0.686	0.827	0.289	0.215	0.178	0.993	0.996	0.997	0.995	0.979	0.983	0.982	0.005	0.000	0.001	0.001	0.001	0.016	0.021	0.016	0.998	0.982	0.979	0.997	0.998	0.998	0.992	0.026	0.025	0.970	0.972	0.935	0.735	0.030	0.105	0.110	0.717	0.868	0.890	0.892	0.029	0.038	0.038	0.071	0.138	0.134	0.315	0.348	0.257	0.345	0.169	0.053	0.901	0.980	0.963	0.944	0.966	0.949	0.949	0.943	0.910	0.707	0.043	0.359	0.325	0.024	0.241	0.764	0.711	0.909	0.905	0.256	0.109	0.034	0.027	0.114	0.100	0.005	0.005	0.022	0.013	0.041	0.057	0.579	0.631	0.652	0.832	0.825	0.930	0.971	0.976	0.977	0.962	0.941	0.003	0.002	0.374	0.343	0.009	0.016	0.406	0.452	0.452	0.885	0.970	0.968	0.970	0.959	0.821	0.010	0.546	0.495	0.013	0.032	0.025	0.020	0.002	0.002	0.476	0.539	0.019	0.832	0.973	0.981	0.986	0.973	0.709	0.114	0.140	0.294	0.226	0.121	0.031	0.197	0.388	0.509	0.534	0.222	0.214	0.576	0.435	0.074	0.056	0.002	0.009	0.006	0.116	0.885	0.953	0.971	0.651	0.306	0.287	0.016	0.061	0.006	0.007	0.945	0.985	0.991	0.996	0.997	0.998	0.994	0.976	0.347	0.343	0.282	0.174	0.135	0.079	0.096	0.046	0.048	0.690	0.714	0.690	0.613	0.615	0.686	0.612	0.221	0.319	0.016	0.093	0.062	0.119	0.115	0.069	0.024	0.062	0.189	0.065	0.064	0.076	0.219	0.217	0.176	0.115	0.086	0.088	0.082	0.292	0.491	0.525	0.690	0.773	0.607	0.359	0.392	0.129	0.355	0.519	0.640	0.229	0.593	0.960	0.710	0.796	0.739	0.652	0.635	0.627	0.100	0.083	0.040	0.072	0.191	0.997	0.986	0.873	0.980	0.965	0.975	0.973	0.004	0.012	0.999	0.995	0.999	0.999	0.990	0.360	0.582	0.565	0.009	0.013	0.037	0.003	0.006	0.002	0.001	0.039	0.126	0.363	0.530	0.455	0.017	0.982	0.985	0.988	0.989	0.989	0.002	0.018	0.994	0.998	0.951	0.537	0.435	0.938	0.955	0.951	0.007	0.073	0.054	0.109	0.111	0.590	0.535	0.690	0.677	0.580	0.393	0.021	0.025	0.385	0.454	0.423	0.065	0.027	0.022	0.087	0.261	0.134	0.075	0.041	0.095	0.111	0.121	0.120	0.141	0.150	0.096	0.758	0.696	0.847	0.869	0.724	0.144	0.096	0.771	0.976	0.988	0.971	0.001	0.993	0.999	0.999	0.996	0.998	0.999	0.999	1.000	0.999	0.000	0.000	0.000	0.000	0.000	0.000	0.000	0.999	1.000	0.999	0.999	0.998	0.996	0.999	0.999	0.993	0.003	0.969	0.995	0.981	0.866	0.154	0.164	0.170	0.142	0.027	0.142	0.132	0.018	0.024	0.045	0.075	0.718	0.706	0.721	0.753	0.793	0.125	0.154	0.076	0.075	0.046	0.045	0.496	0.860	0.773	0.907	0.970	0.966	0.961	0.806	0.019	0.010	0.242	0.030	0.925	0.986	0.978	0.990	0.991	0.962	0.753	0.762	0.753	0.718	0.001	0.002	0.336	0.995	1.000	1.000	1.000	0.996	0.991	0.944	0.082	0.741	0.608	0.013	0.009	0.007	0.020	0.004	0.230	0.222	0.018	0.183	0.177	0.210	0.187	0.060	0.561	0.582	0.029	0.009	0.200	0.241	0.225	0.179	0.153	0.144	0.829	0.821	0.014	0.004	0.003	0.996	0.999	0.998	0.998	0.992	0.000	0.001	0.966	0.887	0.028	0.019	0.979	0.939	0.933	0.022	0.015	0.000	0.001	0.024	0.022	0.000	0.001	0.912	0.982	0.991	0.049	0.003	0.873	0.002	0.935	0.000	0.000	0.991	1.000	0.999	1.000	0.996	0.001	0.044	0.316	0.296	0.039	0.017	0.940	0.995	0.999	0.995	0.003	0.006	0.010	0.001	0.000	0.000	0.001	0.005	0.001	0.009	0.997	0.999	0.999	0.939	0.086	0.133	0.003	0.037	0.001	0.995	0.997	0.999	1.000	1.000	0.999	0.836	0.000	0.992	1.000	1.000	0.999	1.000	0.999	0.997	0.999	1.000	1.000	0.999	0.998	0.906	0.940	0.847	0.403	0.412	0.414	0.838	0.858	0.818	0.630	0.423	0.012	0.066	0.003	0.897	0.938	0.981	0.985	0.972	0.973	0.812	0.031	0.030	0.024	0.804	0.979	0.973	0.974	0.976	0.948	0.893	0.656	0.725	0.395	0.372	0.530	0.476	0.567	0.620	0.289	0.232	0.397	0.489	0.356	0.115	0.040	0.163	0.027	0.034	0.085	0.205	0.293	0.334	0.417	0.800	0.770	0.552	0.650	0.409	0.369	0.804	0.730	0.753	0.947	0.966	0.980	0.949	0.891	0.867	0.528	0.076	0.064	0.010	0.263	0.346	0.925	0.926	0.858	0.733	0.127	0.076	0.267	0.507	0.758	0.735	0.541	0.108	0.150	0.815	0.884	0.829	0.754	0.208	0.032	0.749	0.877	0.850	0.932	0.924	0.864	0.866	0.892	0.772	0.197	0.131	0.129	0.102	0.681	0.849	0.857	0.123	0.900	0.924	0.930	0.923	0.914	0.890	0.362	0.351	0.365	0.293	0.080	0.248	0.247	0.349	0.306	0.368	0.275	0.317	0.101	0.143	0.468	0.929	0.810	0.784	0.922	0.670	0.633	0.514	0.086	0.066	0.004	0.012	0.456	0.827	0.891	0.893	0.869	0.629	0.676	0.759	0.788	0.810	0.766	0.689	0.253	0.199	0.361	0.540	0.467	0.421	0.384	0.071	0.067	0.080	0.329	0.420	0.409	0.324	0.702	0.775	0.771	0.036	0.028	0.973	0.974	0.975	0.910	0.860	0.086	0.848	0.089	0.090	0.037	0.065	0.051	0.034	0.849	0.051	0.811	0.933	0.997	0.997	0.997	0.114	0.038	0.767	0.741	0.628	0.019	0.023	0.009	0.056	0.082	0.021	0.005	0.509	0.618	0.581	0.070	0.036	0.002	0.015	0.080	0.073	0.555	0.703	0.643	0.112	0.017	0.063	0.196	0.459	0.949	0.907	0.927	0.912	0.821	0.796	0.667	0.945	0.404	0.363	0.017	0.020	0.007	0.019	0.030	0.012	0.870	0.908	0.885	0.589	0.044	0.108	0.133	0.106	0.044	0.886	0.943	0.932	0.864	0.850	0.940	0.895	0.911	0.826	0.320	0.226	0.287	0.216	0.058	0.021	0.101	0.103	0.748	0.989	0.992	0.979	0.028	0.004	0.044	0.059	0.009	0.011	0.101	0.087	0.962	0.988	0.990	0.956	0.801	0.714	0.726	0.666	0.442	0.036	0.014	0.614	0.995	0.996	0.997	0.996	0.989	0.013	0.018	0.296	0.471	0.416	0.699	0.522	0.758	0.710	0.393	0.006	0.009	0.242	0.703	0.768	0.734	0.204	0.477	0.737	0.551	0.230	0.229	0.765	0.879	0.775	0.775	0.988	0.871	0.314	0.302	0.013	0.125	0.227	0.206	0.133	0.277	0.543	0.717	0.499	0.444	0.727	0.734	0.304	0.090	0.034	0.015	0.598	0.895	0.991	0.995	0.815	0.808	0.806	0.760	0.020	0.967	0.955	0.832	0.001	0.001	0.001	0.001	0.179	0.973	0.978	0.985	0.980	0.679	0.061	0.115	0.168	0.099	0.220	0.209	0.887	0.867	0.794	0.837	0.858	0.093	0.056	0.160	0.157	0.142	0.007	0.086	0.136	0.119	0.021	0.015	0.819	0.884	0.351	0.604	0.942	0.927	0.979	0.980	0.938	0.752	0.591	0.077	0.053	0.047	0.082	0.098	0.625	0.589	0.331	0.101	0.012	0.631	0.935	0.950	0.952	0.953	0.948	0.684	0.985	0.410	0.213	0.764	0.614	0.669	0.624	0.143	0.137	0.337	0.410	0.293	0.123	0.866	0.976	0.976	0.968	0.986	0.978	0.987	0.992	0.987	0.901	0.056	0.012	0.012	0.942	0.988	0.991	0.979	0.054	0.051	0.000	0.000	0.005	0.922	0.938	0.994	0.998	0.058	0.057	0.012	0.846	0.932	0.938	0.935	0.942	1.000	1.000	0.999	0.967	0.776	0.057	0.461	0.571	0.621	0.586	0.747	0.895	0.857	0.817	0.817	0.840	0.848	0.955	0.944	0.950	0.879	0.422	0.317	0.252	0.722	0.582	0.617	0.129	0.686	0.907	0.912	0.914	0.389	0.286	0.069	0.075	0.373	0.345	0.343	0.322	0.034	0.568	0.898	0.921	0.919	0.110	0.076	0.378	0.497	0.954	0.905	0.918	0.934	0.935	0.932	0.024	0.011	0.010	0.006	0.006	0.015	0.984	0.983	0.927	0.987	0.993	0.988	0.881	0.115	0.127	0.903	0.945	0.906	0.851	0.424	0.280	0.093	0.518	0.601	0.800	0.897	0.553	0.104	0.055	0.234	0.637	0.754	0.855	0.821	0.882	0.551	0.583	0.597	0.386	0.090	0.082	0.095	0.052	0.337	0.418	0.388	0.324	0.274	0.018	0.025	0.026	0.455	0.585	0.495	0.243	0.918	0.914	0.877	0.556	0.177	0.865	0.841	0.493	0.178	0.155	0.027	0.066	0.673	0.800	0.643	0.660	0.858	0.686	0.570	0.400	0.160	0.662	0.852	0.840	0.255	0.206	0.062	0.015	0.048	0.219	0.394	0.228	0.072	0.223	0.555	0.751	0.800	0.869	0.993	0.991	0.993	0.973	0.582	0.562	0.532	0.516	0.525	0.471	0.759	0.539	0.876	0.952	0.991	0.983	0.975	0.991	0.986	0.952	0.957	0.949	0.060	0.024	0.020	0.629	0.932	0.298	0.857	0.940	0.931	0.779	0.025	0.788	0.865	0.881	0.920	0.575	0.146	0.117	0.108	0.017	0.022	0.552	0.901	0.944	0.957	0.856	0.022	0.790	0.783	0.813	0.758	0.139	0.041	0.684	0.717	0.290	0.279	0.114	0.088	0.983	0.979	0.960	0.004	0.988	0.995	0.990	0.937	0.931	0.892	0.682	0.033	0.416	0.159	0.320	0.253	0.332	0.436	0.450	0.355	0.954	0.943	0.947	0.974	0.955	0.023	0.904	0.886	0.906	0.952	0.792	0.166	0.370	0.904	0.897	0.021	0.028	0.094	0.070	0.106	0.025	0.096	0.390	0.516	0.469	0.037	0.028	0.085	0.074	0.081	0.117	0.448	0.460	0.304	0.010	0.021	0.020	0.465	0.448	0.042	0.036	0.021	0.113	0.238	0.199	0.153	0.133	0.125	0.111	0.577	0.818	0.265	0.237	0.873	0.998	1.000	0.996	0.992	0.839	0.940	0.979	0.981	0.962	0.156	0.943	0.995	0.983	0.952	0.954	0.018	0.707	0.778	0.081	0.091	0.234	0.958	0.909	0.688	0.260	0.122	0.113	0.017	0.005	0.019	0.050	0.189	0.288	0.134	0.805	0.883	0.876	0.112	0.858	0.955	0.199	0.870	0.793	0.775	0.875	0.814	0.116	0.127	0.233	0.061	0.659	0.659	0.709	0.776	0.763	0.822	0.766	0.327	0.359	0.396	0.225	0.225	0.223	0.292	0.331	0.383	0.461	0.927	0.814	0.968	0.697	0.865	0.881	0.879	0.383	0.494	0.202	0.235	0.163	0.270	0.699	0.689	0.707	0.732	0.733	0.793	0.511	0.586	0.450	0.315	0.775	0.570	0.871	0.932	0.906	0.716	0.201	0.439	0.386	0.399	0.439	0.091	0.705	0.853	0.799	0.765	0.736	0.667	0.066	0.274	0.275	0.297	0.274	0.939	0.980	0.979	0.890	0.324	0.052	0.254	0.284	0.733	0.677	0.653	0.597	0.785	0.993	0.995	0.992	0.980	0.903	0.469	0.486	0.626	0.457	0.291	0.573	0.636	0.906	0.622	0.347	0.055	0.018	0.289	0.435	0.455	0.466	0.156	0.669	0.963	0.980	0.977	0.263	0.250	0.774	0.958	0.212	0.221	0.806	0.636	0.259	0.010	0.355	0.441	0.282	0.411	0.395	0.405	0.374	0.378	0.308	0.234	0.408	0.408	0.886	0.818	0.432	0.975	0.563	0.034	0.009	0.553	0.546	0.589	0.853	0.636	0.603	0.522	0.478	0.047	0.066	0.053	0.022	0.844	0.914	0.938	0.049	0.999	1.000	1.000	1.000	0.999	0.997	0.999	1.000	0.999	0.990	0.990	0.983	0.030	0.426	0.004	0.009	0.396	0.999	1.000	1.000	0.999	0.997	0.995	0.003	0.623	0.836	0.001	0.944	0.991	0.998	1.000	1.000	1.000	0.995	0.000	0.568	0.233	0.295	0.603	0.548	0.492	0.270	0.090	0.003	0.226	0.537	0.867	0.974	0.999	1.000	0.993	0.975	0.828	0.426	0.666	0.546	0.542	0.276	0.798	0.955	0.975	0.972	0.955	0.379	0.036	0.046	0.041	0.577	0.561	0.310	0.317	0.576	0.856	0.435	0.969	0.945	0.998	0.946	0.687	0.300	0.376	0.032	0.030	0.971	0.995	0.998	0.998	0.997	0.994	0.989	0.954	0.009	0.009	0.006	0.019	0.033	0.017	0.296	0.942	0.986	0.966	0.677	0.928	0.931	0.878	0.012	0.025	0.022	0.996	0.997	0.996	0.997	0.998	0.855	0.001	0.001	0.001	0.001	0.854	0.999	0.999	0.997	0.998	0.995	0.071	0.075	0.062	0.032	0.858	0.941	0.982	0.110	0.041	0.003	0.003	0.003	0.204	0.118	0.126	0.007	0.027	0.073	0.967	0.977	0.975	0.003	0.014	0.022	0.014	0.004	0.790	0.782	0.784	0.004	0.003	0.013	0.015	0.017	0.105	0.081	0.158	0.237	0.045	0.892	0.905	0.836	0.519	0.034	0.032	0.048	0.047	0.568	0.924	0.976	0.989	0.262	0.036	0.001	0.006	0.988	0.997	0.978	0.995	0.995	0.975	0.869	0.417	0.004	0.995	0.998	0.998	0.994	0.998	0.983	0.020	0.034	0.004	0.003	0.003	0.004	0.004	0.030	0.995	0.994	0.995	0.994	0.999	0.996	0.981	0.983	0.837	0.008	0.012	0.004	0.010	0.012	0.016	0.848	0.981	0.976	0.004	0.004	0.025	0.006	0.023	0.012	0.027	0.012	0.025	0.012	0.011	0.101	0.166	0.038	0.024	0.065	0.249	0.250	0.185	0.219	0.431	0.378	0.257	0.804	0.988	0.990	0.984	0.984	0.064	0.923	0.936	0.943	0.939	0.867	0.283	0.344	0.319	0.177	0.139	0.196	0.090	0.024	0.010	0.040	0.046	0.040	0.011	0.995	1.000	1.000	1.000	0.998	0.977	0.818	0.000	0.000	0.000	0.001	0.817	0.977	0.998	1.000	1.000	1.000	0.998	0.485	0.621	0.633	0.676	0.686	0.207	0.153	0.275	0.597	0.660	0.591	0.243	0.012	0.020	0.017	0.253	0.297	0.058	0.041	0.508	0.622	0.611	0.626	0.595	0.476	0.351	0.923	0.898	0.948	0.938	0.961	0.424	0.274	0.122	0.198	0.069	0.565	0.561	0.199	0.090	0.242	0.481	0.886	0.945	0.375	0.387	0.690	0.636	0.697	0.151	0.692	0.878	0.881	0.837	0.141	0.835	0.884	0.171	0.157	0.046	0.008	0.582	0.673	0.182	0.876	0.906	0.847	0.785	0.195	0.049	0.048	0.160	0.128	0.315	0.309	0.246	0.172	0.117	0.596	0.828	0.859	0.858	0.001	0.893	0.895	0.985	0.998	1.000	0.992	0.083	0.001	0.013	0.435	0.376	0.003	0.002	0.000	0.008	0.011	0.027	0.024	0.015	0.013	0.116	0.412	0.406	0.095	0.890	0.996	0.999	0.999	0.998	0.890	0.944	0.973	0.939	0.767	0.271	0.346	0.335	0.415	0.426	0.669	0.521	0.525	0.579	0.478	0.605	0.600	0.755	0.876	0.868	0.801	0.749	0.541	0.061	0.119	0.577	0.540	0.977	0.831	0.726	0.032	0.014	0.195	0.551	0.487	0.493	0.066	0.014	0.017	0.010	0.027	0.253	0.467	0.462	0.439	0.944	0.960	0.975	0.565	0.283	0.219	0.624	0.764	0.625	0.160	0.363	0.342	0.512	0.571	0.916	0.984	0.838	0.790	0.833	0.536	0.910	0.627	0.900	0.351	0.825	0.884	0.936	0.927	0.627	0.092	0.453	0.136	0.010	0.003	0.995	0.999	1.000	0.997	0.872	0.001	0.000	0.000	0.003	0.875	0.999	0.997	0.997	0.991	0.009	0.004	0.705	0.881	0.901	0.903	0.898	0.996	1.000	0.999	0.999	1.000	0.999	0.997	0.989	0.941	0.323	0.449	0.252	0.186	0.899	0.510	0.893	0.957	0.646	0.656	0.005	0.068	0.001	0.001	0.870	0.874	0.844	0.113	0.969	0.978	0.988	0.999	0.899	0.018	0.698	0.819	0.841	0.966	0.653	0.618	0.928	0.785	0.937	0.888	0.641	0.389	0.626	0.865	0.818	0.845	0.659	0.349	0.497	0.456	0.334	0.426	0.129	0.049	0.070	0.131	0.304	0.872	0.984	0.930	0.926	0.941	0.944	0.989	0.994	0.993	0.973	0.004	0.012	0.022	0.006	0.017	0.015	0.946	0.995	0.994	0.995	0.082	0.863	0.929	0.965	0.965	0.013	0.042	0.611	0.014	0.004	0.891	0.955	0.991	0.994	0.933	0.036	0.118	0.030	0.036	0.096	0.997	1.000	0.994	0.989	0.962	0.862	0.004	0.252	0.014	0.084	0.061	0.023	0.012	0.033	0.075	0.121	0.142	0.903	0.984	0.997	0.980	0.981	0.967	0.048	0.064	0.079	0.011	0.926	0.999	0.999	0.964	0.888	0.026	0.592	0.016	0.019	0.972	0.981	0.764	0.034	0.011	0.030	0.205	0.845	0.049	0.949	0.972	0.960	0.961	0.934	0.971	0.980	0.980	0.961	0.984	0.976	0.934	0.881	0.699	0.176	0.332	0.456	0.461	0.528	0.515	0.501	0.307	0.359	0.302	0.155	0.365	0.362	0.259	0.037	0.327	0.419	0.459	0.540	0.552	0.691	0.781	0.392	0.414	0.575	0.270	0.151	0.439	0.972	0.975	0.974	0.726	0.064	0.033	0.038	0.453	0.443	0.438	0.479	0.798	0.690	0.763	0.786	0.475	0.583	0.504	0.533	0.363	0.952	0.959	0.961	0.954	0.000	0.000	0.013	0.003	0.995	0.996	0.999	0.996	0.086	0.113	0.403	0.779	0.472	0.123	0.160	0.060	0.404	0.465	0.283	0.125	0.005	0.005	0.031	0.049	0.983	0.994	0.996	0.996	0.989	0.989	0.986	0.002	0.973	0.994	0.770	0.660	0.010	0.009	0.003	0.003	0.001	0.658	0.985	0.987	0.773	0.994	0.997	0.990	0.991	0.973	0.974	0.963	0.351	0.359	0.254	0.497	0.726	0.698	0.491	0.498	0.465	0.335	0.062	0.203	0.229	0.281	0.305	0.226	0.219	0.309	0.660	0.594	0.510	0.559	0.566	0.427	0.077	0.231	0.254	0.524	0.497	0.774	0.830	0.858	0.862	0.060	0.832	0.877	0.986	0.993	0.985	0.092	0.003	0.761	0.895	0.908	0.934	0.174	0.793	0.962	0.999	0.998	1.000	0.999	0.999	1.000	0.996	0.995	1.000	1.000	0.997	0.039	0.048	0.071	0.899	0.901	0.896	0.840	0.046	0.934	0.923	0.060	0.992	0.996	0.992	0.966	0.974	0.045	0.059	0.004	0.001	0.048	0.019	0.054	0.027	0.116	0.139	0.133	0.067	0.045	0.003	0.007	0.038	0.146	0.077	0.052	0.022	0.929	0.943	0.951	0.945	0.936	0.026	0.885	0.843	0.004	0.844	0.876	0.875	0.965	0.909	0.977	0.994	0.995	0.998	0.996	0.998	0.978	0.001	0.002	0.001	0.001	0.977	0.999	0.999	1.000	0.997	0.996	0.979	0.907	0.485	0.500	0.512	0.779	0.721	0.498	0.539	0.469	0.039	0.034	0.042	0.055	0.462	0.523	0.149	0.897	0.814	0.048	0.069	0.056	0.157	0.643	0.794	0.291	0.673	0.691	0.140	0.568	0.565	0.569	0.381	0.112	0.163	0.178	0.504	0.555	0.516	0.417	0.083	0.477	0.569	0.544	0.767	0.540	0.531	0.449	0.260	0.152	0.695	0.685	0.774	0.562	0.763	0.168	0.184	0.037	0.109	0.328	0.765	0.733	0.467	0.102	0.136	0.105	0.261	0.207	0.093	0.096	0.470	0.434	0.247	0.210	0.465	0.201	0.116	0.294	0.100	0.134	0.206	0.958	0.968	0.968	0.765	0.751	0.320	0.012	0.385	0.347	0.543	0.548	0.296	0.249	0.745	0.677	0.498	0.371	0.964	0.978	0.988	0.996	0.986	0.951	0.374	0.372	0.041	0.328	0.287	0.941	0.957	0.984	0.947	0.004	0.004	0.031	0.027	0.015	0.013	0.003	0.007	0.002	0.973	0.983	0.977	0.651	0.298	0.397	0.346	0.695	0.679	0.883	0.890	0.654	0.600	0.884	0.920	0.863	0.881	0.886	0.876	0.872	0.926	0.883	0.964	0.819	0.005	0.009	0.987	0.992	0.994	0.992	0.994	0.991	0.979	0.985	1.000	0.999	0.991	0.971	0.020	0.618	0.702	0.690	0.014	0.010	0.011	0.494	0.495	0.326	0.927	0.962	0.774	0.637	0.208	0.304	0.239	0.236	0.931	0.852	0.726	0.714	0.120	0.036	0.143	0.803	0.804	0.799	0.643	0.161	0.183	0.387	0.260	0.789	0.789	0.857	0.557	0.799	0.940	0.857	0.008	0.263	0.267	0.264	0.241	0.749	0.926	0.806	0.861	0.703	0.667	0.020	0.001	0.980	1.000	0.999	1.000	0.997	0.000	0.973	0.981	0.981	0.979	0.975	0.976	0.973	0.491	0.764	0.848	0.680	0.486	0.373	0.329	0.332	0.436	0.095	0.783	0.880	0.853	0.840	0.088	0.109	0.090	0.080	0.045	0.151	0.215	0.095	0.823	0.921	0.878	0.816	0.173	0.089	0.260	0.285	0.267	0.229	0.137	0.500	0.606	0.681	0.568	0.184	0.244	0.470	0.401	0.080	0.080	0.765	0.822	0.765	0.754	0.112	0.485	0.574	0.578	0.533	0.585	0.576	0.770	0.983	0.998	0.998	0.999	0.993	0.444	0.443	0.863	0.859	0.977	0.950	0.204	0.161	0.537	0.364	0.091	0.212	0.186	0.514	0.359	0.771	0.991	0.989	0.984	0.659	0.095	0.389	0.392	0.428	0.186	0.159	0.095	0.081	0.029	0.005	0.988	0.992	0.997	0.996	0.996	0.999	0.962	0.001	0.846	0.002	0.954	0.971	0.005	0.947	0.939	0.006	0.994	0.988	0.003	0.988	0.989	0.648	0.346	0.989	0.989	0.962	0.006	0.007	0.993	0.991	0.026	0.164	0.994	0.995	0.980	0.996	0.997	0.977	0.919	0.016	0.634	0.950	0.846	0.444	0.966	0.975	0.986	0.040	0.002	0.116	0.325	0.784	0.652	0.474	0.962	0.211	0.939	0.999	1.000	0.993	0.983	0.984	0.966	0.932	0.004	0.187	0.247	0.271	0.064	0.199	0.217	0.201	0.678	0.657	0.619	0.035	0.826	0.858	0.842	0.990	0.973	0.161	0.001	0.166	0.998	1.000	0.996	0.031	0.108	0.813	0.817	0.809	0.014	0.011	0.027	0.203	0.207	0.191	0.579	0.473	0.645	0.574	0.722	0.780	0.962	0.800	0.060	0.004	0.008	0.042	0.028	0.140	0.912	0.753	0.840	0.696	0.485	0.524	0.469	0.016	0.031	0.049	0.060	0.016	0.009	0.129	0.928	0.848	0.877	0.072	0.101	0.650	0.834	0.845	0.212	0.127	0.138	0.809	0.993	0.994	0.988	0.989	0.837	0.915	0.661	0.037	0.977	0.984	0.985	0.985	0.983	0.997	0.998	0.942	0.017	0.718	0.007	0.112	0.074	0.121	0.059	0.251	0.679	0.788	0.790	0.003	0.002	0.001	0.003	0.655	0.586	0.540	0.968	0.997	0.999	0.998	0.810	0.000
ENSMUST00000185587.1_GM29084-001	0.978	0.994	0.998	0.637	0.988	0.996	0.999	0.998	0.875	0.001	0.000	0.000	0.874	0.999	1.000	0.996	0.969	0.009	0.358	0.522	0.533	0.186	0.187	0.166	0.013	0.027	0.032	0.044	0.030	0.478	0.489	0.484	0.033	0.020	0.030	0.022	0.015	0.019	0.019	0.153	0.661	0.711	0.670	0.057	0.993	0.995	0.994	0.999	1.000	1.000	0.996	0.994	0.979	0.964	0.008	0.018	0.024	0.025	0.979	1.000	0.999	0.993	0.021	0.990	0.986	0.987	0.979	0.009	0.860	0.975	0.973	0.169	0.166	0.811	0.808	0.811	0.678	0.502	0.277	0.270	0.752	0.942	0.996	0.996	0.999	0.998	0.999	0.997	0.988	0.963	0.868	0.013	0.013	0.013	0.016	0.005	0.852	0.950	0.997	0.998	0.998	0.998	1.000	0.996	0.993	0.943	0.666	0.036	0.045	0.163	0.142	0.815	0.955	0.956	0.162	0.162	0.743	0.719	0.771	0.769	0.736	0.577	0.440	0.102	0.055	0.765	0.959	0.979	0.987	0.986	0.952	0.489	0.445	0.996	0.992	0.985	0.711	0.585	0.993	1.000	0.998	0.998	0.522	0.758	0.512	0.975	0.933	0.819	0.334	0.149	0.019	0.995	0.998	0.999	0.999	0.998	0.999	0.757	0.001	0.001	0.001	0.001	0.756	0.999	0.999	0.999	1.000	0.992	0.982	0.008	0.610	0.593	0.821	0.706	0.701	0.247	0.483	0.238	0.989	0.991	0.960	0.907	0.290	0.238	0.549	0.726	0.735	0.735	0.709	0.035	0.857	0.927	0.962	0.850	0.847	0.736	0.078	0.050	0.713	0.966	0.972	0.903	0.018	0.010	0.019	0.062	0.489	0.529	0.737	0.846	0.429	0.196	0.305	0.476	0.523	0.483	0.364	0.063	0.063	0.025	0.036	0.108	0.279	0.853	0.906	0.738	0.379	0.388	0.391	0.623	0.857	0.896	0.342	0.989	0.998	0.993	0.993	0.987	0.022	0.889	0.892	0.753	0.011	0.009	0.004	0.018	0.748	0.891	0.878	0.013	0.989	0.995	0.995	0.992	0.981	0.007	0.972	0.983	0.981	0.815	0.795	0.936	0.946	0.908	0.135	0.971	0.994	0.992	0.989	0.557	0.986	0.742	0.367	0.363	0.364	0.712	0.431	0.628	0.486	0.294	0.346	0.620	0.591	0.473	0.506	0.821	0.428	0.427	0.512	0.461	0.492	0.449	0.325	0.429	0.438	0.835	0.694	0.580	0.598	0.570	0.835	0.999	0.998	0.996	0.513	0.414	0.436	0.791	0.884	0.898	0.786	0.002	0.751	0.783	0.002	0.876	0.925	0.834	0.201	0.898	0.907	0.891	0.253	0.233	0.176	0.154	0.010	0.015	0.716	0.770	0.737	0.723	0.286	0.271	0.270	0.844	0.721	0.971	0.970	0.961	0.901	0.887	0.999	0.986	0.979	0.731	0.271	0.394	0.316	0.177	0.001	0.001	0.113	0.327	0.456	0.927	0.902	0.914	0.902	0.816	0.700	0.707	0.801	0.850	0.877	0.988	0.996	0.994	0.260	0.009	0.232	0.008	0.262	0.261	0.987	0.738	0.739	0.985	0.997	0.993	1.000	0.988	0.804	0.834	0.826	0.819	0.818	0.759	0.011	0.505	0.632	0.730	0.744	0.893	0.943	0.770	0.460	0.958	0.932	0.950	0.656	0.567	0.473	0.986	0.996	0.996	0.996	0.997	0.996	0.999	0.996	0.983	0.263	0.014	0.881	0.955	0.963	0.962	0.008	0.000	0.004	0.004	0.951	0.966	0.959	0.880	0.266	0.272	0.286	0.018	0.722	0.712	0.997	0.997	0.993	0.943	0.874	0.857	0.894	0.404	0.607	0.577	0.214	0.477	0.468	0.189	0.274	0.492	0.445	0.167	0.027	0.172	0.303	0.846	0.959	0.962	0.652	0.641	0.177	0.070	0.469	0.418	0.351	0.322	0.695	0.630	0.647	0.629	0.953	0.880	0.682	0.891	0.881	0.862	0.792	0.762	0.658	0.514	0.430	0.798	0.803	0.561	0.561	0.525	0.026	0.037	0.167	0.256	0.214	0.494	0.327	0.052	0.107	0.734	0.864	0.861	0.895	0.666	0.758	0.789	0.605	0.900	0.899	0.756	0.767	0.743	0.570	0.585	0.514	0.421	0.469	0.766	0.854	0.912	0.801	0.810	0.867	0.958	0.513	0.288	0.277	0.274	0.277	0.489	0.458	0.410	0.756	0.762	0.739	0.958	0.955	0.524	0.993	0.998	0.991	0.849	0.985	0.990	0.990	0.869	0.996	0.987	0.956	0.845	0.237	0.575	0.735	0.236	0.990	0.995	0.997	0.979	0.978	0.823	0.002	0.008	0.076	0.021	0.008	0.007	0.006	0.005	0.024	0.008	0.019	0.074	0.826	0.994	0.993	0.993	0.990	0.975	0.197	0.174	0.455	0.493	0.363	0.803	0.975	0.921	0.908	0.978	0.138	0.074	0.038	0.100	0.951	0.938	0.887	0.861	0.714	0.051	0.895	0.934	0.933	0.955	0.457	0.010	0.957	0.985	0.997	0.999	0.988	0.986	0.981	0.963	0.571	0.698	0.106	0.086	0.003	0.021	0.908	0.933	0.940	0.400	0.324	0.766	0.765	0.642	0.730	0.080	0.928	0.929	0.871	0.077	0.559	0.876	0.873	0.986	0.994	0.982	0.963	0.172	0.782	0.974	0.972	0.197	0.292	0.892	0.925	0.855	0.708	0.172	0.153	0.216	0.272	0.616	0.668	0.708	0.587	0.779	0.788	0.772	0.794	0.980	0.975	0.955	0.802	0.913	0.899	0.987	0.992	0.985	0.011	0.020	0.965	0.988	0.991	0.991	0.992	0.828	0.003	0.005	0.004	0.001	0.003	0.003	0.836	0.999	0.999	0.998	0.996	0.969	0.001	0.024	0.997	0.997	0.992	0.811	0.874	0.793	0.973	0.985	0.990	0.986	0.012	0.679	0.522	0.666	0.980	0.969	0.918	0.220	0.224	0.211	0.866	0.795	0.132	0.865	0.939	0.914	0.889	0.024	0.004	0.048	0.070	0.937	0.911	0.935	0.877	0.203	0.792	0.858	0.173	0.184	0.035	0.863	0.926	0.917	0.953	0.525	0.077	0.871	0.871	0.866	0.910	0.904	0.807	0.472	0.996	0.999	0.997	0.995	0.995	0.997	0.996	0.979	0.923	0.004	0.979	0.987	0.930	0.040	0.145	0.073	0.724	0.628	0.009	0.945	0.992	0.994	0.945	0.485	0.778	0.950	0.908	0.611	0.441	0.560	0.334	0.256	0.004	0.060	0.272	0.474	0.514	0.293	0.285	0.224	0.076	0.282	0.342	0.368	0.432	0.735	0.573	0.620	0.673	0.578	0.342	0.409	0.398	0.173	0.941	0.996	0.994	0.948	0.001	0.626	0.717	0.009	0.144	0.081	0.971	0.990	0.972	0.012	0.013	0.917	0.976	0.992	0.998	0.998	0.999	0.998	0.999	0.995	0.833	0.839	0.927	0.207	0.742	0.903	0.822	0.829	0.375	0.216	0.782	0.979	0.967	0.112	0.050	0.156	0.155	0.687	0.545	0.122	0.042	0.992	0.998	0.999	0.998	0.993	0.991	0.987	0.949	0.030	0.485	0.467	0.920	0.932	0.521	0.510	0.506	0.224	0.243	0.909	0.863	0.129	0.192	0.144	0.053	0.166	0.214	0.696	0.689	0.123	0.034	0.123	0.305	0.337	0.193	0.615	0.861	0.978	0.991	0.955	0.918	0.918	0.992	0.995	0.907	0.905	0.828	0.292	0.201	0.733	0.672	0.897	0.915	0.891	0.838	0.321	0.815	0.964	0.368	0.077	0.099	0.129	0.293	0.611	0.633	0.243	0.324	0.796	0.678	0.738	0.772	0.193	0.387	0.376	0.845	0.944	0.936	0.106	0.960	0.966	0.915	0.920	0.901	0.066	0.084	0.083	0.099	0.033	0.109	0.040	0.893	0.923	0.923	0.917	0.901	0.929	0.913	0.866	0.062	0.795	0.884	0.925	0.896	0.143	0.221	0.224	0.240	0.112	0.105	0.119	0.131	0.253	0.153	0.071	0.843	0.865	0.894	0.811	0.053	0.834	0.895	0.911	0.989	0.993	0.993	0.995	0.903	0.029	0.150	0.086	0.106	0.089	0.075	0.031	0.904	0.921	0.954	0.895	0.921	0.043	0.913	0.919	0.848	0.453	0.498	0.517	0.595	0.416	0.734	0.448	0.372	0.700	0.633	0.700	0.815	0.831	0.448	0.408	0.470	0.354	0.098	0.568	0.687	0.805	0.980	0.947	0.964	0.739	0.739	0.469	0.534	0.551	0.536	0.459	0.572	0.667	0.458	0.561	0.927	0.995	0.992	0.640	0.097	0.312	0.551	0.529	0.860	0.845	0.857	0.638	0.174	0.129	0.138	0.082	0.138	0.126	0.225	0.115	0.063	0.556	0.608	0.920	0.960	0.964	0.874	0.813	0.519	0.570	0.577	0.972	0.942	0.941	0.098	0.563	0.803	0.845	0.578	0.869	0.452	0.540	0.632	0.701	0.945	0.893	0.812	0.801	0.392	0.484	0.494	0.671	0.634	0.104	0.093	0.366	0.251	0.160	0.677	0.745	0.604	0.456	0.571	0.301	0.290	0.534	0.289	0.661	0.826	0.859	0.906	0.386	0.311	0.262	0.130	0.180	0.258	0.293	0.283	0.326	0.819	0.960	0.854	0.587	0.546	0.122	0.647	0.974	0.897	0.803	0.630	0.695	0.638	0.983	0.985	0.955	0.039	0.959	0.959	0.939	0.971	0.989	0.989	0.997	0.996	0.997	0.997	0.994	0.653	0.344	0.989	0.992	0.996	0.621	0.017	0.018	0.365	0.941	0.986	0.993	0.974	0.944	0.105	0.305	0.616	0.488	0.498	0.704	0.479	0.009	0.133	0.084	0.228	0.358	0.402	0.433	0.064	0.362	0.247	0.756	0.483	0.007	0.188	0.985	0.986	0.979	0.981	0.961	0.982	0.994	0.995	0.994	0.992	0.994	0.998	0.999	0.998	0.998	0.006	0.993	0.971	0.207	0.025	0.764	0.922	0.993	0.989	0.076	0.947	0.950	0.891	0.097	0.589	0.679	0.503	0.734	0.861	0.793	0.924	0.880	0.695	0.723	0.903	0.838	0.462	0.517	0.937	0.937	0.354	0.199	0.206	0.736	0.759	0.061	0.459	0.854	0.680	0.888	0.586	0.336	0.870	0.935	0.975	0.968	0.866	0.960	0.998	0.999	0.995	0.997	0.996	0.061	0.060	0.002	0.021	0.015	0.015	0.010	0.011	0.008	0.056	0.047	0.010	0.992	0.996	0.996	0.997	0.996	0.964	0.007	0.928	0.987	0.989	0.913	0.827	0.581	0.869	0.776	0.909	0.892	0.576	0.904	0.911	0.918	0.902	0.053	0.051	0.058	0.106	0.081	0.070	0.066	0.063	0.924	0.909	0.917	0.946	0.067	0.027	0.993	0.998	0.869	0.007	0.976	0.982	0.998	0.992	0.020	0.996	0.997	0.984	0.969	0.969	0.984	0.982	0.997	0.999	0.998	0.988	0.962	0.956	0.950	0.977	0.990	0.992	0.991	0.993	0.996	0.058	0.010	0.006	0.006	0.007	0.018	0.004	0.156	0.026	0.003	0.086	0.004	0.924	0.999	1.000	0.999	0.999	0.998	0.213	0.510	0.490	0.482	0.999	0.999	1.000	1.000	0.998	0.995	0.905	0.999	1.000	1.000	1.000	0.984	0.902	0.990	0.956	0.002	0.012	0.018	0.103	0.071	0.030	0.064	0.043	0.107	0.002	0.141	0.001	0.008	0.040	0.948	0.961	0.870	0.418	0.565	1.000	1.000	1.000	0.965	0.034	0.907	0.994	0.997	1.000	1.000	0.999	0.999	0.001	0.480	0.949	0.001	0.263	0.111	0.887	1.000	1.000	1.000	0.999	0.919	0.025	0.094	0.000	0.076	0.072	0.023	0.001	0.000	0.000	0.046	0.000	0.990	0.995	1.000	1.000	1.000	0.994	0.026	0.203	0.210	0.219	0.325	0.246	0.015	0.026	0.026	0.037	0.040	0.049	0.125	0.124	0.040	0.990	0.993	0.988	0.968	0.884	0.927	0.054	0.148	0.184	0.159	0.006	0.006	0.006	0.023	0.166	0.168	0.996	0.992	0.999	0.978	0.992	0.988	0.020	0.016	0.019	0.018	0.140	0.140	0.158	0.803	0.678	0.710	0.682	0.044	0.020	0.007
ENSMUST00000193809.1_TUG1-005	0.730	0.998	0.997	0.978	0.466	0.468	0.960	0.999	0.998	0.667	0.943	0.468	0.061	0.343	0.466	0.999	1.000	0.989	0.940	0.766	0.019	0.066	0.110	0.039	0.878	0.994	0.995	0.992	0.995	0.939	0.997	1.000	0.999	0.567	0.982	0.494	0.439	0.908	0.507	0.993	0.995	0.994	0.975	0.015	0.562	0.612	0.559	0.144	0.927	0.967	0.953	0.932	0.937	0.887	0.950	0.988	0.596	0.885	0.881	0.777	0.767	0.537	0.375	0.145	0.358	0.961	0.978	0.950	0.930	0.576	0.441	0.374	0.405	0.950	0.750	0.994	0.987	0.987	0.921	0.010	0.021	0.267	0.953	0.791	0.999	1.000	1.000	0.929	0.304	0.099	0.347	0.923	0.930	0.982	0.988	1.000	0.992	0.704	0.139	0.150	0.138	0.079	0.735	0.967	0.291	0.966	0.996	0.998	0.993	0.271	0.994	0.973	0.740	0.845	0.780	0.827	0.868	0.735	0.707	0.599	0.773	0.870	0.848	0.092	0.101	0.163	0.760	0.820	0.984	0.969	0.797	0.149	0.100	0.162	0.810	0.759	0.716	0.887	0.854	0.793	0.684	0.705	0.963	0.970	0.968	0.332	0.541	0.236	0.205	0.020	0.176	0.055	0.957	0.962	0.977	0.970	0.971	0.935	0.270	0.730	0.740	0.955	0.979	0.968	0.962	0.463	0.184	0.741	0.690	0.955	0.948	0.019	0.012	0.673	0.923	0.945	0.585	0.019	0.236	0.272	0.505	0.653	0.743	0.576	0.847	0.747	0.738	0.723	0.163	0.709	0.991	0.972	0.983	0.979	0.973	0.966	0.762	0.154	0.103	0.074	0.044	0.351	0.406	0.097	0.056	0.025	0.033	0.357	0.346	0.654	0.956	0.943	0.981	0.981	0.926	0.910	0.968	0.753	0.830	0.844	0.835	0.796	0.904	0.888	0.839	0.993	0.991	0.723	0.907	0.951	0.959	0.992	0.973	0.969	0.986	0.992	0.938	0.997	0.997	0.993	0.994	0.983	0.985	0.992	0.990	0.997	1.000	1.000	0.994	0.859	0.945	0.944	0.990	0.270	0.294	0.345	0.921	0.647	0.744	0.718	0.106	0.951	0.936	0.928	0.086	0.087	0.143	0.615	0.584	0.154	0.067	0.011	0.589	0.684	0.029	0.038	0.383	0.968	0.986	0.987	0.510	0.539	0.521	0.998	0.975	0.520	0.521	0.334	0.309	0.005	0.728	0.587	0.419	0.040	0.404	0.196	0.039	0.515	0.531	0.203	0.018	0.326	0.683	0.854	0.937	0.483	0.492	0.560	0.989	0.984	0.996	0.929	0.060	0.680	0.944	0.975	0.817	0.867	0.703	0.078	0.067	0.051	0.039	0.986	0.996	0.990	0.935	0.689	0.036	0.036	0.502	0.043	0.202	0.062	0.984	0.984	0.982	0.969	0.914	0.886	0.961	0.961	0.994	1.000	0.985	0.986	0.987	0.984	0.281	0.970	0.975	0.959	0.983	0.878	0.033	0.042	0.993	0.993	0.979	0.949	0.044	0.147	0.191	0.702	0.849	0.115	0.073	0.255	0.248	0.412	0.022	0.038	0.889	0.966	0.969	0.061	0.017	0.031	0.055	0.967	0.977	0.907	0.052	0.076	0.646	0.242	0.064	0.061	0.143	0.654	0.833	0.193	0.050	0.055	0.992	0.995	0.992	0.922	0.005	0.030	0.917	0.898	0.878	0.984	0.932	0.965	0.894	0.751	0.641	0.012	0.010	0.010	0.010	0.200	0.213	0.866	0.983	0.982	0.724	0.131	0.119	0.004	0.072	0.058	0.441	0.472	0.288	0.362	0.312	0.143	0.842	0.870	0.203	0.847	0.973	0.989	0.995	0.968	0.967	0.945	0.540	0.514	0.966	0.945	0.993	0.993	0.967	0.959	0.215	0.291	0.171	0.698	0.936	0.942	0.959	0.914	0.045	0.104	0.750	0.774	0.821	0.848	0.873	0.943	0.976	0.753	0.300	0.293	0.290	0.294	0.211	0.047	0.134	0.764	0.319	0.956	0.705	0.135	0.713	0.927	0.749	0.918	0.988	0.368	0.335	0.314	0.288	0.697	0.691	0.696	0.996	0.989	0.692	0.691	0.692	0.697	0.981	0.308	0.012	0.353	0.375	0.774	0.636	0.731	0.704	0.424	0.413	0.155	0.121	0.076	0.211	0.412	0.470	0.707	0.416	0.609	0.911	0.896	0.717	0.876	0.997	0.987	0.990	0.851	0.888	0.934	0.745	0.828	0.660	0.099	0.716	0.873	0.921	0.947	0.964	0.812	0.796	0.038	0.036	0.093	0.115	0.056	0.982	0.980	0.987	0.987	0.765	0.718	0.518	0.772	0.371	0.657	0.700	0.724	0.656	0.639	0.602	0.589	0.602	0.781	0.902	0.992	0.996	0.990	0.955	0.957	0.985	0.957	0.909	0.961	0.508	0.940	0.560	0.572	0.119	0.077	0.063	0.561	0.589	0.963	0.363	0.985	0.993	0.985	0.784	0.668	0.238	0.299	0.151	0.495	0.416	0.402	0.105	0.458	0.461	0.329	0.444	0.548	0.567	0.591	0.798	0.377	0.293	0.237	0.300	0.291	0.321	0.788	0.876	0.793	0.520	0.422	0.298	0.134	0.207	0.019	0.180	0.480	0.525	0.845	0.843	0.224	0.355	0.358	0.035	0.188	0.165	0.172	0.176	0.934	0.997	0.993	0.810	0.685	0.410	0.844	0.903	0.347	0.170	0.075	0.673	0.994	0.998	0.996	0.998	0.998	0.998	1.000	0.994	0.998	0.306	0.297	0.972	0.913	0.988	0.995	0.998	0.996	0.999	0.998	0.961	0.032	0.084	0.993	0.969	0.982	0.943	0.938	0.836	0.316	0.810	0.591	0.309	0.179	0.818	0.622	0.562	0.516	0.916	0.973	0.998	0.997	0.998	1.000	0.999	0.999	0.012	0.964	0.003	0.988	0.997	0.997	0.998	1.000	1.000	1.000	0.999	0.988	0.021	0.030	0.100	0.043	0.048	0.055	0.069	0.085	0.081	0.079	0.100	0.063	0.851	0.908	0.903	0.916	0.993	0.999	0.988	0.997	0.041	0.059	0.915	0.883	0.618	0.742	0.136	0.073	0.077	0.072	0.122	0.077	0.001	0.033	0.654	0.701	0.151	0.285	0.278	0.055	0.697	0.708	0.033	0.058	0.928	0.936	0.922	0.920	0.923	0.999	0.999	0.989	0.990	0.997	0.997	0.804	0.930	0.433	0.908	0.793	0.631	0.617	0.873	0.863	0.913	0.919	0.382	0.876	0.694	0.230	0.085	0.130	0.126	0.126	0.155	0.754	0.759	0.005	0.715	0.993	0.999	0.979	0.150	0.601	0.078	0.041	0.977	0.986	0.534	0.654	0.023	0.901	0.979	0.979	0.774	0.945	0.196	0.375	0.353	0.237	0.989	0.992	0.995	0.990	0.983	0.990	0.991	0.980	0.937	0.008	0.016	0.027	0.027	0.956	0.991	0.999	0.988	0.979	0.979	0.991	0.992	0.976	0.986	1.000	1.000	0.999	0.999	0.995	0.994	0.993	0.994	0.035	0.942	0.994	0.997	1.000	1.000	1.000	1.000	0.978	0.821	0.590	0.746	0.334	0.071	0.685	0.675	0.385	0.496	0.463	0.935	0.907	0.910	0.919	0.952	0.954	0.986	1.000	1.000	0.990	0.983	0.896	0.956	0.997	0.998	0.988	0.958	1.000	1.000	1.000	0.999	0.999	0.999	0.999	0.999	0.029	1.000	1.000	0.997	0.028	0.028	0.028	0.027	0.997	1.000	0.999	0.997	1.000	0.998	0.971	0.972	0.972	0.997	0.998	0.936	0.008	0.010	0.983	0.990	0.972	0.063	0.959	0.927	0.023	0.998	0.991	0.994	0.999	0.985	0.989	0.999	0.997	0.968	0.969	0.960	0.944	0.901	0.825	0.062	0.710	0.787	0.946	0.951	0.958	0.853	0.525	0.937	0.961	0.942	0.123	0.416	0.150	0.134	0.290	0.055	0.888	0.994	0.981	0.999	0.999	0.905	0.900	0.904	0.905	0.995	0.974	0.122	0.111	0.028	0.086	0.247	0.195	0.136	0.136	0.100	0.103	0.919	0.997	0.933	0.869	0.903	0.911	0.935	0.162	0.187	0.177	0.193	0.183	0.087	0.867	0.854	0.871	0.986	0.996	0.979	0.858	0.163	0.182	0.310	0.980	0.993	0.985	0.934	0.972	0.451	0.494	0.998	1.000	1.000	1.000	1.000	0.998	0.999	1.000	0.999	0.930	0.933	0.475	0.500	0.351	0.259	0.295	0.304	0.626	0.387	0.084	0.994	0.998	0.995	0.990	0.893	0.011	0.009	0.009	0.009	0.892	0.990	0.990	0.999	0.988	0.221	0.979	0.997	0.982	0.993	0.999	0.734	0.999	1.000	0.842	0.999	0.960	0.328	0.386	0.564	0.558	0.368	0.982	0.932	0.997	0.989	0.948	0.980	0.979	0.975	0.937	0.337	0.938	0.970	0.950	0.964	0.905	0.341	0.346	0.370	0.359	0.334	0.323	0.357	0.336	0.984	0.969	0.894	0.740	0.734	0.153	0.735	0.313	0.707	0.927	0.949	0.920	0.947	0.949	0.958	0.902	0.079	0.283	0.507	0.991	0.994	0.828	0.949	0.950	0.826	0.315	0.359	0.349	0.799	0.950	0.983	0.278	0.953	0.993	0.972	0.099	0.178	0.069	0.039	0.712	0.721	0.715	0.994	0.997	0.993	0.284	0.942	0.556	0.672	0.796	0.835	0.986	0.942	0.629	0.841	0.742	0.758	0.751	0.960	0.432	0.451	0.966	0.888	0.811	0.601	0.380	0.343	0.749	0.932	0.779	0.819	0.752	0.743	0.726	0.846	0.791	0.260	0.937	0.997	0.905	0.935	0.903	0.974	0.911	0.873	0.965	0.716	0.875	0.895	0.647	0.912	0.906	0.382	0.394	0.914	0.884	0.836	0.888	0.648	0.649	0.750	0.411	0.571	0.685	0.715	0.696	0.765	0.397	0.319	0.501	0.401	0.346	0.480	0.756	0.851	0.345	0.968	0.992	0.985	0.864	0.815	0.951	0.780	0.844	0.747	0.843	0.198	0.948	0.880	0.766	0.979	0.265	0.959	0.991	0.990	0.985	0.975	0.064	0.079	0.937	0.999	0.998	0.999	0.997	0.998	0.999	0.998	0.996	0.979	0.275	0.357	0.594	0.251	0.010	0.020	0.075	0.764	0.210	0.257	0.958	0.990	0.755	0.998	0.997	0.999	0.997	0.933	0.808	0.890	0.967	0.748	0.748	0.745	0.737	0.971	0.455	0.301	0.323	0.262	0.267	0.261	0.283	0.254	0.241	0.414	0.339	0.976	0.982	0.994	0.999	0.999	0.973	0.994	0.999	0.977	0.977	0.050	0.953	0.998	0.991	0.256	0.006	0.026	0.022	0.009	0.757	0.980	0.942	0.985	0.996	0.996	0.914	0.972	0.995	1.000	0.999	1.000	0.996	0.794	0.264	0.444	0.317	0.002	0.007	0.065	0.002	0.362	0.395	0.991	0.997	0.999	0.998	0.999	0.994	0.975	0.038	0.140	0.108	0.084	0.003	0.027	0.737	0.724	0.729	0.725	0.723	0.107	0.836	0.921	0.975	0.970	0.925	0.930	0.927	0.322	0.862	0.829	0.844	0.863	0.911	0.972	0.779	0.714	0.759	0.230	0.755	0.702	0.754	0.440	0.450	0.437	0.240	0.103	0.132	0.256	0.644	0.466	0.675	0.779	0.807	0.396	0.924	0.712	0.882	0.473	0.772	0.967	0.892	0.663	0.139	0.126	0.759	0.982	0.467	0.670	0.828	0.682	0.640	0.510	0.392	0.632	0.636	0.818	0.766	0.074	0.042	0.067	0.147	0.183	0.740	0.695	0.870	0.853	0.675	0.777	0.516	0.111	0.327	0.321	0.408	0.466	0.739	0.722	0.679	0.656	0.768	0.871	0.523	0.808	0.780	0.399	0.160	0.135	0.425	0.488	0.752	0.750	0.689	0.424	0.450	0.728	0.729	0.681	0.616	0.578	0.543	0.153	0.164	0.206	0.452	0.911	0.811	0.479	0.657	0.634	0.546	0.632	0.319	0.300	0.268	0.533	0.666	0.458	0.560	0.523	0.453	0.170	0.165	0.191	0.197	0.150	0.155	0.690	0.863	0.933	0.907	0.960	0.963	0.980	0.978	0.972	0.918	0.907	0.958	0.774	0.424	0.402	0.344	0.131	0.047	0.034	0.155	0.187	0.048	0.761	0.908	0.869	0.982	1.000	1.000	0.984	0.985	0.988	0.990	0.966	0.959	0.951	0.914	0.748	0.837	0.861	0.039	0.040	0.029	0.032	0.017	0.024	0.032	0.046	0.094	0.812	0.815	0.751	0.591	0.756	0.798	0.889	0.871	0.968	0.968	0.965	0.992	0.977	0.977	0.973	0.120	0.885	0.825	0.752	0.245	0.315	0.309	0.195	0.317	0.355	0.344	0.231	0.324	0.256	0.125	0.172	0.483	0.863	0.915	0.910	0.959	0.979	0.978	0.972	0.044	0.083	0.054	0.055	0.057	0.024	0.053	0.044	0.973	0.952	0.959	0.853	0.833	0.819	0.767	0.537	0.386	0.134	0.840	0.991	0.993	0.993	0.968	0.995	0.998	0.950	0.950	0.950	0.939	0.895	0.775	0.232	0.319	0.260	0.333	0.357	0.555	0.553	0.017	0.599	0.808	0.917	0.997	0.995	0.963	0.952	0.889	0.290	0.301	0.348	0.389	0.400	0.090	0.094	0.346	0.928	0.979	0.736	0.667	0.623	0.544	0.527	0.520	0.435	0.537	0.533	0.965	0.943	0.970	0.524	0.776	0.548	0.540	0.526	0.446	0.426	0.360	0.169	0.077	0.188	0.226	0.314	0.278	0.261	0.113	0.192	0.421	0.373	0.379	0.298	0.231	0.396	0.272	0.055	0.003
ENSMUST00000184126.2_2310009A05RIK-001	0.698	0.806	0.328	0.646	0.934	0.418	0.876	0.790	0.057	0.772	0.896	0.988	0.919	0.387	0.752	0.794	0.649	0.564	0.719	0.621	0.803	0.819	0.489	0.501	0.826	0.999	0.981	0.954	0.861	0.991	0.930	0.980	0.988	0.983	0.999	0.998	0.852	0.886	0.005	0.009	0.001	0.001	0.010	0.838	0.865	0.595	0.696	0.689	0.972	0.968	0.942	0.977	0.765	0.269	0.978	0.989	0.946	0.716	0.506	0.575	0.524	0.234	0.223	0.969	0.921	0.343	0.991	0.957	0.657	0.290	0.362	0.398	0.422	0.342	0.127	0.084	0.030	0.042	0.124	0.127	0.668	0.614	0.617	0.653	0.656	0.693	0.135	0.142	0.036	0.163	0.096	0.056	0.071	0.051	0.950	0.984	0.985	0.977	0.891	0.553	0.126	0.791	0.824	0.902	0.868	0.842	0.145	0.705	0.887	0.764	0.623	0.755	0.777	0.227	0.738	0.600	0.644	0.794	0.761	0.333	0.030	0.343	0.383	0.894	0.890	0.622	0.552	0.620	0.568	0.724	0.686	0.620	0.317	0.310	0.569	0.714	0.424	0.878	0.679	0.980	0.977	0.936	0.974	0.971	0.981	0.993	0.989	0.985	0.072	0.013	0.014	0.059	0.038	0.091	0.975	0.978	0.973	0.967	0.922	0.507	0.417	0.941	0.910	0.776	0.593	0.640	0.459	0.544	0.684	0.835	0.872	0.596	0.477	0.515	0.751	0.798	0.796	0.863	0.766	0.626	0.704	0.733	0.452	0.332	0.307	0.416	0.803	0.684	0.534	0.826	0.888	0.894	0.185	0.055	0.729	0.976	0.986	0.909	0.945	0.981	0.961	0.474	0.974	0.963	0.917	0.533	0.017	0.542	0.558	0.065	0.899	0.731	0.269	0.962	0.936	0.057	0.660	0.886	0.755	0.519	0.472	0.909	0.902	0.883	0.553	0.895	0.896	0.714	0.226	0.613	0.496	0.546	0.597	0.429	0.504	0.407	0.006	0.994	0.997	0.999	1.000	1.000	0.994	0.999	0.999	0.999	0.999	0.897	0.923	0.995	0.994	0.993	0.993	0.991	0.971	0.000	0.601	0.711	0.006	0.000	0.000	0.113	0.959	1.000	1.000	0.994	0.958	0.010	0.366	0.240	0.598	0.824	0.629	0.000	0.988	0.999	1.000	1.000	0.996	0.908	0.005	0.123	0.018	0.926	0.978	0.964	0.098	0.858	0.889	0.104	0.100	0.826	0.826	0.781	0.048	0.047	0.036	0.002	0.002	0.087	0.823	0.911	0.913	0.092	0.038	0.839	0.809	0.055	0.959	0.974	0.925	0.022	0.151	0.014	0.916	0.996	1.000	1.000	0.999	0.988	0.063	0.622	0.768	0.844	0.371	0.008	0.012	0.946	0.986	1.000	1.000	0.907	0.052	0.095	0.024	0.005	0.018	0.098	0.592	0.643	0.962	0.983	0.990	0.990	0.990	0.974	0.923	0.041	0.009	0.852	0.999	0.999	0.999	0.999	0.498	0.498	0.999	1.000	0.998	0.996	0.994	0.006	0.005	0.937	0.985	0.979	0.874	0.009	0.978	0.991	0.983	0.933	0.011	0.013	0.085	0.015	0.958	0.986	0.990	0.988	0.009	0.081	0.042	0.053	0.135	0.018	0.860	0.976	0.976	0.941	0.051	0.016	0.004	0.002	0.010	0.008	0.019	0.016	0.011	0.049	0.048	0.926	0.988	0.980	0.857	0.042	0.117	0.008	0.013	0.085	0.052	0.988	0.994	0.989	0.962	0.004	0.004	0.074	0.006	0.945	0.993	0.993	0.978	0.006	0.874	0.980	0.988	0.937	0.227	0.285	0.422	0.522	0.111	0.165	0.148	0.467	0.462	0.462	0.445	0.544	0.582	0.458	0.035	0.021	0.906	0.991	0.992	0.990	0.890	0.013	0.023	0.021	0.009	0.884	0.982	0.982	0.987	0.907	0.038	0.453	0.456	0.928	0.679	0.886	0.772	0.777	0.815	0.541	0.559	0.541	0.445	0.284	0.007	0.022	0.024	0.023	0.012	0.012	0.293	0.319	0.323	0.295	0.479	0.769	0.692	0.854	0.430	0.525	0.530	0.536	0.479	0.646	0.817	0.643	0.422	0.005
ENSMUST00000201414.3_CCT6A-001	0.810	0.999	0.999	0.999	0.998	0.997	0.816	0.110	0.582	0.721	0.813	0.699	0.314	0.285	0.768	0.890	0.869	0.883	0.901	0.864	0.733	0.112	0.125	0.548	0.802	0.962	0.972	0.981	0.995	0.925	0.049	0.030	0.026	0.025	0.985	0.991	0.989	0.998	0.999	0.920	0.873	0.413	0.282	0.316	0.287	0.283	0.382	0.580	0.281	0.217	0.150	0.103	0.045	0.100	0.055	0.187	0.154	0.929	0.825	0.826	0.953	0.114	0.971	0.884	0.988	0.179	0.184	0.990	0.981	0.988	0.983	0.178	0.123	0.612	0.505	0.105	0.171	0.174	0.134	0.524	0.603	0.943	0.867	0.867	0.919	0.111	0.873	0.912	0.885	0.082	0.934	0.957	0.943	0.928	0.138	0.873	0.987	0.906	0.902	0.996	0.999	0.896	0.120	0.127	0.560	0.548	0.828	0.960	0.608	0.933	0.994	0.942	0.426	0.792	0.916	0.786	0.945	0.845	0.843	0.859	0.878	0.835	0.352	0.346	0.350	0.360	0.349	0.157	0.937	0.964	0.848	0.659	0.860	0.858	0.745	0.839	0.996	0.953	0.985	0.585	0.363	0.071	0.055	0.065	0.283	0.419	0.434	0.464	0.392	0.172	0.155	0.090	0.664	0.819	0.781	0.771	0.854	0.876	0.343	0.012	0.021	0.670	0.755	0.849	0.703	0.239	0.100	0.841	0.887	0.892	0.926	0.624	0.778	0.252	0.153	0.843	0.913	0.982	0.522	0.245	0.602	0.613	0.449	0.839	0.426	0.448	0.613	0.984	0.644	0.395	0.070	0.512	0.396	0.542	0.534	0.500	0.505	0.713	0.514	0.731	0.753	0.891	0.245	0.304	0.255	0.627	0.643	0.906	0.942	0.824	0.317	0.376	0.539	0.190	0.508	0.651	0.914	0.918	0.765	0.308	0.255	0.126	0.084	0.530	0.495	0.028	0.539	0.586	0.649	0.654	0.988	0.989	0.983	0.821	0.904	0.546	0.904	0.389	0.972	0.956	0.879	0.015	0.515	0.535	0.014	0.547	0.605	0.929	0.657	0.982	0.454	0.547	0.352	0.002	0.450	0.452	0.452	0.982	0.986	0.979	0.991	0.992	0.041	0.961	0.956	0.083	0.450	0.928	0.993	0.971	0.457	0.953	0.952	0.978	0.903	0.438	0.217	0.777	0.764	0.917	0.718	0.854	0.606	0.644	0.242	0.112	0.313	0.825	0.932	0.954	0.966	0.923	0.561	0.119	0.289	0.263	0.018	0.020	0.479	0.825	0.812	0.463	0.434	0.802	0.745	0.704	0.927	0.874	0.779	0.606	0.978	0.950	0.990	0.995	0.612	0.029	0.398	0.395	0.037	0.420	0.429	0.935	0.896	0.596	0.610	0.627	0.620	0.321	0.738	0.791	0.698	0.067	0.079	0.693	0.829	0.827	0.719	0.938	0.892	0.881	0.890	0.992	0.992	0.962	0.914	0.886	0.917	0.983	0.994	0.933	0.811	0.416	0.489	0.149	0.996	0.999	0.990	0.993	0.990	0.989	0.986	0.021	0.959	0.983	0.978	0.998	0.981	0.873	0.854	0.840	0.478	0.647	0.730	0.609	0.134	0.015	0.009	0.497	0.239	0.612	0.647	0.652	0.607	0.556	0.677	0.399	0.019	0.568	0.186	0.188	0.273	0.310	0.380	0.483	0.499	0.625	0.531	0.263	0.288	0.884	0.952	0.973	0.866	0.867	0.630	0.418	0.124	0.083	0.090	0.706	0.914	0.897	0.516	0.994	0.989	0.997	0.972	0.989	0.994	0.993	0.952	0.979	0.983	0.982	0.978	0.990	0.996	0.992	0.024	0.578	0.332	0.205	0.079	0.971	0.995	0.996	0.936	0.609	0.385	0.977	0.967	0.030	0.926	0.922	0.925	0.944	0.130	0.133	0.929	0.980	0.976	0.127	0.027	0.018	0.202	0.234	0.103	0.105	0.121	0.256	0.287	0.027	0.003	0.032	0.055	0.924	0.924	0.866	0.006	0.041	0.160	0.917	0.998	0.998	0.938	0.044	0.940	0.944	0.968	0.993	0.999	0.993	0.959	0.669	0.849	0.905	0.986	0.998	0.994	0.990	0.186	0.785	0.993	0.990	0.202	0.994	1.000	0.999	0.799	0.997	1.000	0.977	0.001	0.971	0.212	0.188	0.050	0.038	0.000	0.780	0.000	0.815	0.852	0.828	0.997	1.000	1.000	0.994	0.207	0.989	0.997	0.887	0.300	0.132	0.884	0.962	0.981	0.801	0.798	0.942	0.982	0.838	0.846	0.904	0.887	0.398	0.823	0.894	0.926	0.963	0.977	0.902	0.155	0.134	0.193	0.944	0.883	0.920	0.840	0.047	0.115	0.197	0.198	0.936	0.955	0.901	0.973	0.974	0.441	0.613	0.397	0.094	0.119	0.249	0.867	0.995	0.929	0.918	0.926	0.945	0.655	0.065	0.341	0.324	0.421	0.630	0.784	0.678	0.452	0.079	0.134	0.219	0.165	0.660	0.625	0.919	0.922	0.900	0.992	0.992	0.985	0.985	0.959	0.720	0.760	0.855	0.882	0.880	0.820	0.922	0.630	0.547	0.980	0.872	0.867	0.874	0.912	0.905	0.796	0.013	0.389	0.486	0.818	0.862	0.885	0.928	0.823	0.144	0.190	0.841	0.792	0.302	0.029	0.088	0.123	0.925	0.988	0.988	0.981	0.929	0.931	0.986	0.985	0.978	0.778	0.692	0.795	0.703	0.585	0.207	0.378	0.123	0.133	0.048	0.028	0.250	0.713	0.774	0.751	0.688	0.076	0.027	0.120	0.151	0.157	0.055	0.028	0.054	0.107	0.141	0.993	0.999	0.999	0.865	0.151	0.931	0.953	0.978	0.900	0.861	0.823	0.850	0.881	0.906	0.066	0.096	0.095	0.728	0.914	0.802	0.583	0.549	0.987	0.832	0.739	0.140	0.110	0.960	0.698	0.723	0.703	0.909	0.922	0.086	0.092	0.113	0.090	0.065	0.009	0.023	0.035	0.018	0.036	0.942	0.924	0.961	0.972	0.879	0.175	0.119	0.846	0.989	0.762	0.853	0.767	0.810	0.658	0.085	0.531	0.494	0.424	0.159	0.063	0.030	0.344	0.451	0.505	0.945	0.949	0.927	0.929	0.921	0.012	0.081	0.124	0.120	0.122	0.116	0.924	0.923	0.969	0.991	0.846	0.964	0.957	0.992	0.976	0.102	0.910	0.873	0.867	0.860	0.863	0.089	0.898	0.981	0.987	0.874	0.677	0.907	0.883	0.985	0.996	0.981	0.154	0.283	0.165	0.183	0.161	0.075	0.175	0.190	0.193	0.431	0.299	0.032	0.796	0.955	0.968	0.950	0.854	0.683	0.192	0.205	0.578	0.672	0.695	0.080	0.034	0.613	0.753	0.245	0.159	0.015	0.015	0.022	0.035	0.085	0.139	0.658	0.703	0.152	0.072	0.152	0.873	0.908	0.793	0.276	0.191	0.854	0.993	0.974	0.968	0.922	0.900	0.902	0.958	0.970	0.859	0.022	0.053	0.474	0.792	0.774	0.739	0.597	0.038	0.732	0.811	0.213	0.174	0.195	0.227	0.737	0.803	0.130	0.066	0.725	0.813	0.832	0.764	0.848	0.951	0.910	0.897	0.861	0.916	0.896	0.872	0.897	0.136	0.152	0.039	0.018	0.331	0.518	0.418	0.088	0.132	0.466	0.511	0.296	0.033	0.205	0.809	0.811	0.808	0.390	0.871	0.874	0.114	0.122	0.450	0.123	0.303	0.270	0.483	0.053	0.019	0.199	0.702	0.690	0.801	0.736	0.706	0.506	0.687	0.709	0.802	0.115	0.838	0.962	0.928	0.753	0.654	0.854	0.092	0.488	0.951	0.698	0.696	0.996	0.993	0.983	0.947	0.943	0.933	0.925	0.946	0.947	0.440	0.207	0.389	0.405	0.262	0.010	0.548	0.910	0.989	0.985	0.958	0.969	0.642	0.016	0.053	0.056	0.670	0.957	0.956	0.955	0.965	0.964	0.901	0.666	0.686	0.673	0.696	0.422	0.239	0.762	0.892	0.842	0.828	0.727	0.258	0.148	0.200	0.318	0.748	0.702	0.909	0.955	0.795	0.731	0.617	0.721	0.761	0.944	0.943	0.773	0.791	0.110	0.224	0.199	0.642	0.859	0.755	0.528	0.439	0.452	0.690	0.877	0.581	0.656	0.876	0.472	0.328	0.419	0.346	0.711	0.777	0.249	0.044	0.053	0.058	0.500	0.814	0.931	0.928	0.996	0.996	0.997	0.987	0.986	0.988	0.988	0.053	0.920	0.959	0.976	0.906	0.533	0.142	0.946	0.997	0.998	0.996	0.989	0.998	0.999	0.999	0.927	0.829	0.013	0.013	0.013	0.013	0.827	0.918	0.987	0.988	0.996	1.000	0.998	0.999	0.999	0.938	0.049	0.614	0.684	0.898	0.942	0.943	0.009	0.161	0.003	0.002	0.867	0.974	0.980	0.986	0.962	0.022	0.002	0.001	0.965	0.996	0.999	0.991	0.874	0.058	0.062	0.206	0.072	0.994	0.997	0.955	0.734	0.019	0.022	0.883	0.938	0.934	0.889	0.011	0.989	0.998	0.999	0.994	0.993	0.996	0.999	0.983	0.928	0.810	0.618	0.262	0.243	0.677	0.920	0.927	0.908	0.280	0.990	0.987	0.907	0.791	0.695	0.195	0.175	0.189	0.745	0.687	0.151	0.891	0.870	0.931	0.928	0.956	0.897	0.712	0.009	0.912	0.989	0.968	0.914	0.938	0.894	0.930	0.969	0.924	0.967	0.089	0.971	0.976	0.979	0.134	0.030	0.840	0.840	0.875	0.893	0.898	0.871	0.929	0.705	0.106	0.418	0.328	0.876	0.890	0.878	0.941	0.938	0.506	0.917	0.894	0.580	0.815	0.511	0.503	0.127	0.131	0.960	0.969	0.975	0.984	0.911	0.989	0.976	0.938	0.077	0.830	0.801	0.307	0.372	0.250	0.687	0.945	0.988	0.988	0.291	0.295	0.024	0.014	0.978	0.978	0.980	0.704	0.676	0.292	0.293	0.291	0.002	0.005	0.744	0.732	0.717	0.736	0.713	0.669	0.690	0.980	0.972	0.954	0.949	0.891	0.570	0.287	0.626	0.900	0.312	0.546	0.871	0.858	0.973	0.971	0.948	0.964	0.873	0.866	0.842	0.811	0.106	0.024	0.752	0.051	0.715	0.534	0.218	0.164	0.013	0.011	0.219	0.357	0.545	0.824	0.773	0.793	0.776	0.267	0.265	0.281	0.339	0.661	0.510	0.879	0.826	0.448	0.274	0.172	0.202	0.166	0.136	0.359	0.531	0.816	0.905	0.904	0.573	0.456	0.456	0.091	0.065	0.094	0.282	0.425	0.424	0.187	0.694	0.742	0.772	0.776	0.587	0.053	0.018	0.004	0.006	0.012	0.021	0.145	0.943	0.990	0.985	0.978	0.977	0.978	0.866	0.172	0.733	0.602	0.017	0.015	0.001	0.001	0.008	0.368	0.369	0.051	0.495	0.685	0.705	0.939	0.998	0.998	0.971	0.846	0.529	0.642	0.925	0.831	0.089	0.972	0.974	0.995	0.931	0.968	0.965	0.955	0.780	0.040	0.950	0.957	0.961	0.961	0.976	0.982	0.838	0.931	0.893	0.893	0.953	0.949	0.857	0.576	0.153	0.321	0.321	0.275	0.016	0.015	0.700	0.902	0.950	0.969	1.000	1.000	1.000	0.993	0.020	0.020	0.020	0.020	0.000	0.967	0.981	0.982	0.982	0.991	0.982	0.939	0.754	0.057	0.101	0.390	0.333	0.279	0.948	0.925	0.916	0.019	0.997	0.998	0.995	0.995	0.981	0.001	0.415	0.001	0.000	0.005	0.006	0.426	0.972	0.987	1.000	1.000	0.988	0.898	0.913	0.916	0.022	0.091	0.169	0.994	0.997	0.997	0.996	0.875	0.034	0.032	0.021	0.026	0.863	0.984	0.964	0.984	0.954	0.053	0.060	0.287	0.868	0.965	0.994	0.978	0.944	0.692	0.065	0.045	0.012	0.226	0.248	0.403	0.621	0.703	0.882	0.867	0.338	0.243	0.276	0.961	0.933	0.277	0.317	0.850	0.811	0.963	0.333	0.123	0.147	0.151	0.117	0.033	0.621	0.625	0.787	0.527	0.693	0.595	0.768	0.528	0.035	0.376	0.307	0.310	0.969	0.958	0.918	0.922	0.432	0.011	0.143	0.789	0.962	0.970	0.959	0.922	0.862	0.834	0.886	0.954	0.966	0.985	0.956	0.947	0.045	0.084	0.843	0.960	0.968	0.991	0.978	0.982	0.951	0.030	0.035	0.033	0.775	0.941	0.951	0.961	0.960	0.956	0.980	0.981	0.144	0.891	0.824	0.766	0.743	0.936	0.863	0.843	0.736	0.435	0.828	0.729	0.635	0.285	0.919	0.970	0.934	0.881	0.906	0.897	0.879	0.449	0.456	0.011	0.861	0.914	0.926	0.928	0.965	0.956	0.905	0.979	0.984	0.987	0.991	0.985	0.884	0.021	0.017	0.009	0.011	0.009	0.010	0.891	0.994	0.997	0.986	0.998	0.999	0.979	0.106	0.102	0.096	0.097	0.090	0.041	0.018	0.018	0.012	0.936	0.981	0.981	0.916	0.906	0.847	0.327	0.420	0.065	0.066	0.771	0.757	0.203	0.674	0.113	0.017	0.953	0.994	0.997	0.984	0.850	0.189	0.954	0.937	0.996	0.991	0.888	0.621	0.180	0.267	0.714	0.649	0.683	0.683	0.308	0.549	0.662	0.678	0.687	0.853	0.861	0.869	0.864	0.167	0.016	0.012	0.092	0.131	0.165	0.298	0.467	0.513	0.503	0.123	0.142	0.016	0.438	0.571	0.479	0.061	0.819	0.871	0.856	0.769	0.035	0.163	0.931	0.920	0.908	0.936	0.993	0.988	0.984	0.984	0.972	0.967	0.012	0.008	0.011	0.006	0.790	0.979	0.979	0.981	0.010	0.231	0.089	0.985	0.994	0.011	0.718	0.966	0.992	0.993	0.991	0.997	0.998	0.988	0.989	0.997	0.999	0.936	0.021	0.101	0.754	0.697	0.519	0.006	0.008	0.005	0.513	0.748	0.841	0.020	0.020	0.941	0.987	0.987	0.983	0.991	0.994	0.995	0.994	1.000	0.997	0.970	0.788	0.075	0.921	0.993	0.095	0.027	0.115	0.021	0.981	0.981	0.986	0.796	0.970	0.996	0.995	0.983	0.986	0.976	0.961	0.949	0.993	0.990	0.978	0.986	0.994	0.993	0.997	0.972	0.801	0.057	0.887	0.950	0.908	0.913	0.753	0.068	0.142	0.142	0.114	0.047	0.115	0.083	0.924	0.927	0.902	0.902	0.591	0.067	0.102	0.107	0.688	0.957	0.966	0.930	0.925	0.013	0.148	0.712	0.939	0.979	0.955	0.035	0.025	0.037	0.942	0.967	0.944	0.644	0.988	1.000	0.999	1.000	1.000	0.999	1.000	0.998	0.996	0.942	0.909	0.937	0.941	0.041	0.963	0.026	0.958	0.058	0.875	0.861	0.171	0.595	0.445	0.513	0.854	0.025	0.960	0.977	0.999	0.996	0.002	0.980	0.976	0.793	0.002	0.002	0.447	0.000	0.959	1.000	1.000	1.000	1.000	1.000	0.994	0.257	0.700	0.994	0.995	0.358	0.636	0.637	0.977	0.977	0.991	1.000	0.997	0.001	0.994	0.999	1.000	0.999	0.995	0.995	0.020	0.405	0.051	0.010	0.004	0.517	0.267	0.043	0.962	0.965	0.736	0.751	0.021	0.101	0.002	0.001	0.194	0.196	0.075	0.230	0.967	0.750	0.795	0.818	0.011	0.461	0.320	0.996	0.997	0.998	1.000	0.999	0.994	0.004	0.997	0.999	0.987	0.977	0.978	0.000	0.994	0.993	0.359	0.988	0.874	0.018	0.327	0.023	0.995	1.000	1.000	1.000	1.000	1.000	0.958	0.001	0.447	0.000	0.790	0.972	0.980	0.004	0.995	0.997	0.995	0.995	0.825	0.924	0.638	0.910	0.819	0.933	0.009	0.967	0.066	0.988	0.990	0.977	0.048	0.970	0.998	1.000	1.000	1.000	1.000	1.000	0.999	0.999	0.998	0.736	0.899	0.929	0.918	0.896	0.050	0.049	0.822	0.823	0.170	0.983	0.995	0.996	0.858	0.855	0.775	0.781	0.742	0.962	0.965	0.972	0.989	0.992	0.998	0.999	0.959	0.021	0.030	0.996	0.995	0.995	1.000	0.985	0.825	0.004	0.000	0.000	0.007	0.814	0.980	0.996	0.997	1.000	0.997	0.096	0.373	0.603	0.907	0.596	0.877	0.891	0.977	0.585	0.891	0.951	0.803	0.664	0.317	0.351	0.179	0.117	0.088	0.211	0.441	0.843	0.962	0.961	0.885	0.007	0.944	0.994	0.995	0.872	0.875	0.551	0.407	0.234	0.317	0.702	0.517	0.533	0.586	0.560	0.904	0.694	0.383	0.499	0.501	0.937	0.943	0.881	0.143	0.402	0.441	0.409	0.389	0.316	0.835	0.912	0.966	0.987	0.979	0.956	0.871	0.922	0.154	0.161	0.151	0.085	0.075	0.069	0.069	0.066	0.984	0.993	0.969	0.926	0.925	0.898	0.865	0.762	0.179	0.121	0.120	0.205	0.215	0.788	0.990	0.860	0.036	0.861	0.977	0.984	0.985	0.984	0.165	0.146	0.838	0.840	0.825	0.025	0.079	0.070	0.071	0.151	0.205	0.220	0.186	0.192	0.170	0.049	0.108	0.101	0.088	0.133	0.183	0.798	0.835	0.807	0.847	0.821	0.789	0.632	0.026	0.063	0.066	0.568	0.700	0.701	0.703	0.716	0.805	0.687	0.131	0.124	0.675	0.944	0.997	0.990	0.005	0.917	0.997	1.000	0.999	1.000	0.955	0.000	0.942	0.957	0.004	0.002	0.001	0.001	0.957	0.944	0.002	0.956	0.999	0.999	0.999	0.994	0.914	0.008	0.995	0.995	0.945	0.631	0.911	0.946	0.960	0.972	0.970	0.940	0.978	0.986	0.978	0.878	0.025	0.228	0.634	0.454	0.469	0.440	0.667	0.537	0.095	0.182	0.438	0.448	0.557	0.977	0.981	0.969	0.991	0.758	0.762	0.763	0.522	0.085	0.917	0.939	0.879	0.884	0.908	0.896	0.226	0.838	0.746	0.729	0.637	0.110	0.143	0.130	0.097	0.024	0.019	0.089	0.151	0.139	0.115	0.158	0.106	0.122	0.048	0.635	0.823	0.793	0.806	0.787	0.768	0.075	0.076	0.104	0.197	0.160	0.907	0.954	0.870	0.862	0.890	0.780	0.123	0.156	0.112	0.913	0.935	0.957	0.972	0.900	0.890	0.959	0.946	0.361	0.144	0.185	0.246	0.688	0.910	0.473	0.450	0.935	0.983	0.981	0.959	0.853	0.881	0.095	0.813	0.892	0.939	0.952	0.952	0.943	0.940	0.066	0.082	0.399	0.565	0.576	0.482	0.471	0.481	0.439	0.925	0.951	0.770	0.953	0.934	0.408	0.021	0.017	0.053	0.079	0.051	0.661	0.928	0.957	0.998	0.998	0.998	0.998	0.010	0.003	0.001	0.000	0.009	0.003	0.997	0.997	0.997	0.997	0.999	0.999	0.901	0.728	0.747	0.366	0.434	0.891	0.966	0.954	0.951	0.787	0.890	0.197	0.131	0.071	0.136	0.486	0.939	0.992	0.991	0.549	0.460	0.865	0.869	0.430	0.453	0.102	0.115	0.115	0.110	0.100	0.079	0.468	0.507	0.510	0.524	0.948	0.941	0.860	0.436	0.173	0.557	0.542	0.425	0.403	0.642	0.645	0.056	0.785	0.998	0.999	0.995	0.865	0.742	0.757	0.784	0.879	0.863	0.636	0.765	0.380	0.950	0.964	0.947	0.950	0.936	0.982	0.984	0.983	0.964	0.144	0.031	0.038	0.806	0.814	0.816	0.797	0.776	0.707	0.036	0.318	0.350	0.445	0.879	0.749	0.709	0.749	0.819	0.990	0.994	0.982	0.925	0.808	0.273	0.276	0.397	0.265	0.186	0.178	0.261	0.424	0.490	0.467	0.891	0.960	0.975	0.995	0.997	0.903	0.335	0.081	0.482	0.580	0.594	0.619	0.131	0.197	0.280	0.247	0.707	0.938	0.871	0.796	0.524	0.006	0.803	0.855	0.834	0.797	0.715	0.732	0.409	0.896	0.960	0.589	0.585	0.596	0.972	0.852	0.889	0.888	0.980	0.612	0.535	0.944	0.962	0.966	0.892	0.006	0.005	0.159	0.292	0.377	0.912	0.777	0.570	0.162	0.834	0.847	0.788	0.878	0.734	0.785	0.737	0.710	0.313	0.316	0.324	0.221	0.235	0.901	0.845	0.897	0.852	0.853	0.792	0.369	0.596	0.523	0.363	0.612	0.881	0.895	0.861	0.290	0.727	0.566	0.539	0.510	0.441	0.058	0.034	0.808	0.883	0.936	0.929	0.756	0.013	0.032	0.058	0.786	0.945	0.963	0.934	0.805	0.011	0.791	0.997	1.000	0.997	0.997	0.997	0.810	0.005	0.002	0.002	0.002	0.004	0.003	0.003	0.002
ENSMUST00000031402.11_CCT6A-201	0.637	0.819	0.896	0.914	0.949	0.200	0.253	0.894	0.938	0.958	0.922	0.761	0.660	0.077	0.095	0.125	0.134	0.350	0.318	0.288	0.008	0.005	0.015	0.864	0.984	0.982	0.710	0.789	0.779	0.996	0.994	0.994	0.999	0.928	0.919	0.936	0.513	0.557	0.679	0.721	0.557	0.432	0.914	0.961	0.999	0.993	0.999	0.999	0.923	0.005	0.904	0.918	0.915	0.000	0.992	0.999	1.000	1.000	0.999	1.000	0.971	0.001	0.964	0.013	0.001	0.001	0.000	0.000	0.977	0.000	0.971	1.000	0.999	1.000	1.000	1.000	0.993	0.081	0.987	0.997	0.867	0.189	0.080	0.977	0.980	0.960	0.998	0.995	0.890	0.857	0.474	0.368	0.466	0.881	0.526	0.746	0.839	0.778	0.893	0.651	0.829	0.247	0.769	0.915	0.364	0.566	0.873	0.892	0.499	0.035	0.535	0.227	0.704	0.767	0.865	0.468	0.792	0.975	0.956	0.288	0.021	0.176	0.259	0.922	0.986	0.985	0.458	0.935	0.990	0.679	0.192	0.593	0.182	0.382	0.755	0.721	0.718	0.659	0.229	0.228	0.254	0.232	0.720	0.703	0.932	0.922	0.915	0.960	0.980	0.857	0.385	0.771	0.854	0.312	0.741	0.461	0.713	0.542	0.873	0.870	0.919	0.919	0.020	0.013	0.028	0.380	0.374	0.344	0.070	0.139	0.127	0.073	0.317	0.451	0.770	0.367	0.569	0.735	0.786	0.757	0.532	0.088	0.056	0.123	0.499	0.691	0.692	0.829	0.743	0.750	0.850	0.858	0.856	0.793	0.855	0.869	0.781	0.759	0.639	0.720	0.531	0.470	0.318	0.011	0.094	0.302	0.492	0.491	0.458	0.041	0.238	0.261	0.186	0.207	0.300	0.256	0.512	0.429	0.700	0.998	0.999	0.816	0.814	0.601	0.466	0.899	0.945	0.912	0.904	0.883	0.894	0.926	0.938	0.504	0.041	0.067	0.432	0.528	0.593	0.209	0.799	0.981	0.927	0.907	0.722	0.717	0.984	0.894	0.899	0.868	0.878	0.938	0.086	0.097	0.100	0.128	0.077	0.072	0.078	0.075	0.022	0.018	0.915	0.928	0.943	0.950	0.319	0.689	0.682	0.922	0.969	0.284	0.301	0.249	0.267	0.221	0.046	0.822	0.810	0.780	0.728	0.129	0.029	0.682	0.790	0.816	0.983	0.984	0.975	0.976	0.972	0.017	0.243	0.713	0.706	0.709	0.708	0.967	0.798	0.595	0.976	0.922	0.986	0.698	0.985	0.987	0.769	0.849	0.395	0.356	0.341	0.572	0.406	0.580	0.904	0.947	0.513	0.545	0.612	0.313	0.839	0.987	0.989	0.691	0.553	0.062	0.379	0.347	0.555	0.657	0.681	0.685	0.740	0.150	0.047	0.325	0.553	0.749	0.770	0.844	0.786	0.616	0.630	0.762	0.592	0.747	0.217	0.046	0.592	0.661	0.169	0.110	0.025	0.011	0.015	0.032	0.063	0.097	0.623	0.745	0.210	0.146	0.166	0.869	0.875	0.598	0.353	0.373	0.788	0.941	0.771	0.715	0.757	0.462	0.515	0.611	0.738	0.286	0.089	0.095	0.427	0.436	0.399	0.364	0.314	0.056	0.591	0.719	0.643	0.352	0.491	0.830	0.919	0.930	0.491	0.040	0.478	0.509	0.529	0.642	0.949	0.861	0.503	0.450	0.172	0.595	0.519	0.180	0.388	0.735	0.674	0.128	0.060	0.292	0.424	0.351	0.021	0.033	0.411	0.499	0.141	0.005	0.431	0.977	0.980	0.646	0.644	0.986	0.979	0.049	0.211	0.945	0.658	0.712	0.408	0.736	0.332	0.005	0.180	0.294	0.286	0.552	0.508	0.504	0.004	0.532	0.713	0.810	0.720	0.769	0.878	0.387	0.271	0.202	0.224	0.713	0.723	0.986	0.708	0.703	0.997	0.986	0.913	0.863	0.977	0.990	0.969	0.985	0.833	0.645	0.610	0.874	0.874	0.269	0.012	0.755	0.942	0.996	0.996	0.990	0.990	0.657	0.021	0.019	0.020	0.645	0.968	0.966	0.967	0.970	0.957	0.914	0.268	0.309	0.310	0.362	0.223	0.334	0.851	0.952	0.926	0.630	0.390	0.484	0.087	0.705	0.808	0.892	0.883	0.860	0.967	0.966	0.986	0.928	0.951	0.836	0.864	0.798	0.411	0.699	0.305	0.747	0.691	0.963	0.965	0.888	0.778	0.587	0.556	0.696	0.702	0.690	0.930	0.903	0.396	0.360	0.240	0.075	0.491	0.616	0.450	0.010	0.054	0.060	0.550	0.861	0.899	0.639	0.994	0.998	0.999	0.997	0.995	0.994	0.996	0.347	0.775	0.767	0.877	0.822	0.607	0.297	0.935	0.998	0.998	0.997	0.997	0.998	0.999	0.999	0.926	0.827	0.005	0.004	0.004	0.003	0.827	0.924	0.996	0.996	0.998	0.999	0.998	0.998	0.999	0.935	0.050	0.511	0.470	0.613	0.645	0.662	0.027	0.115	0.004	0.005	0.762	0.873	0.880	0.932	0.964	0.126	0.003	0.002	0.964	0.993	0.993	0.975	0.763	0.316	0.361	0.459	0.369	0.993	0.997	0.967	0.775	0.013	0.013	0.597	0.634	0.631	0.601	0.012	0.942	0.988	0.994	0.997	0.996	0.997	0.998	0.948	0.738	0.704	0.673	0.654	0.549	0.046	0.730	0.725	0.792	0.872	0.921	0.939	0.456	0.873	0.597	0.735	0.589	0.393	0.993	0.997	0.987	0.993	0.993	0.993	0.992	0.991	0.991	0.931	0.003	0.967	0.979	0.759	0.216	0.421	0.038	0.397	0.720	0.252	0.720	0.685	0.971	0.962	0.959	0.698	0.133	0.025	0.029	0.368	0.512	0.547	0.231	0.364	0.330	0.307	0.732	0.462	0.744	0.330	0.480	0.787	0.843	0.478	0.654	0.694	0.621	0.173	0.464	0.320	0.015	0.064	0.755	0.862	0.878	0.855	0.096	0.914	0.919	0.882	0.662	0.037	0.031	0.926	0.932	0.918	0.046	0.814	0.984	0.988	0.957	0.950	0.021	0.029	0.995	0.975	0.985	0.990	0.950	0.030	0.029	0.029	0.023	0.001	0.929	0.972	0.973	0.992	0.989	0.040	0.047	0.985	0.984	0.994	0.989	0.817	0.059	0.945	0.963	0.960	0.049	0.500	0.863	0.870	0.930	0.870	0.957	0.964	0.924	0.838	0.762	0.750	0.223	0.116	0.832	0.100	0.803	0.579	0.279	0.175	0.008	0.008	0.257	0.409	0.586	0.840	0.794	0.814	0.798	0.334	0.332	0.345	0.396	0.609	0.464	0.871	0.837	0.484	0.258	0.226	0.259	0.225	0.189	0.358	0.530	0.801	0.888	0.887	0.571	0.458	0.457	0.105	0.061	0.091	0.289	0.428	0.421	0.186	0.699	0.744	0.770	0.767	0.584	0.054	0.017	0.004	0.006	0.012	0.021	0.149	0.943	0.990	0.985	0.978	0.977	0.978	0.866	0.172	0.733	0.605	0.017	0.015	0.001	0.001	0.008	0.365	0.367	0.051	0.493	0.685	0.705	0.939	0.998	0.998	0.971	0.847	0.533	0.645	0.925	0.831	0.096	0.972	0.973	0.995	0.925	0.966	0.963	0.954	0.779	0.044	0.947	0.951	0.956	0.957	0.974	0.982	0.838	0.931	0.893	0.892	0.949	0.945	0.854	0.573	0.153	0.320	0.320	0.274	0.017	0.016	0.698	0.899	0.946	0.965	1.000	1.000	1.000	0.993	0.025	0.025	0.025	0.025	0.000	0.963	0.977	0.978	0.978	0.990	0.982	0.939	0.755	0.062	0.106	0.392	0.334	0.278	0.948	0.925	0.917	0.019	0.997	0.998	0.995	0.995	0.981	0.001	0.415	0.001	0.000	0.005	0.006	0.426	0.972	0.987	1.000	1.000	0.988	0.898	0.913	0.916	0.022	0.091	0.170	0.994	0.996	0.997	0.996	0.876	0.035	0.032	0.022	0.027	0.863	0.983	0.963	0.984	0.954	0.053	0.061	0.286	0.867	0.965	0.994	0.978	0.944	0.694	0.069	0.048	0.011	0.229	0.251	0.405	0.623	0.704	0.882	0.863	0.341	0.247	0.279	0.961	0.931	0.276	0.316	0.848	0.809	0.960	0.334	0.124	0.150	0.153	0.117	0.035	0.621	0.626	0.786	0.526	0.692	0.595	0.769	0.530	0.039	0.378	0.308	0.312	0.966	0.957	0.916	0.919	0.433	0.011	0.145	0.788	0.961	0.969	0.957	0.919	0.860	0.831	0.883	0.951	0.964	0.983	0.952	0.943	0.048	0.086	0.843	0.958	0.966	0.990	0.975	0.979	0.947	0.033	0.038	0.036	0.773	0.939	0.949	0.959	0.957	0.952	0.979	0.979	0.148	0.889	0.823	0.762	0.743	0.937	0.862	0.842	0.736	0.440	0.830	0.728	0.636	0.286	0.918	0.968	0.932	0.878	0.903	0.895	0.873	0.443	0.449	0.010	0.866	0.919	0.932	0.933	0.967	0.958	0.911	0.981	0.986	0.988	0.992	0.985	0.885	0.020	0.016	0.009	0.010	0.009	0.010	0.891	0.993	0.997	0.987	0.998	0.999	0.979	0.099	0.095	0.089	0.089	0.082	0.038	0.018	0.017	0.013	0.939	0.982	0.982	0.923	0.912	0.854	0.323	0.436	0.086	0.088	0.730	0.699	0.191	0.619	0.108	0.020	0.946	0.993	0.997	0.978	0.790	0.249	0.953	0.917	0.995	0.993	0.960	0.719	0.255	0.259	0.893	0.980	0.981	0.971	0.849	0.015	0.052	0.137	0.163	0.819	0.821	0.800	0.773	0.650	0.005	0.005	0.674	0.702	0.700	0.849	0.220	0.854	0.825	0.727	0.859	0.112	0.487	0.715	0.262	0.006	0.412	0.947	0.980	0.959	0.004	0.919	0.992	0.991	0.500	0.507	0.999	0.999	0.998	0.998	0.999	0.993	0.002	0.005	0.025	0.015	0.047	0.326	0.342	0.884	0.893	0.804	0.959	0.971	0.902	0.825	0.367	0.390	0.392	0.406	0.499	0.680	0.972	0.969	0.969	0.978	0.682	0.444	0.457	0.412	0.137	0.202	0.569	0.981	0.983	0.965	0.800	0.962	0.915	0.644	0.456	0.173	0.894	0.784	0.492	0.981	0.969	0.807	0.688	0.774	0.788	0.579	0.807	0.836	0.813	0.663	0.851	0.919	0.962	0.923	0.421	0.043	0.972	0.978	0.960	0.827	0.829	0.361	0.059	0.910	0.890	0.722	0.788	0.766	0.758	0.748	0.876	0.886	0.995	0.996	0.998	0.999	0.960	0.004	0.008	0.007	0.010	0.010	0.961	0.998	0.999	0.999	0.998	0.899	0.346	0.017	0.085	0.692	0.782	0.836	0.848	0.833	0.795	0.136	0.980	0.998	0.998	0.974	0.800	0.168	0.168	0.167	0.132	0.152	0.960	0.949	0.982	0.862	0.816	0.760	0.878	0.995	0.998	1.000	1.000	0.999	0.875	0.691	0.045	0.205	0.197	0.192	0.295	0.309	0.273	0.253	0.234	0.247	0.444	0.522	0.851	0.775	0.661	0.595	0.403	0.333	0.324	0.151	0.090	0.310	0.299	0.267	0.305	0.237	0.244	0.240	0.256	0.216	0.441	0.542	0.482	0.484	0.765	0.732	0.161	0.269	0.287	0.212	0.194	0.267	0.390	0.210	0.177	0.193	0.299	0.224	0.784	0.908	0.934	0.968	0.942	0.971	0.988	0.983	0.661	0.756	0.727	0.741	0.741	0.773	0.041	0.511	0.946	0.950	0.931	0.954	0.956	0.947	0.022	0.046	0.057	0.071	0.985	0.955	0.936	0.968	0.970	0.990	0.075	0.649	0.243	0.289	0.277	0.967	0.974	0.997	0.990	0.929	0.655	0.420	0.459	0.273	0.521	0.491	0.284	0.486	0.465	0.332	0.026	0.060	0.048	0.709	0.715	0.700	0.699	0.460	0.272	0.304	0.306	0.754	0.970	0.959	0.723	0.726	0.026	0.542	0.839	0.938	0.988	0.980	0.554	0.154	0.147	0.577	0.574	0.614	0.393	0.935	0.999	0.998	0.999	0.999	0.999	0.999	0.998	0.995	0.941	0.909	0.937	0.941	0.041	0.962	0.027	0.958	0.058	0.875	0.861	0.172	0.595	0.445	0.513	0.853	0.025	0.960	0.977	0.999	0.996	0.002	0.979	0.976	0.793	0.003	0.002	0.447	0.000	0.959	1.000	1.000	1.000	1.000	1.000	0.994	0.257	0.700	0.994	0.995	0.358	0.636	0.637	0.977	0.977	0.991	1.000	0.997	0.001	0.994	0.999	1.000	0.999	0.995	0.995	0.020	0.405	0.051	0.010	0.004	0.517	0.267	0.043	0.962	0.965	0.736	0.751	0.021	0.101	0.002	0.001	0.194	0.196	0.075	0.230	0.967	0.750	0.795	0.818	0.011	0.461	0.320	0.996	0.997	0.998	1.000	0.999	0.994	0.004	0.997	0.999	0.987	0.977	0.978	0.000	0.994	0.993	0.359	0.988	0.874	0.018	0.327	0.023	0.995	1.000	1.000	1.000	1.000	1.000	0.958	0.001	0.447	0.000	0.789	0.972	0.980	0.005	0.995	0.997	0.995	0.995	0.825	0.924	0.638	0.910	0.819	0.933	0.009	0.967	0.067	0.988	0.990	0.976	0.048	0.970	0.998	1.000	1.000	1.000	1.000	1.000	0.999	0.997	0.990	0.415	0.451	0.508	0.489	0.387	0.210	0.183	0.287	0.285	0.572	0.807	0.814	0.851	0.821	0.747	0.995	0.998	0.944	0.941	0.923	0.896	0.035
ENSMUST00000191396.1_2010320M18RIK-001	0.808	0.998	1.000	0.997	1.000	1.000	1.000	0.998	0.998	0.999	0.919	0.072	0.353	0.445	0.981	0.993	0.999	0.999	0.991	0.538	0.009	0.010	0.011	0.003	0.008	0.007	0.543	0.990	0.997	0.995	0.993	0.990	0.875	0.928	0.928	0.136	0.981	0.919	0.917	0.720	0.212	0.478	0.322	0.612	0.364	0.034	0.739	0.959	0.914	0.295	0.043	0.967	0.718	0.731	0.998	0.284	0.281	0.258	0.276	0.997	0.998	0.994	0.984	0.214	0.958	0.981	0.988	0.464	0.003	0.466	0.306	0.157	0.648	0.725	0.998	0.999	0.280	0.930	0.774	0.955	0.027	0.394	0.838	0.977	0.985	0.610	0.316	0.694	0.705	0.660	0.674	0.118	0.662	0.938	0.942	0.867	0.440	0.123	0.505	0.500	0.281	0.056	0.058	0.054	0.125	0.040	0.390	0.362	0.128	0.281	0.051	0.043	0.194	0.310	0.966	0.952	0.912	0.893	0.741	0.898	0.916	0.208	0.934	0.935	0.927	0.799	0.781	0.126	0.101	0.501	0.209	0.694	0.657	0.429	0.448	0.353	0.822	0.853	0.954	0.934	0.981	0.318	0.638	0.660	0.709	0.706	0.829	0.678	0.458	0.451	0.456	0.363	0.437	0.538	0.601	0.749	0.765	0.624	0.098	0.957	0.982	0.958	0.398	0.991	0.719	0.573	0.612	0.624	0.414	0.657	0.764	0.356	0.689	0.077	0.251	0.035	0.932	0.977	0.954	0.988	0.965	0.251	0.969	0.926	0.083	0.913	0.961	0.981	0.993	0.986	0.451	0.457	0.503	0.725	0.804	0.466	0.536	0.672	0.537	0.280	0.258	0.245	0.421	0.444	0.620	0.943	0.908	0.410	0.004	0.021	0.005	0.021	0.039	0.020	0.560	0.621	0.979	0.980	0.751	0.464	0.740	0.978	0.992	0.987	0.977	0.923	0.301	0.975	0.949	0.815	0.272	0.775	0.763	0.776	0.777	0.781	0.788	0.035	0.007	0.214	0.230	0.978	0.999	0.991	0.811	0.751	0.559	0.988	0.999	0.993	0.000	1.000	1.000	0.999	1.000	0.997	0.588	0.564	0.913	0.826	0.315	0.000	0.000	0.000	0.410	0.979	0.818	0.998	0.997	1.000	0.999	1.000	1.000	0.000	0.993	1.000	0.997	0.535	0.659	0.754	0.756	0.712	0.707	0.901	0.954	0.948	0.942	0.903	0.706	0.940	0.953	0.441	0.450	0.508	0.876	0.910	0.886	0.446	0.578	0.552	0.556	0.556	0.567	0.583	0.267	0.938	0.732	0.909	0.927	0.843	0.831	0.430	0.357	0.270	0.733	0.982	0.879	0.728	0.585	0.840	0.845	0.824	0.389	0.043	0.393	0.441	0.472	0.398	0.262	0.097	0.984	0.999	0.951	0.840	0.817	0.974	0.987	0.902	0.205	0.550	0.434	0.460	0.434	0.244	0.939	0.911	0.534	0.470	0.465	0.590	0.967	0.919	0.666	0.557	0.103	0.436	0.561	0.970	0.959	0.861	0.807	0.356	0.028	0.921	0.996	0.999	1.000	0.999	0.999	0.999	0.998	0.999	0.998	0.810	0.166	0.006	0.827	0.968	0.974	0.972	0.945	0.807	0.827	0.797	0.636	0.646	0.556	0.873	0.919	0.901	0.835	0.879	0.879	0.322	0.059	0.047	0.183	0.195	0.186	0.058	0.711	0.976	0.990	0.985	0.981	0.994	0.997	0.991	0.019	0.963	0.929	0.011	0.772	0.712	0.006	0.900	0.976	0.986	0.991	0.999	1.000	0.995	0.999	0.995	0.987	0.134	0.131	0.005	0.757	0.795	0.002	0.998	0.994	0.994	0.999	1.000	0.999	0.870	0.005	0.009	0.011	0.992	0.992	0.992	0.991	0.992	0.276	0.858	0.796	0.239	0.203	0.192	0.806	0.986	0.993	0.990	0.973	0.161	0.164	0.242	0.267	0.091	0.863	0.970	0.957	0.902	0.332	0.379	0.801	0.794	0.038	0.034	0.038	0.049	0.050	0.009	0.133	0.788	0.941	0.330	0.149	0.880	0.855	0.835	0.807	0.198	0.296	0.185	0.982	0.955	0.969	0.965	0.767	0.018	0.664	0.813	0.828	0.941	0.977	0.975	0.018	0.963	1.000	1.000	1.000	0.999	0.998	0.994	0.999	0.999	0.579	0.002	0.001	0.001	0.001	0.580	0.998	0.998	0.995	0.999	1.000	1.000	1.000	0.998	0.954	0.003	0.002	0.005	0.003	0.873	0.905	0.906	0.854	0.884	0.875	0.793	0.038	0.978	0.993	0.968	0.169	0.993	0.911	0.879	0.844	0.816	0.018	0.021	0.298	0.856	0.878	0.096	0.124	0.013	0.017	0.016	0.015	0.871	0.875	0.051	0.237	0.046	0.040	0.133	0.947	0.946	0.982	0.984	0.983	0.983	0.968	0.972	0.163	0.716	0.808	0.854	0.982	0.996	0.999	0.988	0.988	0.992	0.991	0.998	0.823	0.864	0.344	0.815	0.871	0.745	0.159	0.075	0.056	0.638	0.631	0.557	0.053	0.141	0.314	0.302	0.183	0.401	0.393	0.005	0.964	1.000	0.999	0.998	0.997	0.989	0.991	0.997	0.997	0.999	0.344	0.974	0.643	0.000	0.000	0.001	0.003	0.002	0.000	0.002	0.336	0.987	0.640	0.997	0.998	0.996	0.991	0.990	0.997	0.999	0.999	0.999	0.963	0.171	0.393	0.362	0.635	0.825	0.244	0.966	0.997	0.987	0.998	0.990	0.011	0.013	0.873	0.997	0.997	0.998	0.996	0.997	0.995	0.795	0.778	0.283	0.510	0.494	0.326	0.447	0.435	0.582	0.548	0.360	0.361	0.531	0.983	0.985	0.540	0.140	0.124	0.002	0.004	0.006	0.561	0.578	0.009	0.545	0.948	0.971	0.605	0.438	0.007	0.973	0.984	1.000	1.000	1.000	1.000	0.997	0.975	0.014	0.052	0.327	0.000	0.935	0.999	1.000	1.000	0.999	1.000	1.000	1.000	1.000	1.000	0.966	0.719	0.812	0.814	0.933	0.921	0.228	0.001	0.001	0.925	0.975	0.983	1.000	0.999	0.998	0.994	0.980	0.993	0.964	0.971	0.970	0.967	0.968	0.850	0.016	0.021	0.022	0.026	0.890	0.961	0.961	0.185	0.220	0.985	0.944	0.714	0.045	0.043	0.873	0.931	0.884	0.684	0.955	0.838	0.941	0.830	0.879	0.807	0.288	0.834	0.768	0.478	0.012	0.798	0.976	0.991	0.995	0.981	0.004	0.006	0.007	0.981	0.993	0.995	0.975	0.792	0.013	0.471	0.975	0.990	0.613	0.342	0.353	0.352	0.332	0.682	0.565	0.723	0.210	0.195	0.160	0.131	0.047	0.284	0.622	0.726	0.292	0.702	0.683	0.711	0.700	0.618	0.782	0.333	0.662	0.854	0.850	0.746	0.266	0.044	0.881	0.962	0.978	0.197	0.012	0.966	0.951	0.880	0.064	0.005	0.013	0.015	0.841	0.968	0.969	0.987	0.986	0.979	0.447	0.123	0.625	0.682	0.152	0.101	0.976	0.979	0.981	0.980	0.923	0.049	0.985	0.950	0.999	0.999	0.999	1.000	0.999	0.995	0.980	0.010	0.854	0.006	0.016	0.016	0.009	0.001	0.004	0.014	0.004	0.013	0.017	0.847	0.013	0.990	0.999	0.999	0.999	0.998	0.994	0.993	0.996	0.996	0.009	0.918	0.991	0.998	0.998	0.994	0.115	0.227	0.703	0.652	0.353	0.335	0.023	0.035	0.087	0.041	0.344	0.302	0.169	0.019	0.609	0.996	1.000	0.999	0.994	0.983	0.981	0.968	0.956	0.800	0.925	0.830	0.944	0.946	0.838	0.379	0.049	0.733	0.697	0.148	0.316	0.225	0.300	0.858	0.888	0.570	0.571	0.742	0.302	0.015	0.009	0.114	0.113	0.185	0.671	0.955	1.000	1.000	1.000	1.000	1.000	0.999	1.000	1.000	1.000	0.937	0.005	0.332	0.000	0.043	0.961	0.985	0.990	0.991	0.991	0.990	0.987	0.990	0.014	0.965	0.988	0.999	0.999	1.000	0.999	0.994	0.988	0.974	0.907	0.001	0.002	0.679	0.829	0.015	0.945	0.964	0.003	0.975	0.995	0.997	0.999	0.999	0.985	0.972	0.975	0.812	0.998	0.998	0.969	0.832	0.774	0.027	0.455	0.604	0.561	0.471	0.704	0.727	0.816	0.534	0.029	0.008	0.024	0.480	0.996	0.993	0.983	0.849	0.166	0.054	0.031	0.013	0.014	0.015	0.012	0.011	0.009	0.003
ENSMUST00000152147.7_1810058I24RIK-001	0.764	0.811	0.291	0.988	0.958	0.969	0.218	0.055	0.017	0.011	0.014	0.978	0.999	1.000	0.999	0.999	1.000	1.000	0.998	0.993	0.000	0.000	0.000	0.000	0.993	0.998	1.000	1.000	0.999	0.999	1.000	1.000	0.985	0.038	0.072	0.074	0.127	0.765	0.960	0.926	0.219	0.938	0.958	0.751	0.779	0.971	0.860	0.900	0.999	0.999	0.998	0.997	0.999	1.000	1.000	1.000	0.998	1.000	0.999	0.996	0.998	0.993	0.997	0.999	1.000	0.995	0.000	0.994	1.000	0.999	0.999	1.000	1.000	1.000	1.000	1.000	1.000	1.000	0.860	0.002	0.001	0.084	0.055	0.339	0.352	0.001	0.015	0.001	0.003	0.004	0.003	0.005	0.004	0.000	0.095	0.099	0.114	0.001	0.000	0.002	0.024	0.025	0.001	0.002	0.001	0.002	0.001	0.094	0.554	0.508	0.001	0.032	0.001	0.003	0.003	0.860	1.000	1.000	1.000	1.000	1.000	1.000	1.000	0.999	0.999	1.000	0.994	0.000	0.995	1.000	0.999	0.997	0.993	0.783	0.011	0.012	0.004	0.032	0.039	0.994	0.996	0.996	0.997	0.996	0.996	0.535	0.385	0.002	0.455	0.614	0.998	0.999	1.000	1.000	0.999	0.997	0.995	0.893	0.880	0.722	0.017	0.443	0.039	0.013	0.647	0.669	0.939	0.986	0.951	0.950	0.868	0.960	0.925	0.828	0.040	0.011	0.562	0.427	0.013	0.219	0.120	0.096	0.009	0.034	0.050	0.985	0.998	0.998	0.815	0.002	0.010	0.024	0.013	0.810	0.993	0.994	0.980	0.096	0.044	0.011	0.014	0.025	0.045	0.013	0.945	0.953	0.948	0.851	0.777	0.034	0.052	0.056	0.057	0.019	0.804	0.870	0.853	0.862	0.883	0.081	0.349	0.577	0.298	0.033	0.047	0.797	0.848	0.788	0.314	0.071	0.589	0.946	0.978	0.971	0.618	0.478	0.892	0.738	0.564	0.640	0.630	0.095	0.996	0.999	0.993	0.993	0.997	0.999	0.994	0.994	0.986	0.028	0.049	0.040	0.094	0.125	0.428	0.150	0.918	0.998	0.952	0.967	0.060	0.064	0.027	0.004	0.018	0.972	0.993	0.949	0.860	0.183	0.184	0.316	0.124	0.254	0.227	0.026	0.874	0.927	0.994	0.961	0.087	0.071	0.061	0.024	0.014	0.872	0.913	0.912	0.972	0.183	0.277	0.125	0.305	0.284	0.079	0.084	0.978	0.995	0.998	1.000	0.999	1.000	1.000	0.999	0.949	0.091	0.174	0.021	0.757	0.757	0.681	0.390	0.194	0.793	0.928	0.919	0.012	0.994	0.996	0.998	1.000	1.000	0.999	0.997	0.999	0.988	0.999	1.000	0.997	0.996	0.996	0.994	0.014	0.058	0.072	0.024	0.988	0.996	0.999	1.000	0.999	0.000	0.960	0.970	0.649	0.015	0.996	1.000	1.000	1.000	1.000	1.000	0.999	0.999	0.918	0.010	0.018	0.098	0.113	0.982	0.961	0.115	0.903	0.975	0.503	0.476	0.995	0.993	0.937	0.990	0.065	0.102	0.070	0.013	0.024	0.060	0.933	0.930	0.967	0.934	0.978	0.982	0.997	0.126	0.998	0.842	0.069	0.170	0.973	0.909	0.826	0.832	0.819	0.999	0.999	0.994	0.859	0.002	0.050	0.031	0.155	0.140	0.092	0.696	0.795	0.802	0.810	0.775	0.729	0.858	0.862	0.847	0.104	0.727	0.883	0.903	0.639	0.076	0.177	0.197	0.102	0.182	0.119	0.576	0.653	0.213	0.101	0.091	0.032	0.124	0.192	0.024	0.035	0.011	0.086	0.073	0.067	0.103	0.491	0.597	0.094	0.049	0.054	0.158	0.120	0.031	0.701	0.841	0.754	0.511	0.916	0.999	0.999	1.000	1.000	1.000	1.000	1.000	0.996	0.001	0.648	0.976	0.970	0.000	0.000	0.000	0.999	1.000	0.999	0.997	0.987	0.989	0.996	0.998	1.000	0.999	0.992	0.768	0.762	0.009	0.004	0.984	0.988	0.968	0.566	0.003	0.005	0.007	0.567	0.969	0.992	0.980	0.758	0.764	0.382	0.612	0.998	0.998	0.996	0.989	0.979	0.832	0.996	0.996	0.997	0.985	0.002	0.739	0.002	0.022	0.016	0.016	0.003	0.002	0.747	0.983	0.985	0.985	0.999	0.837	0.230	0.995	0.999	1.000	0.998	1.000	1.000	1.000	1.000	0.997	0.998	1.000	0.999	0.899	0.007	0.965	0.989	0.359	0.930	0.741	0.361	0.267	0.949	0.951	0.943	0.951	0.950	0.947	0.946	0.934	0.011	0.709	0.932	0.978	0.982	0.980	0.970	0.979	0.984	0.983	0.959	0.934	0.782	0.580	0.804	0.897	0.274	0.282	0.806	0.875	0.990	0.984	0.324	0.994	0.985	0.732	0.111	0.096	0.388	0.393	0.287	0.901	0.852	0.862	0.863	0.957	0.975	0.912	0.318	0.317	0.317	0.914	0.999	0.997	0.995	0.973	0.693	0.659	0.378	0.005	0.006	0.720	0.716	0.853	0.069	0.719	0.975	0.978	0.838	0.205	0.389	0.990	0.969	0.860	0.802	0.691	0.549	0.311	0.208	0.365	0.402	0.153	0.148	0.160	0.503	0.556	0.562	0.646	0.300	0.522	0.566	0.528	0.135	0.326	0.561	0.649	0.473	0.429	0.195	0.432	0.391	0.144	0.219	0.453	0.519	0.162	0.580	0.702	0.752	0.713	0.296	0.303	0.522	0.641	0.572	0.378	0.206	0.218	0.747	0.920	0.948	0.981	0.961	0.215	0.203	0.160	0.841	0.911	0.953	0.920	0.862	0.413	0.363	0.229	0.042	0.045	0.559	0.828	0.968	0.969	0.969	0.976	0.980	0.976	0.976	0.974	0.946	0.726	0.741	0.871	0.879	0.881	0.889	0.915	0.912	0.919	0.915	0.874	0.745	0.210	0.104	0.150	0.296	0.363	0.348	0.319	0.348	0.146	0.927	0.992	0.990	0.000	0.985	1.000	1.000	0.999	0.997	0.998	0.999	0.999	0.999	0.588	0.027	0.002	0.001	0.002	0.406	0.972	0.998	0.999	0.999	0.999	0.990	0.935	0.548	0.001	0.001	0.001	0.543	0.937	0.992	0.998	1.000	0.999	1.000	1.000	0.996	0.999	0.998	0.998	0.998	0.997	0.999	1.000	1.000	0.986	0.973	0.972	0.889	0.014	0.017	0.514	0.464	0.034	0.583	0.669	0.660	0.620	0.563	0.896	0.893	0.439	0.044	0.242	0.231	0.096	0.503	0.537	0.545	0.532	0.535	0.665	0.647	0.320	0.675	0.410	0.366	0.034	0.035	0.086	0.105	0.045	0.037	0.063	0.099	0.923	0.958	0.938	0.931	0.934	0.934	0.934	0.934	0.039	0.433	0.421	0.049	0.046	0.681	0.731	0.027	0.982	0.998	0.996	0.974	0.045	0.896	0.880	0.278	0.606	0.955	0.997	0.996	0.995	0.879	0.651	0.728	0.157	0.029	0.011	0.001	0.545	0.498	0.009	0.932	0.980	0.986	0.924	0.795	0.567	0.230	0.318	0.370	0.268	0.863	0.851	0.031	0.949	0.994	0.998	0.979	0.739	0.685	0.005	0.455	0.439	0.040	0.964	0.948	0.967	0.958	0.946	0.954	0.967	0.950	0.155	0.750	0.832	0.865	0.902	0.922	0.876	0.882	0.879	0.873	0.869	0.773	0.110	0.108	0.192	0.164	0.038	0.025	0.023	0.086	0.108	0.076	0.162	0.172	0.847	0.977	0.966	0.946	0.951	0.932	0.880	0.879	0.938	0.980	0.993	0.962	0.467	0.043	0.043	0.042	0.438	0.919	0.967	0.956	0.946	0.887	0.031	0.912	0.946	0.961	0.092	0.998	1.000	0.998	0.813	0.988	0.993	0.992	0.980	0.980	0.977	0.945	0.983	0.580	0.588	0.888	0.990	0.987	0.999	0.998	0.996	0.990	0.136	0.087	0.615	0.793	0.851	0.836	0.862	0.884	0.975	0.936	0.206	0.361	0.299	0.884	0.911	0.794	0.818	0.806	0.752	0.655	0.154	0.068	0.093	0.088	0.801	0.876	0.892	0.882	0.911	0.888	0.809	0.097	0.085	0.072	0.086	0.103	0.107	0.098	0.101	0.093	0.071	0.056	0.056	0.066	0.090	0.119	0.791	0.880	0.924	0.928	0.906	0.864	0.819	0.060	0.079	0.544	0.752	0.786	0.845	0.778	0.280	0.179	0.082	0.068	0.020	0.082	0.099	0.612	0.691	0.708	0.673	0.599	0.121	0.467	0.702	0.839	0.840	0.832	0.067	0.810	0.868	0.877	0.128	0.566	0.055	0.055	0.056	0.068	0.295	0.294	0.825	0.856	0.839	0.128	0.413	0.395	0.880	0.661	0.667	0.985	0.897	0.836	0.322	0.986	0.992	0.826	0.930	0.229	0.067	0.018	0.138	0.241	0.831	0.473	0.901	0.650	0.997	0.966	0.133	0.018	0.053	0.076	0.892	0.864	0.914	0.124	0.708	0.162	0.131	0.148	0.204	0.156	0.304	0.241	0.911	0.946	0.901	0.021	0.162	0.071	0.205	0.991	0.995	0.996	0.749	0.009	0.252	0.045	0.146	0.121	0.082	0.334	0.109	0.118	0.830	0.806	0.731	0.874	0.215	0.214	0.297	0.310	0.674	0.840	0.629	0.319	0.566	0.228	0.039	0.059	0.257	0.465	0.826	0.852	0.818	0.184	0.301	0.522	0.763	0.778	0.678	0.217	0.136	0.155	0.693	0.718	0.701	0.642	0.689	0.659	0.780	0.597	0.402	0.606	0.850	0.346	0.959	0.911	0.099	0.083	0.942	0.941	0.998	0.996	0.051	0.032	0.995	0.998	0.999	0.970	0.073	0.068	0.057	0.941	0.923	0.928	0.936	0.083	0.990	0.985	0.991	0.991	0.061	0.025	0.878	0.914	0.037	0.958	0.966	0.151	0.180	0.781	0.780	0.121	0.835	0.818	0.196	0.199	0.223	0.201	0.810	0.909	0.311	0.835	0.838	0.872	0.884	0.993	0.956	0.748	0.102	0.932	0.882	0.815	0.938	0.914	0.925	0.886	0.697	0.214	0.320	0.284	0.161	0.540	0.646	0.628	0.769	0.923	0.959	0.826	0.795	0.901	0.906	0.917	0.908	0.448	0.244	0.950	0.969	0.608	0.705	0.977	0.810	0.715	0.189	0.991	0.989	0.990	0.900	0.913	0.930	0.994	0.994	0.999	0.999	0.999	0.999	0.994	0.986	0.482	0.492	0.999	0.997	0.021	0.985	0.999	0.988	0.997	0.991	0.985	0.958	0.904	0.015	0.314	0.073	0.966	0.902	0.830	0.009	0.001	0.003	0.012	0.012	0.007	0.031	0.889	0.935	0.910	0.044	0.346	0.023	0.926	0.987	0.952	0.086	0.046	0.910	0.977	0.997	1.000	0.997	0.005	0.997	0.994	0.974	0.987	0.998	1.000	0.996	1.000	1.000	0.997	0.987	0.686	0.968	0.953	0.986	0.526	0.120	0.966	0.911	0.912	0.902	0.032	0.030	0.030	0.114	0.978	0.978	0.969	0.876	0.158	0.444	0.319	0.669	0.950	0.919	0.718	0.077	0.163	0.143	0.032	0.028	0.192	0.176	0.677	0.789	0.767	0.912	0.948	0.981	0.984	0.975	0.920	0.413	0.382	0.044	0.219	0.219	0.526	0.569	0.572	0.577	0.578	0.781	0.813	0.567	0.793	0.450	0.484	0.448	0.441	0.430	0.476	0.382	0.231	0.300	0.264	0.163	0.125	0.114	0.084	0.802	0.986	0.985	0.990	0.997	0.996	0.994	0.002	0.987	1.000	0.999	0.999	0.999	1.000	1.000	0.892	0.762	0.227	0.971	0.677	0.972	0.750	0.691	0.007	0.008	0.230	0.298	0.242	0.861	0.923	0.986	0.986	0.989	0.984	0.984	0.977	0.015	0.949	0.949	0.883	0.105	0.022	0.719	0.774	0.916	0.831	0.942	0.937	0.955	0.890	0.010	0.826	0.979	0.964	0.941	0.802	0.052	0.078	0.090	0.007	0.009	0.875	1.000	1.000	0.994	0.998	0.998	0.971	0.006	0.002	0.001	0.033	0.029	0.036	0.982	0.988	0.996	0.998	0.013	0.620	0.447	0.035	0.057	0.933	0.954	0.977	0.974	0.023	0.012	0.022	0.012	0.963	0.977	0.993	0.984	0.486	0.575	0.961	0.973	0.973	0.972	0.975	0.998	0.994	0.997	0.995	0.994	0.863	0.012	0.798	0.979	0.991	0.987	0.820	0.072	0.942	0.995	0.992	0.985	0.061	0.885	0.183	0.753	0.762	0.705	0.047	0.009	0.047	0.128	0.091	0.063	0.014	0.876	0.946	0.985	0.048	0.989	0.956	0.953	0.947	0.948	0.964	0.956	0.859	0.068	0.090	0.053	0.021	0.259	0.783	0.742	0.497	0.533	0.571	0.141	0.142	0.354	0.518	0.502	0.381	0.418	0.494	0.499	0.732	0.720	0.447	0.453	0.937	0.979	0.984	0.992	0.983	0.984	0.985	0.992	0.961	0.963	0.961	0.961	0.871	0.877	0.868	0.931	0.920	0.941	0.941	0.872	0.873	0.872	0.872	0.665	0.670	0.664	0.663	0.004	0.001	0.004	0.003	0.001	0.000	0.002	0.000	0.005	0.997	0.999	0.996	0.999	1.000	0.999	0.999	0.999	1.000	0.999	0.967	0.552	0.585	0.999	0.999	0.999	0.999	1.000	0.999	0.999	0.999	1.000	0.999	0.999	0.999	1.000	0.984	0.898	0.056	0.196	0.169	0.171	0.550	0.633	0.615	0.715	0.135	0.021	0.031	0.045	0.013	0.224	0.605	0.544	0.314	0.035	0.297	0.855	0.987	0.999	1.000	0.999	0.999	0.999	0.999	0.988	0.991	0.991	0.989	0.982	0.991	0.996	0.811	0.026	0.025	0.052	0.176	0.248	0.083	0.794	0.958	0.956	0.965	0.924	0.976	0.879	0.538	0.033	0.049	0.121	0.819	0.974	0.987	0.974	0.963	0.108	0.948	0.981	0.974	0.115	0.172	0.124	0.022	0.013	0.014	0.135	0.138	0.937	0.995	0.999	0.999	0.998	0.197	0.886	0.775	0.758	0.005	0.004	0.197	0.195	0.195	0.203	0.201	0.189	0.758	0.776	0.698	0.008	0.928	0.930	0.967	0.885	0.885	0.093	0.171	0.656	0.987	0.927	0.982	0.987	0.956	0.166	0.737	0.905	0.908	0.981	0.164	0.150	0.131	0.016	0.003	0.817	0.903	0.981	0.926	0.093	0.997	0.994	0.997	0.996	0.990	0.804	0.113	0.006	0.868	0.978	0.946	0.112	0.997	0.999	0.982	0.992	0.823	0.974	0.975	0.953	0.007	0.957	0.986	0.975	0.994	0.994	0.992	0.993	0.098	0.111	0.137	0.179	0.178	0.184	0.161	0.533	0.155	0.905	0.947	0.878	0.629	0.008	0.008	0.013	0.036	0.642	0.848	0.973	0.952	0.396	0.720	0.428	0.403	0.512	0.132	0.243	0.602	0.546	0.458	0.026	0.371	0.410	0.455	0.469	0.443	0.634	0.616	0.031	0.039	0.033	0.449	0.494	0.477	0.718	0.748	0.436	0.093	0.168	0.388	0.352	0.350	0.567	0.682	0.958	0.953	0.752	0.186	0.768	0.989	0.997	0.869	0.822	0.881	0.538	0.299	0.136	0.105	0.096	0.625	0.993	0.962	0.965	0.966	0.862	0.969	0.996	0.996	0.990	0.890	0.011	0.290	0.656	0.495	0.497	0.357	0.115	0.052	0.053	0.212	0.686	0.403	0.289	0.473	0.189	0.886	0.986	0.997	0.998	0.999	1.000	0.992	0.993	0.998	0.996	0.696	0.416	0.498	0.507	0.511	0.269	0.560	0.635	0.414	0.077	0.643	0.665	0.959	0.603	0.828	0.533	0.228	0.260	0.088	0.566	0.492	0.475	0.803	0.949	0.858	0.751	0.801	0.379	0.109	0.121	0.887	0.921	0.786	0.459	0.512	0.846	0.847	0.901	0.852	0.915	0.899	0.915	0.948	0.916	0.597	0.859	0.566	0.333	0.306	0.088	0.872	0.882	0.849	0.980	0.980	0.163	0.844	0.954	0.632	0.042	0.410	0.428	0.376	0.110	0.087	0.087	0.030	0.515	0.519	0.384	0.347	0.978	0.987	0.022	0.006	0.928	0.995	0.985	0.512	0.513	0.988	0.992	0.990	0.989	0.987	0.953	0.663	0.005	0.003	0.009	0.669	0.958	0.980	0.992	0.996	0.996	0.995	0.990	0.996	0.994	0.931	0.010	0.266	0.958	0.716	0.764	0.756	0.747	0.744	0.939	0.298	0.553	0.867	0.724	0.615	0.956	0.953	0.963	0.926	0.502	0.329	0.222	0.363	0.388	0.326	0.174	0.080	0.113	0.219	0.227	0.238	0.403	0.336	0.357	0.141	0.160	0.648	0.715	0.669	0.565	0.899	0.794	0.746	0.547	0.746	0.808	0.394	0.791	0.963	0.951	0.954	0.403	0.189	0.143	0.383	0.466	0.427	0.249	0.254	0.274	0.555	0.566	0.683	0.890	0.909	0.691	0.745	0.465	0.579	0.592	0.820	0.779	0.212	0.113	0.078	0.090	0.629	0.618	0.659	0.471	0.332	0.693	0.572	0.827	0.616	0.454	0.525	0.542	0.542	0.527	0.659	0.493	0.230	0.844	0.937	0.835	0.971	0.922	0.683	0.725	0.900	0.767	0.973	0.605	0.462	0.983	0.986	0.833	0.306	0.278	0.310	0.580	0.716	0.977	0.786	0.595	0.797	0.805	0.787	0.487	0.584	0.612	0.559	0.300	0.934	0.940	0.930	0.965	0.985	0.984	0.587	0.439	0.396	0.644	0.402	0.245	0.150	0.623	0.592	0.827	0.949	0.761	0.431	0.991	0.989	0.982	0.970	0.924	0.651	0.525	0.431	0.909	0.991	0.990	0.573	0.977	0.915	0.268	0.462	0.645	0.706	0.547	0.810	0.891	0.712	0.748	0.573	0.090	0.181	0.287	0.434	0.954	0.587	0.036	0.783	0.953	0.973	0.991	0.981	0.070	0.029	0.979	0.981	0.981	0.932	0.451	0.840	0.700	0.530	0.398	0.938	0.570	0.564	0.532	0.023	0.378	0.383	0.192	0.759	0.985	0.987	0.978	0.113	0.034	0.451	0.282	0.959	0.998	0.948	0.994	0.066	0.061	0.951	0.948	0.963	0.947	0.777	0.892	0.961	0.425	0.430	0.216	0.416	0.957	0.996	0.991	0.588	0.568	0.406	0.516	0.581	0.998	0.984	0.982	0.968	0.871	0.380	0.388	0.102	0.882	0.945	0.646	0.951	0.858	0.958	0.667	0.633	0.136	0.339	0.400	0.419	0.298	0.176	0.469	0.509	0.527	0.484	0.489	0.815	0.645	0.912	0.918	0.931	0.675	0.372	0.377	0.949	0.936	0.616	0.612	0.365	0.383	0.394	0.985	0.976	0.947	0.848	0.351	0.626	0.951	0.928	0.930	0.921	0.870	0.082	0.297	0.406	0.907	0.563	0.558	0.875	0.976	0.995	0.986	0.800	0.234	0.180	0.295	0.312	0.253	0.413	0.280	0.913	0.962	0.904	0.908	0.916	0.846	0.875	0.880	0.853	0.120	0.122	0.119	0.124	0.144	0.840	0.907	0.895	0.986	0.952	0.935	0.938	0.926	0.874	0.325	0.472	0.376	0.234	0.470	0.467	0.351	0.471	0.555	0.565	0.593	0.991	0.996	0.989	0.002	0.373	0.758	0.892	0.876	0.720	0.094	0.011	0.972	0.980	0.980	0.987	0.992	0.990	0.967	0.019	0.959	0.988	0.960	0.032	0.038	0.507	0.916	0.962	0.974	0.992	0.987	0.925	0.449	0.056	0.953	0.991	0.986	0.896	0.022	0.972	0.980	0.893	0.986	0.986	0.994	0.993	0.836	0.385	0.004	0.012	0.018	0.695	0.952	0.991	0.995	0.989	0.991	0.940	0.999	0.999	1.000	0.999	1.000	0.959	0.002	0.059	0.000	0.000	0.002	0.029	0.041	0.950	1.000	0.999	1.000	0.999	0.998	0.942	0.473	0.521	0.997	0.993	0.999	0.952	0.692	0.988	0.995	0.996	0.996	1.000	0.992	0.925	0.004	0.004	0.003	0.004	0.925	0.993	1.000	1.000	1.000	0.995	0.993	0.397	0.847	0.998	0.999	0.997	0.735	0.268	0.898	0.995	0.998	0.053	0.933	0.996	0.995	0.940	0.429	0.442	0.697	0.777	0.971	0.970	0.972	0.920	0.991	0.851	0.902	0.895	0.901	0.901	0.904	0.736	0.070	0.165	0.302	0.248	0.250	0.241	0.135	0.512	0.785	0.727	0.630	0.165	0.099	0.045	0.205	0.285	0.919	0.950	0.891	0.721	0.100	0.057	0.985	0.988	0.987	0.983	0.983	0.989	0.154	0.816	0.961	0.981	0.938	0.575	0.758	0.621	0.658	0.926	0.868	0.098	0.307	0.295	0.289	0.210	0.201	0.861	0.865	0.801	0.155	0.424	0.738	0.799	0.380	0.757	0.903	0.901	0.432	0.376	0.567	0.954	0.949	0.968	0.706	0.809	0.949	0.288	0.921	0.679	0.655	0.601	0.801	0.381	0.428	0.168	0.581	0.709	0.620	0.884	0.919	0.370	0.097	0.239	0.249	0.265	0.183	0.089	0.639	0.759	0.918	0.936	0.655	0.308	0.267	0.855	0.721	0.688	0.884	0.915	0.881	0.676	0.693	0.619	0.143	0.145	0.083	0.016	0.008	0.002
ENSMUST00000077874.14_PTPMT1-201	0.335	0.336	0.344	0.896	0.972	0.701	0.573	0.349	0.360	0.700	0.729	0.697	0.442	0.750	0.563	0.517	0.220	0.239	0.859	0.861	0.482	0.948	0.957	0.784	0.790	0.645	0.753	0.471	0.575	0.478	0.181	0.923	0.916	0.984	0.979	0.942	0.975	0.859	0.157	0.134	0.105	0.834	0.938	0.882	0.996	0.999	0.990	0.908	0.201	0.179	0.340	0.363	0.776	0.833	0.847	0.450	0.421	0.477	0.996	0.999	0.976	0.994	0.907	0.910	0.007	0.748	0.999	1.000	0.987	0.028	0.992	0.992	0.999	1.000	0.505	0.505	0.994	0.986	0.999	0.995	0.986	0.000	0.000	0.000	0.041	0.988	0.962	0.990	1.000	0.999	0.991	0.999	0.999	1.000	1.000	1.000	1.000	0.999	0.799	0.982	0.992	0.107	0.990	0.900	0.942	0.940	0.952	0.976	0.973	0.996	0.869	0.353	0.331	0.392	0.121	0.290	0.203	0.137	0.046	0.272	0.547	0.361	0.369	0.859	0.549	0.989	0.898	0.558	0.971	0.982	0.995	0.261	0.975	0.983	0.493	0.135	0.257	0.227	0.113	0.583	0.607	0.611	0.596	0.944	0.856	0.833	0.859	0.853	0.748	0.343	0.902	0.680	0.634	0.601	0.737	0.680	0.692	0.713	0.704	0.775	0.593	0.614	0.812	0.759	0.820	0.969	0.761	0.828	0.428	0.423	0.373	0.369	0.256	0.521	0.988	0.997	0.997	0.999	0.950	0.991	0.990	0.961	0.945	0.975	0.990	0.974	0.983	0.980	0.977	0.594	0.582	0.994	0.995	0.936	0.592	0.594	0.425	0.470	0.867	0.865	0.994	0.619	0.461	0.569	0.442	0.872	0.963	0.991	0.948	0.961	0.954	0.982	0.981	0.483	0.952	0.937	0.807	0.512	0.994	0.704	0.680	0.097	0.414	0.950	0.901	0.917	0.678	0.929	0.918	0.711	0.534	0.854	0.487	0.437	0.856	0.872	0.854	0.862	0.810	0.930	0.811	0.996	0.993	0.406	0.713	0.706	0.554	0.737	0.289	0.345	0.330	0.331	0.417	0.856	0.832	0.884	0.935	0.918	0.996	0.820	0.918	0.890	0.980	0.972	0.826	0.918	0.620	0.505	0.162	0.343	0.581	0.530	0.985	0.612	0.871	0.995	0.997	0.619	0.996	0.996	0.870	0.769	0.045	0.053	0.493	0.769	0.767	0.554	0.975	0.978	0.489	0.997	1.000	1.000	0.999	0.957	0.799	0.935	0.940	0.503	0.907	0.939	0.837	0.872	0.883	0.909	0.686	0.997	0.365	0.988	0.965	0.965	0.953	0.402	0.201	0.451	0.431	0.011	0.947	0.962	0.906	0.998	0.996	0.999	0.999	1.000	0.999	0.995	0.000	0.028	0.000	0.000	0.000	0.001	0.028	0.994	0.999	1.000	0.999	1.000	0.996	0.549	0.454	0.992	0.999	0.981	0.695	0.737	0.990	0.991	0.971	0.997	0.995	0.700	0.997	0.372	0.371	0.387	0.429	0.205	0.422	0.997	0.994	0.977	0.869	0.982	0.869	0.898	0.819	0.884	0.960	0.581	0.864	0.962	0.969	0.974	0.500	0.298	0.703	0.746	0.846	0.858	0.845	0.869	0.656	0.183	0.061	0.174	0.552	0.517	0.537	0.527	0.128	0.176	0.040	0.449	0.869	0.991	0.933	0.602	0.419	0.601	0.675	0.693	0.424	0.547	0.931	0.799	0.926	0.794	0.622	0.616	0.383	0.438	0.753	0.636	0.690	0.342	0.474	0.335	0.410	0.216	0.556	0.804	0.658	0.624	0.590	0.145	0.242	0.624	0.408	0.911	0.918	0.718	0.957	0.793	0.355	0.956	0.974	0.811	0.852	0.971	0.970	0.216	0.256	0.913	0.911	0.976	0.761	0.088	0.285	0.989	0.820	0.902	0.777	0.078	0.023	0.915	0.862	0.984	0.380	0.183	0.944	0.987	0.998	0.998	0.998	0.905	0.934	0.758	0.860	0.886	0.181	0.788	0.547	0.068	0.622	0.667	0.106	0.130	0.807	0.704	0.902	0.969	0.965	0.328	0.554	0.561	0.200	0.495	0.827	0.050	0.664	0.609	0.483	0.503	0.790	0.363	0.371	0.396	0.913	0.982	0.812	0.963	0.954	0.947	0.371	0.324	0.159	0.018	0.260	0.236	0.934	0.929	0.766	0.715	0.395	0.028	0.092	0.421	0.738	0.595	0.072	0.449	0.905	0.803	0.329	0.311	0.091	0.010	0.011	0.019	0.780	0.920	0.867	0.981	0.984	0.615	0.808	0.966	0.985	0.988	0.965	0.530	0.953	0.501	0.559	0.515	0.439	0.053	0.141	0.094	0.940	0.920	0.536	0.504	0.478	0.950	0.946	0.509	0.989	0.970	0.506	0.535	0.489	0.694	0.510	0.510	0.507	0.640	0.564	0.917	1.000	0.998	0.996	0.971	0.983	0.983	0.909	0.936	0.299	0.209	0.068	0.035	0.456	0.462	0.458	0.503	0.979	0.559	0.527	0.921	0.371	0.024	0.024	0.909	0.987	0.992	0.990	0.002	0.006	0.001	0.001	0.002	0.992	0.994	0.978	0.984	0.574	0.953	0.957	0.948	0.955	0.633	0.245	0.508	0.744	0.819	0.352	0.454	0.449	0.255	0.259	0.277	0.333	0.337	0.324	0.319	0.047	0.709	0.900	0.977	0.958	0.919	0.982	0.800	0.796	0.716	0.595	0.681	0.761	0.738	0.758	0.736	0.888	0.941	0.841	0.805	0.795	0.268	0.109	0.542	0.853	0.901	0.982	0.949	0.155	0.441	0.455	0.895	0.495	0.075	0.291	0.733	0.790	0.990	0.992	0.996	0.536	0.700	0.712	0.506	0.477	0.482	0.662	0.671	0.492	0.708	0.233	0.009	0.068	0.816	0.998	1.000	1.000	0.998	0.993	0.001	0.001	0.001	0.001	0.993	0.998	1.000	1.000	0.993	0.938	0.918	0.932	0.918	0.927	0.086	0.969	0.984	0.982	0.974	0.014	0.868	0.893	0.985	0.980	0.983	0.119	0.112	0.082	0.024	0.024	0.032	0.036	0.049	0.995	0.994	0.986	0.985	0.903	0.119	0.108	0.122	0.895	0.888	0.943	0.915	0.081	0.106	0.900	0.996	0.996	0.983	0.245	0.035	0.060	0.067	0.077	0.033	0.548	0.829	0.076	0.983	0.985	0.986	0.984	0.991	0.695	0.671	0.008	0.000	0.001	0.002	0.020	0.683	0.986	0.988	0.402	0.330	0.966	0.657	0.853	0.076	0.087	0.171	0.885	0.953	0.967	0.933	0.287	0.077	0.595	0.807	0.672	0.992	0.332	0.310	0.783	0.782	0.794	0.991	0.954	0.953	0.056	0.725	0.517	0.883	0.976	0.728	0.697	0.871	0.322	0.864	0.883	0.734	0.644	0.264	0.185	0.079	0.393	0.934	0.943	0.430	0.855	0.914	0.974	0.970	0.591	0.107	0.039	0.245	0.901	0.977	0.936	0.824	0.567	0.454	0.275	0.231	0.637	0.697	0.642	0.380	0.102	0.643	0.865	0.838	0.774	0.919	0.961	0.993	0.924	0.861	0.007	0.883	0.951	0.952	0.091	0.094	0.920	0.919	0.791	0.650	0.025	0.003	0.008	0.086	0.740	0.094	0.875	0.876	0.871	0.066	0.064	0.954	0.940	0.891	0.031	0.020	0.880	0.957	0.949	0.897	0.961	0.405	0.746	0.671	0.235	0.021	0.097	0.205	0.713	0.838	0.728	0.315	0.044	0.909	0.917	0.915	0.982	0.979	0.983	0.981	0.939	0.955	0.923	0.379	0.349	0.318	0.051	0.048	0.101	0.058	0.050	0.061	0.486	0.639	0.686	0.705	0.926	0.931	0.927	0.364	0.713	0.900	0.897	0.870	0.708	0.103	0.037	0.191	0.907	0.914	0.916	0.891	0.675	0.053	0.311	0.315	0.297	0.258	0.027	0.064	0.745	0.656	0.779	0.846	0.838	0.653	0.461	0.015	0.968	0.987	0.992	0.019	0.972	0.977	0.893	0.008	0.007	0.989	0.992	0.990	0.983	0.018	0.033	0.050	0.003	0.002	0.003	0.004	0.003	0.016	0.015	0.012	0.013	0.052	0.007	0.026	0.980	0.983	0.995	0.990	0.008	0.001	0.009	0.904	0.986	0.989	0.028	0.987	0.984	0.987	0.185	0.190	0.545	0.752	0.587	0.917	0.893	0.956	0.959	0.971	0.952	0.926	0.959	0.075	0.921	0.851	0.987	0.993	0.997	0.980	0.032	0.035	0.127	0.018	0.996	0.996	0.991	0.005	0.944	0.998	0.997	0.003	0.007	0.008	0.008	0.486	0.512	0.007	0.004	0.001	0.002	0.003	0.019	0.489	0.464	0.016	0.007	0.007	0.999	1.000	0.949	0.003	0.995	1.000	0.992	0.001	0.133	0.004	0.051	0.995	0.994	0.998	0.594	0.480	0.819	0.610	0.360	0.067	0.951	0.988	0.994	0.941	0.941	0.940	0.892	0.635	0.430	0.913	0.637	0.611	0.158	0.352	0.331	0.307	0.375	0.370	0.301	0.224	0.276	0.277	0.235	0.120	0.824	0.885	0.959	0.994	0.992	0.992	0.995	0.998	0.009	0.423	0.992	0.994	0.991	0.992	0.992	0.963	0.903	0.045	0.758	0.832	0.862	0.871	0.862	0.791	0.027	0.019	0.019	0.015	0.895	0.960	0.985	0.991	0.992	0.988	0.009	0.009	0.008	0.009	0.982	0.991	0.992	0.987	0.972	0.919	0.032	0.040	0.043	0.025	0.840	0.908	0.876	0.869	0.962	0.882	0.946	0.961	0.809	0.766	0.017	0.025	0.032	0.037	0.935	0.981	0.951	0.951	0.168	0.187	0.227	0.175	0.079	0.082	0.338	0.411	0.125	0.036	0.589	0.698	0.744	0.114	0.608	0.823	0.825	0.768	0.063	0.010	0.880	0.960	0.991	0.947	0.062	0.065	0.063	0.008	0.140	0.901	0.938	0.914	0.751	0.023	0.094	0.335	0.756	0.747	0.634	0.625	0.008	0.785	0.821	0.719	0.093	0.366	0.294	0.155	0.119	0.168	0.096	0.912	0.968	0.995	0.995	0.991	0.992	0.990	0.417	0.002	0.994	0.995	0.998	0.997	0.992	0.983	0.946	0.833	0.348	0.368	0.490	0.488	0.429	0.199	0.133	0.590	0.884	0.871	0.845	0.359	0.539	0.839	0.906	0.906	0.958	0.960	0.941	0.769	0.023	0.905	0.913	0.056	0.998	0.998	0.985	0.966	0.844	0.009	0.021	0.023	0.024	0.023	0.852	0.975	0.994	0.981	0.970	0.035	0.920	0.950	0.582	0.475	0.512	0.694	0.735	0.841	0.826	0.841	0.819	0.890	0.622	0.885	0.956	0.809	0.068	0.075	0.121	0.099	0.064	0.087	0.763	0.856	0.932	0.998	0.997	0.029	0.762	0.877	0.184	0.160	0.014	0.152	0.037	0.270	0.994	0.981	0.201	0.974	0.967	0.957	0.903	0.657	0.020	0.027	0.054	0.023	0.078	0.087	0.092	0.104	0.140	0.114	0.084	0.032	0.032	0.032	0.591	0.677	0.933	0.932	0.963	0.966	0.961	0.957	0.956	0.925	0.120	0.179	0.401	0.843	0.932	0.922	0.635
ENSMUST00000168978.1_GM20427-001	0.035	0.050	0.171	0.035	0.019	0.020	0.025	0.816	0.960	0.992	0.996	0.999	0.996	0.968	0.910	0.950	0.963	0.963	0.990	0.926	0.972	1.000	1.000	1.000	0.995	0.964	0.330	0.686	0.399	0.070	0.087	0.324	0.136	0.153	0.638	0.581	0.260	0.677	0.981	0.927	0.994	0.997	0.383	0.389	0.391	0.278	0.886	0.833	0.995	0.969	0.889	0.570	0.626	0.396	0.292	0.467	0.370	0.931	0.876	0.822	0.409	0.828	0.824	0.971	0.563	0.738	0.808	0.640	0.645	0.641	0.230	0.751	0.518	0.541	0.519	0.723	0.452	0.270	0.467	0.629	0.571	0.732	0.553	0.996	0.937	0.999	0.999	0.972	0.970	0.916	0.921	0.970	0.952	0.958	0.553	0.050	0.819	0.908	0.913	0.023	0.961	0.999	0.995	0.104	0.919	0.985	0.986	0.786	0.951	0.889	0.964	0.085	0.128	0.074	0.076	0.094	0.144	0.994	0.939	0.929	0.038	0.729	0.976	0.977	0.970	0.094	0.974	0.995	0.954	0.060	0.900	0.933	0.828	0.349	0.061	0.035	0.061	0.207	0.011	0.712	0.955	0.992	0.999	0.979	0.347	0.340	0.921	0.011	0.660	0.655	0.002	0.339	0.339	0.340	0.993	0.993	0.344	0.922	0.200	0.117	0.854	0.727	0.691	0.716	0.642	0.974	0.985	0.984	0.968	0.994	0.991	0.997	0.996	0.973	0.969	0.968	0.914	0.907	0.264	0.695	0.417	0.704	0.739	0.324	0.327	0.448	0.352	0.620	0.784	0.785	0.856	0.883	0.770	0.603	0.523	0.313	0.877	0.965	0.915	0.934	0.164	0.015	0.062	0.041	0.783	0.979	0.984	0.842	0.666	0.876	0.893	0.902	0.802	0.627	0.035	0.352	0.154	0.794	0.833	0.676	0.721	0.794	0.680	0.657	0.800	0.766	0.678	0.708	0.733	0.807	0.792	0.647	0.971	0.941	0.884	0.977	0.986	0.986	0.994	0.832	0.838	0.818	0.879	0.978	0.977	0.974	0.889	0.085	0.157	0.244	0.254	0.321	0.266	0.309	0.346	0.042	0.003	0.178	0.457	0.244	0.222	0.362	0.104	0.874	0.917	0.948	0.976	0.802	0.979	0.999	0.960	0.999	0.974	0.973	0.978	0.977	0.159	0.978	0.862	0.771	0.013	0.013	0.244	0.928	0.924	0.568	0.195	0.199	0.013	0.081	0.081	0.079	0.822	0.986	0.922	0.200	0.219	0.004	0.634	0.635	0.071	0.077	0.991	0.999	0.999	0.998	0.002	0.976	0.971	0.917	0.006	0.088	0.013	0.000	0.007	0.000	0.988	0.991	0.988	0.998	1.000	1.000	0.993	0.012	0.011	0.010	0.000	0.982	0.989	0.989	0.997	0.999	1.000	0.997	0.013	0.013	0.110	0.004	0.950	0.992	0.966	0.994	0.996	0.997	0.989	0.069	0.048	0.569	0.664	0.747	0.801	0.997	1.000	0.999	0.239	0.053	0.053	0.053	0.219	0.946	0.799	0.795	0.999	0.993	0.053	0.135	0.056	0.793	0.947	0.987	0.057	0.977	0.981	0.938	0.939	0.986	0.991	0.990	0.962	0.819	0.831	0.929	0.889	0.924	0.078	0.052	0.076	0.014	0.023	0.004	0.935	0.989	0.996	0.980	0.992	0.991	0.762	0.961	0.959	0.971	0.973	0.977	0.979	0.983	0.985	0.054	0.983	0.983	0.997	1.000	0.995	0.953	0.848	0.128	0.178	0.238	0.461	0.068	0.911	0.981	0.982	0.980	0.996	0.958	0.020	0.011	0.025	0.016	0.013	0.009	0.009	0.002	0.014	0.049	0.050	0.017	0.990	0.987	0.989	0.996	0.981	0.929	0.403	0.117	0.922	0.958	0.975	0.955	0.950	0.880	0.870	0.940	0.991	0.994	0.984	0.069	0.991	0.996	0.990	0.985	0.940	0.552	0.013	0.936	0.980	0.981	0.980	0.062	0.986	0.938	0.924	0.026	0.963	0.939	0.911	0.959	0.297	0.998	0.938	0.740	0.764	0.850	0.862	0.954	0.980	0.970	0.960	0.811	0.160	0.165	0.330	0.947	0.817	0.182	0.820	0.817	0.831	0.902	0.923	0.907	0.907	0.909	0.893	0.851	0.781	0.046	0.735	0.762	0.992	1.000	0.989	0.995	0.999	0.997	0.991	0.993	0.994	0.982	0.003	0.767	0.063	0.919	0.968	0.975	0.010	0.012	0.009	0.016	0.013	0.014	0.012	0.006	0.025	0.018	0.982	0.982	0.896	0.048	0.832	0.004	0.980	0.999	0.998	0.999	0.991	0.042	0.992	0.992	0.997	0.999	0.979	0.013	0.836	0.839	0.175	0.193	0.174	0.910	0.975	0.868	0.852	0.844	0.846	0.828	0.756	0.378	0.261	0.547	0.901	0.950	0.201	0.996	0.951	0.087	0.075	0.879	0.897	0.863	0.882	0.868	0.964	0.993	0.928	0.495	0.595	0.493	0.482	0.535	0.931	0.842	0.837	0.845	0.843	0.866	0.944	0.502	0.146	0.554	0.697	0.633	0.181	0.418	0.355	0.883	0.889	0.902	0.872	0.037	0.896	0.913	0.139	0.931	0.923	0.946	0.929	0.901	0.936	0.075	0.048	0.323	0.332	0.217	0.048	0.032	0.268	0.319	0.319	0.248	0.939	0.975	0.822	0.826	0.850	0.849	0.798	0.797	0.939	0.884	0.934	0.994	0.779	0.829	0.968	0.986	0.970	0.223	0.223	0.750	0.923	0.959	0.230	0.288	0.537	0.235	0.939	0.956	0.866	0.801	0.936	0.935	0.916	0.787	0.063	0.827	0.882	0.900	0.577	0.130	0.925	0.932	0.886	0.863	0.832	0.484	0.230	0.267	0.945	0.939	0.962	0.967	0.910	0.910	0.939	0.831	0.976	0.994	0.997	0.940	0.981	0.652	0.255	0.821	0.226	0.630	0.401	0.142	0.128	0.330	0.307	0.386	0.647	0.602	0.596	0.341	0.689	0.636	0.584	0.687	0.676	0.675	0.946	0.979	0.965	0.996	0.995	0.947	0.997	0.966	0.689	0.288	0.456	0.190	0.035	0.008	0.158	0.672	0.737	0.772	0.581	0.877	0.936	0.986	0.961	0.991	0.959	0.992	0.929	0.934	0.923	0.965	0.087	0.879	0.996	0.997	0.995	0.972	0.051	0.096	0.054	0.046	0.058	0.098	0.972	0.977	0.983	0.980	0.875	0.053	0.043	0.059	0.261	0.990	0.967	0.949	0.934	0.003	0.944	0.975	0.995	0.985	0.970	0.938	0.686	0.904	0.054	0.852	0.080	0.998	1.000	0.996	0.033	0.992	1.000	1.000	1.000	1.000	1.000	0.995	0.941	0.031	0.040	0.034	0.034	0.034	0.034	0.034	0.981	0.962	0.998	0.999	0.983	0.976	1.000	0.992	0.033	0.996	0.987	0.982	0.071	0.811	0.099	0.893	0.689	0.126	0.004	0.987	0.999	1.000	1.000	1.000	0.917	0.001	0.979	1.000	0.997	0.986	0.018	0.185	0.015	0.015	0.082	0.083	0.082	0.058	0.965	0.996	0.997	0.983	0.979	0.969	0.587	0.610	0.895	0.977	0.878	0.493	0.009	0.223	0.279	0.390	0.805	0.960	0.944	0.536	0.552	0.055	0.526	0.174	0.916	0.933	0.888	0.876	0.329	0.012	0.020	0.364	0.373	0.129	0.401	0.577	0.499	0.652	0.142	0.689	0.686	0.103	0.029	0.272	0.049	0.800	0.570	0.723	0.990	0.993	0.300	0.869	0.525	0.181	0.046	0.726	0.725	0.956	0.932	0.446	0.279	0.357	0.206	0.543	0.783	0.996	0.999	0.997	0.951	0.995	0.996	0.986	0.921	0.067	0.073	0.913	0.991	0.968	0.969	0.956	0.761	0.076	0.075	0.216	0.166	0.194	0.818	0.953	0.945	0.962	0.311	0.967	0.849	0.925	0.988	0.299	0.296	0.295	0.259	0.039	0.158	0.043	0.220	0.954	0.754	0.727	0.726	0.054	0.905	0.965	0.790	0.899	0.943	0.970	0.971	0.948	0.923	0.828	0.004	0.635	0.922	0.935	0.605	0.074	0.006	0.351	0.961	0.993	0.997	0.991	0.048	0.139	0.516	0.127	0.371	0.114	0.205	0.188	0.946	0.908	0.845	0.820	0.896	0.219	0.311	0.231	0.291	0.453	0.812	0.874	0.735	0.059	0.946	0.965	0.993	0.995	0.997	0.993	0.990	0.979	0.251	0.535	0.225	0.240	0.989	0.991	0.723	0.052	0.035	0.095	0.964	0.919	0.944	0.955	0.892	0.810	0.845	0.845	0.997	0.995	0.149	0.010	0.000	0.994	0.999	1.000	0.998	1.000	1.000	1.000	0.857	0.855	0.291	0.399	0.001	0.000	0.005	0.000	0.400	0.998	1.000	1.000	1.000	1.000	0.998	1.000	0.999	0.994	0.001	0.000	0.008	0.974	0.989	0.991	0.989	0.038	0.839	0.714	0.897	0.739	0.741	0.722	0.926	0.659	0.138	0.030	0.233	0.202	0.223	0.212	0.046	0.025	0.019	0.157	0.248	0.334	0.893	0.889	0.997	0.997	0.907	0.727	0.899	0.215	0.224	0.216	0.289	0.281	0.127	0.320	0.879	0.933	0.228	0.984	0.980	0.993	0.988	0.995	0.876	0.804	0.983	0.989	0.365	0.368	0.221	0.234	0.637	0.751	0.760	0.766	0.773	0.784	0.785	0.989	0.222	0.773	0.985	0.995	0.991	0.718	0.652	0.678	0.040	0.049	0.734	0.991	0.980	0.985	0.857	0.360	0.335	0.393	0.058	0.212	0.299	0.284	0.251	0.387	0.274	0.567	0.416	0.684	0.405	0.114	0.624	0.635	0.598	0.767	0.771	0.779	0.801	0.863	0.847	0.056	0.404	0.425	0.428	0.760	0.619	0.665	0.635	0.611	0.547	0.725	0.788	0.251	0.340	0.347	0.204	0.281	0.381	0.803	0.950	0.993	0.929	0.990	0.990	0.875	0.343	0.593	0.410	0.878	0.957	0.949	0.937	0.933	0.941	0.923	0.782	0.523	0.256	0.929	0.951	0.740	0.948	0.758	0.973	0.954	0.910	0.498	0.080	0.106	0.371	0.415	0.153	0.492	0.410	0.388	0.457	0.715	0.820	0.778	0.887	0.968	0.775	0.749	0.897	0.421	0.651	0.655	0.502	0.598	0.724	0.713	0.099	0.991	0.977	0.913	0.956	0.918	0.040	0.034	0.045	0.055	0.054	0.035	0.926	0.992	0.990	0.985	0.899	0.641	0.644	0.782	0.879	0.948	0.979	0.910	0.911	0.842	0.026	0.099	0.100	0.914	0.986	0.051	0.957	0.982	0.989	0.985	0.977	0.972	0.039	0.051	0.047	0.057	0.030	0.972	0.993	0.989	0.988	0.995	0.970	0.876	0.138	0.947	0.796	0.004	0.998	1.000	0.999	0.999	0.996	0.999	0.872	0.001	0.001	0.003	0.875	0.999	0.999	1.000	0.999	0.997	0.998	0.005	0.005	0.150	0.927	0.802	0.022	0.894	0.956	0.011	0.993	0.987	0.998	0.997	0.973	0.934	0.967	0.979	0.985	0.981	0.981	0.034	0.942	0.874	0.101	0.899	0.986	0.897	0.932	0.868	0.632	0.613	0.969	0.854	0.884	0.884	0.997	0.990	0.998	0.161	0.150	0.981	0.994	1.000	1.000	1.000	0.998	0.998	0.995	0.991	0.987	0.000	0.000	0.000	0.005	0.006	0.991	0.998	1.000	0.998	0.993	1.000	1.000	1.000	1.000	0.981	0.119	0.124	0.962	0.952	0.009	0.996	0.996	0.999	0.884	0.991	0.164	0.652	0.736	0.940	0.903	0.716	0.934	0.927	0.817	0.963	0.735	0.853	0.782	0.878	0.239	0.956	0.915	0.808	0.817	0.635	0.773	0.741	0.848	0.832	0.814	0.870	0.586	0.516	0.873	0.924	0.816	0.865	0.847	0.776	0.981	0.981	0.933	0.803	0.083	0.645	0.666	0.581	0.153	0.097	0.878	0.878	0.864	0.981	0.197	0.943	0.982	0.974	0.936	0.922	0.891	0.823	0.688	0.246	0.481	0.447	0.343	0.145	0.954	0.979	0.972	0.988	0.984	0.492	0.495	0.993	0.988	0.939	0.031	0.032	0.039	0.944	0.982	0.978	0.963	0.986	0.989	0.981	0.984	0.973	0.069	0.249	0.516	0.619	0.343	0.911	0.894	0.857	0.851	0.862	0.876	0.085	0.910	0.877	0.883	0.853	0.957	0.985	0.995	0.997	0.993	0.999	0.999	1.000	0.998	0.896	0.010	0.007	0.939	0.989	0.984	0.942	0.006	0.007	0.007	0.945	0.978	0.997	0.939	0.892	0.998	0.994	0.997	0.998	0.996	0.997	0.997	0.968	0.812	0.698	0.732	0.394	0.734	0.393	0.204	0.134	0.996	0.995	0.997	0.997	0.994	0.983	0.996	0.985	0.994	0.992	0.970	0.916	0.977	0.995	0.107	0.891	0.846	0.955	0.823	0.166	0.272	0.052	0.949	0.989	0.999	0.991	0.990	0.999	0.998	0.998	1.000	0.999	0.996	0.002	0.261	0.301	0.001	0.156	0.113	0.994	0.998	0.999	0.891	0.001	0.862	0.999	1.000	1.000	0.998	0.000	0.872	0.992	0.999	0.999	0.013	0.011	0.004	0.001	0.001	0.005	0.013	0.007	0.998	0.998	0.994	0.868	0.991	1.000	1.000	1.000	0.872	0.001	0.890	0.999	0.998	0.976	0.014	0.006	0.139	0.373	0.261	0.051	0.005	0.002	0.997	1.000	1.000	0.998	0.998	0.999	0.990	0.992	1.000	0.988	0.946	0.088	0.842	0.984	0.906	0.965	0.969	0.983	0.997	0.956	0.948	0.059	0.317	0.944	0.999	0.992	0.942	0.934	0.972	0.118	0.096	0.987	0.980	0.956	0.888	0.047	0.997	0.999	0.950	0.945	0.587	0.723	0.132	0.007	0.006	0.952	0.999	0.999	0.995	0.989	0.991	0.996	0.949	0.942	0.069	0.128	0.129	0.134	0.387	0.385	0.308	0.381	0.086	0.793	0.743	0.861	0.980	0.999	0.600	0.600	0.552	0.054	0.480	0.896	0.902	0.498	0.522	0.989	0.827	0.785	0.592	0.496	0.109	0.073	0.124	0.509	0.506	0.469	0.935	0.993	0.850	0.544	0.542	0.016	0.835	0.949	0.923	0.456	0.862	0.949	0.844	0.853	0.544	0.874	0.566	0.007	0.914	0.942	0.941	0.969	0.967	0.904	0.857	0.433	0.381	0.826	0.873	0.820	0.336	0.997	0.995	0.992	0.998	0.986	0.962	0.957	0.997	0.985	0.044	0.994	0.995	0.995	0.999	0.998	0.029	0.023	0.946	0.966	0.965	0.955	0.991	0.975	0.972	0.967	0.984	0.767	0.187	0.201	0.949	0.713	0.697	0.173	0.894	0.778	0.895	0.236	0.957	0.420	0.144	0.745	0.790	0.805	0.560	0.109	0.029	0.043	0.035	0.037	0.543	0.863	0.736	0.711	0.086	0.856	0.336	0.720	0.800	0.785	0.291	0.901	0.781	0.767	0.153	0.077	0.357	0.021	0.024	0.504	0.030	0.950	0.988	0.992	0.967	0.955	0.000	0.034	0.041	0.000	0.974	0.963	0.966	0.964	0.001	0.019	0.941	0.993	0.991	0.939	0.979	0.971	0.978	0.969	0.056	0.990	1.000	1.000	0.999	0.884	0.882	0.309	0.340	0.029	0.039	0.835	0.879	0.776	0.002	0.015	0.690	0.095	0.862	0.945	0.966	0.964	0.967	0.944	0.876	0.924	0.960	0.114	0.955	0.913	0.054	0.718	0.722	0.740	0.156	0.309	0.364	0.823	0.749	0.692	0.153	0.740	0.802	0.425	0.890	0.810	0.252	0.194	0.940	0.960	0.998	0.991	0.989	0.986	0.991	0.993	0.997	0.056	0.651	0.712	0.169	0.977	0.997	0.993	0.994	0.103	0.967	0.999	0.992	0.954	0.061	0.050	0.088	0.071	0.108	0.915	0.944	0.948	0.945	0.901	0.890	0.225	0.008	0.982	0.990	0.995	0.935	0.475	0.123	0.609	0.709	0.984	0.987	0.628	0.292	0.053	0.072	0.083	0.949	0.996	0.995	0.991	0.968	0.097	0.103	0.703	0.353	0.626	0.991	0.951	0.996	0.998	0.971	0.954	0.931	0.950	0.166	0.200	0.035	0.054	0.898	0.928	0.914	0.903	0.920	0.056	0.242	0.651	0.518	0.103	0.656	0.952	0.931	0.922	0.952	0.555	0.551	0.954	0.927	0.026	0.085	0.059	0.779	0.956	0.647	0.708	0.997	0.990	0.997	0.999	0.999	0.996	0.858	0.665	0.930	0.894	0.614	0.991	0.931	0.781	0.963	0.984	0.983	0.944	0.999	0.999	0.997	0.982	0.929	0.932	0.216	0.221	0.327	0.108	0.133	0.059	0.192	0.185	0.614	0.634	0.891	0.920	0.934	0.897	0.912	0.890	0.824	0.903	0.930	0.834	0.023	0.876	0.982	0.960	0.431	0.923	0.946	0.980	0.979	0.982	0.976	0.915	0.911	0.863	0.179	0.527	0.256	0.602	0.431	0.023	0.020	0.020	0.220	0.712	0.671	0.085	0.232	0.923	0.968	0.973	0.993	0.998	0.979	0.980	0.946	0.673	0.040	0.868	0.952	0.945	0.394	0.681	0.421	0.278	0.807	0.862	0.677	0.090	0.810	0.776	0.928	0.996	0.995	0.995	0.992	0.092	0.001	0.035	0.002	0.001	0.011	0.092	0.193	0.081	0.336	0.916	0.751	0.752	0.961	0.948	0.036	0.854	0.938	0.188	0.710	0.916	0.850	0.111	0.996	1.000	1.000	1.000	0.999	1.000	0.998	0.991	0.947	0.129	0.886	0.882	0.453	0.127	0.000	0.056	0.122	0.709	0.167	0.757	0.760	0.015	0.838	0.991	0.998	1.000	0.999	1.000	1.000	1.000	0.996	0.003	0.004	0.492	0.322	0.953	0.975	0.975	0.849	0.866	0.203	0.190	0.076	0.078	0.982	0.993	0.941	0.681	0.943	0.531	0.298	0.598	0.491	0.101	0.386	0.903	0.947	0.963	0.900	0.815	0.925	0.998	0.998	0.948	0.986	0.993	0.960	0.955	0.559	0.336	0.732	0.745	0.980	0.987	0.059	0.964	0.990	0.981	0.982	0.256	0.159	0.040	0.062	0.051	0.176	0.245	0.054	0.984	0.983	0.952	0.955	0.372	0.925	0.647	0.310	0.865	0.974	0.996	0.989	0.019	0.987	0.999	0.997	0.998	0.996	0.985	0.985	0.078	0.094	0.066	0.019	0.884	0.989	0.992	0.863	0.073	0.046	0.047	0.022	0.807	0.925	0.940	0.882	0.015	0.016	0.993	0.997	0.999	0.997	0.928	0.930	0.923	0.059	0.989	0.991	0.938	0.851	0.980	0.947	0.997	0.996	0.998	0.996	0.920	0.344	0.027	0.027	0.020	0.005	0.096	0.673	0.990	1.000	1.000	0.998	0.998	0.999	0.874	0.001	0.000	0.001	0.874	0.999	1.000	0.999	1.000	1.000	0.991	0.979	0.981	0.950	0.994	0.998	0.999	0.997	0.986	0.061	0.004	0.005	0.003	0.967	0.998	0.993	0.999	0.997	0.998	0.989	0.983	0.955	0.007	0.532	0.320	0.118	0.270	0.670	0.964	0.970	0.009	0.028	0.006	0.079	0.974	0.973	0.776	0.756	0.240	0.983	0.998	0.999	0.998	0.998	0.999	0.939	0.995	0.979	0.087	0.807	0.957	0.991	0.982	0.977	0.970	0.028	0.644	0.979	0.979	0.444	0.101	0.070	0.062	0.379	0.980	0.988	0.994	0.936	0.933	0.931	0.871	0.079	0.950	0.994	0.995	0.945	0.935	0.942	0.490	0.956	0.141	0.089	0.898	0.984	0.994	0.964	0.884	0.916	0.955	0.970	0.054	0.720	0.152	0.514	0.649	0.969	0.916	0.998	0.998	0.994	0.989	0.878	0.052	0.813	0.827	0.951	0.337	0.904	0.778	0.028	0.136	0.147	0.472	0.917	0.938	0.962	0.612	0.550	0.233	0.840	0.958	0.949	0.796	0.150	0.099	0.093	0.548	0.687	0.710	0.728	0.299	0.767	0.985	0.992	0.949	0.910	0.992	0.998	0.980	0.997	0.119	0.934	0.785	0.091	0.266	0.989	1.000	0.999	0.999	0.990	0.924	0.004	0.965	0.949	0.953	0.882	0.184	0.246	0.727	0.961	0.994	0.944	0.671	0.062	0.942	0.952	0.952	0.911	0.910	0.964	0.965	0.949	0.941	0.944	0.949	0.138	0.076	0.056	0.018	0.075	0.946	0.995	0.990	0.384	0.338	0.006	0.966	0.964	0.966	0.931	0.013	0.990	0.986	0.997	0.759	0.014	0.014	0.013	0.746	0.985	0.985	0.985	0.916	0.970	0.979	0.972	0.026	0.029	0.018	0.706	0.146	0.947	0.947	0.901	0.162	0.124	0.504	0.946	0.995	0.993	0.824	0.740	0.888	0.476	0.939	0.904	0.664	0.591	0.545	0.770	0.563	0.234	0.831	0.779	0.767	0.981	0.306	0.917	0.992	0.988	0.986	0.986	0.610	0.949	0.950	0.941	0.934	0.252	0.015	0.010	0.971	0.981	0.999	1.000	1.000	0.998	0.000	0.766	0.294	0.994	0.994	0.859	0.000	0.947	0.955	0.062	0.976	0.999	1.000	1.000	0.993	0.989	0.999	0.995	0.988	0.591	0.234	0.001	0.469	0.807	0.965	0.979	0.988	0.057	0.013	0.959	0.988	0.996	0.992	0.016	0.993	0.990	0.995	0.999	0.009	0.015	0.964	0.959	0.000	0.981	0.986	0.027	0.764	0.978	0.993	0.038	0.038	0.020	0.017	0.000	0.978	0.990	0.772	0.970	0.974	0.005	0.967	0.952	0.018	0.020	0.996	0.998	0.999	0.998	0.022	0.999	0.999	0.981	0.987	0.089	0.043	0.968	0.999	0.949	0.994	0.999	0.990	0.994	0.991	0.998	0.345	0.656	1.000	1.000	0.999	0.999	0.993	0.947	0.000	0.990	1.000	0.999	0.935	0.998	0.984	0.999	0.999	0.977	0.993	0.741	0.903	0.994	0.959	0.985	0.961	0.959	0.960	0.958	0.981	0.876	0.695	0.626	0.954	0.659	0.962	0.983	0.665	0.208	0.663	0.351	0.277	0.917	0.925	0.885	0.643	0.687	0.751	0.840	0.695	0.653	0.950	0.991	0.967	0.962	0.906	0.993	0.213	0.849	0.368	0.991	0.993	0.383	0.583	0.930	0.384	0.980	0.999	1.000	1.000	0.991	0.001	0.999	1.000	0.999	0.999	0.998	0.999	0.979	0.000	0.000	0.304	0.970	0.964	0.989	0.027	0.991	0.993	0.991	0.997	0.999	0.996	0.996	1.000	0.994	0.038	0.938	0.998	1.000	0.996	0.975	0.001	0.000	0.986	0.998	1.000	0.999	0.998	0.968	0.001	0.000	0.026	0.982	0.982	0.981	0.001	0.000	0.001	0.016	0.017	0.000	0.967	0.987	0.986	0.968	0.999	1.000	1.000	0.998	0.987	0.973	0.995	0.998	1.000	0.977	0.077	0.076	0.074	0.989	0.994	0.925	0.931	0.939	0.009	0.999	0.998	0.988	0.988	0.975	0.977	0.965	0.000	0.000	0.056	0.286	0.042	0.013	0.003	0.036	0.989	0.999	0.982	0.999	0.994	1.000	0.998	0.025	0.981	1.000	1.000	0.999	0.971	0.132	0.764	0.741	0.483	0.441	0.778	0.821	0.984	0.973	0.922	0.881	0.197	0.927	0.948	0.944	0.763	0.782	0.786	0.133	0.198	0.127	0.404	0.742	0.511	0.138	0.106	0.091	0.143	0.085	0.003	0.008	0.961	0.976	0.230	0.091	0.090	0.172	0.032	0.746	0.953	0.951	0.958	0.983	0.951	0.100	0.031	0.049	0.928	0.974	0.961	0.943	0.946	0.805	0.082	0.077	0.304	0.838	0.856	0.933	0.896	0.603	0.394	0.457	0.800	0.802	0.840	0.909	0.869	0.681	0.151	0.070	0.053	0.057	0.039	0.143	0.909	0.923	0.411	0.081	0.083	0.878	0.916	0.629	0.594	0.587	0.577	0.623	0.165	0.264	0.897	0.909	0.662	0.636	0.916	0.819	0.802	0.298	0.203	0.436	0.211	0.464	0.379	0.483	0.441	0.498	0.508	0.933	0.968	0.943	0.977	0.979	0.980	0.971	0.979	0.928	0.976	0.970	0.994	0.996	0.993	0.773	0.744	0.785	0.772	0.098	0.117	0.209	0.133	0.231	0.102	0.868	0.806	0.830	0.984	0.367	0.306	0.301	0.274	0.650	0.685	0.687	0.978	0.827	0.390	0.318	0.136	0.024	0.202	0.084	0.144	0.816	0.252	0.673	0.778	0.867	0.833	0.836	0.901	0.900	0.897	0.988	0.758	0.097	0.086	0.977	0.994	0.992	0.838	0.422	0.624	0.950	0.708	0.960	0.964	0.970	0.925	0.355	0.501	0.777	0.136	0.102	0.698	0.682	0.624	0.541	0.121	0.138	0.863	0.917	0.922	0.918	0.905	0.980	0.995	0.096	0.992	0.995	0.922	0.981	0.095	0.389	0.984	0.984	0.930	0.650	0.043	0.007	0.011	0.083	0.342	0.216	0.260	0.938	0.964	0.970	0.931	0.032	0.883	0.959	0.070	0.990	0.982	0.992	0.966	0.956	0.881	0.995	0.995	0.994	0.979	0.954	0.885	0.891	0.885	0.815	0.817	0.890	0.896	0.485	0.620	0.585	0.364	0.178	0.161	0.297	0.460	0.447	0.488	0.639	0.584	0.759	0.690	0.487	0.102	0.981	0.998	0.996	0.998	0.999	0.968	0.008	0.000	0.033	0.033	0.994	1.000	0.999	0.996	0.992	0.918	0.026	0.012	0.664	0.928	0.921	0.752	0.089	0.415	0.643	0.608	0.485	0.335	0.150	0.183	0.158	0.147	0.314	0.275	0.462	0.940	0.987	0.985	0.906	0.848	0.893	0.189	0.949	0.982	0.993	0.961	0.897	0.865	0.978	0.983	0.937	0.951	0.134	0.190	0.118	0.103	0.095	0.993	0.996	0.957	0.965	0.987	0.988	0.989	0.897	0.969	0.967	0.967	0.079	0.198	0.915	0.990	0.736	0.405	0.415	0.187	0.517	0.844	0.762	0.599	0.178	0.421	0.867	0.970	0.668	0.510	0.505	0.302	0.344	0.369	0.637	0.778	0.694	0.527	0.373	0.835	0.715	0.915	0.959	0.471	0.657	0.673	0.561	0.304	0.406	0.473	0.455	0.235	0.529	0.509	0.713	0.747	0.444	0.714	0.657	0.341	0.536	0.314	0.167	0.397	0.607	0.551	0.483	0.390	0.368	0.461	0.148	0.371	0.448	0.596	0.113	0.299	0.441	0.385	0.644	0.825	0.823	0.727	0.527	0.263	0.303	0.906	0.845	0.946	0.786	0.802	0.864	0.697	0.227	0.228	0.302	0.124	0.444	0.383	0.979	0.687	0.686	0.681	0.006	0.024	0.613	0.980	0.973	0.340	0.139	0.158	0.164	0.060	0.205	0.089	0.909	0.866	0.888	0.283	0.767	0.937	0.956	0.909	0.198	0.185	0.599	0.860	0.854	0.149	0.172	0.981	0.982	0.950	0.950	0.953	0.938	0.962	0.962	0.978	0.977	0.992	0.088	0.077	0.468	0.447	0.385	0.431	0.969	0.958	0.956	0.815	0.020	0.062	0.973	0.926	0.961	0.965	0.152	0.537	0.920	0.370	0.861	0.854	0.938	0.970	0.963	0.901	0.059	0.949	0.980	0.945	0.966	0.413	0.949	0.970	0.992	0.997	0.970	0.784	0.074	0.037	0.067	0.470	0.690	0.924	0.963	0.964	0.961	0.986	0.947	0.988	0.986	0.940	0.074	0.076	0.052	0.041	0.035	0.900	0.994	0.998	0.986	0.768	0.185	0.724	0.614	0.738	0.939	0.967	0.904	0.906	0.932	0.916	0.927	0.276	0.868	0.752	0.325	0.874	0.966	0.961	0.958	0.957	0.968	0.973	0.994	0.998	0.982	0.081	0.086	0.840	0.987	0.979	0.083	0.692	0.966	0.958	0.023	0.455	0.801	0.953	0.950	0.937	0.986	0.982	0.964	0.616	0.810	0.849	0.849	0.922	0.892	0.957	0.965	0.965	0.917	0.885	0.703	0.546	0.449	0.190	0.231	0.105	0.120	0.979	0.988	0.921	0.922	0.902	0.016	0.121	0.922	0.987	0.995	0.988	0.998	0.962	0.966	0.960	0.951	0.738	0.969	0.974	0.949	0.959	0.963	0.211	0.177	0.892	0.991	0.973	0.923	0.137	0.994	0.994	0.984	0.888	0.889	0.937	0.939	0.995	0.950	0.008	0.101	0.101	0.005	0.966	0.977	0.937	0.918	0.877	0.013	0.023	0.054	0.018	0.425	0.292	0.894	0.884	0.634	0.709	0.276	0.409	0.230	0.086	0.442	0.556	0.792	0.871	0.832	0.841	0.984	0.980	0.881	0.929	0.101	0.170	0.860	0.772	0.308	0.117	0.051	0.446	0.384	0.372	0.434	0.198	0.213	0.251	0.373	0.207	0.114	0.738	0.876	0.964	0.097	0.845	0.957	0.997	0.950	0.995	0.984	0.936	0.005	0.979	0.979	0.991	0.994	0.076	0.612	0.997	0.993	0.020	0.990	0.992	0.983	0.062	0.971	0.932	0.941	0.981	0.062	0.069	0.930	0.942	0.921	0.883	0.991	0.927	0.971	0.409	0.863	0.965	0.979	0.852	0.540	0.507	0.623	0.455	0.699	0.590	0.568	0.830	0.829	0.810	0.905	0.213	0.328	0.237	0.151	0.144	0.198	0.322	0.187	0.613	0.623	0.771	0.689	0.287	0.343	0.867	0.756	0.870	0.385	0.502	0.485	0.360	0.662	0.872	0.865	0.741	0.453	0.698	0.500	0.120	0.126	0.849	0.949	0.998	1.000	0.999	0.999	0.999	0.063	0.989	0.996	0.959	0.936	0.936	0.982	0.987	0.988	0.014	0.541	0.947	0.999	1.000	0.998	0.991	0.994	0.949	0.969	0.739	0.201	0.263	0.804	0.950	0.988	0.978	0.994	0.898	0.034	0.212	0.090	0.911	0.991	0.992	0.993	0.976	0.945	0.291	0.416	0.461	0.461	0.081	0.396	0.966	0.940	0.927	0.943	0.072	0.889	0.936	0.086	0.988	0.987	0.994	0.991	0.539	0.462	0.450	0.824	0.979	0.964	0.146	0.056	0.143	0.137	0.132	0.135	0.140	0.143	0.138	0.145	0.987	0.993	0.991	0.923	0.952	0.951	0.171	0.694	0.703	0.872	0.879	0.323	0.449	0.118	0.188	0.082	0.065	0.159	0.066	0.781	0.854	0.940	0.970	0.724	0.569	0.222	0.123	0.049	0.042	0.049	0.651	0.528	0.179	0.170	0.883	0.946	0.918	0.933	0.970	0.981	0.099	0.081	0.054	0.021	0.020	0.016	0.013	0.869	0.822	0.910	0.084	0.472	0.983	0.992	0.999	0.999	0.995	0.141	0.993	0.887	0.146	0.986	0.965	0.964	0.858	0.915	0.883	0.873	0.938	0.446	0.458	0.363	0.343	0.408	0.904	0.913	0.648	0.390	0.034	0.081	0.043	0.484	0.632	0.618	0.597	0.546	0.684	0.456	0.784	0.710	0.500	0.985	0.996	0.998	0.998	0.958	0.970	0.941	0.927	0.933	0.945	0.972	0.997	0.993	0.081	0.081	0.072	0.013	0.015	0.007	0.002	0.003	0.003	0.059	0.081	0.078	0.076	0.071	0.033	0.685	0.979	0.999	0.991	0.999	0.999	0.950	0.816	0.104	0.020	0.074	0.071	0.023	0.088	0.008
ENSMUST00000210130.1_GM45627-001	0.006	0.474	0.562	0.558	0.013	0.796	0.903	0.970	0.963	0.117	0.979	0.905	0.904	0.991	0.990	0.981	0.963	0.871	0.566	0.229	0.726	0.840	0.858	0.776	0.138	0.099	0.031	0.524	0.625	0.686	0.614	0.536	0.739	0.820	0.820	0.482	0.684	0.949	0.910	0.896	0.055	0.051	0.013	0.164	0.997	0.996	0.937	0.964	0.696	0.672	0.642	0.710	0.507	0.631	0.671	0.672	0.629	0.175	0.040	0.039	0.132	0.147	0.296	0.320	0.324	0.351	0.201	0.115	0.118	0.517	0.614	0.651	0.663	0.680	0.827	0.926	0.939	0.921	0.915	0.059	0.057	0.114	0.114	0.114	0.115	0.998	0.999	0.996	0.897	0.569	0.216	0.221	0.533	0.886	0.926	0.873	0.886	0.888	0.884	0.889	0.922	0.061	0.936	0.929	0.885	0.840	0.086	0.573	0.569	0.567	0.658	0.658	0.655	0.850	0.827	0.679	0.445	0.044	0.013	0.035	0.025	0.684	0.689	0.882	0.931	0.932	0.718	0.740	0.796	0.773	0.935	0.952	0.218	0.133	0.292	0.306	0.320	0.297	0.693	0.699	0.664	0.630	0.614	0.897	0.636	0.334	0.330	0.679	0.997	0.998	0.995	0.995	0.672	0.063	0.064	0.981	0.998	0.998	0.997	0.917	0.013	0.012	0.757	0.941	0.963	0.997	0.997	0.049	0.003	0.001	0.000	0.000	0.996	0.997	0.997	0.933	0.744	0.907	0.987	0.990	0.991	0.964	0.044	0.696	0.767	0.864	0.935	0.131	0.920	0.953	0.952	0.051	0.143	0.045	0.058	0.102	0.162	0.127	0.171	0.023	0.837	0.850	0.854	0.858	0.857	0.808	0.707	0.275	0.258	0.297	0.343	0.527	0.528	0.536	0.483	0.216	0.036	0.051	0.112	0.168	0.223	0.553	0.601	0.785	0.733	0.807	0.889	0.830	0.527	0.439	0.460	0.423	0.604	0.498	0.690	0.524	0.967	0.993	0.993	0.764	0.736	0.019	0.725	0.744	0.968	0.400	0.273	0.380	0.172	0.348	0.145	0.123	0.593	0.637	0.660	0.093	0.920	0.940	0.859	0.560	0.905	0.665	0.971	0.942	0.334	0.290	0.344	0.440	0.596	0.487	0.405	0.141	0.039	0.181	0.086	0.029	0.245	0.789	0.629	0.463	0.391	0.378	0.368	0.804	0.781	0.432	0.487	0.545	0.767	0.549	0.275	0.305	0.665	0.771	0.424	0.402	0.318	0.207	0.362	0.314	0.067	0.187	0.305	0.449	0.203	0.761	0.885	0.893	0.944	0.982	0.944	0.160	0.097	0.022	0.842	0.873	0.870	0.879	0.740	0.621	0.122	0.309	0.062	0.572	0.701	0.734	0.690	0.734	0.679	0.701	0.550	0.084	0.032	0.027	0.008	0.119	0.471	0.489	0.420	0.591	0.399	0.287	0.339	0.405	0.479	0.377	0.227	0.066	0.272	0.612	0.943	0.994	0.967	0.911	0.789	0.929	0.940	0.953	0.945	0.931	0.700	0.078	0.905	0.956	0.967	0.939	0.944	0.784	0.907	0.990	0.986	0.928	0.911	0.970	0.971	0.972	0.080	0.093	0.092	0.095	0.100	0.078	0.970	0.910	0.917	0.928	0.994	0.999	0.991	0.978	0.122	0.117	0.067	0.004	0.043	0.036	0.006	0.024	0.014	0.015	0.044	0.657	0.837	0.945	0.956	0.963	0.983	0.967	0.994	0.990	0.890	0.879	0.888	0.887	0.882	0.949	0.982	0.999	0.993	0.977	0.332	0.122	0.857	0.834	0.891	0.878	0.048	0.032	0.083	0.062	0.958	0.971	0.955	0.878	0.254	0.276	0.310	0.075	0.668	0.733	0.984	0.984	0.953	0.858	0.856	0.881	0.881	0.375	0.415	0.540	0.336	0.284	0.532	0.498	0.307	0.737	0.653	0.293	0.111	0.407	0.548	0.764	0.850	0.786	0.335	0.346	0.262	0.039	0.718	0.790	0.689	0.667	0.587	0.301	0.326	0.325	0.971	0.987	0.995	0.952	0.974	0.966	0.939	0.950	0.856	0.637	0.061	0.113	0.108	0.099	0.060	0.096	0.052	0.071	0.077	0.070	0.808	0.988	0.960	0.948	0.935	0.952	0.204	0.311	0.300	0.989	0.986	0.870	0.866	0.877	0.892	0.419	0.987	0.863	0.780	0.822	0.007	0.860	0.956	0.983	0.984	0.993	0.963	0.973	0.967	0.970	0.185	0.038	0.025	0.025	0.033	0.192	0.143	0.089	0.847	0.900	0.994	0.993	0.975	0.937	0.999	0.997	0.983	0.908	0.971	0.986	0.991	0.144	0.994	0.991	0.983	0.977	0.877	0.947	0.305	0.060	0.947	0.987	0.994	0.993	0.991	0.835	0.001	0.003	0.073	0.017	0.005	0.007	0.006	0.003	0.022	0.003	0.012	0.071	0.835	0.997	0.999	0.999	0.988	0.995	0.218	0.225	0.402	0.362	0.371	0.912	0.981	0.963	0.961	0.990	0.502	0.533	0.507	0.532	0.987	0.993	0.965	0.455	0.415	0.076	0.381	0.282	0.041	0.046	0.029	0.029	0.216	0.228	0.386	0.437	0.336	0.605	0.656	0.040	0.887	0.995	0.994	0.981	0.878	0.008	0.930	0.997	0.997	0.994	0.985	0.986	0.993	0.993	0.989	0.974	0.977	0.937	0.354	0.425	0.387	0.574	0.972	0.988	0.961	0.511	0.522	0.010	0.476	0.529	0.497	0.991	0.692	0.774	0.752	0.186	0.258	0.195	0.402	0.519	0.649	0.279	0.164	0.223	0.509	0.517	0.516	0.492	0.475	0.929	0.904	0.806	0.489	0.183	0.322	0.336	0.408	0.846	0.825	0.547	0.567	0.033	0.019	0.096	0.125	0.113	0.561	0.641	0.616	0.470	0.040	0.022	0.958	0.994	0.993	0.980	0.980	0.975	0.974	0.978	0.997	0.999	0.999	0.902	0.036	0.006	0.887	0.963	0.976	0.979	0.918	0.050	0.676	0.865	0.863	0.932	0.896	0.904	0.930	0.877	0.513	0.378	0.681	0.503	0.313	0.271	0.196	0.046	0.015	0.026	0.307	0.344	0.584	0.936	0.954	0.923	0.922	0.871	0.884	0.682	0.665	0.645	0.639	0.832	0.886	0.831	0.476	0.931	0.940	0.845	0.562	0.626	0.531	0.539	0.566	0.377	0.853	0.799	0.835	0.843	0.942	0.961	0.846	0.142	0.885	0.896	0.942	0.075	0.859	0.879	0.878	0.877	0.792	0.048	0.053	0.709	0.746	0.141	0.171	0.149	0.123	0.131	0.757	0.771	0.167	0.179	0.849	0.858	0.867	0.939	0.953	0.112	0.972	0.972	0.790	0.016	0.017	0.009	0.009	0.990	0.997	0.994	0.979	0.006	0.007	0.957	0.993	0.987	0.007	0.985	0.991	0.972	0.001	0.000	0.004	0.006	0.006	0.976	0.989	0.986	0.004	0.983	0.989	0.952	0.002	0.005	0.980	0.998	0.997	0.991	0.037	0.854	0.981	0.981	0.986	0.959	0.792	0.623	0.131	0.188	0.538	0.484	0.216	0.144	0.841	0.951	0.987	0.993	0.972	0.971	0.074	0.153	0.115	0.980	1.000	0.991	0.888	0.895	0.900	0.958	0.094	0.088	0.023	0.008	0.093	0.206	0.950	0.979	0.978	0.862	0.991	0.157	0.956	0.804	0.026	0.027	0.876	0.923	0.922	0.742	0.010	0.029	0.102	0.105	0.022	0.095	0.819	0.995	0.995	0.980	0.150	0.150	0.908	0.969	0.164	0.234	0.924	0.857	0.937	0.959	0.886	0.054	0.070	0.043	0.132	0.183	0.235	0.895	0.772	0.846	0.828	0.168	0.954	0.991	0.967	0.122	0.117	0.030	0.033	0.976	0.978	0.864	0.870	0.866	0.741	0.142	0.149	0.922	0.994	0.987	0.939	0.902	0.771	0.541	0.562	0.666	0.994	0.996	0.903	0.804	0.878	0.751	0.647	0.129	0.109	0.058	0.009	0.400	0.515	0.447	0.315	0.522	0.922	0.984	0.935	0.704	0.893	0.905	0.898	0.305	0.349	0.499	0.429	0.340	0.245	0.321	0.388	0.353	0.247	0.426	0.421	0.810	0.905	0.852	0.664	0.663	0.445	0.437	0.310	0.338	0.315	0.320	0.016
ENSMUST00000130912.2_TCTN2-006	0.377	0.818	0.770	0.110	0.141	0.085	0.222	0.952	0.765	0.871	0.977	0.987	0.111	0.931	0.964	0.963	0.945	0.033	0.015	0.004	0.050	0.984	0.985	0.999	0.994	0.978	0.960	0.604	0.161	0.144	0.051	0.359	0.525	0.560	0.566	0.527	0.166	0.123	0.870	0.972	0.985	0.923	0.783	0.587	0.688	0.171	0.587	0.699	0.692	0.681	0.874	0.975	0.995	0.987	0.953	0.908	0.862	0.010	0.007	0.991	0.989	0.998	1.000	0.999	0.997	0.996	0.981	0.982	0.959	0.985	0.991	0.055	0.053	0.053	0.988	0.973	0.971	0.948	0.928	0.920	0.992	0.985	0.995	0.731	0.643	0.590	0.035	0.470	0.096	0.911	0.836	0.819	0.641	0.849	0.537	0.528	0.698	0.123	0.664	0.721	0.762	0.564	0.345	0.261	0.469	0.554	0.521	0.455	0.384	0.666	0.915	0.912	0.938	0.579	0.589	0.385	0.416	0.382	0.576	0.645	0.734	0.497	0.800	0.620	0.088	0.806	0.854	0.972	0.996	0.985	0.986	0.517	0.485	0.529	0.470	0.309	0.557	0.376	0.633	0.616	0.993	0.764	0.711	0.572	0.964	0.944	0.995	0.756	0.995	0.988	0.986	0.974	0.874	0.851	0.628	0.557	0.402	0.459	0.561	0.595	0.226	0.190	0.093	0.070	0.620	0.609	0.658	0.678	0.704	0.212	0.125	0.177	0.092	0.093	0.114	0.113	0.118	0.124	0.121	0.350	0.353	0.966	0.880	0.587	0.660	0.658	0.941	0.983	0.957	0.861	0.935	0.953	0.977	0.884	0.856	0.938	0.030	0.145	0.147	0.977	0.986	0.877	0.894	0.884	0.027	0.891	0.628	0.111	0.128	0.123	0.115	0.533	0.981	0.120	0.954	0.905	0.941	0.969	0.916	0.071	0.098	0.921	0.931	0.888	0.105	0.995	0.997	0.104	0.891	0.920	0.967	0.964	0.894	0.126	0.058	0.565	0.738	0.689	0.762	0.765	0.078	0.794	0.355	0.993	0.995	0.996	0.962	0.978	0.601	0.375	0.350	0.644	0.630	0.982	0.689	0.995	0.982	0.980	0.892	0.035	0.603	0.965	0.972	0.961	0.930	0.616	0.380	0.584	0.522	0.739	0.521	0.314	0.846	0.766	0.515	0.433	0.011	0.129	0.455	0.911	0.950	0.781	0.705	0.242	0.146	0.167	0.786	0.987	0.998	0.998	0.995	0.957	0.041	0.946	0.991	0.999	0.998	0.994	0.990	0.993	0.994	0.909	0.595	0.615	0.144	0.118	0.078	0.646	0.546	0.487	0.445	0.327	0.089	0.417	0.226	0.980	0.957	0.961	0.950	0.951	0.043	0.265	0.607	0.661	0.588	0.846	0.955	0.980	0.980	0.967	0.012	0.973	0.968	0.742	0.715	0.036	0.016	0.017	0.189	0.680	0.982	0.979	0.627	0.971	0.414	0.268	0.024	0.594	0.989	0.997	0.985	1.000	0.997	0.981	0.997	0.142	0.501	0.945	0.773	0.674	0.295	0.336	0.181	0.036	0.036	0.222	0.616	0.799	0.614	0.124	0.153	0.094	0.110	0.109	0.099	0.038	0.009	0.047	0.072	0.450	0.335	0.202	0.079	0.661	0.782	0.843	0.984	0.238	0.225	0.520	0.937	0.983	0.995	0.801	0.310	0.311	0.312	0.291	0.775	0.995	0.906	0.698	0.068	0.376	0.022	0.020	0.914	0.927	0.953	0.972	0.667	0.971	0.829	0.493	0.457	0.291	0.053	0.032	0.013	0.011	0.613	0.679	0.635	0.367	0.333	0.035	0.153	0.133	0.877	0.928	0.959	0.957	0.974	0.965	0.778	0.754	0.344	0.359	0.041	0.892	0.907	0.904	0.424	0.138	0.259	0.875	0.672	0.023	0.899	0.913	0.038	0.975	0.974	0.973	0.937	0.547	0.015	0.346	0.619	0.898	0.583	0.940	0.965	0.968	0.976	0.945	0.023	0.271	0.399	0.341	0.121	0.070	0.009	0.539	0.949	0.951	0.474	0.487	0.971	0.989	0.998	0.995	0.955	0.039	0.039	0.055	0.984	0.959	0.959	0.959	0.958	0.779	0.976	0.992	0.991	0.964	0.031	0.017	0.714	0.011	0.991	0.989	0.031	0.989	0.995	0.994	0.996	0.996	0.992	0.983	0.394	0.922	0.867	0.001	0.009	0.993	0.998	0.998	0.998	0.987	0.460	0.034	0.478	0.959	0.974	0.955	0.083	0.847	0.811	0.136	0.404	0.785	0.680	0.493	0.540	0.714	0.673	0.209	0.272	0.339	0.464	0.481	0.878	0.595	0.792	0.935	0.728	0.599	0.393	0.447	0.923	0.811	0.993	0.993	0.968	0.972	0.968	0.973	0.940	0.761	0.755	0.885	0.305	0.757	0.793	0.769	0.094	0.279	0.291	0.341	0.022	0.014	0.033	0.060	0.078	0.020	0.353	0.993	0.990	0.758	0.145	0.687	0.720	0.876	0.214	0.956	0.993	0.998	0.999	0.999	0.991	0.990	0.971	0.979	0.686	0.808	0.880	0.902	0.769	0.782	0.947	0.338	0.846	0.868	0.856	0.790	0.778	0.539	0.080	0.630	0.995	0.999	0.999	0.999	1.000	1.000	0.998	0.001	0.001	0.001	0.001	0.001	0.001	0.998	1.000	1.000	1.000	0.999	1.000	0.994	0.664	0.098	0.138	0.154	0.209	0.107	0.225	0.193	0.026	0.179	0.306	0.404	0.454	0.904	0.982	0.944	0.486	0.406	0.772	0.816	0.809	0.985	0.985	0.996	0.781	0.736	0.018	0.015	0.065	0.011	0.041	0.021	0.259	0.974	0.993	0.994	0.991	0.003	0.819	0.709	0.485	0.277	0.569	0.733	0.546	0.375	0.878	0.997	0.998	0.882	0.645	0.649	0.650	0.637	0.763	0.798	0.812	0.799	0.983	0.985	0.997	0.805	0.386	0.751	0.990	0.982	0.991	0.667	0.284	0.538	0.395	0.195	0.315	0.113	0.100	0.138	0.092	0.227	0.313	0.401	0.424	0.319	0.092	0.282	0.565	0.667	0.681	0.698	0.315	0.553	0.550	0.233	0.781	0.994	0.994	0.996	0.999	1.000	1.000	0.993	0.999	0.999	1.000	0.999	0.999	1.000	0.994	0.944	0.998	0.999	0.990	0.001	0.998	1.000	0.999	0.999	0.996	0.935	0.957	0.957	0.886	0.484	0.486	0.353	0.114	0.049	0.473	0.757	0.926	0.947	0.598	0.965	0.974	0.881	0.413	0.478	0.878	0.886	0.817	0.944	0.999	0.980	0.801	0.684	0.774	0.869	0.739	0.910	0.975	0.342	0.157	0.647	0.268	0.270	0.269	0.264	0.755	0.350	0.088	0.697	0.810	0.933	0.935	0.678	0.598	0.026	0.038	0.034	0.024	0.570	0.837	0.819	0.908	0.817	0.703	0.044	0.196	0.166	0.596	0.310	0.937	0.946	0.909	0.939	0.400	0.680	0.644	0.064	0.649	0.660	0.458	0.047	0.144	0.157	0.409	0.581	0.560	0.059	0.048	0.861	0.954	0.243	0.249	0.812	0.814	0.785	0.837	0.462	0.079	0.103	0.098	0.054	0.075	0.176	0.673	0.759	0.722	0.040	0.099	0.903	0.927	0.045	0.952	0.980	0.997	0.975	0.881	0.107	0.058	0.040	0.035	0.093	0.093	0.111	0.158	0.837	0.889	0.979	0.978	0.912	0.920	0.833	0.028	0.903	0.905	0.648	0.939	0.968	0.969	0.886	0.874	0.760	0.773	0.966	0.917	0.984	0.982	0.998	0.955	0.279	0.788	0.902	0.631	0.827	0.634	0.982	0.869	0.685	0.973	0.974	0.999	0.999	0.821	0.024	0.265	0.271	0.773	0.748	0.742	0.737	0.721	0.701	0.908	0.871	0.395	0.107	0.219	0.479	0.505	0.843	0.667	0.731	0.056	0.935	0.916	0.798	0.578	0.383	0.366	0.407	0.407	0.617	0.237	0.015	0.837	0.958	0.937	0.963	0.027	0.008	0.005	0.997	0.998	0.999	0.999	0.998	0.000	0.990	1.000	0.998	0.001	0.001	0.000	0.944	0.994	1.000	0.999	0.999	1.000	1.000	0.999	0.000	0.993	1.000	1.000	0.998	0.998	1.000	1.000	0.962	0.971	0.973	0.630	0.952	0.618	0.680	0.457	0.166	0.009	0.010	0.153	0.427	0.688	0.649	0.407	0.295	0.457	0.729	0.786	0.430	0.377	0.143	0.123	0.207	0.206	0.246	0.278	0.158	0.003	0.011	0.114	0.365	0.461	0.562	0.797	0.799	0.797	0.795	0.551	0.606	0.809	0.807	0.998	0.990	0.990	0.849	0.989	0.604	0.691	0.358	0.986	0.991	0.956	0.349	0.660	0.546	0.112	0.163	0.171	0.050	0.053	0.126	0.139	0.750	0.687	0.027	0.515	0.731	0.748	0.190	0.025	0.153	0.524	0.562	0.954	0.966	0.681	0.640	0.839	0.841	0.741	0.631	0.201	0.440	0.446	0.348	0.207	0.265	0.150	0.887	0.945	0.921	0.919	0.591	0.022	0.981	0.995	0.999	1.000	0.997	0.999	0.997	0.000	0.992	0.993	0.992	0.993	0.843	0.039	0.157	0.839	0.890	0.301	0.669	0.668	0.964	0.301	0.309	0.029	0.004	0.004	0.003	0.002	0.015	0.923	0.710	0.700	0.977	0.996	0.992	0.998	0.974	0.979	0.978	0.999	1.000	0.993	0.043	0.059	0.375	0.400	0.411	0.516	0.444	0.362	0.463	0.500	0.790	0.827	0.643	0.576	0.579	0.859	0.841	0.922	0.233	0.422	0.366	0.333	0.251	0.163	0.629	0.745	0.746	0.644	0.573	0.585	0.841	0.906	0.953	0.704	0.796	0.643	0.714	0.016	0.887	0.884	0.899	0.987	0.990	0.107	0.642	0.356	0.098	0.082	0.069	0.002	0.006	0.618	0.518	0.976	0.982	0.970	0.963	0.899	0.071	0.298	0.226	0.449	0.406	0.197	0.216	0.158	0.279	0.458	0.472	0.652	0.558	0.607	0.424	0.346	0.384	0.028	0.940	0.995	0.995	0.891	0.910	0.938	0.876	0.996	0.999	0.997	0.999	0.977	0.012	0.001	0.000	0.001	0.011	0.020	0.001	0.001	0.985	0.999	0.993	0.997	0.988	0.015	0.069	0.120	0.022	0.066	0.059	0.042	0.037	0.112	0.082	0.019	0.038	0.961	0.982	0.926	0.983	0.987	0.953	0.957	0.652	0.590	0.557	0.666	0.617	0.677	0.728	0.813	0.860	0.773	0.263	0.573	0.274	0.387	0.176	0.422	0.451	0.364	0.412	0.648	0.827	0.863	0.862	0.793	0.016	0.045	0.953	0.974	0.930	0.921	0.993	0.986	0.682	0.100	0.000	0.087	0.670	0.974	0.998	0.998	0.989	0.990	0.988	0.159	0.144	0.653	0.688	0.825	0.782	0.860	0.696	0.656	0.637	0.794	0.847	0.776	0.996	0.998	0.998	0.835	0.105	0.246	0.164	0.247	0.993	0.922	0.883	0.952	0.989	0.939	0.594	0.098	0.093	0.081	0.506	0.878	0.938	0.950	0.928	0.991	0.976	0.051	0.028	0.004	0.973	0.977	0.975	0.977	0.995	0.979	0.997	0.996	0.940	0.804	0.394	0.410	0.230	0.317	0.327	0.658	0.358	0.011	0.118	0.006	0.825	0.795	0.992	0.997	0.999	1.000	0.998	0.989	0.989	0.989	0.990	0.989	0.987	0.981	0.440	0.487	0.809	0.701	0.963	0.507	0.394	0.044	0.049	0.432	0.657	0.761	0.425	0.201	0.480	0.548	0.294	0.548	0.256	0.983	0.998	1.000	0.998	0.998	0.976	0.998	0.997	0.985	0.064	0.078	0.857	0.991	0.951	0.952	0.991	0.958	0.984	0.993	0.565	0.536	0.961	0.967	0.889	0.045	0.062	0.030	0.093	0.098	0.982	0.935	0.924	0.992	0.971	0.939	0.012	0.909	0.981	0.945	0.146	0.969	0.979	0.989	0.947	0.938	0.038	0.052	0.052	0.022	0.024	0.023	0.028	0.943	0.947	0.943	0.958	0.935	0.947	0.967	0.971	0.121	0.044	0.021	0.021	0.052	0.065	0.957	0.959	0.976	0.978	0.956	0.847	0.978	0.990	0.970	1.000	1.000	0.999	0.999	0.975	0.933	0.263	0.495	0.638	0.611	0.862	0.607	0.099	0.714	0.997	0.998	0.997	0.999	0.999	0.997	0.081	0.471	0.027	0.024	0.921	0.969	0.034	0.003	0.003	0.001	0.001	0.968	0.958	0.081	0.096	0.415	0.993	1.000	1.000	0.998	0.998	0.998	0.891	0.586	0.493	0.552	0.261	0.435	0.288	0.308	0.116	0.067	0.657	0.753	0.842	0.862	0.871	0.200	0.776	0.806	0.756	0.868	0.727	0.909	0.194	0.895	0.925	0.983	0.952	0.271	0.195	0.175	0.928	0.991	1.000	0.997	0.839	0.826	0.824	0.635	0.026	0.003	0.247	0.871	0.843	0.616	0.127	0.140	0.717	0.780	0.744	0.502	0.809	0.903	0.508	0.954	0.373	0.856	0.796	0.978	0.988	0.910	0.987	0.738	0.799	0.642	0.472	0.270	0.354	0.679	0.691	0.628	0.736	0.751	0.547	0.547	0.340	0.443	0.500	0.500	0.506	0.500	0.762	0.072	0.572	0.520	0.963	0.993	0.982	0.997	0.953	0.554	0.549	0.751	0.969	0.971	0.981	0.924	0.994	0.993	0.993	0.993	0.987	0.325	0.408	0.939	0.514	0.982	0.996	0.995	0.991	0.990	0.997	0.984	0.002	0.993	0.990	0.030	0.749	0.022	0.021	0.972	0.989	0.989	0.962	0.262	0.252	0.345	0.191	0.447	0.639	0.957	0.978	0.792	0.254	0.249	0.226	0.227	0.810	0.847	0.833	0.911	0.963	0.777	0.722	0.705	0.513	0.552	0.887	0.663	0.991	0.992	0.941	0.968	0.896	0.983	0.980	0.639	0.568	0.007	0.070	0.714	0.986	0.848	0.483	0.418	0.180	0.295	0.887	0.853	0.538	0.894	0.919	0.870	0.669	0.833	0.689	0.977	0.967	0.996	0.997	0.996	0.999	0.983	0.010	0.663	0.712	0.998	1.000	0.998	0.992	0.391	0.386	0.114	0.014	0.595	0.912	0.916	0.888	0.061	0.064	0.007	0.382	0.394	0.360	0.372	0.013	0.987	0.994	0.985	0.354	0.989	0.999	0.823	0.822	0.996	0.990	0.993	0.970	0.654	0.651	0.981	0.983	0.701	0.638	0.638	0.648	0.644	0.005	0.340	0.997	0.999	1.000	0.658	0.967	0.993	0.997	0.753	0.739	0.611	0.785	0.865	0.713	0.990	0.993	0.973	0.702	0.760	0.764	0.167	0.177	0.173	0.700	0.479	0.952	0.996	0.995	0.999	0.997	0.999	0.999	0.996	0.985	0.870	0.158	0.004	0.002	0.003	0.160	0.125	0.829	0.945	0.958	0.999	0.999	0.999	0.999	0.997	0.994	0.656	0.042	0.607	0.409	0.954	0.967	0.976	0.991	0.142	0.147	0.125	0.022	0.029	0.862	0.914	0.922	0.859	0.082	0.908	0.788	0.660	0.980	0.977	0.918	0.619	0.654	0.689	0.847	0.547	0.644	0.915	0.435	0.564	0.654	0.715	0.715	0.834	0.297	0.881	0.982	0.993	0.981	0.283	0.282	0.030	0.270	0.953	0.725	0.710	0.855	0.296	0.838	0.718	0.850	0.781	0.628	0.930	0.310	0.621	0.872	0.891	0.327	0.645	0.413	0.352	0.628	0.729	0.492	0.599	0.458	0.283	0.684	0.952	0.924	0.245	0.242	0.609	0.577	0.436	0.140	0.062	0.097	0.337	0.796	0.608	0.519	0.540	0.888	0.843	0.651	0.669	0.729	0.699	0.618	0.899	0.720	0.492	0.903	0.713	0.429	0.892	0.623	0.661	0.661	0.653	0.656	0.655	0.048	0.654	0.635	0.648	0.650	0.705	0.868	0.969	0.348	0.329	0.333	0.966	0.970	0.970	0.984	0.052	0.038	0.035	0.268	0.305	0.959	0.952	0.896	0.677	0.687	0.691	0.702	0.846	0.060	0.952	0.924	0.913	0.908	0.072	0.050	0.054	0.095	0.990	0.946	0.899	0.925	0.109	0.696	0.918	0.958	0.760	0.167	0.232	0.918	0.887	0.994	0.985	0.877	0.922	0.047	0.932	0.901	0.772	0.840	0.830	0.244	0.305	0.303	0.084	0.642	0.687	0.954	0.936	0.918	0.668	0.951	0.988	0.353	0.320	0.748	0.588	0.603	0.810	0.423	0.928	0.926	0.801	0.349	0.327	0.404	0.402	0.407	0.048	0.022	0.044	0.055	0.042	0.524	0.782	0.724	0.498	0.963	0.983	0.998	0.966	0.817	0.830	0.096	0.043	0.105	0.874	0.902	0.930	0.347	0.079	0.070	0.737	0.983	0.989	0.945	0.968	0.932	0.049	0.054	0.986	0.988	0.982	0.950	0.014	0.001	0.017	0.973	0.997	0.993	0.966	0.022	0.028	0.939	0.932	0.988	0.992	0.968	0.964	0.809	0.830	0.902	0.075	0.187	0.198	0.898	0.734	0.894	0.642	0.891	0.913	0.662	0.837	0.964	0.782	0.803	0.767	0.978	0.887	0.892	0.707	0.748	0.767	0.785	0.695	0.172	0.758	0.654	0.731	0.739	0.965	0.944	0.205	0.017	0.038	0.030	0.712	0.993	0.998	1.000	0.998	0.994	0.297	0.298	0.948	0.999	0.958	0.704	0.702	0.998	0.298	0.995	0.993	0.288	0.247	0.343	0.357	0.120	0.688	0.690	0.984	0.995	0.992	0.793	0.289	0.099	0.335	0.852	0.919	0.915	0.838	0.188	0.181	0.213	0.216	0.333	0.223	0.171	0.029	0.128	0.146	0.066	0.057	0.033	0.230	0.900	0.962	0.919	0.794	0.665	0.694	0.974	0.993	0.998	0.992	0.334	0.344	0.060	0.043	0.945	0.963	0.950	0.656	0.995	0.997	0.987	0.929	0.698	0.469	0.474	0.508	0.498	0.513	0.486	0.636	0.694	0.893	0.974	0.994	0.997	0.872	0.574	0.655	0.774	0.954	0.813	0.442	0.454	0.471	0.858	0.987	0.609	0.374	0.469	0.391	0.385	0.407	0.499	0.821	0.765	0.560	0.305	0.061	0.206	0.208	0.208	0.610	0.705	0.162	0.918	0.984	0.835	0.835	0.838	0.846	0.847	0.019	0.160	0.159	0.158	0.157	0.011	0.167	0.997	0.980	0.837	0.981	0.999	0.992	0.902	0.055	0.590	0.605	0.144	0.411	0.353	0.085	0.804	0.937	0.943	0.932	0.952	0.956	0.955	0.950	0.958	0.995	0.999	0.998	0.987	0.988	0.991	0.968	0.965	0.962	0.961	0.026	0.876	0.950	0.987	0.979	0.863	0.842	0.607	0.987	0.993	0.997	0.992	0.992	0.975	0.773	0.118	0.003	0.037	0.037	0.036	0.035	0.915	0.979	0.989	0.993	0.993	0.971	0.979	0.083	0.086	0.095	0.176	0.314	0.653	0.967	0.953	0.853	0.781	0.834	0.916	0.925	0.786	0.786	0.710	0.008	0.016	0.052	0.022	0.451	0.993	0.996	0.995	0.990	0.948	0.823	0.045	0.156	0.167	0.167	0.154	0.030	0.839	0.878	0.877	0.998	1.000	0.996	0.894	0.822	0.965	0.965	0.858	0.031	0.046	0.884	0.903	0.902	0.921	0.062	0.027	0.025	0.100	0.125	0.196	0.165	0.158	0.086	0.009	0.040	0.047	0.073	0.078	0.093	0.884	0.961	0.974	0.962	0.114	0.092	0.916	0.966	0.972	0.855	0.505	0.207	0.044	0.047	0.042	0.045	0.324	0.241	0.690	0.821	0.798	0.518	0.337
ENSMUST00000111461.10_PTPMT1-001	0.034	0.481	0.964	0.916	0.879	0.238	0.036	0.993	0.999	1.000	1.000	0.999	0.993	0.002	0.000	0.000	0.000	0.000	0.000	0.995	0.999	1.000	1.000	0.999	0.993	0.008	0.016	0.762	0.697	0.510	0.201	0.385	0.654	0.650	0.225	0.084	0.729	0.935	0.927	0.920	0.910	0.873	0.587	0.022	0.065	0.018	0.014	0.473	0.419	0.714	0.815	0.986	0.995	1.000	0.951	0.046	0.046	0.045	0.995	1.000	1.000	0.999	0.998	1.000	1.000	0.998	0.996	0.999	1.000	1.000	0.968	0.000	0.000	0.000	0.000	0.968	1.000	1.000	0.999	0.997	0.000	0.000	0.000	0.000	0.998	1.000	1.000	0.998	0.999	1.000	0.999	0.995	0.005	0.013	0.922	0.989	0.985	0.969	0.984	0.881	0.470	0.814	0.999	0.998	0.999	0.998	0.998	0.999	0.995	0.982	0.103	0.087	0.071	0.125	0.181	0.134	0.223	0.078	0.782	0.893	0.922	0.924	0.781	0.285	0.144	0.222	0.251	0.228	0.303	0.680	0.907	0.817	0.801	0.648	0.381	0.088	0.392	0.637	0.581	0.869	0.563	0.963	0.963	0.855	0.624	0.093	0.754	0.754	0.728	0.724	0.719	0.984	0.995	0.237	0.326	0.372	0.914	0.926	0.928	0.915	0.986	0.991	0.999	0.930	0.015	0.301	0.297	0.010	0.990	0.987	0.983	0.992	0.999	1.000	1.000	0.992	0.407	0.318	0.279	0.699	0.682	0.681	0.681	0.683	0.979	0.998	0.324	0.834	0.994	0.999	0.996	0.559	0.594	0.018	0.209	0.137	0.617	0.573	0.059	0.069	0.564	0.344	0.775	0.760	0.715	0.653	0.088	0.957	0.995	0.994	0.995	0.972	0.996	0.070	0.032	0.971	0.997	0.999	0.999	0.948	0.003	0.927	0.946	0.961	0.058	0.106	0.981	0.980	0.941	0.997	0.999	0.993	0.957	0.041	0.980	0.981	0.980	0.909	0.020	0.925	0.977	0.999	0.998	0.805	0.998	0.900	0.221	0.217	0.161	0.853	0.954	0.951	0.994	0.997	0.988	0.896	0.238	0.211	0.316	0.281	0.749	0.803	0.850	0.453	0.419	0.462	0.997	0.999	0.929	0.998	0.949	0.954	0.002	0.754	0.999	1.000	0.988	0.027	0.992	0.992	0.999	1.000	0.505	0.505	0.994	0.986	0.999	0.995	0.986	0.000	0.000	0.000	0.041	0.988	0.962	0.990	1.000	0.999	0.991	0.999	0.999	1.000	1.000	1.000	1.000	0.999	0.798	0.983	0.993	0.106	0.995	0.891	0.936	0.951	0.953	0.982	0.974	0.996	0.862	0.200	0.204	0.277	0.159	0.242	0.091	0.041	0.008	0.273	0.570	0.369	0.708	0.992	0.949	0.997	0.939	0.081	0.977	0.984	0.998	0.079	0.993	0.973	0.960	0.106	0.106	0.033	0.052	0.074	0.126	0.149	0.137	0.911	0.953	0.923	0.936	0.943	0.939	0.034	0.951	0.990	0.982	0.954	0.862	0.874	0.972	0.742	0.836	0.878	0.659	0.940	0.916	0.325	0.859	0.950	0.428	0.829	0.601	0.142	0.057	0.054	0.012	0.959	0.996	0.996	0.994	0.999	0.907	0.986	0.993	0.970	0.964	0.976	0.986	0.966	0.973	0.947	0.964	0.087	0.042	0.989	0.993	0.974	0.071	0.075	0.080	0.071	0.986	0.991	0.992	0.131	0.108	0.968	0.975	0.994	0.996	0.997	0.926	0.984	0.996	0.963	0.966	0.980	0.972	0.940	0.916	0.990	0.989	0.199	0.195	0.110	0.768	0.922	0.882	0.925	0.333	0.964	0.995	0.372	0.911	0.738	0.905	0.913	0.923	0.941	0.939	0.946	0.883	0.925	0.955	0.996	0.993	0.853	0.156	0.147	0.147	0.142	0.168	0.159	0.153	0.771	0.920	0.947	0.984	0.995	0.937	0.980	0.988	0.276	0.963	0.995	0.996	0.988	0.973	0.990	0.985	0.978	0.017	0.929	0.983	0.962	0.991	0.993	0.998	1.000	1.000	0.993	1.000	0.999	0.810	0.531	0.013	0.001	0.009	0.531	0.528	0.303	0.999	1.000	0.991	1.000	1.000	1.000	1.000	0.983	0.599	0.873	0.969	0.149	0.977	0.989	0.547	0.741	0.736	0.991	0.014	0.999	0.985	0.996	0.999	0.928	0.998	0.954	0.951	0.966	0.449	0.001	0.963	0.996	0.629	0.999	0.998	1.000	0.999	1.000	0.999	0.995	0.000	0.027	0.000	0.000	0.000	0.001	0.028	0.994	0.999	1.000	0.999	1.000	0.998	0.684	0.315	0.997	0.994	0.914	0.934	0.994	0.998	0.997	0.999	0.999	0.991	0.995	0.999	0.017	0.995	0.988	0.988	0.803	0.987	0.216	0.954	0.995	0.994	0.990	0.994	0.990	0.965	0.513	0.073	0.976	0.972	0.011	0.992	0.988	0.991	1.000	0.991	0.987	0.994	0.995	0.973	0.906	0.898	0.892	0.697	0.633	0.014	0.224	0.906	0.753	0.815	0.767	0.009	0.145	0.139	0.043	0.800	0.995	0.961	0.879	0.255	0.815	0.755	0.769	0.119	0.193	0.957	0.971	0.995	0.900	0.804	0.793	0.595	0.476	0.547	0.190	0.441	0.100	0.225	0.092	0.074	0.019	0.222	0.538	0.219	0.214	0.617	0.375	0.171	0.750	0.025	0.807	0.867	0.968	0.979	0.797	0.980	0.926	0.962	0.084	0.961	0.995	0.998	0.989	0.990	0.991	0.983	0.985	0.986	0.013	0.980	0.981	0.017	0.481	0.012	0.005	0.052	0.987	0.985	0.993	0.990	0.429	0.984	0.974	0.996	0.997	0.998	0.970	0.964	0.010	0.487	0.771	0.731	0.671	0.020	0.020	0.223	0.309	0.151	0.238	0.326	0.153	0.868	0.997	0.995	0.907	0.951	0.952	0.034	0.913	0.920	0.010	0.039	0.042	0.056	0.069	0.932	0.922	0.898	0.952	0.987	0.991	0.915	0.937	0.929	0.915	0.729	0.185	0.474	0.064	0.954	0.958	0.996	0.997	0.993	0.992	0.968	0.029	0.048	0.990	0.997	0.948	0.034	0.976	0.999	0.998	0.989	0.962	0.066	0.029	0.001	0.003	0.974	0.979	0.970	0.991	0.994	0.946	0.908	0.982	0.992	0.999	0.996	0.449	0.997	0.551	0.600	0.553	0.486	0.060	0.115	0.074	0.933	0.905	0.456	0.453	0.460	0.996	0.996	0.552	0.985	0.970	0.464	0.496	0.447	0.720	0.552	0.553	0.550	0.661	0.527	0.910	1.000	0.996	0.997	0.940	0.981	0.748	0.882	0.834	0.409	0.367	0.355	0.312	0.341	0.341	0.326	0.396	0.971	0.975	0.861	0.818	0.007	0.010	0.007	0.971	0.987	0.988	0.988	0.003	0.003	0.001	0.002	0.003	0.997	0.999	0.993	0.989	0.764	0.950	0.952	0.954	0.962	0.632	0.298	0.506	0.851	0.872	0.454	0.430	0.424	0.281	0.276	0.304	0.362	0.381	0.378	0.360	0.079	0.687	0.865	0.950	0.952	0.909	0.974	0.798	0.797	0.726	0.597	0.720	0.745	0.741	0.746	0.728	0.843	0.925	0.904	0.903	0.866	0.310	0.164	0.615	0.890	0.947	0.964	0.907	0.087	0.405	0.411	0.918	0.574	0.081	0.338	0.822	0.741	0.994	0.988	0.993	0.439	0.589	0.575	0.587	0.579	0.524	0.474	0.942	0.934	0.908	0.505	0.234	0.467	0.935	0.997	0.999	0.999	0.997	0.993	0.000	0.000	0.001	0.002	0.994	0.998	1.000	0.999	0.996	0.858	0.222	0.373	0.387	0.674	0.391	0.889	0.908	0.883	0.909	0.072	0.474	0.506	0.916	0.909	0.929	0.524	0.493	0.380	0.200	0.197	0.188	0.338	0.385	0.963	0.983	0.991	0.933	0.788	0.690	0.776	0.765	0.742	0.628	0.996	0.995	0.997	0.997	0.999	1.000	1.000	0.999	0.817	0.076	0.053	0.633	0.918	0.916	0.930	0.979	0.918	0.972	0.384	0.415	0.388	0.913	0.565	0.556	0.300	0.011	0.012	0.015	0.041	0.292	0.705	0.891	0.905	0.829	0.616	0.299	0.323	0.292	0.251	0.816	0.902	0.742	0.894	0.935	0.927	0.193	0.070	0.325	0.030	0.977	0.987	0.940	0.058	0.042	0.050	0.964	0.935	0.941	0.041	0.488	0.065	0.898	0.996	0.995	0.948	0.866	0.191	0.794	0.819	0.667	0.572	0.102	0.036	0.002	0.376	0.861	0.872	0.416	0.801	0.961	0.986	0.974	0.788	0.272	0.121	0.049	0.923	0.889	0.904	0.879	0.812	0.776	0.165	0.262	0.507	0.649	0.515	0.437	0.087	0.498	0.804	0.779	0.682	0.916	0.977	0.993	0.894	0.838	0.007	0.859	0.926	0.931	0.099	0.104	0.905	0.902	0.767	0.639	0.033	0.007	0.012	0.102	0.739	0.107	0.868	0.867	0.864	0.095	0.091	0.955	0.930	0.887	0.050	0.039	0.850	0.948	0.949	0.918	0.945	0.330	0.799	0.732	0.317	0.009	0.086	0.199	0.700	0.833	0.739	0.343	0.144	0.811	0.802	0.765	0.873	0.851	0.923	0.967	0.914	0.947	0.903	0.446	0.409	0.289	0.053	0.064	0.147	0.082	0.048	0.160	0.525	0.639	0.692	0.727	0.900	0.832	0.809	0.349	0.681	0.834	0.847	0.829	0.699	0.192	0.128	0.269	0.918	0.896	0.908	0.885	0.680	0.045	0.284	0.272	0.300	0.265	0.065	0.086	0.615	0.556	0.645	0.811	0.809	0.703	0.545	0.076	0.925	0.901	0.925	0.136	0.797	0.795	0.703	0.009	0.010	0.983	0.986	0.983	0.979	0.026	0.041	0.054	0.002	0.002	0.005	0.008	0.005	0.018	0.015	0.014	0.013	0.049	0.007	0.025	0.967	0.975	0.987	0.979	0.011	0.001	0.187	0.920	0.990	0.991	0.235	0.773	0.987	0.991	0.358	0.360	0.641	0.807	0.675	0.799	0.882	0.967	0.970	0.979	0.963	0.940	0.961	0.063	0.922	0.849	0.987	0.993	0.997	0.979	0.027	0.032	0.125	0.014	0.996	0.998	0.994	0.003	0.945	0.998	0.997	0.002	0.007	0.006	0.005	0.485	0.511	0.004	0.001	0.001	0.002	0.003	0.019	0.490	0.465	0.016	0.004	0.005	0.999	1.000	0.949	0.000	0.995	1.000	0.993	0.001	0.134	0.003	0.045	0.995	0.994	0.998	0.588	0.473	0.831	0.607	0.351	0.053	0.951	0.988	0.994	0.954	0.955	0.954	0.882	0.698	0.481	0.772	0.519	0.581	0.230	0.384	0.334	0.273	0.348	0.413	0.371	0.312	0.360	0.351	0.290	0.101	0.825	0.892	0.962	0.995	0.993	0.994	0.996	0.998	0.006	0.421	0.992	0.995	0.993	0.994	0.993	0.964	0.905	0.045	0.757	0.832	0.862	0.871	0.861	0.790	0.027	0.019	0.019	0.015	0.894	0.959	0.984	0.991	0.992	0.988	0.009	0.009	0.009	0.009	0.982	0.991	0.992	0.987	0.972	0.919	0.032	0.040	0.043	0.025	0.840	0.908	0.876	0.868	0.962	0.882	0.946	0.961	0.809	0.768	0.015	0.022	0.029	0.034	0.935	0.982	0.951	0.953	0.168	0.187	0.227	0.175	0.080	0.083	0.338	0.412	0.126	0.037	0.591	0.701	0.746	0.115	0.610	0.825	0.827	0.770	0.063	0.010	0.882	0.961	0.992	0.948	0.062	0.063	0.061	0.006	0.138	0.901	0.938	0.914	0.750	0.023	0.094	0.335	0.758	0.748	0.634	0.626	0.007	0.786	0.821	0.721	0.092	0.364	0.292	0.153	0.117	0.166	0.094	0.913	0.968	0.996	0.996	0.993	0.994	0.991	0.418	0.001	0.996	0.996	0.998	0.998	0.994	0.984	0.947	0.837	0.283	0.292	0.393	0.393	0.349	0.167	0.112	0.575	0.896	0.882	0.858	0.370	0.534	0.840	0.908	0.906	0.959	0.964	0.945	0.770	0.018	0.908	0.917	0.051	0.998	0.999	0.985	0.969	0.849	0.005	0.015	0.017	0.017	0.017	0.857	0.980	0.993	0.980	0.969	0.027	0.920	0.949	0.579	0.472	0.513	0.695	0.739	0.848	0.830	0.851	0.831	0.907	0.653	0.902	0.959	0.816	0.078	0.082	0.088	0.074	0.049	0.073	0.779	0.876	0.944	0.999	0.997	0.024	0.788	0.898	0.167	0.146	0.011	0.121	0.028	0.234	0.995	0.983	0.158	0.976	0.974	0.964	0.914	0.692	0.021	0.028	0.053	0.024	0.094	0.107	0.113	0.124	0.155	0.122	0.176	0.143	0.149	0.147	0.587	0.634	0.753	0.789	0.916	0.906	0.917	0.907	0.814	0.728	0.435	0.499	0.469	0.834	0.766	0.884	0.529
ENSMUST00000211642.1_GM45322-001	0.461	0.712	0.676	0.572	0.327	0.337	0.438	0.341	0.734	0.720	0.753	0.632	0.284	0.073	0.352	0.624	0.756	0.785	0.480	0.418	0.459	0.600	0.676	0.605	0.289	0.351	0.297	0.231	0.815	0.986	0.980	0.937	0.967	0.960	0.839	0.474	0.747	0.413	0.431	0.422	0.360	0.400	0.204	0.467	0.178	0.402	0.543	0.916	0.873	0.896	0.901	0.754	0.490	0.756	0.756	0.773	0.528	0.503	0.665	0.382	0.160	0.161	0.228	0.138	0.378	0.384	0.440	0.370	0.356	0.562	0.607	0.489	0.712	0.669	0.807	0.808	0.716	0.478	0.780	0.800	0.541	0.504	0.099	0.105	0.071	0.177	0.310	0.389	0.897	0.933	0.934	0.622	0.436	0.665	0.921	0.939	0.854	0.641	0.884	0.799	0.638	0.697	0.639	0.493	0.179	0.251	0.800	0.921	0.963	0.975	0.887	0.717	0.748	0.789	0.618	0.167	0.241	0.189	0.491	0.544	0.174	0.132	0.080	0.112	0.484	0.400	0.145	0.779	0.997	0.999	1.000	0.766	0.770	0.462	0.683	0.593	0.056	0.006	0.006	0.996	1.000	0.994	0.994	0.000	0.000	0.006	0.006	0.006	0.999	0.999	0.992	0.988	0.005	0.000	0.643	0.684	0.998	0.999	0.997	0.996	0.996	0.758	0.981	0.996	0.982	0.655	0.011	0.288	0.927	0.999	0.998	0.983	0.001	0.001	0.999	1.000	1.000	0.998	0.975	0.003	0.287	0.074	0.031	0.726	0.977	0.999	0.999	0.971	0.830	0.066	0.041	0.000	0.000	0.014	0.051	0.876	0.011	0.961	0.997	0.995	0.998	0.815	0.289	0.975	0.996	1.000	1.000	0.998	0.003	0.002	0.985	0.999	1.000	0.926	0.942	0.853	0.946	0.936	0.808	0.975	0.989	0.984	0.971	0.971	0.846	0.521	0.534	0.955	0.959	0.997	0.992	0.059	0.004	0.991	0.993	0.952	0.984	0.970	0.956	0.899	0.719	0.056	0.094	0.079	0.085	0.143	0.111	0.090	0.084	0.124	0.177	0.160	0.125	0.045	0.734	0.897	0.971	0.929	0.905	0.099	0.120	0.919	0.998	0.996	0.979	0.984	0.052	0.059	0.050	0.910	0.896	0.912	0.868	0.806	0.031	0.048	0.976	0.987	0.996	0.992	0.932	0.720	0.814	0.803	0.776	0.789	0.732	0.046	0.304	0.624	0.587	0.254	0.132	0.297	0.436	0.591	0.837	0.635	0.344	0.119	0.626	0.708	0.672	0.939	0.940	0.905	0.118	0.102	0.069	0.937	0.999	1.000	1.000	0.999	0.998	0.998	0.997	0.000	0.000	0.000	0.000	0.000	0.997	0.999	0.998	0.999	1.000	0.999	0.999	0.926	0.154	0.393	0.802	0.739	0.593	0.680	0.547	0.559	0.612	0.588	0.576	0.574	0.426	0.577	0.639	0.450	0.575	0.743	0.855	0.670	0.785	0.884	0.848	0.352	0.178	0.557	0.611	0.304	0.308	0.024	0.734	0.914	0.930	0.994	0.999	0.975	0.092	0.088	0.073	0.067	0.074	0.084	0.982	0.912	0.992	0.991	0.989	0.895	0.230	0.913	0.844	0.200	0.096	0.140	0.158	0.206	0.777	0.938	0.963	0.964	0.750	0.063	0.046	0.013	0.017	0.801	0.970	0.993	0.864	0.976	0.357	0.665	0.933	0.937	0.913	0.785	0.604	0.537	0.638	0.992	0.989	0.799	0.802	0.886	0.803	0.659	0.295	0.263	0.199	0.230	0.086	0.585	0.852	0.741	0.697	0.602	0.679	0.386	0.394	0.379	0.059	0.123	0.177	0.968	0.967	0.911	0.732	0.518	0.265	0.288	0.113	0.152	0.154	0.271	0.258	0.207	0.208	0.208	0.205	0.168	0.033	0.936	0.954	0.957	0.990	0.991	0.959	0.993	0.983	0.035	0.035	0.002	0.001	0.987	0.995	0.964	0.996	0.992	0.996	0.992	0.984	0.064	0.030	0.142	0.536	0.725	0.974	0.986	0.963	0.649	0.684	0.141	0.365	0.648	0.629	0.578	0.841	0.964	0.944	0.872	0.967	0.998	0.998	0.990	0.988	0.972	0.013	0.013	0.013	0.010	0.003	0.956	1.000	1.000	1.000	0.999	0.951	0.529	0.018	0.042	0.040	0.990	0.998	0.983	0.982	0.981	0.949	0.834	0.914	0.896	0.981	0.969	0.116	0.016	0.033	0.025	0.024	0.021	0.904	0.977	0.949	0.557	0.468	0.856	0.455	0.020	0.036	0.541	0.998	0.999	0.991	0.999	0.989	0.115	0.072	0.971	0.990	0.983	0.999	0.962	0.041	0.612	0.590	0.661	0.949	0.997	0.992	0.092	0.009	0.005	0.005	0.004	0.978	0.977	0.971	0.941	0.851	0.952	0.982	0.968	0.968	0.953	0.034	0.126	0.065	0.092	0.961	0.929	0.971	0.930	0.932	0.048	0.824	0.877	0.909	0.886	0.943	0.049	0.044	0.032	0.917	0.942	0.954	0.986	0.935	0.136	0.128	0.889	0.886	0.895	0.952	0.885	0.118	0.071	0.040	0.165	0.794	0.925	0.956	0.965	0.970	0.969	0.969	0.970	0.008	0.943	0.986	0.984	0.976	0.969	0.967	0.983	0.972	0.955	0.987	0.971	0.964	0.951	0.994	0.993	0.982	0.010	0.971	0.999	0.997	0.013	0.001	0.015	0.012	0.001	0.002	0.015	0.993	0.990	0.966	0.004	0.982	0.986	0.986	0.942	0.890	0.893	0.989	0.984	0.648	0.649	0.550	0.399	0.843	0.843	0.784	0.355	0.467	0.523	0.308	0.311	0.366	0.377	0.365	0.571	0.453	0.608	0.694	0.801	0.807	0.392	0.772	0.918	0.878	0.931	0.874	0.444	0.396	0.305	0.207	0.158	0.884	0.976	0.998	0.998	0.998	0.518	0.994	0.991	0.533	0.484	0.916	0.512	0.511	0.491	0.840	0.763	0.820	0.703	0.811	0.316	0.510	0.922	0.932	0.866	0.400	0.083	0.186	0.384	0.398	0.346	0.132	0.871	0.891	0.876	0.259	0.075	0.107	0.013	0.011	0.017	0.025	0.030	0.613	0.626	0.710	0.191	0.727	0.805	0.936	0.886	0.979	0.983	0.809	0.792	0.581	0.322	0.266	0.142	0.138	0.609	0.577	0.265	0.786	0.844	0.686	0.326	0.563	0.232	0.990	0.999	0.998	0.926	0.342	0.951	0.950	0.736	0.737	0.680	0.035	0.728	0.947	1.000	1.000	1.000	0.988	1.000	0.968	0.982	0.110	0.149	0.087	0.026	0.026	0.029	0.069	0.140	0.074	0.995	0.999	1.000	0.988	0.998	0.983	0.983	0.944	0.713	0.014	0.025	0.050	0.043	0.894	0.971	0.974	0.084	0.110	0.837	0.865	0.895	0.887	0.860	0.678	0.473	0.077	0.064	0.730	0.828	0.825	0.941	0.835	0.923	0.735	0.532	0.994	0.989	0.976	0.515	0.438	0.991	1.000	0.998	0.998	0.610	0.802	0.605	0.973	0.904	0.766	0.488	0.375	0.058	0.753	0.754	0.724	0.007	0.712	0.962	0.788	0.245	0.242	0.236	0.233	0.786	0.915	0.730	0.022	0.724	0.718	0.889	0.035	0.693	0.683	0.860	0.566	0.562	0.199	0.392	0.196	0.988	0.990	0.966	0.853	0.402	0.339	0.624	0.781	0.785	0.745	0.634	0.289	0.676	0.560	0.841	0.685	0.736	0.621	0.221	0.117	0.440	0.795	0.861	0.817	0.238	0.227	0.210	0.114	0.471	0.505	0.851	0.934	0.764	0.498	0.625	0.686	0.663	0.348	0.211	0.113	0.109	0.017	0.020	0.038	0.210	0.587	0.958	0.900	0.801	0.794	0.771	0.867	0.779	0.789	0.268	0.991	1.000	0.999	0.999	0.991	0.014	0.884	0.888	0.750	0.007	0.002	0.001	0.011	0.745	0.888	0.883	0.014	0.996	0.999	0.999	1.000	0.990	0.000	0.980	0.998	0.988	0.884	0.862	0.905	0.876	0.095	0.048	0.979	0.986	0.985	0.970	0.275	0.976	0.782	0.125	0.136	0.569	0.525	0.445	0.287	0.235	0.490	0.848	0.955	0.959	0.812	0.885	0.905	0.029	0.041	0.139	0.044	0.086	0.038	0.009	0.118	0.145	0.899	0.820	0.932	0.948	0.938	0.925	0.993	0.911	0.655	0.116	0.789	0.912	0.944	0.984	0.952	0.941	0.128	0.012	0.843	0.065	0.922	0.954	0.952	0.087	0.749	0.768	0.713	0.121	0.089	0.010	0.009	0.004	0.006	0.596	0.651	0.611	0.613	0.696	0.689	0.683	0.530	0.641	0.963	0.963	0.921	0.894	0.939	0.998	0.980	0.673	0.505	0.193	0.354	0.343	0.237	0.291	0.313	0.371	0.466	0.601	0.777	0.801	0.811	0.673	0.653	0.640	0.642	0.740	0.798	0.566	0.703	0.751	0.750	0.395	0.301	0.596	0.245	0.639	0.398	0.749	0.359	0.478	0.981	0.997	0.997	0.999	0.994	0.896	0.909	0.879	0.664	0.749	0.695	0.013	0.434	0.577	0.652	0.668	0.871	0.935	0.745	0.416	0.977	0.950	0.959	0.342	0.343	0.966	0.753	0.941	0.957	0.958	0.389	0.996	0.999	0.998	0.937	0.373	0.152	0.706	0.791	0.727	0.282	0.674	0.647	0.059	0.060	0.258	0.690	0.641	0.780	0.739	0.735	0.703	0.063	0.784	0.805	0.875	0.389	0.387	0.324	0.326	0.733	0.641	0.667	0.230	0.594	0.699	0.716	0.797	0.748	0.714	0.893	0.842	0.214	0.129	0.239	0.751	0.853	0.945	0.937	0.732	0.698	0.699	0.609	0.469	0.494	0.632	0.479	0.296	0.297	0.354	0.613	0.865	0.927	0.947	0.707	0.752	0.740	0.637	0.509	0.486	0.395	0.193	0.365	0.368	0.375	0.233	0.260	0.082	0.073	0.552	0.709	0.698	0.754	0.296	0.233	0.258	0.591	0.708	0.907	0.868	0.841	0.820	0.751	0.768	0.854	0.847	0.457	0.462	0.368	0.019	0.093	0.092	0.578	0.800	0.958	0.956	0.957	0.759	0.719	0.557	0.608	0.565	0.420	0.412	0.416	0.420	0.566	0.152	0.430	0.820	0.629	0.990	0.992	0.909	0.997	0.999	0.992	0.932	0.093	0.667	0.940	0.980	0.655	0.984	0.959	0.947	0.939	0.521	0.499	0.537	0.339	0.988	0.992	0.993	0.822	0.936	0.813	0.151	0.155	0.071	0.032	0.023	0.009	0.050	0.052	0.056	0.014	0.016	0.063	0.701	0.904	0.900	0.848	0.854	0.820	0.226	0.162	0.455	0.528	0.314	0.850	0.973	0.924	0.771	0.820	0.101	0.070	0.218	0.277	0.985	0.988	0.932	0.899	0.820	0.181	0.533	0.811	0.691	0.725	0.724	0.707	0.779	0.892	0.968	0.977	0.537	0.570	0.568	0.562	0.100	0.115	0.333	0.254	0.090	0.118	0.382	0.421	0.726	0.516	0.546	0.451	0.467	0.441	0.444	0.548	0.527	0.661	0.560	0.471	0.882	0.699	0.813	0.950	0.644	0.658	0.721	0.579	0.141	0.850	0.878	0.929	0.938	0.980	0.935	0.650	0.602	0.732	0.817	0.812	0.844	0.498	0.503	0.683	0.669	0.680	0.177	0.267	0.317	0.594	0.418	0.524	0.371	0.507	0.504	0.597	0.657	0.487	0.383	0.536	0.424	0.250	0.227	0.480	0.511	0.303	0.351	0.335	0.279	0.084
ENSMUST00000090779.3_GM20634-001	0.960	0.994	0.997	0.991	0.994	0.009	0.004	0.994	0.996	0.991	0.985	0.182	0.210	0.010	0.011	0.015	0.457	0.457	0.414	0.027	0.006	0.006	0.008	0.590	0.642	0.462	0.997	0.992	0.989	0.988	0.003	0.007	0.993	0.995	0.997	0.984	0.968	0.546	0.805	0.963	0.979	0.961	0.684	0.795	0.836	0.832	0.896	0.822	0.894	0.901	0.664	0.987	0.925	0.919	0.445	0.413	0.875	0.998	0.996	0.997	0.991	0.989	0.013	0.885	0.664	0.657	0.884	0.968	0.998	0.999	0.990	0.986	0.006	0.015	0.020	0.010	0.013	0.001	0.013	0.991	0.994	0.986	0.994	0.982	0.889	0.116	0.158	0.331	0.374	0.990	0.976	0.965	0.979	0.899	0.950	0.986	0.766	0.460	0.043	0.071	0.075	0.257	0.301	0.312	0.349	0.239	0.910	0.998	1.000	0.990	0.931	0.939	0.922	0.194	0.253	0.987	0.972	0.843	0.008	0.999	1.000	1.000	1.000	1.000	0.998	1.000	1.000	0.992	0.996	1.000	0.999	1.000	0.990	0.995	1.000	0.999	0.996	0.998	1.000	1.000	1.000	0.977	0.821	0.019	0.077	0.019	0.874	0.901	0.040	0.992	0.997	0.992	0.995	0.948	0.007	0.922	0.999	0.999	0.999	0.995	0.860	0.977	0.995	0.999	0.999	0.999	0.987	0.002	0.002	0.002	0.002	0.987	0.999	1.000	0.998	0.991	0.957	0.835	0.019	0.047	0.092	0.110	0.088	0.955	0.999	0.999	1.000	0.997	0.990	0.990	0.462	0.952	0.999	0.998	1.000	1.000	0.990	0.778	0.776	0.000	0.984	0.984	0.797	0.002	0.873	0.999	1.000	1.000	1.000	1.000	1.000	0.999	0.986	0.000	0.678	0.366	0.686	0.938	0.999	0.999	0.950	0.886	0.768	0.798	0.458	0.990	0.969	0.935	0.962	0.962	0.928	0.711	0.508	0.809	0.817	0.319	0.816	0.991	0.979	0.978	0.234	0.885	0.766	0.689	0.700	0.077	0.012	0.469	0.499	0.007	0.029	0.596	0.510	0.562	0.707	0.533	0.671	0.984	0.994	0.901	0.841	0.124	0.060	0.066	0.019	0.065	0.081	0.111	0.212	0.949	0.955	0.969	0.871	0.181	0.219	0.331	0.417	0.331	0.966	0.770	0.766	0.980	0.978	0.922	0.920	0.923	0.895	0.644	0.019	0.614	0.811	0.860	0.297	0.551	0.058	0.003	0.201	0.231	0.213	0.308	0.503	0.125	0.982	0.795	0.946	0.906	0.901	0.785	0.262	0.056	0.037	0.122	0.067	0.708	0.880	0.825	0.881	0.723	0.566	0.880	0.979	0.999	0.993	0.972	0.489	0.013	0.358	0.858	0.050	0.992	0.974	0.916	0.955	0.040	0.967	0.970	0.994	0.996	0.076	0.059	0.029	0.087	0.067	0.997	1.000	0.993	0.979	0.967	0.953	0.941	0.937	0.847	0.888	0.990	0.972	0.971	0.937	0.776	0.002	0.326	0.276	0.133	0.230	0.214	0.078	0.836	0.829	0.992	0.954	0.908	0.543	0.932	0.780	0.911	0.954	0.972	0.614	0.795	0.787	0.842	0.634	0.454	0.323	0.437	0.152	0.347	0.686	0.673	0.472	0.856	0.723	0.574	0.800	0.232	0.958	0.869	0.932	0.630	0.637	0.626	0.401	0.066	0.087	0.278	0.951	0.973	0.972	0.795	0.154	0.017	0.975	0.989	0.997	0.989	0.459	0.350	0.871	0.840	0.960	0.372	0.379	0.211	0.225	0.752	0.737	0.738	0.708	0.747	0.876	0.859	0.874	0.339	0.862	0.646	0.604	0.589	0.683	0.950	0.825	0.904	0.543	0.545	0.733	0.714	0.626	0.535	0.477	0.922	0.940	0.971	0.971	0.955	0.909	0.908	0.896	0.898	0.890	0.901	0.912	0.275	0.341	0.108	0.174	0.129	0.275	0.283	0.344	0.287	0.190	0.352	0.311	0.107	0.037	0.007	0.009	0.010	0.010	0.017	0.988	0.990	0.987	0.988	0.994	0.790	0.022	0.054	0.066	0.059	0.831	0.995	0.937	0.956	0.938	0.926	0.032	0.070	0.072	0.052	0.022	0.636	0.666	0.835	0.263	0.050	0.220	0.776	0.586	0.778	0.028	0.036	0.012	0.007	0.024	0.577	0.064	0.949	0.969	0.941	0.977	0.968	0.968	0.984	0.985	0.975	0.961	0.987	0.985	0.143	0.207	0.727	0.625	0.711	0.932	0.929	0.748	0.817	0.554	0.803	0.975	0.989	0.986	0.985	0.991	0.967	0.655	0.306	0.263	0.861	0.952	0.963	0.960	0.999	1.000	0.994	0.124	0.961	0.884	0.982	0.903	0.902	0.874	0.368	0.357	0.298	0.411	0.778	0.807	0.017	0.231	0.077	0.982	0.983	0.983	0.824	0.068	0.785	0.970	0.978	0.973	0.954	0.828	0.503	0.513	0.469	0.492	0.527	0.933	0.927	0.625	0.603	0.674	0.800	0.551	0.590	0.994	0.997	0.997	0.982	0.409	0.036	0.079	0.545	0.530	0.654	0.979	0.979	0.953	0.966	0.063	0.987	0.996	0.825	0.406	0.551	0.570	0.360	0.184	0.541	0.529	0.991	0.998	0.987	0.489	0.994	0.579	0.605	0.656	0.635	0.425	0.347	0.928	0.890	0.389	0.553	0.538	0.100	0.326	0.546	0.392	0.406	0.563	0.548	0.538	0.043	0.456	0.326	0.647	0.994	0.997	0.935	0.980	0.086	0.991	0.995	0.955	0.033	0.918	0.960	0.998	0.962	0.959	0.978	0.046	0.994	0.999	0.966	0.966	0.931	0.937	0.899	0.041	0.933	0.203	0.992	0.976	0.918	0.761	0.071	0.065	0.060	0.855	0.859	0.832	0.374	0.184	0.202	0.202	0.217	0.178	0.070	0.086	0.216	0.108	0.708	0.986	0.982	0.092	0.003	0.019	0.084	0.713	0.981	0.926	0.806	0.550	0.318	0.955	0.977	0.923	0.926	0.990	0.997	0.997	0.880	0.889	0.204	0.273	0.213	0.057	0.045	0.018	0.361	0.685	0.855	0.756	0.072	0.076	0.038	0.090	0.181	0.598	0.571	0.551	0.357	0.976	0.979	0.967	0.001	0.988	0.999	0.999	0.999	0.996	0.004	0.071	0.003	0.987	0.990	0.993	0.910	0.453	0.016	0.550	0.952	0.993	0.991	0.010	0.991	0.994	0.997	0.734	0.020	0.015	0.907	0.991	0.975	0.875	0.903	0.903	0.745	0.150	0.138	0.092	0.093	0.120	0.148	0.920	0.898	0.861	0.832	0.003	0.006	0.926	0.921	0.946	0.876	0.237	0.043	0.122	0.155	0.213	0.069	0.087	0.247	0.227	0.078	0.986	0.996	0.994	0.993	0.990	0.991	0.460	0.008	0.005	0.000	0.000	0.457	0.993	0.996	0.994	0.999	0.992	0.983	0.009	0.195	0.068	0.745	0.989	0.989	0.929	0.056	0.007	0.959	0.990	0.977	0.914	0.777	0.999	1.000	1.000	0.999	0.001	0.997	0.990	0.344	0.642	0.001	0.993	1.000	1.000	1.000	1.000	0.998	1.000	1.000	1.000	1.000	0.999	0.997	0.989	0.991	1.000	0.999	0.905	0.888	0.907	0.002	0.994	0.999	0.961	0.000	0.000	0.000	0.000	0.006	0.007	0.028	0.947	0.984	0.977	0.005	0.904	0.888	0.003	0.909	0.993	0.999	0.998	0.001	0.986	0.996	0.999	1.000	1.000	1.000	1.000	0.998	1.000	1.000	1.000	1.000	0.995	0.001	0.978	0.999	0.998	0.998	1.000	1.000	0.999	0.787	0.098	0.097	0.734	0.996	0.997	0.998	0.088	0.974	0.980	0.896	0.738	0.999	0.996	0.996	0.992	1.000	0.945	0.986	0.914	0.992	0.997	0.996	0.085	0.010	0.009	0.999	1.000	1.000	0.997	0.985	0.017	0.986	0.995	0.992	0.897	0.899	0.990	0.988	0.101	0.996	0.935	0.928	0.032	0.994	1.000	1.000	0.995	0.808	0.631	0.352	0.945	0.604	0.183	0.953	0.910	0.587	0.968	0.931	0.926	0.864	0.550	0.583	0.556	0.556	0.545	0.887	0.386	0.348	0.104	0.190	0.378	0.095	0.019	0.512	0.524	0.925	0.929	0.886	0.061	0.393	0.995	0.999	0.994	0.593	0.658	0.536	0.020	0.956	1.000	1.000	0.999	0.989	0.985	0.968	0.023	0.926	0.994	0.998	0.992	0.993	0.999	0.998	0.997	0.991	0.533	0.957	0.988	0.986	0.923	0.919	0.784	0.857	0.968	0.939	0.934	0.427	0.644	0.633	0.918	0.897	0.992	0.998	0.912	0.911	0.902	0.902	0.004	0.911	0.998	0.969	0.964	0.995	0.992	0.903	0.907	0.951	0.952	0.997	0.967	0.967	0.967	0.918	0.919	0.918	0.918	0.951	0.999	0.081	0.081	0.991	0.981	0.999	0.997	0.912	0.177	0.955	0.538	0.088	0.641	0.007	0.844	0.049	0.961	0.990	0.994	0.096	0.982	0.994	0.995	0.992	0.982	0.541	0.724	0.239	0.395	0.784	0.602	0.145	0.105	0.019	0.002	0.313	0.695	0.471	0.188	0.893	0.872	0.090	0.016	0.017	0.976	0.992	0.994	0.997	0.980	0.982	0.986	0.927	0.040	0.876	0.725	0.253	0.214	0.946	0.490	0.915	0.997	0.998	0.996	0.933	0.028	0.018	0.999	0.989	0.991	0.928	0.997	0.989	0.988	0.999	0.999	0.999	0.956	0.957	0.967	0.695	0.384	0.891	0.911	0.908	0.919	0.936	0.663	0.981	0.837	0.503	0.558	0.209	0.203	0.965	0.992	0.998	0.998	1.000	0.999	0.993	0.086	0.963	0.970	0.208	0.996	0.814	0.999	0.996	0.994	0.567	0.547	0.930	0.994	0.981	0.001	0.003	0.015	0.016	0.545	0.543	0.546	0.058	0.014	0.496	0.471	0.908	0.574	0.488	0.909	0.914	0.730	0.970	0.991	0.156	0.877	0.962	0.045	0.960	0.988	0.964	0.970	0.972	0.950	0.946	0.509	0.863	0.892	0.801	0.020	0.010	0.223	0.898	0.977	0.807	0.585	0.380	0.887	0.925	0.925	0.911	0.989	0.993	0.992	0.964	0.217	0.291	0.888	0.694	0.227	0.227	0.204	0.698	0.869	0.003	0.014	0.919	0.267	0.934	0.948	0.880	0.885	0.932	0.891	0.937	0.537	0.659	0.909	0.910	0.989	0.857	0.803	0.821	0.401	0.782	0.685	0.444	0.968	0.996	0.995	0.952	0.958	0.772	0.129	0.154	0.117	0.828	0.746	0.811	0.982	0.998	0.995	0.997	0.898	0.013	0.002	0.002	0.003	0.895	0.989	0.996	0.983	0.948	0.774	0.859	0.900	0.965	0.991	0.836	0.129	0.123	0.120	0.288	0.994	0.997	0.998	0.915	0.928	0.802	0.023	0.027	0.851	0.839	0.932	0.279	0.812	0.857	0.926	0.936	0.959	0.963	0.262	0.348	0.542	0.578	0.805	0.710	0.435	0.476	0.876	0.912	0.669	0.724	0.420	0.788	0.907	0.914	0.992	0.747	0.655	0.562	0.641	0.646	0.642	0.664	0.448	0.917	0.621	0.144	0.142	0.637	0.946	0.847	0.551	0.034	0.046	0.048	0.676	0.988	0.983	0.882	0.861	0.833	0.512	0.341	0.399	0.358	0.322	0.393	0.467	0.451	0.409	0.467	0.335	0.387	0.945	0.697	0.692	0.690	0.684	0.633	0.713	0.022	0.555	0.703	0.629	0.429	0.111	0.017	0.277	0.873	0.888	0.981	0.474	0.908	0.856	0.588	0.039	0.008	0.202	0.938	0.986	0.974	0.880	0.869	0.804	0.548	0.525	0.346	0.008	0.017	0.299	0.515	0.362	0.720	0.680	0.444	0.987	1.000	0.999	0.998	0.359	0.391	0.391	0.357	0.356	0.924	0.998	0.987	0.985	0.770	0.962	0.943	0.980	0.977	0.974	0.457	0.003	0.024	0.459	0.997	0.998	0.997	0.951	0.940	0.525	0.972	0.998	0.997	0.480	0.495	0.076	0.920	0.938	0.996	0.998	0.998	0.987	0.999	0.911	0.108	0.144	0.099	0.001	0.001	0.014	0.029	0.017	0.901	0.903	0.969	0.960	0.837	0.017	0.961	0.973	0.963	0.115	0.180	0.017	0.267	0.481	0.926	0.820	0.516	0.616	0.765	0.964	0.702	0.074	0.055	0.503	0.517	0.535	0.069	0.995	0.998	0.999	0.997	0.994	0.940	0.993	0.994	0.992	0.995	0.984	0.013	0.987	0.992	0.992	0.990	0.054	0.033	0.977	0.999	0.999	0.962	0.044	0.955	0.991	0.991	0.990	0.985	0.001	0.008	0.950	0.920	0.028	0.949	0.902	0.206	0.783	0.932	0.241	0.998	0.995	0.253	0.993	0.997	0.750	0.058	0.004	0.004	0.006	0.011	0.255	0.302	0.148	0.839	0.992	0.990	0.244	0.755	0.883	0.799	0.983	0.217	0.887	0.709	0.057	0.038	0.908	0.947	0.019	0.018	0.987	0.997	1.000	1.000	0.964	0.999	0.999	0.999	1.000	0.056	0.000	0.990	0.990	0.992	0.987	0.977	0.999	1.000	1.000	0.999	1.000	0.995	0.000	0.492	0.624	0.458	0.447	0.000	0.001	0.007	0.012	0.000	0.807	0.806	0.387	0.996	0.999	0.999	1.000	1.000	1.000	0.980	0.224	0.851	0.929	0.931	0.925	0.982	0.449	0.292	0.986	0.999	1.000	1.000	1.000	1.000	1.000	0.999	0.874	0.001	0.818	0.979	1.000	1.000	1.000	1.000	0.985	0.014	0.931	1.000	0.999	1.000	0.996	0.008	0.634	0.779	0.991	0.989	0.986	0.986	0.986	0.239	0.731	0.982	0.027	1.000	1.000	0.991	0.973	0.960	0.007	0.008	0.009	0.964	0.982	0.990	0.989	0.989	0.017	0.996	0.987	0.985	0.987	0.989	0.989	0.982	0.008	0.176	0.116	0.001	0.024	0.010	0.798	0.882	0.008	0.000	0.996	0.999	0.999	1.000	0.931	0.999	1.000	1.000	1.000	1.000	0.979	0.818	0.001	0.002	0.799	0.986	0.989	0.981	0.005	0.000	0.000	0.000	0.002	0.996	0.997	0.996	0.809	0.205	0.163	0.024	0.061	0.038	0.003	0.001	0.011	0.217	0.298	0.016	0.007	0.001	0.004	0.797	0.996	0.993	0.776	0.781	0.004	0.991	0.999	0.999	0.952	0.905	0.833	0.020	0.057	0.553	0.433	0.832	0.837	1.000	1.000	1.000	0.997	0.975	0.081	0.101	0.017	0.025	0.989	0.997	0.998	1.000	1.000	1.000	0.976	0.980	0.836	0.999	0.999	0.200	0.199	0.000	0.000	0.000	0.000	0.998	0.999	1.000	0.985	0.034	0.057	0.105	0.199	0.033	0.027	0.027	0.033	0.042	0.103	0.080	0.014	0.040	0.027	0.024	0.068	0.926	0.969	0.970	0.970	0.970	0.969	0.962	0.003	0.003	0.018	0.991	1.000	1.000	1.000	0.999	0.834	0.001	0.000	0.000	0.000	0.834	0.999	1.000	1.000	1.000	0.990	0.001	0.992	0.997	0.996	0.996	0.917	0.947	0.948	0.842	0.820	0.957	0.390	0.915	0.952	0.230	0.752	0.896	0.963	0.991	0.997	1.000	0.999	0.874	0.000	0.000	0.000	0.000	0.874	0.999	1.000	0.996	0.991	0.965	0.901	0.630	0.007	0.195	0.164	0.019	0.018	0.019	0.045	0.015	0.821	0.977	1.000	1.000	1.000	0.998	0.996	0.999	1.000	0.981	0.074	0.036	0.117	0.256	0.215	0.005	0.004	0.006	0.243	0.445	0.275	0.028	0.020	0.023	0.187	0.160	0.996	1.000	0.999	1.000	0.996	0.992	1.000	1.000	0.998	1.000	1.000	1.000	1.000	0.999	0.001	0.833	0.980	0.970	0.029	0.253	0.982	1.000	1.000	0.990	0.997	0.995	0.940	0.386	0.971	0.939	0.583	0.555	0.862	0.844	0.444	0.327	0.163	0.144	0.405	0.445	0.691	0.762	0.370	0.324	0.603	0.504	0.520	0.432	0.378	0.494	0.400	0.589	0.395	0.222	0.685	0.658	0.448	0.238	0.355	0.550	0.756	0.517	0.097	0.825	0.986	0.988	0.997	0.997	0.995	0.990	0.955	0.951	0.939	0.889	0.003	0.889	0.985	0.999	0.999	0.999	0.968	0.961	0.937	0.930	0.877	0.964	0.960	0.945	0.946	0.959	0.045	0.926	0.991	0.108	0.108	0.925	0.951	0.941	0.841	0.081	0.079	0.052	0.014	0.028	0.070	0.026	0.371	0.422	0.126	0.146	0.207	0.112	0.927	0.944	0.955	0.976	1.000	0.999	0.997	0.996	0.993	0.992	0.898	0.064	0.038	0.280	0.283	0.281	0.290	0.327	0.201	0.204	0.175	0.024	0.030	0.247	0.357	0.396	0.367	0.212	0.240	0.255	0.182	0.144	0.276	0.783	0.916	0.698	0.824	0.976	0.833	0.828	0.006	0.006	0.634	0.625	0.642	0.592	0.931	0.935	0.811	0.762	0.009	0.004	0.002	0.003	0.004	0.004	0.006	0.007	0.134	0.095	0.202	0.004	0.007	0.008	0.007	0.012	0.125	0.424	0.122	0.029	0.008	0.005	0.007	0.010	0.012	0.151	0.141	0.775	0.961	0.976	0.980	0.153	0.613	0.649	0.666	0.585	0.010	0.973	0.971	0.831	0.264	0.975	0.986	0.699	0.914	0.910	0.980	0.969	0.836	0.023	0.134	0.201	0.223	0.297	0.284	0.235	0.361	0.283	0.268	0.116	0.034	0.012	0.008	0.401	0.467	0.440	0.262	0.900	0.993	0.989	0.990	1.000	0.996	0.996	0.971	0.991	0.996	0.998	0.132	0.231	0.137	0.192	0.303	0.269	0.644	0.420	0.173	0.272	0.172	0.282	0.218	0.199	0.159	0.144	0.900	0.887	0.883	0.859	0.119	0.992	0.989	0.982	0.975	0.923	0.927	0.926	0.884	0.602	0.412	0.136	0.111	0.054	0.022	0.325	0.258	0.077	0.008	0.009	0.598	0.920	0.953	0.998	0.997	0.997	0.961	0.952	0.835	0.009	0.017	0.042	0.893	0.942	0.952	0.985	0.992	0.994	0.999	0.991	0.987	0.918	0.797	0.236	0.548	0.521	0.325	0.176	0.130	0.426	0.893	0.904	0.433	0.419	0.426	0.314	0.240	0.268	0.841	0.792	0.741	0.592	0.663	0.691	0.730	0.632	0.194	0.437	0.577	0.656	0.675	0.644	0.196	0.330	0.320	0.278	0.214	0.234	0.845	0.779	0.951	0.947	0.893	0.374	0.875	0.903	0.519	0.760	0.638	0.430	0.512	0.508	0.270	0.531	0.657	0.930	0.896	0.571	0.448	0.374	0.412	0.416	0.352	0.357	0.610	0.659	0.438	0.385	0.831	0.770	0.160	0.295	0.553	0.669	0.647	0.161	0.183	0.370	0.572	0.466	0.552	0.777	0.576	0.860	0.938	0.820	0.992	0.977	0.892	0.746	0.349	0.247	0.570	0.585	0.552	0.129	0.864	0.859	0.881	0.765	0.109	0.165	0.170	0.091	0.050	0.813	0.902	0.880	0.805	0.211	0.196	0.488	0.946	0.944	0.970	0.562	0.488	0.653	0.652	0.654	0.654	0.440	0.617	0.510	0.479	0.499	0.591	0.734	0.371	0.517	0.414	0.051	0.991	0.998	1.000	0.998	0.930	0.000	0.989	0.998	0.996	0.986	0.984	0.985	0.984	0.992	0.016	0.016	0.018	0.016	0.000	0.000	0.002	0.001	0.994	0.999	1.000	0.999	0.999	0.998	0.999	0.989	0.001	0.929	0.998	0.999	0.997	0.976	0.112	0.345	0.325	0.048	0.181	0.219	0.221	0.844	0.893	0.927	0.952	0.945	0.177	0.102	0.897	0.974	0.989	0.974	0.914	0.963	0.183	0.018	0.081	0.084	0.858	0.987	0.995	0.935	0.923	0.969	0.192	0.098	0.859	0.833	0.853	0.816	0.740	0.588	0.558	0.639	0.683	0.728	0.522	0.752	0.863	0.735	0.900	0.519	0.898	0.641	0.631	0.584	0.487	0.276	0.167	0.282	0.680	0.799	0.732	0.558	0.559	0.566	0.597	0.600	0.557	0.621	0.681	0.594	0.290	0.207	0.207	0.555	0.634	0.861	0.770	0.908	0.729	0.644	0.359	0.582	0.734	0.745	0.674	0.103	0.354	0.693	0.509	0.421	0.693	0.765	0.493	0.187	0.212	0.561	0.453	0.620	0.708	0.953	0.955	0.593	0.328	0.333	0.391	0.381	0.201	0.375	0.440	0.264	0.347	0.354	0.366	0.417	0.487	0.387	0.240	0.136	0.352	0.446	0.394	0.481	0.449	0.402	0.445	0.554	0.866	0.642	0.350	0.153	0.394	0.317	0.345	0.310	0.667	0.671	0.475	0.405	0.144	0.030	0.864	0.922	0.969	0.962	0.905	0.915	0.982	0.957	0.853	0.133	0.136	0.022	0.046	0.042	0.068	0.067	0.013	0.015	0.047	0.047	0.064	0.071	0.070	0.067	0.070	0.048	0.016	0.023	0.074	0.127	0.870	0.861	0.975	0.974	0.971	0.963	0.954	0.961	0.965	0.613	0.805	0.822	0.478	0.067	0.222	0.319	0.374	0.517	0.760	0.710	0.500	0.357	0.365	0.384	0.375	0.805	0.878	0.809	0.579	0.598	0.511	0.841	0.877	0.723	0.481	0.488	0.489	0.393	0.427	0.114	0.096	0.023	0.094	0.123	0.054	0.058	0.066	0.072	0.285	0.263	0.293	0.327	0.059	0.090	0.126	0.048	0.363	0.363	0.350	0.319	0.123	0.420	0.038	0.472	0.849	0.874	0.925	0.951	0.636	0.727	0.632	0.220	0.550	0.495	0.475	0.357	0.120	0.312	0.587	0.545	0.638	0.639	0.646	0.619	0.074	0.668	0.707	0.816	0.809	0.314	0.778	0.841	0.742	0.868	0.978	0.935	0.052	0.376	0.939	0.961	0.901	0.392	0.880	0.593	0.111	0.057	0.993	0.980	0.994	0.978	0.609	0.020	0.064	0.452	0.386	0.002	0.015	0.564	0.049	0.100	0.963	0.975	0.976	0.975	0.917	0.004	0.004	0.017	0.924	0.970	0.986	0.026	0.821	0.986	0.988	0.953	0.976	0.616	0.622	0.125	0.839	0.776	0.493	0.602	0.884	0.899	0.900	0.878	0.825	0.312	0.230	0.432	0.275	0.094	0.988	0.984	0.984	0.997	0.960	0.641	0.674	0.672	0.971	0.977	0.969	0.024	0.853	0.875	0.082	0.385	0.340	0.058	0.270	0.278	0.232	0.147	0.343	0.180	0.014	0.041	0.062	0.042	0.123	0.137	0.152	0.337	0.308	0.612	0.360	0.788	0.832	0.996	0.992	0.996	0.974	0.969	0.948	0.989	0.986	0.975	0.985	0.032	0.066	0.193	0.164	0.060	0.055	0.013	0.770	0.929	0.948	0.990	0.993	0.992	0.993	0.990	0.946	0.721	0.008	0.007	0.007	0.006	0.713	0.939	0.983	0.989	0.990	0.990	0.992	0.984	0.972	0.820	0.054	0.717	0.902	0.941	0.976	0.979	0.983	0.978	0.976	0.948	0.926	0.010	0.020	0.852	0.993	0.993	0.671	0.049	0.004	0.007	0.628	0.989	0.988	0.821	0.953	0.967	0.974	0.971	0.977	0.978	0.958	0.980	0.928	0.864	0.453	0.491	0.284	0.341	0.811	0.916	0.766	0.772	0.751	0.934	0.787	0.851	0.100	0.618	0.568	0.156	0.982	0.963	0.908	0.864	0.915	0.153	0.154	0.025	0.975	0.983	0.910	0.001	0.001	0.001	0.923	0.977	0.998	0.999	0.999	0.356	0.450	0.934	0.372	0.042	0.496	0.715	0.369	0.382	0.961	0.993	0.990	0.639	0.931	0.336	0.904	0.837	0.352	0.927	0.986	0.928	0.115	0.138	0.128	0.028	0.630	0.778	0.996	0.998	0.743	0.612	0.808	0.308	0.935	0.881	0.819	0.891	0.190	0.153	0.708	0.756	0.698	0.823	0.214	0.641	0.639	0.206	0.147	0.166	0.624	0.951	0.924	0.986	0.991	0.962	0.759	0.763	0.560	0.764	0.945	0.959	0.897	0.658	0.346	0.703	0.715	0.835	0.716	0.627	0.662	0.494	0.485	0.615	0.886	0.625	0.320	0.190	0.337	0.376	0.421	0.434	0.482	0.522	0.531	0.645	0.684	0.718	0.671	0.606	0.796	0.519	0.490	0.320	0.296	0.270	0.206	0.852	0.738	0.817	0.818	0.893	0.823	0.128	0.288	0.374	0.372	0.368	0.326	0.286	0.560	0.831	0.912	0.928	0.960	0.839	0.528	0.403	0.542	0.409	0.448	0.417	0.256	0.408	0.442	0.439	0.509	0.222	0.255	0.478	0.492	0.526	0.528	0.506	0.384	0.578	0.545	0.548	0.523	0.508	0.292	0.420	0.506	0.539	0.514	0.283	0.261	0.262	0.471	0.516	0.524	0.475	0.214	0.468	0.481	0.428	0.236	0.578	0.705	0.458	0.406	0.293
ENSMUST00000200473.1_GM42427-001	0.028	0.046	0.048	0.045	0.042	0.100	0.126	0.150	0.129	0.073	0.274	0.775	0.879	0.974	0.958	0.981	0.945	0.909	0.744	0.670	0.948	0.998	0.999	0.999	0.948	0.358	0.392	0.708	0.993	0.684	0.655	0.647	0.627	0.029	0.007	0.350	0.560	0.994	0.997	0.990	0.974	0.920	0.972	0.936	0.902	0.923	0.929	0.026	0.878	0.854	0.778	0.310	0.899	0.712	0.714	0.707	0.677	0.281	0.969	0.988	0.977	0.990	0.708	0.997	0.993	0.269	0.237	0.012	0.007	0.159	0.211	0.441	0.217	0.838	0.877	0.984	0.991	0.481	0.203	0.222	0.220	0.640	0.904	0.741	0.106	0.889	0.930	0.833	0.802	0.672	0.370	0.412	0.487	0.335	0.991	0.978	0.854	0.855	0.835	0.725	0.011	0.760	0.811	0.825	0.872	0.873	0.887	0.053	0.039	0.046	0.043	0.148	0.134	0.159	0.942	0.948	0.941	0.889	0.828	0.818	0.116	0.063	0.779	0.917	0.901	0.969	0.966	0.810	0.073	0.963	0.970	0.965	0.771	0.050	0.046	0.429	0.597	0.158	0.169	0.072	0.107	0.492	0.577	0.140	0.915	0.905	0.900	0.808	0.034	0.277	0.468	0.603	0.639	0.048	0.957	0.996	0.943	0.984	0.986	0.066	0.365	0.710	0.596	0.026	0.656	0.662	0.668	0.671	0.804	0.623	0.966	0.962	0.669	0.984	0.969	0.365	0.975	0.975	0.806	0.959	0.288	0.285	0.243	0.845	0.856	0.937	0.921	0.847	0.057	0.973	0.939	0.185	0.132	0.058	0.107	0.115	0.824	0.862	0.051	0.826	0.826	0.865	0.862	0.983	0.837	0.979	0.998	0.993	0.965	0.328	0.502	0.264	0.201	0.136	0.147	0.196	0.364	0.432	0.438	0.562	0.081	0.950	0.975	0.809	0.921	0.937	0.904	0.011	0.790	0.985	0.984	0.958	0.026	0.002	0.019	0.005	0.006	0.991	0.998	0.997	0.946	0.176	0.972	0.997	0.997	0.997	0.998	0.987	0.509	0.556	0.433	0.408	0.161	0.120	0.032	0.015	0.066	0.131	0.544	0.726	0.711	0.701	0.206	0.613	0.795	0.976	0.482	0.388	0.163	0.702	0.760	0.680	0.351	0.915	0.995	0.929	0.821	0.272	0.543	0.581	0.684	0.972	0.927	0.674	0.377	0.683	0.748	0.537	0.735	0.729	0.615	0.395	0.457	0.879	0.787	0.132	0.028	0.819	0.818	0.431	0.416	0.027	0.017	0.010	0.053	0.076	0.076	0.898	0.879	0.630	0.605	0.629	0.046	0.047	0.020	0.687	0.660	0.995	0.998	0.974	0.992	0.670	0.664	0.989	0.602	0.335	0.700	0.991	0.994	0.996	0.997	0.996	0.789	0.683	0.339	0.926	0.952	0.589	0.899	0.988	0.524	0.220	0.103	0.007	0.555	0.950	0.666	0.996	0.996	0.767	0.705	0.349	0.934	0.675	0.672	0.686	0.640	0.040	0.703	0.995	0.998	0.974	0.972	0.662	0.977	0.943	0.974	0.360	0.939	0.956	0.858	0.486	0.097	0.130	0.054	0.005	0.039	0.297	0.986	0.991	0.992	0.637	0.031	0.201	0.888	0.840	0.889	0.355	0.023	0.997	1.000	1.000	1.000	0.996	0.012	0.993	0.995	0.993	0.010	0.009	0.019	0.832	0.847	0.030	0.579	0.010	0.704	0.984	0.991	0.992	0.993	0.992	0.016	0.010	0.005	0.009	0.001	0.003	0.004	0.005	0.008	0.004	0.003	0.970	0.999	1.000	1.000	0.918	0.021	0.028	0.891	0.957	0.982	0.055	0.470	0.987	0.999	0.996	0.004	0.997	0.999	0.999	0.996	0.998	0.989	0.004	0.004	0.000	0.000	0.986	0.994	0.996	0.996	0.996	0.997	0.635	0.996	0.871	0.484	0.467	0.998	0.995	0.904	0.932	0.999	1.000	1.000	0.977	0.996	0.999	1.000	0.995	0.988	0.711	0.015	0.569	0.016	0.874	0.817	0.005	0.008	0.010	0.997	0.999	0.993	0.010	0.994	0.991	0.996	0.995	0.992	0.020	0.295	0.318	0.159	0.814	0.883	0.724	0.021	0.320	0.942	0.949	0.910	0.656	0.014	0.441	0.441	0.417	0.617	0.683	0.886	0.928	0.970	0.993	0.584	0.119	0.111	0.135	0.359	0.780	0.755	0.819	0.787	0.742	0.427	0.004	0.006	0.412	0.934	0.989	0.989	0.995	0.998	0.950	0.423	0.456	0.457	0.753	0.158	0.091	0.382	0.942	0.992	0.988	0.675	0.658	0.536	0.670	0.951	0.999	0.989	0.494	0.378	0.104	0.293	0.308	0.468	0.586	0.478	0.567	0.218	0.169	0.605	0.642	0.597	0.583	0.527	0.027	0.320	0.945	0.997	0.995	0.872	0.387	0.429	0.865	0.824	0.400	0.485	0.527	0.902	0.899	0.948	0.886	0.784	0.782	0.806	0.677	0.101	0.028	0.014	0.076	0.819	0.995	0.999	0.928	0.030	0.012	0.009	0.848	0.677	0.734	0.956	0.969	0.038	0.397	0.320	0.361	0.882	0.828	0.332	0.320	0.301	0.848	0.991	0.989	0.982	0.416	0.864	0.622	0.749	0.614	0.587	0.043	0.391	0.741	0.747	0.636	0.623	0.318	0.280	0.296	0.255	0.541	0.444	0.601	0.965	0.960	0.959	0.622	0.647	0.749	0.614	0.392	0.984	0.998	0.999	0.992	0.774	0.819	0.989	0.998	0.996	0.996	0.736	0.388	0.324	0.816	0.862	0.033	0.712	0.969	0.980	0.979	0.964	0.861	0.006	0.005	0.088	0.007	0.003	0.000	0.000	0.000	0.000	0.089	0.881	0.990	0.999	0.991	0.952	0.981	0.934	0.928	0.932	0.999	1.000	1.000	0.992	0.822	0.689	0.960	0.974	0.926	0.901	0.760	0.788	0.309	0.982	0.986	0.475	0.594	0.339	0.314	0.207	0.643	0.600	0.631	0.553	0.608	0.553	0.091	0.008	0.006	0.010	0.202	0.833	0.648	0.738	0.319	0.199	0.700	0.988	0.994	0.989	0.990	0.989	0.962	0.016	0.016	0.015	0.012	0.967	0.992	0.995	0.999	0.999	0.997	0.907	0.837	0.916	0.823	0.251	0.136	0.622	0.758	0.707	0.705	0.869	0.876	0.858	0.656	0.120	0.477	0.375	0.876	0.854	0.409	0.987	0.993	0.977	0.828	0.830	0.690	0.583	0.882	0.868	0.461	0.228	0.752	0.874	0.897	0.984	0.915	0.647	0.519	0.889	0.969	0.950	0.040	0.011	0.030	0.022	0.001	0.002	0.908	0.931	0.873	0.060	0.587	0.599	0.212	0.994	0.994	0.976	0.818	0.695	0.679	0.600	0.375	0.105	0.100	0.215	0.790	0.769	0.791	0.684	0.989	0.943	0.289	0.298	0.316	0.840	0.495	0.472	0.671	0.409	0.600	0.673	0.712	0.340	0.339	0.316	0.075	0.080	0.646	0.891	0.999	0.998	0.984	0.088	0.061	0.779	0.826	0.812	0.799	0.671	0.989	0.395	0.815	0.967	0.947	0.878	0.981	0.970	0.980	0.980	0.647	0.515	0.054	0.156	0.122	0.984	0.967	0.905	0.761	0.162	0.647	0.125	0.044	0.008	0.067	0.087	0.086	0.439	0.160	0.862	0.915	0.824	0.867	0.077	0.918	0.932	0.521	0.996	0.998	0.906	0.261	0.204	0.196	0.200	0.298	0.584	0.601	0.618	0.992	0.990	0.978	0.106	0.918	0.923	0.431	0.831	0.490	0.418	0.810	0.852	0.394	0.011	0.316	0.393	0.108	0.322	0.232	0.516	0.904	0.970	0.168	0.539	0.775	0.828	0.847	0.855	0.429	0.933	0.943	0.500	0.466	0.567	0.558	0.539	0.442	0.355	0.508	0.815	0.900	0.856	0.884	0.420	0.819	0.822	0.990	0.992	0.993	0.129	0.128	0.132	0.135	0.135	0.998	0.996	0.855	0.982	0.993	0.932	0.959	0.729	0.434	0.993	0.986	0.969	0.996	0.997	0.994	0.021	0.017	0.002	0.000	0.000	0.017	0.027	0.027	0.999	1.000	0.998	0.986	0.954	0.952	0.335	0.131	0.115	0.961	0.960	0.993	0.989	0.957	0.998	0.997	0.953	0.106	0.070	0.067	0.012	0.984	0.998	0.998	0.992	0.041	0.003	0.012	0.908	0.907	0.915	0.958	0.102	0.186	0.687	0.360	0.742	0.738	0.244	0.112	0.601	0.528	0.314	0.793	0.678	0.655	0.622	0.625	0.626	0.684	0.264	0.703	0.004	0.942	0.968	0.943	0.962	0.994	0.989	0.626	0.630	0.886	0.334	0.590	0.028	0.428	0.351	0.497	0.057	0.796	0.830	0.534	0.048	0.110	0.293	0.414	0.174	0.212	0.107	0.740	0.837	0.824	0.853	0.210	0.677	0.754	0.730	0.146	0.624	0.810	0.978	0.362	0.039	0.223	0.251	0.278	0.615	0.329	0.796	0.807	0.799	0.821	0.747	0.501	0.861	0.820	0.413	0.254	0.108	0.493	0.409	0.143	0.246	0.485	0.711	0.662	0.529	0.171	0.151	0.005	0.532	0.873	0.998	0.631	0.565	0.001	0.004	0.000	0.441	0.372	0.603	0.190	0.957	0.989	0.653	0.207	0.256	0.767	0.774	0.597	0.941	0.561	0.084	0.289	0.195	0.682	0.770	0.934	0.612	0.071	0.195	0.797	0.760	0.996	0.997	0.934	0.199	0.349	0.046	0.151	0.790	0.904	0.780	0.316	0.965	0.989	0.846	0.918	0.916	0.998	0.997	0.313	0.557	0.465	0.328	0.421	0.796	0.862	0.864	0.838	0.481	0.254	0.650	0.395	0.231	0.734	0.987	0.991	0.840	0.899	0.756	0.757	0.895	0.801	0.862	0.973	0.790	0.657	0.486	0.120	0.751	0.971	0.800	0.574	0.996	0.867	0.391	0.179	0.018	0.015	0.987	0.997	0.963	0.788	0.667	0.732	0.918	0.757	0.711	0.481	0.882	0.861	0.437	0.738	0.980	0.886	0.146	0.415	0.160	0.206	0.343	0.423	0.662	0.742	0.730	0.601	0.598	0.946	0.918	0.817	0.406	0.926	0.842	0.928	0.907	0.561	0.530	0.545	0.036	0.015	0.003	0.591	0.904	0.986	0.932	0.347	0.490	0.533	0.094	0.860	0.936	0.937	0.397	0.402	0.095	0.986	0.953	0.943	0.411	0.396	0.333	0.006	0.036	0.234	0.060	0.399	0.986	0.999	0.993	0.372	0.347	0.309	0.316	0.997	0.999	0.958	0.425	0.851	0.913	0.048	0.025	0.996	0.998	0.966	0.891	0.001	0.022	0.027	0.969	0.950	0.548	0.396	0.189	0.016	0.406	0.450	0.049	0.219	0.221	0.727	0.924	0.980	0.981	0.548	0.547	0.948	0.771	0.093	0.922	0.998	1.000	0.999	0.996	0.989	0.990	0.995	0.996	0.850	0.387	0.222	0.302	0.477	0.710	0.833	0.838	0.812	0.727	0.016	0.551	0.549	0.548	0.815	0.909	0.907	0.437	0.050	0.214	0.007	0.003	0.014	0.079	0.039	0.506	0.454	0.838	0.423	0.966	0.967	0.580	0.393	0.055	0.421	0.550	0.939	0.918	0.998	0.998	0.939	0.816	0.947	0.905	0.849	0.028	0.547	0.654	0.681	0.742	0.744	0.244	0.620	0.209	0.804	0.984	0.971	0.806	0.793	0.824	0.983	0.993	0.452	0.697	0.329	0.355	0.410	0.243	0.248	0.353	0.072	0.066	0.182	0.478	0.787	0.914	0.911	0.433	0.809	0.450	0.630	0.165	0.015	0.217	0.257	0.685	0.845	0.575	0.470	0.837	0.951	0.898	0.726	0.047	0.324	0.396	0.740	0.713	0.463	0.498	0.666	0.229	0.474	0.432	0.407	0.858	0.849	0.806	0.702	0.596	0.857	0.981	0.923	0.924	0.031	0.002	0.005	0.011	0.795	0.881	0.020	0.151	0.946	0.989	0.991	0.998	0.991	0.944	0.895	0.010	0.705	0.777	0.282	0.027	0.068	0.140	0.813	0.911	0.874	0.885	0.082	0.022	0.102	0.215	0.014	0.048	0.005	0.053	0.256	0.032	0.164	0.037	0.038	0.116	0.989	0.918	0.897	0.944	0.772	0.732	0.047	0.941	0.977	0.991	0.993	0.990	0.981	0.878	0.119	0.248	0.960	0.883	0.036	0.021	0.029	0.971	0.980	0.929	0.678	0.132	0.629	0.693	0.326	0.249	0.105	0.326	0.903	0.916	0.513	0.853	0.862	0.804	0.928	0.915	0.891	0.345	0.918	0.867	0.849	0.937	0.876	0.406	0.347	0.834	0.856	0.780	0.164	0.495	0.777	0.833	0.970	0.974	0.757	0.555	0.676	0.793	0.937	0.933	0.957	0.884	0.068	0.156	0.644	0.602	0.390	0.149	0.024	0.112	0.058	0.028	0.482	0.944	0.914	0.233	0.707	0.715	0.852	0.335	0.303	0.125	0.088	0.111	0.119	0.418	0.434	0.438	0.402	0.018	0.018	0.066	0.954	0.941	0.953	0.366	0.553	0.563	0.672	0.581	0.521	0.022	0.728	0.751	0.748	0.748	0.715	0.461	0.132	0.172	0.140	0.473	0.941	0.922	0.906	0.848	0.907	0.903	0.919	0.928	0.945	0.949	0.923	0.821	0.195	0.160	0.045	0.715	0.782	0.553	0.955	0.943	0.988	0.992	0.969	0.026	0.037	0.015	0.565	0.586	0.612	0.047	0.563	0.554	0.547	0.519	0.470	0.087	0.296	0.222	0.225	0.444	0.465	0.366	0.269	0.290	0.054	0.180	0.383	0.258	0.753	0.806	0.661	0.792	0.981	0.959	0.433	0.742	0.783	0.731	0.211	0.040	0.280	0.245	0.289	0.753	0.616	0.527	0.286	0.114	0.744	0.704	0.720	0.711	0.747	0.653	0.038	0.027	0.005	0.006	0.197	0.826	0.882	0.888	0.893	0.922	0.956	0.787	0.959	0.908	0.857	0.821	0.818	0.700	0.419	0.583	0.917	0.943	0.137	0.037	0.035	0.034	0.915	0.939	0.910	0.478	0.619	0.362	0.142	0.888	0.970	0.966	0.899	0.901	0.966	0.977	0.943	0.931	0.556	0.935	0.956	0.916	0.902	0.666	0.017	0.036	0.067	0.070	0.722	0.919	0.912	0.911	0.916	0.577	0.086	0.110	0.124	0.236	0.404	0.163	0.102	0.096	0.080	0.079	0.196	0.221	0.344	0.390	0.190	0.274	0.277	0.240	0.968	0.951	0.453	0.640	0.704	0.710	0.694	0.164	0.803	0.801	0.754	0.704	0.561	0.518	0.394	0.760	0.722	0.302	0.326	0.319	0.059	0.667	0.241	0.685	0.962	0.935	0.963	0.975	0.877	0.996	0.998	0.998	0.997	0.790	0.436	0.879	0.950	0.937	0.893	0.080	0.077	0.072	0.072	0.138	0.831	0.843	0.642	0.515	0.418	0.521	0.114	0.096	0.032	0.894	0.908	0.891	0.924	0.137	0.604	0.740	0.789	0.760	0.574	0.210	0.197	0.208	0.294	0.470	0.466	0.181	0.090	0.067	0.084	0.042	0.018	0.245	0.324	0.091	0.136	0.073	0.047	0.103	0.068	0.202	0.930	0.909	0.786	0.916	0.246	0.238	0.227	0.744	0.759	0.768	0.905	0.944	0.999	1.000	0.854	0.997	0.992	0.131	0.011	0.873	0.991	0.975	0.931	0.857	0.384	0.404	0.354	0.655	0.807	0.412	0.363	0.784	0.985	0.981	0.998	0.999	1.000	0.981	0.936	0.023	0.311	0.050	0.023	0.792	0.950	0.982	0.981	0.981	0.981	0.979	0.978	0.012	0.052	0.484	0.566	0.824	0.540	0.515	0.064	0.044	0.085	0.113	0.165	0.158	0.144	0.397	0.352	0.961	0.987	0.973	0.760	0.791	0.005	0.012	0.074	0.058	0.950	0.919	0.945	0.826	0.789	0.050	0.034	0.048	0.063	0.077	0.033	0.729	0.780	0.037	0.912	0.913	0.893	0.018	0.749	0.787	0.076	0.960	0.914	0.880	0.455	0.930	0.943	0.749	0.589	0.732	0.724	0.887	0.956	0.855	0.015	0.007	0.015	0.550	0.644	0.124	0.644	0.991	0.992	0.976	0.858	0.354	0.354	0.047	0.506	0.621	0.637	0.992	0.992	0.350	0.871	0.791	0.366	0.866	0.946	0.938	0.849	0.350	0.105	0.221	0.247	0.141	0.121	0.498	0.773	0.811	0.876	0.862	0.673	0.109	0.171	0.082	0.367	0.483	0.452	0.095	0.549	0.587	0.595	0.060	0.983	0.996	0.984	0.984	0.998	0.993	0.977	0.820	0.310	0.050	0.961	0.998	0.985	0.984	0.991	0.981	0.986	0.778	0.089	0.159	0.519	0.496	0.141	0.732	0.992	0.983	0.236	0.875	0.843	0.997	0.994	0.245	0.239	0.921	0.010	0.006	0.014	0.007	0.682	0.013	0.014	0.760	0.758	0.985	0.949	0.240	0.849	0.796	0.552	0.013	0.017	0.832	0.854	0.853	0.987	0.974	0.129	0.135	0.926	0.922	0.921	0.873	0.867	0.802	0.008	0.023	0.037	0.211	0.284	0.433	0.385	0.191	0.016	0.757	0.754	0.624	0.402	0.269	0.267	0.352	0.653	0.743	0.727	0.759	0.207	0.942	0.994	0.995	0.856	0.811	0.533	0.085	0.034	0.002	0.023	0.019	0.522	0.879	0.936	0.945	0.909	0.800	0.734	0.852	0.915	0.929	0.956	0.979	0.962	0.959	0.165	0.233	0.291	0.348	0.954	0.957	0.965	0.925	0.883	0.570	0.106	0.104	0.103	0.599	0.944	0.997	0.999	0.998	0.994	0.035	0.201	0.589	0.667	0.519	0.660	0.613	0.224	0.253	0.984	0.995	0.995	0.856	0.093	0.871	0.989	0.987	0.985	0.981	0.867	0.868	0.887	0.886	0.887	0.850	0.439	0.200	0.075	0.544	0.972	0.585	0.952	0.578	0.552	0.946	0.535	0.167	0.395	0.736	0.789	0.160	0.988	0.991	0.971	0.885	0.949	0.666	0.145	0.054	0.709	0.973	0.976	0.925	0.036	0.901	0.978	0.999	0.999	0.999	0.997	0.104	0.788	0.935	0.621	0.031	0.293	0.210	0.820	0.764	0.035	0.026	0.819	0.840	0.018	0.017	0.120	0.114	0.119	0.127	0.930	0.874	0.069	0.630	0.704	0.193	0.327	0.641	0.629	0.750	0.244	0.997	1.000	0.987	0.987	0.985	0.983	0.799	0.833	0.811	0.634	0.140	0.117	0.986	0.994	0.985	0.971	0.940	0.985	0.993	0.967	0.917	0.171	0.145	0.147	0.145	0.203	0.090	0.034	0.156	0.249	0.159	0.149	0.604	0.781	0.946	0.953	0.771	0.712	0.048	0.065	0.217	0.204	0.152	0.344	0.428	0.287	0.588	0.838	0.841	0.934	0.914	0.922	0.937	0.950	0.895	0.846	0.200	0.360	0.329	0.301	0.362	0.369	0.339	0.304	0.321	0.514	0.399	0.453	0.435	0.530	0.401	0.024	0.009	0.052	0.080	0.609	0.972	0.869	0.326	0.117	0.669	0.829	0.915	0.716	0.857	0.177	0.471	0.643	0.957	0.992	0.943	0.150	0.101	0.061	0.114	0.333	0.339	0.345	0.283	0.056	0.168	0.318	0.673	0.573	0.745	0.330	0.273	0.504	0.675	0.241	0.230	0.677	0.824	0.843	0.780	0.696	0.219	0.239	0.359	0.090	0.993	0.994	0.987	0.958	0.967	0.017	0.098	0.023	0.013	0.005	0.006	0.083	0.006	0.944	0.999	1.000	0.999	0.970	0.143	0.193	0.076	0.191	0.770	0.850	0.991	0.983	0.873	0.015	0.121	0.127	0.113	0.034	0.738	0.821	0.826	0.788	0.720	0.187	0.303	0.703	0.554	0.473	0.468	0.502	0.129	0.134	0.142	0.233	0.332	0.395	0.128	0.992	1.000	1.000	1.000	0.942	0.906	0.053	0.051	0.044	0.005	0.883	0.985	0.973	0.967	0.956	0.934	0.079	0.416	0.584	0.416	0.382	0.351	0.773	0.849	0.862	0.853	0.606	0.335	0.323	0.368	0.344	0.180	0.129	0.191	0.191	0.343	0.417	0.251	0.196	0.110	0.269	0.954	0.975	0.978	0.938	0.897	0.930	0.975	0.961	0.903	0.455	0.034	0.818	0.822	0.662	0.681	0.679	0.692	0.133	0.083	0.089	0.133	0.138	0.754	0.888	0.887	0.882	0.918	0.882	0.227	0.304	0.247	0.473	0.214	0.627	0.525	0.430	0.275	0.417	0.333	0.165	0.361	0.374	0.969	0.986	0.796	0.372	0.631	0.532	0.713	0.457	0.224	0.217	0.266	0.632	0.547	0.608	0.504	0.475	0.081	0.251	0.291	0.046	0.897	0.968	0.998	0.792	0.998	1.000	0.998	0.987	0.987	0.999	0.791	0.664	0.366	0.690	0.249	0.236	0.161	0.644	0.852	0.995	0.996	0.998	0.996	0.993	0.933	0.872	0.585	0.907	0.928	0.728	0.016	0.066	0.206	0.674	0.971	0.906	0.181	0.286	0.640	0.678	0.800	0.833	0.256	0.988	0.973	0.169	0.918	0.851	0.611	0.665	0.937	0.922	0.929	0.993	0.979	0.985	0.780	0.156	0.005	0.736	0.805	0.744	0.202	0.139	0.130	0.049	0.086	0.406	0.475	0.704	0.562	0.109	0.983	0.996	1.000	0.999	1.000	0.999	0.999	0.973	0.965	0.551	0.553	0.339	0.979	0.964	0.034	0.034	0.035	0.034	0.645	0.995	0.930	0.904	0.000	0.966	0.967	1.000	0.999	0.999	0.999	0.999	0.964	0.941	0.041	0.077	0.661	0.475	0.114	0.116	0.271	0.401	0.461	0.012	0.007	0.029	0.143	0.892	0.983	0.947	0.102	0.118	0.081	0.151	0.860	0.909	0.984	0.986	0.957	0.991	0.986	0.027	0.005	0.528	0.935	0.928	0.776	0.815	0.141	0.121	0.030	0.047	0.067	0.038	0.138	0.107	0.984	0.996	0.977	0.972	0.792	0.753	0.666	0.721	0.648	0.236	0.328	0.205	0.181	0.333	0.356	0.401	0.281	0.225	0.129	0.748	0.743	0.934	0.447	0.899	0.779	0.767	0.216	0.039	0.008	0.124	0.337	0.207	0.751	0.883	0.602	0.889	0.975	0.872	0.151	0.054	0.097	0.213	0.896	0.918	0.910	0.951	0.851	0.218	0.839	0.935	0.929	0.081	0.711	0.697	0.689	0.065	0.973	1.000	1.000	0.999	1.000	1.000	0.976	0.000	0.000	0.001	0.000	0.000	0.000	0.000	0.001	0.975	1.000	1.000	1.000	1.000	0.998	0.978	0.045	0.052	0.049	0.018	0.276	0.353	0.735	0.723	0.100	0.687	0.901	0.949	0.979	0.682	0.632	0.861	0.978	0.945	0.891	0.913	0.032	0.920	0.916	0.023	0.159	0.066	0.020	0.988	0.987	0.927	0.996	0.995	0.091	0.035	0.169	0.033	0.080	0.094	0.224	0.039	0.031	0.997	0.998	0.996	0.998	0.994	0.202	0.978	0.971	0.950	0.962	0.972	0.962	0.382	0.068	0.026	0.022	0.025	0.011	0.426	0.429	0.432	0.741	0.394	0.379	0.317	0.049	0.049	0.158	0.091	0.386	0.404	0.384	0.525	0.169	0.108	0.268	0.211	0.169	0.108	0.292	0.333	0.292	0.289	0.980	0.998	0.997	0.977	0.171	0.780	0.872	0.880	0.769	0.094	0.131	0.050	0.050	0.051	0.049	0.022	0.028	0.091	0.206	0.995	0.997	0.999	0.990	0.054	0.456	0.484	0.480	0.373	0.155	0.112	0.270	0.584	0.816	0.843	0.575	0.946	0.924	0.633	0.408	0.977	0.716	0.962	0.899	0.196	0.386	0.277	0.832	0.913	0.898	0.783	0.639	0.742	0.387	0.440	0.460	0.517	0.553	0.510	0.010	0.424	0.595	0.183	0.484	0.369	0.346	0.526	0.531	0.547	0.518	0.304	0.981	0.955	0.665	0.849	0.422	0.525	0.470	0.315	0.313	0.840	0.880	0.847	0.496	0.099	0.739	0.803	0.553	0.968	0.875	0.774	0.898	0.683	0.828	0.670	0.532	0.182	0.083	0.117	0.471	0.590	0.614	0.541	0.302	0.076	0.075	0.358	0.368	0.308	0.521	0.465	0.918	0.927	0.698	0.112	0.109	0.080	0.087	0.100	0.881	0.983	0.979	0.004	0.007	0.007	0.008	0.991	0.986	0.850	0.014	0.057	0.070	0.695	0.722	0.770	0.718	0.770	0.590	0.728	0.399	0.915	0.959	0.631	0.706	0.657	0.621	0.560	0.213	0.191	0.692	0.655	0.680	0.769	0.715	0.664	0.790	0.803	0.201	0.310	0.334	0.210	0.369	0.318	0.162	0.373	0.371	0.335	0.315	0.020	0.873	0.993	0.989	0.988	0.993	0.542	0.010	0.024	0.023	0.557	0.583	0.586	0.579	0.437	0.980	0.995	0.980	0.378	0.037	0.581	0.640	0.576	0.500	0.034	0.140	0.097	0.989	1.000	0.998	0.984	0.923	0.039	0.915	0.933	0.947	0.989	0.997	0.998	0.991	0.042	0.913	0.963	0.036	0.867	0.885	0.899	0.738	0.406	0.654	0.582	0.802	0.358	0.291	0.302	0.554	0.569	0.367	0.934	0.669	0.584	0.161	0.326	0.403	0.297	0.151	0.978	0.956	0.998	0.998	0.998	0.997	0.822	0.092	0.831	0.816	0.730	0.115	0.114	0.106	0.081	0.347	0.885	0.917	0.750	0.956	0.909	0.753	0.337	0.160	0.235	0.244	0.238	0.481	0.646	0.720	0.754	0.002	0.675	0.642	0.554	0.259	0.248	0.231	0.340	0.256	0.903	0.949	0.957	0.248	0.998	0.999	0.997	0.835	0.960	0.975	0.861	0.129	0.119	0.049	0.031	0.483	0.730	0.810	0.686	0.132	0.271	0.279	0.040	0.489	0.518	0.503	0.993	0.992	0.997	0.999	0.997	0.989	0.999	0.999	0.991	1.000	1.000	0.999	0.007	0.992	0.999	0.993	0.998	0.981	0.996	0.998	1.000	1.000	1.000	0.992	0.991	0.945	0.006	0.874	0.940	0.066	0.946	0.942	0.261	0.244	0.225	0.782	0.903	0.942	0.050	0.046	0.985	0.999	0.997	0.999	0.011	0.992	0.997	0.999	0.998	0.992	0.996	0.006	0.992	0.991	0.990	0.777	0.132	0.396	0.435	0.945	0.570	0.541	0.031	0.099	0.029	0.408	0.416	0.481	0.259	0.203	0.091	0.596	0.589	0.597	0.334	0.490	0.464	0.493	0.545	0.265	0.345	0.203	0.456	0.553	0.094	0.991	0.999	0.957	0.398	0.464	0.479	0.440	0.015	0.130	0.135	0.439	0.838	0.906	0.818	0.513	0.105	0.050	0.018	0.021	0.061	0.569	0.994	0.991	0.998	0.995	0.005	0.004	0.003	0.002	0.005	0.010	0.023	0.988	0.990	0.993	0.991	0.995	0.886	0.879	0.857	0.565	0.435	0.676	0.539	0.793	0.793	0.786	0.519	0.567	0.212	0.465	0.918	0.555	0.337	0.475	0.965	0.976	0.949	0.875	0.535	0.560	0.321	0.634	0.952	0.986	0.991	0.001	0.998	1.000	0.993	0.993	0.996	0.997	0.994	0.993	0.997	0.981	0.018	0.018	0.979	0.959	0.800	0.882	0.883	0.866	0.994	0.999	0.999	0.992	0.983	0.498	0.507	0.983	0.988	0.986	0.989	0.978	0.912	0.979	0.996	0.998	0.997	0.993	0.949	0.693	0.141	0.086	0.148	0.036	0.603	0.537	0.228	0.731	0.775	0.751	0.745	0.731	0.637	0.024	0.268	0.556	0.435	0.853	0.912	0.966	0.929	0.376	0.303	0.032	0.625	0.700	0.778	0.260	0.815	0.921	0.821	0.821	0.908	0.903	0.737	0.992	0.979	0.322	0.121	0.056	0.034	0.031	0.623	0.734	0.982	0.945	0.938	0.157	0.519	0.352	0.701	0.990	0.998	0.995	0.497	0.631	0.894	0.871	0.930	0.966	0.826	0.711	0.659	0.065	0.014	0.053	0.037	0.180	0.918	0.991	1.000	1.000	0.991	0.415	0.716	0.543	0.708	0.590	0.806	0.767	0.194	0.197	0.473	0.201	0.828	0.894	0.773	0.871	0.031	0.196	0.174	0.753	0.799	0.828	0.173	0.979	0.993	0.964	0.129	0.079	0.079	0.192	0.116	0.823	0.832	0.888	0.250	0.974	0.918	0.891	0.166	0.117	0.152	0.899	0.997	0.998	0.816	0.282	0.467	0.632	0.620	0.624	0.393	0.118	0.549	0.406	0.292	0.105	0.703	0.896	0.713	0.030	0.015	0.994	0.999	0.996	0.998	0.982	0.868	0.049	0.041	0.022	0.034	0.029	0.040	0.821	0.995	1.000	0.999	0.994	0.988	0.024	0.179	0.872	0.765	0.965	0.695	0.730	0.872	0.872	0.742	0.715	0.369	0.365	0.457	0.959	0.954	0.862	0.873	0.627	0.018	0.171	0.339	0.899	0.936	0.959	0.919	0.901	0.960	0.257	0.924	0.855	0.873	0.291	0.880	0.909	0.822	0.612	0.614	0.606	0.776	0.324	0.294	0.231	0.531	0.503	0.765	0.864	0.763	0.744	0.807	0.675	0.535	0.289	0.542	0.214	0.212	0.321	0.213	0.667	0.392	0.940	0.878	0.840	0.349	0.075	0.227	0.369	0.226	0.873	0.907	0.624	0.357	0.540	0.357	0.336	0.347	0.511	0.934	0.885	0.774	0.673	0.284	0.580	0.712	0.711	0.798	0.800	0.965	0.642	0.891	0.909	0.811	0.831	0.594	0.586	0.290	0.288	0.823	0.800	0.926	0.968	0.996	0.197	0.856	0.845	0.857	0.982	0.941	0.947	0.878	0.762	0.743	0.180	0.236	0.212	0.983	0.983	0.983	0.973	0.972	0.952	0.784	0.980	0.994	0.936	0.229	0.334	0.687	0.220	0.215	0.220	0.152	0.232	0.400	0.290	0.165	0.912	0.955	0.955	0.952	0.775	0.014	0.003	0.004	0.171	0.206	0.208	0.229	0.999	1.000	0.997	0.993	0.972	0.232	0.265	0.048	0.767	0.769	0.435	0.074	0.394	0.866	0.872	0.952	0.964	0.947	0.930	0.152	0.129	0.009	0.013	0.822	0.855	0.973	0.993	0.954	0.185	0.391	0.930	0.545	0.092	0.964	0.989	0.959	0.961	0.321	0.725	0.774	0.744	0.758	0.760	0.674	0.118	0.903	0.773	0.251	0.405	0.155	0.946	0.946	0.915	0.913	0.920	0.203	0.310	0.351	0.361	0.866	0.850	0.251	0.917	0.802	0.240	0.904	0.810	0.065	0.059	0.050	0.002	0.041	0.053	0.056	0.059	0.761	0.732	0.063	0.816	0.865	0.300	0.754	0.937	0.237	0.276	0.989	0.994	0.950	0.811	0.778	0.103	0.783	0.733	0.354	0.918	0.991	0.999	0.976	0.975	0.988	0.379	0.954	0.987	0.775	0.398	0.330	0.320	0.722	0.962	0.781	0.745	0.492	0.239	0.534	0.491	0.458	0.286	0.258	0.165	0.246	0.917	0.991	0.996	0.994	0.761	0.835	0.570	0.569	0.566	0.978	0.725	0.701	0.702	0.601	0.426	0.996	0.996	0.940	0.383	0.501	0.542	0.546	0.402	0.504	0.497	0.493	0.345	0.060	0.059	0.052	0.058	0.071	0.282	0.299	0.371	0.432	0.388	0.340	0.582	0.801	0.647	0.309	0.140	0.394	0.900	0.983	0.924	0.515	0.481	0.057	0.528	0.556	0.960	0.957	0.538	0.510	0.562	0.832	0.696	0.965	0.912	0.893	0.695	0.692	0.668	0.715	0.458	0.440	0.386	0.479	0.382	0.257	0.180	0.118	0.798	0.740	0.294	0.699	0.494	0.995	0.999	1.000	0.999	1.000	1.000	1.000	1.000	0.989	0.000	0.000	0.003	0.000	0.000	0.000	0.005	0.987	1.000	1.000	1.000	1.000	0.999	1.000	1.000	0.996	0.009	0.188	0.732	0.859	0.404	0.626	0.603	0.195	0.620	0.624	0.929	0.931	0.892	0.976	0.994	0.991	0.993	0.666	0.153	0.110	0.139	0.203	0.235	0.322	0.176	0.077	0.739	0.835	0.768	0.079	0.537	0.588	0.092	0.962	0.968	0.140	0.184	0.684	0.671	0.854	0.902	0.891	0.226	0.135	0.018	0.012	0.574	0.599	0.860	0.891	0.828	0.880	0.927	0.921	0.932	0.785	0.242	0.824	0.743	0.639	0.914	0.855	0.701	0.570	0.261	0.173	0.255	0.577	0.956	0.731	0.840	0.832	0.222	0.244	0.040	0.344	0.372	0.064	0.406	0.369	0.821	0.974	0.968	0.793	0.846	0.919	0.754	0.757	0.690	0.679	0.560	0.576	0.485	0.226	0.856	0.992	0.973	0.335	0.751	0.770	0.663	0.593	0.429	0.241	0.965	0.990	0.983	0.847	0.722	0.487	0.649	0.016	0.047	0.207	0.320	0.233	0.807	0.946	0.917	0.927	0.349	0.634	0.919	0.708	0.697	0.730	0.838	0.559	0.526	0.515	0.589	0.772	0.740	0.497	0.508	0.481	0.434	0.351	0.503	0.284	0.552	0.321	0.292	0.025	0.023	0.593	0.547	0.478	0.972	0.989	0.991	0.993	0.980	0.985	0.989	0.019	0.023	0.046	0.046	0.959	0.976	0.943	0.027	0.395	0.027	0.016	0.009	0.009	0.369	0.037	0.975	0.962	0.985	0.057	0.021	0.010	0.025	0.998	1.000	0.994	0.985	0.988	0.988	0.986	0.077	0.068	0.952	0.990	1.000	1.000	0.998	0.997	0.926	0.799	0.951	0.024	0.984	0.996	0.998	0.996	0.996	0.993	0.002	0.009	0.005	0.006	0.005	0.002	0.002	0.002	0.000	0.000	0.002	0.011	0.999	1.000	0.999	0.996	0.996	0.982	0.002	0.933	0.804	0.212	0.002	0.755	0.998	1.000	1.000	1.000	0.984	0.969	0.605	0.704	0.722	0.465	0.064	0.218	0.015	0.073	0.121	0.197	0.200	0.160	0.079	0.255	0.479	0.441	0.418	0.350	0.070	0.052	0.055	0.036	0.034	0.039	0.287	0.416	0.301	0.660	0.261	0.989	0.999	0.986	0.997	0.997	0.227	0.957	0.888	0.067	0.064	0.025	0.034	0.033	0.676	0.766	0.103	0.865	0.871	0.964	0.966	0.944	0.536	0.724	0.771	0.597	0.730	0.895	0.731	0.750	0.742	0.651	0.887	0.477	0.855	0.902	0.658	0.046	0.068	0.047	0.248	0.328	0.949	0.661	0.420	0.800	0.701	0.966	0.734	0.710	0.903	0.960	0.354	0.538	0.843	0.839	0.903	0.443	0.439	0.987	0.826	0.827	0.986	0.991	0.986	0.998	0.981	0.439	0.967	0.962	0.072	0.357	0.946	0.946	0.907	0.989	0.504	0.370	0.376	0.053	0.023	0.693	0.921	0.993	0.995	0.993	0.988	0.372	0.539	0.956	0.959	0.990	0.990	0.315	0.323	0.049	0.146	0.130	0.041	0.015	0.269	0.334	0.232	0.186	0.237	0.246	0.473	0.659	0.632	0.738	0.172	0.424	0.607	0.833	0.754	0.743	0.457	0.519	0.833	0.985	0.724	0.573	0.630	0.564	0.541	0.494	0.082	0.109	0.031	0.075	0.079	0.071	0.060	0.099	0.753	0.556	0.804	0.886	0.754	0.658	0.792	0.814	0.993	0.997	0.998	0.628	0.411	0.357	0.009	0.427	0.403	0.304	0.270	0.295	0.436	0.470	0.412	0.097	0.681	0.816	0.820	0.776	0.727	0.057	0.718	0.485	0.508	0.497	0.489	0.342	0.247	0.105	0.014	0.027	0.206	0.725	0.429	0.579	0.225	0.801	0.799	0.921	0.846	0.935	0.938	0.948	0.927	0.869	0.837	0.819	0.330	0.809	0.969	0.982	0.980	0.394	0.999	0.997	0.613	0.913	0.914	0.749	0.408	0.257	0.745	0.621	0.715	0.681	0.649	0.202	0.020	0.756	0.677	0.457	0.932	0.775	0.743	0.995	0.986	0.663	0.047	0.437	0.482	0.157	0.576	0.353	0.229	0.231	0.250	0.781	0.729	0.870	0.791	0.800	0.968	0.965	0.951	0.913	0.539	0.015	0.022	0.277	0.337	0.284	0.429	0.951	0.966	0.872	0.962	0.802	0.255	0.356	0.491	0.455	0.665	0.893	0.611	0.623	0.689	0.905	0.949	0.902	0.813	0.179	0.141	0.119	0.132	0.049	0.066	0.333	0.258	0.362	0.374	0.259	0.700	0.963	0.995	1.000	0.999	0.998	0.999	0.995	0.986	0.997	0.992	0.983	0.989	0.820	0.848	0.412	0.575	0.005	0.372	0.372	0.245	0.004	0.000	0.216	0.636	0.469	0.880	0.973	0.845	0.811	0.306	0.517	0.387	0.198	0.496	0.873	0.980	0.990	0.996	0.996	0.996	1.000	0.999	0.964	0.910	0.913	0.961	0.920	0.369	0.063	0.195	0.813	0.792	0.554	0.390	0.472	0.683	0.765	0.406	0.267	0.743	0.853	0.990	0.995	0.917	0.823	0.859	0.756	0.777	0.799	0.819	0.757	0.146	0.365	0.649	0.675	0.764	0.196	0.130	0.014	0.001	0.001	0.888	0.976	0.989	0.980	0.990	0.985	0.118	0.116	0.113	0.127	0.124	0.115	0.891	0.889	0.887	0.892	0.864	0.823	0.223	0.243	0.248	0.457	0.403	0.899	0.909	0.904	0.792	0.389	0.293	0.997	1.000	0.999	0.975	0.989	0.986	0.561	0.472	0.013	0.013	0.016	0.298	0.367	0.355	0.850	0.847	0.870	0.912	0.994	0.912	0.413	0.381	0.934	0.995	0.994	0.980	0.754	0.698	0.429	0.068	0.391	0.808	0.775	0.775	0.748	0.635	0.006	0.013	0.056	0.019	0.623	0.662	0.498	0.219	0.607	0.563	0.417	0.302	0.267	0.299	0.470	0.773	0.938	0.876	0.535	0.470	0.254	0.239	0.696	0.857	0.938	0.939	0.957	0.956	0.920	0.079	0.064	0.026	0.022	0.026	0.864	0.952	0.963	0.959	0.948	0.882	0.633	0.402	0.512	0.618	0.351	0.481	0.541	0.841	0.851	0.844	0.810	0.755	0.973	0.984	0.882	0.542	0.974	0.554	0.559	0.981	0.956	0.553	0.547	0.533	0.043	0.050	0.033	0.023	0.576	0.558	0.555	0.922	0.426	0.039	0.031	0.671	0.711	0.924	0.728	0.584	0.060	0.633	0.923	0.934	0.931	0.399	0.380	0.032	0.009	0.025	0.546	0.595	0.947	0.961	0.375	0.772	0.603	0.225	0.355	0.327	0.097	0.613	0.952	0.976	0.942	0.875	0.959	0.933	0.967	0.938	0.877	0.759	0.815	0.315	0.374	0.394	0.787	0.929	0.925	0.784	0.278	0.402	0.568	0.510	0.437	0.454	0.264	0.183	0.126	0.124	0.394	0.500	0.790	0.594	0.380	0.301	0.282	0.520	0.434	0.364	0.326	0.160	0.229	0.276	0.143	0.093	0.080	0.216	0.382	0.482	0.210	0.035	0.152	0.185	0.704	0.574	0.843	0.854	0.735	0.303	0.611	0.502	0.491	0.524	0.314	0.236	0.441	0.940	0.997	0.972	0.749	0.454	0.184	0.234	0.495	0.549	0.063	0.928	0.987	0.972	0.966	0.964	0.961	0.917	0.697	0.007	0.010	0.007	0.009	0.709	0.929	0.971	0.972	0.964	0.990	0.997	0.939	0.684	0.569	0.727	0.859	0.883	0.874	0.821	0.484	0.065	0.078	0.047	0.612	0.617	0.522	0.970	0.995	0.999	0.982	0.835	0.452	0.028	0.580	0.570	0.073	0.024	0.027	0.701	0.687	0.961	0.968	0.967	0.964	0.009	0.815	0.831	0.028	0.844	0.866	0.772	0.454	0.694	0.955	0.926	0.835	0.387	0.908	0.748	0.630	0.616	0.602	0.119	0.534	0.358	0.884	0.877	0.552	0.594	0.226	0.162	0.271	0.163	0.117	0.181	0.171	0.855	0.847	0.308	0.168	0.101	0.480	0.591	0.661	0.699	0.698	0.119	0.539	0.917	0.963	0.956	0.112	0.605	0.744	0.665	0.124	0.013	0.129	0.232	0.438	0.428	0.234	0.435	0.292	0.246	0.296	0.671	0.965	0.989	0.922	0.880	0.858	0.770	0.772	0.849	0.700	0.843	0.250	0.034	0.026	0.012	0.020	0.080	0.075	0.086	0.038	0.054	0.016	0.562	0.828	0.803	0.500	0.211	0.347	0.793	0.962	0.972	0.946	0.980	0.959	0.722	0.056	0.062	0.050	0.230	0.291	0.413	0.390	0.177	0.074	0.672	0.644	0.714	0.730	0.675	0.324	0.121	0.099	0.196	0.175	0.432	0.484	0.326	0.336	0.847	0.717	0.996	0.919	0.973	0.559	0.199	0.252	0.097	0.145	0.169	0.087	0.857	0.867	0.993	0.982	0.823	0.264	0.615	0.174	0.977	0.997	0.998	0.932	0.773	0.770	0.068	0.098	0.141	0.158	0.125	0.215	0.210	0.962	0.986	0.990	0.997	0.387	0.348	0.350	0.277	0.080	0.380	0.988	0.705	0.973	0.939	0.553	0.565	0.908	0.977	0.993	0.696	0.679	0.658	0.163	0.696	0.964	0.963	0.843	0.936	0.957	0.976	0.981	0.484	0.548	0.310	0.555	0.865	0.864	0.863	0.865	0.853	0.007	0.005	0.942	0.999	1.000	0.934	0.141	0.134	0.129	0.607	0.928	0.413	0.836	0.886	0.882	0.981	1.000	0.999	1.000	0.999	0.997	0.019	0.020	0.968	0.995	0.979	0.027	0.007	0.000	0.004	0.023	0.049	0.023	0.996	0.988	0.949	0.001	0.983	0.997	0.998	0.997	0.996	0.979	0.792	0.131	0.173	0.180	0.112	0.055	0.035	0.023	0.030	0.233	0.316	0.399	0.640	0.766	0.943	0.611	0.449	0.740	0.829	0.301	0.748	0.954	0.987	0.296	0.375	0.257	0.160	0.687	0.701	0.775	0.800	0.616	0.447	0.484	0.886	0.850	0.579	0.283	0.227	0.337	0.367	0.080	0.204	0.396	0.448	0.441	0.715	0.901	0.393	0.904	0.892	0.426	0.442	0.364	0.967	0.971	0.956	0.850	0.036	0.909	0.910	0.954	0.972	0.947	0.930	0.631	0.229	0.802	0.744	0.133	0.991	0.997	0.997	0.995	0.986	0.983	0.981	0.995	0.993	1.000	0.996	0.017	0.853	0.874	0.867	0.254	0.355	0.350	0.037	0.005	0.724	0.913	0.209	0.059	0.946	0.929	0.050	0.942	0.988	0.993	0.004	0.994	0.994	0.994	0.992	0.989	0.980	0.494	0.505	0.992	0.994	0.990	0.002	0.001	0.014	0.994	0.996	0.994	0.993	0.667	0.671	0.662	0.991	0.992	0.992	0.992	0.990	0.702	0.100	0.192	0.510	0.639	0.608	0.625	0.244	0.254	0.160	0.307	0.433	0.461	0.691	0.626	0.563	0.419	0.366	0.218	0.384	0.511	0.610	0.747	0.741	0.633	0.723	0.487	0.469	0.395	0.144	0.180	0.108	0.090	0.060	0.028	0.713	0.978	0.976	0.949	0.109	0.913	0.895	0.130	0.953	0.847	0.971	0.965	0.989	0.985	0.924	0.929	0.942	0.946	0.945	0.933	0.055	0.105	0.069	0.201	0.227	0.176	0.208	0.386	0.524	0.515	0.441	0.187	0.253	0.254	0.263	0.124	0.564	0.496	0.529	0.498	0.429	0.209	0.602	0.393	0.369	0.523	0.502	0.425	0.371	0.542	0.500	0.448	0.188	0.018	0.236	0.230	0.062	0.011	0.019	0.016	0.010	0.009	0.008	0.269	0.825	0.979	0.858	0.974	0.968	0.985	0.859	0.849	0.910	0.919	0.919	0.923	0.984	0.199	0.213	0.180	0.185	0.157	0.481	0.314	0.064	0.262	0.296	0.362	0.637	0.491	0.796	0.706	0.711	0.596	0.537	0.626	0.812	0.972	0.874	0.863	0.256	0.308	0.204	0.344	0.405	0.982	0.858	0.724	0.797	0.617	0.586	0.844	0.989	0.988	0.989	0.935	0.080	0.064	0.002	0.002	0.002	0.004	0.855	0.994	0.999	0.998	0.636	0.020	0.007	0.009	0.013	0.062	0.162	0.148	0.153	0.365	0.343	0.283	0.674	0.831	0.835	0.827	0.990	1.000	0.668	0.998	0.984	0.996	0.621	0.669	0.977	0.981	0.998	0.989	0.053	0.060	0.042	0.042	0.043	0.001	0.000	0.026	0.998	0.989	0.958	0.994	0.999	0.661	0.969	0.060	0.952	0.994	0.828	0.832	0.736	0.979	0.991	0.988	0.845	0.132	0.407	0.351	0.462	0.804	0.820	0.596	0.287	0.472	0.374	0.347	0.315	0.101	0.032	0.125	0.029	0.016	0.208	0.918	0.932	0.671	0.653	0.310	0.276	0.637	0.933	0.968	0.513	0.518	0.449	0.469	0.476	0.732	0.673	0.558	0.276	0.282	0.078	0.060
ENSMUST00000188038.2_GM37494-003	0.316	0.320	0.417	0.306	0.367	0.289	0.340	0.498	0.524	0.210	0.197	0.630	0.989	0.813	0.689	0.687	0.685	0.637	0.986	0.989	0.327	0.609	0.697	0.690	0.693	0.400	0.454	0.506	0.623	0.604	0.663	0.340	0.993	0.927	0.810	0.801	0.993	0.195	0.974	0.970	0.927	0.303	0.033	0.729	0.775	0.767	0.405	0.393	0.390	0.216	0.215	0.198	0.198	0.374	0.966	0.963	0.800	0.928	0.998	0.974	0.012	0.805	0.806	0.802	0.805	0.803	0.011	0.769	0.770	0.953	0.945	0.659	0.416	0.983	0.887	0.989	0.989	0.998	0.991	0.243	0.053	0.039	0.033	0.949	0.975	0.791	0.874	0.885	0.871	0.984	0.447	0.704	0.998	0.999	0.887	0.193	0.230	0.217	0.218	0.878	0.806	0.998	0.987	0.595	0.960	0.567	0.953	0.915	0.897	0.830	0.849	0.127	0.133	0.860	0.932	0.881	0.847	0.953	0.968	0.917	0.471	0.755	0.780	0.976	0.828	0.370	0.477	0.519	0.575	0.524	0.637	0.311	0.291	0.561	0.564	0.521	0.649	0.577	0.810	0.732	0.830	0.821	0.778	0.564	0.668	0.786	0.767	0.185	0.068	0.052	0.374	0.372	0.378	0.900	0.611	0.995	0.991	0.984	0.997	0.996	0.509	0.989	0.991	0.444	0.031	0.664	0.725	0.900	0.954	0.785	0.790	0.877	0.730	0.914	0.977	0.987	0.990	0.996	0.718	0.982	0.655	0.330	0.768	0.777	0.316	0.542	0.256	0.084	0.095	0.150	0.152	0.163	0.125	0.289	0.290	0.303	0.151	0.146	0.280	0.725	0.286	0.865	0.572	0.972	0.644	0.614	0.976	0.989	0.991	0.977	0.782	0.755	0.176	0.025	0.505	0.702	0.714	0.780	0.827	0.774	0.951	0.900	0.256	0.248	0.765	0.984	0.617	0.618	0.859	0.909	0.957	0.964	0.961	0.967	0.964	0.180	0.355	0.079	0.936	0.994	0.996	0.986	0.987	0.974	0.018	0.065	0.032	0.021	0.030	0.050	0.037	0.990	0.984	0.996	0.999	0.996	0.928	0.095	0.818	0.456	0.485	0.529	0.491	0.399	0.348	0.909	0.991	0.937	0.865	0.603	0.623	0.622	0.816	0.927	0.100	0.979	0.920	0.500	0.847	0.837	0.826	0.435	0.606	0.837	0.800	0.845	0.728	0.228	0.227	0.172	0.413	0.321	0.093	0.079	0.558	0.504	0.366	0.465	0.171	0.218	0.541	0.533	0.495	0.497	0.454	0.344	0.644	0.838	0.562	0.428	0.519	0.697	0.550	0.100	0.900	0.897	0.491	0.125	0.069	0.927	0.919	0.066	0.960	0.947	0.891	0.479	0.080	0.433	0.793	0.903	0.574	0.762	0.705	0.975	0.995	0.962	0.662	0.648	0.211	0.494	0.382	0.573	0.595	0.562	0.632	0.376	0.895	0.914	0.687	0.667	0.672	0.985	0.994	0.993	0.410	0.397	0.388	0.305	0.157	0.647	0.491	0.506	0.305	0.278	0.091	0.041	0.150	0.696	0.749	0.571	0.232	0.464	0.268	0.234	0.348	0.585	0.801	0.977	0.959	0.486	0.601	0.172	0.144	0.016	0.122	0.324	0.620	0.925	0.762	0.741	0.965	0.994	0.654	0.521	0.694	0.679	0.733	0.435	0.344	0.573	0.521	0.250	0.205	0.215	0.803	0.896	0.987	0.996	0.998	1.000	1.000	0.997	0.988	0.000	0.000	0.000	0.000	0.002	0.986	0.997	1.000	1.000	0.998	0.992	0.981	0.890	0.654	0.007	0.567	0.584	0.840	0.331	0.601	0.559	0.817	0.275	0.341	0.167	0.393	0.417	0.423	0.414	0.885	0.901	0.598	0.139	0.942	0.955	0.677	0.576	0.551	0.410	0.355	0.109	0.153	0.202	0.487	0.514	0.348	0.629	0.631	0.506	0.502	0.445	0.260	0.072	0.212	0.895	0.958	0.984	0.893	0.124	0.025	0.034	0.752	0.781	0.758	0.850	0.592	0.683	0.721	0.897	0.900	0.698	0.507	0.225	0.467	0.868	0.889	0.635	0.917	0.805	0.725	0.781	0.788	0.776	0.207	0.488	0.715	0.865	0.906	0.937	0.932	0.512	0.366	0.364	0.374	0.912	0.580	0.576	0.718	0.644	0.042	0.019	0.019	0.243	0.961	0.969	0.966	0.973	0.687	0.691	0.693	0.501	0.228	0.567	0.897	0.930	0.786	0.602	0.848	0.676	0.566	0.544	0.759	0.981	0.970	0.983	0.984	0.944	0.719	0.036	0.014	0.044	0.043	0.726	0.947	0.963	0.972	0.959	0.970	0.674	0.312	0.704	0.677	0.681	0.664	0.687	0.686	0.528	0.164	0.752	0.751	0.754	0.751	0.781	0.749	0.914	0.937	0.978	0.997	0.958	0.879	0.351	0.968	0.873	0.501	0.086	0.077	0.067	0.742	0.991	0.870	0.951	0.954	0.953	0.737	0.011	0.707	0.736	0.771	0.803	0.995	0.999	0.997	0.938	0.259	0.196	0.044	0.038	0.995	0.998	0.996	0.935	0.011	0.982	0.993	0.987	0.986	0.985	0.007	0.899	0.683	0.001	0.005	0.002	0.011	0.699	0.912	0.992	0.997	0.997	0.996	0.981	0.012	0.948	0.997	0.999	0.996	0.017	0.242	0.304	0.308	0.511	0.477	0.379	0.766	0.418	0.285	0.437	0.262	0.014	0.022	0.259	0.432	0.586	0.586	0.271	0.637	0.380	0.915	0.849	0.810	0.818	0.487	0.054	0.023	0.014	0.047	0.046	0.253	0.233	0.311	0.239	0.255	0.272	0.153	0.437	0.490	0.668	0.722	0.405	0.856	0.504	0.525	0.923	0.870	0.844	0.623	0.751	0.827	0.793	0.792	0.151	0.093	0.082	0.384	0.576	0.550	0.511	0.428	0.337	0.690	0.965	0.978	0.949	0.957	0.196	0.969	0.927	0.818	0.862	0.939	0.198	0.657	0.893	0.866	0.162	0.808	0.831	0.835	0.817	0.015	0.826	0.996	0.998	0.987	0.980	0.976	0.853	0.851	0.884	0.429	0.484	0.235	0.341	0.767	0.785	0.520	0.028	0.022	0.028	0.294	0.320	0.339	0.010	0.044	0.046	0.835	0.880	0.983	0.977	0.767	0.965	0.142	0.001	0.002	0.012	0.782	0.905	0.755	0.737	0.645	0.876	0.798	0.282	0.378	0.282	0.120	0.204	0.241	0.254	0.080	0.045	0.007	0.664	0.709	0.669	0.432	0.896	0.832	0.151	0.992	0.998	0.998	0.998	0.997	0.997	0.998	0.996	0.789	0.980	0.979	0.852	0.918	0.243	0.128	0.831	0.787	0.828	0.099	0.617	0.050	0.241	0.857	0.868	0.871	0.873	0.870	0.820	0.570	0.063	0.068	0.028	0.018	0.634	0.860	0.892	0.890	0.896	0.998	0.921	0.240	0.203	0.729	0.067	0.987	0.991	0.899	0.166	0.970	0.968	0.974	0.973	0.783	0.786	0.772	0.860	0.914	0.743	0.748	0.242	0.975	0.996	0.986	0.977	0.805	0.190	0.924	0.912	0.745	0.774	0.104	0.859	0.604	0.706	0.459	0.035	0.046	0.455	0.475	0.563	0.437	0.448	0.307	0.145	0.204	0.295	0.422	0.523	0.418	0.787	0.586	0.945	0.547	0.626	0.754	0.700	0.502	0.499	0.408	0.510	0.556	0.561	0.468	0.068	0.422	0.507	0.563	0.591	0.576	0.672	0.313	0.312	0.195	0.169	0.243	0.365	0.398	0.662	0.673	0.445	0.451	0.849	0.942	0.942	0.721	0.415	0.864	0.781	0.813	0.798	0.811	0.251	0.224	0.289	0.869	0.986	0.923	0.893	0.468	0.584	0.529	0.444	0.495	0.705	0.356	0.233	0.155	0.062	0.065	0.197	0.192	0.176	0.371	0.583	0.547	0.927	0.937	0.964	0.866	0.393	0.198	0.501	0.904	0.887	0.558	0.524	0.545	0.060	0.694	0.933	0.886	0.576	0.762	0.126	0.034	0.053	0.269	0.971	0.971	0.882	0.201	0.955	0.982	0.985	0.985	0.985	0.981	0.971	0.943	0.016	0.016	0.000	0.921	0.979	0.996	0.974	0.742	0.017	0.018	0.031	0.033	0.746	0.974	0.995	0.985	0.948	0.943	0.985	0.997	0.999	0.999	0.998	0.999	0.943	0.005	0.660	0.742	0.749	0.053	0.072	0.103	0.564	0.617	0.635	0.088	0.022	0.019	0.120	0.684	0.586	0.510	0.387	0.514	0.679	0.679	0.925	0.387	0.887	0.384	0.968	0.891	0.264	0.277	0.251	0.271	0.300	0.761	0.593	0.897	0.373	0.930	0.901	0.869	0.934	0.891	0.589	0.903	0.922	0.911	0.408	0.099	0.671	0.746	0.560	0.523	0.544	0.194	0.459	0.488	0.389	0.429	0.291	0.633	0.640	0.639	0.639	0.384	0.529	0.456	0.352	0.331	0.302	0.990	0.980	0.949	0.660	0.645	0.509	0.240	0.485	0.327	0.407	0.452	0.926	0.944	0.829	0.904	0.400	0.266	0.018	0.036	0.367	0.609	0.601	0.551	0.203	0.148	0.871	0.936	0.909	0.615	0.679	0.658	0.645	0.430	0.026	0.790	0.804	0.701	0.993	0.999	1.000	0.999	0.999	0.953	0.012	0.003	0.002	0.002	0.001	0.990	0.996	0.996	0.998	0.998	0.920	0.002	0.050	0.587	0.591	0.972	0.894	0.009	0.860	0.923	0.941	0.008	0.007	0.001	0.004	0.906	0.927	0.865	0.030	0.897	0.648	0.279	0.508	0.538	0.109	0.101	0.952	0.999	0.998	0.995	0.995	0.989	0.003	0.008	0.002	0.954	0.997	0.996	0.996	0.996	0.992	0.449	0.900	0.903	0.380	0.873	0.820	0.561	0.156	0.789	0.764	0.889	0.933	0.911	0.884	0.378	0.923	0.753	0.878	0.369	0.388	0.852	0.725	0.232	0.196	0.519	0.722	0.428	0.409	0.444	0.447	0.516	0.537	0.838	0.588	0.170	0.018	0.322	0.874	0.981	0.453	0.138	0.662	0.636	0.542	0.028	0.126	0.517	0.967	0.483	0.949	0.545	0.963	0.943	0.461	0.366	0.537	0.544	0.532	0.527	0.428	0.043	0.514	0.498	0.949	0.531	0.969	0.469	0.785	0.105	0.194	0.018	0.026	0.035	0.123	0.133	0.356	0.705	0.873	0.840	0.550	0.058	0.231	0.222	0.173	0.818	0.897	0.945	0.966	0.038	0.006	0.002	0.002	0.003	0.020	0.048	0.969	0.951	0.907	0.784	0.729	0.971	0.944	0.502	0.918	0.747	0.693	0.431	0.056	0.168	0.194	0.171	0.759	0.983	0.994	0.877	0.977	0.603	0.592	0.798	0.833	0.849	0.795	0.097	0.393	0.397	0.377	0.370	0.941	0.969	0.862	0.808	0.581	0.538	0.897	0.887	0.874	0.869	0.778	0.823	0.733	0.509	0.480	0.502	0.412	0.499	0.523	0.443	0.060	0.153	0.215	0.239	0.295	0.343	0.416	0.889	0.836	0.787	0.605	0.647	0.109	0.760	0.878	0.869	0.469	0.414	0.463	0.387	0.371	0.163	0.297	0.563	0.654	0.572	0.529	0.204	0.171	0.004	0.005	0.538	0.651	0.615	0.578	0.040	0.204	0.204	0.208	0.758	0.851	0.888	0.851	0.123	0.464	0.488	0.510	0.886	0.601	0.515	0.681	0.780	0.383	0.842	0.654	0.371	0.678	0.715	0.740	0.171	0.719	0.736	0.799	0.785	0.836	0.476	0.334	0.601	0.641	0.902	0.871	0.884	0.957	0.959	0.954	0.968	0.243	0.462	0.598	0.612	0.488	0.414	0.043	0.032	0.457	0.200	0.236	0.182	0.039	0.039	0.297	0.033	0.038	0.466	0.502	0.593	0.479	0.350	0.049	0.142	0.121	0.082	0.057	0.082	0.115	0.164	0.154	0.988	0.985	0.997	0.997	0.983	0.900	0.675	0.377	0.505	0.488	0.406	0.572	0.430	0.425	0.119	0.037	0.138	0.369	0.605	0.452	0.322	0.223	0.215	0.225	0.409	0.506	0.967	0.996	0.994	0.992	0.795	0.402	0.199	0.634	0.625	0.407	0.453	0.245	0.246	0.302	0.290	0.024	0.391	0.372	0.369	0.812	0.493	0.398	0.398	0.686	0.669	0.525	0.600	0.612	0.415	0.392	0.548	0.540	0.526	0.378	0.615	0.550	0.624	0.658	0.645	0.423	0.366	0.514	0.563	0.590	0.678	0.768	0.856	0.830	0.849	0.781	0.391	0.278	0.324	0.243	0.321	0.464	0.423	0.559	0.457	0.329	0.721	0.685	0.625	0.619	0.123	0.289	0.583	0.878	0.929	0.756	0.769	0.942	0.628	0.327	0.314	0.533	0.930	0.830	0.901	0.822	0.969	0.960	0.794	0.676	0.714	0.528	0.292	0.519	0.684	0.400	0.241	0.305	0.530	0.632	0.274	0.749	0.849	0.853	0.739	0.756	0.598	0.925	0.931	0.875	0.704	0.354	0.474	0.214	0.198	0.483	0.868	0.934	0.937	0.901	0.944	0.515	0.510	0.269	0.541	0.550	0.393	0.869	0.859	0.498	0.338	0.929	0.944	0.880	0.349	0.340	0.317	0.297	0.238	0.191	0.720	0.774	0.725	0.199	0.547	0.835	0.856	0.934	0.948	0.962	0.856	0.647	0.557	0.491	0.194	0.612	0.404	0.402	0.910	0.886	0.957	0.885	0.927	0.509	0.615	0.338	0.617	0.374	0.111	0.098	0.540	0.625	0.145	0.135	0.146	0.260	0.203	0.180	0.729	0.633	0.011	0.046	0.069	0.528	0.679	0.553	0.916	0.930	0.933	0.927	0.740	0.561	0.658	0.094	0.769	0.958	0.963	0.966	0.959	0.560	0.041	0.040	0.035	0.046	0.561	0.933	0.970	0.964	0.921	0.897	0.536	0.416	0.661	0.571	0.457	0.862	0.964	0.727	0.536	0.549	0.663	0.332	0.396	0.359	0.547	0.286	0.311	0.381	0.622	0.604	0.487	0.134	0.417	0.596	0.733	0.572	0.332	0.324	0.280	0.725	0.785	0.362	0.373	0.617	0.576	0.929	0.847	0.714	0.692	0.935	0.814	0.325	0.304	0.289	0.416	0.369	0.785	0.587	0.800	0.618	0.802	0.731	0.347	0.460	0.242	0.067	0.187	0.706	0.482	0.261	0.779	0.881	0.907	0.917	0.888	0.754	0.633	0.556	0.896	0.604	0.943	0.946	0.402	0.386	0.378	0.055	0.042	0.003	0.007	0.008	0.957	0.988	0.968	0.818	0.519	0.761	0.314	0.669	0.797	0.838	0.914	0.776	0.287	0.290	0.910	0.972	0.854	0.768	0.767	0.757	0.026	0.085	0.245	0.806	0.810	0.755	0.552	0.668	0.025	0.226	0.275	0.683	0.894	0.954	0.974	0.978	0.983	0.943	0.005	0.915	0.895	0.961	0.943	0.044	0.987	0.994	0.952	0.942	0.898	0.742	0.928	0.928	0.986	0.996	0.971	0.947	0.211	0.031	0.053	0.050	0.029	0.160	0.147	0.893	0.981	0.997	0.974	0.990	0.973	0.010	0.156	0.253	0.306	0.060	0.027	0.043	0.038	0.040	0.042	0.086	0.089	0.086	0.051	0.058	0.061	0.067	0.028	0.190	0.208	0.947	0.937	0.956	0.967	0.972	0.973	0.026	0.923	0.975	0.041	0.901	0.854	0.956	0.986	0.968	0.970	0.965	0.908	0.693	0.022	0.040	0.064	0.020	0.529	0.639	0.305	0.947	0.977	0.978	0.981	0.986	0.986	0.989	0.095	0.393	0.099	0.063	0.022	0.033	0.026	0.064	0.120	0.089	0.038	0.044	0.039	0.079	0.125	0.011	0.022	0.089	0.053	0.098	0.034	0.210	0.151	0.987	0.990	0.978	0.974	0.989	0.968	0.964	0.856	0.551	0.040	0.038	0.026	0.065	0.138	0.088	0.581	0.631	0.684	0.691	0.722	0.986	0.955	0.900	0.851	0.819	0.761	0.075	0.094	0.107	0.632	0.739	0.726	0.804	0.914	0.374	0.436	0.233	0.813	0.939	0.938	0.938	0.939	0.997	0.994	0.990	0.958	0.057	0.001	0.024	0.068	0.046	0.049	0.162	0.914	0.881	0.003	0.054	0.007	0.008	0.005	0.067	0.045	0.048	0.874	0.733	0.004	0.040	0.111	0.067	0.068	0.063	0.066	0.952	0.940	0.956	0.986	0.987	0.983	0.981	0.948	0.809	0.019	0.102	0.579	0.692	0.813	0.839	0.849	0.869	0.089	0.883	0.699	0.289	0.185	0.025	0.065	0.094	0.177	0.531	0.795	0.231	0.824	0.875	0.897	0.549	0.401	0.767	0.719	0.290	0.316	0.273	0.352	0.516	0.449	0.224	0.152	0.909	0.969	0.970	0.971	0.969	0.993	0.997	0.938	0.070	0.082	0.048	0.575	0.570	0.778	0.698	0.026	0.428	0.326	0.016	0.030	0.144	0.241	0.582	0.415	0.417	0.405	0.691	0.846	0.946	0.983	0.971	0.973	0.337	0.008	0.003	0.013	0.184	0.832	0.797	0.688	0.692	0.591	0.199	0.633	0.167	0.453	0.754	0.797	0.508	0.451	0.416	0.247	0.080	0.061	0.198	0.590	0.841	0.976	0.995	0.986	0.741	0.748	0.131	0.340	0.442	0.492	0.880	0.921	0.698	0.690	0.451	0.466	0.430	0.123	0.386	0.308	0.542	0.515	0.890	0.889	0.906	0.428	0.801	0.519	0.771	0.692	0.272	0.492	0.499	0.426	0.575	0.689	0.703	0.492	0.182	0.712	0.944	0.849	0.813	0.655	0.423	0.686	0.784	0.793	0.358	0.727	0.617	0.713	0.690	0.770	0.952	0.961	0.964	0.920	0.910	0.951	0.687	0.009	0.011	0.012	0.004	0.990	1.000	0.998	0.998	0.998	0.995	0.001	0.000	0.000	0.001	0.995	0.998	0.997	0.998	0.999	0.992	0.048	0.151	0.277	0.295	0.545	0.613	0.674	0.273	0.856	0.851	0.831	0.884	0.881	0.156	0.119	0.093	0.139	0.142	0.865	0.845	0.887	0.943	0.850	0.308	0.473	0.271	0.024	0.110	0.371	0.459	0.463	0.322	0.817	0.849	0.852	0.790	0.792	0.937	0.894	0.841	0.456	0.501	0.453	0.768	0.486	0.105	0.086	0.062	0.213	0.068	0.546	0.667	0.580	0.915	0.876	0.837	0.284	0.247	0.401	0.984	0.991	0.762	0.382	0.358	0.041	0.020	0.004	0.004	0.774	0.798	0.663	0.478	0.443	0.783	0.859	0.413	0.417	0.815	0.706	0.470	0.032	0.023	0.104	0.164	0.086	0.354	0.933	0.963	0.944	0.971	0.948	0.207	0.025	0.063	0.207	0.382	0.377	0.190	0.379	0.943	0.977	0.983	0.979	0.949	0.542	0.203	0.126	0.180	0.470	0.464	0.496	0.755	0.720	0.265	0.023	0.546	0.557	0.729	0.678	0.510	0.364	0.193	0.323	0.276	0.072	0.555	0.511	0.814	0.887	0.799	0.189	0.107	0.094	0.023	0.062	0.084	0.255	0.244	0.358	0.272	0.382	0.166	0.821	0.785	0.753	0.910	0.932	0.185	0.140	0.061	0.053	0.222	0.659	0.666	0.759	0.635	0.587	0.641	0.985	0.881	0.828	0.832	0.238	0.279	0.161	0.126	0.148	0.453	0.601	0.669	0.935	0.929	0.872	0.225	0.192	0.042	0.010	0.729	0.851	0.848	0.866	0.786	0.715	0.815	0.831	0.156	0.186	0.862	0.939	0.948	0.900	0.031	0.848	0.848	0.714	0.039	0.217	0.232	0.213	0.156	0.051	0.720	0.767	0.755	0.812	0.889	0.904	0.881	0.124	0.132	0.824	0.787	0.772	0.718	0.550	0.446	0.084	0.451	0.989	0.999	0.998	0.998	0.916	0.659	0.813	0.128	0.151	0.009	0.041	0.249	0.372	0.272	0.821	0.833	0.721	0.758	0.517	0.424	0.286	0.102	0.289	0.209	0.056	0.005	0.238	0.830	0.892	0.989	0.870	0.936	0.910	0.901	0.683	0.628	0.005	0.001	0.004	0.968	1.000	0.999	0.997	0.998	0.998	1.000	0.999	1.000	0.999	0.996	0.864	0.051	0.341	0.283	0.050	0.055	0.077	0.092	0.091	0.034	0.229	0.531	0.781	0.721	0.241	0.029	0.026	0.657	0.699	0.685	0.658	0.361	0.918	0.865	0.692	0.118	0.461	0.137	0.276	0.223	0.310	0.660	0.184	0.678	0.696	0.696	0.653	0.728	0.723	0.617	0.427	0.495	0.759	0.627	0.371	0.130	0.162	0.271	0.206	0.177	0.157	0.211	0.626	0.651	0.716	0.821	0.933	0.157	0.323	0.312	0.945	0.925	0.654	0.901	0.376	0.896	0.609	0.973	0.956	0.269	0.179	0.234	0.228	0.108	0.148	0.133	0.120	0.579	0.735	0.704	0.817	0.270	0.844	0.777	0.681	0.777	0.313	0.183	0.079	0.846	0.831	0.865	0.603	0.703	0.392	0.377	0.364	0.207	0.101	0.010	0.840	0.996	0.996	0.996	0.996	0.999	0.997	0.995	0.994	0.995	0.997	0.965	0.583	0.671	0.138	0.873	0.840	0.966	0.981	0.981	0.980	0.984	0.705	0.845	0.908	0.896	0.861	0.813	0.532	0.108	0.728	0.757	0.631	0.670	0.729	0.778	0.284	0.638	0.594	0.767	0.258	0.217	0.140	0.004	0.201	0.411	0.223	0.421	0.576	0.465	0.725	0.444	0.977	0.952	0.843	0.904	0.939	0.947	0.220	0.395	0.340	0.386	0.456	0.420	0.904	0.914	0.914	0.875	0.373	0.068	0.044	0.441	0.721	0.945	0.585	0.862	0.803	0.352	0.383	0.790	0.808	0.556	0.252	0.325	0.378	0.379	0.373	0.390	0.338	0.552	0.646	0.530	0.464	0.082	0.546	0.335	0.308	0.635	0.637	0.988	0.973	0.946	0.904	0.907	0.900	0.988	0.996	0.999	0.994	0.002	0.001	0.001	0.001	0.074	0.827	0.841	0.825	0.868	0.804	0.251	0.634	0.706	0.555	0.646	0.706	0.265	0.113	0.069	0.091	0.336	0.400	0.427	0.362	0.382	0.309	0.837	0.897	0.397	0.209	0.189	0.286	0.982	0.975	0.967	0.153	0.139	0.070	0.074	0.780	0.811	0.700	0.423	0.475	0.483	0.457	0.505	0.513	0.176	0.771	0.935	0.953	0.989	0.886	0.960	0.923	0.598	0.367	0.180	0.514	0.486	0.381	0.109	0.184	0.570	0.561	0.331	0.149	0.137	0.184	0.129	0.102	0.700	0.714	0.821	0.267	0.282	0.213	0.224	0.219	0.823	0.896	0.803	0.324	0.262	0.743	0.764	0.955	0.999	0.999	0.997	0.953	0.921	0.866	0.811	0.862	0.849	0.767	0.100	0.720	0.025	0.019	0.716	0.812	0.832	0.031	0.014	0.867	0.994	0.999	1.000	0.995	0.974	0.257	0.002	0.003	0.715	0.960	0.953	0.003	0.006	0.006	0.005	0.956	0.964	0.982	0.978	0.994	0.995	0.998	0.998	0.877	0.836	0.853	0.806	0.098	0.145	0.563	0.790	0.919	0.930	0.841	0.557	0.287	0.912	0.853	0.860	0.852	0.938	0.952	0.879	0.068	0.001	0.081	0.076	0.102	0.107	0.848	0.941	0.947	0.929	0.077	0.922	0.941	0.916	0.045	0.023	0.075	0.065	0.044	0.003	0.004	0.824	0.994	0.996	0.995	0.992	0.932	0.959	0.338	0.003	0.003	0.140	0.137	0.025	0.023	0.054	0.039	0.442	0.353	0.756	0.952	0.994	0.996	0.998	0.991	0.823	0.310	0.698	0.966	0.996	0.985	0.984	0.965	0.918	0.748	0.126	0.112	0.212	0.309	0.338	0.519	0.502	0.234	0.729	0.732	0.691	0.936	0.836	0.819	0.098	0.149	0.191	0.227	0.236	0.118	0.019	0.038	0.792	0.763	0.790	0.244	0.742	0.866	0.849	0.280	0.068	0.060	0.035	0.098	0.247	0.401	0.364	0.244	0.839	0.925	0.940	0.973	0.868	0.800	0.308	0.324	0.314	0.241	0.023	0.024	0.150	0.161	0.985	0.947	0.946	0.946	0.987	0.964	0.897	0.142	0.065	0.838	0.972	0.984	0.983	0.936	0.031	0.401	0.430	0.427	0.627	0.652	0.693	0.566	0.197	0.282	0.425	0.252	0.040	0.051	0.141	0.309	0.499	0.534	0.046	0.052	0.942	0.995	0.968	0.606	0.968	0.985	0.983	0.969	0.986	0.337	0.388	0.187	0.874	0.833	0.886	0.908	0.918	0.182	0.162	0.159	0.060	0.086	0.075	0.077	0.160	0.948	0.950	0.947	0.918	0.862	0.028	0.280	0.381	0.225	0.812	0.858	0.937	0.946	0.975	0.966	0.968	0.146	0.299	0.389	0.369	0.385	0.190	0.659	0.468	0.954	0.886	0.726	0.311	0.759	0.847	0.867	0.855	0.744	0.736	0.058	0.043	0.038	0.103	0.158	0.046	0.117	0.672	0.809	0.802	0.754	0.833	0.803	0.226	0.876	0.861	0.785	0.382	0.669	0.667	0.901	0.874	0.847	0.537	0.151	0.163	0.405	0.413	0.318	0.314	0.488	0.493	0.408	0.279	0.603	0.838	0.874	0.967	0.846	0.960	0.848	0.663	0.750	0.121	0.210	0.240	0.234	0.236	0.261	0.914	0.718	0.250	0.975	0.992	0.984	0.737	0.916	0.846	0.479	0.056	0.022	0.096	0.909	0.943	0.842	0.841	0.852	0.929	0.228	0.336	0.421	0.206	0.135	0.769	0.908	0.902	0.932	0.838	0.883	0.918	0.939	0.846	0.722	0.689	0.608	0.392	0.675	0.597	0.521	0.875	0.861	0.428	0.270	0.106	0.179	0.074	0.261	0.384	0.940	0.938	0.357	0.617	0.755	0.684	0.744	0.685	0.566	0.917	0.929	0.878	0.987	0.963	0.692	0.157	0.015	0.013	0.443	0.958	0.959	0.749	0.535	0.113	0.059	0.070	0.065	0.642	0.944	0.891	0.975	0.957	0.950	0.944	0.993	0.899	0.670	0.006	0.010	0.122	0.197	0.031	0.548	0.976	0.981	0.980	0.148	0.970	0.850	0.952	0.962	0.944	0.137	0.124	0.091	0.118	0.111	0.037	0.022	0.028	0.830	0.869	0.946	0.889	0.966	0.140	0.993	0.995	0.993	0.943	0.843	0.959	0.908	0.220	0.917	0.860	0.941	0.165	0.010	0.066	0.169	0.213	0.117	0.201	0.310	0.972	0.889	0.717	0.051	0.720	0.857	0.860	0.628	0.187	0.074	0.192	0.221	0.686	0.699	0.849	0.963	0.940	0.600	0.694	0.227	0.348	0.299	0.280	0.291	0.400	0.512	0.767	0.277	0.118	0.077	0.599	0.641	0.819	0.856	0.882	0.557	0.450	0.444	0.198	0.040	0.025	0.022	0.008	0.068	0.166	0.273	0.207	0.104	0.115	0.392	0.506	0.379	0.518	0.658	0.829	0.881	0.867	0.847	0.748	0.643	0.245	0.779	0.590	0.634	0.674	0.470	0.671	0.705	0.319	0.657	0.842	0.637	0.234	0.349	0.887	0.999	0.994	0.993	0.996	0.992	0.989	0.989	0.890	0.226	0.284	0.591	0.849	0.700	0.653	0.517	0.121	0.049	0.829	0.878	0.971	0.962	0.860	0.885	0.896	0.897	0.164	0.101	0.049	0.766	0.902	0.872	0.804	0.749	0.207	0.373	0.194	0.162	0.448	0.450	0.313	0.988	0.939	0.999	0.990	0.985	0.923	0.787	0.034	0.015	0.209	0.131	0.030	0.043	0.070	0.084	0.133	0.126	0.125	0.173	0.187	0.174	0.832	0.928	0.963	0.954	0.886	0.940	0.850	0.164	0.590	0.594	0.345	0.136	0.173	0.151	0.160	0.466	0.514	0.390	0.377	0.465	0.469	0.425	0.365	0.429	0.228	0.638	0.830	0.827	0.853	0.781	0.030	0.028	0.792	0.843	0.864	0.974	0.980	0.974	0.950	0.903	0.651	0.727	0.166	0.870	0.960	0.950	0.944	0.883	0.358	0.374	0.368	0.265	0.759	0.826	0.780	0.690	0.700	0.190	0.610	0.857	0.981	0.983	0.995	0.997	0.999	0.966	0.594	0.003	0.001	0.000	0.001	0.601	0.964	0.997	0.997	0.988	0.988	0.978	0.425	0.040	0.062	0.095	0.774	0.744	0.485	0.584	0.625	0.869	0.963	0.925	0.686	0.135	0.134	0.129	0.664	0.819	0.896	0.868	0.944	0.944	0.822	0.828	0.321	0.481	0.374	0.564	0.324	0.773	0.816	0.658	0.529	0.051	0.083	0.826	0.822	0.958	0.311	0.422	0.313	0.161	0.134	0.215	0.169	0.089	0.744	0.779	0.673	0.372	0.332	0.786	0.902	0.881	0.772	0.343	0.398	0.558	0.474	0.371	0.025	0.326	0.700	0.605	0.566	0.252	0.492	0.522	0.504	0.406	0.501	0.383	0.738	0.853	0.904	0.717	0.971	0.878	0.342	0.376	0.350	0.218	0.324	0.328	0.308	0.874	0.940	0.736	0.700	0.600	0.485	0.097	0.789	0.965	0.963	0.937	0.743	0.168	0.908	0.802	0.781	0.772	0.856	0.652	0.660	0.556	0.882	0.926	0.710	0.726	0.638	0.419	0.039	0.033	0.413	0.604	0.855	0.831	0.919	0.370	0.580	0.854	0.974	0.964	0.983	0.986	0.989	0.992	0.992	0.958	0.259	0.248	0.236	0.255	0.240	0.218	0.845	0.873	0.816	0.825	0.774	0.770	0.789	0.775	0.754	0.396	0.720	0.735	0.688	0.694	0.674	0.473	0.480	0.481	0.862	0.873	0.554	0.555	0.563	0.951	0.661	0.450	0.720	0.787	0.784	0.783	0.820	0.123	0.957	0.952	0.916	0.776	0.725	0.195	0.474	0.385	0.855	0.793	0.886	0.417	0.444	0.899	0.921	0.978	0.143	0.976	0.899	0.126	0.100	0.123	0.133	0.143	0.054	0.958	0.948	0.145	0.941	0.868	0.992	0.988	0.964	0.956	0.642	0.362	0.637	0.802	0.571	0.471	0.450	0.969	0.945	0.416	0.855	0.604	0.594	0.605	0.576	0.188	0.132	0.367	0.393	0.867	0.999	0.999	0.997	0.997	0.370	0.944	0.782	0.656	0.386	0.332	0.325	0.937	0.755	0.651	0.688	0.694	0.740	0.637	0.064	0.701	0.873	0.898	0.927	0.877	0.815	0.363	0.302	0.437	0.619	0.649	0.730	0.480	0.314	0.746	0.478	0.175	0.539	0.750	0.825	0.689	0.739	0.732	0.570	0.075	0.060	0.025	0.830	0.878	0.821	0.728	0.776	0.610	0.725	0.725	0.887	0.651	0.324	0.925	0.810	0.786	0.809	0.316	0.242	0.183	0.141	0.163	0.809	0.852	0.728	0.735	0.302	0.680	0.978	0.983	0.973	0.879	0.367	0.357	0.980	1.000	1.000	0.993	0.839	0.261	0.788	0.926	0.956	0.922	0.998	0.999	0.964	0.505	0.239	0.541	0.983	0.974	0.776	0.778	0.710	0.345	0.073	0.017	0.014	0.525	0.607	0.700	0.695	0.642	0.592	0.627	0.639	0.873	0.525	0.555	0.522	0.409	0.683	0.777	0.842	0.320	0.902	0.922	0.710	0.746	0.066	0.603	0.678	0.113	0.511	0.610	0.614	0.628	0.678	0.724	0.794	0.128	0.014	0.620	0.968	0.973	0.977	0.988	0.637	0.987	0.892	0.399	0.804	0.985	0.990	0.881	0.694	0.172	0.258	0.216	0.031	0.022	0.076	0.106	0.206	0.147	0.023	0.044	0.023	0.013	0.010	0.013	0.034	0.249	0.244	0.082	0.091	0.439	0.483	0.607	0.589	0.620	0.243	0.195	0.838	0.928	0.759	0.817	0.738	0.348	0.782	0.687	0.760	0.894	0.935	0.955	0.963	0.990	0.835	0.214	0.201	0.189	0.780	0.925	0.926	0.974	0.978	0.977	0.972	0.510	0.506	0.199	0.110	0.508	0.263	0.642	0.594	0.478	0.518	0.057	0.269	0.365	0.347	0.565	0.732	0.905	0.965	0.971	0.979	0.989	0.962	0.746	0.293	0.639	0.708	0.581	0.372	0.301	0.369	0.586	0.554	0.392	0.541	0.399	0.443	0.623	0.533	0.232	0.277	0.271	0.322	0.547	0.298	0.215	0.365	0.224	0.324	0.484	0.558	0.262	0.376	0.595	0.507	0.161	0.298	0.382	0.303	0.828	0.836	0.729	0.940	0.839	0.725	0.681	0.142	0.702	0.905	0.839	0.755	0.740	0.822	0.947	0.925	0.823	0.411	0.467	0.213	0.286	0.787	0.719	0.775	0.717	0.301	0.392	0.277	0.618	0.655	0.575	0.449	0.687	0.852	0.876	0.384	0.373	0.976	0.947	0.927	0.978	0.881	0.983	0.969	0.896	0.800	0.923	0.872	0.843	0.878	0.891	0.944	0.929	0.379	0.546	0.673	0.664	0.957	0.999	0.877	0.964	0.997	0.996	0.852	0.867	0.843	0.813	0.647	0.317	0.493	0.094	0.870	0.933	0.934	0.931	0.902	0.920	0.923	0.012	0.004	0.020	0.055	0.059	0.061	0.039	0.004	0.930	0.931	0.887	0.057	0.968	0.992	0.946	0.889	0.487	0.638	0.332	0.321	0.286	0.195	0.498	0.503	0.594	0.728	0.948	0.966	0.984	0.964	0.974	0.879	0.856	0.851	0.794	0.091	0.206	0.207	0.575	0.828	0.340	0.272	0.915	0.937	0.285	0.247	0.092	0.727	0.790	0.692	0.748	0.960	0.900	0.289	0.235	0.108	0.743	0.822	0.916	0.897	0.884	0.799	0.754	0.797	0.094	0.099	0.666	0.768	0.623	0.471	0.751	0.931	0.890	0.781	0.699	0.564	0.542	0.551	0.499	0.681	0.683	0.566	0.374	0.348	0.437	0.405	0.372	0.267	0.653	0.616	0.511	0.253	0.972	0.817	0.996	0.963	0.957	0.914	0.777	0.778	0.664	0.882	0.924	0.770	0.154	0.192	0.963	0.857	0.960	0.878	0.969	0.915	0.533	0.875	0.095	0.995	0.973	0.999	0.999	0.565	0.443	0.767	0.617	0.021	0.734	0.896	0.932	0.094	0.954	0.986	0.936	0.918	0.061	0.052	0.150	0.181	0.169	0.165	0.138	0.103	0.040	0.243	0.248	0.285	0.224	0.066	0.014	0.039	0.169	0.170	0.986	0.993	0.814	0.095	0.827	0.986	0.968	0.221	0.168	0.045	0.829	0.839	0.756	0.040	0.763	0.814	0.823	0.942	0.902	0.986	0.999	0.095	0.954	0.898	0.742	0.016	0.600	0.715	0.987	0.915	0.915	0.834	0.901	0.523	0.522	0.165	0.377	0.111	0.882	0.917	0.912	0.779	0.025	0.018	0.678	0.982	0.241	0.238	0.963	0.778	0.816	0.577	0.936	0.949	0.962	0.994	0.914	0.069	0.066	0.056	0.379	0.667	0.065	0.028	0.019	0.017	0.022	0.071	0.063	0.210	0.141	0.361	0.363	0.027	0.860	0.937	0.969	0.997	0.994	0.017	0.104	0.035	0.167	0.941	0.962	0.990	0.965	0.979	0.804	0.955	0.865	0.119	0.110	0.123	0.125	0.175	0.743	0.821	0.800	0.476	0.597	0.888	0.917	0.925	0.959	0.944	0.855	0.939	0.932	0.867	0.866	0.860	0.925	0.327	0.438	0.466	0.239	0.119	0.124	0.165	0.383	0.438	0.645	0.559	0.455	0.458	0.376	0.605	0.560	0.500	0.159	0.078	0.178	0.124	0.542	0.659	0.653	0.771	0.777	0.744	0.753	0.807	0.815	0.650	0.440	0.537	0.489	0.909	0.998	0.999	0.999	0.999	1.000	1.000	1.000	0.990	0.990	0.988	0.031	0.000	0.000	0.000	0.000	0.000	0.000	0.998	1.000	1.000	1.000	1.000	1.000	0.999	0.999	0.999	0.999	0.690	0.260	0.513	0.530	0.467	0.066	0.116	0.098	0.038	0.816	0.956	0.939	0.975	0.943	0.758	0.087	0.086	0.068	0.742	0.874	0.945	0.948	0.937	0.877	0.648	0.794	0.212	0.140	0.133	0.112	0.094	0.249	0.211	0.038	0.492	0.470	0.162	0.052	0.844	0.957	0.978	0.987	0.991	0.025	0.018	0.008	0.010	0.974	0.973	0.960	0.936	0.809	0.046	0.658	0.822	0.833	0.805	0.909	0.929	0.881	0.224	0.924	0.957	0.910	0.158	0.214	0.060	0.178	0.207	0.468	0.471	0.664	0.641	0.345	0.073	0.294	0.382	0.782	0.662	0.506	0.383	0.195	0.515	0.513	0.666	0.667	0.455	0.705	0.513	0.508	0.537	0.552	0.386	0.776	0.825	0.846	0.996	0.987	0.985	0.152	0.132	0.125	0.024	0.026	0.851	0.851	0.850	0.845	0.808	0.751	0.040	0.027	0.980	0.993	0.996	0.998	0.998	0.996	0.011	0.996	0.995	0.986	0.959	0.003	0.032	0.002	0.001	0.004	0.026	0.015	0.958	0.987	1.000	0.998	0.001	0.999	0.999	1.000	0.998	0.993	0.979	0.064	0.784	0.882	0.900	0.835	0.118	0.150	0.202	0.147	0.130	0.871	0.731	0.718	0.761	0.283	0.647	0.725	0.695	0.778	0.876	0.282	0.748	0.728	0.306	0.819	0.932	0.957	0.413	0.866	0.357	0.348	0.260	0.242	0.258	0.888	0.409	0.897	0.739	0.898	0.407	0.957	0.980	0.405	0.864	0.609	0.769	0.783	0.570	0.403	0.546	0.511	0.386	0.537	0.657	0.611	0.716	0.876	0.801	0.530	0.618	0.596	0.759	0.751	0.522	0.471	0.683	0.309	0.398	0.350	0.695	0.781	0.803	0.864	0.767	0.631	0.851	0.700	0.670	0.480	0.485	0.502	0.376	0.315	0.402	0.364	0.212	0.122	0.316	0.325	0.383	0.292	0.349	0.114	0.499	0.779	0.808	0.778	0.546	0.059	0.316	0.465	0.467	0.410	0.375	0.191	0.231	0.245	0.256	0.129	0.103	0.883	0.884	0.804	0.819	0.806	0.286	0.351	0.311	0.254	0.134	0.237	0.218	0.603	0.651	0.665	0.463	0.477	0.699	0.476	0.650	0.588	0.800	0.822	0.140	0.521	0.967	0.989	0.957	0.938	0.949	0.376	0.864	0.924	0.629	0.624	0.896	0.340	0.345	0.930	0.903	0.638	0.703	0.639	0.694	0.643	0.372	0.361	0.393	0.394	0.459	0.522	0.588	0.571	0.555	0.770	0.793	0.616	0.350	0.336	0.054	0.045	0.662	0.818	0.863	0.842	0.794	0.374	0.374	0.595	0.779	0.514	0.538	0.912	0.954	0.934	0.691	0.478	0.432	0.879	0.883	0.860	0.012	0.072	0.084	0.031	0.492	0.523	0.389	0.045	0.943	0.979	0.402	0.851	0.621	0.946	0.990	0.679	0.630	0.441	0.047	0.124	0.082	0.357	0.371	0.419	0.425	0.432	0.541	0.435	0.706	0.667	0.501	0.479	0.791	0.850	0.870	0.291	0.868	0.656	0.264	0.642	0.663	0.497	0.060	0.128	0.937	0.873	0.946	0.953	0.936	0.684	0.931	0.883	0.656	0.599	0.835	0.375	0.475	0.493	0.425	0.271	0.457	0.493	0.558	0.611	0.442	0.824	0.910	0.964	0.990	0.994	0.994	0.997	0.999	1.000	0.999	0.996	0.969	0.001	0.000	0.991	0.996	0.978	0.012	0.016	0.000	0.000	0.000	0.016	0.991	0.996	0.991	0.000	0.001	0.969	0.996	0.999	1.000	0.999	0.997	0.995	0.995	0.987	0.929	0.812	0.532	0.040	0.076	0.170	0.615	0.777	0.956	0.944	0.834	0.896	0.842	0.051	0.062	0.168	0.057	0.632	0.964	0.982	0.981	0.914	0.408	0.986	0.991	0.972	0.978	0.948	0.924	0.522	0.792	0.735	0.839	0.855	0.597	0.625	0.625	0.869	0.455	0.452	0.764	0.702	0.357	0.398	0.439	0.388	0.093	0.220	0.169	0.631	0.611	0.869	0.850	0.338	0.359	0.432	0.809	0.951	0.969	0.972	0.983	0.991	0.978	0.997	0.954	0.401	0.406	0.423	0.650	0.644	0.587	0.368	0.087	0.090	0.193	0.070	0.122	0.424	0.388	0.467	0.924	0.936	0.798	0.633	0.715	0.693	0.645	0.783	0.820	0.285	0.825	0.644	0.588	0.539	0.071	0.229	0.156	0.586	0.625	0.807	0.740	0.545	0.301	0.275	0.677	0.695	0.896	0.969	0.971	0.524	0.074	0.317	0.291	0.342	0.909	0.904	0.758	0.791	0.559	0.240	0.295	0.626	0.732	0.177	0.684	0.738	0.812	0.714	0.269	0.249	0.401	0.515	0.717	0.883	0.927	0.671	0.577	0.563	0.275	0.929	0.968	0.973	0.990	0.994	0.810	0.753	0.025	0.072	0.013	0.033	0.935	0.985	0.992	0.988	0.984	0.985	0.969	0.853	0.017	0.017	0.016	0.012	0.034	0.835	0.972	0.990	0.990	0.982	0.982	0.975	0.915	0.018	0.064	0.774	0.999	0.999	0.999	0.989	0.981	0.985	0.849	0.356	0.090	0.830	0.878	0.893	0.891	0.879	0.914	0.926	0.749	0.051	0.985	0.985	0.989	0.997	0.989	0.983	0.945	0.989	0.962	0.071	0.974	0.990	0.984	0.042	0.042	0.978	0.980	0.965	0.055	0.833	0.227	0.233	0.060	0.061	0.060	0.238	0.193	0.003	0.802	0.061	0.932	0.962	0.975	0.001	0.040	0.993	0.994	0.983	0.998	0.997	0.920	0.480	0.507	0.943	0.947	0.956	0.985	0.969	0.041	0.040	0.800	0.957	0.954	0.953	0.954	0.952	0.972	0.840	0.048	0.056	0.587	0.195	0.154	0.139	0.625	0.933	0.943	0.942	0.921	0.905	0.338	0.339	0.224	0.046	0.759	0.844	0.983	0.875	0.883	0.330	0.348	0.290	0.287	0.258	0.315	0.859	0.927	0.946	0.921	0.695	0.099	0.112	0.079	0.662	0.686	0.933	0.985	0.988	0.648	0.411	0.525	0.689	0.916	0.873	0.411	0.672	0.843	0.842	0.677	0.052	0.872	0.879	0.951	0.905	0.778	0.075	0.027	0.067	0.737	0.854	0.919	0.942	0.908	0.085	0.673	0.844	0.850	0.691	0.057	0.079	0.054	0.146	0.167	0.150	0.025	0.018	0.989	0.999	0.992	0.019	0.983	0.989	0.986	0.001	0.963	0.990	0.991	0.992	0.991	0.984	0.940	0.003	0.974	0.921	0.009	0.983	0.992	0.914	0.560	0.078	0.345	0.581	0.508	0.034	0.896	0.890	0.887	0.819	0.643	0.093	0.094	0.107	0.650	0.647	0.520	0.566	0.527	0.071	0.452	0.482	0.449	0.438	0.919	0.927	0.687	0.715	0.728	0.630	0.498	0.015	0.040	0.076	0.072	0.351	0.359	0.851	0.984	0.990	0.978	0.636	0.963	0.940	0.552	0.610	0.575	0.148	0.635	0.772	0.799	0.837	0.836	0.863	0.890	0.861	0.846	0.834	0.409	0.473	0.172	0.163	0.210	0.194	0.405	0.391	0.367	0.766	0.789	0.780	0.859	0.933	0.888	0.912	0.849	0.757	0.773	0.420	0.589	0.574	0.538	0.523	0.281	0.623	0.621	0.420	0.707	0.821	0.850	0.809	0.310	0.152	0.507	0.420	0.406	0.628	0.467	0.477	0.519	0.549	0.512	0.359	0.971	0.911	0.878	0.568	0.275	0.126	0.760	0.509	0.637	0.394	0.288	0.254	0.336	0.602	0.568	0.667	0.359	0.601	0.443	0.876	0.889	0.436	0.355	0.440	0.437	0.493	0.560	0.647	0.378	0.112	0.145	0.619	0.768	0.752	0.978	0.988	0.233	0.689	0.576	0.886	0.968	0.984	0.975	0.005	0.917	0.975	0.944	0.992	0.997	0.993	0.996	0.995	0.962	0.005	0.989	0.990	0.984	0.022	0.991	0.997	0.994	0.451	0.448	0.524	0.500	0.100	0.022	0.026	0.048	0.230	0.315	0.745	0.766	0.694	0.787	0.931	0.978	0.978	0.991	0.977	0.796	0.329	0.288	0.530	0.688	0.066	0.921	0.912	0.896	0.701	0.843	0.329	0.991	0.997	0.941	0.841	0.789	0.186	0.046	0.321	0.248	0.884	0.799	0.780	0.302	0.440	0.435	0.791	0.881	0.838	0.778	0.819	0.946	0.948	0.713	0.905	0.272	0.898	0.977	0.988	0.969	0.068	0.176	0.216	0.085	0.065	0.058	0.021	0.100	0.160	0.136	0.723	0.765	0.694	0.628	0.323	0.952	0.971	0.936	0.980	0.894	0.464	0.836	0.968	0.940	0.716	0.174	0.217	0.302	0.874	0.758	0.733	0.165	0.409	0.316	0.325	0.395	0.393	0.408	0.900	0.993	0.683	0.689	0.686	0.553	0.912	0.933	0.899	0.638	0.107	0.658	0.805	0.789	0.923	0.880	0.919	0.656	0.645	0.119	0.095	0.704	0.783	0.789	0.767	0.720	0.035	0.678	0.926	0.925	0.911	0.645	0.566	0.034	0.326	0.335	0.339	0.862	0.951	0.970	0.942	0.925	0.729	0.093	0.112	0.721	0.718	0.664	0.624	0.409	0.139	0.555	0.658	0.661	0.586	0.621	0.094	0.410	0.454	0.146	0.139	0.305	0.520	0.479	0.741	0.884	0.486	0.598	0.805	0.433	0.566	0.463	0.202	0.466	0.555	0.435	0.962	0.797	0.805	0.794	0.737	0.772	0.188	0.848	0.806	0.741	0.642	0.598	0.648	0.550	0.787	0.536	0.544	0.263	0.706	0.600	0.666	0.733	0.592	0.675	0.660	0.662	0.486	0.499	0.283	0.333	0.353	0.584	0.561	0.783	0.884	0.958	0.862	0.593	0.642	0.571	0.663	0.637	0.454	0.306	0.878	0.849	0.152	0.844	0.945	0.950	0.104	0.921	0.957	0.976	0.985	0.989	0.990	0.999	0.994	0.994	0.992	0.974	0.006	0.001	0.003	0.015	0.956	0.979	0.973	0.988	0.989	0.029	0.978	0.948	0.028	0.006	0.002	0.005	0.007	0.006	0.947	0.981	0.034	0.958	0.998	0.997	0.994	0.968	0.000	0.000	0.000	0.982	0.995	0.998	0.999	0.965	0.999	0.997	0.995	0.990	0.955	0.982	0.049	0.933	0.912	0.810	0.096	0.829	0.866	0.222	0.229	0.218	0.635	0.844	0.829	0.786	0.141	0.794	0.959	0.841	0.924	0.146	0.079	0.122	0.152	0.177	0.174	0.825	0.968	0.964	0.858	0.224	0.928	0.978	0.818	0.739	0.431	0.483	0.476	0.300	0.724	0.809	0.804	0.833	0.772	0.731	0.289	0.598	0.590	0.210	0.250	0.340	0.405	0.475	0.491	0.123	0.268	0.116	0.405	0.420	0.413	0.337	0.237	0.958	0.982	0.988	0.965	0.982	0.026	0.959	0.976	0.977	0.943	0.864	0.032	0.019	0.899	0.902	0.907	0.974	0.958	0.100	0.444	0.282	0.145	0.486	0.524	0.732	0.756	0.302	0.444	0.967	0.879	0.307	0.467	0.617	0.799	0.827	0.830	0.502	0.108	0.283	0.165	0.441	0.264	0.219	0.250	0.328	0.470	0.497	0.297	0.084	0.079	0.080	0.075	0.372	0.195	0.198	0.583	0.618	0.859	0.895	0.718	0.096	0.379	0.347	0.798	0.664	0.694	0.731	0.565	0.650	0.566	0.443	0.118	0.104	0.390	0.394	0.616	0.550	0.138	0.915	0.947	0.952	0.951	0.923	0.030	0.025	0.032	0.879	0.948	0.961	0.947	0.938	0.025	0.989	0.986	0.972	0.965	0.970	0.069	0.098	0.101	0.452	0.571	0.488	0.041	0.931	0.997	0.996	0.989	0.954	0.994	0.997	0.992	0.009	0.901	0.801	0.041	0.003	0.986	0.995	0.872	0.990	0.931	0.003	0.010	0.992	0.988	0.883	0.010	0.741	0.009	0.968	0.995	0.998	0.997	0.992	0.985	0.948	0.002	0.001	0.869	0.985	0.994	0.997	0.999	0.998	0.976	0.005	0.009	0.852	0.952	0.997	0.995	0.042	0.370	0.425	0.045	0.413	0.484	0.004	0.872	0.985	0.993	0.056	0.998	0.994	0.990	0.995	0.963	0.963	0.981	0.031	0.624	0.309	0.005	0.005	0.004	0.004	0.419	0.490	0.957	0.996	0.997	0.054	0.973	0.994	0.996	0.994	0.939	0.932	0.834	0.055	0.840	0.249	0.384	0.246	0.996	0.999	0.989	0.901	0.052	0.059	0.981	0.998	0.999	0.997	0.994	0.985	0.867	0.002	0.002	0.949	0.987	0.994	0.998	0.998	0.996	0.968	0.003	0.739	0.020	0.895	0.990	0.982	0.004	0.003	0.152	0.137	0.782	0.977	0.996	0.883	0.874	0.014	0.831	0.913	0.013	0.992	0.993	0.989	0.013	0.956	0.967	0.967	0.975	0.892	0.033	0.089	0.739	0.741	0.627	0.313	0.189	0.182	0.195	0.207	0.217	0.428	0.288	0.216	0.019	0.022	0.021	0.188	0.020	0.202	0.218	0.484	0.641	0.702	0.612	0.575	0.013	0.996	1.000	1.000	0.990	0.869	0.993	1.000	0.999	0.986	0.884	0.558	0.005	0.979	0.982	0.933	0.818	0.156	0.625	0.948	0.965	0.997	0.996	0.781	0.003	0.003	0.002	0.003	0.782	0.995	0.996	0.964	0.793	0.461	0.019	0.110	0.467	0.584	0.835	0.766	0.325	0.483	0.712	0.675	0.925	0.439	0.305	0.238	0.028	0.078	0.931	0.950	0.839	0.963	0.982	0.161	0.161	0.161	0.016	0.992	0.987	0.981	0.986	0.904	0.209	0.490	0.461	0.727	0.569	0.684	0.396	0.781	0.534	0.813	0.874	0.684	0.644	0.655	0.996	0.996	0.990	0.337	0.331	0.358	0.160	0.700	0.677	0.324	0.725	0.858	0.782	0.419	0.281	0.580	0.655	0.412	0.218	0.363	0.545	0.474	0.235	0.192	0.004	0.722	0.758	0.916	0.915	0.944	0.582	0.040	0.825	0.781	0.332	0.289	0.139	0.162	0.134	0.492	0.652	0.756	0.958	0.855	0.530	0.191	0.207	0.030	0.370	0.389	0.430	0.004	0.722	0.722	0.679	0.005	0.720	0.431	0.500	0.463	0.481	0.253	0.509	0.413	0.750	0.816	0.853	0.632	0.957	0.644	0.611	0.329	0.278	0.130	0.667	0.703	0.700	0.662	0.562	0.157	0.899	0.978	0.994	0.975	0.014	0.555	0.394	0.688	0.795	1.000	0.999	0.992	0.002	0.013	0.856	0.999	1.000	1.000	0.981	0.706	0.770	0.584	0.488	0.896	0.992	0.995	0.998	0.997	0.996	0.993	0.993	0.982	0.006	0.006	0.007	0.022	0.024	0.975	0.992	0.976	0.977	0.976	0.008	0.968	0.967	0.944	0.948	0.561	0.799	0.245	0.325	0.299	0.878	0.946	0.770	0.770	0.735	0.092	0.091	0.006	0.842	0.981	0.973	0.717	0.716	0.748	0.761	0.682	0.287	0.234	0.227	0.052	0.210	0.058	0.667	0.793	0.321	0.275	0.331	0.273	0.070	0.504	0.695	0.326	0.589	0.324	0.292	0.165	0.014	0.735	0.973	0.972	0.996	0.278	0.995	0.988	0.976	0.903	0.010	0.673	0.690	0.933	0.993	0.989	0.332	0.054	0.071	0.128	0.107	0.162	0.305	0.288	0.175	0.692	0.630	0.668	0.494	0.809	0.637	0.984	0.964	0.775	0.043	0.858	0.931	0.925	0.917	0.916	0.099	0.828	0.837	0.045	0.431	0.838	0.834	0.473	0.465	0.293	0.007	0.645	0.891	0.938	0.520	0.394	0.323	0.466	0.486	0.910	0.961	0.531	0.496	0.402	0.492	0.491	0.842	0.411	0.494	0.979	0.547	0.083	0.993	0.985	0.955	0.979	0.969	0.133	0.716	0.635	0.800	0.581	0.817	0.942	0.543	0.849	0.795	0.453	0.109	0.085	0.162	0.213	0.218	0.268	0.221	0.207	0.188	0.147	0.205	0.116	0.162	0.247	0.190	0.742	0.734	0.462	0.700	0.948	0.974	0.975	0.996	0.995	0.995	0.999	0.973	0.998	0.996	0.994	0.998	0.999	1.000	0.998	0.998	0.664	0.092	0.262	0.179	0.083	0.106	0.113	0.109	0.197	0.732	0.834	0.844	0.832	0.819	0.832	0.804	0.796	0.857	0.819	0.906	0.916	0.924	0.904	0.804	0.835	0.812	0.816	0.736	0.053	0.601	0.371	0.526	0.279	0.055	0.037	0.169	0.430	0.508	0.704	0.237	0.594	0.106	0.715	0.837	0.852	0.810	0.760	0.265	0.125	0.125	0.191	0.796	0.878	0.878	0.992	0.894	0.993	0.623	0.585	0.951	0.988	0.593	0.596	0.972	0.855	0.753	0.658	0.080	0.057	0.156	0.172	0.225	0.241	0.321	0.280	0.381	0.417	0.781	0.898	0.569	0.545	0.550	0.473	0.401	0.739	0.791	0.838	0.878	0.887	0.700	0.780	0.679	0.215	0.619	0.490	0.860	0.845	0.859	0.851	0.924	0.964	0.958	0.891	0.878	0.878	0.866	0.188	0.213	0.897	0.905	0.914	0.867	0.837	0.373	0.304	0.620	0.734	0.721	0.583	0.190	0.203	0.226	0.267	0.296	0.848	0.845	0.797	0.823	0.257	0.768	0.718	0.282	0.313	0.290	0.806	0.912	0.368	0.959	0.980	0.657	0.630	0.274	0.284	0.226	0.075	0.051	0.063	0.588	0.750	0.856	0.806	0.182	0.084	0.935	0.941	0.931	0.913	0.922	0.039	0.071	0.013	0.879	0.969	0.971	0.964	0.814	0.197	0.127	0.086	0.177	0.762	0.913	0.915	0.985	0.744	0.957	0.958	0.943	0.871	0.827	0.826	0.960	0.941	0.998	0.997	0.983	0.214	0.566	0.434	0.401	0.527	0.508	0.705	0.455	0.019	0.041	0.913	0.995	0.993	0.963	0.973	0.940	0.674	0.030	0.011	0.037	0.688	0.972	0.994	0.997	0.996	0.975	0.889	0.062	0.230	0.887	0.759	0.339	0.675	0.554	0.472	0.965	0.982	0.953	0.803	0.621	0.666	0.649	0.561	0.118	0.282	0.273	0.134	0.152	0.312	0.253	0.140	0.256	0.201	0.486	0.570	0.489	0.323	0.216	0.380	0.412	0.149	0.048	0.045	0.209	0.220	0.261	0.803	0.938	0.929	0.924	0.863	0.939	0.411	0.163	0.011	0.625	0.661	0.625	0.658	0.767	0.560	0.083	0.071	0.092	0.205	0.171	0.371	0.421	0.365	0.493	0.176	0.152	0.105	0.148	0.172	0.196	0.188	0.134	0.239	0.306	0.419	0.128	0.048	0.139	0.856	0.860	0.855	0.818	0.280	0.254	0.906	0.995	0.812	0.828	0.125	0.107	0.014	0.249	0.250	0.270	0.140	0.038	0.075	0.864	0.886	0.888	0.667	0.014	0.080	0.797	0.961	0.947	0.957	0.042	0.032	0.010	0.108	0.036	0.069	0.059	0.022	0.026	0.013	0.009	0.317	0.350	0.484	0.141	0.095	0.024	0.132	0.060	0.289	0.766	0.951	0.932	0.955	0.347	0.023	0.005	0.036	0.076	0.051	0.539	0.546	0.508	0.732	0.334	0.472	0.540	0.539	0.480	0.336	0.532	0.406	0.322	0.722	0.915	0.637	0.848	0.823	0.509	0.146	0.625	0.666	0.557	0.176	0.220	0.208	0.152	0.072	0.079	0.632	0.710	0.503	0.068	0.192	0.239	0.465	0.415	0.436	0.432	0.431	0.346	0.093	0.018	0.061	0.081	0.030	0.122	0.142	0.347	0.449	0.506	0.416	0.317	0.349	0.302	0.564	0.454	0.441	0.447	0.352	0.072	0.451	0.561	0.785	0.493	0.130	0.034	0.049	0.079	0.215	0.254	0.266	0.183	0.069	0.196	0.838	0.713	0.765	0.844	0.360	0.030	0.043	0.058	0.017	0.746	0.795	0.834	0.873	0.917	0.541	0.053	0.052	0.144	0.171	0.156	0.115	0.600	0.595	0.769	0.945	0.930	0.942	0.461	0.286	0.024	0.055	0.671	0.736	0.714	0.732	0.201	0.007	0.351	0.423	0.469	0.420	0.052	0.137	0.125	0.756	0.977	0.916	0.937	0.859	0.711	0.003	0.011	0.029	0.209	0.215	0.073	0.075	0.004	0.401	0.414	0.240	0.419	0.586	0.866	0.772	0.983	0.653	0.033	0.285	0.784	0.914	0.578	0.394	0.491	0.297	0.003	0.161	0.162	0.521	0.349	0.148	0.291	0.289	0.984	0.864	0.941	0.735	0.438	0.655	0.848	0.648	0.806	0.043	0.204	0.060	0.482	0.702	0.786	0.325	0.073	0.043	0.363	0.841	0.930	0.911	0.903	0.461	0.434	0.011	0.054	0.421	0.401	0.898	0.950	0.522	0.379	0.519	0.352	0.412	0.246	0.984	0.997	1.000	0.998	0.974	0.964	0.002	0.000	0.973	0.996	0.998	0.999	0.998	0.940	0.696	0.007	0.048	0.062	0.837	0.810	0.808	0.749	0.669	0.417	0.508	0.789	0.864	0.544	0.139	0.399	0.410	0.298	0.116	0.262	0.886	0.815	0.770	0.007	0.011	0.033	0.024	0.032	0.025	0.022	0.061	0.082	0.951	0.951	0.801	0.016	0.067	0.028	0.075	0.101	0.075	0.689	0.557	0.552	0.521	0.419	0.137	0.148	0.178	0.128	0.154	0.149	0.326	0.793	0.843	0.779	0.315	0.082	0.340	0.403	0.208	0.818	0.919	0.797	0.912	0.857	0.132	0.101	0.391	0.390	0.027	0.519	0.436	0.018	0.504	0.544	0.227	0.242	0.108	0.030	0.037	0.014	0.521	0.544	0.204	0.565	0.537	0.218	0.598	0.726	0.205	0.209	0.146	0.137	0.127	0.940	0.971	1.000	0.997	0.026	0.988	0.986	0.973	0.905	0.004	0.004	0.116	0.126	0.045	0.017	0.019	0.049	0.094	0.139	0.067	0.909	0.968	0.991	0.989	0.044	0.909	0.903	0.915	0.940	0.047	0.734	0.951	0.977	0.983	0.985	0.984	0.981	0.007	0.016	0.965	0.991	0.994	0.994	0.995	0.991	0.147	0.547	0.596	0.566	0.554	0.054	0.111	0.106	0.105	0.149	0.107	0.482	0.487	0.490	0.482	0.391	0.072	0.047	0.025	0.029	0.067	0.020	0.008	0.841	0.998	1.000	0.999	0.937	0.010	0.062	0.050	0.772	0.939	0.980	0.872	0.031	0.004	0.035	0.043	0.007	0.006	0.020	0.941	0.950	0.945	0.952	0.993	0.986	0.990	0.057	0.023	0.010	0.014	0.010	0.747	0.868	0.961	0.046	0.992	0.958	0.010	0.885	0.945	0.975	0.978	0.976	0.878	0.016	0.201	0.318	0.148	0.031	0.032	0.176	0.347	0.189	0.909	1.000	0.999	1.000	0.999	0.933	0.057	0.996	0.936	0.001	0.898	0.964	0.995	0.328	0.367	0.370	0.771	0.642	0.741	0.697	0.690	0.769	0.642	0.184	0.817	0.601	0.609	0.022	0.990	0.995	0.987	0.926	0.012	0.109	0.000	0.000	0.879	0.980	0.997	0.999	0.967	0.670	0.000	0.000	0.001	0.001	0.671	0.966	0.998	0.996	0.979	0.878	0.088	0.002	0.574	0.585	0.596	0.981	0.401	0.986	0.995	0.587	0.010	0.146	0.214	0.079	0.119	0.654	0.686	0.771	0.986	0.995	0.959	0.876	0.262	0.149	0.009	0.006	0.002	0.003	0.088	0.107	0.082	0.004	0.013	0.021	0.071	0.064	0.011	0.005	0.006	0.007	0.241	0.265	0.363	0.055	0.007	0.011	0.154	0.175	0.150	0.011	0.004	0.006	0.061	0.065	0.112	0.082	0.994	0.998	1.000	0.999	1.000	0.996	0.984	0.015	0.116	0.016	0.039	0.887	0.904	0.948	0.849	0.023	0.945	0.993	0.989	0.987	0.836	0.009	0.024	0.275	0.496	0.262	0.603	0.889	0.897	0.882	0.864	0.027	0.028	0.210	0.004	0.004	0.018	0.909	0.982	0.966	0.977	0.986	0.986	0.002	0.047	0.047	0.047	0.047	0.047	0.044	0.959	0.958	0.960	0.957	0.951	0.897	0.014	0.015	0.034	0.171	0.106	0.983	0.985	0.962	0.969	0.900	0.501	0.851	0.870	0.956	0.898	0.046	0.913	0.900	0.972	0.906	0.053	0.009	0.999	1.000	1.000	0.985	0.000	0.998	1.000	0.967	0.001	0.916	0.992	0.997	0.998	0.938	0.003	0.002	0.011	0.236	0.853	0.859	0.935	0.001	0.169	0.118	0.078	0.001	0.065	0.851	0.911	0.844	0.242	0.231	0.084	0.968	0.999	0.998	0.992	0.916	0.000	0.968	0.997	0.997	0.003	0.985	1.000	1.000	0.998	0.000	0.005	0.692	0.538	0.540	0.889	0.935	0.049	0.972	0.988	0.922	0.894	0.690	0.611	0.653	0.654	0.578	0.298	0.076	0.451	0.839	0.996	0.996	0.764	0.673	0.952	0.950	0.906	0.259	0.035	0.306	0.272	0.919	0.938	0.717	0.739	0.648	0.022	0.389	0.784	0.628	0.566	0.509	0.023	0.025	0.010	0.339	0.968	0.990	0.894	0.464	0.030	0.390	0.895	0.998	0.999	0.986	0.762	0.761	0.998	0.921	0.243	0.299	0.518	0.506	0.241	0.243	0.242	0.244	0.376	0.233	0.020	0.065	0.811	0.951	0.958	0.920	0.924	0.905	0.152	0.869	0.978	0.997	0.991	0.138	0.024	0.547	0.254	0.253	0.253	0.564	0.235	0.028	0.732	0.733	0.742	0.674	0.001	0.972	0.999	0.998	0.997	0.996	0.989	0.011	0.048	0.089	0.052	0.719	0.789	0.807	0.950	0.934	0.865	0.837	0.826	0.700	0.385	0.414	0.467	0.139	0.156	0.049	0.734	0.945	0.974	0.995	1.000	0.999	0.996	0.993	0.994	0.993	0.984	0.966	0.014	0.007	0.269	0.143	0.200	0.171	0.177	0.000	0.000	0.087	0.109	0.199	0.168	0.372	0.029	0.021	0.960	0.988	0.996	0.998	0.996	0.998	0.996	0.996	0.990	0.970	0.997	0.835	0.252	0.298	0.353	0.258	0.658	0.780	0.933	0.865	0.962	0.163	0.124	0.190	0.194	0.470	0.434	0.420	0.299	0.104	0.451	0.696	0.673	0.718	0.668	0.495	0.989	0.991	0.994	0.985	0.226	0.267	0.038	0.770	0.784	0.813	0.553	0.411	0.315	0.480	0.457	0.043	0.221	0.811	0.892	0.897	0.959	0.332	0.712	0.154	0.181	0.815	0.797	0.788	0.646	0.035	0.257	0.254	0.664	0.648	0.656	0.598	0.919	0.988	0.989	0.985	0.246	0.725	0.729	0.006	0.011	0.256	0.260	0.259	0.267	0.996	0.929	0.053	0.810	0.816	0.829	0.718	0.522	0.917	0.954	0.972	0.862	0.054	0.026	0.223	0.581	0.846	0.871	0.887	0.710	0.262	0.071	0.325	0.446	0.557	0.746	0.915	0.752	0.900	0.772	0.424	0.126	0.160	0.108	0.045	0.036	0.121	0.230	0.321	0.358	0.327	0.842	0.954	0.711	0.793	0.771	0.142	0.110	0.108	0.125	0.213	0.222	0.225	0.227	0.218	0.188	0.239	0.163	0.989	0.987	0.992	0.834	0.722	0.049	0.039	0.048	0.113	0.084	0.010	0.184	0.279	0.291	0.679	0.229	0.906	0.921	0.905	0.913	0.696	0.020	0.048	0.397	0.452	0.088	0.026	0.027	0.073	0.889	0.900	0.021	0.004	0.960	0.993	0.991	0.984	0.951	0.003	0.011	0.002	0.001	0.006	0.950	0.976	0.982	0.997	0.958	0.034	0.037	0.909	0.927	0.025	0.104	0.038	0.042	0.029	0.327	0.306	0.015	0.683	0.954	0.979	0.969	0.885	0.016	0.481	0.158	0.303	0.463	0.254	0.059	0.036	0.322	0.343	0.444	0.150	0.210	0.090	0.074	0.049	0.123	0.164	0.437	0.601	0.734	0.297	0.096	0.251	0.376	0.406	0.380	0.441	0.514	0.577	0.757	0.135	0.545	0.867	0.890	0.558	0.208	0.160	0.116	0.094	0.232	0.346	0.329	0.318	0.167	0.472	0.445	0.319	0.109	0.246	0.431	0.555	0.437	0.229	0.171	0.091	0.110	0.110	0.108	0.116	0.444	0.446	0.822	0.866	0.732	0.991	0.967	0.721	0.147	0.338	0.523	0.854	0.884	0.824	0.145	0.029	0.020	0.026	0.118	0.112	0.454	0.627	0.859	0.485	0.287	0.601	0.394	0.275	0.124	0.065	0.042	0.727	0.810	0.850	0.871	0.593	0.447	0.108	0.125	0.118	0.066	0.195	0.406	0.750	0.810	0.841	0.400	0.180	0.135	0.260	0.271	0.263	0.241	0.452	0.816	0.764	0.352	0.335	0.089	0.135	0.395	0.464	0.478	0.453	0.165	0.135	0.152	0.339	0.295	0.057	0.141	0.328	0.936	0.934	0.181	0.012	0.025	0.061	0.113	0.090	0.440	0.466	0.143	0.142	0.198	0.290	0.625	0.420	0.099	0.022	0.092	0.069	0.153	0.206	0.603	0.426	0.117	0.016	0.093	0.252	0.223	0.256	0.103	0.063	0.014	0.028	0.198	0.160	0.174	0.214	0.433	0.713	0.490	0.014	0.013	0.277	0.677	0.625	0.446	0.724	0.284	0.279	0.422	0.315	0.748	0.529	0.378	0.142	0.067	0.837	0.993	0.980	0.998	0.974	0.933	0.052	0.004	0.009	0.003	0.013	0.012	0.020	0.034	0.028	0.020	0.025	0.006	0.015	0.046	0.007	0.059	0.029	0.005	0.007	0.010	0.012	0.859	0.892	0.907	0.931	0.934	0.896	0.471	0.316	0.166	0.024	0.435	0.517	0.512	0.518	0.519	0.394	0.990	0.996	0.997	0.998	1.000	0.999	0.975	0.002	0.000	0.000	0.000	0.002	0.001	0.974	0.998	0.999	0.998	0.997	0.997	0.992	0.029	0.016	0.019	0.307	0.357	0.361	0.350	0.309	0.279	0.025	0.135	0.243	0.320	0.163	0.217	0.388	0.336	0.314	0.219	0.490	0.523	0.183	0.055	0.016	0.020	0.023	0.017	0.058	0.067	0.046	0.007	0.007	0.119	0.128	0.118	0.136	0.079	0.235	0.675	0.973	0.958	0.967	0.813	0.717	0.068	0.752	0.784	0.801	0.803	0.877	0.086	0.047	0.012	0.074	0.133	0.110	0.055	0.072	0.030	0.569	0.634	0.715	0.765	0.687	0.488	0.296	0.983	0.994	1.000	1.000	0.986	0.891	0.000	0.001	0.001	0.002	0.002	0.001	0.001	0.001	0.009	0.884	0.981	0.994	0.996	0.994	0.985	0.022	0.218	0.996	0.999	0.997	0.994	0.931	0.015	0.023	0.016	0.006	0.008	0.835	0.906	0.915	0.956	0.852	0.027	0.172	0.648	0.576	0.118	0.048	0.092	0.171	0.169	0.091	0.471	0.505	0.128	0.047	0.197	0.195	0.141	0.197	0.201	0.203	0.205	0.082	0.062	0.120	0.113	0.177	0.181	0.111	0.032	0.019	0.017	0.008	0.011	0.776	0.985	0.992	0.997	0.990	0.018	0.991	0.993	0.992	0.953	0.001	0.917	0.846	0.007	0.915	0.997	0.995	0.964	0.001	0.002	0.001	0.958	0.988	0.990	0.911	0.844	0.923	0.001	0.956	0.995	1.000	0.998	0.968	0.972	0.992	0.999	0.810	0.075	0.068	0.066	0.022	0.036	0.076	0.100	0.148	0.073	0.013	0.173	0.191	0.220	0.690	0.457	0.031	0.708	0.651	0.556	0.564	0.524	0.107	0.087	0.123	0.055	0.006	0.021	0.028	0.028	0.013	0.015	0.065	0.012	0.741	0.749	0.748	0.746	0.701	0.048	0.067	0.059	0.731	0.973	0.920	0.759	0.926	0.794	0.975	0.961	0.810	0.817	0.693	0.341	0.143	0.720	0.970	0.992	0.998	0.998	0.995	0.991	0.989	0.861	0.027	0.039	0.114	0.967	0.905	0.881	0.874	0.985	0.982	0.972	0.950	0.970	0.585	0.896	0.965	0.948	0.640	0.331	0.704	0.630	0.405	0.402	0.433	0.463	0.636	0.378	0.322	0.331	0.890	0.995	0.963	0.789	0.794	0.802	0.894	0.830	0.094	0.079	0.052	0.052	0.006	0.012	0.005	0.092	0.091	0.005	0.013	0.040	0.864	0.906	0.938	0.959	0.863	0.077	0.964	0.932	0.919	0.697	0.021	0.059	0.062	0.770	0.967	0.984	0.991	0.043	0.881	0.988	0.981	0.967	0.886	0.666	0.825	0.817	0.659	0.013	0.014	0.014	0.030	0.026	0.009	0.010	0.428	0.436	0.340	0.048	0.162	0.149	0.318	0.416	0.468	0.890	0.893	0.909	0.545	0.563	0.635	0.634	0.371	0.223	0.317	0.548	0.818	0.967	0.669	0.270	0.323	0.619	0.951	0.972	0.528	0.158	0.071	0.719	0.785	0.747	0.758	0.995	0.998	0.978	0.982	0.939	0.867	0.015	0.672	0.554	0.271	0.469	0.270	0.308	0.291	0.010	0.009	0.014	0.058	0.057	0.052	0.280	0.228	0.295	0.758	0.670	0.318	0.957	0.997	0.983	0.997	0.997	0.979	0.014	0.085	0.075	0.014	0.008	0.904	0.959	0.948	0.929	0.839	0.829	0.887	0.848	0.701	0.805	0.777	0.701	0.114	0.057	0.251	0.438	0.515	0.474	0.265	0.174	0.435	0.905	0.862	0.580	0.812	0.870	0.821	0.749	0.395	0.564	0.456	0.458	0.588	0.534	0.322	0.301	0.233	0.182	0.010	0.006	0.550	0.733	0.914	0.968	0.963	0.421	0.017	0.485	0.488	0.975	0.502	0.908	0.995	0.990	0.505	0.383	0.946	0.970	0.694	0.604	0.975	0.950	0.958	0.970	0.729	0.241	0.348	0.381	0.531	0.549	0.608	0.603	0.043	0.040	0.179	0.190	0.879	0.767	0.866	0.570	0.500	0.617	0.401	0.443	0.514	0.613	0.586	0.197	0.195	0.660	0.664	0.963	0.948	0.812	0.597	0.123	0.375	0.420	0.413	0.610	0.635	0.785	0.359	0.870	0.856	0.836	0.763	0.675	0.643	0.608	0.969	0.978	0.692	0.610	0.253	0.454	0.267	0.074	0.442	0.588	0.245	0.976	0.989	0.763	0.729	0.549	0.458	0.178	0.168	0.437	0.483	0.666	0.663	0.664	0.164	0.058	0.310	0.778	0.543	0.814	0.816	0.617	0.730	0.634	0.347	0.332	0.311	0.339	0.395	0.424	0.821	0.540	0.828	0.949	0.426	0.495	0.312	0.033	0.079	0.169	0.575	0.607	0.915	0.872	0.346	0.407	0.386	0.396	0.119	0.117	0.164	0.824	0.822	0.776	0.353	0.240	0.143	0.368	0.730	0.981	0.798	0.552	0.798	0.798	0.756	0.412	0.512	0.142	0.624	0.988	0.991	0.860	0.426	0.415	0.142	0.373	0.433	0.326	0.323	0.202	0.075	0.671	0.961	0.941	0.815	0.491	0.503	0.671	0.724	0.954	0.754	0.989	0.857	0.745	0.843	0.449	0.532	0.650	0.773	0.349	0.741	0.850	0.988	0.986	0.920	0.016	0.109	0.795	0.924	0.837	0.064	0.201	0.263	0.078	0.127	0.848	0.912	0.891	0.863	0.122	0.120	0.196	0.262	0.764	0.773	0.775	0.370	0.104	0.303	0.263	0.159	0.222	0.287	0.112	0.157	0.494	0.579	0.515	0.837	0.611	0.645	0.387	0.139	0.167	0.727	0.691	0.548	0.769	0.793	0.897	0.927	0.251	0.257	0.143	0.718	0.681	0.724	0.164	0.071	0.870	0.840	0.844	0.831	0.649	0.359	0.379	0.362	0.617	0.634	0.638	0.665	0.674	0.513	0.106	0.095	0.034	0.455	0.615	0.690	0.690	0.730	0.640	0.174	0.379	0.371	0.264	0.394	0.563	0.416	0.279	0.109	0.273	0.259	0.037	0.362	0.534	0.735	0.747	0.574	0.560	0.672	0.716	0.994	0.963	0.576	0.554	0.579	0.501	0.348	0.640	0.873	0.759	0.559	0.633	0.569	0.491	0.781	0.986	0.525	0.935	0.971	0.693	0.284	0.698	0.680	0.730	0.794	0.606	0.659	0.620	0.253	0.401	0.311	0.113	0.034	0.196	0.261	0.416	0.936	0.818	0.820	0.646	0.151	0.191	0.222	0.490	0.843	0.928	0.568	0.789	0.537	0.403	0.069	0.016	0.428	0.520	0.586	0.703	0.806	0.272	0.159	0.099	0.261	0.247	0.301	0.105	0.305	0.317	0.304	0.435	0.496	0.376	0.397	0.379	0.257	0.100	0.164	0.152	0.155	0.157	0.172	0.172	0.147	0.103	0.096	0.084	0.087	0.170	0.962	0.957	0.965	0.858	0.895	0.158	0.093	0.104	0.200	0.277	0.205	0.187	0.172	0.190	0.166	0.054	0.049	0.034	0.685	0.691	0.675	0.677	0.654	0.017	0.019	0.013	0.077	0.098	0.106	0.103	0.114	0.230	0.407	0.413	0.428	0.432	0.401	0.373	0.350	0.271	0.621	0.637	0.914	0.955	0.898	0.770	0.752	0.481	0.514	0.509	0.095	0.214	0.038	0.054	0.104	0.255	0.522	0.565	0.595	0.844	0.650	0.914	0.857	0.385	0.407	0.441	0.402	0.239	0.107	0.123	0.417	0.545	0.589	0.518	0.612	0.246	0.103	0.102	0.662	0.611	0.548	0.542	0.548	0.560	0.604	0.046	0.266	0.118	0.326	0.382	0.384	0.372	0.320	0.028	0.059	0.251	0.871	0.859	0.952	0.985	0.999	0.998	0.973	0.530	0.780	0.924	0.946	0.965	0.988	0.640	0.553	0.898	0.857	0.526	0.138	0.917	0.980	0.981	0.990	0.993	0.994	0.991	0.984	0.015	0.012	0.011	0.016	0.988	0.987	0.991	1.000	0.999	1.000	0.999	0.917	0.059	0.036	0.857	0.964	0.994	0.991	0.989	0.944	0.047	0.997	0.999	0.993	0.989	0.014	0.038	0.813	0.945	0.999	0.997	0.998	0.992	0.041	0.002	0.036	0.002	0.997	0.999	1.000	0.999	0.010	0.977	0.010	0.974	0.998	1.000	0.999	0.997	0.178	0.792	0.999	0.995	0.001	0.000	0.001	0.000	0.001	0.000	0.001	0.998	0.997	0.969	0.352	0.994	0.747	0.990	0.897	0.966	0.003	0.974	0.002	0.998	0.999	0.998	0.997	0.033	0.023	0.957	0.950	0.991	0.992	0.972	0.891	0.047	0.988	0.994	0.996	0.980	0.895	0.947	0.969	0.978	0.949	0.842	0.041	0.054	0.202	0.262	0.382	0.335	0.264	0.231	0.170	0.178	0.163	0.053	0.575	0.562	0.432	0.011	0.361	0.373	0.740	0.946	0.962	0.839	0.500	0.583	0.219	0.262	0.110	0.531	0.688	0.820	0.855	0.964	0.990	0.990	0.628	0.577	0.779	0.774	0.702	0.193	0.869	0.944	0.523	0.983	0.997	0.991	0.500	0.503	0.993	1.000	0.999	0.001	0.001	0.001	0.001	0.001	0.001	0.999	0.999	0.993	0.999	0.988	0.996	0.971	0.003	0.510	0.500	0.080	0.540	0.447	0.350	0.017	0.019	0.041	0.063	0.080	0.105	0.110	0.723	0.968	0.868	0.020	0.765	0.865	0.869	0.841	0.777	0.048	0.196	0.017	0.126	0.112	0.009	0.004	0.005	0.005	0.124	0.308	0.079	0.860	0.985	0.969	0.870	0.796	0.042	0.010	0.827	0.768	0.621	0.065	0.080	0.014	0.542	0.703	0.723	0.728	0.710	0.723	0.719	0.628	0.034	0.085	0.336	0.363	0.038	0.563	0.630	0.623	0.590	0.772	0.809	0.786	0.133	0.362	0.425	0.427	0.253	0.001	0.381	0.772	0.798	0.716	0.409	0.375	0.468	0.481	0.457	0.141	0.135	0.135	0.236	0.276	0.001	0.057	0.354	0.400	0.457	0.424	0.270	0.238	0.168	0.288	0.012	0.887	0.962	0.986	0.999	0.994	0.971	0.910	0.366	0.316	0.363	0.005	0.717	0.859	0.896	0.865	0.705	0.843	0.831	0.730	0.218	0.266	0.258	0.291	0.243	0.250	0.906	0.969	0.977	0.984	0.718	0.740	0.615	0.052	0.059	0.065	0.050	0.049	0.037	0.199	0.202	0.025	0.066	0.993	0.995	0.996	0.998	1.000	1.000	0.998	0.996	0.993	0.970	0.104	0.890	0.910	0.961	0.956	0.779	0.043	0.338	0.312	0.013	0.024	0.343	0.643	0.717	0.427	0.154	0.166	0.129	0.397	0.241	0.194	0.443	0.450	0.504	0.512	0.525	0.691	0.603	0.413	0.232	0.223	0.223	0.166	0.009	0.007	0.058	0.056	0.070	0.086	0.103	0.062	0.100	0.099	0.374	0.413	0.449	0.447	0.391	0.413	0.035	0.007	0.023	0.330	0.353	0.372	0.863	0.907	0.922	0.919	0.859	0.015	0.004	0.016	0.028	0.028	0.032	0.035	0.051	0.024	0.010	0.040	0.046	0.044	0.027	0.011	0.004	0.886	0.914	0.920	0.985	0.693	0.115	0.116	0.132	0.048	0.012	0.015	0.681	0.848	0.893	0.983	0.943	0.734	0.115	0.076	0.953	0.993	0.996	1.000	0.999	0.880	0.737	0.029	0.021	0.042	0.045	0.090	0.818	0.980	0.969	0.940	0.938	0.932	0.909	0.701	0.925	0.896	0.868	0.839	0.685	0.008	0.015	0.216	0.372	0.788	0.964	0.663	0.633	0.997	0.992	0.404	0.876	0.851	0.304	0.085	0.110	0.172	0.766	0.632	0.923	0.994	0.994	0.951	0.916	0.061	0.169	0.062	0.916	0.990	0.994	0.995	0.999	0.998	0.998	0.994	0.993	0.963	0.037	0.610	0.880	0.907	0.813	0.798	0.916	0.829	0.292	0.166	0.113	0.145	0.485	0.857	0.966	0.744	0.172	0.965	0.926	0.055	0.322	0.754	0.806	0.088	0.995	0.993	0.993	0.990	0.003	0.963	0.987	0.998	1.000	0.999	0.996	0.000	0.873	0.996	0.996	0.998	0.957	0.241	0.020	0.017	0.002	0.001	0.003	0.007	0.020	0.021	0.204	0.021	0.962	0.999	0.998	0.994	0.872	0.004	0.997	0.999	1.000	0.996	0.986	0.969	0.003	0.001	0.989	0.996	0.996	0.946	0.605	0.605	0.028	0.065	0.079	0.923	0.967	0.318	0.713	0.918	0.864	0.053	0.300	0.321	0.511	0.463	0.518	0.910	0.896	0.801	0.804	0.796	0.286	0.250	0.173	0.944	0.952	0.170	0.991	0.831	0.833	0.992	0.998	0.997	0.990	0.824	0.131	0.354	0.383	0.398	0.952	0.966	0.526	0.147	0.987	0.967	0.842	0.143	0.935	0.941	0.939	0.832	0.781	0.042	0.120	0.028	0.042	0.748	0.825	0.960	0.943	0.809	0.206	0.035	0.109	0.126	0.745	0.842	0.834	0.831	0.940	0.186	0.269	0.171	0.947	0.858	0.984	0.977	0.871	0.168	0.993	0.998	0.989	0.013	0.569	0.942	0.789	0.881	0.519	0.226	0.768	0.978	0.987	0.984	0.835	0.976	0.984	0.971	0.015	0.783	0.776	0.069	0.014	0.687	0.917	0.944	0.943	0.942	0.719	0.551	0.679	0.714	0.908	0.819	0.189	0.139	0.143	0.070	0.058	0.934	0.991	0.989	0.964	0.953	0.862	0.030	0.130	0.215	0.208	0.255	0.194	0.431	0.329	0.458	0.211	0.255	0.210	0.140	0.216	0.210	0.260	0.235	0.200	0.183	0.162	0.469	0.437	0.693	0.574	0.557	0.396	0.069	0.043	0.057	0.029	0.095	0.126	0.161	0.100	0.098	0.068	0.089	0.131	0.495	0.503	0.490	0.050	0.262	0.229	0.263	0.584	0.648	0.844	0.752	0.434	0.326	0.262	0.032	0.052	0.404	0.438	0.423	0.238	0.024	0.006	0.009	0.177	0.291	0.276	0.237	0.707	0.650	0.728	0.201	0.185	0.014	0.009	0.110	0.145	0.134	0.092	0.256	0.360	0.353	0.480	0.964	0.644	0.521	0.067	0.466	0.627	0.363	0.675	0.696	0.638	0.041	0.006	0.321	0.266	0.072	0.075	0.153	0.138	0.218	0.151	0.146	0.073	0.061	0.060	0.037	0.072	0.062	0.143	0.139	0.120	0.037	0.011	0.016	0.014	0.002	0.003	0.008	0.018	0.013	0.001	0.001	0.001	0.022	0.028	0.011	0.051	0.060	0.022	0.054	0.064	0.043	0.036	0.070	0.050	0.052	0.073	0.058	0.024	0.290	0.253	0.003	0.002	0.002	0.012	0.017	0.137	0.542	0.546	0.060	0.093	0.786	0.819	0.935	0.933	0.797	0.739	0.014	0.024	0.740	0.739	0.573	0.579	0.736	0.602	0.285	0.355	0.263	0.131	0.053	0.069	0.040	0.105	0.136	0.136	0.181	0.164	0.062	0.087	0.069	0.035	0.039	0.743	0.901	0.970	0.978	0.959	0.901	0.951	0.212	0.046	0.195	0.187	0.243	0.046	0.063	0.020	0.107	0.168	0.592	0.560	0.648	0.800	0.892	0.611	0.298	0.423	0.392	0.489	0.567	0.536	0.444	0.416	0.066	0.578	0.463	0.608	0.575	0.227	0.200	0.826	0.831	0.854	0.816	0.815	0.986	0.833	0.326	0.343	0.566	0.701	0.730	0.738	0.682	0.441	0.267	0.647	0.653	0.020	0.888	0.946	0.978	0.990	0.998	0.967	0.532	0.493	0.985	0.985	0.980	0.952	0.950	0.978	0.983	0.109	0.107	0.079	0.029	0.806	0.958	0.981	0.214	0.425	0.405	0.043	0.071	0.032	0.031	0.038	0.850	0.947	0.923	0.944	0.774	0.080	0.193	0.171	0.203	0.164	0.176	0.708	0.903	0.849	0.829	0.688	0.012	0.053	0.078	0.078	0.116	0.160	0.242	0.328	0.265	0.156	0.867	0.806	0.807	0.060	0.116	0.097	0.947	0.953	0.897	0.975	0.989	0.929	0.922	0.917	0.870	0.965	0.970	0.974	0.977	0.978	0.597	0.466	0.168	0.161	0.174	0.121	0.075	0.069	0.603	0.590	0.593	0.044	0.702	0.709	0.681	0.105	0.235	0.116	0.204	0.205	0.082	0.189	0.183	0.752	0.886	0.912	0.169	0.765	0.831	0.762	0.482	0.494	0.494	0.509	0.520	0.441	0.528	0.725	0.747	0.758	0.692	0.483	0.091	0.069	0.026	0.094	0.474	0.874	0.954	0.928	0.668	0.879	0.496	0.518	0.897	0.923	0.851	0.529	0.716	0.774	0.191	0.605	0.706	0.735	0.665	0.805	0.913	0.925	0.969	0.978	0.373	0.793	0.914	0.891	0.330	0.283	0.446	0.429	0.445	0.452	0.190	0.348	0.523	0.495	0.366	0.555	0.562	0.980	0.985	0.986	0.993	0.882	0.408	0.388	0.407	0.413	0.888	1.000	0.999	0.996	0.586	0.918	0.455	0.253	0.533	0.529	0.884	0.401	0.473	0.478	0.997	0.989	0.999	0.995	0.590	0.596	0.590	0.590	0.956	0.976	0.981	0.926	0.479	0.480	0.691	0.141	0.141	0.042	0.028	0.022	0.008	0.005	0.003	0.004	0.476	0.586	0.614	0.627	0.636	0.528	0.460	0.519	0.490	0.385	0.977	0.974	0.976	0.808	0.973	0.753	0.819	0.530	0.934	0.718	0.591	0.457	0.508	0.099	0.035	0.092	0.031	0.074	0.059	0.122	0.204	0.443	0.343	0.367	0.427	0.281	0.169	0.338	0.888	0.612	0.830	0.823	0.840	0.495	0.472	0.467	0.016	0.120	0.510	0.531	0.535	0.422	0.483	0.508	0.469	0.018	0.006	0.004	0.951	0.966	0.977	0.998	0.998	0.998	1.000	1.000	0.981	0.000	0.000	0.964	0.997	0.998	0.999	1.000	0.994	0.978	0.011	0.011	0.942	0.931	0.913	0.517	0.113	0.498	0.936	0.938	0.924	0.788	0.001	0.763	0.087	0.028	0.732	0.723	0.721	0.807	0.787	0.300	0.305	0.857	0.657	0.278	0.241	0.019	0.394	0.586	0.008	0.005	0.698	0.723	0.951	0.990	0.994	0.301	0.301	0.946	0.045	0.782	0.895	0.913	0.902	0.916	0.993	0.991	0.948	0.010	0.010	0.968	0.984	1.000	0.999	0.997	0.995	0.964	0.002	0.002	0.981	1.000	1.000	0.999	0.998	1.000	0.995	0.995	0.995	0.513	0.965	0.986	0.990	0.990	0.998	0.995	0.418	0.161	0.622	0.702	0.700	0.610	0.654	0.670	0.563	0.017	0.012	0.017	0.021	0.071	0.050	0.046	0.066	0.119	0.171	0.109	0.269	0.212	0.328	0.143	0.487	0.444	0.189	0.274	0.366	0.513	0.319	0.980	0.985	0.983	0.976	0.148	0.961	0.863	0.900	0.839	0.027	0.150	0.869	0.825	0.794	0.502	0.074	0.115	0.765	0.995	0.996	0.993	0.981	0.892	0.078	0.028	0.028	0.836	0.893	0.847	0.065	0.055	0.979	0.997	0.999	0.999	0.994	0.961	0.500	0.932	0.831	0.719	0.003	0.002	0.003	0.718	0.956	0.925	0.426	0.017	0.918	0.978	0.998	0.998	0.995	0.981	0.053	0.092	0.852	0.870	0.839	0.004	0.967	0.996	0.993	0.996	0.985	0.891	0.994	0.995	0.994	1.000	1.000	1.000	0.996	0.981	0.245	0.017	0.922	0.951	0.832	0.891	0.884	0.986	0.853	0.126	0.000	0.900	0.992	0.992	0.968	0.000	0.833	0.910	0.000	0.996	0.999	1.000	1.000	0.999	0.811	0.000	0.000	0.000	0.811	0.999	1.000	1.000	0.999	0.996	0.000	0.912	0.831	0.973	0.997	0.986	0.987	0.788	0.877	0.976	0.947	0.070	0.029	0.856	0.989	0.942	0.245	0.132	0.863	0.986	0.981	0.980	0.981	0.978	0.958	0.955	0.695	0.753	0.748	0.656	0.003	0.885	0.938	0.954	0.972	0.967	0.953	0.870	0.018	0.004	0.003	0.006	0.002	0.842	0.932	0.948	0.961	0.989	0.985	0.917	0.088	0.088	0.375	0.712	0.743	0.639	0.702	0.696	0.963	0.964	0.124	0.898	0.953	0.978	0.967	0.038	0.831	0.899	0.926	0.961	0.336	0.068	0.303	0.330	0.295	0.231	0.411	0.363	0.188	0.233	0.238	0.078	0.091	0.583	0.652	0.603	0.749	0.881	0.429	0.421	0.455	0.350	0.052	0.051	0.044	0.300	0.442	0.417	0.032	0.829	0.837	0.945	0.962	0.815	0.010	0.545	0.985	0.983	0.990	0.939	0.104	0.923	0.962	0.568	0.997	0.981	0.474	0.472	0.410	0.044	0.044	0.551	0.526	0.977	0.998	0.946	0.460	0.535	0.429	0.973	0.744	0.934	0.991	0.919	0.387	0.338	0.356	0.198	0.966	0.993	0.497	0.742	0.774	0.997	0.990	0.935	0.803	0.016	0.920	0.976	0.987	0.326	0.509	0.431	0.523	0.474	0.755	0.402	0.364	0.436	0.461	0.568	0.320	0.334	0.276	0.171	0.381	0.574	0.264	0.120	0.323	0.828	0.938	0.973	0.893	0.562	0.472	0.246	0.294	0.302	0.471	0.459	0.382	0.349	0.176	0.827	0.880	0.900	0.885	0.885	0.855	0.797	0.632	0.110	0.182	0.620	0.840	0.868	0.858	0.848	0.708	0.089	0.106	0.843	0.935	0.902	0.845	0.126	0.362	0.347	0.247	0.089	0.139	0.222	0.248	0.262	0.358	0.386	0.639	0.699	0.879	0.356	0.908	0.833	0.489	0.271	0.606	0.569	0.897	0.657	0.754	0.708	0.868	0.692	0.752	0.885	0.770	0.295	0.288	0.237	0.575	0.729	0.731	0.100	0.549	0.852	0.988	0.941	0.987	0.952	0.346	0.718	0.749	0.610	0.018	0.866	0.866	0.862	0.700	0.712	0.980	0.976	0.855	0.305	0.131	0.139	0.789	0.848	0.898	0.895	0.943	0.581	0.276	0.939	0.937	0.939	0.794	0.180	0.721	0.786	0.796	0.739	0.616	0.601	0.624	0.856	0.986	0.971	0.983	0.978	0.878	0.750	0.514	0.618	0.871	0.898	0.849	0.514	0.190	0.155	0.329	0.322	0.096	0.064	0.067	0.083	0.432	0.485	0.505	0.548	0.628	0.244	0.246	0.100	0.162	0.236	0.317	0.726	0.680	0.209	0.123	0.123	0.416	0.142	0.989	0.986	0.908	0.858	0.957	0.978	0.970	0.950	0.918	0.681	0.943	0.343	0.782	0.917	0.868	0.818	0.091	0.006	0.082	0.299	0.992	0.990	0.997	0.108	0.824	0.983	1.000	1.000	0.992	0.995	0.837	0.100	0.983	0.950	0.990	0.999	0.999	0.997	0.811	0.002	0.002	0.002	0.811	0.999	0.999	0.998	0.519	0.472	0.950	0.946	0.011	0.014	0.015	0.933	0.423	0.577	0.994	0.997	0.997	0.987	0.935	0.070	0.861	0.932	0.938	0.119	0.240	0.047	0.741	0.865	0.832	0.629	0.078	0.069	0.807	0.995	0.995	0.990	0.982	0.990	0.132	0.114	0.101	0.032	0.002	0.002	0.744	0.940	0.976	0.121	0.113	0.014	0.012	0.865	0.886	0.792	0.947	0.984	0.999	0.998	0.994	0.983	0.981	0.983	0.902	0.015	0.016	0.014	0.002	0.003	0.003	0.903	0.999	0.997	0.995	0.995	0.998	0.997	0.984	0.989	0.979	0.982	1.000	1.000	0.991	0.804	0.825	0.996	0.996	0.996	0.998	0.999	0.998	0.991	0.860	0.180	0.207	0.206	0.259	0.274	0.235	0.544	0.479	0.503	0.477	0.520	0.674	0.341	0.509	0.425	0.512	0.771	0.735	0.110	0.777	0.878	0.788	0.838	0.420	0.526	0.558	0.503	0.371	0.440	0.450	0.711	0.979	0.984	0.994	0.993	0.460	0.580	0.885	0.550	0.744	0.761	0.970	0.967	0.931	0.949	0.964	0.404	0.954	0.946	0.406	0.394	0.410	0.284	0.767	0.932	0.360	0.288	0.920	0.693	0.891	0.931	0.894	0.134	0.037	0.154	0.559	0.563	0.465	0.663	0.300	0.799	0.689	0.640	0.876	0.968	0.946	0.433	0.520	0.640	0.712	0.727	0.625	0.257	0.229	0.348	0.299	0.348	0.225	0.253	0.486	0.466	0.540	0.566	0.646	0.375	0.744	0.602	0.491	0.417	0.450	0.358	0.144	0.308	0.253	0.366	0.389	0.412	0.230	0.057	0.632	0.738	0.739	0.709	0.814	0.599	0.409	0.523	0.556	0.513	0.868	0.862	0.887	0.550	0.552	0.545	0.431	0.620	0.486	0.545	0.604	0.541	0.536	0.575	0.838	0.852	0.877	0.854	0.568	0.663	0.754	0.790	0.432	0.257	0.665	0.834	0.862	0.739	0.465	0.716	0.332	0.216	0.298	0.265	0.213	0.909	0.993	0.993	0.992	0.993	0.997	0.995	0.997	0.832	0.472	0.552	0.607	0.600	0.581	0.581	0.642	0.666	0.607	0.601	0.981	0.986	0.994	0.876	0.012	0.409	0.007	0.804	0.996	0.996	0.996	0.997	0.995	0.987	0.922	0.003	0.014	0.003	0.891	0.003	0.998	0.999	1.000	0.998	0.996	0.999	0.997	0.997	0.015	0.908	0.995	0.994	0.817	0.192	0.684	0.130	0.005	0.723	0.720	0.264	0.455	0.850	0.580	0.025	0.373	0.445	0.193	0.791	1.000	1.000	1.000	0.998	0.988	0.095	0.121	0.071	0.061	0.030	0.533	0.908	0.934	0.877	0.284	0.249	0.069	0.012	0.068	0.098	0.109	0.106	0.146	0.161	0.336	0.180	0.573	0.842	0.854	0.780	0.406	0.599	0.593	0.602	0.618	0.014	0.004	0.026	0.281	0.891	0.904	0.878	0.596	0.116	0.184	0.110	0.089	0.020	0.013	0.712	0.891	0.923	0.900	0.694	0.006	0.096	0.084	0.086	0.086	0.075	0.226	0.233	0.924	0.965	0.856	0.811	0.586	0.076	0.993	0.998	0.999	0.997	0.996	0.976	0.382	0.414	0.010	0.608	0.632	0.427	0.273	0.966	0.801	0.172	0.170	0.513	0.200	0.997	0.984	0.832	0.768	0.002	0.996	0.998	0.999	0.997	0.997	0.999	0.999	0.997	0.697	0.197	0.931	0.989	0.994	0.996	0.991	0.991	0.992	0.797	0.267	0.161	0.867	0.987	0.986	0.982	0.896	0.327	0.388	0.362	0.092	0.305	0.108	0.071	0.149	0.170	0.238	0.175	0.043	0.408	0.407	0.409	0.412	0.413	0.920	0.970	0.963	0.939	0.645	0.660	0.748	0.782	0.703	0.152	0.034	0.032	0.010	0.154	0.381	0.487	0.421	0.151	0.211	0.378	0.543	0.376	0.425	0.297	0.152	0.858	0.957	0.988	0.995	0.976	0.001	0.914	0.995	0.998	0.968	0.999	1.000	1.000	0.971	0.944	0.034	0.002	0.005	0.031	0.026	0.174	0.216	0.031	0.032	0.014	0.067	0.118	0.055	0.077	0.034	0.610	0.795	0.972	0.853	0.803	0.833	0.879	0.882	0.830	0.719	0.512	0.902	0.738	0.894	0.696	0.589	0.230	0.182	0.193	0.154	0.214	0.168	0.163	0.094	0.106	0.070	0.097	0.067	0.069	0.037	0.044	0.028	0.038	0.031	0.054	0.080	0.041	0.038	0.037	0.024	0.025	0.015	0.018	0.017	0.018	0.017	0.009	0.012	0.014	0.069	0.123	0.160	0.225	0.306	0.322	0.433	0.309	0.632	0.683	0.592	0.407	0.475	0.632	0.462	0.713	0.697	0.720	0.780	0.156	0.187	0.193	0.156	0.102	0.377	0.406	0.351	0.396	0.543	0.505	0.101	0.223	0.599	0.682	0.710	0.500	0.812	0.307	0.850	0.964	0.185	0.264	0.325	0.633	0.709	0.782	0.450	0.303	0.935	0.773	0.368	0.877	0.843	0.525	0.834	0.703	0.416	0.836	0.420	0.019	0.004	0.027	0.024	0.018	0.000	0.003	0.004	0.554	0.531	0.036	0.420	0.001	0.993	0.996	0.999	1.000	0.977	0.023	0.200	0.618	0.706	0.101	0.082	0.924	0.936	0.633	0.117	0.107	0.098	0.931	0.411	0.656	0.622	0.663	0.495	0.016	0.160	0.255	0.360	0.869	0.934	0.929	0.855	0.080	0.848	0.907	0.689	0.844	0.167	0.106	0.623	0.791	0.280	0.125	0.059	0.288	0.621	0.696	0.743	0.768	0.552	0.490	0.123	0.160	0.125	0.267	0.305	0.296	0.522	0.638	0.760	0.680	0.656	0.120	0.092	0.498	0.454	0.140	0.254	0.671	0.663	0.607	0.118	0.217	0.258	0.402	0.887	0.824	0.344	0.704	0.647	0.754	0.788	0.672	0.215	0.205	0.125	0.655	0.895	0.924	0.909	0.018	0.911	0.975	0.856	0.044	0.046	0.039	0.015	0.816	0.931	0.915	0.055	0.944	0.953	0.934	0.787	0.280	0.367	0.355	0.336	0.372	0.643	0.640	0.468	0.712	0.862	0.796	0.852	0.766	0.122	0.933	0.991	0.975	0.976	0.978	0.794	0.058	0.024	0.012	0.482	0.699	0.793	0.888	0.895	0.898	0.895	0.947	0.569	0.584	0.989	0.849	0.949	0.971	0.910	0.597	0.718	0.692	0.604	0.552	0.782	0.861	0.930	0.582	0.632	0.624	0.570	0.104	0.306	0.171	0.171	0.190	0.200	0.099	0.467	0.625	0.649	0.628	0.518	0.890	0.831	0.438	0.364	0.089	0.249	0.585	0.684	0.702	0.778	0.770	0.621	0.620	0.314	0.159	0.103	0.115	0.061	0.457	0.719	0.589	0.357	0.417	0.401	0.139	0.905	0.900	0.815	0.080	0.297	0.350	0.345	0.177	0.308	0.322	0.771	0.758	0.541	0.554	0.593	0.430	0.102	0.087	0.261	0.268	0.258	0.221	0.221	0.740	0.017	0.897	0.962	0.966	0.964	0.960	0.916	0.659	0.029	0.027	0.032	0.663	0.942	0.975	0.965	0.968	0.971	0.918	0.058	0.780	0.947	0.938	0.990	0.994	0.952	0.943	0.885	0.011	0.007	0.006	0.049	0.926	0.978	0.987	0.987	0.980	0.916	0.720	0.536	0.813	0.824	0.760	0.766	0.701	0.899	0.896	0.925	0.720	0.720	0.945	0.963	0.856	0.360	0.564	0.552	0.668	0.749	0.802	0.517	0.426	0.602	0.255	0.619	0.558	0.514	0.603	0.784	0.170	0.372	0.409	0.626	0.689	0.416	0.706	0.971	0.956	0.910	0.180	0.075	0.363	0.391	0.394	0.238	0.920	0.952	0.785	0.887	0.321	0.586	0.490	0.231	0.408	0.380	0.807	0.841	0.835	0.888	0.961	0.480	0.689	0.189	0.631	0.766	0.799	0.837	0.494	0.466	0.568	0.547	0.312	0.230	0.776	0.762	0.068	0.994	0.999	0.991	0.982	0.947	0.044	0.975	0.997	0.996	0.994	0.934	0.635	0.010	0.231	0.429	0.002	0.002	0.988	0.995	0.997	0.996	0.992	0.040	0.079	0.046	0.047	0.019	0.043	0.020	0.948	0.927	0.950	0.994	1.000	1.000	1.000	1.000	0.874	0.002	0.000	0.000	0.000	0.000	0.875	1.000	1.000	1.000	1.000	0.995	0.959	0.017	0.964	0.953	0.079	0.100	0.951	0.993	0.999	0.996	0.989	0.123	0.356	0.870	0.962	0.976	0.978	0.980	0.970	0.049	0.975	0.950	0.961	0.988	0.984	0.774	0.670	0.078	0.341	0.323	0.103	0.694	0.677	0.701	0.709	0.700	0.724	0.735	0.663	0.889	0.758	0.927	0.927	0.927	0.961	0.816	0.057	0.050	0.062	0.073	0.813	0.832	0.828	0.824	0.806	0.735	0.384	0.085	0.125	0.218	0.349	0.358	0.364	0.212	0.769	0.874	0.681	0.724	0.681	0.905	0.903	0.738	0.734	0.634	0.125	0.250	0.223	0.438	0.504	0.523	0.513	0.462	0.782	0.511	0.596	0.588	0.633	0.635	0.576	0.542	0.454	0.057	0.055	0.343	0.756	0.933	0.943	0.956	0.964	0.849	0.418	0.524	0.475	0.799	0.845	0.694	0.819	0.530	0.491	0.476	0.455	0.459	0.413	0.365	0.564	0.594	0.608	0.453	0.100	0.482	0.575	0.605	0.610	0.554	0.545	0.119	0.501	0.627	0.660	0.539	0.501	0.527	0.512	0.831	0.881	0.872	0.880	0.938	0.955	0.960	0.932	0.854	0.440	0.183	0.075	0.134	0.125	0.175	0.228	0.192	0.109	0.272	0.264	0.265	0.272	0.642	0.543	0.703	0.836	0.859	0.754	0.236	0.189	0.128	0.103	0.975	0.986	0.986	0.009	0.981	0.993	0.995	0.993	0.992	0.989	0.971	0.870	0.013	0.183	0.203	0.052	0.011	0.006	0.014	0.661	0.038	0.747	0.762	0.705	0.410	0.032	0.058	0.037	0.627	0.924	0.925	0.954	0.167	0.777	0.128	0.076	0.095	0.108	0.039	0.117	0.613	0.652	0.693	0.333	0.075	0.281	0.288	0.097	0.415	0.812	0.880	0.753	0.277	0.800	0.896	0.913	0.890	0.597	0.482	0.536	0.622	0.589	0.594	0.769	0.726	0.033	0.861	0.991	0.992	0.972	0.973	0.974	0.972	0.909	0.016	0.012	0.006	0.014	0.028	0.029	0.920	0.987	0.991	0.965	0.963	0.963	0.991	0.860	0.051	0.579	0.902	0.890	0.724	0.716	0.831	0.823	0.500	0.550	0.202	0.749	0.884	0.854	0.958	0.961	0.879	0.038	0.042	0.085	0.075	0.060	0.673	0.714	0.477	0.309	0.690	0.666	0.573	0.569	0.065	0.256	0.455	0.387	0.253	0.182	0.057	0.163	0.520	0.893	0.891	0.863	0.846	0.804	0.603	0.159	0.100	0.629	0.643	0.639	0.892	0.922	0.912	0.822	0.371	0.341	0.160	0.066	0.081	0.082	0.302	0.488	0.536	0.524	0.372	0.247	0.193	0.023	0.914	0.989	0.931	0.971	0.965	0.202	0.816	0.767	0.682	0.204	0.225	0.295	0.231	0.151	0.197	0.260	0.050	0.901	0.983	0.992	0.993	0.995	0.991	0.992	0.981	0.011	0.990	0.995	0.973	0.037	0.598	0.934	0.992	0.999	0.999	0.999	0.908	0.212	0.393	0.021	0.003	0.009	0.092	0.118	0.117	0.167	0.974	0.988	0.988	0.981	0.968	0.936	0.643	0.176	0.101	0.522	0.680	0.771	0.786	0.780	0.929	0.971	0.988	0.995	0.260	0.971	0.970	0.960	0.932	0.683	0.117	0.094	0.090	0.058	0.277	0.627	0.713	0.775	0.762	0.746	0.696	0.636	0.296	0.035	0.658	0.828	0.802	0.389	0.386	0.295	0.269	0.447	0.718	0.667	0.366	0.086	0.808	0.997	0.997	0.967	0.036	0.963	0.996	0.995	0.994	0.001	0.003	0.002	0.005	0.004	0.004	0.999	0.998	0.992	0.957	0.920	0.982	0.987	0.908	0.155	0.332	0.405	0.340	0.255	0.261	0.195	0.242	0.770	0.784	0.853	0.284	0.584	0.467	0.484	0.517	0.507	0.567	0.473	0.180	0.189	0.186	0.089	0.078	0.082	0.069	0.136	0.172	0.180	0.169	0.015	0.647	0.811	0.841	0.778	0.005	0.600	0.759	0.768	0.742	0.003	0.017	0.022	0.027	0.021	0.012	0.000	0.001	0.925	0.979	0.975	0.796	0.109	0.927	0.957	0.939	0.777	0.118	0.197	0.207	0.270	0.239	0.141	0.451	0.455	0.425	0.011	0.093	0.151	0.338	0.635	0.591	0.469	0.179	0.317	0.411	0.280	0.275	0.197	0.199	0.130	0.331	0.477	0.394	0.425	0.414	0.401	0.397	0.337	0.314	0.321	0.384	0.451	0.313	0.364	0.364	0.872	0.897	0.750	0.871	0.728	0.384	0.091	0.758	0.841	0.823	0.927	0.950	0.942	0.893	0.833	0.610	0.118	0.136	0.125	0.141	0.608	0.628	0.599	0.270	0.191	0.177	0.054	0.845	0.948	0.948	0.975	0.956	0.040	0.952	0.949	0.952	0.957	0.982	0.989	0.948	0.719	0.147	0.239	0.252	0.139	0.027	0.084	0.135	0.104	0.748	0.933	0.977	0.963	0.874	0.025	0.881	0.941	0.945	0.056	0.723	0.793	0.842	0.830	0.543	0.190	0.130	0.600	0.962	0.983	0.991	0.993	0.996	0.997	0.996	0.996	0.996	0.986	0.802	0.002	0.002	0.002	0.801	0.987	0.997	0.996	0.997	0.997	0.996	0.993	0.975	0.940	0.904	0.885	0.788	0.837	0.899	0.966	0.240	0.107	0.933	0.937	0.841	0.030	0.823	0.933	0.935	0.868	0.713	0.057	0.119	0.043	0.169	0.245	0.211	0.155	0.587	0.952	0.998	0.998	0.998	0.959	0.002	0.979	0.998	1.000	0.999	0.998	0.989	0.931	0.688	0.905	0.950	0.975	0.994	0.867	0.863	0.970	0.929	0.565	0.151	0.138	0.014	0.013	0.098	0.102	0.106	0.036	0.121	0.301	0.821	0.859	0.873	0.872	0.872	0.938	0.910	0.633	0.838	0.966	0.995	0.161	0.918	0.966	0.839	0.777	0.157	0.888	0.940	0.955	0.017	0.083	0.124	0.177	0.988	0.846	0.866	0.033	0.758	0.808	0.814	0.759	0.018	0.909	0.963	0.894	0.343	0.752	0.930	0.989	0.998	0.999	1.000	0.998	0.979	0.000	0.000	0.960	0.997	0.997	0.998	0.963	0.645	0.227	0.249	0.753	0.952	0.964	0.949	0.948	0.944	0.939	0.924	0.925	0.949	0.958	0.970	0.918	0.452	0.443	0.396	0.035	0.036	0.433	0.592	0.310	0.951	0.929	0.952	0.978	0.499	0.054	0.015	0.809	0.887	0.887	0.934	0.791	0.158	0.057	0.042	0.050	0.145	0.096	0.165	0.589	0.803	0.946	0.923	0.831	0.013	0.038	0.440	0.049	0.934	0.946	0.973	0.975	0.122	0.038	0.216	0.445	0.284	0.274	0.065	0.025	0.311	0.335	0.321	0.631	0.837	0.870	0.811	0.193	0.964	0.964	0.977	0.992	0.971	0.959	0.957	0.951	0.946	0.838	0.044	0.398	0.417	0.347	0.010	0.020	0.048	0.228	0.581	0.646	0.353	0.021	0.067	0.024	0.056	0.023	0.121	0.013	0.956	0.999	0.997	0.999	0.999	0.995	0.955	0.937	0.951	0.892	0.005	0.373	0.183	0.530	0.516	0.115	0.105	0.015	0.015	0.970	0.963	0.996	0.999	0.997	0.078	0.051	0.483	0.951	0.959	0.927	0.589	0.636	0.092	0.352	0.524	0.700	0.113	0.099	0.099	0.142	0.516	0.409	0.550	0.373	0.615	0.509	0.436	0.917	0.854	0.748	0.859	0.550	0.558	0.768	0.170	0.060	0.584	0.651	0.666	0.657	0.691	0.616	0.598	0.018	0.209	0.209	0.176	0.290	0.214	0.238	0.273	0.922	0.851	0.032	0.941	0.918	0.811	0.788	0.693	0.043	0.011	0.423	0.648	0.922	0.902	0.568	0.430	0.190	0.244	0.401	0.200	0.208	0.147	0.203	0.120	0.080	0.100	0.109	0.155	0.016	0.016	0.020	0.183	0.022	0.342	0.401	0.402	0.034	0.105	0.022	0.009	0.961	0.980	0.980	0.997	0.968	0.027	0.014	0.018	0.618	0.793	0.169	0.193	0.012	0.886	0.927	0.914	0.949	0.995	0.998	0.982	0.973	0.973	0.940	0.185	0.067	0.195	0.189	0.188	0.059	0.064	0.064	0.861	0.943	0.970	0.975	0.996	0.994	0.978	0.969	0.991	0.946	0.653	0.771	0.865	0.825	0.856	0.848	0.584	0.449	0.311	0.034	0.066	0.071	0.780	0.942	0.992	0.991	0.476	0.100	0.508	0.476	0.457	0.021	0.389	0.463	0.556	0.505	0.479	0.034	0.496	0.482	0.484	0.405	0.009	0.141	0.148	0.147	0.145	0.262	0.145	0.157	0.966	0.991	0.992	0.993	0.992	0.987	0.969	0.832	0.037	0.005	0.005	0.005	0.005	0.830	0.971	0.987	0.989	1.000	1.000	1.000	0.996	0.003	0.018	0.885	0.900	0.908	0.912	0.911	0.893	0.893	0.892	0.874	0.766	0.130	0.136	0.138	0.202	0.894	0.941	0.935	0.826	0.716	0.699	0.717	0.800	0.876	0.910	0.921	0.101	0.585	0.662	0.624	0.107	0.076	0.047	0.018	0.598	0.659	0.415	0.057	0.164	0.168	0.402	0.829	0.857	0.658	0.604	0.294	0.607	0.492	0.545	0.351	0.402	0.398	0.131	0.652	0.670	0.605	0.074	0.082	0.529	0.537	0.554	0.260	0.310	0.224	0.590	0.438	0.777	0.490	0.433	0.477	0.139	0.141	0.473	0.841	0.643	0.549	0.034	0.026	0.572	0.674	0.624	0.076	0.874	0.882	0.899	0.897	0.240	0.960	0.924	0.208	0.834	0.875	0.902	0.946	0.889	0.036	0.067	0.078	0.080	0.079	0.768	0.962	0.992	0.997	0.942	0.998	0.996	0.982	0.984	0.988	0.148	0.083	0.070	0.108	0.158	0.239	0.244	0.271	0.274	0.537	0.594	0.583	0.593	0.800	0.482	0.939	0.812	0.899	0.625	0.695	0.641	0.557	0.507	0.344	0.664	0.682	0.831	0.786	0.633	0.206	0.152	0.552	0.580	0.584	0.456	0.557	0.173	0.223	0.146	0.147	0.065	0.035	0.220	0.245	0.324	0.159	0.176	0.080	0.215	0.402	0.410	0.399	0.218	0.205	0.292	0.317	0.315	0.377	0.743	0.967	0.741	0.770	0.676	0.409	0.399	0.068	0.040	0.101	0.096	0.137	0.096	0.100	0.108	0.129	0.087	0.340	0.337	0.349	0.290	0.260	0.161	0.163	0.221	0.688	0.712	0.572	0.002	0.004	0.737	0.945	0.980	0.997	0.998	0.772	0.516	0.018	0.081	0.113	0.133	0.599	0.803	0.770	0.775	0.757	0.772	0.656	0.041	0.611	0.616	0.528	0.082	0.076	0.035	0.040	0.066	0.071	0.084	0.258	0.581	0.774	0.913	0.933	0.940	0.090	0.089	0.097	0.069	0.014	0.190	0.225	0.298	0.757	0.751	0.633	0.738	0.933	0.936	0.979	0.992	0.981	0.783	0.057	0.007	0.050	0.044	0.725	0.977	0.988	0.997	0.999	0.901	0.812	0.076	0.677	0.836	0.790	0.176	0.066	0.003	0.002	0.008	0.101	0.045	0.886	0.928	0.960	0.953	0.782	0.101	0.224	0.959	0.858	0.967	0.982	0.988	0.846	0.595	0.655	0.905	0.709	0.589	0.917	0.964	0.966	0.977	0.980	0.981	0.978	0.957	0.011	0.981	0.980	0.816	0.068	0.015	0.005	0.014	0.014	0.024	0.899	0.970	0.109	0.859	0.984	0.937	0.908	0.935	0.113	0.367	0.995	0.943	0.961	0.964	0.972	0.059	0.216	0.109	0.319	0.047	0.073	0.700	0.640	0.910	0.899	0.045	0.011	0.011	0.957	0.964	0.951	0.984	0.779	0.126	0.033	0.029	0.199	0.776	0.032	0.931	0.965	0.965	0.989	0.921	0.076	0.922	0.973	0.967	0.959	0.978	0.977	0.989	0.984	0.997	0.992	0.108	0.011	0.018	0.026	0.079	0.036	0.989	0.996	0.995	0.958	0.979	0.511	0.037	0.023	0.001	0.006	0.479	0.963	0.934	0.927	0.873	0.103	0.949	0.978	0.997	0.994	0.973	0.029	0.900	0.969	0.994	0.989	0.964	0.968	0.052	0.043	0.889	0.892	0.023	0.703	0.661	0.192	0.020	0.286	0.962	0.970	0.965	0.973	0.956	0.052	0.370	0.927	0.965	0.971	0.973	0.844	0.101	0.905	0.918	0.044	0.973	0.988	0.994	0.995	0.991	0.937	0.000	0.992	0.994	0.975	0.875	0.947	0.947	0.932	0.026	0.002	0.002	0.917	0.930	0.956	0.914	0.004	0.974	0.998	0.996	0.006	0.939	0.988	0.992	0.993	0.988	0.981	0.012	0.766	0.984	0.981	0.952	0.969	0.993	0.997	0.996	0.990	0.972	0.876	0.674	0.850	0.897	0.816	0.076	0.895	0.966	0.966	0.942	0.940	0.977	0.134	0.105	0.014	0.002	0.034	0.532	0.529	0.469	0.006	0.923	0.930	0.967	0.988	0.901	0.008	0.017	0.888	0.996	0.994	0.988	0.996	0.994	0.998	0.999	1.000	0.977	0.907	0.112	0.007	0.059	0.057	0.004	0.039	0.664	0.950	0.999	0.999	0.990	0.989	0.663	0.023	0.021	0.018	0.647	0.980	0.999	0.998	0.997	0.955	0.677	0.010	0.038	0.016	0.010	0.992	0.997	0.998	0.995	0.997	0.926	0.429	0.005	0.022	0.025	0.451	0.943	0.998	0.997	0.998	0.993	0.985	0.996	1.000	1.000	0.994	1.000	1.000	0.993	0.001	0.001	0.989	1.000	0.995	0.976	0.000	0.000	0.000	0.976	0.995	1.000	0.989	0.000	0.000	0.993	1.000	0.990	0.502	0.502	1.000	1.000	0.996	0.768	0.979	0.961	0.004	0.113	0.008	0.996	0.996	0.996	0.996	0.003	0.712	0.282	0.021	0.997	0.999	1.000	0.999	0.000	0.000	0.000	0.000	0.999	1.000	0.997	0.988	0.013	0.315	0.700	0.994	0.996	0.996	0.994	0.001	0.120	0.010	0.969	0.986	0.773	0.026	0.027	0.028	0.889	0.913	0.917	0.921	0.869	0.003	0.002	0.004	0.018	0.894	0.994	0.989	0.930	0.988	0.906	0.977	0.998	0.996	0.998	0.005	0.999	0.999	0.994	0.997	0.996	0.909	0.874	0.958	0.994	1.000	0.985	0.434	0.436	0.505	0.966	0.565	0.571	0.087	0.148	0.577	0.561	0.880	0.832	0.411	0.948	0.689	0.772	0.829	0.221	0.304	0.583	0.623	0.394	0.387	0.370	0.340	0.205	0.433	0.413	0.833	0.929	0.938	0.624	0.072	0.440	0.648	0.689	0.671	0.583	0.178	0.029	0.035	0.122	0.552	0.545	0.566	0.542	0.420	0.221	0.310	0.546	0.314	0.351	0.510	0.473	0.296	0.256	0.412	0.249	0.773	0.996	0.997	0.998	0.998	0.997	0.998	0.971	0.002	0.006	0.008	0.008	0.009	0.008	0.978	0.998	0.991	0.991	0.990	0.990	0.987	0.863	0.511	0.655	0.618	0.668	0.661	0.594	0.114	0.375	0.024	0.607	0.607	0.153	0.543	0.487	0.118	0.079	0.747	0.799	0.738	0.723	0.643	0.689	0.034	0.085	0.083	0.341	0.376	0.318	0.330	0.353	0.980	0.970	0.800	0.911	0.718	0.887	0.358	0.994	0.986	0.399	0.825	0.635	0.488	0.595	0.678	0.814	0.947	0.945	0.946	0.839	0.911	0.844	0.981	0.956	0.217	0.139	0.625	0.715	0.009	0.677	0.827	0.470	0.634	0.998	0.998	0.998	0.998	0.087	0.084	0.079	0.075	0.054	0.048	0.002	0.033	0.918	0.972	0.988	0.989	0.976	0.806	0.794	0.134	0.100	0.685	0.661	0.015	0.135	0.767	0.792	0.733	0.592	0.279	0.222	0.064	0.953	0.961	0.942	0.578	0.022	0.007	0.006	0.247	0.355	0.379	0.214	0.336	0.449	0.128	0.138	0.140	0.604	0.526	0.715	0.707	0.476	0.835	0.776	0.613	0.091	0.310	0.298	0.072	0.084	0.596	0.564	0.225	0.179	0.472	0.502	0.559	0.563	0.649	0.308	0.265	0.218	0.908	0.858	0.580	0.926	0.566	0.461	0.006	0.013	0.295	0.378	0.549	0.561	0.487	0.603	0.566	0.705	0.581	0.399	0.722	0.673	0.399	0.064	0.110	0.454	0.914	0.895	0.978	0.550	0.122	0.809	0.601	0.058	0.012	0.011	0.005	0.016	0.145	0.137	0.138	0.084	0.026	0.122	0.132	0.111	0.167	0.131	0.136	0.097	0.796	0.751	0.641	0.254	0.816	0.594	0.730	0.772	0.575	0.571	0.409	0.329	0.430	0.551	0.442	0.965	0.998	0.998	0.933	0.427	0.475	0.192	0.104	0.425	0.547	0.651	0.581	0.612	0.626	0.511	0.232	0.277	0.231	0.173	0.416	0.405	0.579	0.698	0.275	0.282	0.319	0.325	0.328	0.706	0.894	0.508	0.798	0.863	0.956	0.961	0.935	0.946	0.993	0.996	0.919	0.423	0.433	0.284	0.291	0.307	0.271	0.338	0.380	0.261	0.332	0.228	0.284	0.099	0.098	0.295	0.756	0.523	0.019	0.021	0.352	0.383	0.382	0.270	0.248	0.597	0.963	0.730	0.748	0.631	0.405	0.399	0.404	0.615	0.896	0.996	0.917	0.336	0.428	0.471	0.460	0.472	0.880	0.880	0.921	0.571	0.231	0.500	0.331	0.133	0.248	0.191	0.792	0.960	0.983	0.886	0.140	0.909	0.997	1.000	0.999	0.999	1.000	1.000	0.998	0.997	0.990	0.934	0.165	0.347	0.340	0.191	0.029	0.043	0.911	0.987	0.971	0.953	0.978	0.999	0.991	0.997	0.992	0.957	0.983	0.995	0.995	0.014	0.087	0.007	0.005	0.005	0.013	0.095	0.016	0.981	0.985	0.984	0.929	0.002	0.015	0.018	0.003	0.922	0.997	0.997	0.998	0.998	0.999	0.999	0.990	0.913	0.001	0.003	0.004	0.004	0.014	0.910	0.985	0.996	0.996	0.996	0.996	0.995	0.999	0.942	0.995	0.998	0.989	0.989	0.729	0.303	0.994	0.996	0.989	0.869	0.032	0.688	0.962	0.964	0.218	0.399	0.084	0.070	0.066	0.014	0.394	0.027	0.640	0.650	0.561	0.012	0.879	0.933	0.944	0.997	1.000	1.000	0.999	0.999	1.000	0.999	0.879	0.039	0.792	0.869	0.810	0.671	0.317	0.505	0.429	0.070	0.062	0.206	0.255	0.250	0.571	0.709	0.678	0.789	0.816	0.814	0.731	0.694	0.321	0.684	0.669	0.667	0.459	0.573	0.468	0.719	0.709	0.938	0.915	0.749	0.986	0.951	0.697	0.252	0.542	0.602	0.641	0.617	0.550	0.549	0.973	0.986	0.834	0.688	0.954	0.922	0.757	0.844	0.758	0.141	0.010	0.939	0.988	0.984	0.971	0.991	0.912	0.018	0.089	0.959	0.972	0.967	0.918	0.006	0.004	0.027	0.080	0.173	0.816	0.902	0.870	0.870	0.770	0.060	0.675	0.119	0.086	0.059	0.039	0.055	0.039	0.486	0.109	0.823	0.889	0.937	0.962	0.767	0.196	0.187	0.041	0.077	0.807	0.795	0.126	0.133	0.143	0.113	0.054	0.057	0.791	0.771	0.116	0.114	0.098	0.078	0.077	0.060	0.015	0.813	0.819	0.825	0.812	0.065	0.062	0.090	0.107	0.077	0.008	0.887	0.952	0.971	0.963	0.986	0.987	0.979	0.963	0.846	0.918	0.917	0.910	0.909	0.892	0.281	0.376	0.928	0.994	0.763	0.758	0.755	0.007	0.591	0.619	0.840	0.808	0.606	0.592	0.485	0.454	0.566	0.541	0.724	0.695	0.715	0.781	0.941	0.441	0.783	0.818	0.843	0.644	0.190	0.031	0.122	0.148	0.131	0.144	0.064	0.041	0.035	0.116	0.565	0.590	0.550	0.573	0.524	0.538	0.513	0.573	0.699	0.661	0.842	0.774	0.690	0.763	0.771	0.799	0.788	0.846	0.816	0.105	0.403	0.809	0.879	0.547	0.672	0.331	0.263	0.180	0.411	0.379	0.344	0.161	0.111	0.312	0.265	0.308	0.568	0.478	0.120	0.852	0.881	0.975	0.961	0.188	0.975	0.999	0.999	0.997	0.989	0.655	0.016	0.031	0.031	0.666	0.995	0.987	0.985	0.982	0.880	0.098	0.949	0.964	0.961	0.780	0.480	0.368	0.261	0.768	0.936	0.986	0.996	0.991	0.697	0.986	0.295	0.493	0.416	0.558	0.822	0.469	0.953	0.952	0.561	0.607	0.811	0.909	0.894	0.021	0.017	0.003	0.002	0.002	0.950	0.941	0.605	0.409	0.624	0.961	0.913	0.534	0.674	0.482	0.578	0.515	0.706	0.977	0.991	0.991	0.693	0.659	0.771	0.363	0.372	0.352	0.460	0.475	0.248	0.225	0.041	0.093	0.377	0.436	0.383	0.317	0.447	0.304	0.588	0.909	0.825	0.945	0.243	0.961	0.960	0.954	0.944	0.925	0.453	0.360	0.674	0.683	0.634	0.570	0.638	0.832	0.430	0.266	0.926	0.904	0.865	0.814	0.680	0.622	0.650	0.717	0.610	0.899	0.926	0.990	0.998	0.998	0.995	0.998	0.994	0.005	0.006	0.204	0.002	0.984	0.964	0.004	0.005	0.005	0.005	0.985	0.963	0.176	0.023	0.004	0.995	0.995	1.000	0.998	0.999	0.991	0.910	0.735	0.057	0.069	0.131	0.598	0.750	0.857	0.892	0.887	0.730	0.074	0.076	0.074	0.815	0.961	0.963	0.935	0.782	0.617	0.431	0.872	0.966	0.973	0.980	0.898	0.898	0.866	0.682	0.047	0.284	0.199	0.113	0.112	0.025	0.110	0.507	0.019	0.802	0.980	0.997	0.995	0.997	0.919	0.823	0.796	0.505	0.247	0.237	0.924	0.923	0.911	0.997	0.979	0.220	0.147	0.239	0.351	0.002	0.022	0.995	0.999	1.000	1.000	1.000	0.963	0.543	0.555	0.899	1.000	1.000	1.000	0.953	0.001	0.001	0.001	0.001	0.021	0.021	0.956	0.999	0.978	0.978	0.995	1.000	0.963	1.000	1.000	0.993	0.978	0.976	0.006	0.303	0.364	0.201	0.145	0.133	0.800	0.940	0.990	0.990	0.978	0.167	0.169	0.183	0.159	0.739	0.709	0.719	0.777	0.695	0.850	0.921	0.900	0.734	0.403	0.382	0.638	0.601	0.373	0.371	0.254	0.247	0.343	0.346	0.436	0.313	0.132	0.469	0.643	0.631	0.639	0.648	0.655	0.650	0.684	0.770	0.249	0.474	0.595	0.841	0.711	0.499	0.612	0.646	0.844	0.950	0.972	0.492	0.477	0.871	0.839	0.710	0.432	0.265	0.200	0.027	0.056	0.303	0.419	0.792	0.849	0.703	0.499	0.672	0.312	0.364	0.720	0.792	0.630	0.462	0.247	0.751	0.868	0.962	0.912	0.816	0.793	0.154	0.149	0.838	0.985	0.993	0.980	0.938	0.943	0.132	0.112	0.111	0.633	0.832	0.828	0.826	0.860	0.792	0.222	0.101	0.100	0.750	0.802	0.807	0.807	0.800	0.803	0.389	0.242	0.178	0.168	0.149	0.106	0.384	0.796	0.976	0.988	0.925	0.903	0.071	0.021	0.899	0.996	1.000	0.997	0.998	1.000	0.999	0.949	0.114	0.330	0.337	0.375	0.347	0.378	0.359	0.772	0.358	0.320	0.508	0.514	0.455	0.432	0.262	0.273	0.257	0.278	0.259	0.337	0.349	0.558	0.441	0.946	0.980	0.956	0.640	0.582	0.244	0.091	0.188	0.170	0.099	0.134	0.184	0.052	0.087	0.153	0.879	0.719	0.003	0.006	0.003	0.784	0.731	0.089	0.117	0.054	0.053	0.040	0.046	0.044	0.034	0.023	0.021	0.026	0.027	0.123	0.134	0.126	0.092	0.104	0.018	0.092	0.113	0.057	0.021	0.017	0.022	0.043	0.072	0.065	0.024	0.021	0.035	0.848	0.883	0.896	0.896	0.902	0.897	0.885	0.928	0.059	0.056	0.863	0.970	0.996	0.983	0.883	0.830	0.394	0.504	0.397	0.876	0.915	0.570	0.506	0.375	0.130	0.169	0.454	0.428	0.351	0.306	0.304	0.209	0.064	0.178	0.158	0.175	0.671	0.838	0.846	0.988	0.993	0.916	0.802	0.583	0.395	0.143	0.058	0.383	0.440	0.435	0.305	0.885	0.743	0.824	0.754	0.717	0.897	0.921	0.780	0.543	0.011	0.008	0.006	0.008	0.115	0.690	0.651	0.621	0.016	0.093	0.009	0.253	0.256	0.256	0.728	0.745	0.512	0.173	0.152	0.085	0.146	0.165	0.708	0.963	0.998	0.990	0.992	0.996	0.703	0.939	0.865	0.268	0.198	0.601	0.674	0.600	0.585	0.629	0.804	0.771	0.358	0.284	0.415	0.509	0.512	0.512	0.731	0.492	0.337	0.284	0.419	0.563	0.586	0.659	0.706	0.471	0.219	0.221	0.154	0.398	0.544	0.530	0.574	0.540	0.461	0.087	0.178	0.180	0.214	0.204	0.172	0.064	0.523	0.870	0.979	0.984	0.992	0.988	0.956	0.883	0.895	0.978	0.096	0.171	0.835	0.870	0.863	0.832	0.841	0.055	0.158	0.072	0.073	0.231	0.127	0.124	0.141	0.118	0.008	0.062	0.530	0.487	0.021	0.010	0.016	0.876	0.922	0.925	0.894	0.002	0.004	0.955	0.976	0.991	0.970	0.008	0.005	0.002	0.002	0.004	0.958	0.980	0.987	0.975	0.035	0.045	0.933	0.957	0.955	0.921	0.029	0.047	0.051	0.091	0.749	0.529	0.873	0.910	0.949	0.907	0.812	0.013	0.085	0.046	0.009	0.024	0.838	0.899	0.884	0.454	0.533	0.979	0.977	0.980	0.954	0.907	0.808	0.819	0.951	0.644	0.637	0.895	0.966	0.887	0.474	0.756	0.663	0.562	0.522	0.475	0.632	0.541	0.261	0.389	0.743	0.746	0.381	0.281	0.270	0.133	0.164	0.188	0.352	0.678	0.436	0.141	0.397	0.359	0.669	0.457	0.827	0.856	0.863	0.882	0.865	0.848	0.536	0.641	0.641	0.758	0.639	0.758	0.495	0.970	0.956	0.956	0.621	0.934	0.927	0.388	0.391	0.408	0.455	0.766	0.539	0.736	0.808	0.775	0.053	0.341	0.361	0.373	0.415	0.229	0.571	0.870	0.907	0.886	0.781	0.286	0.317	0.311	0.658	0.707	0.768	0.775	0.680	0.616	0.794	0.976	0.996	0.759	0.942	0.847	0.935	0.982	0.946	0.405	0.593	0.406	0.891	0.903	0.699	0.706	0.605	0.671	0.814	0.886	0.295	0.496	0.080	0.712	0.735	0.887	0.910	0.897	0.944	0.951	0.751	0.528	0.548	0.612	0.813	0.925	0.739	0.155	0.127	0.633	0.857	0.938	0.361	0.211	0.912	0.911	0.926	0.894	0.115	0.841	0.713	0.218	0.231	0.165	0.539	0.623	0.593	0.195	0.202	0.093	0.080	0.057	0.083	0.135	0.166	0.133	0.529	0.607	0.665	0.340	0.859	0.724	0.088	0.705	0.806	0.801	0.773	0.040	0.168	0.868	0.863	0.642	0.046	0.026	0.060	0.724	0.774	0.757	0.654	0.562	0.651	0.750	0.737	0.120	0.939	0.931	0.849	0.891	0.888	0.891	0.530	0.525	0.861	0.905	0.071	0.083	0.010	0.016	0.034	0.079	0.271	0.833	0.622	0.002	0.620	0.665	0.508	0.829	0.918	0.904	0.978	0.982	0.974	0.031	0.705	0.677	0.793	0.592	0.912	0.981	0.989	0.967	0.410	0.817	0.801	0.463	0.129	0.581	0.596	0.597	0.017	0.569	0.931	0.999	0.985	0.940	0.401	0.599	0.389	0.889	0.597	0.598	0.599	0.634	0.639	0.656	0.647	0.754	0.279	0.351	0.417	0.459	0.386	0.635	0.670	0.616	0.387	0.355	0.326	0.274	0.064	0.059	0.047	0.070	0.072	0.065	0.047	0.166	0.310	0.301	0.407	0.412	0.005	0.935	0.977	0.990	0.998	1.000	0.992	0.893	0.843	0.011	0.961	1.000	0.999	0.998	0.998	0.998	0.986	0.896	0.000	0.000	0.000	0.000	0.896	0.986	0.998	0.998	0.998	0.999	1.000	0.958	0.004	0.006	0.846	0.902	0.989	0.997	0.996	0.991	0.978	0.935	0.425	0.504	0.991	0.992	0.933	0.956	0.794	0.800	0.760	0.866	0.849	0.237	0.069	0.035	0.919	0.986	0.971	0.978	0.998	0.985	0.742	0.490	0.398	0.604	0.680	0.895	0.842	0.686	0.353	0.316	0.255	0.144	0.092	0.093	0.092	0.237	0.398	0.490	0.562	0.139	0.138	0.101	0.086	0.075	0.081	0.102	0.658	0.872	0.976	0.968	0.958	0.910	0.310	0.341	0.341	0.950	0.995	0.983	0.611	0.749	0.659	0.025	0.036	0.136	0.128	0.086	0.110	0.102	0.241	0.298	0.283	0.267	0.259	0.205	0.167	0.266	0.306	0.222	0.242	0.352	0.442	0.329	0.521	0.515	0.524	0.242	0.893	0.764	0.896	0.724	0.514	0.049	0.112	0.091	0.162	0.189	0.093	0.576	0.651	0.902	0.907	0.990	0.999	0.900	0.519	0.487	0.425	0.264	0.208	0.074	0.067	0.044	0.706	0.752	0.924	0.767	0.773	0.768	0.748	0.183	0.018	0.008	0.114	0.001	0.660	0.940	0.238	0.905	0.762	0.974	0.993	0.976	0.974	0.929	0.833	0.996	0.991	0.909	0.766	0.989	0.996	0.799	0.194	0.282	0.226	0.175	0.158	0.170	0.173	0.512	0.308	0.895	0.866	0.858	0.740	0.736	0.677	0.075	0.151	0.331	0.422	0.376	0.085	0.122	0.217	0.852	0.841	0.760	0.793	0.815	0.169	0.810	0.922	0.989	0.996	0.925	0.256	0.048	0.023	0.049	0.359	0.786	0.801	0.786	0.604	0.616	0.060	0.695	0.706	0.359	0.552	0.385	0.345	0.205	0.039	0.289	0.293	0.304	0.162	0.103	0.133	0.132	0.274	0.065	0.834	0.880	0.849	0.727	0.866	0.965	0.969	0.245	0.447	0.055	0.049	0.041	0.012	0.053	0.718	0.766	0.759	0.751	0.668	0.035	0.696	0.767	0.729	0.733	0.683	0.020	0.042	0.057	0.062	0.278	0.377	0.332	0.032	0.101	0.124	0.150	0.826	0.887	0.936	0.845	0.840	0.719	0.174	0.327	0.103	0.054	0.080	0.234	0.136	0.800	0.750	0.820	0.904	0.879	0.729	0.731	0.594	0.331	0.375	0.385	0.405	0.408	0.608	0.631	0.501	0.992	0.993	0.992	0.955	0.576	0.240	0.304	0.575	0.657	0.849	0.710	0.394	0.406	0.386	0.018	0.297	0.747	0.827	0.769	0.118	0.032	0.094	0.148	0.067	0.438	0.627	0.659	0.750	0.835	0.632	0.043	0.885	0.967	0.979	0.949	0.964	0.991	0.444	0.153	0.128	0.107	0.040	0.567	0.537	0.583	0.584	0.571	0.502	0.085	0.253	0.282	0.259	0.301	0.211	0.284	0.223	0.428	0.514	0.854	0.989	0.996	0.990	0.918	0.053	0.441	0.434	0.458	0.473	0.460	0.947	0.560	0.525	0.535	0.425	0.049	0.463	0.566	0.538	0.043	0.404	0.800	0.900	0.968	0.958	0.934	0.642	0.628	0.560	0.265	0.283	0.284	0.281	0.273	0.004	0.009	0.030	0.046	0.051	0.044	0.038	0.022	0.796	0.896	0.914	0.872	0.877	0.872	0.899	0.681	0.638	0.418	0.491	0.664	0.589	0.693	0.504	0.480	0.373	0.287	0.332	0.357	0.320	0.288	0.200	0.083	0.141	0.092	0.077	0.051	0.049	0.044	0.072	0.094	0.092	0.051	0.149	0.163	0.347	0.377	0.495	0.607	0.410	0.661	0.706	0.805	0.831	0.987	0.977	0.884	0.031	0.029	0.104	0.253	0.298	0.215	0.074	0.230	0.261	0.219	0.181	0.098	0.074	0.095	0.124	0.109	0.075	0.037	0.268	0.350	0.414	0.378	0.171	0.150	0.166	0.114	0.144	0.127	0.154	0.107	0.032	0.053	0.081	0.074	0.023	0.106	0.127	0.064	0.132	0.227	0.182	0.188	0.174	0.187	0.161	0.182	0.172	0.130	0.071	0.101	0.078	0.048	0.037	0.020	0.023	0.020	0.023	0.957	0.968	0.000	0.995	1.000	0.999	0.999	1.000	0.998	0.994	0.005	0.005	0.006	0.737	0.908	0.933	0.929	0.015	0.016	0.014	0.014	0.940	0.943	0.911	0.746	0.573	0.978	0.832	0.540	0.674	0.893	0.990	1.000	0.999	0.998	0.998	1.000	0.976	0.004	0.990	0.991	0.996	0.994	0.992	0.714	0.039	0.061	0.683	0.701	0.731	0.685	0.958	0.309	0.307	0.252	0.031	0.013	0.000	0.965	0.985	0.987	0.983	0.933	0.250	0.046	0.038	0.060	0.058	0.286	0.386	0.593	0.938	0.936	0.322	0.331	0.018	0.068	0.318	0.341	0.957	0.934	0.624	0.740	0.995	0.995	0.996	0.992	0.980	0.011	0.009	0.005	0.971	0.998	0.998	0.996	0.996	0.998	0.654	0.563	0.689	0.684	0.983	0.993	0.984	0.993	0.998	1.000	1.000	1.000	1.000	0.994	0.007	0.982	0.972	0.440	0.763	0.771	0.778	0.373	0.292	0.366	0.403	0.450	0.899	0.982	0.954	0.872	0.910	0.918	0.861	0.861	0.505	0.433	0.041	0.584	0.712	0.515	0.506	0.580	0.523	0.577	0.510	0.227	0.410	0.522	0.517	0.311	0.312	0.331	0.552	0.361	0.403	0.180	0.275	0.567	0.956	0.936	0.616	0.969	0.706	0.679	0.676	0.817	0.711	0.610	0.875	0.913	0.896	0.033	0.054	0.344	0.081	0.442	0.443	0.050	0.044	0.960	0.958	0.989	0.986	0.984	0.977	0.946	0.948	0.926	0.788	0.578	0.541	0.035	0.018	0.016	0.340	0.438	0.127	0.467	0.808	0.376	0.281	0.497	0.448	0.466	0.475	0.054	0.141	0.526	0.468	0.584	0.602	0.577	0.608	0.018	0.386	0.349	0.346	0.448	0.130	0.471	0.775	0.251	0.338	0.859	0.800	0.815	0.788	0.884	0.958	0.973	0.979	0.996	0.989	0.981	0.982	0.144	0.114	0.749	0.688	0.335	0.703	0.417	0.198	0.977	0.921	0.801	0.306	0.764	0.795	0.623	0.568	0.559	0.230	0.795	0.821	0.150	0.344	0.358	0.420	0.956	0.813	0.342	0.674	0.716	0.761	0.798	0.730	0.083	0.156	0.148	0.151	0.218	0.211	0.198	0.713	0.734	0.666	0.544	0.243	0.600	0.653	0.612	0.430	0.447	0.433	0.524	0.490	0.643	0.959	0.962	0.967	0.934	0.412	0.452	0.127	0.119	0.090	0.366	0.287	0.773	0.873	0.894	0.738	0.083	0.055	0.029	0.037	0.490	0.579	0.555	0.484	0.038	0.741	0.673	0.643	0.973	0.977	0.959	0.352	0.964	0.967	0.641	0.083	0.836	0.971	0.982	0.965	0.777	0.111	0.163	0.135	0.220	0.193	0.766	0.825	0.851	0.080	0.106	0.828	0.829	0.875	0.144	0.159	0.859	0.968	0.969	0.977	0.974	0.968	0.017	0.042	0.046	0.179	0.082	0.890	0.943	0.929	0.073	0.928	0.902	0.763	0.040	0.587	0.483	0.006	0.006	0.001	0.069	0.554	0.534	0.136	0.876	0.975	0.895	0.018	0.881	0.938	0.921	0.058	0.056	0.159	0.976	0.989	0.990	0.983	0.982	0.862	0.846	0.975	0.982	0.206	0.886	0.881	0.790	0.046	0.127	0.062	0.752	0.998	0.999	0.998	0.784	0.133	0.193	0.279	0.273	0.248	0.695	0.812	0.866	0.852	0.648	0.484	0.778	0.458	0.770	0.693	0.758	0.565	0.163	0.361	0.745	0.970	0.967	0.760	0.053	0.426	0.564	0.321	0.366	0.214	0.007	0.148	0.558	0.870	0.567	0.517	0.702	0.663	0.875	0.839	0.864	0.864	0.651	0.586	0.097	0.974	0.975	0.943	0.272	0.810	0.811	0.768	0.857	0.785	0.751	0.721	0.810	0.898	0.911	0.916	0.876	0.119	0.802	0.851	0.864	0.156	0.102	0.142	0.139	0.131	0.107	0.071	0.783	0.856	0.833	0.123	0.991	0.997	0.994	0.945	0.902	0.789	0.425	0.468	0.319	0.239	0.911	0.957	0.880	0.942	0.341	0.904	0.776	0.748	0.685	0.708	0.707	0.071	0.315	0.397	0.246	0.910	0.994	0.962	0.800	0.810	0.801	0.097	0.105	0.104	0.220	0.220	0.191	0.025	0.012	0.922	0.961	0.814	0.828	0.829	0.652	0.496	0.354	0.216	0.115	0.257	0.975	0.983	0.746	0.729	0.713	0.651	0.721	0.896	0.991	0.922	0.375	0.331	0.244	0.251	0.938	0.932	0.667	0.678	0.751	0.348	0.360	0.351	0.302	0.194	0.813	0.886	0.931	0.924	0.780	0.008	0.003	0.015	0.083	0.857	0.994	0.925	0.976	0.992	0.320	0.441	0.178	0.265	0.243	0.438	0.846	0.938	0.809	0.486	0.549	0.251	0.223	0.672	0.886	0.888	0.926	0.248	0.269	0.272	0.113	0.463	0.460	0.306	0.574	0.540	0.883	0.739	0.582	0.504	0.357	0.236	0.202	0.254	0.343	0.337	0.221	0.237	0.331	0.469	0.404	0.423	0.412	0.410	0.885	0.947	0.937	0.916	0.895	0.758	0.066	0.149	0.262	0.279	0.242	0.055	0.083	0.043	0.122	0.095	0.271	0.227	0.837	0.927	0.810	0.802	0.913	0.810	0.389	0.624	0.497	0.348	0.351	0.410	0.485	0.306	0.630	0.808	0.769	0.162	0.274	0.185	0.739	0.808	0.765	0.760	0.103	0.870	0.879	0.824	0.605	0.220	0.500	0.249	0.201	0.899	0.848	0.733	0.738	0.869	0.313	0.564	0.564	0.417	0.822	0.713	0.777	0.903	0.337	0.268	0.163	0.151	0.515	0.742	0.752	0.645	0.210	0.944	0.963	0.178	0.957	0.995	0.994	0.969	0.023	0.017	0.014	0.016	0.020	0.980	0.980	0.979	0.983	0.601	0.762	0.184	0.200	0.047	0.108	0.137	0.650	0.618	0.595	0.606	0.598	0.108	0.173	0.582	0.904	0.909	0.879	0.842	0.806	0.689	0.703	0.678	0.177	0.286	0.138	0.652	0.640	0.476	0.076	0.056
ENSMUST00000202854.3_CCT6A-002	0.419	0.562	0.548	0.099	0.872	0.959	0.983	0.982	0.951	0.950	0.949	0.926	0.762	0.042	0.046	0.047	0.046	0.772	0.966	0.980	0.981	0.955	0.991	0.989	0.977	0.936	0.152	0.559	0.527	0.480	0.030	0.213	0.244	0.243	0.121	0.108	0.561	0.667	0.693	0.356	0.410	0.357	0.203	0.199	0.246	0.495	0.773	0.924	0.628	0.984	0.925	0.991	0.988	0.987	0.940	0.928	0.953	0.965	0.828	0.837	0.959	0.990	0.998	0.951	0.647	0.616	0.751	0.890	0.054	0.053	0.024	0.067	0.106	0.812	0.925	0.896	0.925	0.965	0.931	0.975	0.855	0.876	0.999	0.999	0.990	0.575	0.105	0.127	0.096	0.396	0.806	0.794	0.773	0.890	0.818	0.464	0.926	0.937	0.908	0.651	0.658	0.313	0.611	0.598	0.330	0.463	0.964	0.903	0.902	0.952	0.698	0.996	0.934	0.398	0.349	0.040	0.088	0.159	0.796	0.872	0.711	0.784	0.796	0.700	0.740	0.418	0.126	0.817	0.801	0.827	0.149	0.137	0.376	0.109	0.154	0.983	0.990	0.990	0.957	0.870	0.051	0.315	0.316	0.155	0.968	0.984	0.959	0.007	0.044	0.870	0.849	0.859	0.867	0.852	0.848	0.025	0.023	0.821	0.885	0.130	0.738	0.840	0.835	0.084	0.911	0.956	0.943	0.931	0.952	0.125	0.048	0.877	0.887	0.876	0.889	0.897	0.934	0.082	0.077	0.100	0.103	0.160	0.123	0.009	0.033	0.762	0.948	0.968	0.977	0.934	0.091	0.978	0.966	0.969	0.868	0.007	0.878	0.916	0.957	0.959	0.973	0.127	0.083	0.071	0.031	0.850	0.827	0.071	0.873	0.904	0.930	0.749	0.011	0.759	0.947	0.940	0.004	0.007	0.960	0.962	0.433	0.012	0.442	0.989	0.996	0.978	0.977	0.997	0.998	0.023	0.018	0.956	0.031	0.121	0.094	0.723	0.027	0.001	0.575	0.911	0.892	0.530	0.308	0.296	0.016	0.086	0.092	0.400	0.207	0.575	0.914	0.920	0.337	0.030	0.734	0.098	0.106	0.956	0.055	0.039	0.993	0.990	0.983	0.975	0.986	0.980	0.921	0.989	0.985	0.033	0.021	0.942	0.952	0.765	0.002	0.376	0.881	0.984	0.982	0.980	0.981	0.654	0.023	0.025	0.027	0.661	0.992	0.988	0.979	0.988	0.906	0.859	0.790	0.870	0.868	0.835	0.063	0.805	0.217	0.943	0.973	0.835	0.219	0.067	0.045	0.088	0.680	0.919	0.912	0.227	0.943	0.921	0.959	0.942	0.840	0.597	0.941	0.922	0.216	0.902	0.770	0.863	0.879	0.946	0.934	0.890	0.608	0.247	0.290	0.561	0.558	0.526	0.872	0.856	0.539	0.183	0.190	0.190	0.340	0.405	0.187	0.018	0.083	0.082	0.369	0.873	0.946	0.944	0.987	0.996	0.997	0.987	0.976	0.988	0.988	0.057	0.922	0.959	0.972	0.899	0.533	0.142	0.946	0.996	0.998	0.995	0.988	0.997	0.998	0.998	0.927	0.829	0.015	0.014	0.014	0.014	0.827	0.917	0.986	0.987	0.995	0.999	0.997	0.997	0.999	0.939	0.052	0.609	0.687	0.904	0.948	0.949	0.004	0.162	0.003	0.002	0.873	0.978	0.983	0.988	0.966	0.019	0.001	0.000	0.964	0.996	0.998	0.991	0.876	0.046	0.049	0.195	0.059	0.993	0.997	0.960	0.731	0.019	0.025	0.881	0.935	0.927	0.878	0.005	0.970	0.998	0.999	1.000	0.999	0.998	0.999	0.989	0.944	0.861	0.803	0.628	0.623	0.134	0.581	0.572	0.775	0.844	0.986	0.982	0.926	0.949	0.162	0.848	0.853	0.111	0.886	0.880	0.074	0.250	0.240	0.239	0.871	0.950	0.936	0.912	0.078	0.842	0.853	0.085	0.016	0.031	0.013	0.937	0.991	0.988	0.887	0.940	0.111	0.906	0.995	0.983	0.892	0.034	0.031	0.017	0.874	0.968	0.990	0.995	0.846	0.125	0.255	0.086	0.598	0.770	0.883	0.813	0.968	0.243	0.614	0.897	0.930	0.666	0.712	0.540	0.102	0.278	0.143	0.532	0.464	0.533	0.186	0.772	0.789	0.738	0.170	0.063	0.057	0.773	0.785	0.772	0.187	0.841	0.972	0.978	0.815	0.810	0.020	0.127	0.945	0.891	0.990	0.992	0.959	0.177	0.177	0.176	0.159	0.163	0.958	0.996	1.000	0.999	0.992	0.176	0.187	0.979	0.969	0.918	0.959	0.830	0.185	0.909	0.817	0.965	0.327	0.306	0.774	0.532	0.812	0.506	0.956	0.965	0.882	0.423	0.098	0.162	0.850	0.707	0.913	0.235	0.877	0.667	0.606	0.323	0.127	0.050	0.044	0.078	0.218	0.441	0.516	0.634	0.606	0.265	0.365	0.395	0.525	0.871	0.771	0.797	0.726	0.401	0.270	0.158	0.226	0.201	0.056	0.268	0.359	0.697	0.843	0.822	0.536	0.483	0.243	0.167	0.167	0.142	0.188	0.153	0.154	0.049	0.965	0.975	0.970	0.969	0.942	0.309	0.005	0.002	0.001	0.002	0.004	0.646	0.968	0.999	0.998	0.998	0.998	0.998	0.799	0.192	0.719	0.939	0.001	0.001	0.000	0.000	0.000	0.018	0.019	0.002	0.227	0.691	0.702	0.992	0.999	0.998	0.998	0.999	0.998	0.982	0.981	0.922	0.934	0.965	0.931	0.944	0.106	0.809	0.819	0.851	0.783	0.792	0.501	0.107	0.191	0.212	0.601	0.854	0.890	0.864	0.882	0.840	0.180	0.417	0.399	0.304	0.402	0.363	0.165	0.203	0.296	0.265	0.323	0.391	0.453	0.563	0.887	0.845	0.776	0.639	0.645	0.509	0.357	0.487	0.853	0.716	0.317	0.138	0.136	0.161	0.191	0.225	0.186	0.357	0.426	0.387	0.427	0.415	0.603	0.590	0.778	0.790	0.957	0.958	0.953	0.892	0.612	0.398	0.275	0.904	0.941	0.942	0.842	0.570	0.377	0.126	0.313	0.463	0.750	0.797	0.465	0.513	0.471	0.335	0.265	0.994	0.996	0.863	0.976	0.973	0.855	0.028	0.030	0.848	0.835	0.838	0.841	0.834	0.126	0.958	0.839	0.714	0.979	0.963	0.170	0.170	0.988	0.993	0.989	0.967	0.919	0.834	0.076	0.566	1.000	0.998	0.856	0.262	0.008	0.005	0.826	0.827	0.969	0.981	0.979	0.252	0.386	0.321	0.203	0.934	0.941	0.932	0.210	0.307	0.287	0.382	0.329	0.478	0.847	0.899	0.543	0.953	0.919	0.914	0.958	0.796	0.437	0.380	0.389	0.173	0.157	0.047
ENSMUST00000128571.1_2010204K13RIK-001	0.005	0.572	0.708	0.065	0.922	0.958	0.989	0.988	0.898	0.810	0.301	0.973	1.000	1.000	1.000	1.000	0.998	0.999	0.999	0.920	0.160	0.211	0.109	0.624	0.307	0.637	0.944	0.995	0.998	0.998	0.999	1.000	1.000	0.998	0.988	0.096	0.115	0.012	0.953	0.979	0.987	0.398	0.621	0.778	0.061	0.873	0.909	0.576	0.637	0.865	0.870	0.870	0.887	0.887	0.994	0.993	0.976	0.926	0.842	0.931	0.092	0.962	0.975	0.792	0.006	0.006	0.009	0.026	0.942	0.982	0.845	0.893	0.879	0.610	0.409	0.300	0.198	0.097	0.090	0.142	0.303	0.326	0.344	0.717	0.852	0.792	0.786	0.836	0.839	0.902	0.968	0.957	0.935	0.638	0.624	0.703	0.840	0.871	0.869	0.866	0.004	0.002	0.001	0.007	0.002	0.005	0.001	0.002	0.630	0.981	0.994	0.995	0.997	0.951	0.835	0.425	0.941	0.880	0.478	0.051	0.368	0.452	0.933	0.694	0.705	0.567	0.567	0.190	0.147	0.339	0.038	0.031	0.967	0.995	1.000	0.991	0.942	0.504	0.397	0.409	0.408	0.427	0.348	0.265	0.256	0.947	0.978	0.975	0.280	0.280	0.286	0.275	0.950	0.735	0.729	0.693	0.911	0.992	0.980	0.996	0.995	0.994	0.788	0.024	0.199	0.198	0.217	0.047	0.969	0.984	0.990	0.126	0.261	0.269	0.177	0.004	0.008	0.026	0.130	0.072	0.979	0.956	0.800	0.975	0.941	0.987	0.986	0.956	0.796	0.045	0.774	0.747	0.025	0.023	0.765	0.954	0.938	0.064	0.038	0.955	0.951	0.884	0.694	0.116	0.912	0.827	0.977	0.974	0.039	0.040	0.055	0.022	0.876	0.872	0.841	0.792	0.204	0.222	0.150	0.744	0.896	0.951	0.961	0.075	0.961	0.956	0.754	0.772	0.829	0.695	0.820	0.869	0.535	0.559	0.687	0.304	0.248	0.504	0.441	0.938	0.808	0.212	0.811	0.713	0.566	0.116	0.303	0.225	0.822	0.884	0.817	0.850	0.905	0.707	0.903	0.942	0.007	0.994	1.000	0.999	1.000	0.994	0.021	0.949	0.920	0.003	0.126	0.165	0.140	0.140	0.142	0.006	0.987	0.959	0.144	0.991	0.995	0.815	0.995	0.994	0.150	0.823	0.975	0.263	0.194	0.994	0.998	1.000	1.000	0.999	0.998	0.998	0.996	0.941	0.932	0.559	0.211	0.211	0.069	0.077	0.913	0.999	0.999	0.998	1.000	1.000	1.000	0.998	0.829	0.154	0.403	0.458	0.552	0.999	0.986	0.969	0.962	0.966	0.760	0.634	0.055	0.679	0.912	0.961	0.924	0.934	0.913	0.012	0.515	0.641	0.320	0.971	0.992	0.964	0.986	0.985	0.138	0.685	0.809	0.773	0.704	0.676	0.675	0.653	0.684	0.673	0.910	0.896	0.812	0.910	0.904	0.891	0.893	0.864	0.714	0.722	0.806	0.673	0.937	0.926	0.660	0.305	0.372	0.372	0.699	0.941	0.715	0.715	0.780	0.763	0.723	0.505	0.302	0.194	0.398	0.685	0.714	0.881	0.297	0.919	0.995	0.994	0.812	0.701	0.548	0.091	0.171	0.117	0.581	0.583	0.734	0.824	0.843	0.690	0.012	0.457	0.531	0.513	0.928	0.608	0.559	0.048	0.365	0.341	0.341	0.682	0.349	0.344	0.329	0.509	0.459	0.839	0.976	0.959	0.956	0.008	0.688	0.800	0.020	0.065	0.057	0.002	0.002	0.026	0.005	0.058	0.872	0.705	0.028	0.984	0.997	0.996	0.845	0.020	0.005	0.510	0.565	0.051	0.833	0.901	0.907	0.897	0.022	0.007	0.022	0.003	0.866	0.915	0.928	0.995	0.988	0.895	0.884	0.972	0.989	0.746	0.980	0.988	0.989	0.350	0.394	0.064	0.194	0.101	0.042	0.029	0.017	0.019	0.028	0.030	0.034	0.035	0.036	0.038	0.008	0.007	0.026	0.004	0.012	0.039	0.048	0.050	0.007	0.150	0.085	0.011	0.989	0.999	0.999	0.999	0.982	0.476	0.001	0.001	0.475	0.618	0.894	0.914	0.985	0.998	0.998	0.962	0.932	0.180	0.188	0.160	0.657	0.568	0.517	0.461	0.029	0.012	0.046	0.131	0.067	0.121	0.124	0.141	0.158	0.073	0.009	0.032	0.007	0.005	0.067	0.955	0.967	0.978	0.991	0.863	0.186	0.605	0.512	0.180	0.901	0.935	0.933	0.926	0.868	0.626
[truncated: 5,910,178 more chars]
