# Supplementary material for: Identifying sequence features that drive ribosomal association for lncRNA
Source: BMC Genomics. 2018 Dec 31;19(Suppl 10):906. doi: 10.1186/s12864-018-5275-8 (PMC6311901; doi:10.1186/s12864-018-5275-8)
Supplement: Supplementary file 3 — Raw data for mouse. (ZIP 5080 kb) [file 12864_2018_5275_MOESM3_ESM.zip › raw_mouse/10_mouse_data.txt]

class	fLen	gc	nE	fELen	minELen	maxELen	avgELen	fEgc	minEgc	maxEgc	avgEgc	fILen	minILen	maxILen	avgILen	fIgc	minIgc	maxIgc	avgIgc	pOrfLen	pOrfCov	pOrfSp	pOrf5utrLen	pOrf5utrCov	pOrf5utrSp	pOrf5utrSpFC	pOrf3utrLen	pOrf3utrCov	pOrf3utrSp	pOrf3utrSpFC	fOrfLen	fOrfCov	fOrfSp	fOrf5utrLen	fOrf5utrCov	fOrf5utrSp	fOrf5utrSpFC	fOrf3utrLen	fOrf3utrCov	fOrf3utrSp	fOrf3utrSpFC	uOrfLen	uOrfCov	uOrfSp	uOrf5utrLen	uOrf5utrCov	uOrf5utrSp	uOrf5utrSpFC	uOrf3utrLen
1	0.27	0.326	0.111	0.292	0.292	0.268	0.217	0.613	0.665	0.351	0.548	0.639	0.535	0.639	0.603	0.476	0.591	0.53	0.624	0.581	0.711	0.581	0.284	0.254	0.416	0.39	0.529	0.083	0.882	0.828	0.496	0.066	0.432	0.329	0.015	0.597	0.268	0.287	0.935	0.807	0.289	0.456	0.214	0.631	0.471	0.266	0.518	0.618	0.324
1	0.424	0.598	0.0	0.595	0.595	0.473	0.498	0.707	0.886	0.507	0.751	0.0	0.0	0.0	0.0	0.0	0.0	0.0	0.0	0.64	0.482	0.66	0.497	0.518	0.75	0.554	0.659	0.067	0.659	0.694	0.274	0.003	0.399	0.771	0.099	0.667	0.405	0.434	0.919	0.94	0.339	0.647	0.598	0.781	0.529	0.166	0.737	0.65	0.424
1	0.133	0.36	0.056	0.342	0.283	0.143	0.152	0.584	0.706	0.301	0.534	0.436	0.436	0.436	0.436	0.412	0.511	0.412	0.511	0.48	0.587	0.53	0.168	0.256	0.624	0.584	0.539	0.214	0.634	0.726	0.0	0.123	0.599	0.599	0.116	0.597	0.268	0.339	0.808	0.724	0.175	0.38	0.235	0.626	0.328	0.169	0.664	0.674	0.191
1	0.368	0.371	0.167	0.127	0.127	0.41	0.263	0.982	0.66	0.969	0.693	0.601	0.521	0.601	0.57	0.494	0.525	0.494	0.557	0.575	0.339	0.333	0.48	0.678	0.54	0.72	0.586	0.062	0.717	0.851	0.547	0.051	0.624	0.516	0.027	0.597	0.268	0.382	0.938	0.618	0.131	0.618	0.64	0.654	0.593	0.433	0.67	0.701	0.322
1	0.461	0.281	0.056	0.337	0.337	0.495	0.437	0.725	0.649	0.538	0.614	0.717	0.717	0.717	0.717	0.428	0.531	0.428	0.531	0.679	0.581	0.589	0.513	0.452	0.483	0.433	0.539	0.025	0.536	0.646	0.652	0.06	0.623	0.668	0.041	0.677	0.279	0.469	0.92	0.739	0.159	0.641	0.442	0.62	0.611	0.277	0.642	0.709	0.479
1	0.194	0.481	0.167	0.174	0.174	0.145	0.112	0.692	0.734	0.482	0.677	0.497	0.398	0.819	0.731	0.442	0.526	0.452	0.545	0.435	0.225	0.627	0.267	0.397	0.634	0.507	0.728	0.463	0.687	0.72	0.0	0.123	0.599	0.599	0.116	0.597	0.268	0.339	0.808	0.724	0.175	0.446	0.322	0.693	0.333	0.119	0.664	0.674	0.243
1	0.288	0.456	0.0	0.5	0.5	0.348	0.379	0.629	0.789	0.377	0.625	0.0	0.0	0.0	0.0	0.0	0.0	0.0	0.0	0.57	0.558	0.537	0.372	0.489	0.656	0.599	0.279	0.014	0.634	0.719	0.77	0.433	0.575	0.794	0.279	0.782	0.333	0.218	0.424	0.761	0.189	0.532	0.436	0.76	0.467	0.227	0.771	0.684	0.311
1	0.436	0.369	0.0	0.603	0.603	0.483	0.508	0.582	0.729	0.297	0.548	0.0	0.0	0.0	0.0	0.0	0.0	0.0	0.0	0.661	0.563	0.524	0.496	0.47	0.653	0.609	0.526	0.028	0.384	0.561	0.434	0.013	0.735	0.348	0.006	0.597	0.268	0.453	0.985	0.77	0.11	0.637	0.499	0.706	0.573	0.232	0.791	0.731	0.448
1	0.191	0.472	0.056	0.335	0.335	0.185	0.201	0.701	0.745	0.497	0.653	0.715	0.715	0.715	0.715	0.397	0.493	0.397	0.493	0.496	0.471	0.501	0.293	0.51	0.468	0.499	0.453	0.086	0.407	0.587	0.591	0.226	0.554	0.584	0.137	0.441	0.232	0.178	0.706	0.641	0.175	0.437	0.3	0.617	0.506	0.615	0.572	0.668	0.198
1	0.33	0.443	0.333	0.309	0.214	0.282	0.156	0.777	0.566	0.625	0.639	0.593	0.427	0.712	0.635	0.527	0.459	0.601	0.599	0.566	0.398	0.541	0.445	0.665	0.572	0.538	0.279	0.011	0.634	0.719	0.547	0.066	0.657	0.635	0.076	0.62	0.245	0.339	0.886	0.73	0.139	0.606	0.73	0.676	0.475	0.187	0.708	0.707	0.297
1	0.299	0.636	0.278	0.354	0.208	0.235	0.149	0.874	0.794	0.788	0.809	0.555	0.36	0.668	0.566	0.543	0.613	0.633	0.7	0.608	0.791	0.549	0.302	0.239	0.666	0.595	0.246	0.011	0.634	0.719	0.453	0.039	0.645	0.0	0.0	0.597	0.268	0.319	0.969	0.782	0.155	0.247	0.004	0.723	0.281	0.037	0.664	0.674	0.394
1	0.221	0.261	0.167	0.315	0.221	0.144	0.135	0.575	0.58	0.287	0.446	0.82	0.451	0.82	0.736	0.402	0.411	0.402	0.444	0.432	0.179	0.572	0.375	0.813	0.579	0.517	0.509	0.101	0.642	0.716	0.39	0.042	0.727	0.808	0.473	0.659	0.227	0.187	0.589	0.684	0.096	0.532	0.687	0.676	0.515	0.551	0.705	0.706	0.14
1	0.477	0.321	0.056	0.489	0.489	0.477	0.451	0.694	0.634	0.487	0.578	0.657	0.657	0.657	0.657	0.432	0.536	0.432	0.536	0.674	0.493	0.597	0.538	0.498	0.641	0.538	0.73	0.074	0.654	0.713	0.694	0.072	0.67	0.58	0.021	0.854	0.307	0.485	0.925	0.816	0.15	0.674	0.565	0.706	0.578	0.185	0.784	0.729	0.481
1	0.335	0.425	0.056	0.282	0.282	0.377	0.327	0.728	0.752	0.542	0.681	0.877	0.877	0.877	0.877	0.468	0.581	0.468	0.581	0.641	0.891	0.511	0.282	0.14	0.738	0.675	0.066	0.002	0.634	0.719	0.828	0.484	0.645	0.544	0.041	0.593	0.241	0.295	0.573	0.681	0.134	0.434	0.103	0.858	0.383	0.077	0.63	0.539	0.418
1	0.205	0.27	0.111	0.131	0.131	0.252	0.159	0.944	0.629	0.905	0.671	0.601	0.54	0.601	0.576	0.503	0.538	0.503	0.582	0.501	0.456	0.556	0.272	0.381	0.688	0.602	0.626	0.23	0.803	0.802	0.547	0.15	0.654	0.522	0.084	0.597	0.268	0.207	0.812	0.825	0.16	0.461	0.355	0.724	0.386	0.185	0.804	0.726	0.243
1	0.069	0.542	0.056	0.318	0.189	0.111	0.096	0.707	0.718	0.507	0.641	0.362	0.362	0.362	0.362	0.556	0.69	0.556	0.69	0.42	0.464	0.467	0.183	0.487	0.745	0.722	0.376	0.116	0.634	0.719	0.0	0.123	0.599	0.599	0.116	0.597	0.268	0.339	0.808	0.724	0.175	0.424	0.59	0.773	0.228	0.095	0.664	0.674	0.075
1	0.242	0.247	0.5	0.153	0.153	0.154	0.032	0.613	0.512	0.433	0.498	0.531	0.405	0.531	0.458	0.446	0.423	0.446	0.491	0.554	0.638	0.547	0.272	0.284	0.599	0.553	0.574	0.131	0.74	0.775	0.678	0.302	0.592	0.643	0.144	0.687	0.297	0.216	0.638	0.761	0.18	0.475	0.319	0.723	0.176	0.018	0.664	0.674	0.3
1	0.345	0.137	0.056	0.312	0.312	0.382	0.336	0.875	0.498	0.79	0.635	0.71	0.71	0.71	0.71	0.439	0.545	0.439	0.545	0.604	0.556	0.539	0.423	0.497	0.686	0.617	0.263	0.01	0.634	0.719	0.547	0.06	0.708	0.707	0.111	0.723	0.254	0.35	0.864	0.784	0.126	0.578	0.488	0.723	0.533	0.29	0.791	0.72	0.352
1	0.307	0.564	0.056	0.466	0.402	0.304	0.303	0.771	0.678	0.614	0.667	0.564	0.564	0.564	0.564	0.438	0.543	0.438	0.543	0.478	0.164	0.423	0.463	0.904	0.564	0.646	0.376	0.025	0.634	0.719	0.434	0.033	0.467	0.984	0.826	0.605	0.34	0.209	0.313	0.624	0.225	0.594	0.746	0.649	0.584	0.591	0.683	0.712	0.197
1	0.191	0.443	0.167	0.293	0.171	0.173	0.11	0.767	0.648	0.623	0.707	0.427	0.427	0.596	0.526	0.596	0.574	0.596	0.67	0.497	0.478	0.463	0.255	0.364	0.507	0.567	0.607	0.224	0.56	0.709	0.731	0.62	0.557	0.728	0.345	0.53	0.264	0.068	0.218	0.555	0.154	0.464	0.399	0.646	0.368	0.172	0.664	0.674	0.224
1	0.32	0.317	0.222	0.425	0.216	0.25	0.192	0.596	0.595	0.489	0.542	0.381	0.381	0.477	0.44	0.275	0.341	0.411	0.457	0.589	0.559	0.539	0.398	0.48	0.599	0.558	0.368	0.022	0.634	0.719	0.361	0.016	0.454	0.648	0.09	0.538	0.326	0.333	0.916	0.77	0.266	0.562	0.489	0.716	0.508	0.272	0.636	0.634	0.328
1	0.397	0.33	0.222	0.307	0.26	0.329	0.259	0.815	0.628	0.689	0.62	0.408	0.408	0.661	0.62	0.69	0.502	0.69	0.609	0.632	0.533	0.532	0.473	0.516	0.547	0.53	0.376	0.013	0.634	0.719	0.591	0.058	0.524	0.79	0.134	0.679	0.331	0.398	0.846	0.721	0.211	0.61	0.483	0.648	0.597	0.369	0.691	0.718	0.397
1	0.563	0.283	0.111	0.416	0.416	0.549	0.472	0.721	0.634	0.532	0.552	0.619	0.619	0.622	0.621	0.415	0.515	0.42	0.517	0.723	0.47	0.532	0.631	0.583	0.592	0.561	0.571	0.016	0.819	0.818	0.468	0.007	0.497	0.773	0.041	0.813	0.385	0.574	0.963	0.761	0.236	0.74	0.637	0.679	0.659	0.222	0.76	0.735	0.549
1	0.423	0.18	0.111	0.331	0.221	0.454	0.349	0.599	0.555	0.326	0.42	0.812	0.583	0.812	0.76	0.382	0.385	0.382	0.429	0.696	0.908	0.432	0.339	0.112	0.614	0.67	0.368	0.011	0.634	0.719	0.721	0.127	0.548	0.784	0.108	0.721	0.33	0.418	0.81	0.592	0.168	0.503	0.123	0.65	0.497	0.124	0.795	0.775	0.5
1	0.307	0.346	0.056	0.278	0.278	0.349	0.303	0.708	0.691	0.509	0.625	0.672	0.672	0.672	0.672	0.529	0.656	0.529	0.656	0.48	0.167	0.723	0.463	0.902	0.572	0.388	0.368	0.023	0.634	0.719	0.496	0.052	0.548	0.83	0.31	0.58	0.286	0.291	0.71	0.822	0.217	0.607	0.856	0.683	0.576	0.549	0.651	0.668	0.157
1	0.268	0.472	0.167	0.339	0.258	0.205	0.176	0.726	0.748	0.54	0.641	0.698	0.406	0.698	0.613	0.474	0.521	0.474	0.563	0.581	0.729	0.516	0.285	0.262	0.639	0.607	0.463	0.055	0.516	0.66	0.563	0.112	0.594	0.635	0.116	0.636	0.28	0.269	0.818	0.727	0.171	0.477	0.273	0.722	0.428	0.182	0.673	0.654	0.319
1	0.303	0.384	0.056	0.39	0.39	0.306	0.3	0.739	0.649	0.561	0.624	0.655	0.655	0.655	0.655	0.412	0.511	0.412	0.511	0.56	0.449	0.612	0.399	0.55	0.651	0.53	0.542	0.072	0.349	0.498	0.529	0.069	0.674	0.661	0.108	0.633	0.242	0.309	0.858	0.799	0.145	0.53	0.385	0.753	0.525	0.351	0.694	0.645	0.322
1	0.405	0.308	0.111	0.357	0.327	0.42	0.334	0.809	0.615	0.678	0.681	0.622	0.598	0.622	0.611	0.585	0.609	0.585	0.667	0.608	0.382	0.509	0.508	0.655	0.666	0.632	0.55	0.04	0.305	0.496	0.585	0.052	0.711	0.576	0.032	0.618	0.221	0.417	0.933	0.767	0.121	0.656	0.749	0.725	0.523	0.177	0.763	0.703	0.369
1	0.376	0.369	0.167	0.295	0.268	0.384	0.27	0.845	0.674	0.74	0.667	0.517	0.456	0.542	0.512	0.46	0.494	0.46	0.53	0.65	0.748	0.524	0.39	0.291	0.552	0.54	0.227	0.006	0.634	0.719	0.792	0.287	0.544	0.654	0.064	0.846	0.366	0.358	0.715	0.741	0.202	0.566	0.347	0.649	0.343	0.04	0.664	0.674	0.429
1	0.238	0.472	0.111	0.29	0.29	0.192	0.188	0.709	0.738	0.511	0.665	0.707	0.618	0.707	0.674	0.485	0.602	0.502	0.612	0.548	0.618	0.524	0.287	0.337	0.683	0.627	0.526	0.1	0.343	0.527	0.468	0.067	0.553	0.533	0.073	0.597	0.268	0.25	0.887	0.701	0.189	0.443	0.231	0.723	0.481	0.359	0.765	0.706	0.281
1	0.526	0.389	0.056	0.439	0.439	0.547	0.494	0.828	0.703	0.711	0.731	0.478	0.478	0.478	0.478	0.403	0.5	0.403	0.5	0.712	0.54	0.585	0.584	0.513	0.624	0.536	0.468	0.011	0.47	0.603	0.702	0.055	0.625	0.869	0.096	0.779	0.307	0.527	0.879	0.796	0.169	0.688	0.473	0.689	0.687	0.367	0.751	0.722	0.529
1	0.314	0.631	0.056	0.191	0.191	0.364	0.308	0.613	0.769	0.546	0.695	0.505	0.505	0.505	0.505	0.413	0.512	0.413	0.512	0.52	0.261	0.625	0.453	0.797	0.725	0.566	0.399	0.028	0.634	0.719	0.414	0.027	0.689	0.818	0.276	0.561	0.211	0.304	0.759	0.948	0.167	0.601	0.771	0.813	0.542	0.385	0.537	0.503	0.236
1	0.326	0.515	0.0	0.526	0.526	0.382	0.411	0.661	0.829	0.431	0.677	0.0	0.0	0.0	0.0	0.0	0.0	0.0	0.0	0.591	0.547	0.6	0.378	0.389	0.708	0.576	0.653	0.125	0.761	0.766	0.762	0.322	0.662	0.707	0.127	0.67	0.259	0.297	0.638	0.851	0.161	0.524	0.31	0.776	0.514	0.277	0.683	0.623	0.364
1	0.186	0.216	0.056	0.404	0.255	0.224	0.198	0.492	0.617	0.204	0.43	0.52	0.52	0.52	0.52	0.406	0.504	0.406	0.504	0.5	0.51	0.558	0.296	0.542	0.698	0.607	0.18	0.014	0.634	0.719	0.691	0.479	0.591	0.365	0.032	0.597	0.268	0.153	0.584	0.859	0.2	0.456	0.382	0.766	0.471	0.456	0.622	0.592	0.195
1	0.415	0.326	0.0	0.589	0.589	0.464	0.49	0.558	0.7	0.258	0.51	0.0	0.0	0.0	0.0	0.0	0.0	0.0	0.0	0.677	0.773	0.591	0.382	0.195	0.745	0.608	0.665	0.074	0.69	0.734	0.591	0.051	0.803	0.592	0.034	0.803	0.239	0.427	0.933	0.83	0.094	0.57	0.279	0.766	0.365	0.037	0.664	0.674	0.478
1	0.236	0.483	0.111	0.332	0.279	0.21	0.187	0.935	0.614	0.891	0.709	0.738	0.543	0.738	0.689	0.459	0.509	0.459	0.54	0.524	0.474	0.386	0.347	0.577	0.708	0.777	0.246	0.017	0.634	0.719	0.483	0.075	0.706	0.818	0.455	0.703	0.249	0.199	0.574	0.575	0.081	0.454	0.263	0.772	0.497	0.422	0.789	0.686	0.269
1	0.403	0.452	0.0	0.581	0.581	0.454	0.48	0.627	0.786	0.373	0.622	0.0	0.0	0.0	0.0	0.0	0.0	0.0	0.0	0.598	0.344	0.562	0.517	0.713	0.676	0.591	0.448	0.02	0.524	0.649	0.652	0.087	0.643	0.83	0.166	0.805	0.306	0.397	0.797	0.799	0.16	0.656	0.761	0.718	0.557	0.248	0.836	0.749	0.354
1	0.369	0.337	0.056	0.275	0.275	0.411	0.357	0.717	0.692	0.524	0.633	0.695	0.695	0.695	0.695	0.401	0.498	0.401	0.498	0.595	0.427	0.61	0.47	0.618	0.562	0.472	0.453	0.026	0.253	0.406	0.519	0.04	0.732	0.766	0.139	0.492	0.169	0.372	0.857	0.784	0.115	0.604	0.552	0.681	0.569	0.346	0.602	0.638	0.356
1	0.292	0.58	0.056	0.432	0.423	0.259	0.29	0.725	0.834	0.538	0.733	0.416	0.416	0.416	0.416	0.637	0.79	0.637	0.79	0.586	0.653	0.587	0.344	0.371	0.696	0.581	0.384	0.029	0.634	0.719	0.776	0.443	0.624	0.648	0.107	0.77	0.305	0.249	0.552	0.828	0.176	0.495	0.283	0.745	0.53	0.398	0.742	0.678	0.324
1	0.273	0.499	0.111	0.398	0.325	0.216	0.219	0.753	0.683	0.586	0.627	0.596	0.596	0.689	0.655	0.415	0.483	0.415	0.499	0.551	0.503	0.52	0.371	0.539	0.517	0.52	0.329	0.023	0.634	0.719	0.711	0.314	0.553	0.716	0.188	0.654	0.307	0.238	0.594	0.695	0.187	0.528	0.461	0.611	0.529	0.446	0.732	0.771	0.267
1	0.339	0.133	0.167	0.255	0.221	0.355	0.238	0.687	0.523	0.474	0.462	0.802	0.431	0.802	0.716	0.431	0.345	0.431	0.419	0.607	0.6	0.495	0.343	0.254	0.592	0.594	0.745	0.202	0.714	0.782	0.634	0.117	0.624	0.255	0.006	0.597	0.268	0.349	0.901	0.718	0.154	0.52	0.272	0.699	0.316	0.04	0.664	0.674	0.402
1	0.434	0.252	0.167	0.376	0.262	0.389	0.321	0.573	0.603	0.305	0.49	0.624	0.583	0.625	0.613	0.452	0.53	0.474	0.56	0.647	0.487	0.438	0.512	0.545	0.547	0.619	0.564	0.035	0.477	0.665	0.603	0.049	0.524	0.785	0.102	0.623	0.313	0.439	0.88	0.649	0.195	0.649	0.57	0.661	0.569	0.224	0.664	0.692	0.433
1	0.504	0.319	0.222	0.448	0.261	0.503	0.352	0.578	0.685	0.377	0.536	0.7	0.57	0.7	0.641	0.431	0.496	0.454	0.525	0.694	0.513	0.52	0.562	0.501	0.626	0.595	0.696	0.05	0.76	0.795	0.529	0.018	0.619	0.707	0.04	0.659	0.275	0.515	0.956	0.773	0.167	0.669	0.445	0.71	0.68	0.396	0.682	0.666	0.509
1	0.018	0.658	0.0	0.31	0.31	0.101	0.144	0.74	0.928	0.563	0.805	0.0	0.0	0.0	0.0	0.0	0.0	0.0	0.0	0.0	0.498	0.526	0.403	0.47	0.564	0.548	0.513	0.096	0.634	0.719	0.0	0.123	0.599	0.599	0.116	0.597	0.268	0.339	0.808	0.724	0.175	0.0	0.452	0.679	0.499	0.253	0.664	0.674	0.358
1	0.455	0.434	0.0	0.617	0.617	0.501	0.525	0.617	0.774	0.357	0.606	0.0	0.0	0.0	0.0	0.0	0.0	0.0	0.0	0.63	0.344	0.579	0.455	0.283	0.671	0.571	1.0	0.449	0.779	0.782	0.414	0.009	0.757	0.663	0.041	0.761	0.245	0.469	0.961	0.845	0.116	0.605	0.31	0.723	0.545	0.156	0.795	0.722	0.505
1	0.365	0.764	0.0	0.554	0.554	0.419	0.446	0.798	1.0	0.66	0.898	0.0	0.0	0.0	0.0	0.0	0.0	0.0	0.0	0.582	0.375	0.621	0.473	0.649	0.782	0.605	0.553	0.052	0.677	0.717	0.768	0.257	0.645	0.913	0.36	0.78	0.298	0.309	0.501	0.899	0.179	0.621	0.678	0.798	0.514	0.214	0.791	0.67	0.341
1	0.408	0.472	0.056	0.514	0.503	0.366	0.39	0.686	0.732	0.472	0.635	0.757	0.757	0.757	0.757	0.446	0.553	0.446	0.553	0.631	0.49	0.499	0.492	0.563	0.661	0.637	0.368	0.012	0.634	0.719	0.659	0.09	0.625	0.941	0.327	0.7	0.285	0.381	0.667	0.718	0.153	0.631	0.567	0.715	0.585	0.311	0.798	0.729	0.397
1	0.282	0.362	0.056	0.456	0.367	0.292	0.281	0.606	0.646	0.338	0.514	0.445	0.445	0.445	0.445	0.437	0.542	0.437	0.542	0.575	0.617	0.52	0.329	0.349	0.502	0.509	0.553	0.089	0.631	0.728	0.713	0.302	0.555	0.528	0.052	0.597	0.268	0.267	0.712	0.73	0.194	0.434	0.153	0.738	0.563	0.573	0.549	0.561	0.319
1	0.258	0.317	0.111	0.279	0.249	0.275	0.206	0.713	0.618	0.52	0.643	0.398	0.398	0.726	0.671	0.603	0.499	0.603	0.624	0.51	0.347	0.434	0.388	0.692	0.616	0.669	0.399	0.04	0.634	0.719	0.667	0.253	0.612	0.888	0.615	0.628	0.268	0.158	0.301	0.626	0.14	0.57	0.803	0.707	0.398	0.145	0.719	0.691	0.211
1	0.414	0.274	0.167	0.282	0.2	0.445	0.303	0.67	0.529	0.445	0.45	0.787	0.595	0.901	0.83	0.411	0.412	0.411	0.47	0.643	0.538	0.572	0.487	0.515	0.567	0.509	0.329	0.01	0.634	0.719	0.578	0.046	0.655	0.596	0.035	0.807	0.301	0.426	0.935	0.773	0.149	0.641	0.605	0.665	0.459	0.092	0.783	0.759	0.42
1	0.429	0.461	0.056	0.499	0.499	0.405	0.409	0.813	0.64	0.687	0.677	0.671	0.671	0.671	0.671	0.391	0.485	0.391	0.485	0.639	0.461	0.545	0.518	0.599	0.745	0.648	0.35	0.01	0.634	0.719	0.39	0.009	0.658	0.656	0.046	0.846	0.31	0.443	0.956	0.851	0.163	0.649	0.599	0.749	0.61	0.34	0.847	0.732	0.407
1	0.309	0.366	0.167	0.363	0.228	0.298	0.212	0.731	0.654	0.548	0.576	0.562	0.449	0.562	0.506	0.46	0.571	0.502	0.602	0.573	0.503	0.606	0.378	0.44	0.587	0.491	0.631	0.121	0.79	0.778	0.719	0.263	0.608	0.576	0.061	0.757	0.309	0.297	0.737	0.825	0.183	0.538	0.404	0.675	0.455	0.179	0.772	0.745	0.341
1	0.392	0.542	0.5	0.426	0.176	0.252	0.162	0.883	0.615	0.804	0.6	0.893	0.556	0.931	0.827	0.448	0.552	0.499	0.582	0.601	0.387	0.533	0.5	0.674	0.661	0.605	0.384	0.014	0.634	0.719	0.538	0.04	0.59	0.898	0.275	0.751	0.317	0.379	0.748	0.761	0.18	0.649	0.762	0.715	0.532	0.211	0.849	0.756	0.347
1	0.267	0.299	0.056	0.346	0.346	0.283	0.268	0.714	0.6	0.52	0.572	0.758	0.758	0.758	0.758	0.401	0.498	0.401	0.498	0.533	0.425	0.407	0.377	0.594	0.644	0.714	0.453	0.053	0.553	0.728	0.556	0.106	0.582	0.81	0.356	0.689	0.302	0.239	0.629	0.635	0.158	0.549	0.604	0.738	0.457	0.237	0.607	0.6	0.255
1	0.232	0.42	0.0	0.46	0.46	0.296	0.33	0.61	0.765	0.344	0.594	0.0	0.0	0.0	0.0	0.0	0.0	0.0	0.0	0.526	0.5	0.526	0.33	0.514	0.686	0.627	0.413	0.05	0.634	0.719	0.726	0.458	0.594	0.774	0.356	0.752	0.315	0.144	0.341	0.77	0.18	0.526	0.598	0.725	0.296	0.066	0.664	0.674	0.241
1	0.234	0.355	0.111	0.34	0.313	0.178	0.185	0.66	0.615	0.429	0.528	0.609	0.591	0.609	0.601	0.389	0.458	0.389	0.47	0.478	0.283	0.507	0.384	0.794	0.639	0.615	0.113	0.006	0.634	0.719	0.483	0.076	0.659	0.734	0.27	0.57	0.227	0.223	0.721	0.807	0.154	0.539	0.674	0.723	0.539	0.628	0.691	0.664	0.143
1	0.298	0.364	0.0	0.506	0.506	0.356	0.387	0.579	0.726	0.293	0.544	0.0	0.0	0.0	0.0	0.0	0.0	0.0	0.0	0.624	0.952	0.463	0.183	0.058	0.453	0.525	0.318	0.018	0.634	0.719	0.547	0.081	0.636	0.439	0.026	0.597	0.268	0.311	0.913	0.635	0.129	0.404	0.095	0.712	0.228	0.021	0.664	0.674	0.384
1	0.304	0.429	0.056	0.487	0.339	0.331	0.3	0.626	0.714	0.371	0.574	0.502	0.502	0.502	0.502	0.476	0.591	0.476	0.591	0.581	0.566	0.545	0.384	0.481	0.522	0.501	0.279	0.013	0.634	0.719	0.629	0.142	0.577	0.592	0.069	0.621	0.284	0.306	0.83	0.727	0.181	0.539	0.42	0.653	0.521	0.338	0.636	0.68	0.319
1	0.417	0.204	0.056	0.343	0.343	0.452	0.399	0.645	0.597	0.404	0.514	0.651	0.651	0.651	0.651	0.439	0.545	0.439	0.545	0.637	0.488	0.484	0.503	0.574	0.569	0.589	0.246	0.005	0.634	0.719	0.667	0.088	0.567	0.721	0.076	0.58	0.276	0.421	0.868	0.716	0.184	0.643	0.601	0.676	0.565	0.243	0.65	0.671	0.407
1	0.359	0.267	0.111	0.297	0.287	0.385	0.294	0.643	0.572	0.4	0.48	0.464	0.464	0.471	0.468	0.375	0.465	0.472	0.525	0.582	0.392	0.463	0.447	0.545	0.502	0.563	0.705	0.137	0.598	0.732	0.361	0.012	0.625	0.539	0.034	0.597	0.268	0.377	0.963	0.641	0.136	0.606	0.598	0.655	0.498	0.19	0.602	0.656	0.355
1	0.229	0.344	0.556	0.3	0.139	0.088	0.009	0.709	0.385	0.511	0.486	0.52	0.427	0.52	0.467	0.476	0.355	0.476	0.488	0.508	0.414	0.576	0.332	0.536	0.589	0.519	0.55	0.122	0.639	0.712	0.603	0.192	0.648	0.772	0.356	0.652	0.26	0.19	0.558	0.716	0.141	0.481	0.372	0.723	0.515	0.52	0.716	0.678	0.233
1	0.306	0.407	0.056	0.395	0.395	0.307	0.302	0.764	0.654	0.604	0.647	0.542	0.542	0.542	0.542	0.378	0.469	0.378	0.469	0.562	0.449	0.522	0.376	0.44	0.762	0.679	0.693	0.18	0.601	0.71	0.591	0.106	0.678	0.815	0.284	0.726	0.268	0.287	0.687	0.739	0.131	0.561	0.53	0.763	0.406	0.113	0.957	0.777	0.323
1	0.412	0.234	0.0	0.587	0.587	0.462	0.487	0.508	0.637	0.173	0.428	0.0	0.0	0.0	0.0	0.0	0.0	0.0	0.0	0.684	0.854	0.407	0.346	0.135	0.527	0.635	0.586	0.047	0.721	0.822	1.0	1.0	0.524	0.11	0.002	0.597	0.268	0.269	0.182	0.626	0.19	0.473	0.093	0.61	0.539	0.198	0.668	0.734	0.488
1	0.209	0.488	0.056	0.332	0.332	0.213	0.217	0.606	0.76	0.443	0.637	0.464	0.464	0.464	0.464	0.519	0.644	0.519	0.644	0.528	0.603	0.509	0.24	0.278	0.478	0.5	0.586	0.175	0.927	0.872	0.361	0.036	0.655	0.7	0.258	0.454	0.188	0.204	0.766	0.802	0.155	0.461	0.347	0.684	0.316	0.092	0.664	0.674	0.256
1	0.388	0.288	0.056	0.259	0.259	0.431	0.374	0.621	0.668	0.363	0.54	0.666	0.666	0.666	0.666	0.461	0.572	0.461	0.572	0.627	0.531	0.554	0.453	0.466	0.53	0.497	0.618	0.067	0.596	0.695	0.663	0.105	0.565	0.799	0.15	0.557	0.269	0.382	0.796	0.741	0.19	0.599	0.457	0.644	0.554	0.264	0.635	0.687	0.404
1	0.49	0.29	0.0	0.641	0.641	0.533	0.555	0.539	0.675	0.225	0.478	0.0	0.0	0.0	0.0	0.0	0.0	0.0	0.0	0.695	0.568	0.566	0.545	0.48	0.621	0.551	0.458	0.013	0.057	0.134	0.453	0.01	0.666	0.544	0.015	0.631	0.245	0.505	0.98	0.793	0.147	0.676	0.529	0.701	0.597	0.201	0.72	0.696	0.5
1	0.196	0.456	0.111	0.389	0.191	0.204	0.152	0.724	0.452	0.536	0.552	0.454	0.416	0.454	0.437	0.43	0.509	0.43	0.521	0.523	0.619	0.604	0.249	0.331	0.691	0.563	0.49	0.104	0.922	0.836	0.274	0.018	0.01	0.723	0.324	0.675	0.997	0.186	0.727	0.914	0.979	0.427	0.26	0.661	0.316	0.1	0.664	0.674	0.255
1	0.52	0.402	0.0	0.663	0.663	0.56	0.581	0.6	0.752	0.328	0.578	0.0	0.0	0.0	0.0	0.0	0.0	0.0	0.0	0.689	0.432	0.553	0.602	0.623	0.619	0.561	0.529	0.016	0.612	0.706	0.817	0.133	0.664	0.936	0.151	0.716	0.272	0.506	0.771	0.756	0.141	0.715	0.653	0.698	0.644	0.253	0.778	0.731	0.498
1	0.356	0.294	0.056	0.357	0.357	0.383	0.345	0.675	0.643	0.454	0.568	0.56	0.56	0.56	0.56	0.571	0.708	0.571	0.708	0.624	0.644	0.595	0.404	0.388	0.626	0.529	0.399	0.02	0.634	0.719	0.624	0.097	0.611	0.702	0.099	0.715	0.296	0.357	0.841	0.819	0.181	0.557	0.363	0.674	0.542	0.29	0.787	0.754	0.385
1	0.161	0.398	0.056	0.348	0.321	0.151	0.176	0.611	0.729	0.346	0.572	0.595	0.595	0.595	0.595	0.615	0.763	0.615	0.763	0.514	0.71	0.438	0.193	0.261	0.379	0.491	0.406	0.077	0.634	0.719	0.731	0.753	0.492	0.646	0.247	0.574	0.315	0.028	0.186	0.529	0.187	0.0	0.452	0.679	0.499	0.253	0.664	0.674	0.358
1	0.239	0.499	0.167	0.355	0.234	0.168	0.151	0.772	0.665	0.616	0.681	0.424	0.424	0.619	0.556	0.514	0.578	0.514	0.602	0.565	0.738	0.572	0.238	0.212	0.686	0.588	0.519	0.095	0.198	0.356	0.659	0.271	0.642	0.576	0.095	0.651	0.262	0.224	0.703	0.698	0.14	0.368	0.095	0.797	0.296	0.063	0.664	0.674	0.322
1	0.425	0.337	0.056	0.326	0.326	0.462	0.406	0.625	0.702	0.369	0.566	0.655	0.655	0.655	0.655	0.475	0.589	0.475	0.589	0.626	0.406	0.539	0.524	0.644	0.624	0.576	0.486	0.023	0.579	0.691	0.578	0.043	0.648	0.723	0.073	0.475	0.2	0.433	0.907	0.799	0.158	0.66	0.687	0.723	0.576	0.256	0.609	0.612	0.394
1	0.329	0.378	0.111	0.401	0.204	0.323	0.267	0.719	0.658	0.528	0.584	0.568	0.568	0.682	0.643	0.503	0.455	0.503	0.54	0.597	0.577	0.491	0.405	0.479	0.537	0.56	0.113	0.004	0.634	0.719	0.434	0.028	0.593	0.686	0.108	0.48	0.227	0.338	0.892	0.707	0.168	0.569	0.493	0.681	0.501	0.237	0.576	0.62	0.34
1	0.235	0.321	0.111	0.279	0.279	0.228	0.187	0.818	0.595	0.695	0.61	0.596	0.596	0.777	0.729	0.441	0.519	0.441	0.533	0.511	0.413	0.348	0.358	0.637	0.639	0.771	0.293	0.023	0.634	0.719	0.39	0.037	0.534	0.781	0.363	0.69	0.328	0.217	0.679	0.603	0.179	0.546	0.721	0.702	0.383	0.145	0.835	0.758	0.209
1	0.303	0.445	0.056	0.377	0.377	0.313	0.299	0.842	0.671	0.734	0.721	0.497	0.497	0.497	0.497	0.519	0.644	0.519	0.644	0.54	0.356	0.377	0.43	0.713	0.609	0.722	0.205	0.008	0.634	0.719	0.609	0.123	0.709	0.832	0.322	0.63	0.225	0.276	0.641	0.609	0.087	0.592	0.749	0.684	0.507	0.298	0.774	0.738	0.247
1	0.357	0.539	0.278	0.383	0.217	0.241	0.199	0.715	0.757	0.522	0.689	0.645	0.572	0.741	0.659	0.516	0.583	0.516	0.617	0.578	0.378	0.606	0.43	0.481	0.626	0.52	0.775	0.215	0.806	0.785	0.731	0.21	0.582	0.904	0.359	0.664	0.294	0.309	0.542	0.868	0.206	0.586	0.492	0.685	0.468	0.148	0.839	0.773	0.378
1	0.425	0.402	0.111	0.325	0.186	0.457	0.351	0.686	0.74	0.491	0.671	0.655	0.596	0.655	0.631	0.481	0.597	0.5	0.609	0.656	0.574	0.509	0.486	0.47	0.512	0.527	0.419	0.016	0.634	0.719	0.274	0.003	0.447	0.458	0.014	0.597	0.268	0.443	0.988	0.707	0.258	0.617	0.436	0.626	0.587	0.282	0.691	0.736	0.442
1	0.437	0.497	0.0	0.604	0.604	0.484	0.509	0.652	0.817	0.414	0.661	0.0	0.0	0.0	0.0	0.0	0.0	0.0	0.0	0.657	0.533	0.62	0.509	0.521	0.728	0.574	0.34	0.008	0.634	0.719	0.708	0.105	0.718	0.599	0.031	0.825	0.279	0.442	0.891	0.885	0.141	0.645	0.542	0.742	0.565	0.211	0.838	0.732	0.442
1	0.208	0.171	0.056	0.383	0.352	0.195	0.217	0.449	0.563	0.171	0.38	0.663	0.663	0.663	0.663	0.413	0.512	0.413	0.512	0.455	0.259	0.426	0.345	0.694	0.597	0.664	0.539	0.132	0.818	0.859	0.656	0.323	0.595	0.779	0.429	0.62	0.274	0.134	0.393	0.716	0.168	0.516	0.63	0.688	0.492	0.485	0.7	0.694	0.156
1	0.468	0.357	0.0	0.626	0.626	0.512	0.535	0.575	0.722	0.287	0.538	0.0	0.0	0.0	0.0	0.0	0.0	0.0	0.0	0.707	0.756	0.574	0.461	0.27	0.545	0.49	0.498	0.019	0.639	0.712	0.414	0.009	0.56	0.692	0.046	0.68	0.311	0.481	0.957	0.782	0.201	0.598	0.261	0.665	0.585	0.208	0.671	0.693	0.521
1	0.25	0.422	0.111	0.291	0.171	0.273	0.199	0.766	0.702	0.623	0.741	0.427	0.427	0.44	0.434	0.596	0.697	0.596	0.718	0.548	0.57	0.403	0.331	0.456	0.646	0.721	0.368	0.034	0.634	0.719	0.736	0.437	0.625	0.723	0.229	0.631	0.263	0.189	0.46	0.549	0.115	0.516	0.476	0.702	0.357	0.103	0.664	0.674	0.276
1	0.35	0.317	0.167	0.42	0.231	0.268	0.247	0.596	0.646	0.489	0.55	0.381	0.381	0.436	0.422	0.275	0.341	0.393	0.439	0.601	0.517	0.564	0.436	0.533	0.604	0.539	0.329	0.013	0.634	0.719	0.361	0.013	0.41	0.592	0.052	0.67	0.399	0.366	0.95	0.796	0.303	0.586	0.514	0.694	0.554	0.34	0.683	0.678	0.346
1	0.218	0.384	0.056	0.284	0.284	0.25	0.225	0.826	0.66	0.707	0.701	0.782	0.782	0.782	0.782	0.435	0.54	0.435	0.54	0.483	0.338	0.556	0.304	0.457	0.552	0.512	0.672	0.281	0.727	0.765	0.547	0.138	0.655	0.284	0.015	0.597	0.268	0.229	0.876	0.753	0.145	0.495	0.47	0.663	0.428	0.251	0.673	0.696	0.231
1	0.275	0.578	0.056	0.309	0.309	0.307	0.275	0.804	0.842	0.67	0.801	0.747	0.747	0.747	0.747	0.495	0.614	0.495	0.614	0.497	0.263	0.516	0.421	0.808	0.609	0.587	0.263	0.014	0.634	0.719	0.678	0.244	0.593	0.982	1.0	0.62	0.275	0.048	0.0	0.693	0.164	0.584	0.834	0.685	0.495	0.319	0.717	0.706	0.189
1	0.23	0.247	0.111	0.255	0.255	0.236	0.182	0.891	0.554	0.816	0.584	0.59	0.443	0.59	0.545	0.469	0.473	0.469	0.527	0.539	0.586	0.522	0.309	0.439	0.567	0.552	0.35	0.035	0.634	0.719	0.716	0.433	0.594	0.522	0.072	0.597	0.268	0.196	0.591	0.736	0.173	0.473	0.339	0.645	0.457	0.301	0.691	0.721	0.261
1	0.531	0.447	0.167	0.387	0.294	0.547	0.405	0.729	0.766	0.544	0.703	0.655	0.655	0.737	0.695	0.487	0.604	0.5	0.612	0.69	0.407	0.587	0.573	0.45	0.676	0.569	0.96	0.215	0.664	0.722	0.529	0.015	0.574	0.781	0.053	0.7	0.31	0.54	0.947	0.813	0.2	0.699	0.514	0.734	0.608	0.172	0.749	0.689	0.547
1	0.416	0.454	0.056	0.48	0.48	0.402	0.398	0.629	0.786	0.377	0.624	0.692	0.692	0.692	0.692	0.538	0.667	0.538	0.667	0.628	0.445	0.403	0.505	0.586	0.47	0.598	0.564	0.04	0.641	0.781	0.39	0.01	0.518	0.174	0.002	0.597	0.268	0.436	0.991	0.603	0.188	0.594	0.358	0.693	0.653	0.544	0.514	0.567	0.422
1	0.058	0.629	0.056	0.28	0.246	0.062	0.087	0.833	0.72	0.72	0.745	0.455	0.455	0.455	0.455	0.615	0.763	0.615	0.763	0.386	0.335	0.423	0.219	0.712	0.579	0.654	0.18	0.032	0.634	0.719	0.0	0.123	0.599	0.599	0.116	0.597	0.268	0.339	0.808	0.724	0.175	0.0	0.452	0.679	0.499	0.253	0.664	0.674	0.358
1	0.27	0.283	0.167	0.28	0.28	0.2	0.178	0.671	0.526	0.447	0.522	0.702	0.494	0.702	0.64	0.423	0.525	0.446	0.543	0.584	0.744	0.585	0.275	0.232	0.75	0.617	0.498	0.068	0.293	0.457	0.624	0.172	0.714	0.365	0.018	0.597	0.268	0.275	0.846	0.776	0.122	0.443	0.185	0.776	0.368	0.103	0.664	0.674	0.34
1	0.284	0.436	0.222	0.304	0.233	0.2	0.16	0.65	0.709	0.412	0.602	0.533	0.438	0.533	0.501	0.385	0.478	0.52	0.538	0.574	0.6	0.553	0.352	0.422	0.715	0.623	0.406	0.035	0.634	0.719	0.529	0.078	0.666	0.563	0.066	0.572	0.225	0.294	0.885	0.83	0.155	0.531	0.443	0.775	0.432	0.169	0.615	0.581	0.31
1	0.204	0.133	0.0	0.44	0.44	0.27	0.305	0.453	0.568	0.08	0.339	0.0	0.0	0.0	0.0	0.0	0.0	0.0	0.0	0.513	0.523	0.533	0.297	0.479	0.658	0.603	0.413	0.061	0.634	0.719	0.713	0.504	0.648	0.619	0.159	0.523	0.217	0.145	0.461	0.744	0.147	0.513	0.628	0.728	0.076	0.005	0.664	0.674	0.213
1	0.619	0.494	1.0	0.123	0.123	0.533	0.273	0.715	0.554	0.738	0.735	0.421	0.406	0.936	0.771	0.645	0.526	0.645	0.598	0.811	0.866	0.528	0.544	0.168	0.597	0.567	0.227	0.001	0.634	0.719	0.728	0.036	0.594	0.592	0.009	0.652	0.286	0.628	0.965	0.75	0.176	0.682	0.233	0.699	0.546	0.055	0.644	0.651	0.689
1	0.171	0.739	0.111	0.346	0.198	0.147	0.13	0.914	0.798	0.856	0.809	0.957	0.764	0.957	0.907	0.485	0.566	0.485	0.583	0.461	0.365	0.459	0.304	0.644	0.537	0.589	0.392	0.066	0.634	0.719	0.483	0.117	0.685	0.11	0.005	0.597	0.268	0.187	0.902	0.687	0.116	0.493	0.633	0.646	0.43	0.348	0.748	0.752	0.138
1	0.483	0.283	0.056	0.395	0.395	0.51	0.456	0.746	0.638	0.573	0.622	0.686	0.686	0.686	0.686	0.414	0.514	0.414	0.514	0.693	0.589	0.52	0.534	0.463	0.619	0.59	0.318	0.005	0.634	0.719	0.483	0.013	0.643	0.654	0.032	0.656	0.263	0.496	0.965	0.759	0.152	0.664	0.488	0.69	0.593	0.203	0.765	0.728	0.5
1	0.265	0.308	0.056	0.457	0.316	0.293	0.266	0.558	0.64	0.258	0.47	0.529	0.529	0.529	0.529	0.386	0.479	0.386	0.479	0.556	0.561	0.526	0.352	0.49	0.73	0.657	0.205	0.011	0.634	0.719	0.496	0.069	0.695	0.539	0.063	0.597	0.268	0.277	0.895	0.813	0.138	0.551	0.626	0.771	0.296	0.053	0.664	0.674	0.27
1	0.384	0.416	0.167	0.392	0.224	0.365	0.277	0.65	0.726	0.466	0.641	0.538	0.467	0.681	0.609	0.623	0.582	0.623	0.675	0.586	0.342	0.6	0.497	0.695	0.614	0.516	0.539	0.042	0.467	0.595	0.585	0.06	0.56	0.965	0.443	0.605	0.287	0.346	0.597	0.819	0.209	0.638	0.711	0.698	0.569	0.311	0.708	0.691	0.338
1	0.338	0.551	0.056	0.422	0.422	0.332	0.329	0.856	0.735	0.759	0.775	0.733	0.733	0.733	0.733	0.49	0.608	0.49	0.608	0.604	0.584	0.646	0.396	0.416	0.582	0.456	0.545	0.059	0.688	0.713	0.852	0.569	0.6	0.449	0.021	0.597	0.268	0.286	0.519	0.899	0.202	0.579	0.515	0.697	0.398	0.087	0.506	0.558	0.36
1	0.481	0.422	0.167	0.311	0.231	0.489	0.362	0.864	0.643	0.771	0.673	0.825	0.7	0.825	0.781	0.437	0.471	0.437	0.519	0.671	0.463	0.562	0.561	0.589	0.547	0.504	0.494	0.017	0.703	0.751	0.361	0.004	0.813	0.794	0.079	0.679	0.199	0.491	0.934	0.747	0.072	0.665	0.498	0.653	0.689	0.499	0.694	0.716	0.463
1	0.447	0.204	0.0	0.611	0.611	0.493	0.517	0.492	0.617	0.146	0.402	0.0	0.0	0.0	0.0	0.0	0.0	0.0	0.0	0.665	0.546	0.493	0.491	0.416	0.574	0.584	0.746	0.1	0.835	0.84	0.671	0.075	0.573	0.489	0.014	0.597	0.268	0.457	0.929	0.733	0.185	0.623	0.399	0.658	0.584	0.237	0.687	0.707	0.476
1	0.395	0.355	0.111	0.2	0.2	0.368	0.325	0.613	0.708	0.351	0.558	0.533	0.518	0.533	0.526	0.385	0.478	0.431	0.506	0.618	0.46	0.577	0.487	0.594	0.609	0.532	0.392	0.016	0.634	0.719	0.39	0.012	0.632	0.429	0.014	0.597	0.268	0.413	0.98	0.807	0.168	0.627	0.59	0.693	0.555	0.256	0.702	0.691	0.385
1	0.362	0.845	0.056	0.535	0.34	0.394	0.351	0.886	0.72	0.808	0.789	0.545	0.545	0.545	0.545	0.379	0.47	0.379	0.47	0.399	0.027	0.644	0.496	0.808	0.851	0.628	0.817	0.269	0.784	0.761	0.591	0.073	0.716	0.885	0.307	0.8	0.273	0.341	0.695	1.0	0.163	0.617	0.664	0.834	0.568	0.359	0.82	0.663	0.321
1	0.17	0.744	0.056	0.368	0.308	0.177	0.184	0.86	0.825	0.765	0.837	0.665	0.665	0.665	0.665	0.439	0.545	0.439	0.545	0.505	0.605	0.618	0.101	0.086	0.604	0.494	0.664	0.364	0.757	0.758	0.0	0.123	0.599	0.599	0.116	0.597	0.268	0.339	0.808	0.724	0.175	0.0	0.452	0.679	0.499	0.253	0.664	0.674	0.358
1	0.347	0.427	0.111	0.156	0.156	0.378	0.284	0.632	0.76	0.437	0.633	0.369	0.369	0.576	0.526	0.42	0.521	0.452	0.541	0.612	0.595	0.421	0.412	0.444	0.646	0.703	0.376	0.019	0.634	0.719	0.792	0.346	0.643	0.832	0.243	0.63	0.254	0.297	0.524	0.578	0.113	0.584	0.515	0.732	0.392	0.077	0.742	0.687	0.371
1	0.426	0.465	0.167	0.38	0.342	0.415	0.314	0.809	0.737	0.678	0.671	0.939	0.425	0.939	0.863	0.42	0.483	0.46	0.525	0.657	0.574	0.568	0.445	0.323	0.653	0.571	0.803	0.162	0.744	0.77	0.563	0.039	0.85	0.698	0.061	0.589	0.157	0.436	0.92	0.802	0.069	0.583	0.297	0.729	0.559	0.216	0.737	0.686	0.473
1	0.532	0.396	0.167	0.429	0.236	0.547	0.406	0.789	0.706	0.645	0.767	0.593	0.427	0.593	0.531	0.527	0.654	0.601	0.701	0.726	0.607	0.715	0.572	0.444	0.614	0.423	0.384	0.006	0.634	0.719	0.7	0.052	0.524	0.563	0.012	0.707	0.338	0.542	0.949	0.94	0.253	0.679	0.411	0.697	0.659	0.269	0.685	0.678	0.557
1	0.346	0.263	0.167	0.273	0.162	0.374	0.244	0.93	0.592	0.882	0.709	0.564	0.532	0.631	0.587	0.458	0.548	0.458	0.558	0.596	0.503	0.616	0.419	0.476	0.691	0.553	0.613	0.085	0.608	0.681	0.547	0.058	0.633	0.762	0.157	0.662	0.269	0.346	0.827	0.853	0.176	0.578	0.483	0.727	0.511	0.235	0.765	0.703	0.359
1	0.183	0.301	0.056	0.316	0.316	0.189	0.195	0.622	0.629	0.365	0.516	0.648	0.648	0.648	0.648	0.506	0.628	0.506	0.628	0.483	0.432	0.576	0.282	0.49	0.542	0.488	0.532	0.149	0.154	0.296	0.468	0.097	0.599	0.496	0.081	0.597	0.268	0.193	0.857	0.621	0.146	0.461	0.411	0.697	0.368	0.179	0.664	0.674	0.213
1	0.417	0.715	0.0	0.59	0.59	0.466	0.491	0.771	0.966	0.614	0.855	0.0	0.0	0.0	0.0	0.0	0.0	0.0	0.0	0.606	0.344	0.446	0.522	0.674	0.782	0.764	0.636	0.061	0.644	0.765	0.609	0.058	0.748	0.429	0.011	0.597	0.268	0.43	0.945	0.839	0.119	0.66	0.724	0.799	0.487	0.119	0.856	0.704	0.395
1	0.369	0.274	0.111	0.308	0.255	0.397	0.302	0.871	0.605	0.784	0.602	0.617	0.617	0.665	0.644	0.437	0.504	0.437	0.524	0.586	0.381	0.53	0.471	0.624	0.552	0.534	0.607	0.071	0.68	0.751	0.361	0.012	0.547	0.61	0.05	0.587	0.289	0.384	0.951	0.736	0.2	0.623	0.675	0.666	0.528	0.237	0.752	0.74	0.342
1	0.252	0.184	0.0	0.474	0.474	0.315	0.347	0.481	0.603	0.128	0.384	0.0	0.0	0.0	0.0	0.0	0.0	0.0	0.0	0.567	0.695	0.541	0.296	0.33	0.332	0.359	0.318	0.024	0.634	0.719	0.639	0.214	0.587	0.418	0.031	0.597	0.268	0.252	0.802	0.661	0.161	0.446	0.216	0.557	0.484	0.335	0.558	0.707	0.299
1	0.182	0.416	0.056	0.293	0.293	0.202	0.194	0.654	0.737	0.419	0.612	0.599	0.599	0.599	0.599	0.464	0.576	0.464	0.576	0.528	0.72	0.576	0.035	0.018	0.564	0.548	0.649	0.307	0.644	0.715	0.434	0.075	0.672	0.858	0.838	0.633	0.242	0.076	0.268	0.615	0.107	0.0	0.452	0.679	0.499	0.253	0.664	0.674	0.358
1	0.281	0.333	0.278	0.135	0.135	0.237	0.134	0.728	0.385	0.542	0.48	0.52	0.431	0.52	0.475	0.476	0.355	0.476	0.488	0.583	0.677	0.545	0.331	0.359	0.7	0.62	0.263	0.014	0.634	0.719	0.629	0.166	0.621	0.539	0.056	0.597	0.268	0.282	0.82	0.787	0.169	0.509	0.357	0.754	0.398	0.124	0.726	0.663	0.325
1	0.232	0.306	0.111	0.249	0.217	0.257	0.184	0.637	0.649	0.402	0.578	0.598	0.442	0.598	0.552	0.437	0.494	0.437	0.517	0.546	0.624	0.551	0.302	0.404	0.767	0.657	0.318	0.028	0.634	0.719	0.519	0.102	0.797	0.394	0.029	0.597	0.268	0.245	0.895	0.79	0.088	0.473	0.333	0.716	0.486	0.391	0.888	0.775	0.256
1	0.435	0.265	0.056	0.329	0.329	0.471	0.415	0.643	0.646	0.4	0.544	0.711	0.711	0.711	0.711	0.426	0.529	0.426	0.529	0.619	0.348	0.572	0.537	0.669	0.564	0.506	0.653	0.061	0.662	0.726	0.468	0.018	0.69	0.544	0.021	0.343	0.126	0.451	0.969	0.764	0.131	0.647	0.559	0.646	0.652	0.478	0.694	0.722	0.405
1	0.518	0.382	0.0	0.661	0.661	0.558	0.579	0.589	0.738	0.309	0.56	0.0	0.0	0.0	0.0	0.0	0.0	0.0	0.0	0.687	0.431	0.507	0.599	0.622	0.649	0.62	0.559	0.019	0.675	0.758	0.806	0.126	0.676	0.857	0.093	0.743	0.274	0.511	0.824	0.75	0.134	0.716	0.674	0.707	0.641	0.251	0.789	0.73	0.49
1	0.523	0.387	0.111	0.246	0.246	0.551	0.436	0.717	0.734	0.524	0.659	0.677	0.538	0.677	0.634	0.432	0.536	0.555	0.612	0.696	0.461	0.535	0.59	0.553	0.574	0.545	0.729	0.055	0.703	0.761	0.585	0.024	0.643	0.563	0.014	0.869	0.323	0.536	0.971	0.75	0.15	0.717	0.655	0.677	0.569	0.127	0.749	0.73	0.516
1	0.234	0.366	0.111	0.224	0.223	0.264	0.185	0.799	0.635	0.816	0.793	0.443	0.443	0.506	0.48	0.706	0.555	0.706	0.716	0.534	0.539	0.514	0.275	0.311	0.582	0.57	0.643	0.211	0.621	0.725	0.75	0.537	0.612	0.348	0.021	0.597	0.268	0.192	0.545	0.672	0.15	0.437	0.222	0.706	0.444	0.261	0.625	0.635	0.287
1	0.347	0.58	0.111	0.407	0.377	0.302	0.283	0.718	0.737	0.551	0.707	0.745	0.543	0.745	0.694	0.462	0.573	0.478	0.583	0.598	0.515	0.597	0.423	0.491	0.619	0.523	0.553	0.058	0.57	0.665	0.731	0.225	0.565	0.88	0.33	0.607	0.286	0.302	0.554	0.851	0.212	0.599	0.606	0.706	0.412	0.092	0.72	0.692	0.352
1	0.332	0.097	0.0	0.53	0.53	0.388	0.417	0.433	0.543	0.047	0.307	0.0	0.0	0.0	0.0	0.0	0.0	0.0	0.0	0.56	0.365	0.585	0.444	0.649	0.559	0.491	0.547	0.061	0.682	0.732	0.529	0.057	0.731	0.592	0.058	0.57	0.197	0.344	0.909	0.759	0.11	0.603	0.692	0.65	0.497	0.224	0.739	0.744	0.303
1	0.301	0.236	0.056	0.375	0.375	0.312	0.297	0.656	0.563	0.423	0.502	0.475	0.475	0.475	0.475	0.4	0.496	0.4	0.496	0.563	0.474	0.57	0.386	0.502	0.465	0.437	0.576	0.091	0.763	0.778	0.591	0.109	0.627	0.763	0.212	0.493	0.216	0.29	0.742	0.741	0.157	0.558	0.53	0.62	0.453	0.185	0.578	0.668	0.31
1	0.403	0.283	0.056	0.513	0.498	0.365	0.386	0.558	0.638	0.258	0.47	0.42	0.42	0.42	0.42	0.537	0.666	0.537	0.666	0.634	0.522	0.503	0.475	0.501	0.48	0.509	0.556	0.041	0.56	0.693	0.667	0.097	0.692	0.632	0.047	0.744	0.267	0.409	0.884	0.632	0.101	0.606	0.448	0.578	0.601	0.369	0.745	0.806	0.41
1	0.467	0.481	0.056	0.378	0.378	0.497	0.442	0.728	0.795	0.542	0.709	0.705	0.705	0.705	0.705	0.535	0.664	0.535	0.664	0.58	0.173	0.65	0.597	0.873	0.547	0.429	0.644	0.047	0.77	0.753	0.578	0.033	0.427	1.0	0.322	0.579	0.357	0.446	0.716	0.79	0.289	0.717	0.953	0.666	0.597	0.235	0.631	0.668	0.354
1	0.321	0.647	0.222	0.369	0.208	0.235	0.193	0.877	0.792	0.794	0.815	0.555	0.36	0.668	0.582	0.543	0.613	0.633	0.685	0.615	0.735	0.532	0.337	0.276	0.785	0.685	0.443	0.035	0.634	0.719	0.453	0.034	0.51	0.544	0.046	1.0	0.424	0.337	0.938	0.787	0.233	0.417	0.093	0.769	0.412	0.108	0.936	0.762	0.402
1	0.331	0.427	0.111	0.275	0.275	0.347	0.27	0.692	0.737	0.482	0.625	0.622	0.598	0.622	0.611	0.387	0.48	0.504	0.552	0.6	0.581	0.589	0.363	0.326	0.532	0.468	0.69	0.15	0.58	0.673	0.62	0.111	0.595	0.458	0.024	0.597	0.268	0.34	0.891	0.744	0.175	0.511	0.257	0.648	0.446	0.142	0.631	0.681	0.389
1	0.307	0.681	0.056	0.476	0.379	0.317	0.303	0.829	0.706	0.713	0.733	0.707	0.707	0.707	0.707	0.558	0.692	0.558	0.692	0.547	0.378	0.537	0.423	0.654	0.616	0.573	0.463	0.043	0.654	0.734	0.563	0.087	0.591	0.77	0.212	0.648	0.285	0.299	0.761	0.773	0.182	0.583	0.662	0.711	0.379	0.09	0.696	0.674	0.301
1	0.435	0.382	0.0	0.603	0.603	0.483	0.507	0.589	0.738	0.309	0.56	0.0	0.0	0.0	0.0	0.0	0.0	0.0	0.0	0.662	0.576	0.606	0.494	0.466	0.678	0.553	0.458	0.018	0.54	0.642	0.629	0.06	0.623	0.692	0.056	0.944	0.352	0.443	0.908	0.842	0.18	0.649	0.57	0.718	0.45	0.074	1.0	0.828	0.45
1	0.445	0.411	0.167	0.387	0.283	0.423	0.33	0.775	0.578	0.623	0.564	0.6	0.576	0.698	0.643	0.449	0.535	0.449	0.548	0.67	0.584	0.641	0.497	0.443	0.525	0.421	0.559	0.031	0.628	0.683	0.742	0.127	0.655	0.661	0.043	0.608	0.242	0.446	0.863	0.805	0.155	0.629	0.432	0.627	0.609	0.301	0.732	0.758	0.462
1	0.169	0.616	0.056	0.365	0.31	0.173	0.182	0.81	0.703	0.68	0.715	0.777	0.777	0.777	0.777	0.462	0.573	0.462	0.573	0.465	0.388	0.56	0.197	0.255	0.465	0.446	0.688	0.429	0.504	0.636	0.0	0.123	0.599	0.599	0.116	0.597	0.268	0.339	0.808	0.724	0.175	0.339	0.113	0.658	0.412	0.296	0.476	0.565	0.233
1	0.421	0.544	0.0	0.593	0.593	0.47	0.495	0.677	0.849	0.458	0.703	0.0	0.0	0.0	0.0	0.0	0.0	0.0	0.0	0.585	0.26	0.549	0.544	0.782	0.681	0.604	0.583	0.043	0.621	0.712	0.681	0.096	0.632	0.949	0.315	0.634	0.261	0.394	0.671	0.845	0.175	0.67	0.78	0.744	0.602	0.332	0.717	0.664	0.351
1	0.392	0.416	0.056	0.281	0.281	0.433	0.376	0.78	0.746	0.631	0.719	0.487	0.487	0.487	0.487	0.666	0.826	0.666	0.826	0.596	0.366	0.411	0.506	0.707	0.554	0.65	0.18	0.004	0.634	0.719	0.624	0.076	0.694	0.794	0.142	0.559	0.208	0.39	0.825	0.649	0.104	0.631	0.633	0.657	0.621	0.48	0.708	0.721	0.341
1	0.503	0.335	0.5	0.319	0.239	0.479	0.258	0.742	0.531	0.567	0.53	0.916	0.402	0.941	0.866	0.46	0.442	0.475	0.516	0.701	0.556	0.566	0.56	0.493	0.569	0.516	0.458	0.012	0.349	0.515	0.578	0.025	0.691	0.219	0.002	0.597	0.268	0.518	0.979	0.767	0.13	0.664	0.426	0.652	0.684	0.412	0.728	0.737	0.51
1	0.381	0.18	0.111	0.217	0.217	0.417	0.313	0.562	0.592	0.264	0.438	0.754	0.754	0.783	0.77	0.379	0.46	0.379	0.465	0.648	0.705	0.503	0.411	0.339	0.55	0.558	0.18	0.004	0.634	0.719	0.324	0.007	0.659	0.753	0.118	0.608	0.24	0.39	0.901	0.707	0.133	0.581	0.392	0.672	0.453	0.108	0.592	0.636	0.422
1	0.399	0.499	0.222	0.474	0.275	0.314	0.26	0.811	0.668	0.682	0.618	0.743	0.616	0.743	0.695	0.456	0.557	0.495	0.577	0.622	0.47	0.545	0.487	0.576	0.639	0.58	0.458	0.023	0.0	0.0	0.674	0.105	0.576	0.837	0.179	0.62	0.284	0.389	0.772	0.776	0.192	0.64	0.659	0.718	0.475	0.119	0.737	0.694	0.391
1	0.358	0.42	0.056	0.392	0.392	0.375	0.348	0.768	0.705	0.61	0.683	0.754	0.754	0.754	0.754	0.488	0.605	0.488	0.605	0.638	0.741	0.484	0.365	0.266	0.604	0.614	0.498	0.038	0.276	0.477	0.708	0.177	0.655	0.174	0.003	0.597	0.268	0.362	0.856	0.652	0.123	0.54	0.294	0.741	0.398	0.077	0.495	0.52	0.416
1	0.208	1.0	0.056	0.414	0.291	0.236	0.217	0.987	0.92	0.977	1.0	0.725	0.725	0.725	0.725	0.536	0.665	0.536	0.665	0.365	0.079	0.625	0.377	0.902	0.819	0.625	0.523	0.119	0.455	0.578	0.0	0.123	0.599	0.599	0.116	0.597	0.268	0.339	0.808	0.724	0.175	0.221	0.012	0.452	0.333	0.108	0.664	0.674	0.298
1	0.275	0.449	0.056	0.288	0.288	0.313	0.275	0.613	0.769	0.375	0.612	0.787	0.787	0.787	0.787	0.461	0.572	0.461	0.572	0.544	0.454	0.444	0.369	0.521	0.507	0.584	0.553	0.092	0.708	0.8	0.361	0.022	0.589	0.474	0.038	0.597	0.268	0.294	0.952	0.687	0.166	0.542	0.53	0.698	0.486	0.296	0.391	0.466	0.273
1	0.226	0.492	0.111	0.337	0.258	0.195	0.178	0.725	0.763	0.538	0.657	0.698	0.514	0.698	0.649	0.474	0.578	0.474	0.583	0.567	0.826	0.489	0.194	0.15	0.646	0.636	0.437	0.062	0.634	0.719	0.563	0.147	0.597	0.626	0.144	0.693	0.297	0.221	0.766	0.67	0.158	0.385	0.129	0.736	0.392	0.169	0.706	0.664	0.297
1	0.312	0.49	0.0	0.517	0.517	0.37	0.4	0.648	0.812	0.408	0.655	0.0	0.0	0.0	0.0	0.0	0.0	0.0	0.0	0.52	0.263	0.564	0.451	0.79	0.646	0.569	0.425	0.032	0.634	0.719	0.508	0.055	0.57	0.844	0.327	0.674	0.304	0.293	0.694	0.793	0.198	0.586	0.661	0.709	0.592	0.612	0.726	0.694	0.229
1	0.205	0.398	0.111	0.278	0.272	0.193	0.159	0.696	0.706	0.489	0.596	0.788	0.734	0.788	0.765	0.428	0.531	0.462	0.552	0.536	0.675	0.635	0.266	0.364	0.577	0.461	0.18	0.013	0.634	0.719	0.652	0.32	0.63	0.406	0.038	0.597	0.268	0.192	0.707	0.862	0.179	0.424	0.235	0.747	0.386	0.185	0.575	0.573	0.261
1	0.461	0.231	0.278	0.5	0.162	0.415	0.29	0.687	0.483	0.474	0.398	0.733	0.575	0.81	0.737	0.431	0.402	0.431	0.46	0.641	0.377	0.495	0.546	0.6	0.663	0.642	0.759	0.098	0.694	0.772	0.754	0.126	0.689	0.875	0.151	0.697	0.255	0.45	0.777	0.744	0.127	0.68	0.673	0.722	0.584	0.216	0.781	0.716	0.438
1	0.151	0.447	0.056	0.198	0.198	0.2	0.167	0.801	0.745	0.666	0.737	0.401	0.401	0.401	0.401	0.6	0.744	0.6	0.744	0.438	0.319	0.444	0.263	0.53	0.631	0.67	0.569	0.23	0.782	0.836	0.563	0.241	0.537	0.749	0.511	0.684	0.325	0.079	0.394	0.718	0.202	0.0	0.452	0.679	0.499	0.253	0.664	0.674	0.358
1	0.287	0.501	0.056	0.449	0.392	0.282	0.285	0.666	0.795	0.439	0.659	0.832	0.832	0.832	0.832	0.429	0.532	0.429	0.532	0.586	0.675	0.6	0.285	0.224	0.616	0.517	0.644	0.151	0.595	0.677	0.647	0.181	0.631	0.418	0.024	0.597	0.268	0.29	0.834	0.796	0.166	0.466	0.213	0.694	0.322	0.058	0.664	0.674	0.356
1	0.559	0.429	0.167	0.131	0.131	0.581	0.429	0.613	0.758	0.559	0.667	0.369	0.369	0.609	0.564	0.42	0.521	0.456	0.55	0.722	0.481	0.641	0.626	0.579	0.668	0.518	0.448	0.007	0.454	0.572	0.867	0.148	0.654	0.827	0.06	0.643	0.254	0.552	0.832	0.882	0.171	0.735	0.627	0.731	0.642	0.195	0.74	0.687	0.549
1	0.45	0.288	0.0	0.613	0.613	0.496	0.52	0.537	0.674	0.223	0.476	0.0	0.0	0.0	0.0	0.0	0.0	0.0	0.0	0.67	0.567	0.532	0.497	0.427	0.597	0.563	0.682	0.066	0.619	0.717	0.736	0.117	0.61	0.821	0.116	0.654	0.278	0.444	0.813	0.739	0.165	0.621	0.38	0.702	0.597	0.261	0.725	0.697	0.48
1	0.317	0.436	0.111	0.348	0.256	0.327	0.258	0.795	0.715	0.656	0.663	0.609	0.609	0.673	0.647	0.462	0.573	0.476	0.582	0.554	0.379	0.539	0.437	0.682	0.47	0.469	0.306	0.014	0.634	0.719	0.508	0.052	0.695	0.67	0.105	0.73	0.262	0.324	0.874	0.649	0.103	0.586	0.64	0.6	0.529	0.335	0.784	0.81	0.285
1	0.461	0.148	0.222	0.289	0.221	0.48	0.314	0.618	0.554	0.359	0.452	0.639	0.486	0.805	0.718	0.4	0.448	0.4	0.474	0.718	0.895	0.428	0.385	0.132	0.527	0.613	0.318	0.006	0.634	0.719	0.797	0.171	0.576	0.789	0.089	0.569	0.268	0.451	0.791	0.589	0.151	0.563	0.188	0.668	0.376	0.032	0.57	0.626	0.537
1	0.261	0.382	0.111	0.341	0.327	0.223	0.209	0.571	0.715	0.324	0.556	0.52	0.436	0.52	0.488	0.434	0.449	0.434	0.494	0.535	0.452	0.549	0.368	0.574	0.604	0.554	0.419	0.043	0.634	0.719	0.578	0.129	0.68	0.737	0.232	0.638	0.241	0.247	0.71	0.718	0.125	0.538	0.555	0.694	0.471	0.28	0.725	0.704	0.255
1	0.38	0.378	0.056	0.385	0.385	0.402	0.366	0.72	0.695	0.53	0.639	0.647	0.647	0.647	0.647	0.458	0.568	0.458	0.568	0.622	0.535	0.583	0.457	0.513	0.502	0.453	0.384	0.016	0.634	0.719	0.634	0.09	0.464	0.516	0.026	0.597	0.268	0.39	0.908	0.761	0.257	0.604	0.508	0.661	0.563	0.301	0.566	0.628	0.382
1	0.289	0.533	0.278	0.348	0.274	0.15	0.141	0.629	0.762	0.68	0.707	0.695	0.502	0.695	0.624	0.494	0.61	0.577	0.639	0.563	0.51	0.512	0.381	0.524	0.542	0.545	0.392	0.031	0.634	0.719	0.39	0.025	0.512	0.394	0.02	0.597	0.268	0.309	0.963	0.724	0.218	0.551	0.53	0.668	0.44	0.177	0.589	0.638	0.299
1	0.274	0.443	0.111	0.217	0.217	0.259	0.22	0.811	0.711	0.682	0.715	0.609	0.444	0.609	0.563	0.455	0.565	0.516	0.602	0.536	0.42	0.447	0.293	0.267	0.564	0.62	0.781	0.383	0.736	0.812	0.731	0.361	0.594	0.682	0.15	0.603	0.27	0.237	0.585	0.672	0.16	0.456	0.209	0.662	0.45	0.214	0.688	0.705	0.332
1	0.221	0.535	0.167	0.237	0.237	0.146	0.136	0.708	0.735	0.528	0.701	0.478	0.478	0.571	0.522	0.608	0.645	0.608	0.684	0.531	0.57	0.593	0.282	0.369	0.597	0.511	0.539	0.12	0.731	0.754	0.538	0.126	0.704	0.558	0.095	0.331	0.116	0.225	0.823	0.836	0.138	0.187	0.0	0.79	0.469	0.359	0.631	0.581	0.296
1	0.477	0.456	0.278	0.2	0.2	0.432	0.304	0.564	0.708	0.629	0.665	0.53	0.523	0.733	0.674	0.532	0.61	0.533	0.635	0.693	0.609	0.556	0.523	0.438	0.651	0.577	0.392	0.008	0.634	0.719	0.529	0.021	0.689	0.308	0.003	0.597	0.268	0.493	0.982	0.805	0.139	0.665	0.512	0.732	0.516	0.106	0.726	0.678	0.5
1	0.214	0.389	0.111	0.219	0.219	0.191	0.167	0.613	0.686	0.421	0.586	0.757	0.563	0.757	0.707	0.519	0.525	0.519	0.584	0.482	0.342	0.474	0.297	0.444	0.663	0.661	0.673	0.292	0.629	0.745	0.453	0.07	0.781	0.394	0.034	0.597	0.268	0.231	0.917	0.701	0.076	0.486	0.439	0.722	0.361	0.137	0.664	0.674	0.243
1	0.566	0.44	0.167	0.541	0.313	0.507	0.436	0.667	0.737	0.441	0.625	0.596	0.522	0.596	0.554	0.489	0.569	0.489	0.584	0.765	0.737	0.505	0.557	0.299	0.584	0.58	0.519	0.011	0.585	0.708	0.324	0.001	0.604	0.716	0.027	0.685	0.291	0.578	0.978	0.721	0.165	0.698	0.399	0.689	0.49	0.045	0.722	0.706	0.613
1	0.587	0.153	0.222	0.41	0.212	0.607	0.424	0.973	0.466	0.955	0.484	0.63	0.515	0.71	0.668	0.398	0.352	0.398	0.424	0.757	0.585	0.547	0.625	0.464	0.651	0.586	0.523	0.01	0.68	0.745	0.826	0.091	0.727	0.406	0.003	0.597	0.268	0.592	0.924	0.784	0.118	0.719	0.435	0.724	0.723	0.338	0.708	0.673	0.601
1	0.219	0.2	0.278	0.212	0.139	0.114	0.08	0.569	0.275	0.369	0.349	0.533	0.533	0.742	0.676	0.438	0.47	0.438	0.504	0.54	0.637	0.558	0.282	0.376	0.408	0.403	0.368	0.042	0.634	0.719	0.453	0.067	0.544	0.606	0.131	0.444	0.239	0.225	0.841	0.736	0.201	0.424	0.211	0.591	0.49	0.441	0.477	0.619	0.258
1	0.153	0.42	0.111	0.255	0.255	0.107	0.115	0.774	0.649	0.621	0.631	0.812	0.812	0.934	0.893	0.465	0.54	0.465	0.558	0.457	0.395	0.449	0.116	0.126	0.463	0.546	0.712	0.551	0.705	0.796	0.597	0.304	0.493	0.458	0.076	0.597	0.268	0.139	0.692	0.713	0.228	0.0	0.452	0.679	0.499	0.253	0.664	0.674	0.358
1	0.557	0.463	0.0	0.689	0.689	0.594	0.614	0.633	0.794	0.384	0.631	0.0	0.0	0.0	0.0	0.0	0.0	0.0	0.0	0.734	0.554	0.572	0.608	0.501	0.671	0.579	0.431	0.007	0.634	0.719	0.591	0.019	0.697	0.558	0.011	0.698	0.251	0.57	0.977	0.833	0.14	0.725	0.565	0.733	0.587	0.119	0.784	0.709	0.57
1	0.223	0.434	0.056	0.292	0.292	0.253	0.23	0.784	0.714	0.637	0.701	0.839	0.839	0.839	0.839	0.435	0.54	0.435	0.54	0.514	0.463	0.562	0.265	0.31	0.624	0.556	0.685	0.294	0.641	0.718	0.667	0.317	0.607	0.792	0.423	0.648	0.277	0.151	0.403	0.678	0.154	0.443	0.256	0.68	0.322	0.09	0.664	0.674	0.284
1	0.304	0.218	0.5	0.153	0.139	0.288	0.085	0.729	0.385	0.544	0.492	0.52	0.427	0.52	0.462	0.476	0.355	0.476	0.491	0.562	0.458	0.489	0.378	0.459	0.579	0.591	0.662	0.151	0.707	0.781	0.603	0.118	0.656	0.563	0.058	0.739	0.282	0.31	0.859	0.695	0.132	0.557	0.515	0.662	0.434	0.153	0.797	0.768	0.319
1	0.514	0.326	0.167	0.358	0.331	0.53	0.39	0.639	0.672	0.536	0.645	0.841	0.552	0.841	0.765	0.426	0.529	0.456	0.546	0.706	0.544	0.509	0.562	0.466	0.505	0.522	0.715	0.053	0.682	0.761	0.671	0.048	0.617	0.682	0.031	0.59	0.254	0.523	0.938	0.693	0.151	0.698	0.57	0.646	0.527	0.092	0.667	0.704	0.528
1	0.236	0.326	0.0	0.463	0.463	0.301	0.334	0.558	0.7	0.258	0.51	0.0	0.0	0.0	0.0	0.0	0.0	0.0	0.0	0.475	0.267	0.648	0.362	0.651	0.525	0.416	0.607	0.167	0.398	0.527	0.652	0.26	0.662	0.429	0.037	0.597	0.268	0.231	0.759	0.615	0.112	0.552	0.761	0.658	0.352	0.108	0.664	0.674	0.205
1	0.235	0.551	0.111	0.261	0.261	0.213	0.186	0.827	0.811	0.709	0.763	0.461	0.461	0.483	0.473	0.62	0.574	0.62	0.672	0.524	0.479	0.511	0.337	0.537	0.772	0.697	0.419	0.052	0.634	0.719	0.634	0.232	0.71	0.67	0.18	0.698	0.246	0.215	0.668	0.739	0.115	0.519	0.54	0.773	0.421	0.211	0.878	0.731	0.239
1	0.189	0.44	0.056	0.372	0.336	0.182	0.2	0.64	0.743	0.396	0.606	0.623	0.623	0.623	0.623	0.456	0.566	0.456	0.566	0.482	0.406	0.597	0.307	0.58	0.438	0.394	0.453	0.086	0.404	0.55	0.496	0.114	0.642	0.348	0.029	0.597	0.268	0.203	0.885	0.644	0.128	0.466	0.416	0.591	0.463	0.42	0.624	0.722	0.195
1	0.535	0.348	0.0	0.673	0.673	0.574	0.595	0.571	0.715	0.278	0.53	0.0	0.0	0.0	0.0	0.0	0.0	0.0	0.0	0.71	0.493	0.577	0.59	0.504	0.624	0.543	0.778	0.068	0.667	0.726	0.508	0.012	0.547	0.563	0.012	0.646	0.308	0.549	0.982	0.807	0.214	0.707	0.54	0.707	0.617	0.182	0.697	0.678	0.545
1	0.456	0.454	0.0	0.617	0.617	0.501	0.525	0.628	0.788	0.375	0.624	0.0	0.0	0.0	0.0	0.0	0.0	0.0	0.0	0.634	0.362	0.438	0.532	0.554	0.7	0.72	0.833	0.161	0.668	0.781	0.629	0.052	0.578	0.619	0.031	0.51	0.246	0.466	0.934	0.77	0.189	0.661	0.567	0.754	0.6	0.259	0.709	0.653	0.451
1	0.204	0.324	0.056	0.41	0.29	0.231	0.213	0.605	0.517	0.336	0.43	0.64	0.64	0.64	0.64	0.417	0.517	0.417	0.517	0.506	0.488	0.442	0.247	0.307	0.485	0.57	0.65	0.27	0.651	0.77	0.754	0.675	0.472	0.692	0.253	0.623	0.343	0.089	0.246	0.753	0.251	0.449	0.311	0.706	0.12	0.011	0.664	0.674	0.263
1	0.363	0.366	0.0	0.552	0.552	0.416	0.444	0.58	0.728	0.295	0.546	0.0	0.0	0.0	0.0	0.0	0.0	0.0	0.0	0.597	0.452	0.547	0.434	0.476	0.431	0.432	0.712	0.14	0.534	0.661	0.324	0.009	0.285	0.682	0.084	0.602	0.477	0.376	0.927	0.644	0.38	0.599	0.54	0.598	0.453	0.124	0.657	0.737	0.378
1	0.071	0.569	0.0	0.348	0.348	0.15	0.19	0.691	0.866	0.48	0.725	0.0	0.0	0.0	0.0	0.0	0.0	0.0	0.0	0.381	0.288	0.614	0.214	0.625	0.465	0.4	0.437	0.169	0.634	0.719	0.274	0.043	0.0	0.643	0.437	0.548	1.0	0.048	0.614	0.779	1.0	0.42	0.559	0.61	0.389	0.451	0.674	0.738	0.042
1	0.189	0.546	0.111	0.364	0.224	0.172	0.147	0.822	0.586	0.701	0.627	0.457	0.457	0.494	0.478	0.481	0.458	0.481	0.527	0.483	0.413	0.576	0.268	0.414	0.822	0.669	0.62	0.246	0.717	0.753	0.656	0.364	0.684	0.284	0.018	0.597	0.268	0.174	0.689	0.868	0.154	0.417	0.239	0.881	0.455	0.388	0.706	0.571	0.229
1	0.277	0.407	0.056	0.479	0.261	0.321	0.277	0.598	0.749	0.386	0.604	0.383	0.383	0.383	0.383	0.413	0.512	0.413	0.512	0.547	0.465	0.6	0.384	0.586	0.46	0.408	0.293	0.017	0.634	0.719	0.556	0.099	0.592	0.626	0.102	0.311	0.158	0.282	0.838	0.753	0.178	0.553	0.584	0.641	0.503	0.34	0.523	0.613	0.258
1	0.226	0.434	0.111	0.33	0.281	0.192	0.178	0.755	0.546	0.588	0.574	0.534	0.534	0.602	0.575	0.427	0.449	0.427	0.49	0.522	0.497	0.522	0.321	0.498	0.661	0.617	0.458	0.071	0.295	0.482	0.721	0.46	0.697	0.449	0.044	0.597	0.268	0.192	0.589	0.592	0.09	0.488	0.413	0.78	0.412	0.203	0.82	0.697	0.254
1	0.292	0.431	0.056	0.457	0.388	0.292	0.29	0.609	0.763	0.379	0.61	0.559	0.559	0.559	0.559	0.459	0.569	0.459	0.569	0.558	0.477	0.597	0.377	0.495	0.292	0.276	0.576	0.096	0.687	0.73	0.434	0.036	0.662	0.778	0.246	0.215	0.078	0.286	0.775	0.739	0.139	0.52	0.373	0.646	0.549	0.472	0.338	0.457	0.301
1	0.511	0.384	0.111	0.343	0.311	0.538	0.426	0.764	0.722	0.604	0.703	0.368	0.368	0.636	0.582	0.529	0.565	0.529	0.61	0.721	0.66	0.564	0.53	0.36	0.646	0.567	0.634	0.034	0.826	0.809	0.647	0.04	0.587	0.572	0.015	0.667	0.293	0.522	0.955	0.819	0.194	0.653	0.36	0.707	0.63	0.24	0.728	0.695	0.547
1	0.473	0.292	0.111	0.384	0.292	0.495	0.393	0.566	0.663	0.48	0.57	0.449	0.449	0.631	0.582	0.477	0.526	0.477	0.558	0.664	0.449	0.593	0.553	0.583	0.537	0.47	0.618	0.038	0.546	0.651	0.361	0.004	0.514	0.219	0.002	0.597	0.268	0.49	0.995	0.761	0.225	0.673	0.573	0.644	0.646	0.354	0.714	0.736	0.456
1	0.127	0.447	0.111	0.293	0.214	0.079	0.092	0.654	0.729	0.419	0.604	0.562	0.489	0.562	0.534	0.442	0.505	0.442	0.527	0.424	0.321	0.549	0.241	0.526	0.629	0.571	0.545	0.232	0.612	0.707	0.614	0.409	0.628	0.522	0.139	0.597	0.268	0.09	0.556	0.741	0.156	0.446	0.51	0.702	0.12	0.018	0.664	0.674	0.155
1	0.478	0.4	0.056	0.482	0.482	0.481	0.451	0.571	0.715	0.34	0.56	0.544	0.544	0.544	0.544	0.465	0.577	0.465	0.577	0.688	0.573	0.528	0.525	0.445	0.53	0.522	0.636	0.042	0.578	0.694	0.667	0.06	0.63	0.533	0.015	0.597	0.268	0.488	0.94	0.716	0.15	0.644	0.405	0.657	0.651	0.359	0.65	0.687	0.494
1	0.306	0.288	0.056	0.171	0.171	0.358	0.302	0.679	0.666	0.46	0.586	0.532	0.532	0.532	0.532	0.49	0.608	0.49	0.608	0.544	0.367	0.44	0.418	0.635	0.515	0.594	0.55	0.074	0.26	0.479	0.496	0.052	0.719	0.406	0.02	0.597	0.268	0.323	0.942	0.598	0.081	0.576	0.618	0.637	0.536	0.383	0.665	0.711	0.272
1	0.509	0.189	0.0	0.655	0.655	0.55	0.572	0.483	0.606	0.132	0.388	0.0	0.0	0.0	0.0	0.0	0.0	0.0	0.0	0.715	0.626	0.587	0.546	0.418	0.708	0.588	0.448	0.011	0.563	0.664	0.519	0.015	0.551	0.11	0.0	0.597	0.268	0.525	0.988	0.865	0.223	0.653	0.361	0.798	0.657	0.309	0.537	0.513	0.539
1	0.446	0.301	0.0	0.61	0.61	0.492	0.516	0.545	0.683	0.235	0.488	0.0	0.0	0.0	0.0	0.0	0.0	0.0	0.0	0.679	0.645	0.526	0.479	0.376	0.592	0.565	0.564	0.032	0.845	0.832	0.361	0.006	0.725	0.51	0.017	0.597	0.268	0.463	0.983	0.759	0.113	0.629	0.429	0.69	0.522	0.135	0.766	0.73	0.479
1	0.469	0.283	0.056	0.388	0.388	0.497	0.444	0.637	0.654	0.39	0.544	0.676	0.676	0.676	0.676	0.411	0.51	0.411	0.51	0.657	0.427	0.547	0.558	0.626	0.54	0.512	0.494	0.018	0.398	0.564	0.629	0.048	0.662	0.905	0.174	0.6	0.237	0.464	0.823	0.718	0.134	0.679	0.627	0.654	0.631	0.317	0.67	0.7	0.444
1	0.433	0.548	0.167	0.579	0.28	0.451	0.32	0.706	0.695	0.505	0.582	0.686	0.543	0.851	0.772	0.407	0.447	0.429	0.495	0.64	0.455	0.591	0.517	0.573	0.738	0.604	0.586	0.041	0.511	0.63	0.864	0.331	0.68	0.863	0.169	0.639	0.241	0.393	0.596	0.848	0.152	0.663	0.673	0.771	0.524	0.15	0.746	0.663	0.419
1	0.28	0.33	0.0	0.494	0.494	0.34	0.372	0.561	0.703	0.262	0.514	0.0	0.0	0.0	0.0	0.0	0.0	0.0	0.0	0.569	0.581	0.629	0.348	0.422	0.656	0.52	0.477	0.055	0.78	0.765	0.274	0.01	0.011	0.489	0.041	0.597	0.268	0.3	0.96	0.879	0.968	0.537	0.483	0.723	0.426	0.164	0.751	0.699	0.3
1	0.41	0.557	0.0	0.586	0.586	0.46	0.486	0.685	0.858	0.47	0.715	0.0	0.0	0.0	0.0	0.0	0.0	0.0	0.0	0.636	0.504	0.642	0.456	0.403	0.72	0.549	0.781	0.157	0.591	0.661	0.591	0.052	0.716	0.696	0.067	0.607	0.215	0.419	0.903	0.862	0.138	0.582	0.326	0.767	0.557	0.235	0.749	0.667	0.451
1	0.219	0.321	0.167	0.208	0.208	0.188	0.134	0.613	0.577	0.433	0.52	0.611	0.537	0.634	0.603	0.406	0.504	0.488	0.552	0.517	0.496	0.562	0.32	0.522	0.478	0.454	0.392	0.048	0.634	0.719	0.529	0.12	0.476	0.85	0.624	0.549	0.316	0.147	0.404	0.773	0.251	0.488	0.432	0.681	0.401	0.193	0.469	0.542	0.245
1	0.28	0.384	0.222	0.229	0.216	0.211	0.157	0.725	0.583	0.538	0.562	0.802	0.581	0.802	0.713	0.417	0.428	0.431	0.501	0.556	0.503	0.57	0.371	0.511	0.567	0.51	0.463	0.05	0.698	0.746	0.538	0.085	0.607	0.696	0.157	0.697	0.293	0.28	0.805	0.753	0.17	0.503	0.335	0.659	0.526	0.412	0.735	0.736	0.302
1	0.288	0.236	0.111	0.469	0.234	0.308	0.232	0.547	0.405	0.239	0.363	0.443	0.421	0.443	0.433	0.381	0.473	0.401	0.485	0.579	0.622	0.539	0.31	0.282	0.626	0.576	0.646	0.151	0.522	0.655	0.483	0.054	0.617	0.0	0.0	0.597	0.268	0.307	0.957	0.724	0.158	0.464	0.206	0.729	0.412	0.135	0.685	0.656	0.353
1	0.239	0.404	0.167	0.356	0.259	0.161	0.151	0.613	0.712	0.363	0.584	0.775	0.587	0.775	0.713	0.426	0.493	0.47	0.535	0.545	0.59	0.474	0.307	0.403	0.53	0.571	0.458	0.065	0.466	0.642	0.609	0.189	0.56	0.643	0.147	0.585	0.281	0.228	0.729	0.641	0.172	0.443	0.229	0.639	0.492	0.396	0.717	0.742	0.279
1	0.259	0.515	0.056	0.348	0.348	0.272	0.261	0.795	0.76	0.656	0.741	0.424	0.424	0.424	0.424	0.514	0.638	0.514	0.638	0.543	0.504	0.602	0.314	0.366	0.76	0.608	0.655	0.193	0.774	0.772	0.659	0.238	0.655	0.503	0.052	0.597	0.268	0.253	0.765	0.882	0.171	0.459	0.238	0.776	0.296	0.055	0.664	0.674	0.325
1	0.201	0.342	0.056	0.299	0.299	0.224	0.211	0.706	0.646	0.505	0.594	0.814	0.814	0.814	0.814	0.423	0.525	0.423	0.525	0.51	0.516	0.468	0.239	0.291	0.611	0.633	0.639	0.256	0.421	0.612	0.508	0.114	0.514	0.666	0.217	0.69	0.339	0.193	0.734	0.532	0.174	0.437	0.278	0.689	0.252	0.05	0.664	0.674	0.262
1	0.302	0.461	0.111	0.42	0.29	0.244	0.244	0.687	0.728	0.474	0.622	0.674	0.674	0.862	0.813	0.426	0.529	0.461	0.55	0.586	0.605	0.549	0.328	0.296	0.646	0.583	0.664	0.155	0.716	0.763	0.453	0.039	0.621	0.629	0.089	0.626	0.264	0.313	0.898	0.787	0.169	0.454	0.166	0.75	0.465	0.203	0.696	0.647	0.367
1	0.45	0.234	0.111	0.317	0.317	0.415	0.373	0.801	0.608	0.666	0.566	0.728	0.508	0.728	0.676	0.403	0.5	0.43	0.516	0.673	0.583	0.507	0.507	0.466	0.537	0.546	0.392	0.011	0.634	0.719	0.614	0.048	0.485	0.808	0.105	0.677	0.353	0.453	0.876	0.701	0.231	0.639	0.463	0.649	0.601	0.272	0.662	0.699	0.465
1	0.256	0.587	0.167	0.15	0.15	0.257	0.166	0.989	0.854	0.981	0.847	0.743	0.523	0.743	0.708	0.451	0.491	0.451	0.519	0.544	0.518	0.688	0.335	0.447	0.705	0.502	0.542	0.097	0.626	0.665	0.585	0.141	0.7	0.853	0.501	0.659	0.239	0.201	0.485	0.922	0.157	0.528	0.514	0.768	0.409	0.164	0.665	0.618	0.271
1	0.385	0.229	0.167	0.292	0.189	0.392	0.278	0.634	0.602	0.386	0.52	0.916	0.565	0.92	0.885	0.397	0.467	0.405	0.488	0.621	0.511	0.38	0.436	0.411	0.53	0.664	0.737	0.142	0.682	0.813	0.361	0.01	0.793	0.503	0.023	0.597	0.268	0.403	0.974	0.609	0.051	0.578	0.372	0.652	0.515	0.19	0.661	0.697	0.423
1	0.332	0.301	0.111	0.216	0.216	0.303	0.271	0.655	0.517	0.421	0.522	0.749	0.52	0.749	0.697	0.518	0.593	0.518	0.618	0.599	0.571	0.52	0.404	0.461	0.413	0.441	0.419	0.028	0.634	0.719	0.614	0.106	0.438	0.418	0.018	0.597	0.268	0.343	0.9	0.675	0.257	0.546	0.376	0.627	0.549	0.364	0.508	0.613	0.352
1	0.366	0.539	0.0	0.554	0.554	0.419	0.446	0.675	0.846	0.454	0.699	0.0	0.0	0.0	0.0	0.0	0.0	0.0	0.0	0.586	0.392	0.516	0.425	0.434	0.728	0.663	0.807	0.247	0.695	0.765	0.736	0.205	0.687	0.659	0.072	0.656	0.243	0.358	0.777	0.77	0.133	0.561	0.352	0.767	0.575	0.372	0.754	0.67	0.389
1	0.373	0.202	0.111	0.337	0.264	0.396	0.306	0.773	0.543	0.619	0.614	0.581	0.581	0.849	0.795	0.376	0.467	0.386	0.473	0.623	0.566	0.415	0.437	0.451	0.542	0.637	0.532	0.043	0.233	0.459	0.781	0.269	0.621	0.174	0.002	0.597	0.268	0.365	0.778	0.557	0.119	0.585	0.436	0.642	0.513	0.201	0.679	0.714	0.399
1	0.376	0.18	0.167	0.228	0.221	0.401	0.27	0.793	0.505	0.652	0.49	0.708	0.436	0.708	0.633	0.449	0.401	0.449	0.465	0.661	0.849	0.403	0.336	0.17	0.547	0.652	0.376	0.016	0.634	0.719	0.414	0.016	0.617	0.692	0.082	0.595	0.256	0.387	0.922	0.572	0.125	0.451	0.094	0.79	0.517	0.206	0.648	0.592	0.451
1	0.131	0.611	0.056	0.337	0.287	0.136	0.15	0.806	0.708	0.674	0.717	0.539	0.539	0.539	0.539	0.468	0.581	0.468	0.581	0.346	0.117	0.566	0.279	0.698	0.52	0.48	0.581	0.282	0.73	0.764	0.39	0.075	0.541	0.255	0.021	0.597	0.268	0.152	0.923	0.744	0.205	0.483	0.733	0.666	0.272	0.098	0.664	0.674	0.107
1	0.28	0.454	0.167	0.28	0.256	0.252	0.187	0.729	0.742	0.544	0.651	0.609	0.393	0.673	0.616	0.462	0.357	0.476	0.507	0.521	0.336	0.576	0.381	0.557	0.399	0.382	0.671	0.186	0.644	0.715	0.776	0.479	0.546	0.749	0.22	0.51	0.263	0.213	0.433	0.667	0.186	0.558	0.608	0.618	0.406	0.137	0.607	0.688	0.28
1	0.329	0.211	0.444	0.0	0.0	0.278	0.121	0.701	0.5	0.497	0.472	0.52	0.427	0.52	0.465	0.476	0.355	0.476	0.488	0.592	0.537	0.543	0.416	0.525	0.653	0.591	0.0	0.001	0.634	0.719	0.603	0.1	0.639	0.365	0.012	0.597	0.268	0.341	0.909	0.807	0.164	0.558	0.439	0.727	0.553	0.385	0.687	0.658	0.335
1	0.264	0.449	0.056	0.292	0.292	0.299	0.265	0.644	0.78	0.402	0.631	0.441	0.441	0.441	0.441	0.469	0.582	0.469	0.582	0.565	0.623	0.637	0.24	0.174	0.366	0.304	0.706	0.257	0.746	0.746	0.361	0.024	0.614	0.503	0.05	0.597	0.268	0.282	0.941	0.807	0.177	0.431	0.167	0.622	0.328	0.071	0.664	0.674	0.338
1	0.289	0.515	0.389	0.075	0.075	0.155	0.103	0.654	0.566	0.625	0.647	0.593	0.427	0.712	0.62	0.527	0.459	0.601	0.593	0.573	0.57	0.461	0.358	0.429	0.646	0.664	0.498	0.06	0.573	0.718	0.519	0.069	0.564	0.635	0.101	0.79	0.341	0.296	0.864	0.687	0.18	0.513	0.354	0.694	0.432	0.164	0.846	0.769	0.331
1	0.314	0.357	0.111	0.323	0.27	0.328	0.254	0.779	0.642	0.629	0.685	0.653	0.653	0.842	0.793	0.432	0.536	0.441	0.541	0.548	0.365	0.505	0.415	0.58	0.567	0.569	0.649	0.131	0.51	0.661	0.547	0.073	0.683	0.822	0.284	0.762	0.276	0.298	0.715	0.583	0.094	0.573	0.568	0.654	0.532	0.351	0.778	0.764	0.296
1	0.206	0.308	0.0	0.441	0.441	0.272	0.307	0.548	0.688	0.241	0.494	0.0	0.0	0.0	0.0	0.0	0.0	0.0	0.0	0.509	0.496	0.614	0.313	0.543	0.468	0.401	0.293	0.028	0.634	0.719	0.719	0.516	0.537	0.654	0.195	0.554	0.283	0.138	0.422	0.825	0.223	0.493	0.501	0.641	0.43	0.277	0.561	0.64	0.21
1	0.578	0.409	0.111	0.461	0.336	0.592	0.485	0.752	0.709	0.584	0.633	0.597	0.518	0.597	0.566	0.425	0.527	0.431	0.531	0.743	0.531	0.514	0.632	0.527	0.629	0.601	0.413	0.005	0.634	0.719	0.578	0.015	0.655	0.877	0.072	0.728	0.279	0.584	0.931	0.756	0.146	0.733	0.537	0.707	0.701	0.296	0.708	0.684	0.577
1	0.211	0.676	0.111	0.291	0.291	0.18	0.165	0.913	0.86	0.854	0.859	0.666	0.661	0.666	0.664	0.553	0.686	0.558	0.69	0.469	0.301	0.665	0.247	0.29	0.683	0.507	0.753	0.487	0.754	0.74	0.468	0.081	0.504	0.768	0.394	0.697	0.347	0.183	0.621	0.876	0.254	0.0	0.452	0.679	0.499	0.253	0.664	0.674	0.358
1	0.227	0.396	0.056	0.323	0.323	0.244	0.233	0.52	0.652	0.375	0.536	0.669	0.669	0.669	0.669	0.415	0.515	0.415	0.515	0.567	0.823	0.499	0.189	0.139	0.562	0.571	0.472	0.077	0.596	0.716	0.711	0.424	0.553	0.606	0.125	0.397	0.215	0.187	0.554	0.756	0.2	0.395	0.144	0.839	0.361	0.124	0.664	0.674	0.3
1	0.364	0.384	0.333	0.356	0.253	0.237	0.185	0.801	0.563	0.666	0.548	0.916	0.402	0.916	0.86	0.46	0.498	0.471	0.533	0.59	0.413	0.499	0.472	0.648	0.614	0.605	0.318	0.012	0.634	0.719	0.578	0.066	0.521	0.668	0.076	0.736	0.349	0.372	0.886	0.756	0.22	0.61	0.601	0.715	0.563	0.335	0.657	0.649	0.342
1	0.417	0.593	0.5	0.268	0.242	0.329	0.184	0.736	0.752	0.652	0.751	0.647	0.379	0.779	0.664	0.536	0.392	0.57	0.593	0.658	0.621	0.539	0.462	0.403	0.673	0.608	0.532	0.032	0.703	0.76	0.778	0.198	0.608	0.746	0.089	0.692	0.29	0.406	0.769	0.796	0.178	0.603	0.391	0.733	0.56	0.232	0.743	0.686	0.448
1	0.228	0.294	0.111	0.093	0.093	0.244	0.18	0.75	0.662	0.579	0.586	0.712	0.67	0.712	0.693	0.445	0.453	0.445	0.502	0.547	0.65	0.526	0.257	0.277	0.611	0.579	0.553	0.126	0.681	0.753	0.578	0.162	0.646	0.728	0.272	0.585	0.238	0.205	0.651	0.727	0.144	0.339	0.072	0.734	0.465	0.33	0.628	0.617	0.295
1	0.506	0.458	0.222	0.433	0.221	0.467	0.353	0.892	0.529	0.819	0.6	0.799	0.437	0.854	0.78	0.446	0.431	0.467	0.527	0.715	0.64	0.53	0.541	0.414	0.634	0.59	0.15	0.001	0.634	0.719	0.819	0.15	0.64	0.912	0.144	0.725	0.285	0.491	0.764	0.739	0.15	0.684	0.52	0.709	0.487	0.066	0.846	0.759	0.531
1	0.21	0.263	0.167	0.276	0.219	0.158	0.126	0.589	0.583	0.324	0.466	0.613	0.519	0.621	0.595	0.406	0.467	0.406	0.485	0.513	0.502	0.432	0.315	0.537	0.609	0.667	0.293	0.026	0.634	0.719	0.508	0.108	0.526	0.449	0.05	0.597	0.268	0.221	0.873	0.675	0.199	0.477	0.407	0.725	0.492	0.48	0.638	0.628	0.211
1	0.291	0.429	0.167	0.37	0.304	0.183	0.196	0.796	0.632	0.658	0.588	0.934	0.528	0.934	0.849	0.418	0.519	0.457	0.535	0.571	0.558	0.465	0.358	0.424	0.584	0.618	0.542	0.078	0.605	0.735	0.563	0.096	0.849	0.64	0.102	0.492	0.123	0.294	0.84	0.638	0.035	0.528	0.408	0.722	0.46	0.211	0.662	0.647	0.319
1	0.243	0.371	0.278	0.212	0.212	0.125	0.101	0.438	0.485	0.538	0.53	0.703	0.517	0.874	0.789	0.376	0.467	0.534	0.53	0.541	0.547	0.495	0.296	0.352	0.379	0.437	0.609	0.162	0.757	0.804	0.39	0.036	0.54	0.439	0.038	0.597	0.268	0.262	0.942	0.664	0.189	0.47	0.302	0.548	0.437	0.23	0.532	0.696	0.286
1	0.28	0.44	0.056	0.431	0.406	0.259	0.279	0.675	0.692	0.454	0.6	0.683	0.683	0.683	0.683	0.462	0.573	0.462	0.573	0.535	0.396	0.535	0.37	0.508	0.663	0.606	0.655	0.169	0.47	0.622	0.39	0.027	0.63	0.648	0.116	0.692	0.28	0.29	0.886	0.718	0.15	0.497	0.314	0.71	0.507	0.348	0.716	0.687	0.312
1	0.327	0.339	0.333	0.343	0.229	0.215	0.153	0.578	0.563	0.32	0.51	0.915	0.402	0.915	0.86	0.459	0.491	0.471	0.533	0.608	0.653	0.493	0.375	0.372	0.678	0.653	0.413	0.028	0.634	0.719	0.585	0.088	0.64	0.753	0.166	0.528	0.222	0.323	0.796	0.747	0.151	0.545	0.386	0.744	0.495	0.23	0.685	0.645	0.358
1	0.46	0.535	0.0	0.62	0.62	0.505	0.529	0.672	0.843	0.449	0.695	0.0	0.0	0.0	0.0	0.0	0.0	0.0	0.0	0.639	0.371	0.532	0.564	0.704	0.641	0.595	0.18	0.002	0.634	0.719	0.563	0.031	0.666	0.696	0.049	0.595	0.233	0.471	0.936	0.805	0.15	0.694	0.781	0.723	0.581	0.214	0.687	0.661	0.41
1	0.354	0.445	0.222	0.349	0.269	0.324	0.221	0.669	0.674	0.443	0.606	0.613	0.367	0.613	0.563	0.472	0.476	0.472	0.529	0.587	0.43	0.652	0.458	0.624	0.656	0.501	0.368	0.017	0.634	0.719	0.361	0.013	0.349	0.619	0.06	0.58	0.414	0.369	0.942	0.897	0.371	0.606	0.623	0.722	0.527	0.259	0.706	0.674	0.337
1	0.513	0.279	0.111	0.361	0.361	0.511	0.428	0.551	0.628	0.408	0.524	0.513	0.513	0.747	0.695	0.407	0.502	0.407	0.504	0.711	0.583	0.52	0.554	0.437	0.53	0.529	0.666	0.04	0.647	0.738	0.585	0.025	0.521	0.449	0.008	0.597	0.268	0.526	0.976	0.721	0.212	0.686	0.502	0.654	0.586	0.158	0.657	0.693	0.532
1	0.461	0.22	0.167	0.333	0.236	0.486	0.344	0.617	0.571	0.357	0.45	0.643	0.643	0.768	0.742	0.43	0.488	0.43	0.504	0.652	0.426	0.493	0.548	0.608	0.532	0.555	0.601	0.037	0.517	0.67	0.39	0.007	0.794	0.661	0.038	0.628	0.191	0.475	0.965	0.684	0.067	0.671	0.611	0.657	0.631	0.335	0.648	0.686	0.437
1	0.199	0.303	0.167	0.193	0.193	0.15	0.116	0.679	0.612	0.46	0.528	0.587	0.567	0.587	0.579	0.429	0.432	0.429	0.494	0.528	0.644	0.608	0.25	0.328	0.3	0.273	0.453	0.082	0.682	0.724	0.414	0.057	0.61	0.449	0.053	0.597	0.268	0.215	0.911	0.73	0.164	0.409	0.206	0.536	0.468	0.412	0.523	0.701	0.241
1	0.381	0.51	0.111	0.273	0.273	0.412	0.313	0.719	0.815	0.528	0.727	0.647	0.444	0.647	0.596	0.536	0.449	0.536	0.557	0.619	0.512	0.568	0.454	0.496	0.752	0.633	0.586	0.056	0.728	0.762	0.766	0.229	0.659	0.751	0.116	0.692	0.266	0.364	0.721	0.862	0.165	0.606	0.515	0.799	0.501	0.169	0.668	0.599	0.396
1	0.383	0.62	0.0	0.566	0.566	0.435	0.462	0.719	0.902	0.528	0.771	0.0	0.0	0.0	0.0	0.0	0.0	0.0	0.0	0.606	0.435	0.549	0.478	0.599	0.745	0.645	0.519	0.037	0.68	0.744	0.614	0.075	0.742	0.851	0.215	0.649	0.218	0.373	0.766	0.859	0.125	0.634	0.69	0.764	0.487	0.148	0.832	0.714	0.364
1	0.532	0.375	0.056	0.28	0.28	0.567	0.499	0.637	0.732	0.39	0.596	0.581	0.581	0.581	0.581	0.462	0.573	0.462	0.573	0.704	0.472	0.472	0.605	0.588	0.616	0.633	0.448	0.01	0.467	0.644	0.585	0.022	0.655	0.588	0.015	0.682	0.265	0.544	0.971	0.733	0.141	0.719	0.631	0.705	0.655	0.261	0.703	0.684	0.514
1	0.388	0.375	0.444	0.321	0.253	0.236	0.172	0.744	0.563	0.569	0.564	0.916	0.402	0.916	0.837	0.46	0.491	0.475	0.546	0.635	0.584	0.533	0.449	0.451	0.661	0.605	0.453	0.024	0.484	0.633	0.578	0.055	0.615	0.308	0.006	0.597	0.268	0.403	0.951	0.784	0.172	0.585	0.395	0.725	0.587	0.359	0.742	0.692	0.405
1	0.278	0.42	0.111	0.313	0.313	0.247	0.224	0.665	0.738	0.437	0.608	0.709	0.672	0.709	0.693	0.373	0.444	0.373	0.454	0.565	0.564	0.516	0.346	0.418	0.636	0.604	0.529	0.078	0.527	0.668	0.39	0.028	0.73	0.635	0.107	0.905	0.294	0.29	0.892	0.69	0.096	0.52	0.41	0.666	0.383	0.111	0.972	0.852	0.316
1	0.019	0.712	0.111	0.233	0.143	0.0	0.0	0.775	0.849	0.695	0.833	0.668	0.414	0.668	0.615	0.493	0.612	0.601	0.679	0.0	0.498	0.526	0.403	0.47	0.564	0.548	0.513	0.096	0.634	0.719	0.0	0.123	0.599	0.599	0.116	0.597	0.268	0.339	0.808	0.724	0.175	0.0	0.452	0.679	0.499	0.253	0.664	0.674	0.358
1	0.226	0.452	0.056	0.303	0.303	0.252	0.232	0.768	0.731	0.61	0.699	0.822	0.822	0.822	0.822	0.439	0.545	0.439	0.545	0.473	0.282	0.646	0.306	0.439	0.7	0.534	0.72	0.36	0.74	0.739	0.652	0.28	0.598	0.348	0.023	0.597	0.268	0.219	0.755	0.894	0.202	0.468	0.332	0.706	0.389	0.164	0.791	0.733	0.27
1	0.39	0.355	0.056	0.196	0.196	0.437	0.375	0.869	0.709	0.779	0.769	0.564	0.564	0.564	0.564	0.458	0.568	0.458	0.568	0.621	0.494	0.436	0.456	0.47	0.604	0.659	0.687	0.101	0.422	0.627	0.62	0.075	0.681	0.677	0.069	0.708	0.262	0.396	0.885	0.615	0.103	0.614	0.529	0.685	0.474	0.124	0.769	0.735	0.407
1	0.283	0.306	0.556	0.087	0.087	0.237	0.056	0.721	0.385	0.532	0.492	0.52	0.396	0.52	0.456	0.476	0.355	0.476	0.476	0.542	0.421	0.589	0.402	0.651	0.631	0.537	0.0	0.001	0.634	0.719	0.603	0.135	0.7	0.474	0.037	0.597	0.268	0.291	0.862	0.813	0.135	0.576	0.717	0.689	0.472	0.245	0.827	0.764	0.244
1	0.262	0.508	0.056	0.323	0.323	0.287	0.264	0.849	0.754	0.746	0.781	0.573	0.573	0.573	0.573	0.512	0.635	0.512	0.635	0.539	0.469	0.421	0.368	0.572	0.527	0.621	0.35	0.028	0.634	0.719	0.597	0.148	0.566	0.767	0.279	0.692	0.311	0.239	0.656	0.583	0.156	0.534	0.533	0.688	0.412	0.161	0.602	0.633	0.274
1	0.51	0.398	0.056	0.548	0.548	0.486	0.48	0.591	0.742	0.328	0.572	0.601	0.601	0.601	0.601	0.495	0.614	0.495	0.614	0.683	0.435	0.535	0.589	0.601	0.55	0.528	0.644	0.035	0.881	0.844	0.496	0.013	0.508	0.632	0.023	0.698	0.346	0.523	0.972	0.75	0.226	0.703	0.617	0.658	0.627	0.232	0.713	0.723	0.498
1	0.425	0.396	0.167	0.458	0.255	0.407	0.313	0.807	0.64	0.676	0.572	0.515	0.515	0.887	0.804	0.4	0.496	0.446	0.517	0.661	0.603	0.543	0.482	0.452	0.646	0.587	0.18	0.004	0.634	0.719	0.556	0.037	0.517	0.635	0.041	0.667	0.33	0.437	0.938	0.799	0.23	0.633	0.514	0.723	0.539	0.182	0.696	0.667	0.44
1	0.231	0.737	0.278	0.369	0.189	0.177	0.091	0.877	0.797	0.794	0.821	0.594	0.36	0.663	0.567	0.547	0.604	0.633	0.716	0.313	0.022	0.941	0.144	0.076	0.738	0.342	0.893	1.0	0.733	0.645	0.453	0.063	0.505	0.544	0.081	0.833	0.385	0.243	0.885	0.813	0.241	0.247	0.015	0.545	0.412	0.195	0.82	0.875	0.315
1	0.271	0.517	0.056	0.303	0.303	0.304	0.271	0.871	0.774	0.784	0.813	0.516	0.516	0.516	0.516	0.596	0.739	0.596	0.739	0.586	0.754	0.457	0.285	0.254	0.631	0.657	0.399	0.036	0.634	0.719	0.848	0.855	0.614	0.516	0.052	0.597	0.268	0.158	0.261	0.399	0.084	0.473	0.256	0.744	0.395	0.129	0.472	0.501	0.329
1	0.222	0.353	0.278	0.186	0.165	0.123	0.083	0.613	0.634	0.466	0.572	0.491	0.491	0.809	0.702	0.558	0.502	0.558	0.557	0.546	0.669	0.587	0.262	0.306	0.431	0.397	0.468	0.077	0.667	0.723	0.571	0.159	0.662	0.329	0.02	0.597	0.268	0.23	0.854	0.736	0.138	0.434	0.232	0.623	0.389	0.169	0.8	0.799	0.28
1	0.146	0.562	0.111	0.318	0.256	0.111	0.109	0.658	0.76	0.703	0.733	0.688	0.688	0.708	0.698	0.512	0.635	0.558	0.664	0.0	0.498	0.526	0.403	0.47	0.564	0.548	0.513	0.096	0.634	0.719	0.0	0.123	0.599	0.599	0.116	0.597	0.268	0.339	0.808	0.724	0.175	0.0	0.452	0.679	0.499	0.253	0.664	0.674	0.358
1	0.299	0.501	0.056	0.401	0.401	0.293	0.296	0.773	0.731	0.619	0.705	0.374	0.374	0.374	0.374	0.516	0.64	0.516	0.64	0.49	0.201	0.463	0.436	0.771	0.686	0.688	0.617	0.118	0.559	0.709	0.508	0.06	0.5	0.834	0.336	0.718	0.356	0.279	0.683	0.753	0.231	0.597	0.812	0.725	0.498	0.282	0.755	0.698	0.227
1	0.474	0.501	0.944	0.352	0.229	0.312	0.154	0.779	0.651	0.629	0.687	0.427	0.369	0.68	0.604	0.584	0.541	0.584	0.597	0.719	0.834	0.593	0.433	0.195	0.661	0.553	0.392	0.01	0.634	0.719	0.414	0.009	0.552	0.474	0.011	0.597	0.268	0.49	0.985	0.836	0.217	0.56	0.164	0.785	0.502	0.092	0.713	0.634	0.548
1	0.242	0.524	0.222	0.099	0.099	0.183	0.124	0.71	0.734	0.534	0.677	0.444	0.38	0.523	0.46	0.471	0.584	0.673	0.666	0.513	0.4	0.455	0.335	0.499	0.505	0.572	0.62	0.174	0.726	0.803	0.496	0.079	0.646	0.812	0.423	0.564	0.232	0.209	0.596	0.638	0.125	0.461	0.275	0.646	0.482	0.354	0.691	0.72	0.279
1	0.14	0.267	0.111	0.2	0.2	0.136	0.104	0.589	0.626	0.309	0.476	0.441	0.431	0.441	0.436	0.352	0.437	0.388	0.459	0.463	0.462	0.478	0.246	0.495	0.567	0.593	0.443	0.112	0.634	0.719	0.678	0.588	0.529	0.522	0.127	0.597	0.268	0.075	0.417	0.727	0.208	0.454	0.507	0.637	0.376	0.253	0.948	0.863	0.146
1	0.449	0.371	0.056	0.368	0.368	0.479	0.426	0.767	0.705	0.608	0.683	0.778	0.778	0.778	0.778	0.416	0.516	0.416	0.516	0.648	0.448	0.493	0.531	0.577	0.582	0.589	0.62	0.046	0.578	0.708	0.529	0.025	0.81	0.753	0.076	0.61	0.178	0.457	0.919	0.707	0.065	0.671	0.658	0.683	0.548	0.169	0.737	0.719	0.435
1	0.31	0.652	0.333	0.369	0.189	0.235	0.138	0.877	0.794	0.794	0.823	0.555	0.36	0.663	0.55	0.543	0.604	0.633	0.707	0.604	0.706	0.541	0.337	0.304	0.765	0.665	0.448	0.038	0.42	0.582	0.453	0.037	0.504	0.544	0.049	0.961	0.417	0.325	0.931	0.796	0.238	0.417	0.101	0.801	0.412	0.119	0.907	0.728	0.389
1	0.293	0.578	0.167	0.297	0.206	0.252	0.198	0.821	0.685	0.699	0.729	0.619	0.46	0.619	0.583	0.452	0.53	0.536	0.586	0.502	0.247	0.503	0.415	0.674	0.678	0.644	0.666	0.166	0.589	0.711	0.585	0.111	0.749	0.626	0.092	0.736	0.241	0.297	0.837	0.733	0.096	0.561	0.579	0.714	0.531	0.396	0.8	0.731	0.268
1	0.416	0.449	0.0	0.59	0.59	0.466	0.491	0.626	0.785	0.371	0.62	0.0	0.0	0.0	0.0	0.0	0.0	0.0	0.0	0.602	0.327	0.501	0.531	0.73	0.629	0.614	0.472	0.023	0.386	0.572	0.731	0.141	0.624	0.976	0.383	0.721	0.292	0.374	0.578	0.678	0.145	0.656	0.695	0.684	0.602	0.343	0.813	0.76	0.37
1	0.418	0.348	0.222	0.27	0.254	0.424	0.277	0.632	0.612	0.41	0.56	0.534	0.534	0.697	0.624	0.538	0.495	0.538	0.553	0.645	0.531	0.491	0.471	0.437	0.631	0.626	0.707	0.095	0.678	0.765	0.324	0.006	0.672	0.616	0.038	0.184	0.056	0.434	0.966	0.761	0.138	0.626	0.504	0.723	0.508	0.142	0.648	0.637	0.437
1	0.481	0.191	0.0	0.635	0.635	0.525	0.548	0.485	0.608	0.134	0.39	0.0	0.0	0.0	0.0	0.0	0.0	0.0	0.0	0.674	0.474	0.577	0.562	0.593	0.564	0.502	0.15	0.001	0.634	0.719	0.529	0.021	0.682	0.474	0.011	0.597	0.268	0.496	0.977	0.776	0.136	0.682	0.599	0.679	0.638	0.311	0.667	0.68	0.464
1	0.195	0.434	0.167	0.27	0.247	0.1	0.114	0.81	0.583	0.68	0.618	0.887	0.567	0.887	0.803	0.45	0.558	0.494	0.589	0.52	0.598	0.514	0.218	0.249	0.644	0.612	0.601	0.209	0.534	0.673	0.671	0.391	0.576	0.489	0.072	0.597	0.268	0.169	0.624	0.678	0.171	0.0	0.452	0.679	0.499	0.253	0.664	0.674	0.358
1	0.184	0.699	0.056	0.21	0.21	0.232	0.196	0.96	0.917	0.932	0.976	0.494	0.494	0.494	0.494	0.574	0.712	0.574	0.712	0.518	0.64	0.62	0.171	0.172	0.755	0.59	0.611	0.24	0.57	0.657	0.76	0.801	0.62	0.616	0.177	0.789	0.312	0.057	0.204	0.661	0.143	0.283	0.047	0.646	0.448	0.377	0.813	0.788	0.251
1	0.422	0.438	0.056	0.453	0.453	0.426	0.403	0.658	0.758	0.425	0.627	0.402	0.402	0.402	0.402	0.485	0.602	0.485	0.602	0.636	0.47	0.52	0.491	0.502	0.708	0.649	0.712	0.095	0.782	0.805	0.652	0.076	0.657	0.702	0.066	0.803	0.299	0.427	0.886	0.81	0.156	0.636	0.545	0.741	0.552	0.208	0.804	0.715	0.427
1	0.254	0.315	0.056	0.341	0.341	0.27	0.257	0.571	0.683	0.278	0.51	0.52	0.52	0.52	0.52	0.434	0.538	0.434	0.538	0.498	0.311	0.476	0.362	0.577	0.629	0.637	0.649	0.192	0.812	0.836	0.578	0.136	0.688	0.737	0.243	0.687	0.253	0.238	0.696	0.733	0.125	0.538	0.583	0.702	0.471	0.293	0.763	0.72	0.241
1	0.299	0.569	0.167	0.387	0.264	0.24	0.203	0.734	0.802	0.619	0.743	0.568	0.512	0.69	0.624	0.479	0.591	0.486	0.596	0.556	0.444	0.486	0.377	0.473	0.639	0.634	0.658	0.152	0.608	0.728	0.754	0.364	0.63	0.635	0.095	0.634	0.262	0.269	0.629	0.672	0.141	0.551	0.498	0.722	0.417	0.132	0.657	0.644	0.319
1	0.241	0.297	0.111	0.135	0.135	0.244	0.191	0.682	0.66	0.466	0.55	0.593	0.593	0.597	0.595	0.47	0.541	0.47	0.562	0.522	0.449	0.522	0.353	0.585	0.436	0.457	0.368	0.036	0.634	0.719	0.585	0.156	0.689	0.675	0.179	0.198	0.057	0.23	0.731	0.707	0.118	0.553	0.747	0.615	0.252	0.04	0.664	0.674	0.222
1	0.52	0.164	0.111	0.272	0.266	0.553	0.434	0.777	0.578	0.625	0.53	0.604	0.604	0.701	0.666	0.466	0.467	0.466	0.522	0.713	0.565	0.497	0.57	0.474	0.572	0.579	0.574	0.022	0.631	0.737	0.639	0.036	0.642	0.38	0.005	0.597	0.268	0.533	0.968	0.716	0.143	0.691	0.505	0.68	0.628	0.222	0.657	0.674	0.533
1	0.25	0.375	0.167	0.325	0.278	0.188	0.16	0.719	0.542	0.528	0.54	0.617	0.419	0.617	0.553	0.432	0.532	0.442	0.538	0.541	0.522	0.537	0.344	0.511	0.562	0.534	0.35	0.03	0.634	0.719	0.75	0.487	0.62	0.329	0.017	0.597	0.268	0.215	0.59	0.707	0.153	0.526	0.532	0.702	0.448	0.245	0.595	0.617	0.252
1	0.404	0.51	0.056	0.431	0.431	0.413	0.387	0.874	0.735	0.788	0.789	0.754	0.754	0.754	0.754	0.461	0.572	0.461	0.572	0.631	0.503	0.533	0.487	0.555	0.651	0.599	0.293	0.007	0.634	0.719	0.788	0.232	0.602	0.908	0.272	0.69	0.293	0.365	0.595	0.773	0.176	0.627	0.558	0.72	0.553	0.237	0.765	0.708	0.403
1	0.143	0.249	0.111	0.109	0.109	0.188	0.106	0.994	0.598	0.99	0.683	0.601	0.521	0.601	0.57	0.494	0.525	0.494	0.569	0.482	0.558	0.635	0.15	0.198	0.604	0.48	0.605	0.303	0.546	0.636	0.547	0.225	0.638	0.489	0.101	0.597	0.268	0.137	0.737	0.744	0.152	0.38	0.219	0.688	0.322	0.15	0.664	0.674	0.204
1	0.267	0.24	0.278	0.212	0.212	0.211	0.121	0.68	0.523	0.462	0.508	0.476	0.476	0.809	0.702	0.562	0.502	0.562	0.558	0.555	0.549	0.434	0.343	0.447	0.53	0.61	0.486	0.065	0.473	0.664	0.468	0.055	0.517	0.679	0.156	0.575	0.301	0.27	0.831	0.618	0.192	0.488	0.313	0.613	0.49	0.325	0.587	0.68	0.3
1	0.365	0.528	0.056	0.388	0.388	0.384	0.353	0.775	0.802	0.623	0.753	0.655	0.655	0.655	0.655	0.552	0.685	0.552	0.685	0.579	0.36	0.556	0.476	0.667	0.631	0.564	0.545	0.049	0.654	0.727	0.453	0.025	0.717	0.734	0.116	0.656	0.23	0.373	0.889	0.79	0.123	0.629	0.739	0.714	0.503	0.193	0.722	0.687	0.329
1	0.267	0.578	0.111	0.374	0.342	0.192	0.214	0.856	0.643	0.759	0.707	0.645	0.497	0.645	0.601	0.553	0.434	0.553	0.56	0.508	0.316	0.503	0.364	0.532	0.621	0.607	0.692	0.23	0.727	0.786	0.733	0.383	0.606	0.828	0.395	0.643	0.276	0.185	0.371	0.718	0.163	0.525	0.465	0.754	0.262	0.037	0.664	0.674	0.302
1	0.268	0.384	0.222	0.327	0.253	0.162	0.146	0.763	0.563	0.602	0.538	0.973	0.405	0.973	0.897	0.465	0.501	0.465	0.538	0.537	0.442	0.436	0.348	0.463	0.592	0.649	0.638	0.164	0.57	0.726	0.578	0.124	0.509	0.439	0.032	0.597	0.268	0.277	0.874	0.655	0.205	0.523	0.452	0.722	0.352	0.09	0.664	0.674	0.3
1	0.463	0.236	0.056	0.127	0.127	0.507	0.439	0.736	0.635	0.557	0.614	0.555	0.555	0.555	0.555	0.599	0.743	0.599	0.743	0.672	0.53	0.577	0.531	0.519	0.614	0.535	0.448	0.014	0.753	0.77	0.784	0.153	0.672	0.563	0.02	0.554	0.216	0.464	0.86	0.796	0.145	0.669	0.584	0.69	0.559	0.169	0.784	0.74	0.465
1	0.464	0.398	0.056	0.432	0.432	0.483	0.44	0.588	0.737	0.326	0.568	0.698	0.698	0.698	0.698	0.454	0.563	0.454	0.563	0.663	0.472	0.524	0.53	0.51	0.557	0.544	0.738	0.085	0.667	0.746	0.529	0.022	0.548	0.568	0.021	0.718	0.329	0.479	0.966	0.73	0.198	0.653	0.489	0.688	0.639	0.351	0.61	0.638	0.465
1	0.326	0.503	0.333	0.289	0.229	0.196	0.152	0.693	0.737	0.528	0.673	0.478	0.478	0.58	0.548	0.608	0.64	0.608	0.663	0.615	0.714	0.608	0.31	0.204	0.554	0.468	0.659	0.128	0.546	0.645	0.798	0.415	0.591	0.516	0.037	0.597	0.268	0.296	0.633	0.793	0.186	0.451	0.135	0.698	0.296	0.034	0.664	0.674	0.407
1	0.322	0.371	0.111	0.316	0.316	0.326	0.262	0.563	0.706	0.322	0.546	0.943	0.72	0.943	0.891	0.41	0.49	0.41	0.5	0.574	0.463	0.537	0.419	0.566	0.48	0.478	0.463	0.038	0.773	0.795	0.563	0.078	0.564	0.539	0.043	0.597	0.268	0.334	0.903	0.704	0.183	0.58	0.579	0.623	0.508	0.266	0.627	0.697	0.314
1	0.34	0.249	0.278	0.143	0.143	0.335	0.185	0.593	0.442	0.454	0.45	0.405	0.405	0.804	0.697	0.599	0.39	0.599	0.55	0.576	0.42	0.465	0.429	0.541	0.609	0.635	0.65	0.112	0.652	0.762	0.643	0.124	0.572	0.606	0.06	0.505	0.247	0.343	0.852	0.727	0.184	0.586	0.549	0.697	0.48	0.182	0.581	0.612	0.346
1	0.317	0.306	0.389	0.319	0.196	0.253	0.127	0.638	0.62	0.392	0.494	0.571	0.514	0.639	0.606	0.413	0.383	0.413	0.455	0.577	0.493	0.56	0.388	0.449	0.515	0.481	0.644	0.124	0.843	0.818	0.563	0.081	0.603	0.646	0.09	0.208	0.101	0.324	0.864	0.816	0.184	0.547	0.42	0.705	0.502	0.259	0.427	0.491	0.34
1	0.367	0.449	0.056	0.509	0.439	0.36	0.354	0.644	0.738	0.402	0.604	0.582	0.582	0.582	0.582	0.445	0.552	0.445	0.552	0.595	0.434	0.572	0.46	0.579	0.666	0.574	0.571	0.058	0.55	0.661	0.614	0.084	0.792	0.815	0.192	0.703	0.214	0.359	0.778	0.767	0.085	0.616	0.631	0.731	0.522	0.227	0.752	0.693	0.351
1	0.437	0.533	0.056	0.349	0.349	0.47	0.415	0.82	0.822	0.697	0.801	0.389	0.389	0.389	0.389	0.531	0.659	0.531	0.659	0.602	0.283	0.533	0.543	0.695	0.589	0.558	0.742	0.104	0.75	0.785	0.496	0.021	0.623	0.74	0.075	0.495	0.218	0.446	0.923	0.782	0.167	0.671	0.714	0.688	0.596	0.282	0.687	0.686	0.394
1	0.426	0.679	0.0	0.596	0.596	0.474	0.499	0.751	0.942	0.581	0.823	0.0	0.0	0.0	0.0	0.0	0.0	0.0	0.0	0.62	0.379	0.553	0.524	0.644	0.755	0.648	0.617	0.052	0.688	0.746	0.571	0.04	0.612	0.864	0.177	0.733	0.301	0.423	0.825	0.876	0.192	0.65	0.615	0.778	0.527	0.161	0.787	0.68	0.422
1	0.55	0.474	0.222	0.377	0.247	0.567	0.392	0.703	0.769	0.501	0.677	0.687	0.664	0.692	0.682	0.559	0.569	0.559	0.634	0.74	0.625	0.57	0.584	0.429	0.577	0.516	0.205	0.001	0.634	0.719	0.671	0.037	0.667	0.778	0.046	0.525	0.208	0.557	0.934	0.787	0.146	0.711	0.517	0.684	0.582	0.119	0.653	0.667	0.571
1	0.468	0.306	0.0	0.626	0.626	0.513	0.536	0.547	0.686	0.239	0.492	0.0	0.0	0.0	0.0	0.0	0.0	0.0	0.0	0.655	0.422	0.465	0.527	0.485	0.584	0.618	0.85	0.166	0.825	0.846	0.597	0.037	0.685	0.174	0.002	0.597	0.268	0.483	0.969	0.741	0.127	0.647	0.449	0.697	0.643	0.354	0.648	0.656	0.477
1	0.289	0.503	0.167	0.399	0.279	0.217	0.194	0.663	0.762	0.501	0.655	0.738	0.51	0.738	0.667	0.481	0.522	0.481	0.56	0.565	0.525	0.625	0.337	0.358	0.621	0.499	0.674	0.18	0.78	0.766	0.62	0.147	0.524	0.429	0.026	0.597	0.268	0.295	0.86	0.897	0.245	0.521	0.386	0.71	0.412	0.135	0.647	0.646	0.327
1	0.256	0.631	0.167	0.38	0.246	0.192	0.165	0.807	0.683	0.676	0.699	0.89	0.58	0.89	0.835	0.401	0.48	0.433	0.505	0.567	0.674	0.532	0.287	0.293	0.755	0.667	0.516	0.084	0.859	0.835	0.563	0.121	0.85	0.696	0.185	0.608	0.163	0.248	0.754	0.779	0.064	0.362	0.078	1.0	0.496	0.367	0.713	0.509	0.32
1	0.524	0.315	0.0	0.665	0.665	0.564	0.585	0.552	0.692	0.247	0.5	0.0	0.0	0.0	0.0	0.0	0.0	0.0	0.0	0.701	0.481	0.585	0.592	0.56	0.599	0.519	0.615	0.026	0.99	0.869	0.39	0.004	0.304	0.554	0.012	0.813	0.523	0.539	0.988	0.819	0.399	0.7	0.543	0.732	0.683	0.356	0.555	0.57	0.513
1	0.467	0.315	0.111	0.31	0.3	0.496	0.388	0.605	0.688	0.336	0.534	0.631	0.631	0.796	0.75	0.467	0.542	0.467	0.561	0.698	0.693	0.604	0.478	0.317	0.465	0.407	0.618	0.04	0.588	0.672	0.468	0.013	0.452	0.78	0.079	0.548	0.33	0.476	0.925	0.782	0.269	0.613	0.311	0.626	0.597	0.235	0.587	0.67	0.51
1	0.184	0.425	0.056	0.266	0.266	0.217	0.196	0.686	0.74	0.472	0.639	0.9	0.9	0.9	0.9	0.469	0.582	0.469	0.582	0.5	0.518	0.581	0.242	0.343	0.525	0.471	0.583	0.203	0.55	0.658	0.688	0.475	0.627	0.762	0.449	0.554	0.237	0.073	0.253	0.601	0.126	0.464	0.419	0.646	0.152	0.018	0.664	0.674	0.227
1	0.299	0.447	0.389	0.295	0.243	0.099	0.111	0.764	0.528	0.604	0.616	0.631	0.62	0.764	0.712	0.456	0.457	0.5	0.525	0.578	0.566	0.537	0.383	0.493	0.678	0.612	0.0	0.001	0.634	0.719	0.571	0.096	0.61	0.698	0.14	0.716	0.297	0.299	0.81	0.793	0.176	0.566	0.58	0.728	0.421	0.137	0.803	0.724	0.305
0	0.251	0.312	0.0	0.474	0.474	0.314	0.347	0.551	0.691	0.245	0.498	0.0	0.0	0.0	0.0	0.0	0.0	0.0	0.0	0.582	0.819	0.642	0.233	0.179	0.79	0.592	0.399	0.041	0.634	0.719	0.783	0.608	0.713	0.696	0.191	0.595	0.212	0.165	0.353	0.825	0.132	0.33	0.053	0.592	0.438	0.222	0.706	0.772	0.329
0	0.189	0.438	0.056	0.365	0.345	0.172	0.2	0.734	0.603	0.553	0.59	0.616	0.616	0.616	0.616	0.449	0.557	0.449	0.557	0.475	0.375	0.577	0.322	0.658	0.641	0.553	0.34	0.042	0.634	0.719	0.663	0.386	0.576	0.707	0.307	0.73	0.318	0.126	0.439	0.833	0.203	0.526	0.797	0.698	0.289	0.079	0.664	0.674	0.152
0	0.187	0.364	0.111	0.075	0.075	0.158	0.144	0.409	0.512	0.351	0.456	0.583	0.533	0.583	0.562	0.462	0.525	0.462	0.548	0.435	0.239	0.537	0.266	0.416	0.557	0.532	0.708	0.43	0.697	0.757	0.496	0.115	0.648	0.777	0.485	0.551	0.226	0.141	0.518	0.733	0.144	0.385	0.172	0.707	0.518	0.707	0.609	0.623	0.208
0	0.442	0.076	0.0	0.608	0.608	0.489	0.514	0.422	0.529	0.029	0.289	0.0	0.0	0.0	0.0	0.0	0.0	0.0	0.0	0.657	0.515	0.545	0.519	0.547	0.498	0.483	0.18	0.002	0.634	0.719	0.519	0.024	0.766	0.516	0.017	0.597	0.268	0.458	0.967	0.71	0.085	0.631	0.449	0.613	0.658	0.483	0.677	0.737	0.436
0	0.431	0.292	0.389	0.319	0.223	0.401	0.225	0.598	0.648	0.351	0.502	0.603	0.413	0.732	0.627	0.431	0.444	0.473	0.516	0.632	0.421	0.579	0.508	0.542	0.498	0.453	0.743	0.109	0.716	0.752	0.468	0.018	0.629	0.799	0.113	0.403	0.18	0.437	0.896	0.761	0.16	0.642	0.545	0.661	0.524	0.15	0.477	0.564	0.442
0	0.325	0.317	0.0	0.526	0.526	0.382	0.411	0.553	0.694	0.249	0.502	0.0	0.0	0.0	0.0	0.0	0.0	0.0	0.0	0.563	0.396	0.553	0.433	0.624	0.678	0.598	0.519	0.054	0.402	0.565	0.274	0.007	0.541	0.613	0.069	0.557	0.282	0.341	0.94	0.813	0.219	0.581	0.573	0.722	0.564	0.435	0.769	0.709	0.296
0	0.245	0.539	0.111	0.405	0.304	0.225	0.195	0.752	0.594	0.584	0.633	0.64	0.564	0.64	0.61	0.511	0.623	0.511	0.628	0.549	0.592	0.491	0.283	0.308	0.683	0.659	0.607	0.157	0.572	0.705	0.77	0.572	0.626	0.255	0.009	0.597	0.268	0.199	0.525	0.638	0.136	0.454	0.248	0.737	0.401	0.161	0.622	0.612	0.302
0	0.343	0.117	0.167	0.357	0.357	0.236	0.242	0.433	0.543	0.082	0.323	0.671	0.671	0.75	0.709	0.347	0.429	0.351	0.432	0.628	0.733	0.147	0.351	0.264	0.0	0.47	0.523	0.049	0.468	0.798	0.597	0.087	0.354	0.439	0.02	0.597	0.268	0.355	0.914	0.158	0.189	0.515	0.247	0.416	0.471	0.164	0.298	0.63	0.401
0	0.459	0.22	0.0	0.62	0.62	0.504	0.528	0.501	0.628	0.161	0.416	0.0	0.0	0.0	0.0	0.0	0.0	0.0	0.0	0.688	0.646	0.616	0.472	0.319	0.438	0.378	0.738	0.088	0.809	0.783	0.597	0.04	0.435	0.734	0.063	0.498	0.324	0.468	0.918	0.813	0.288	0.63	0.396	0.617	0.45	0.063	0.48	0.6	0.504
0	0.375	0.196	0.0	0.56	0.56	0.427	0.454	0.487	0.611	0.138	0.394	0.0	0.0	0.0	0.0	0.0	0.0	0.0	0.0	0.592	0.392	0.514	0.481	0.649	0.567	0.56	0.498	0.035	0.585	0.704	0.519	0.039	0.588	0.533	0.031	0.597	0.268	0.389	0.945	0.733	0.176	0.61	0.564	0.667	0.602	0.449	0.667	0.689	0.346
0	0.497	0.279	0.0	0.647	0.647	0.539	0.561	0.533	0.668	0.214	0.468	0.0	0.0	0.0	0.0	0.0	0.0	0.0	0.0	0.673	0.421	0.598	0.586	0.644	0.557	0.479	0.384	0.007	0.634	0.719	0.414	0.007	0.518	0.503	0.011	0.597	0.268	0.513	0.987	0.787	0.227	0.702	0.667	0.697	0.654	0.325	0.554	0.593	0.461
0	0.506	0.254	0.056	0.631	0.467	0.52	0.476	0.537	0.546	0.223	0.394	0.598	0.598	0.598	0.598	0.348	0.432	0.348	0.432	0.689	0.478	0.293	0.565	0.504	0.527	0.758	0.782	0.085	0.678	0.851	0.361	0.004	0.641	0.716	0.041	0.684	0.272	0.519	0.965	0.546	0.106	0.685	0.521	0.652	0.64	0.269	0.662	0.697	0.51
0	0.534	0.238	0.111	0.364	0.364	0.542	0.446	0.701	0.6	0.497	0.578	0.815	0.507	0.815	0.76	0.4	0.496	0.468	0.538	0.717	0.539	0.583	0.593	0.521	0.557	0.491	0.205	0.001	0.634	0.719	0.688	0.048	0.669	0.747	0.041	0.598	0.232	0.541	0.929	0.776	0.143	0.709	0.558	0.674	0.651	0.251	0.654	0.676	0.533
0	0.438	0.283	0.0	0.605	0.605	0.486	0.51	0.535	0.671	0.219	0.472	0.0	0.0	0.0	0.0	0.0	0.0	0.0	0.0	0.653	0.503	0.25	0.509	0.518	0.584	0.847	0.607	0.044	0.638	0.85	0.324	0.004	0.38	0.482	0.014	0.597	0.268	0.456	0.987	0.557	0.275	0.652	0.576	0.712	0.565	0.211	0.523	0.559	0.437
0	0.472	0.49	0.167	0.198	0.198	0.497	0.354	0.676	0.791	0.456	0.663	0.623	0.432	0.623	0.559	0.491	0.52	0.491	0.556	0.677	0.525	0.526	0.542	0.534	0.631	0.592	0.293	0.005	0.634	0.719	0.762	0.123	0.607	0.174	0.002	0.597	0.268	0.478	0.9	0.782	0.175	0.68	0.618	0.722	0.55	0.148	0.662	0.647	0.47
0	0.438	0.191	0.0	0.605	0.605	0.485	0.51	0.485	0.608	0.134	0.39	0.0	0.0	0.0	0.0	0.0	0.0	0.0	0.0	0.658	0.536	0.505	0.501	0.484	0.463	0.493	0.601	0.043	0.51	0.661	0.671	0.079	0.556	0.466	0.012	0.597	0.268	0.449	0.927	0.664	0.179	0.621	0.414	0.631	0.641	0.422	0.58	0.661	0.446
0	0.411	0.369	0.111	0.563	0.276	0.431	0.339	0.589	0.674	0.309	0.526	0.608	0.593	0.608	0.601	0.465	0.536	0.465	0.556	0.666	0.708	0.524	0.433	0.328	0.631	0.595	0.384	0.013	0.634	0.719	0.361	0.009	0.694	0.418	0.011	0.597	0.268	0.429	0.985	0.767	0.129	0.571	0.289	0.701	0.489	0.124	0.682	0.674	0.466
0	0.455	0.2	0.0	0.617	0.617	0.501	0.525	0.49	0.614	0.142	0.398	0.0	0.0	0.0	0.0	0.0	0.0	0.0	0.0	0.66	0.488	0.553	0.521	0.508	0.433	0.427	0.698	0.071	0.818	0.809	0.361	0.006	0.79	0.489	0.014	0.597	0.268	0.472	0.985	0.698	0.072	0.65	0.504	0.575	0.601	0.261	0.794	0.835	0.463
0	0.092	0.362	0.111	0.189	0.189	0.053	0.062	0.6	0.692	0.328	0.552	0.493	0.493	0.617	0.576	0.471	0.488	0.471	0.536	0.45	0.559	0.507	0.111	0.209	0.161	0.237	0.545	0.291	0.586	0.707	0.556	0.335	0.644	0.64	0.377	0.351	0.15	0.03	0.426	0.511	0.097	0.33	0.178	0.499	0.31	0.185	0.664	0.674	0.155
0	0.24	0.303	0.0	0.466	0.466	0.304	0.337	0.546	0.685	0.237	0.49	0.0	0.0	0.0	0.0	0.0	0.0	0.0	0.0	0.467	0.238	0.646	0.331	0.491	0.498	0.396	0.734	0.358	0.547	0.634	0.434	0.051	0.504	0.728	0.25	0.451	0.264	0.234	0.759	0.684	0.214	0.502	0.433	0.681	0.489	0.38	0.544	0.599	0.247
0	0.162	0.476	0.056	0.401	0.159	0.219	0.177	0.636	0.797	0.472	0.677	0.692	0.692	0.692	0.692	0.442	0.548	0.442	0.548	0.346	0.089	0.862	0.344	0.95	0.483	0.223	0.368	0.06	0.634	0.719	0.0	0.123	0.599	0.599	0.116	0.597	0.268	0.339	0.808	0.724	0.175	0.52	0.89	0.631	0.46	0.483	0.654	0.709	0.013
0	0.428	0.265	0.0	0.598	0.598	0.476	0.501	0.525	0.658	0.202	0.456	0.0	0.0	0.0	0.0	0.0	0.0	0.0	0.0	0.668	0.645	0.568	0.466	0.385	0.475	0.446	0.501	0.025	0.682	0.738	0.643	0.069	0.524	0.58	0.029	0.593	0.303	0.438	0.922	0.75	0.216	0.633	0.507	0.635	0.357	0.032	0.664	0.674	0.458
0	0.54	0.204	0.0	0.677	0.677	0.579	0.599	0.492	0.617	0.146	0.402	0.0	0.0	0.0	0.0	0.0	0.0	0.0	0.0	0.722	0.545	0.505	0.594	0.502	0.542	0.55	0.553	0.017	0.575	0.701	0.578	0.019	0.576	0.516	0.009	0.597	0.268	0.554	0.978	0.71	0.178	0.697	0.473	0.645	0.693	0.351	0.694	0.723	0.546
0	0.181	0.38	0.111	0.135	0.135	0.196	0.139	0.773	0.705	0.619	0.655	0.748	0.748	0.751	0.75	0.507	0.568	0.507	0.598	0.544	0.865	0.579	0.148	0.138	0.535	0.479	0.293	0.032	0.634	0.719	0.74	0.705	0.642	0.616	0.18	0.561	0.232	0.078	0.28	0.718	0.144	0.247	0.026	0.491	0.303	0.098	0.664	0.674	0.269
0	0.514	0.204	0.0	0.658	0.658	0.555	0.576	0.492	0.617	0.146	0.402	0.0	0.0	0.0	0.0	0.0	0.0	0.0	0.0	0.715	0.607	0.56	0.557	0.446	0.611	0.549	0.306	0.004	0.634	0.719	0.726	0.072	0.644	0.308	0.003	0.597	0.268	0.523	0.94	0.787	0.157	0.679	0.463	0.699	0.639	0.253	0.697	0.684	0.531
0	0.448	0.297	0.056	0.583	0.456	0.456	0.425	0.553	0.635	0.249	0.464	0.542	0.542	0.542	0.542	0.394	0.489	0.394	0.489	0.67	0.571	0.493	0.502	0.453	0.688	0.659	0.574	0.035	0.533	0.68	0.647	0.063	0.621	0.406	0.008	0.597	0.268	0.46	0.944	0.764	0.164	0.643	0.49	0.747	0.558	0.187	0.714	0.66	0.466
0	0.413	0.328	0.0	0.588	0.588	0.463	0.488	0.56	0.702	0.26	0.512	0.0	0.0	0.0	0.0	0.0	0.0	0.0	0.0	0.66	0.651	0.535	0.453	0.385	0.577	0.548	0.437	0.018	0.634	0.719	0.496	0.025	0.629	0.466	0.015	0.597	0.268	0.43	0.968	0.747	0.157	0.616	0.463	0.68	0.463	0.098	0.683	0.69	0.444
0	0.461	0.187	0.0	0.621	0.621	0.507	0.53	0.482	0.605	0.13	0.386	0.0	0.0	0.0	0.0	0.0	0.0	0.0	0.0	0.649	0.41	0.509	0.557	0.654	0.594	0.583	0.368	0.008	0.634	0.719	0.538	0.025	0.637	0.255	0.003	0.597	0.268	0.477	0.979	0.756	0.154	0.693	0.768	0.697	0.529	0.129	0.641	0.651	0.427
0	0.267	0.243	0.222	0.208	0.208	0.199	0.145	0.704	0.56	0.503	0.478	0.842	0.533	0.842	0.753	0.354	0.424	0.43	0.457	0.559	0.573	0.543	0.293	0.285	0.512	0.496	0.669	0.202	0.493	0.635	0.578	0.126	0.589	0.466	0.038	0.597	0.268	0.275	0.868	0.649	0.157	0.461	0.232	0.645	0.352	0.09	0.664	0.674	0.331
0	0.439	0.238	0.0	0.606	0.606	0.486	0.511	0.51	0.64	0.177	0.432	0.0	0.0	0.0	0.0	0.0	0.0	0.0	0.0	0.631	0.391	0.514	0.541	0.672	0.52	0.526	0.392	0.012	0.634	0.719	0.324	0.004	0.266	0.663	0.046	0.544	0.475	0.454	0.961	0.71	0.414	0.672	0.712	0.671	0.592	0.266	0.5	0.573	0.4
0	0.417	0.366	0.167	0.258	0.231	0.433	0.306	0.713	0.718	0.518	0.604	0.571	0.42	0.615	0.567	0.53	0.386	0.53	0.521	0.651	0.577	0.568	0.479	0.47	0.644	0.563	0.384	0.013	0.634	0.719	0.571	0.043	0.697	0.503	0.018	0.597	0.268	0.431	0.951	0.796	0.133	0.621	0.479	0.718	0.565	0.243	0.745	0.698	0.431
0	0.379	0.173	0.0	0.563	0.563	0.431	0.458	0.475	0.595	0.118	0.375	0.0	0.0	0.0	0.0	0.0	0.0	0.0	0.0	0.63	0.589	0.533	0.441	0.452	0.421	0.435	0.384	0.017	0.634	0.719	0.361	0.01	0.608	0.429	0.015	0.597	0.268	0.398	0.98	0.667	0.151	0.582	0.405	0.551	0.563	0.306	0.676	0.789	0.399
0	0.337	0.258	0.0	0.534	0.534	0.392	0.421	0.521	0.654	0.196	0.45	0.0	0.0	0.0	0.0	0.0	0.0	0.0	0.0	0.602	0.571	0.398	0.395	0.412	0.557	0.665	0.586	0.076	0.578	0.747	0.585	0.082	0.496	0.466	0.024	0.597	0.268	0.349	0.914	0.641	0.21	0.539	0.338	0.788	0.546	0.343	0.439	0.446	0.365
0	0.252	0.151	0.056	0.356	0.356	0.257	0.255	0.46	0.577	0.099	0.353	0.487	0.487	0.487	0.487	0.407	0.505	0.407	0.505	0.55	0.571	0.39	0.318	0.401	0.594	0.698	0.519	0.088	0.685	0.811	0.603	0.166	0.67	0.58	0.09	0.287	0.11	0.25	0.793	0.629	0.111	0.505	0.414	0.723	0.45	0.245	0.555	0.575	0.276
0	0.249	0.247	0.0	0.472	0.472	0.312	0.345	0.515	0.646	0.186	0.44	0.0	0.0	0.0	0.0	0.0	0.0	0.0	0.0	0.5	0.328	0.511	0.379	0.688	0.371	0.418	0.468	0.065	0.318	0.508	0.434	0.048	0.759	0.87	0.583	0.382	0.115	0.196	0.494	0.621	0.068	0.544	0.645	0.614	0.489	0.359	0.379	0.519	0.213
0	0.47	0.528	0.0	0.627	0.627	0.514	0.537	0.669	0.838	0.443	0.689	0.0	0.0	0.0	0.0	0.0	0.0	0.0	0.0	0.65	0.392	0.551	0.566	0.664	0.621	0.563	0.501	0.019	0.362	0.532	0.663	0.061	0.552	0.516	0.014	0.597	0.268	0.48	0.94	0.793	0.208	0.693	0.721	0.709	0.6	0.237	0.676	0.664	0.432
0	0.331	0.301	0.0	0.53	0.53	0.387	0.416	0.545	0.683	0.235	0.488	0.0	0.0	0.0	0.0	0.0	0.0	0.0	0.0	0.551	0.331	0.635	0.416	0.516	0.446	0.367	0.76	0.23	0.697	0.722	0.483	0.04	0.549	0.735	0.145	0.43	0.231	0.335	0.852	0.753	0.202	0.551	0.399	0.661	0.572	0.451	0.474	0.562	0.338
0	0.228	0.465	0.056	0.443	0.233	0.274	0.234	0.629	0.789	0.441	0.657	0.431	0.431	0.431	0.431	0.476	0.591	0.476	0.591	0.482	0.309	0.7	0.35	0.632	0.559	0.398	0.569	0.139	0.519	0.597	0.483	0.079	0.626	0.696	0.221	0.69	0.281	0.222	0.758	0.744	0.158	0.464	0.311	0.648	0.489	0.412	0.748	0.751	0.253
0	0.294	0.279	0.056	0.39	0.39	0.294	0.292	0.547	0.658	0.239	0.474	0.656	0.656	0.656	0.656	0.383	0.475	0.383	0.475	0.553	0.441	0.667	0.391	0.545	0.562	0.425	0.559	0.084	0.685	0.705	0.414	0.03	0.824	0.732	0.182	0.856	0.245	0.297	0.831	0.764	0.071	0.549	0.501	0.602	0.51	0.325	0.902	0.868	0.295
0	0.52	0.44	0.389	0.208	0.208	0.523	0.303	1.0	0.737	1.0	0.829	0.057	0.057	0.555	0.467	1.0	0.666	1.0	0.793	0.735	0.728	0.579	0.522	0.312	0.599	0.524	0.399	0.007	0.634	0.719	0.453	0.007	0.642	0.174	0.002	0.597	0.268	0.536	0.994	0.807	0.163	0.656	0.345	0.689	0.589	0.153	0.713	0.7	0.566
0	0.394	0.346	0.056	0.361	0.361	0.423	0.378	0.64	0.7	0.396	0.578	0.464	0.464	0.464	0.464	0.611	0.758	0.611	0.758	0.611	0.429	0.488	0.495	0.637	0.616	0.618	0.246	0.006	0.634	0.719	0.721	0.153	0.565	0.721	0.089	0.608	0.286	0.389	0.805	0.753	0.193	0.65	0.762	0.707	0.477	0.124	0.676	0.665	0.361
0	0.256	0.173	0.056	0.397	0.397	0.227	0.258	0.411	0.515	0.214	0.369	0.668	0.668	0.668	0.668	0.427	0.53	0.427	0.53	0.548	0.546	0.702	0.348	0.504	0.673	0.473	0.227	0.013	0.634	0.719	0.634	0.202	0.778	0.735	0.238	0.543	0.169	0.231	0.645	0.92	0.122	0.526	0.51	0.709	0.338	0.084	0.664	0.674	0.279
0	0.234	0.0	0.111	0.424	0.253	0.249	0.185	0.363	0.412	0.173	0.253	0.54	0.464	0.54	0.51	0.346	0.429	0.362	0.439	0.493	0.336	0.47	0.371	0.713	0.458	0.522	0.329	0.029	0.634	0.719	0.519	0.1	0.58	0.429	0.037	0.597	0.268	0.247	0.89	0.621	0.156	0.553	0.783	0.605	0.421	0.211	0.65	0.726	0.182
0	0.169	0.456	0.056	0.383	0.273	0.196	0.183	0.629	0.789	0.381	0.627	0.745	0.745	0.745	0.745	0.46	0.571	0.46	0.571	0.493	0.53	0.541	0.267	0.479	0.426	0.433	0.359	0.054	0.634	0.719	0.274	0.022	0.784	0.568	0.142	0.456	0.134	0.181	0.869	0.716	0.078	0.459	0.441	0.641	0.076	0.008	0.664	0.674	0.21
0	0.371	0.254	0.0	0.558	0.558	0.423	0.451	0.519	0.651	0.192	0.446	0.0	0.0	0.0	0.0	0.0	0.0	0.0	0.0	0.618	0.542	0.554	0.447	0.504	0.507	0.482	0.368	0.016	0.634	0.719	0.361	0.012	0.671	0.466	0.02	0.597	0.268	0.39	0.977	0.73	0.132	0.59	0.468	0.699	0.573	0.354	0.466	0.527	0.375
0	0.334	0.33	0.0	0.532	0.532	0.39	0.419	0.561	0.703	0.262	0.514	0.0	0.0	0.0	0.0	0.0	0.0	0.0	0.0	0.613	0.657	0.56	0.308	0.185	0.691	0.602	0.747	0.209	0.826	0.811	0.519	0.051	0.733	0.474	0.026	0.597	0.268	0.35	0.938	0.83	0.124	0.512	0.256	0.777	0.281	0.029	0.664	0.674	0.401
0	0.392	0.074	0.0	0.573	0.573	0.443	0.47	0.421	0.528	0.027	0.287	0.0	0.0	0.0	0.0	0.0	0.0	0.0	0.0	0.614	0.446	0.511	0.486	0.597	0.458	0.484	0.477	0.026	0.753	0.795	0.556	0.046	0.383	0.847	0.198	0.485	0.356	0.388	0.805	0.701	0.304	0.624	0.58	0.631	0.579	0.325	0.547	0.638	0.377
0	0.509	0.137	0.0	0.655	0.655	0.55	0.572	0.455	0.571	0.085	0.343	0.0	0.0	0.0	0.0	0.0	0.0	0.0	0.0	0.677	0.406	0.551	0.598	0.657	0.582	0.537	0.463	0.012	0.453	0.604	0.529	0.016	0.617	0.803	0.07	0.502	0.223	0.517	0.931	0.773	0.168	0.715	0.7	0.688	0.634	0.251	0.659	0.67	0.475
0	0.297	0.178	0.056	0.472	0.363	0.312	0.294	0.418	0.525	0.4	0.464	0.519	0.519	0.519	0.519	0.39	0.484	0.39	0.484	0.522	0.302	0.543	0.431	0.755	0.51	0.494	0.368	0.025	0.634	0.719	0.496	0.055	0.362	0.726	0.171	0.564	0.399	0.297	0.818	0.727	0.327	0.57	0.623	0.657	0.584	0.631	0.609	0.66	0.223
0	0.372	0.067	0.0	0.558	0.558	0.424	0.452	0.417	0.523	0.021	0.281	0.0	0.0	0.0	0.0	0.0	0.0	0.0	0.0	0.602	0.452	0.528	0.444	0.489	0.609	0.576	0.709	0.13	0.588	0.7	0.434	0.021	0.626	0.766	0.136	0.518	0.225	0.377	0.875	0.75	0.159	0.579	0.41	0.699	0.582	0.38	0.627	0.64	0.384
0	0.469	0.317	0.0	0.627	0.627	0.514	0.537	0.553	0.694	0.249	0.502	0.0	0.0	0.0	0.0	0.0	0.0	0.0	0.0	0.695	0.655	0.541	0.474	0.301	0.686	0.615	0.765	0.096	0.504	0.643	0.453	0.012	0.437	0.174	0.002	0.597	0.268	0.487	0.99	0.767	0.277	0.61	0.295	0.749	0.598	0.232	0.691	0.646	0.515
0	0.326	0.267	0.056	0.415	0.415	0.32	0.319	0.575	0.626	0.287	0.476	0.457	0.457	0.457	0.457	0.331	0.411	0.331	0.411	0.553	0.354	0.371	0.448	0.705	0.53	0.672	0.359	0.019	0.634	0.719	0.571	0.081	0.567	0.735	0.151	0.708	0.316	0.325	0.815	0.595	0.158	0.599	0.693	0.641	0.49	0.219	0.763	0.764	0.297
0	0.392	0.231	0.0	0.573	0.573	0.443	0.47	0.507	0.635	0.171	0.426	0.0	0.0	0.0	0.0	0.0	0.0	0.0	0.0	0.624	0.499	0.585	0.479	0.563	0.569	0.497	0.18	0.004	0.634	0.719	0.453	0.021	0.693	0.516	0.024	0.597	0.268	0.409	0.966	0.782	0.132	0.615	0.529	0.662	0.601	0.396	0.702	0.714	0.379
0	0.496	0.503	0.111	0.441	0.391	0.499	0.413	0.682	0.805	0.526	0.709	0.371	0.371	0.605	0.553	0.533	0.645	0.533	0.653	0.714	0.677	0.604	0.513	0.348	0.77	0.613	0.579	0.026	0.481	0.605	0.7	0.067	0.664	0.528	0.014	0.597	0.268	0.505	0.936	0.882	0.167	0.657	0.413	0.786	0.555	0.132	0.768	0.664	0.533
0	0.392	0.353	0.0	0.572	0.572	0.443	0.469	0.573	0.718	0.282	0.534	0.0	0.0	0.0	0.0	0.0	0.0	0.0	0.0	0.601	0.386	0.551	0.482	0.579	0.594	0.546	0.702	0.109	0.727	0.768	0.274	0.004	0.463	0.219	0.003	0.597	0.268	0.412	0.995	0.784	0.262	0.604	0.47	0.744	0.629	0.515	0.58	0.577	0.376
0	0.244	0.36	0.056	0.377	0.377	0.229	0.248	0.552	0.692	0.318	0.534	0.513	0.513	0.513	0.513	0.491	0.609	0.491	0.609	0.424	0.133	0.581	0.412	0.936	0.517	0.465	0.329	0.028	0.634	0.719	0.508	0.087	0.709	0.814	0.423	0.449	0.162	0.21	0.591	0.761	0.121	0.561	0.796	0.694	0.547	0.633	0.497	0.555	0.1
0	0.492	0.274	0.0	0.643	0.643	0.534	0.557	0.53	0.665	0.21	0.464	0.0	0.0	0.0	0.0	0.0	0.0	0.0	0.0	0.701	0.602	0.577	0.54	0.452	0.527	0.475	0.246	0.004	0.634	0.719	0.39	0.006	0.46	0.503	0.011	0.597	0.268	0.508	0.988	0.773	0.262	0.675	0.514	0.654	0.586	0.179	0.668	0.7	0.507
0	0.496	0.117	0.0	0.646	0.646	0.538	0.56	0.444	0.557	0.066	0.325	0.0	0.0	0.0	0.0	0.0	0.0	0.0	0.0	0.689	0.511	0.553	0.562	0.532	0.666	0.592	0.55	0.022	0.606	0.702	0.563	0.024	0.618	0.635	0.026	0.734	0.298	0.509	0.961	0.813	0.176	0.681	0.532	0.731	0.646	0.306	0.708	0.668	0.494
0	0.462	0.364	0.0	0.621	0.621	0.507	0.53	0.579	0.726	0.293	0.544	0.0	0.0	0.0	0.0	0.0	0.0	0.0	0.0	0.661	0.473	0.612	0.54	0.566	0.666	0.54	0.559	0.029	0.899	0.823	0.678	0.072	0.634	0.842	0.122	0.748	0.294	0.46	0.845	0.859	0.177	0.661	0.543	0.718	0.644	0.375	0.761	0.708	0.448
0	0.341	0.252	0.0	0.536	0.536	0.396	0.425	0.518	0.649	0.19	0.444	0.0	0.0	0.0	0.0	0.0	0.0	0.0	0.0	0.569	0.385	0.65	0.442	0.601	0.446	0.355	0.615	0.089	0.28	0.422	0.629	0.112	0.521	0.844	0.273	0.354	0.215	0.32	0.69	0.764	0.221	0.579	0.508	0.683	0.59	0.501	0.427	0.508	0.318
0	0.524	0.162	0.167	0.367	0.27	0.545	0.399	0.546	0.577	0.237	0.436	0.778	0.633	0.778	0.741	0.388	0.47	0.401	0.484	0.702	0.483	0.56	0.595	0.573	0.616	0.553	0.468	0.011	0.599	0.695	0.39	0.004	0.65	0.533	0.011	0.597	0.268	0.539	0.989	0.799	0.157	0.705	0.568	0.705	0.679	0.343	0.688	0.674	0.51
0	0.514	0.348	0.056	0.282	0.282	0.55	0.483	0.432	0.542	0.287	0.42	0.848	0.848	0.848	0.848	0.409	0.507	0.409	0.507	0.713	0.594	0.551	0.559	0.456	0.683	0.604	0.419	0.008	0.634	0.719	0.468	0.01	0.605	0.449	0.008	0.597	0.268	0.529	0.988	0.819	0.184	0.694	0.549	0.749	0.553	0.116	0.647	0.618	0.529
0	0.25	0.366	0.056	0.27	0.27	0.289	0.253	0.645	0.714	0.404	0.59	0.649	0.649	0.649	0.649	0.476	0.591	0.476	0.591	0.524	0.432	0.537	0.313	0.391	0.584	0.551	0.685	0.247	0.744	0.781	0.591	0.154	0.67	0.449	0.038	0.597	0.268	0.256	0.845	0.787	0.145	0.495	0.379	0.742	0.44	0.227	0.599	0.593	0.281
0	0.409	0.249	0.0	0.584	0.584	0.458	0.484	0.517	0.648	0.188	0.442	0.0	0.0	0.0	0.0	0.0	0.0	0.0	0.0	0.629	0.473	0.457	0.497	0.583	0.488	0.558	0.376	0.013	0.634	0.719	0.361	0.009	0.556	0.869	0.205	0.457	0.238	0.407	0.831	0.672	0.181	0.634	0.579	0.661	0.594	0.335	0.534	0.606	0.392
0	0.596	0.431	0.056	0.386	0.386	0.623	0.554	0.656	0.769	0.423	0.635	0.726	0.726	0.726	0.726	0.453	0.562	0.453	0.562	0.74	0.459	0.572	0.662	0.594	0.619	0.545	0.618	0.017	0.598	0.69	0.434	0.003	0.531	0.774	0.034	0.595	0.3	0.606	0.972	0.807	0.223	0.755	0.609	0.724	0.72	0.314	0.61	0.612	0.576
0	0.275	0.189	0.056	0.468	0.312	0.306	0.275	0.476	0.597	0.186	0.408	0.405	0.405	0.405	0.405	0.482	0.598	0.482	0.598	0.561	0.552	0.486	0.334	0.386	0.374	0.444	0.597	0.121	0.733	0.795	0.563	0.106	0.601	0.781	0.281	0.461	0.217	0.257	0.689	0.641	0.15	0.443	0.178	0.627	0.52	0.404	0.546	0.64	0.323
0	0.322	0.155	0.0	0.523	0.523	0.379	0.408	0.465	0.583	0.101	0.359	0.0	0.0	0.0	0.0	0.0	0.0	0.0	0.0	0.609	0.686	0.512	0.345	0.295	0.361	0.408	0.553	0.068	0.73	0.784	0.414	0.025	0.472	0.616	0.072	0.389	0.259	0.336	0.923	0.678	0.235	0.52	0.304	0.602	0.463	0.177	0.469	0.604	0.37
0	0.311	0.166	0.0	0.516	0.516	0.369	0.399	0.471	0.591	0.111	0.369	0.0	0.0	0.0	0.0	0.0	0.0	0.0	0.0	0.524	0.279	0.576	0.443	0.746	0.525	0.476	0.519	0.059	0.616	0.7	0.483	0.046	0.603	0.643	0.092	0.595	0.263	0.321	0.891	0.721	0.165	0.595	0.73	0.64	0.553	0.43	0.7	0.73	0.239
0	0.412	0.198	0.111	0.568	0.265	0.438	0.34	0.482	0.402	0.367	0.375	0.592	0.587	0.592	0.59	0.43	0.491	0.43	0.512	0.64	0.525	0.6	0.483	0.504	0.485	0.424	0.539	0.035	0.73	0.751	0.483	0.022	0.703	0.816	0.144	0.643	0.232	0.415	0.868	0.741	0.119	0.623	0.505	0.609	0.57	0.261	0.708	0.759	0.419
0	0.446	0.292	0.056	0.589	0.428	0.464	0.424	0.46	0.577	0.823	0.703	0.43	0.43	0.43	0.43	0.704	0.873	0.704	0.873	0.626	0.352	0.583	0.546	0.665	0.485	0.44	0.665	0.061	0.695	0.74	0.274	0.003	0.732	0.599	0.029	0.759	0.254	0.463	0.977	0.71	0.099	0.647	0.518	0.604	0.673	0.541	0.662	0.736	0.417
0	0.255	0.36	0.056	0.46	0.265	0.296	0.257	0.609	0.468	0.342	0.4	0.527	0.527	0.527	0.527	0.43	0.533	0.43	0.533	0.602	1.0	0.553	0.067	0.0	0.505	0.481	0.318	0.024	0.634	0.719	0.678	0.28	0.61	0.439	0.035	0.597	0.268	0.246	0.745	0.733	0.164	0.0	0.452	0.679	0.499	0.253	0.664	0.674	0.358
0	0.362	0.157	0.0	0.552	0.552	0.416	0.444	0.466	0.585	0.103	0.361	0.0	0.0	0.0	0.0	0.0	0.0	0.0	0.0	0.625	0.622	0.503	0.418	0.416	0.631	0.614	0.392	0.019	0.634	0.719	0.361	0.012	0.095	0.0	0.0	0.597	0.268	0.383	0.991	0.761	0.683	0.548	0.313	0.731	0.556	0.319	0.69	0.658	0.397
0	0.45	0.474	0.056	0.377	0.377	0.48	0.428	0.775	0.782	0.623	0.739	0.607	0.607	0.607	0.607	0.528	0.655	0.528	0.655	0.665	0.533	0.495	0.5	0.439	0.552	0.567	0.734	0.09	0.494	0.654	0.816	0.208	0.586	0.623	0.032	0.562	0.26	0.443	0.804	0.67	0.163	0.642	0.477	0.696	0.533	0.145	0.532	0.579	0.475
0	0.215	0.097	0.0	0.448	0.448	0.281	0.315	0.433	0.543	0.047	0.307	0.0	0.0	0.0	0.0	0.0	0.0	0.0	0.0	0.473	0.306	0.403	0.359	0.741	0.406	0.548	0.34	0.036	0.634	0.719	0.434	0.06	0.611	0.584	0.118	0.42	0.195	0.224	0.858	0.552	0.123	0.459	0.323	0.62	0.576	1.0	0.511	0.621	0.169
0	0.38	0.202	0.0	0.565	0.565	0.432	0.46	0.491	0.615	0.144	0.4	0.0	0.0	0.0	0.0	0.0	0.0	0.0	0.0	0.579	0.326	0.488	0.487	0.658	0.512	0.546	0.669	0.096	0.573	0.708	0.274	0.004	0.923	0.794	0.153	0.593	0.134	0.386	0.875	0.655	0.01	0.643	0.769	0.648	0.44	0.098	0.81	0.786	0.35
0	0.265	0.416	0.0	0.484	0.484	0.327	0.359	0.607	0.762	0.34	0.59	0.0	0.0	0.0	0.0	0.0	0.0	0.0	0.0	0.514	0.344	0.497	0.368	0.556	0.545	0.56	0.647	0.178	0.776	0.812	0.496	0.069	0.722	0.11	0.002	0.597	0.268	0.284	0.944	0.716	0.105	0.523	0.458	0.663	0.517	0.42	0.647	0.68	0.263
0	0.306	0.236	0.0	0.512	0.512	0.364	0.395	0.509	0.638	0.175	0.43	0.0	0.0	0.0	0.0	0.0	0.0	0.0	0.0	0.56	0.442	0.451	0.414	0.611	0.408	0.504	0.329	0.018	0.634	0.719	0.274	0.009	0.187	0.682	0.121	0.503	0.55	0.317	0.897	0.601	0.488	0.579	0.634	0.617	0.496	0.264	0.541	0.646	0.285
0	0.379	0.074	0.0	0.564	0.564	0.431	0.458	0.421	0.528	0.027	0.287	0.0	0.0	0.0	0.0	0.0	0.0	0.0	0.0	0.577	0.32	0.402	0.495	0.706	0.334	0.494	0.576	0.054	0.608	0.763	0.597	0.069	0.487	0.174	0.002	0.597	0.268	0.393	0.944	0.511	0.187	0.635	0.718	0.558	0.574	0.338	0.546	0.697	0.327
0	0.342	0.33	0.056	0.324	0.324	0.376	0.333	0.76	0.663	0.596	0.649	0.709	0.709	0.709	0.709	0.411	0.51	0.411	0.51	0.595	0.512	0.459	0.404	0.43	0.505	0.567	0.666	0.121	0.648	0.762	0.597	0.088	0.563	0.822	0.235	0.661	0.304	0.329	0.741	0.609	0.163	0.564	0.429	0.653	0.48	0.179	0.734	0.739	0.37
0	0.204	0.51	0.167	0.233	0.233	0.161	0.121	0.595	0.746	0.538	0.657	0.766	0.561	0.766	0.692	0.412	0.511	0.57	0.607	0.514	0.53	0.663	0.283	0.426	0.312	0.237	0.501	0.107	0.792	0.758	0.556	0.16	0.484	0.69	0.249	0.333	0.227	0.185	0.67	0.876	0.266	0.451	0.32	0.56	0.465	0.385	0.414	0.595	0.23
0	0.263	0.274	0.056	0.436	0.367	0.265	0.264	0.561	0.592	0.262	0.442	0.49	0.49	0.49	0.49	0.466	0.578	0.466	0.578	0.541	0.477	0.621	0.352	0.495	0.483	0.405	0.545	0.095	0.927	0.831	0.738	0.407	0.604	0.705	0.188	0.392	0.187	0.214	0.518	0.885	0.198	0.541	0.57	0.632	0.365	0.103	0.664	0.674	0.273
0	0.211	0.355	0.056	0.283	0.283	0.242	0.219	0.585	0.715	0.303	0.542	0.64	0.64	0.64	0.64	0.413	0.512	0.413	0.512	0.322	0.037	0.446	0.392	1.0	0.379	0.485	0.437	0.068	0.634	0.719	0.274	0.016	0.469	0.656	0.192	0.592	0.335	0.217	0.834	0.509	0.198	0.561	1.0	0.556	0.446	0.309	0.644	0.765	0.054
0	0.36	0.627	0.0	0.55	0.55	0.414	0.442	0.723	0.906	0.534	0.777	0.0	0.0	0.0	0.0	0.0	0.0	0.0	0.0	0.601	0.481	0.472	0.44	0.51	0.686	0.678	0.609	0.076	0.813	0.839	0.519	0.043	0.729	0.544	0.035	0.397	0.133	0.375	0.938	0.784	0.116	0.578	0.439	0.724	0.508	0.208	0.746	0.694	0.385
0	0.528	0.164	0.0	0.668	0.668	0.568	0.588	0.47	0.589	0.109	0.367	0.0	0.0	0.0	0.0	0.0	0.0	0.0	0.0	0.698	0.45	0.562	0.601	0.583	0.629	0.559	0.671	0.037	0.641	0.718	0.721	0.063	0.648	0.11	0.0	0.597	0.268	0.538	0.95	0.802	0.158	0.703	0.543	0.702	0.699	0.401	0.726	0.698	0.512
0	0.333	0.133	0.0	0.531	0.531	0.389	0.418	0.453	0.568	0.08	0.339	0.0	0.0	0.0	0.0	0.0	0.0	0.0	0.0	0.571	0.415	0.415	0.443	0.641	0.465	0.581	0.34	0.017	0.634	0.719	0.563	0.072	0.565	0.599	0.06	0.734	0.325	0.343	0.894	0.575	0.154	0.577	0.523	0.591	0.597	0.559	0.671	0.751	0.299
0	0.276	0.283	0.0	0.491	0.491	0.336	0.368	0.535	0.671	0.219	0.472	0.0	0.0	0.0	0.0	0.0	0.0	0.0	0.0	0.574	0.641	0.493	0.282	0.237	0.374	0.434	0.656	0.175	0.211	0.402	0.614	0.154	0.377	0.654	0.124	0.721	0.437	0.271	0.776	0.506	0.265	0.493	0.311	0.532	0.322	0.063	0.664	0.674	0.331
0	0.226	0.701	0.056	0.434	0.272	0.262	0.232	0.778	0.878	0.627	0.805	0.538	0.538	0.538	0.538	0.58	0.72	0.58	0.72	0.548	0.672	0.535	0.285	0.364	0.688	0.621	0.227	0.016	0.634	0.719	0.659	0.296	0.572	0.741	0.301	0.762	0.329	0.178	0.518	0.744	0.187	0.417	0.186	0.727	0.316	0.082	0.664	0.674	0.296
0	0.46	0.297	0.056	0.351	0.351	0.493	0.436	0.81	0.649	0.68	0.681	0.679	0.679	0.679	0.679	0.448	0.556	0.448	0.556	0.67	0.525	0.457	0.53	0.526	0.505	0.571	0.431	0.013	0.634	0.719	0.764	0.135	0.663	0.329	0.005	0.597	0.268	0.464	0.887	0.632	0.115	0.641	0.443	0.642	0.667	0.464	0.627	0.682	0.458
0	0.148	0.351	0.0	0.401	0.401	0.22	0.257	0.572	0.717	0.28	0.532	0.0	0.0	0.0	0.0	0.0	0.0	0.0	0.0	0.482	0.54	0.618	0.174	0.242	0.666	0.536	0.597	0.279	0.534	0.635	0.361	0.054	0.665	0.61	0.214	0.807	0.297	0.149	0.786	0.687	0.126	0.368	0.185	0.775	0.289	0.106	0.664	0.674	0.217
0	0.239	0.373	0.0	0.465	0.465	0.303	0.336	0.584	0.732	0.301	0.552	0.0	0.0	0.0	0.0	0.0	0.0	0.0	0.0	0.517	0.432	0.197	0.346	0.562	0.465	0.825	0.486	0.077	0.394	0.715	0.609	0.187	0.631	0.841	0.521	0.523	0.224	0.173	0.431	0.213	0.024	0.536	0.63	0.65	0.383	0.142	0.538	0.618	0.233
0	0.397	0.236	0.0	0.576	0.576	0.448	0.474	0.509	0.638	0.175	0.43	0.0	0.0	0.0	0.0	0.0	0.0	0.0	0.0	0.608	0.404	0.507	0.489	0.593	0.453	0.485	0.65	0.077	0.378	0.563	0.468	0.022	0.54	0.679	0.066	0.436	0.238	0.409	0.929	0.626	0.18	0.607	0.47	0.639	0.622	0.464	0.538	0.626	0.388
0	0.204	0.29	0.0	0.44	0.44	0.271	0.306	0.539	0.675	0.225	0.478	0.0	0.0	0.0	0.0	0.0	0.0	0.0	0.0	0.523	0.586	0.574	0.293	0.459	0.522	0.475	0.18	0.013	0.634	0.719	0.529	0.132	0.428	0.619	0.159	0.636	0.376	0.2	0.766	0.802	0.29	0.492	0.498	0.657	0.348	0.129	0.664	0.674	0.224
0	0.556	0.092	0.0	0.688	0.688	0.593	0.613	0.431	0.54	0.043	0.303	0.0	0.0	0.0	0.0	0.0	0.0	0.0	0.0	0.703	0.395	0.532	0.632	0.617	0.584	0.556	0.787	0.064	0.739	0.781	0.361	0.003	0.373	0.568	0.011	0.611	0.406	0.57	0.99	0.767	0.326	0.727	0.586	0.679	0.709	0.367	0.693	0.696	0.535
0	0.52	0.16	0.0	0.662	0.662	0.56	0.581	0.467	0.586	0.105	0.363	0.0	0.0	0.0	0.0	0.0	0.0	0.0	0.0	0.697	0.473	0.507	0.596	0.593	0.572	0.571	0.205	0.002	0.634	0.719	0.754	0.085	0.554	0.668	0.027	0.441	0.232	0.525	0.909	0.744	0.197	0.708	0.611	0.696	0.665	0.311	0.595	0.623	0.5
0	0.421	0.339	0.0	0.593	0.593	0.469	0.495	0.566	0.709	0.27	0.522	0.0	0.0	0.0	0.0	0.0	0.0	0.0	0.0	0.654	0.575	0.537	0.473	0.433	0.552	0.527	0.611	0.052	0.802	0.808	0.708	0.117	0.582	0.84	0.157	0.318	0.166	0.411	0.78	0.816	0.196	0.615	0.436	0.702	0.545	0.195	0.385	0.459	0.447
0	0.344	0.342	0.0	0.538	0.538	0.398	0.427	0.567	0.711	0.272	0.524	0.0	0.0	0.0	0.0	0.0	0.0	0.0	0.0	0.577	0.412	0.566	0.452	0.642	0.579	0.522	0.376	0.019	0.634	0.719	0.738	0.24	0.614	0.549	0.04	0.843	0.33	0.336	0.772	0.77	0.169	0.614	0.725	0.667	0.462	0.15	0.83	0.781	0.316
0	0.554	0.231	0.0	0.686	0.686	0.591	0.611	0.507	0.635	0.171	0.426	0.0	0.0	0.0	0.0	0.0	0.0	0.0	0.0	0.732	0.555	0.579	0.604	0.496	0.587	0.516	0.505	0.011	0.746	0.766	0.603	0.022	0.738	0.731	0.034	0.489	0.165	0.564	0.957	0.799	0.115	0.718	0.537	0.688	0.655	0.227	0.682	0.683	0.56
0	0.351	0.335	0.0	0.544	0.544	0.406	0.434	0.563	0.706	0.266	0.518	0.0	0.0	0.0	0.0	0.0	0.0	0.0	0.0	0.616	0.605	0.562	0.377	0.316	0.569	0.519	0.694	0.136	0.782	0.789	0.585	0.075	0.689	0.596	0.052	0.615	0.23	0.361	0.898	0.779	0.134	0.55	0.345	0.693	0.457	0.137	0.609	0.634	0.397
0	0.405	0.398	0.056	0.249	0.249	0.448	0.388	0.683	0.743	0.468	0.639	0.532	0.532	0.532	0.532	0.563	0.699	0.563	0.699	0.615	0.415	0.472	0.504	0.634	0.475	0.532	0.472	0.024	0.651	0.758	0.656	0.088	0.584	0.821	0.156	0.666	0.295	0.4	0.804	0.615	0.153	0.654	0.737	0.63	0.521	0.174	0.636	0.699	0.372
0	0.177	0.198	0.056	0.276	0.276	0.205	0.19	0.518	0.6	0.19	0.412	0.75	0.75	0.75	0.75	0.359	0.445	0.359	0.445	0.5	0.542	0.335	0.208	0.265	0.423	0.635	0.613	0.255	0.359	0.619	0.453	0.088	0.454	0.38	0.038	0.597	0.268	0.193	0.897	0.402	0.181	0.374	0.162	0.693	0.376	0.201	0.408	0.485	0.242
0	0.177	0.38	0.056	0.338	0.338	0.16	0.19	0.708	0.608	0.509	0.572	0.471	0.471	0.471	0.471	0.452	0.561	0.452	0.561	0.547	0.913	0.455	0.111	0.091	0.314	0.424	0.263	0.028	0.634	0.719	0.754	0.802	0.577	0.0	0.0	0.597	0.268	0.093	0.345	0.411	0.108	0.0	0.452	0.679	0.499	0.253	0.664	0.674	0.358
0	0.381	0.267	0.0	0.565	0.565	0.433	0.46	0.526	0.66	0.204	0.458	0.0	0.0	0.0	0.0	0.0	0.0	0.0	0.0	0.647	0.696	0.446	0.347	0.183	0.582	0.634	0.762	0.169	0.323	0.538	0.684	0.127	0.547	0.554	0.032	0.666	0.314	0.386	0.871	0.543	0.157	0.521	0.204	0.692	0.482	0.142	0.679	0.679	0.447
0	0.215	0.353	0.056	0.44	0.162	0.271	0.223	0.569	0.714	0.379	0.578	0.726	0.726	0.726	0.726	0.471	0.584	0.471	0.584	0.527	0.569	0.522	0.249	0.285	0.663	0.617	0.617	0.204	0.74	0.785	0.468	0.078	0.63	0.599	0.13	0.641	0.264	0.22	0.834	0.77	0.161	0.44	0.261	0.712	0.404	0.203	0.69	0.67	0.266
0	0.376	0.292	0.333	0.406	0.217	0.274	0.196	0.593	0.557	0.315	0.484	0.909	0.539	0.909	0.809	0.389	0.47	0.424	0.493	0.622	0.547	0.503	0.452	0.507	0.601	0.592	0.293	0.01	0.634	0.719	0.529	0.042	0.612	0.51	0.026	0.597	0.268	0.391	0.946	0.73	0.163	0.602	0.51	0.672	0.521	0.211	0.729	0.722	0.387
0	0.449	0.425	0.0	0.612	0.612	0.495	0.519	0.612	0.768	0.348	0.598	0.0	0.0	0.0	0.0	0.0	0.0	0.0	0.0	0.664	0.53	0.539	0.513	0.495	0.515	0.499	0.592	0.038	0.736	0.775	0.597	0.043	0.734	0.576	0.024	0.631	0.215	0.461	0.946	0.716	0.099	0.64	0.474	0.626	0.568	0.203	0.763	0.777	0.468
0	0.444	0.142	0.0	0.609	0.609	0.49	0.515	0.458	0.574	0.089	0.347	0.0	0.0	0.0	0.0	0.0	0.0	0.0	0.0	0.65	0.47	0.551	0.526	0.577	0.609	0.555	0.494	0.022	0.463	0.61	0.414	0.01	0.573	0.584	0.026	0.531	0.256	0.459	0.972	0.784	0.195	0.658	0.592	0.687	0.574	0.222	0.726	0.71	0.438
0	0.3	0.479	0.056	0.295	0.295	0.338	0.297	0.664	0.8	0.435	0.661	0.793	0.793	0.793	0.793	0.494	0.613	0.494	0.613	0.576	0.548	0.541	0.383	0.49	0.522	0.504	0.368	0.024	0.634	0.719	0.726	0.293	0.543	0.51	0.041	0.597	0.268	0.287	0.728	0.779	0.211	0.513	0.327	0.724	0.527	0.364	0.469	0.512	0.328
0	0.41	0.263	0.056	0.564	0.398	0.432	0.393	0.487	0.611	0.487	0.564	0.663	0.663	0.663	0.663	0.559	0.694	0.559	0.694	0.608	0.367	0.537	0.476	0.482	0.507	0.497	0.84	0.226	0.786	0.801	0.674	0.097	0.644	0.503	0.02	0.597	0.268	0.418	0.906	0.741	0.148	0.606	0.424	0.617	0.61	0.383	0.691	0.743	0.42
0	0.346	0.611	0.0	0.54	0.54	0.401	0.43	0.714	0.895	0.52	0.763	0.0	0.0	0.0	0.0	0.0	0.0	0.0	0.0	0.579	0.415	0.558	0.403	0.414	0.646	0.573	0.783	0.241	0.624	0.709	0.643	0.12	0.619	0.88	0.33	0.549	0.239	0.317	0.639	0.782	0.169	0.47	0.147	0.61	0.543	0.314	0.653	0.724	0.406
0	0.448	0.137	0.0	0.612	0.612	0.494	0.518	0.455	0.571	0.085	0.343	0.0	0.0	0.0	0.0	0.0	0.0	0.0	0.0	0.665	0.545	0.453	0.512	0.495	0.337	0.443	0.509	0.023	0.842	0.858	0.571	0.036	0.418	0.348	0.005	0.597	0.268	0.463	0.968	0.578	0.25	0.625	0.402	0.57	0.62	0.33	0.494	0.649	0.467
0	1.0	0.218	0.0	1.0	1.0	1.0	1.0	0.499	0.626	0.159	0.414	0.0	0.0	0.0	0.0	0.0	0.0	0.0	0.0	1.0	0.527	0.526	1.0	0.536	0.564	0.548	0.62	0.001	0.634	0.719	0.639	0.0	0.599	0.659	0.002	0.597	0.268	1.0	1.0	0.724	0.175	1.0	0.554	0.679	1.0	0.29	0.664	0.674	1.0
0	0.504	0.234	0.0	0.652	0.652	0.546	0.568	0.508	0.637	0.173	0.428	0.0	0.0	0.0	0.0	0.0	0.0	0.0	0.0	0.702	0.555	0.56	0.561	0.493	0.572	0.521	0.481	0.013	0.405	0.564	0.519	0.016	0.681	0.74	0.049	0.734	0.269	0.515	0.95	0.759	0.134	0.683	0.518	0.69	0.63	0.248	0.616	0.64	0.511
0	0.183	0.631	0.111	0.308	0.206	0.164	0.141	0.836	0.838	0.724	0.781	0.656	0.548	0.656	0.618	0.465	0.557	0.465	0.567	0.482	0.425	0.461	0.296	0.553	0.624	0.647	0.458	0.094	0.638	0.755	0.468	0.097	0.657	0.784	0.521	0.626	0.247	0.134	0.506	0.652	0.122	0.479	0.498	0.687	0.348	0.148	0.664	0.674	0.201
0	0.242	0.454	0.056	0.284	0.284	0.277	0.246	0.379	0.475	0.47	0.466	0.51	0.51	0.51	0.51	0.565	0.701	0.565	0.701	0.506	0.373	0.415	0.333	0.49	0.493	0.601	0.652	0.212	0.701	0.808	0.571	0.139	0.516	0.648	0.15	0.523	0.283	0.237	0.767	0.652	0.2	0.49	0.377	0.596	0.491	0.383	0.624	0.718	0.259
0	0.44	0.267	0.111	0.521	0.253	0.392	0.364	0.558	0.563	0.258	0.422	0.597	0.581	0.597	0.59	0.371	0.46	0.392	0.474	0.659	0.538	0.503	0.51	0.515	0.609	0.599	0.376	0.011	0.634	0.719	0.694	0.093	0.496	0.284	0.003	0.597	0.268	0.449	0.923	0.761	0.236	0.652	0.571	0.729	0.564	0.206	0.521	0.547	0.44
0	0.204	0.337	0.111	0.202	0.202	0.192	0.159	0.409	0.512	0.404	0.47	0.569	0.569	0.76	0.711	0.398	0.494	0.433	0.515	0.529	0.628	0.379	0.274	0.391	0.455	0.612	0.329	0.036	0.634	0.719	0.361	0.036	0.491	0.329	0.023	0.597	0.268	0.226	0.953	0.52	0.186	0.409	0.198	0.653	0.437	0.296	0.428	0.531	0.257
0	0.513	0.261	0.056	0.438	0.438	0.534	0.482	0.437	0.548	0.221	0.392	0.596	0.596	0.596	0.596	0.378	0.469	0.378	0.469	0.709	0.568	0.446	0.561	0.466	0.525	0.594	0.599	0.026	0.713	0.801	0.324	0.003	0.538	0.784	0.061	0.633	0.309	0.523	0.951	0.652	0.187	0.675	0.446	0.676	0.666	0.33	0.569	0.619	0.525
0	0.363	0.151	0.0	0.552	0.552	0.416	0.444	0.463	0.58	0.097	0.355	0.0	0.0	0.0	0.0	0.0	0.0	0.0	0.0	0.592	0.424	0.474	0.467	0.63	0.537	0.576	0.376	0.017	0.634	0.719	0.324	0.009	0.687	0.91	0.359	0.546	0.207	0.344	0.707	0.675	0.113	0.597	0.53	0.679	0.606	0.504	0.619	0.65	0.335
0	0.179	0.36	0.0	0.423	0.423	0.247	0.283	0.577	0.723	0.289	0.54	0.0	0.0	0.0	0.0	0.0	0.0	0.0	0.0	0.395	0.153	0.451	0.289	0.539	0.27	0.39	0.687	0.4	0.698	0.791	0.496	0.123	0.336	0.772	0.496	0.343	0.334	0.13	0.504	0.721	0.348	0.47	0.468	0.516	0.379	0.203	0.145	0.349	0.196
0	0.235	0.321	0.167	0.276	0.233	0.188	0.148	0.661	0.652	0.431	0.54	0.588	0.393	0.668	0.606	0.439	0.505	0.439	0.519	0.534	0.537	0.451	0.294	0.368	0.653	0.677	0.597	0.157	0.638	0.759	0.483	0.076	0.617	0.429	0.037	0.597	0.268	0.25	0.909	0.693	0.152	0.481	0.357	0.754	0.406	0.182	0.708	0.652	0.274
0	0.265	0.27	0.111	0.461	0.224	0.298	0.212	0.504	0.632	0.485	0.558	0.297	0.297	0.433	0.39	0.528	0.655	0.557	0.674	0.537	0.449	0.62	0.367	0.55	0.505	0.424	0.498	0.07	0.772	0.764	0.508	0.075	0.42	0.679	0.156	0.443	0.313	0.266	0.815	0.839	0.304	0.544	0.579	0.635	0.421	0.172	0.621	0.685	0.267
0	0.247	0.182	0.056	0.254	0.254	0.291	0.251	0.547	0.588	0.239	0.428	0.431	0.431	0.431	0.431	0.466	0.578	0.466	0.578	0.545	0.556	0.472	0.299	0.348	0.453	0.517	0.607	0.155	0.635	0.749	0.556	0.12	0.478	0.284	0.012	0.597	0.268	0.26	0.894	0.647	0.223	0.385	0.11	0.548	0.481	0.338	0.55	0.71	0.31
0	0.328	0.285	0.0	0.527	0.527	0.384	0.413	0.536	0.672	0.221	0.474	0.0	0.0	0.0	0.0	0.0	0.0	0.0	0.0	0.59	0.532	0.621	0.397	0.451	0.411	0.351	0.583	0.079	0.537	0.635	0.643	0.135	0.518	0.533	0.04	0.597	0.268	0.333	0.859	0.75	0.219	0.502	0.238	0.681	0.613	0.67	0.491	0.559	0.341
0	0.218	0.196	0.111	0.406	0.251	0.225	0.172	0.463	0.58	0.264	0.428	0.661	0.363	0.661	0.606	0.446	0.469	0.446	0.511	0.497	0.395	0.444	0.271	0.34	0.401	0.504	0.702	0.337	0.681	0.786	0.414	0.051	0.592	0.38	0.029	0.597	0.268	0.238	0.936	0.598	0.144	0.456	0.307	0.54	0.434	0.264	0.682	0.802	0.258
0	0.449	0.378	0.0	0.612	0.612	0.495	0.519	0.587	0.735	0.305	0.556	0.0	0.0	0.0	0.0	0.0	0.0	0.0	0.0	0.629	0.359	0.604	0.546	0.657	0.626	0.519	0.669	0.061	0.733	0.751	0.274	0.003	0.238	0.822	0.118	0.423	0.459	0.456	0.905	0.865	0.477	0.668	0.642	0.723	0.638	0.385	0.636	0.629	0.41
0	0.082	0.243	0.0	0.355	0.355	0.159	0.199	0.513	0.643	0.181	0.436	0.0	0.0	0.0	0.0	0.0	0.0	0.0	0.0	0.183	0.0	1.0	0.166	0.381	0.374	0.048	0.681	0.721	0.678	0.601	0.0	0.123	0.599	0.599	0.116	0.597	0.268	0.339	0.808	0.724	0.175	0.0	0.452	0.679	0.499	0.253	0.664	0.674	0.358
0	0.456	0.267	0.0	0.617	0.617	0.501	0.525	0.526	0.66	0.204	0.458	0.0	0.0	0.0	0.0	0.0	0.0	0.0	0.0	0.675	0.576	0.553	0.515	0.478	0.512	0.487	0.306	0.006	0.634	0.719	0.361	0.006	0.643	0.87	0.151	0.451	0.192	0.459	0.875	0.764	0.153	0.642	0.461	0.677	0.623	0.322	0.555	0.608	0.465
0	0.153	0.56	0.056	0.348	0.308	0.15	0.168	0.558	0.7	0.784	0.765	0.793	0.793	0.793	0.793	0.447	0.555	0.447	0.555	0.522	0.82	0.375	0.118	0.129	0.233	0.434	0.419	0.089	0.634	0.719	0.681	0.557	0.45	0.623	0.226	0.305	0.235	0.074	0.365	0.71	0.256	0.0	0.452	0.679	0.499	0.253	0.664	0.674	0.358
0	0.267	0.211	0.056	0.337	0.337	0.287	0.268	0.518	0.611	0.19	0.42	0.471	0.471	0.471	0.471	0.567	0.703	0.567	0.703	0.524	0.383	0.38	0.347	0.461	0.649	0.744	0.691	0.229	0.674	0.808	0.324	0.018	0.679	0.721	0.202	0.466	0.182	0.269	0.825	0.704	0.123	0.515	0.417	0.781	0.501	0.356	0.537	0.524	0.279
0	0.229	0.193	0.056	0.438	0.268	0.268	0.235	0.506	0.486	0.169	0.329	0.584	0.584	0.584	0.584	0.458	0.568	0.458	0.568	0.493	0.348	0.497	0.361	0.684	0.465	0.502	0.392	0.046	0.634	0.719	0.529	0.112	0.736	0.482	0.055	0.597	0.268	0.239	0.865	0.578	0.068	0.537	0.681	0.598	0.428	0.232	0.765	0.799	0.2
0	0.213	0.364	0.056	0.273	0.273	0.248	0.221	0.447	0.56	0.348	0.462	0.692	0.692	0.692	0.692	0.479	0.594	0.479	0.594	0.558	0.813	0.505	0.22	0.22	0.527	0.539	0.113	0.007	0.634	0.719	0.39	0.043	0.844	0.544	0.092	0.503	0.13	0.226	0.892	0.687	0.047	0.39	0.151	0.755	0.361	0.137	0.664	0.674	0.284
0	0.507	0.279	0.0	0.653	0.653	0.548	0.57	0.533	0.668	0.214	0.468	0.0	0.0	0.0	0.0	0.0	0.0	0.0	0.0	0.709	0.595	0.6	0.55	0.444	0.639	0.532	0.539	0.019	0.724	0.748	0.667	0.049	0.7	0.78	0.061	0.462	0.171	0.513	0.912	0.851	0.143	0.659	0.391	0.753	0.659	0.319	0.633	0.608	0.53
0	0.548	0.216	0.0	0.682	0.682	0.586	0.606	0.498	0.625	0.157	0.412	0.0	0.0	0.0	0.0	0.0	0.0	0.0	0.0	0.741	0.641	0.524	0.575	0.403	0.644	0.603	0.486	0.011	0.557	0.684	0.496	0.009	0.594	0.626	0.017	0.769	0.319	0.561	0.979	0.77	0.18	0.699	0.458	0.723	0.615	0.164	0.699	0.668	0.575
0	0.466	0.252	0.0	0.624	0.624	0.51	0.534	0.518	0.649	0.19	0.444	0.0	0.0	0.0	0.0	0.0	0.0	0.0	0.0	0.668	0.496	0.505	0.526	0.489	0.579	0.577	0.733	0.082	0.855	0.844	0.529	0.022	0.727	0.623	0.029	0.382	0.128	0.479	0.96	0.759	0.112	0.637	0.408	0.665	0.579	0.201	0.682	0.701	0.496
0	0.261	0.301	0.056	0.299	0.299	0.294	0.262	0.643	0.654	0.4	0.55	0.56	0.56	0.56	0.56	0.451	0.56	0.451	0.56	0.591	0.852	0.39	0.189	0.099	0.7	0.768	0.526	0.086	0.448	0.665	0.708	0.334	0.615	0.365	0.02	0.597	0.268	0.247	0.712	0.497	0.108	0.0	0.452	0.679	0.499	0.253	0.664	0.674	0.358
0	0.437	0.128	0.0	0.604	0.604	0.484	0.509	0.45	0.565	0.076	0.335	0.0	0.0	0.0	0.0	0.0	0.0	0.0	0.0	0.647	0.474	0.526	0.523	0.588	0.532	0.524	0.293	0.006	0.634	0.719	0.538	0.03	0.615	0.832	0.136	0.466	0.211	0.44	0.869	0.736	0.162	0.647	0.548	0.674	0.611	0.325	0.58	0.628	0.429
0	0.247	0.476	0.167	0.378	0.24	0.189	0.158	0.658	0.66	0.619	0.679	0.445	0.445	0.722	0.639	0.52	0.581	0.553	0.638	0.552	0.607	0.556	0.301	0.357	0.564	0.519	0.523	0.092	0.555	0.67	0.468	0.063	0.697	0.489	0.052	0.597	0.268	0.261	0.908	0.739	0.121	0.427	0.182	0.672	0.491	0.372	0.709	0.71	0.296
0	0.0	0.058	0.0	0.298	0.298	0.085	0.128	0.412	0.517	0.012	0.273	0.0	0.0	0.0	0.0	0.0	0.0	0.0	0.0	0.322	0.237	0.371	0.13	0.513	0.304	0.5	0.472	0.336	0.698	0.825	0.39	0.178	0.458	0.406	0.147	0.597	0.268	0.0	0.738	0.572	0.22	0.0	0.452	0.679	0.499	0.253	0.664	0.674	0.358
0	0.292	0.582	0.111	0.401	0.325	0.228	0.235	0.758	0.794	0.594	0.719	0.806	0.57	0.806	0.754	0.458	0.568	0.602	0.658	0.461	0.15	0.623	0.375	0.489	0.656	0.524	0.828	0.454	0.773	0.763	0.529	0.073	0.725	0.458	0.031	0.597	0.268	0.305	0.916	0.845	0.131	0.517	0.364	0.698	0.486	0.266	0.818	0.752	0.322
0	0.477	0.315	0.0	0.632	0.632	0.521	0.543	0.552	0.692	0.247	0.5	0.0	0.0	0.0	0.0	0.0	0.0	0.0	0.0	0.678	0.517	0.566	0.535	0.487	0.587	0.527	0.694	0.06	0.914	0.846	0.563	0.027	0.397	0.308	0.003	0.597	0.268	0.492	0.977	0.816	0.317	0.665	0.511	0.702	0.57	0.172	0.599	0.621	0.493
0	0.397	0.112	0.0	0.576	0.576	0.447	0.474	0.442	0.554	0.062	0.321	0.0	0.0	0.0	0.0	0.0	0.0	0.0	0.0	0.605	0.393	0.52	0.506	0.68	0.475	0.489	0.113	0.002	0.634	0.719	0.529	0.036	0.371	0.11	0.002	0.597	0.268	0.414	0.971	0.69	0.311	0.627	0.581	0.661	0.631	0.504	0.503	0.584	0.356
0	0.211	0.449	0.111	0.4	0.165	0.218	0.165	0.654	0.695	0.419	0.608	0.38	0.38	0.567	0.518	0.297	0.368	0.497	0.493	0.525	0.571	0.642	0.223	0.231	0.564	0.446	0.649	0.256	0.708	0.725	0.591	0.199	0.602	0.458	0.052	0.597	0.268	0.211	0.797	0.868	0.195	0.368	0.117	0.728	0.419	0.24	0.578	0.588	0.279
0	0.288	0.238	0.0	0.5	0.5	0.348	0.379	0.51	0.64	0.177	0.432	0.0	0.0	0.0	0.0	0.0	0.0	0.0	0.0	0.557	0.48	0.447	0.361	0.441	0.527	0.594	0.639	0.145	0.754	0.821	0.563	0.097	0.562	0.522	0.049	0.597	0.268	0.298	0.882	0.71	0.185	0.493	0.285	0.618	0.552	0.496	0.644	0.712	0.311
0	0.198	0.285	0.0	0.436	0.436	0.265	0.3	0.536	0.672	0.221	0.474	0.0	0.0	0.0	0.0	0.0	0.0	0.0	0.0	0.39	0.124	0.0	0.305	0.536	0.267	0.952	0.721	0.435	0.365	0.811	0.529	0.138	0.35	0.848	0.708	0.403	0.348	0.106	0.322	0.0	0.139	0.485	0.48	0.637	0.376	0.174	0.0	0.0	0.217
0	0.473	0.249	0.0	0.629	0.629	0.517	0.54	0.517	0.648	0.188	0.442	0.0	0.0	0.0	0.0	0.0	0.0	0.0	0.0	0.667	0.471	0.455	0.554	0.588	0.45	0.532	0.406	0.01	0.634	0.719	0.324	0.003	0.698	0.58	0.021	0.564	0.209	0.488	0.982	0.618	0.095	0.673	0.574	0.606	0.637	0.327	0.625	0.71	0.458
0	0.192	0.449	0.056	0.403	0.278	0.222	0.203	0.627	0.785	0.373	0.62	0.339	0.339	0.339	0.339	0.59	0.732	0.59	0.732	0.501	0.498	0.344	0.243	0.325	0.488	0.67	0.62	0.241	0.682	0.829	0.529	0.142	0.477	0.629	0.182	0.693	0.362	0.185	0.739	0.529	0.197	0.374	0.145	0.567	0.392	0.211	0.813	0.852	0.258
0	0.485	0.458	0.222	0.191	0.191	0.475	0.335	0.773	0.6	0.619	0.625	0.731	0.386	0.731	0.661	0.519	0.563	0.55	0.63	0.673	0.459	0.518	0.567	0.599	0.577	0.562	0.437	0.012	0.634	0.719	0.705	0.075	0.538	0.692	0.04	0.651	0.314	0.491	0.908	0.747	0.207	0.695	0.671	0.681	0.585	0.187	0.615	0.646	0.467
0	0.172	0.472	0.111	0.361	0.237	0.167	0.131	0.638	0.778	0.423	0.639	0.769	0.749	0.769	0.76	0.492	0.61	0.493	0.612	0.497	0.546	0.537	0.23	0.336	0.579	0.545	0.55	0.179	0.644	0.728	0.0	0.123	0.599	0.599	0.116	0.597	0.268	0.339	0.808	0.724	0.175	0.431	0.317	0.723	0.213	0.042	0.664	0.674	0.228
0	0.35	0.416	0.167	0.425	0.363	0.25	0.247	0.728	0.652	0.542	0.568	0.613	0.556	0.669	0.625	0.358	0.444	0.396	0.473	0.59	0.461	0.488	0.442	0.561	0.698	0.672	0.523	0.047	0.779	0.816	0.538	0.054	0.517	0.955	0.521	0.749	0.355	0.302	0.54	0.693	0.208	0.592	0.548	0.78	0.48	0.172	0.742	0.655	0.358
0	0.256	0.357	0.167	0.408	0.196	0.228	0.166	0.714	0.483	0.52	0.44	0.65	0.437	0.65	0.583	0.549	0.454	0.549	0.55	0.532	0.453	0.507	0.352	0.52	0.621	0.602	0.539	0.096	0.448	0.617	0.719	0.371	0.617	0.696	0.185	0.713	0.292	0.214	0.55	0.638	0.139	0.532	0.542	0.716	0.348	0.092	0.664	0.674	0.273
0	0.302	0.133	0.333	0.353	0.219	0.156	0.131	0.546	0.402	0.237	0.327	0.729	0.557	0.939	0.822	0.358	0.404	0.453	0.474	0.604	0.747	0.532	0.325	0.289	0.359	0.388	0.227	0.01	0.634	0.719	0.733	0.305	0.513	0.568	0.06	0.534	0.289	0.284	0.703	0.71	0.214	0.516	0.335	0.602	0.196	0.016	0.664	0.674	0.358
0	0.249	0.225	0.056	0.435	0.341	0.263	0.252	0.506	0.625	0.169	0.418	0.564	0.564	0.564	0.564	0.328	0.407	0.328	0.407	0.524	0.433	0.608	0.314	0.395	0.53	0.452	0.68	0.24	0.767	0.767	0.614	0.183	0.606	0.496	0.053	0.597	0.268	0.25	0.809	0.81	0.182	0.475	0.304	0.696	0.446	0.24	0.515	0.566	0.291
0	0.416	0.265	0.056	0.588	0.127	0.463	0.397	0.526	0.554	0.204	0.388	0.996	0.996	0.996	0.996	0.488	0.605	0.488	0.605	0.654	0.596	0.518	0.473	0.45	0.525	0.525	0.376	0.012	0.634	0.719	0.529	0.031	0.55	0.754	0.095	0.759	0.34	0.423	0.9	0.687	0.188	0.631	0.535	0.631	0.504	0.14	0.865	0.827	0.43
0	0.303	0.236	0.056	0.391	0.391	0.305	0.299	0.492	0.617	0.192	0.424	0.566	0.566	0.566	0.566	0.463	0.574	0.463	0.574	0.551	0.408	0.472	0.413	0.619	0.473	0.531	0.468	0.046	0.697	0.782	0.361	0.018	0.564	0.705	0.145	0.579	0.277	0.31	0.87	0.641	0.169	0.562	0.548	0.573	0.455	0.185	0.708	0.79	0.309
0	0.454	0.285	0.0	0.616	0.616	0.499	0.523	0.536	0.672	0.221	0.474	0.0	0.0	0.0	0.0	0.0	0.0	0.0	0.0	0.673	0.573	0.595	0.504	0.444	0.579	0.497	0.62	0.044	0.753	0.765	0.274	0.003	0.769	0.747	0.07	0.279	0.064	0.465	0.942	0.836	0.109	0.637	0.443	0.68	0.602	0.269	0.661	0.675	0.472
0	0.532	0.164	0.056	0.667	0.325	0.566	0.499	0.472	0.494	0.113	0.307	0.696	0.696	0.696	0.696	0.395	0.49	0.395	0.49	0.722	0.574	0.532	0.578	0.463	0.545	0.527	0.59	0.022	0.671	0.746	0.643	0.034	0.588	0.482	0.008	0.597	0.268	0.544	0.967	0.741	0.178	0.685	0.438	0.676	0.684	0.34	0.613	0.648	0.545
0	0.336	0.22	0.111	0.428	0.273	0.304	0.274	0.558	0.557	0.32	0.468	0.648	0.605	0.648	0.629	0.384	0.476	0.386	0.478	0.574	0.419	0.398	0.432	0.571	0.55	0.66	0.601	0.084	0.555	0.733	0.274	0.006	0.922	0.549	0.043	0.716	0.172	0.355	0.962	0.621	0.003	0.586	0.567	0.663	0.521	0.274	0.688	0.704	0.329
0	0.466	0.144	0.0	0.624	0.624	0.51	0.534	0.459	0.575	0.091	0.349	0.0	0.0	0.0	0.0	0.0	0.0	0.0	0.0	0.681	0.578	0.505	0.521	0.469	0.601	0.592	0.425	0.012	0.634	0.719	0.496	0.018	0.668	0.616	0.027	0.636	0.245	0.48	0.965	0.741	0.136	0.658	0.512	0.699	0.587	0.216	0.677	0.672	0.477
0	0.244	0.418	0.111	0.249	0.249	0.224	0.194	0.621	0.632	0.439	0.574	0.577	0.512	0.577	0.551	0.47	0.583	0.514	0.61	0.502	0.352	0.642	0.335	0.492	0.48	0.387	0.669	0.233	0.648	0.693	0.556	0.123	0.666	0.753	0.287	0.449	0.181	0.224	0.671	0.767	0.143	0.523	0.53	0.642	0.424	0.203	0.618	0.676	0.251
0	0.271	0.279	0.056	0.415	0.412	0.237	0.272	0.528	0.662	0.223	0.468	0.299	0.299	0.299	0.299	0.568	0.705	0.568	0.705	0.547	0.48	0.524	0.303	0.3	0.485	0.492	0.731	0.285	0.691	0.759	0.681	0.256	0.586	0.539	0.061	0.597	0.268	0.262	0.744	0.736	0.177	0.385	0.093	0.541	0.506	0.364	0.587	0.74	0.334
0	0.508	0.056	0.0	0.654	0.654	0.549	0.571	0.411	0.515	0.01	0.271	0.0	0.0	0.0	0.0	0.0	0.0	0.0	0.0	0.687	0.461	0.558	0.585	0.59	0.557	0.514	0.539	0.019	0.693	0.748	0.414	0.006	0.398	0.61	0.02	0.802	0.445	0.522	0.979	0.759	0.304	0.685	0.514	0.668	0.699	0.459	0.656	0.68	0.491
0	0.2	0.371	0.167	0.281	0.189	0.136	0.118	0.631	0.658	0.419	0.582	0.646	0.422	0.772	0.699	0.431	0.418	0.431	0.473	0.509	0.513	0.388	0.301	0.509	0.522	0.65	0.35	0.042	0.634	0.719	0.468	0.087	0.58	0.626	0.169	0.479	0.233	0.201	0.796	0.621	0.156	0.47	0.404	0.68	0.484	0.47	0.546	0.6	0.203
0	0.51	0.422	0.0	0.656	0.656	0.551	0.573	0.611	0.766	0.346	0.596	0.0	0.0	0.0	0.0	0.0	0.0	0.0	0.0	0.692	0.478	0.537	0.586	0.588	0.542	0.521	0.227	0.002	0.634	0.719	0.274	0.001	1.0	0.558	0.015	0.666	0.131	0.526	0.989	0.733	0.0	0.7	0.595	0.628	0.643	0.269	0.82	0.805	0.499
0	0.074	0.521	0.056	0.285	0.265	0.068	0.101	0.631	0.791	0.507	0.689	0.725	0.725	0.725	0.725	0.56	0.695	0.56	0.695	0.446	0.596	0.574	0.171	0.421	0.376	0.365	0.227	0.041	0.634	0.719	0.629	0.641	0.631	0.449	0.121	0.597	0.268	0.003	0.382	0.733	0.153	0.221	0.048	0.0	0.0	0.0	0.664	0.674	0.166
0	0.172	0.328	0.056	0.321	0.321	0.169	0.186	0.53	0.665	0.293	0.504	0.718	0.718	0.718	0.718	0.446	0.553	0.446	0.553	0.41	0.195	0.545	0.231	0.339	0.493	0.479	0.734	0.553	0.572	0.685	0.453	0.091	0.701	0.38	0.04	0.597	0.268	0.188	0.894	0.549	0.078	0.374	0.167	0.605	0.376	0.206	0.775	0.8	0.236
0	0.479	0.371	0.0	0.634	0.634	0.523	0.546	0.583	0.731	0.299	0.55	0.0	0.0	0.0	0.0	0.0	0.0	0.0	0.0	0.672	0.471	0.686	0.525	0.437	0.606	0.44	0.856	0.158	0.681	0.696	0.629	0.045	0.698	0.174	0.002	0.597	0.268	0.493	0.965	0.859	0.145	0.634	0.36	0.734	0.649	0.348	0.616	0.61	0.505
0	0.205	0.422	0.056	0.424	0.233	0.25	0.214	0.626	0.655	0.371	0.536	0.523	0.523	0.523	0.523	0.488	0.605	0.488	0.605	0.511	0.512	0.497	0.305	0.509	0.5	0.527	0.359	0.043	0.634	0.719	0.624	0.263	0.628	0.329	0.023	0.597	0.268	0.201	0.767	0.658	0.138	0.477	0.42	0.645	0.406	0.222	0.63	0.682	0.229
0	0.417	0.049	0.056	0.321	0.321	0.454	0.399	0.483	0.502	0.132	0.321	0.543	0.543	0.543	0.543	0.436	0.541	0.436	0.541	0.638	0.499	0.459	0.487	0.502	0.512	0.572	0.646	0.066	0.563	0.712	0.274	0.003	0.843	0.572	0.029	0.207	0.0	0.434	0.976	0.661	0.042	0.608	0.416	0.637	0.633	0.451	0.654	0.705	0.421
0	0.457	0.472	0.0	0.618	0.618	0.503	0.527	0.638	0.8	0.392	0.639	0.0	0.0	0.0	0.0	0.0	0.0	0.0	0.0	0.664	0.506	0.604	0.533	0.553	0.649	0.537	0.34	0.007	0.634	0.719	0.468	0.015	0.633	0.741	0.067	0.63	0.259	0.468	0.936	0.848	0.175	0.674	0.64	0.719	0.52	0.124	0.69	0.665	0.453
0	0.472	0.045	0.0	0.629	0.629	0.516	0.539	0.405	0.508	0.0	0.261	0.0	0.0	0.0	0.0	0.0	0.0	0.0	0.0	0.662	0.442	0.518	0.557	0.609	0.592	0.572	0.505	0.019	0.659	0.745	0.697	0.076	0.49	0.813	0.095	0.723	0.363	0.472	0.862	0.756	0.239	0.681	0.626	0.699	0.63	0.309	0.65	0.655	0.448
0	0.165	0.416	0.056	0.404	0.146	0.223	0.179	0.599	0.751	0.489	0.653	0.338	0.338	0.338	0.338	0.517	0.641	0.517	0.641	0.386	0.152	0.207	0.0	0.005	0.564	0.548	0.81	0.932	0.718	0.915	0.0	0.123	0.599	0.599	0.116	0.597	0.268	0.339	0.808	0.724	0.175	0.0	0.452	0.679	0.499	0.253	0.664	0.674	0.358
0	0.335	0.315	0.0	0.532	0.532	0.391	0.42	0.552	0.692	0.247	0.5	0.0	0.0	0.0	0.0	0.0	0.0	0.0	0.0	0.567	0.392	0.463	0.415	0.498	0.562	0.605	0.727	0.184	0.829	0.85	0.538	0.06	0.604	0.466	0.024	0.597	0.268	0.35	0.933	0.747	0.17	0.569	0.473	0.672	0.512	0.253	0.693	0.701	0.348
0	0.333	0.53	0.056	0.376	0.376	0.351	0.326	0.858	0.768	0.761	0.797	0.847	0.847	0.847	0.847	0.503	0.624	0.503	0.624	0.607	0.618	0.52	0.394	0.422	0.676	0.626	0.329	0.016	0.634	0.719	0.819	0.461	0.629	0.677	0.099	0.766	0.302	0.287	0.545	0.71	0.149	0.567	0.47	0.724	0.478	0.187	0.807	0.728	0.354
0	0.202	0.328	0.0	0.439	0.439	0.269	0.304	0.56	0.702	0.26	0.512	0.0	0.0	0.0	0.0	0.0	0.0	0.0	0.0	0.515	0.542	0.553	0.299	0.492	0.527	0.499	0.293	0.029	0.634	0.719	0.547	0.153	0.627	0.656	0.203	0.669	0.275	0.191	0.714	0.727	0.153	0.468	0.389	0.725	0.414	0.243	0.728	0.684	0.23
0	0.382	0.148	0.056	0.555	0.304	0.42	0.368	0.466	0.525	0.103	0.321	0.472	0.472	0.472	0.472	0.471	0.584	0.471	0.584	0.582	0.335	0.526	0.466	0.545	0.493	0.495	0.789	0.199	0.707	0.767	0.597	0.067	0.57	0.576	0.038	0.257	0.143	0.392	0.916	0.716	0.182	0.6	0.486	0.661	0.587	0.372	0.52	0.596	0.38
0	0.278	0.413	0.056	0.391	0.391	0.269	0.277	0.719	0.671	0.528	0.622	0.813	0.813	0.813	0.813	0.514	0.638	0.514	0.638	0.553	0.496	0.562	0.378	0.556	0.686	0.596	0.263	0.014	0.634	0.719	0.748	0.398	0.693	0.629	0.104	0.708	0.256	0.242	0.591	0.75	0.126	0.545	0.537	0.733	0.475	0.264	0.771	0.702	0.277
0	0.495	0.353	0.0	0.645	0.645	0.537	0.56	0.573	0.718	0.282	0.534	0.0	0.0	0.0	0.0	0.0	0.0	0.0	0.0	0.684	0.484	0.568	0.57	0.574	0.624	0.55	0.399	0.008	0.634	0.719	0.634	0.042	0.615	0.613	0.023	0.53	0.234	0.506	0.949	0.807	0.177	0.696	0.634	0.699	0.607	0.214	0.745	0.711	0.482
0	0.169	0.285	0.056	0.165	0.165	0.224	0.182	0.545	0.672	0.235	0.482	0.792	0.792	0.792	0.792	0.402	0.499	0.402	0.499	0.427	0.246	0.595	0.327	0.793	0.431	0.388	0.34	0.048	0.634	0.719	0.39	0.058	0.627	0.767	0.513	0.4	0.179	0.128	0.542	0.813	0.171	0.473	0.512	0.598	0.487	0.599	0.45	0.591	0.131
0	0.536	0.079	0.0	0.674	0.674	0.575	0.595	0.423	0.531	0.031	0.291	0.0	0.0	0.0	0.0	0.0	0.0	0.0	0.0	0.709	0.489	0.533	0.596	0.53	0.592	0.558	0.72	0.048	0.746	0.783	0.529	0.013	0.7	0.558	0.012	0.697	0.25	0.549	0.98	0.761	0.126	0.707	0.543	0.689	0.663	0.274	0.664	0.671	0.535
0	0.404	0.196	0.0	0.581	0.581	0.454	0.48	0.487	0.611	0.138	0.394	0.0	0.0	0.0	0.0	0.0	0.0	0.0	0.0	0.657	0.674	0.505	0.44	0.369	0.599	0.59	0.306	0.008	0.634	0.719	0.483	0.024	0.661	0.429	0.012	0.597	0.268	0.421	0.972	0.727	0.137	0.583	0.345	0.694	0.574	0.288	0.696	0.686	0.437
0	0.49	0.317	0.056	0.584	0.545	0.458	0.462	0.546	0.685	0.268	0.506	0.52	0.52	0.52	0.52	0.448	0.556	0.448	0.556	0.672	0.441	0.551	0.564	0.566	0.569	0.527	0.718	0.064	0.776	0.791	0.434	0.009	0.552	0.528	0.014	0.597	0.268	0.505	0.983	0.773	0.204	0.692	0.624	0.675	0.602	0.214	0.705	0.706	0.479
0	0.396	0.404	0.0	0.576	0.576	0.447	0.473	0.601	0.754	0.33	0.58	0.0	0.0	0.0	0.0	0.0	0.0	0.0	0.0	0.633	0.538	0.564	0.463	0.475	0.582	0.526	0.579	0.049	0.559	0.67	0.361	0.009	0.476	0.365	0.008	0.597	0.268	0.416	0.987	0.773	0.251	0.618	0.533	0.696	0.52	0.185	0.606	0.63	0.406
0	0.488	0.353	0.0	0.64	0.64	0.531	0.554	0.573	0.718	0.282	0.534	0.0	0.0	0.0	0.0	0.0	0.0	0.0	0.0	0.678	0.478	0.537	0.558	0.545	0.589	0.553	0.659	0.044	0.756	0.786	0.656	0.051	0.577	0.394	0.006	0.597	0.268	0.5	0.955	0.77	0.19	0.682	0.571	0.693	0.62	0.253	0.659	0.666	0.484
0	0.479	0.094	0.0	0.633	0.633	0.522	0.545	0.432	0.542	0.045	0.305	0.0	0.0	0.0	0.0	0.0	0.0	0.0	0.0	0.674	0.487	0.554	0.554	0.562	0.532	0.499	0.505	0.018	0.359	0.528	0.434	0.009	0.887	0.694	0.043	0.441	0.091	0.491	0.96	0.736	0.041	0.678	0.584	0.655	0.623	0.277	0.664	0.696	0.468
0	0.462	0.108	0.222	0.459	0.418	0.306	0.315	0.373	0.468	0.266	0.329	0.56	0.285	0.724	0.623	0.44	0.36	0.44	0.479	0.659	0.459	0.499	0.529	0.519	0.517	0.54	0.748	0.091	0.819	0.831	0.39	0.007	0.727	0.406	0.008	0.597	0.268	0.479	0.989	0.71	0.102	0.631	0.392	0.663	0.683	0.536	0.607	0.654	0.461
0	0.372	0.294	0.0	0.559	0.559	0.425	0.452	0.541	0.678	0.229	0.482	0.0	0.0	0.0	0.0	0.0	0.0	0.0	0.0	0.627	0.595	0.583	0.429	0.426	0.626	0.538	0.505	0.036	0.468	0.603	0.39	0.015	0.573	0.329	0.008	0.597	0.268	0.392	0.983	0.816	0.201	0.595	0.486	0.722	0.453	0.116	0.662	0.647	0.397
0	0.484	0.133	0.0	0.637	0.637	0.527	0.55	0.453	0.568	0.08	0.339	0.0	0.0	0.0	0.0	0.0	0.0	0.0	0.0	0.69	0.557	0.637	0.541	0.484	0.604	0.478	0.529	0.02	0.629	0.685	0.643	0.048	0.438	0.64	0.029	0.516	0.328	0.494	0.939	0.871	0.297	0.634	0.348	0.671	0.679	0.446	0.641	0.67	0.502
0	0.379	0.312	0.111	0.266	0.266	0.392	0.312	0.66	0.666	0.429	0.57	0.608	0.608	0.761	0.715	0.428	0.531	0.431	0.533	0.603	0.433	0.467	0.477	0.606	0.644	0.656	0.494	0.032	0.25	0.458	0.453	0.022	0.626	0.588	0.041	0.666	0.274	0.394	0.95	0.727	0.154	0.618	0.595	0.727	0.569	0.322	0.671	0.649	0.361
0	0.169	0.544	0.111	0.274	0.264	0.139	0.128	0.515	0.646	0.678	0.699	0.541	0.541	0.58	0.563	0.503	0.481	0.503	0.552	0.542	0.924	0.625	0.095	0.081	0.027	0.0	0.246	0.025	0.634	0.719	0.434	0.082	0.656	0.588	0.163	0.213	0.079	0.172	0.803	0.868	0.167	0.0	0.452	0.679	0.499	0.253	0.664	0.674	0.358
0	0.466	0.229	0.0	0.624	0.624	0.51	0.534	0.506	0.634	0.169	0.424	0.0	0.0	0.0	0.0	0.0	0.0	0.0	0.0	0.672	0.521	0.455	0.512	0.433	0.413	0.502	0.78	0.109	0.641	0.759	0.39	0.007	0.427	0.572	0.021	0.366	0.276	0.481	0.978	0.609	0.25	0.623	0.352	0.598	0.641	0.356	0.598	0.699	0.491
0	0.354	0.422	0.111	0.366	0.314	0.357	0.29	0.827	0.695	0.709	0.679	0.669	0.388	0.669	0.615	0.502	0.623	0.541	0.646	0.62	0.622	0.474	0.408	0.405	0.631	0.64	0.448	0.029	0.628	0.744	0.578	0.07	0.525	0.842	0.247	0.634	0.316	0.342	0.747	0.713	0.207	0.534	0.285	0.702	0.571	0.385	0.667	0.664	0.387
0	0.127	0.526	0.056	0.32	0.303	0.114	0.146	0.677	0.822	0.458	0.685	0.529	0.529	0.529	0.529	0.559	0.694	0.559	0.694	0.424	0.321	0.66	0.257	0.602	0.606	0.461	0.481	0.156	0.654	0.691	0.563	0.281	0.504	0.666	0.354	0.6	0.317	0.077	0.487	0.917	0.261	0.449	0.524	0.626	0.303	0.14	0.664	0.674	0.141
0	0.066	0.638	0.056	0.206	0.206	0.099	0.093	0.741	0.908	0.565	0.793	0.739	0.739	0.739	0.739	0.523	0.649	0.523	0.649	0.467	0.806	0.545	0.006	0.077	0.564	0.548	0.419	0.156	0.634	0.719	0.0	0.123	0.599	0.599	0.116	0.597	0.268	0.339	0.808	0.724	0.175	0.0	0.452	0.679	0.499	0.253	0.664	0.674	0.358
0	0.462	0.211	0.0	0.621	0.621	0.507	0.53	0.496	0.622	0.153	0.408	0.0	0.0	0.0	0.0	0.0	0.0	0.0	0.0	0.688	0.643	0.547	0.496	0.391	0.532	0.506	0.509	0.02	0.695	0.753	0.688	0.076	0.355	0.713	0.053	0.638	0.428	0.467	0.896	0.779	0.343	0.644	0.451	0.653	0.528	0.129	0.648	0.688	0.492
0	0.19	0.454	0.056	0.366	0.345	0.174	0.201	0.704	0.671	0.503	0.61	0.53	0.53	0.53	0.53	0.527	0.654	0.527	0.654	0.532	0.713	0.62	0.168	0.156	0.757	0.593	0.569	0.178	0.391	0.532	0.681	0.436	0.662	0.348	0.029	0.597	0.268	0.164	0.623	0.698	0.13	0.0	0.452	0.679	0.499	0.253	0.664	0.674	0.358
0	0.371	0.081	0.0	0.558	0.558	0.423	0.451	0.425	0.532	0.033	0.293	0.0	0.0	0.0	0.0	0.0	0.0	0.0	0.0	0.64	0.696	0.4	0.374	0.261	0.391	0.542	0.65	0.091	0.759	0.843	0.453	0.024	0.627	0.723	0.104	0.325	0.147	0.379	0.898	0.586	0.123	0.52	0.217	0.588	0.543	0.269	0.55	0.675	0.425
0	0.233	0.267	0.056	0.421	0.334	0.246	0.238	0.479	0.6	0.386	0.506	0.514	0.514	0.514	0.514	0.54	0.67	0.54	0.67	0.511	0.421	0.342	0.294	0.372	0.391	0.6	0.686	0.277	0.83	0.901	0.746	0.525	0.517	0.69	0.206	0.379	0.227	0.161	0.406	0.71	0.212	0.431	0.207	0.633	0.357	0.116	0.664	0.674	0.299
0	0.093	0.324	0.0	0.363	0.363	0.169	0.209	0.557	0.698	0.256	0.508	0.0	0.0	0.0	0.0	0.0	0.0	0.0	0.0	0.322	0.115	0.4	0.0	0.048	0.564	0.548	0.734	0.928	0.684	0.805	0.0	0.123	0.599	0.599	0.116	0.597	0.268	0.339	0.808	0.724	0.175	0.0	0.452	0.679	0.499	0.253	0.664	0.674	0.358
0	0.196	0.24	0.056	0.396	0.305	0.213	0.206	0.531	0.586	0.212	0.414	0.588	0.588	0.588	0.588	0.355	0.44	0.355	0.44	0.493	0.44	0.56	0.217	0.245	0.517	0.483	0.699	0.383	0.75	0.775	0.652	0.34	0.682	0.616	0.163	0.352	0.135	0.164	0.592	0.759	0.133	0.362	0.122	0.812	0.462	0.396	0.465	0.45	0.252
0	0.195	0.364	0.056	0.42	0.216	0.244	0.206	0.568	0.712	0.421	0.598	0.528	0.528	0.528	0.528	0.515	0.639	0.515	0.639	0.346	0.066	0.398	0.193	0.195	0.458	0.595	0.825	0.836	0.792	0.86	0.0	0.123	0.599	0.599	0.116	0.597	0.268	0.339	0.808	0.724	0.175	0.355	0.112	0.729	0.348	0.135	0.664	0.674	0.272
0	0.251	0.461	0.111	0.292	0.261	0.259	0.2	0.742	0.743	0.567	0.655	0.583	0.583	0.597	0.59	0.561	0.64	0.561	0.669	0.513	0.375	0.547	0.371	0.63	0.676	0.603	0.486	0.071	0.566	0.681	0.324	0.019	0.473	0.807	0.385	0.682	0.361	0.232	0.677	0.779	0.255	0.541	0.614	0.734	0.453	0.253	0.752	0.691	0.236
0	0.13	0.27	0.0	0.388	0.388	0.203	0.241	0.528	0.662	0.206	0.46	0.0	0.0	0.0	0.0	0.0	0.0	0.0	0.0	0.39	0.21	0.438	0.266	0.63	0.705	0.723	0.559	0.247	0.682	0.788	0.496	0.168	0.634	0.729	0.519	0.744	0.293	0.071	0.447	0.647	0.132	0.454	0.543	0.821	0.296	0.127	0.664	0.674	0.142
0	0.387	0.115	0.0	0.569	0.569	0.439	0.465	0.443	0.555	0.064	0.323	0.0	0.0	0.0	0.0	0.0	0.0	0.0	0.0	0.622	0.509	0.442	0.457	0.485	0.441	0.536	0.628	0.071	0.524	0.695	0.591	0.061	0.564	0.584	0.038	0.556	0.269	0.398	0.92	0.589	0.158	0.604	0.485	0.598	0.56	0.282	0.625	0.716	0.396
0	0.203	0.315	0.0	0.44	0.44	0.27	0.305	0.552	0.692	0.247	0.5	0.0	0.0	0.0	0.0	0.0	0.0	0.0	0.0	0.558	0.875	0.608	0.171	0.144	0.537	0.455	0.205	0.016	0.634	0.719	0.39	0.046	0.805	0.449	0.052	0.597	0.268	0.221	0.922	0.813	0.089	0.4	0.181	0.667	0.213	0.034	0.664	0.674	0.277
0	0.165	0.13	0.056	0.39	0.24	0.204	0.18	0.447	0.56	0.111	0.349	0.424	0.424	0.424	0.424	0.355	0.44	0.355	0.44	0.39	0.161	0.363	0.299	0.647	0.255	0.464	0.618	0.285	0.793	0.875	0.324	0.036	0.607	0.661	0.266	0.336	0.162	0.162	0.759	0.566	0.129	0.486	0.608	0.535	0.376	0.216	0.401	0.606	0.155
0	0.14	0.366	0.056	0.294	0.294	0.143	0.158	0.568	0.712	0.307	0.542	0.539	0.539	0.539	0.539	0.521	0.646	0.521	0.646	0.5	0.701	0.6	0.13	0.166	0.453	0.403	0.519	0.181	0.81	0.789	0.597	0.331	0.605	0.61	0.226	0.58	0.257	0.102	0.55	0.851	0.19	0.362	0.182	0.684	0.303	0.127	0.664	0.674	0.207
0	0.218	0.472	0.056	0.422	0.296	0.246	0.226	0.623	0.782	0.476	0.667	0.601	0.601	0.601	0.601	0.561	0.696	0.561	0.696	0.505	0.433	0.315	0.229	0.229	0.512	0.721	0.733	0.407	0.756	0.88	0.726	0.5	0.538	0.626	0.15	0.385	0.219	0.162	0.471	0.675	0.192	0.385	0.137	0.709	0.361	0.132	0.664	0.674	0.292
0	0.151	0.562	0.056	0.384	0.212	0.197	0.167	0.693	0.825	0.485	0.699	0.487	0.487	0.487	0.487	0.546	0.677	0.546	0.677	0.494	0.61	0.428	0.196	0.29	0.5	0.595	0.505	0.155	0.582	0.737	0.414	0.079	0.63	0.449	0.073	0.597	0.268	0.165	0.878	0.583	0.12	0.33	0.116	0.587	0.376	0.237	0.63	0.73	0.219
0	0.203	0.6	0.056	0.332	0.332	0.205	0.212	0.656	0.823	0.559	0.735	0.576	0.576	0.576	0.576	0.562	0.697	0.562	0.697	0.534	0.67	0.669	0.26	0.348	0.658	0.488	0.318	0.034	0.634	0.719	0.681	0.401	0.617	0.75	0.368	0.695	0.287	0.125	0.377	0.928	0.199	0.339	0.088	0.723	0.352	0.135	0.664	0.674	0.282
0	0.428	0.27	0.0	0.598	0.598	0.476	0.501	0.528	0.662	0.206	0.46	0.0	0.0	0.0	0.0	0.0	0.0	0.0	0.0	0.643	0.481	0.556	0.484	0.452	0.52	0.488	0.773	0.133	0.792	0.797	0.652	0.073	0.589	0.747	0.082	0.439	0.214	0.432	0.874	0.776	0.184	0.636	0.52	0.666	0.494	0.116	0.546	0.611	0.448
0	0.188	0.092	0.056	0.338	0.338	0.178	0.199	0.499	0.475	0.159	0.317	0.521	0.521	0.521	0.521	0.439	0.545	0.439	0.545	0.485	0.425	0.17	0.224	0.282	0.309	0.737	0.681	0.361	0.47	0.786	0.708	0.537	0.41	0.656	0.223	0.346	0.28	0.112	0.383	0.293	0.184	0.31	0.066	0.548	0.316	0.106	0.664	0.674	0.271
0	0.433	0.187	0.0	0.601	0.601	0.48	0.505	0.482	0.605	0.13	0.386	0.0	0.0	0.0	0.0	0.0	0.0	0.0	0.0	0.637	0.439	0.532	0.512	0.55	0.455	0.464	0.697	0.08	0.588	0.699	0.674	0.084	0.407	0.219	0.002	0.597	0.268	0.444	0.93	0.693	0.284	0.634	0.492	0.652	0.64	0.435	0.511	0.596	0.423
0	0.449	0.2	0.0	0.613	0.613	0.495	0.519	0.49	0.614	0.142	0.398	0.0	0.0	0.0	0.0	0.0	0.0	0.0	0.0	0.643	0.417	0.535	0.537	0.605	0.594	0.558	0.641	0.052	0.681	0.749	0.274	0.003	0.642	0.588	0.026	0.42	0.18	0.465	0.978	0.773	0.155	0.663	0.602	0.698	0.615	0.311	0.696	0.683	0.43
0	0.236	0.299	0.056	0.295	0.295	0.267	0.241	0.402	0.505	0.297	0.402	0.453	0.453	0.453	0.453	0.537	0.666	0.537	0.666	0.536	0.544	0.602	0.319	0.456	0.134	0.128	0.448	0.062	0.879	0.819	0.736	0.478	0.329	0.619	0.128	0.531	0.414	0.186	0.508	0.891	0.389	0.524	0.567	0.439	0.296	0.063	0.664	0.674	0.251
0	0.121	0.279	0.056	0.289	0.289	0.118	0.141	0.598	0.609	0.324	0.484	0.722	0.722	0.722	0.722	0.414	0.514	0.414	0.514	0.353	0.14	0.421	0.302	0.908	0.547	0.635	0.293	0.048	0.634	0.719	0.0	0.123	0.599	0.599	0.116	0.597	0.268	0.339	0.808	0.724	0.175	0.495	0.9	0.648	0.398	0.356	0.777	0.767	0.0
0	0.205	0.252	0.056	0.399	0.32	0.216	0.214	0.548	0.569	0.241	0.418	1.0	1.0	1.0	1.0	0.283	0.351	0.283	0.351	0.529	0.626	0.335	0.281	0.415	0.609	0.767	0.205	0.016	0.634	0.719	0.496	0.103	0.581	0.474	0.061	0.597	0.268	0.215	0.868	0.555	0.14	0.456	0.338	0.644	0.395	0.201	0.839	0.803	0.245
0	0.144	0.353	0.0	0.398	0.398	0.216	0.253	0.573	0.718	0.282	0.534	0.0	0.0	0.0	0.0	0.0	0.0	0.0	0.0	0.453	0.4	0.449	0.26	0.543	0.441	0.529	0.472	0.132	0.736	0.811	0.674	0.561	0.548	0.522	0.125	0.597	0.268	0.084	0.442	0.71	0.194	0.459	0.523	0.698	0.412	0.348	0.289	0.37	0.136
0	0.219	0.517	0.056	0.379	0.374	0.19	0.226	0.766	0.697	0.606	0.675	0.621	0.621	0.621	0.621	0.509	0.632	0.509	0.632	0.517	0.497	0.65	0.074	0.023	1.0	0.707	0.78	0.543	0.72	0.728	0.0	0.123	0.599	0.599	0.116	0.597	0.268	0.339	0.808	0.724	0.175	0.0	0.452	0.679	0.499	0.253	0.664	0.674	0.358
0	0.387	0.209	0.0	0.569	0.569	0.439	0.465	0.494	0.62	0.151	0.406	0.0	0.0	0.0	0.0	0.0	0.0	0.0	0.0	0.627	0.538	0.465	0.466	0.524	0.517	0.571	0.066	0.001	0.634	0.719	0.414	0.016	0.592	0.496	0.021	0.597	0.268	0.405	0.971	0.658	0.158	0.591	0.421	0.709	0.622	0.496	0.523	0.563	0.385
0	0.483	0.155	0.0	0.636	0.636	0.526	0.548	0.465	0.583	0.101	0.359	0.0	0.0	0.0	0.0	0.0	0.0	0.0	0.0	0.696	0.606	0.497	0.514	0.387	0.512	0.538	0.711	0.064	0.703	0.776	0.483	0.013	0.473	0.365	0.005	0.597	0.268	0.499	0.987	0.698	0.238	0.652	0.429	0.676	0.585	0.19	0.508	0.575	0.511
0	0.302	0.191	0.0	0.509	0.509	0.36	0.391	0.485	0.608	0.134	0.39	0.0	0.0	0.0	0.0	0.0	0.0	0.0	0.0	0.598	0.696	0.449	0.33	0.304	0.522	0.589	0.481	0.049	0.605	0.742	0.571	0.094	0.544	0.637	0.095	0.538	0.273	0.306	0.849	0.641	0.18	0.446	0.151	0.637	0.563	0.504	0.638	0.694	0.345
0	0.195	0.344	0.056	0.347	0.347	0.182	0.206	0.474	0.594	0.4	0.51	0.503	0.503	0.503	0.503	0.497	0.617	0.497	0.617	0.482	0.388	0.468	0.314	0.586	0.314	0.411	0.481	0.1	0.644	0.755	0.591	0.22	0.533	0.474	0.066	0.597	0.268	0.193	0.77	0.543	0.166	0.495	0.546	0.512	0.365	0.158	0.664	0.674	0.204
0	0.299	0.355	0.167	0.382	0.293	0.204	0.203	0.723	0.577	0.534	0.548	0.493	0.493	0.694	0.63	0.447	0.526	0.464	0.552	0.574	0.542	0.449	0.373	0.455	0.681	0.696	0.523	0.066	0.75	0.818	0.563	0.091	0.702	0.675	0.122	0.636	0.23	0.301	0.829	0.718	0.115	0.56	0.548	0.736	0.395	0.108	0.752	0.69	0.313
0	0.378	0.238	0.0	0.563	0.563	0.43	0.457	0.51	0.64	0.177	0.432	0.0	0.0	0.0	0.0	0.0	0.0	0.0	0.0	0.549	0.231	0.308	0.513	0.823	0.369	0.62	0.498	0.034	0.743	0.876	0.453	0.022	0.227	0.255	0.005	0.597	0.268	0.397	0.979	0.517	0.416	0.655	0.891	0.57	0.545	0.261	0.583	0.713	0.283
0	0.314	0.438	0.278	0.171	0.171	0.266	0.162	0.613	0.725	0.511	0.637	0.514	0.438	0.605	0.53	0.543	0.542	0.576	0.625	0.551	0.377	0.551	0.378	0.424	0.426	0.424	0.769	0.273	0.602	0.701	0.414	0.027	0.648	0.659	0.099	0.5	0.208	0.325	0.9	0.638	0.124	0.513	0.298	0.62	0.379	0.084	0.502	0.614	0.37
0	0.443	0.434	0.0	0.609	0.609	0.49	0.514	0.617	0.774	0.357	0.606	0.0	0.0	0.0	0.0	0.0	0.0	0.0	0.0	0.667	0.576	0.53	0.482	0.393	0.644	0.597	0.726	0.09	0.862	0.838	0.274	0.003	0.358	0.668	0.046	0.516	0.386	0.458	0.962	0.81	0.347	0.601	0.322	0.742	0.538	0.161	0.679	0.643	0.492
0	0.193	0.236	0.056	0.214	0.214	0.241	0.203	0.56	0.628	0.26	0.464	0.682	0.682	0.682	0.682	0.439	0.545	0.439	0.545	0.513	0.564	0.386	0.235	0.299	0.606	0.709	0.588	0.197	0.7	0.819	0.483	0.1	0.432	0.51	0.084	0.597	0.268	0.202	0.852	0.638	0.253	0.283	0.044	0.829	0.196	0.029	0.664	0.674	0.283
0	0.47	0.33	0.167	0.387	0.275	0.479	0.352	0.66	0.677	0.429	0.572	0.671	0.45	0.747	0.686	0.503	0.459	0.503	0.542	0.667	0.478	0.499	0.549	0.579	0.611	0.605	0.419	0.011	0.634	0.719	0.538	0.024	0.607	0.797	0.087	0.548	0.245	0.477	0.912	0.756	0.17	0.685	0.668	0.712	0.563	0.169	0.636	0.637	0.454
0	0.484	0.243	0.0	0.637	0.637	0.527	0.55	0.513	0.643	0.181	0.436	0.0	0.0	0.0	0.0	0.0	0.0	0.0	0.0	0.705	0.664	0.558	0.509	0.368	0.431	0.42	0.523	0.019	0.338	0.508	0.547	0.022	0.638	0.648	0.031	0.534	0.225	0.496	0.957	0.701	0.143	0.625	0.319	0.63	0.459	0.058	0.635	0.698	0.541
0	0.11	0.528	0.0	0.374	0.374	0.184	0.223	0.669	0.838	0.443	0.689	0.0	0.0	0.0	0.0	0.0	0.0	0.0	0.0	0.0	0.498	0.526	0.403	0.47	0.564	0.548	0.513	0.096	0.634	0.719	0.0	0.123	0.599	0.599	0.116	0.597	0.268	0.339	0.808	0.724	0.175	0.0	0.452	0.679	0.499	0.253	0.664	0.674	0.358
0	0.479	0.321	0.0	0.634	0.634	0.523	0.545	0.556	0.697	0.254	0.506	0.0	0.0	0.0	0.0	0.0	0.0	0.0	0.0	0.671	0.471	0.505	0.56	0.594	0.465	0.495	0.279	0.005	0.634	0.719	0.39	0.006	0.779	0.496	0.012	0.597	0.268	0.495	0.987	0.667	0.07	0.681	0.601	0.624	0.624	0.28	0.644	0.707	0.465
0	0.533	0.146	0.0	0.672	0.672	0.572	0.593	0.46	0.577	0.093	0.351	0.0	0.0	0.0	0.0	0.0	0.0	0.0	0.0	0.694	0.416	0.549	0.619	0.654	0.636	0.576	0.18	0.001	0.634	0.719	0.519	0.013	0.733	0.406	0.005	0.597	0.268	0.548	0.987	0.807	0.119	0.723	0.651	0.728	0.688	0.351	0.659	0.64	0.498
0	0.452	0.193	0.0	0.614	0.614	0.498	0.522	0.486	0.609	0.136	0.392	0.0	0.0	0.0	0.0	0.0	0.0	0.0	0.0	0.678	0.609	0.409	0.487	0.386	0.507	0.618	0.672	0.061	0.743	0.831	0.614	0.048	0.671	0.635	0.035	0.595	0.23	0.462	0.934	0.603	0.105	0.605	0.319	0.641	0.636	0.369	0.638	0.691	0.482
0	0.361	0.222	0.056	0.391	0.391	0.378	0.35	0.476	0.597	0.175	0.404	0.604	0.604	0.604	0.604	0.458	0.568	0.458	0.568	0.601	0.479	0.577	0.39	0.328	0.5	0.457	0.81	0.259	0.616	0.699	0.324	0.009	0.513	0.0	0.0	0.597	0.268	0.382	0.994	0.713	0.215	0.543	0.3	0.642	0.534	0.264	0.589	0.658	0.403
0	0.281	0.461	0.056	0.261	0.261	0.324	0.28	0.676	0.786	0.456	0.661	0.409	0.409	0.409	0.409	0.552	0.685	0.552	0.685	0.567	0.571	0.354	0.323	0.336	0.512	0.68	0.638	0.151	0.592	0.775	0.724	0.328	0.584	0.728	0.192	0.503	0.241	0.243	0.579	0.477	0.12	0.498	0.319	0.687	0.322	0.061	0.664	0.674	0.336
0	0.314	0.407	0.056	0.46	0.422	0.296	0.309	0.558	0.7	0.435	0.596	0.531	0.531	0.531	0.531	0.473	0.587	0.473	0.587	0.598	0.645	0.524	0.32	0.25	0.507	0.509	0.68	0.157	0.875	0.846	0.671	0.18	0.572	0.11	0.002	0.597	0.268	0.319	0.853	0.773	0.193	0.512	0.294	0.658	0.421	0.127	0.593	0.649	0.367
0	0.322	0.072	0.056	0.481	0.401	0.324	0.316	0.421	0.525	0.027	0.285	0.966	0.966	0.966	0.966	0.414	0.514	0.414	0.514	0.567	0.426	0.541	0.429	0.618	0.505	0.492	0.406	0.028	0.634	0.719	0.614	0.114	0.65	0.761	0.182	0.344	0.145	0.313	0.763	0.744	0.146	0.549	0.417	0.701	0.614	0.707	0.55	0.588	0.294
0	0.135	0.326	0.056	0.255	0.255	0.162	0.153	0.643	0.66	0.4	0.552	0.863	0.863	0.863	0.863	0.398	0.494	0.398	0.494	0.438	0.358	0.583	0.031	0.045	0.564	0.548	0.725	0.67	0.685	0.735	0.0	0.123	0.599	0.599	0.116	0.597	0.268	0.339	0.808	0.724	0.175	0.0	0.452	0.679	0.499	0.253	0.664	0.674	0.358
0	0.312	0.465	0.111	0.321	0.267	0.328	0.253	0.633	0.786	0.482	0.659	0.665	0.433	0.665	0.612	0.557	0.681	0.557	0.686	0.573	0.487	0.329	0.398	0.508	0.45	0.659	0.55	0.072	0.562	0.767	0.453	0.036	0.52	0.663	0.104	0.438	0.25	0.322	0.889	0.529	0.17	0.556	0.482	0.642	0.465	0.19	0.543	0.626	0.331
0	0.33	0.4	0.111	0.179	0.179	0.357	0.269	0.778	0.742	0.627	0.667	0.457	0.457	0.744	0.69	0.544	0.567	0.544	0.622	0.582	0.478	0.539	0.407	0.481	0.616	0.571	0.636	0.108	0.737	0.776	0.361	0.015	0.805	0.637	0.078	0.585	0.173	0.344	0.927	0.782	0.083	0.557	0.432	0.705	0.455	0.156	0.676	0.668	0.36
0	0.313	0.317	0.111	0.343	0.25	0.324	0.254	0.582	0.662	0.505	0.586	0.659	0.48	0.659	0.611	0.434	0.538	0.44	0.542	0.581	0.53	0.317	0.38	0.433	0.626	0.797	0.605	0.1	0.665	0.832	0.361	0.016	0.627	0.365	0.014	0.597	0.268	0.334	0.976	0.601	0.127	0.511	0.291	0.702	0.571	0.504	0.706	0.687	0.334
0	0.201	0.427	0.056	0.256	0.256	0.239	0.21	0.621	0.768	0.363	0.604	0.38	0.38	0.38	0.38	0.257	0.319	0.257	0.319	0.467	0.317	0.354	0.341	0.71	0.426	0.616	0.392	0.054	0.634	0.719	0.591	0.213	0.547	0.686	0.247	0.367	0.206	0.175	0.629	0.566	0.162	0.495	0.527	0.714	0.517	0.639	0.439	0.495	0.153
0	0.266	0.526	0.111	0.288	0.228	0.287	0.213	0.679	0.782	0.46	0.671	0.665	0.416	0.665	0.612	0.488	0.498	0.488	0.551	0.56	0.584	0.593	0.285	0.264	0.577	0.497	0.676	0.21	0.75	0.763	0.614	0.163	0.547	0.51	0.052	0.597	0.268	0.269	0.826	0.828	0.219	0.486	0.307	0.667	0.296	0.053	0.664	0.674	0.323
0	0.421	0.297	0.0	0.593	0.593	0.47	0.495	0.542	0.68	0.231	0.484	0.0	0.0	0.0	0.0	0.0	0.0	0.0	0.0	0.638	0.48	0.528	0.497	0.531	0.47	0.477	0.628	0.056	0.453	0.612	0.656	0.079	0.498	1.0	0.434	0.521	0.294	0.381	0.589	0.693	0.22	0.619	0.452	0.613	0.63	0.427	0.622	0.703	0.421
0	0.513	0.198	0.0	0.658	0.658	0.554	0.575	0.488	0.612	0.14	0.396	0.0	0.0	0.0	0.0	0.0	0.0	0.0	0.0	0.714	0.6	0.514	0.556	0.445	0.688	0.639	0.468	0.012	0.612	0.719	0.643	0.039	0.49	0.449	0.008	0.597	0.268	0.525	0.963	0.802	0.247	0.667	0.411	0.696	0.666	0.327	0.843	0.767	0.532
0	0.368	0.36	0.111	0.529	0.286	0.386	0.302	0.517	0.648	0.812	0.689	0.727	0.64	0.727	0.694	0.46	0.571	0.464	0.573	0.616	0.54	0.566	0.444	0.498	0.436	0.417	0.437	0.024	0.634	0.719	0.434	0.021	0.269	0.704	0.093	0.32	0.383	0.379	0.909	0.75	0.419	0.548	0.301	0.588	0.587	0.409	0.547	0.674	0.397
0	0.408	0.344	0.0	0.583	0.583	0.457	0.483	0.568	0.712	0.274	0.526	0.0	0.0	0.0	0.0	0.0	0.0	0.0	0.0	0.621	0.437	0.522	0.499	0.599	0.527	0.525	0.536	0.035	0.573	0.694	0.609	0.061	0.654	0.449	0.014	0.597	0.268	0.42	0.94	0.701	0.135	0.644	0.648	0.661	0.555	0.235	0.654	0.686	0.388
0	0.305	0.312	0.167	0.159	0.159	0.322	0.208	0.613	0.671	0.404	0.568	0.502	0.502	0.721	0.656	0.399	0.495	0.476	0.542	0.586	0.598	0.444	0.301	0.225	0.495	0.576	0.733	0.233	0.701	0.796	0.614	0.127	0.616	0.623	0.084	0.572	0.249	0.306	0.83	0.624	0.137	0.461	0.178	0.614	0.459	0.19	0.656	0.724	0.369
0	0.369	0.213	0.111	0.264	0.264	0.396	0.303	0.687	0.588	0.474	0.56	0.701	0.604	0.701	0.666	0.413	0.512	0.415	0.514	0.626	0.599	0.551	0.429	0.437	0.703	0.616	0.419	0.022	0.634	0.719	0.609	0.079	0.614	0.255	0.005	0.597	0.268	0.383	0.933	0.828	0.181	0.595	0.495	0.744	0.437	0.1	0.697	0.653	0.394
0	0.335	0.045	0.167	0.458	0.217	0.294	0.235	0.357	0.448	0.229	0.345	0.525	0.525	0.644	0.595	0.285	0.354	0.326	0.386	0.62	0.709	0.564	0.353	0.284	0.104	0.131	0.532	0.055	0.467	0.609	0.468	0.034	0.627	0.308	0.008	0.597	0.268	0.354	0.966	0.598	0.126	0.509	0.245	0.321	0.477	0.182	0.616	1.0	0.392
0	0.535	0.317	0.0	0.673	0.673	0.574	0.594	0.553	0.694	0.249	0.502	0.0	0.0	0.0	0.0	0.0	0.0	0.0	0.0	0.691	0.397	0.434	0.61	0.601	0.554	0.627	0.794	0.076	0.737	0.818	0.508	0.012	0.443	0.832	0.072	0.605	0.356	0.543	0.935	0.687	0.256	0.717	0.609	0.671	0.667	0.285	0.676	0.692	0.519
0	0.412	0.243	0.0	0.587	0.587	0.462	0.487	0.513	0.643	0.181	0.436	0.0	0.0	0.0	0.0	0.0	0.0	0.0	0.0	0.648	0.569	0.532	0.478	0.484	0.423	0.439	0.293	0.007	0.634	0.719	0.684	0.103	0.597	0.629	0.043	0.489	0.229	0.417	0.881	0.67	0.158	0.612	0.445	0.583	0.577	0.28	0.63	0.732	0.429
0	0.236	0.211	0.0	0.463	0.463	0.3	0.333	0.496	0.622	0.153	0.408	0.0	0.0	0.0	0.0	0.0	0.0	0.0	0.0	0.501	0.366	0.602	0.355	0.619	0.304	0.283	0.509	0.091	0.534	0.64	0.519	0.099	0.467	0.777	0.353	0.284	0.214	0.21	0.638	0.73	0.248	0.533	0.628	0.496	0.414	0.195	0.804	0.912	0.224
0	0.443	0.29	0.0	0.608	0.608	0.489	0.514	0.539	0.675	0.225	0.478	0.0	0.0	0.0	0.0	0.0	0.0	0.0	0.0	0.685	0.699	0.572	0.464	0.339	0.572	0.511	0.399	0.012	0.634	0.719	0.324	0.004	0.49	0.75	0.076	0.58	0.318	0.454	0.936	0.79	0.246	0.628	0.432	0.687	0.46	0.077	0.638	0.656	0.481
0	0.413	0.231	0.0	0.587	0.587	0.462	0.488	0.507	0.635	0.171	0.426	0.0	0.0	0.0	0.0	0.0	0.0	0.0	0.0	0.633	0.479	0.583	0.492	0.541	0.572	0.5	0.59	0.048	0.651	0.716	0.733	0.147	0.625	0.702	0.069	0.441	0.197	0.411	0.826	0.79	0.168	0.626	0.517	0.701	0.598	0.335	0.613	0.63	0.41
0	0.311	0.085	0.0	0.516	0.516	0.369	0.399	0.427	0.535	0.037	0.297	0.0	0.0	0.0	0.0	0.0	0.0	0.0	0.0	0.56	0.425	0.576	0.405	0.547	0.332	0.328	0.603	0.1	0.747	0.768	0.556	0.079	0.392	0.874	0.402	0.487	0.35	0.279	0.614	0.704	0.298	0.551	0.458	0.525	0.544	0.398	0.552	0.732	0.311
0	0.141	0.301	0.0	0.396	0.396	0.213	0.251	0.545	0.683	0.235	0.488	0.0	0.0	0.0	0.0	0.0	0.0	0.0	0.0	0.483	0.578	0.17	0.201	0.33	0.668	1.0	0.49	0.15	0.861	1.0	0.324	0.042	0.759	0.588	0.195	0.73	0.235	0.146	0.81	0.434	0.023	0.33	0.125	0.794	0.328	0.161	0.664	0.674	0.213
0	0.385	0.153	0.056	0.451	0.451	0.378	0.371	0.432	0.542	0.128	0.345	0.431	0.431	0.431	0.431	0.511	0.634	0.511	0.634	0.606	0.429	0.461	0.483	0.614	0.431	0.51	0.481	0.029	0.684	0.78	0.274	0.004	0.602	0.516	0.024	0.597	0.268	0.404	0.978	0.618	0.144	0.616	0.559	0.611	0.608	0.443	0.572	0.67	0.359
0	0.314	0.236	0.0	0.517	0.517	0.371	0.401	0.509	0.638	0.175	0.43	0.0	0.0	0.0	0.0	0.0	0.0	0.0	0.0	0.585	0.556	0.446	0.378	0.427	0.468	0.553	0.564	0.077	0.661	0.774	0.742	0.301	0.548	0.496	0.035	0.597	0.268	0.3	0.727	0.626	0.175	0.563	0.514	0.627	0.401	0.103	0.602	0.68	0.334
0	0.386	0.488	0.0	0.568	0.568	0.437	0.464	0.647	0.811	0.406	0.653	0.0	0.0	0.0	0.0	0.0	0.0	0.0	0.0	0.626	0.536	0.623	0.446	0.447	0.597	0.486	0.644	0.079	0.549	0.642	0.629	0.082	0.681	0.646	0.058	0.611	0.232	0.392	0.887	0.799	0.142	0.605	0.495	0.692	0.49	0.148	0.72	0.702	0.406
0	0.113	0.53	0.0	0.377	0.377	0.188	0.227	0.67	0.84	0.445	0.691	0.0	0.0	0.0	0.0	0.0	0.0	0.0	0.0	0.478	0.658	0.539	0.044	0.075	0.725	0.641	0.581	0.316	0.757	0.786	0.483	0.171	0.602	0.474	0.111	0.597	0.268	0.114	0.774	0.787	0.179	0.0	0.452	0.679	0.499	0.253	0.664	0.674	0.358
0	0.491	0.229	0.0	0.642	0.642	0.534	0.556	0.506	0.634	0.169	0.424	0.0	0.0	0.0	0.0	0.0	0.0	0.0	0.0	0.684	0.497	0.503	0.565	0.562	0.522	0.538	0.368	0.007	0.634	0.719	0.468	0.012	0.461	0.584	0.02	0.308	0.23	0.506	0.976	0.71	0.248	0.667	0.476	0.668	0.69	0.47	0.606	0.649	0.482
0	0.291	0.64	0.0	0.502	0.502	0.351	0.382	0.73	0.915	0.546	0.789	0.0	0.0	0.0	0.0	0.0	0.0	0.0	0.0	0.529	0.343	0.639	0.42	0.712	0.688	0.532	0.35	0.023	0.634	0.719	0.713	0.284	0.67	0.38	0.018	0.597	0.268	0.282	0.754	0.859	0.159	0.581	0.72	0.706	0.472	0.235	0.823	0.749	0.253
0	0.121	0.382	0.111	0.265	0.26	0.046	0.087	0.64	0.682	0.396	0.56	0.792	0.59	0.792	0.742	0.469	0.568	0.469	0.576	0.465	0.541	0.428	0.222	0.464	0.631	0.684	0.318	0.056	0.634	0.719	0.529	0.228	0.664	0.449	0.089	0.597	0.268	0.117	0.744	0.658	0.12	0.339	0.16	0.824	0.322	0.172	0.664	0.674	0.188
0	0.548	0.364	0.056	0.677	0.339	0.58	0.512	0.563	0.706	0.93	0.839	0.539	0.539	0.539	0.539	0.806	1.0	0.806	1.0	0.741	0.641	0.606	0.575	0.403	0.384	0.345	0.494	0.011	1.0	0.866	0.563	0.016	0.581	0.38	0.003	0.597	0.268	0.561	0.985	0.741	0.181	0.677	0.36	0.569	0.697	0.346	0.586	0.716	0.574
0	0.415	0.467	0.056	0.432	0.432	0.426	0.396	0.844	0.717	0.738	0.753	0.677	0.677	0.677	0.677	0.526	0.653	0.526	0.653	0.616	0.39	0.577	0.518	0.665	0.755	0.626	0.453	0.02	0.684	0.736	0.361	0.007	0.803	0.789	0.119	0.7	0.209	0.422	0.9	0.902	0.107	0.658	0.717	0.777	0.567	0.251	0.792	0.684	0.376
0	0.311	0.301	0.0	0.516	0.516	0.369	0.399	0.545	0.683	0.235	0.488	0.0	0.0	0.0	0.0	0.0	0.0	0.0	0.0	0.607	0.725	0.371	0.294	0.2	0.535	0.677	0.634	0.121	0.484	0.699	0.652	0.16	0.55	0.741	0.173	0.603	0.293	0.298	0.732	0.477	0.139	0.468	0.184	0.632	0.434	0.145	0.879	0.833	0.378
0	0.294	0.276	0.056	0.484	0.313	0.327	0.291	0.481	0.603	0.623	0.624	0.391	0.391	0.391	0.391	0.6	0.744	0.6	0.744	0.576	0.571	0.545	0.342	0.359	0.319	0.345	0.626	0.128	0.616	0.711	0.563	0.094	0.619	0.348	0.014	0.597	0.268	0.308	0.913	0.632	0.137	0.521	0.373	0.525	0.432	0.158	0.648	0.795	0.333
0	0.227	0.229	0.056	0.272	0.272	0.264	0.233	0.476	0.597	0.179	0.404	0.448	0.448	0.448	0.448	0.42	0.521	0.42	0.521	0.49	0.34	0.375	0.349	0.626	0.446	0.608	0.532	0.112	0.626	0.785	0.274	0.015	0.846	0.449	0.044	0.597	0.268	0.248	0.953	0.563	0.019	0.475	0.352	0.613	0.499	0.456	0.622	0.703	0.241
0	0.251	0.501	0.167	0.366	0.221	0.174	0.162	0.606	0.757	0.495	0.659	0.675	0.386	0.675	0.612	0.49	0.591	0.5	0.607	0.558	0.625	0.566	0.277	0.277	0.619	0.548	0.609	0.154	0.853	0.82	0.508	0.082	0.584	0.458	0.04	0.597	0.268	0.265	0.902	0.851	0.202	0.464	0.264	0.788	0.348	0.095	0.664	0.674	0.311
0	0.195	0.216	0.056	0.153	0.153	0.252	0.205	0.038	0.048	0.216	0.068	0.542	0.542	0.542	0.542	0.487	0.604	0.487	0.604	0.506	0.517	0.656	0.298	0.513	0.292	0.227	0.318	0.035	0.634	0.719	0.519	0.129	0.521	0.592	0.14	0.0	0.009	0.194	0.783	0.784	0.225	0.409	0.211	0.646	0.465	0.409	0.304	0.423	0.237
0	0.192	0.049	0.0	0.432	0.432	0.26	0.295	0.407	0.511	0.004	0.265	0.0	0.0	0.0	0.0	0.0	0.0	0.0	0.0	0.39	0.129	0.497	0.359	0.873	0.433	0.477	0.468	0.094	0.172	0.351	0.538	0.153	0.549	0.832	0.664	0.482	0.251	0.106	0.344	0.503	0.146	0.517	0.709	0.608	0.503	0.591	0.566	0.67	0.095
0	0.467	0.337	0.111	0.109	0.109	0.509	0.388	0.701	0.706	0.497	0.612	0.413	0.413	0.643	0.59	0.553	0.577	0.553	0.632	0.673	0.518	0.402	0.507	0.411	0.606	0.695	0.816	0.134	0.657	0.79	0.744	0.111	0.656	0.558	0.02	0.851	0.313	0.472	0.895	0.626	0.118	0.639	0.41	0.677	0.602	0.245	0.761	0.737	0.494
0	0.355	0.31	0.111	0.236	0.236	0.39	0.29	0.719	0.669	0.528	0.614	0.457	0.457	0.683	0.631	0.498	0.584	0.498	0.602	0.613	0.573	0.522	0.407	0.403	0.624	0.591	0.62	0.084	0.691	0.76	0.62	0.094	0.655	0.533	0.034	0.597	0.268	0.364	0.896	0.77	0.149	0.545	0.32	0.698	0.46	0.137	0.555	0.593	0.404
0	0.284	0.081	0.111	0.406	0.217	0.246	0.229	0.384	0.482	0.229	0.343	0.525	0.525	0.675	0.63	0.285	0.354	0.324	0.378	0.574	0.6	0.562	0.345	0.397	0.47	0.448	0.494	0.06	0.585	0.686	0.571	0.106	0.405	0.219	0.006	0.597	0.268	0.297	0.911	0.761	0.3	0.481	0.256	0.732	0.542	0.464	0.489	0.522	0.314
0	0.145	0.371	0.111	0.156	0.156	0.172	0.108	0.632	0.7	0.425	0.604	0.631	0.436	0.631	0.581	0.526	0.391	0.526	0.521	0.473	0.499	0.533	0.259	0.533	0.545	0.526	0.263	0.034	0.634	0.719	0.361	0.054	0.675	0.572	0.171	0.654	0.248	0.151	0.82	0.667	0.117	0.451	0.476	0.655	0.303	0.124	0.664	0.674	0.169
0	0.458	0.364	0.056	0.603	0.405	0.482	0.434	0.574	0.72	0.351	0.568	0.993	0.993	0.993	0.993	0.473	0.587	0.473	0.587	0.662	0.489	0.516	0.536	0.562	0.559	0.552	0.463	0.016	0.687	0.76	0.274	0.001	0.702	0.474	0.012	0.597	0.268	0.475	0.99	0.736	0.119	0.664	0.573	0.671	0.62	0.306	0.664	0.685	0.446
0	0.423	0.178	0.0	0.594	0.594	0.471	0.497	0.477	0.598	0.122	0.378	0.0	0.0	0.0	0.0	0.0	0.0	0.0	0.0	0.65	0.54	0.514	0.494	0.51	0.53	0.533	0.376	0.012	0.634	0.719	0.647	0.073	0.482	0.576	0.029	0.675	0.354	0.433	0.918	0.727	0.238	0.619	0.448	0.665	0.628	0.414	0.631	0.669	0.425
0	0.261	0.526	0.056	0.391	0.391	0.242	0.262	0.634	0.795	0.485	0.681	0.736	0.736	0.736	0.736	0.422	0.524	0.422	0.524	0.543	0.499	0.57	0.349	0.491	0.594	0.528	0.505	0.076	0.898	0.838	0.468	0.058	0.431	0.673	0.154	0.813	0.425	0.264	0.83	0.802	0.288	0.521	0.468	0.67	0.453	0.24	0.821	0.775	0.275
0	0.378	0.178	0.0	0.563	0.563	0.431	0.458	0.477	0.598	0.122	0.378	0.0	0.0	0.0	0.0	0.0	0.0	0.0	0.0	0.62	0.529	0.44	0.456	0.511	0.599	0.651	0.437	0.023	0.634	0.719	0.597	0.069	0.703	0.726	0.101	0.266	0.085	0.382	0.864	0.71	0.112	0.605	0.523	0.732	0.554	0.282	0.544	0.562	0.379
0	0.409	0.431	0.056	0.36	0.36	0.44	0.392	0.968	0.709	0.946	0.849	0.862	0.862	0.862	0.862	0.426	0.529	0.426	0.529	0.653	0.614	0.516	0.445	0.37	0.629	0.6	0.652	0.071	0.626	0.727	0.719	0.136	0.665	0.67	0.058	0.838	0.305	0.41	0.845	0.713	0.132	0.554	0.241	0.659	0.604	0.364	0.786	0.764	0.452
0	0.487	0.402	0.111	0.336	0.336	0.467	0.405	0.487	0.611	0.359	0.518	0.339	0.339	0.379	0.361	0.41	0.509	0.475	0.548	0.685	0.522	0.451	0.499	0.329	0.582	0.628	0.911	0.211	0.734	0.81	0.547	0.022	0.547	0.219	0.002	0.597	0.268	0.502	0.982	0.704	0.193	0.635	0.347	0.672	0.588	0.19	0.662	0.682	0.529
0	0.259	0.099	0.0	0.479	0.479	0.321	0.353	0.434	0.545	0.049	0.309	0.0	0.0	0.0	0.0	0.0	0.0	0.0	0.0	0.478	0.237	0.484	0.402	0.773	0.342	0.42	0.509	0.078	0.453	0.629	0.578	0.132	0.677	0.64	0.127	0.757	0.278	0.257	0.792	0.414	0.057	0.557	0.695	0.478	0.494	0.351	0.824	0.94	0.21
0	0.39	0.31	0.0	0.571	0.571	0.441	0.468	0.55	0.689	0.243	0.496	0.0	0.0	0.0	0.0	0.0	0.0	0.0	0.0	0.605	0.41	0.511	0.494	0.648	0.644	0.614	0.399	0.017	0.634	0.719	0.468	0.024	0.73	0.616	0.046	0.798	0.267	0.404	0.945	0.761	0.111	0.629	0.618	0.696	0.595	0.377	0.771	0.729	0.358
0	0.203	0.324	0.056	0.319	0.319	0.215	0.212	0.469	0.588	0.328	0.47	0.566	0.566	0.566	0.566	0.482	0.598	0.482	0.598	0.443	0.233	0.677	0.343	0.709	0.527	0.393	0.55	0.146	0.496	0.589	0.453	0.075	0.573	0.726	0.316	0.48	0.238	0.187	0.687	0.759	0.19	0.488	0.482	0.676	0.531	0.715	0.59	0.632	0.157
0	0.432	0.458	0.0	0.6	0.6	0.479	0.504	0.631	0.791	0.379	0.627	0.0	0.0	0.0	0.0	0.0	0.0	0.0	0.0	0.661	0.577	0.509	0.444	0.308	0.663	0.63	0.819	0.173	0.691	0.766	0.805	0.219	0.657	0.308	0.005	0.597	0.268	0.427	0.819	0.73	0.139	0.598	0.336	0.722	0.404	0.05	0.812	0.732	0.486
0	0.341	0.378	0.0	0.536	0.536	0.396	0.425	0.587	0.735	0.305	0.556	0.0	0.0	0.0	0.0	0.0	0.0	0.0	0.0	0.583	0.449	0.602	0.446	0.62	0.676	0.555	0.0	0.001	0.634	0.719	0.468	0.033	0.617	0.723	0.127	0.682	0.283	0.347	0.873	0.862	0.186	0.605	0.673	0.727	0.496	0.211	0.74	0.689	0.318
0	0.372	0.252	0.0	0.558	0.558	0.424	0.452	0.518	0.649	0.19	0.444	0.0	0.0	0.0	0.0	0.0	0.0	0.0	0.0	0.643	0.717	0.566	0.371	0.253	0.483	0.452	0.628	0.078	0.478	0.615	0.578	0.063	0.574	0.418	0.014	0.597	0.268	0.386	0.939	0.73	0.183	0.534	0.253	0.624	0.485	0.156	0.606	0.682	0.429
0	0.423	0.238	0.056	0.355	0.355	0.456	0.404	0.633	0.622	0.384	0.52	0.577	0.577	0.577	0.577	0.383	0.475	0.383	0.475	0.651	0.546	0.511	0.493	0.504	0.512	0.525	0.376	0.012	0.634	0.719	0.434	0.015	0.746	0.694	0.061	0.754	0.247	0.436	0.94	0.678	0.086	0.644	0.587	0.639	0.487	0.113	0.833	0.805	0.431
0	0.168	0.47	0.056	0.388	0.253	0.202	0.181	0.617	0.774	0.501	0.675	0.409	0.409	0.409	0.409	0.549	0.681	0.549	0.681	0.475	0.436	0.291	0.251	0.423	0.441	0.696	0.571	0.21	0.79	0.907	0.563	0.216	0.411	0.77	0.525	0.508	0.344	0.097	0.404	0.609	0.262	0.434	0.339	0.562	0.428	0.348	0.734	0.814	0.194
0	0.428	0.402	0.056	0.593	0.258	0.469	0.408	0.593	0.743	0.59	0.699	0.362	0.362	0.362	0.362	0.506	0.628	0.506	0.628	0.667	0.635	0.554	0.467	0.391	0.562	0.519	0.529	0.03	0.845	0.821	0.578	0.043	0.547	0.539	0.021	0.597	0.268	0.441	0.949	0.787	0.21	0.621	0.442	0.683	0.516	0.145	0.576	0.62	0.458
0	0.281	0.569	0.111	0.351	0.323	0.252	0.226	0.661	0.829	0.52	0.709	0.563	0.513	0.563	0.542	0.526	0.64	0.526	0.646	0.509	0.291	0.497	0.414	0.733	0.52	0.543	0.486	0.059	0.609	0.725	0.578	0.114	0.655	0.799	0.302	0.584	0.234	0.258	0.666	0.647	0.122	0.589	0.844	0.655	0.424	0.158	0.528	0.605	0.219
0	0.175	0.6	0.056	0.323	0.323	0.171	0.188	0.737	0.862	0.559	0.761	0.667	0.667	0.667	0.667	0.56	0.695	0.56	0.695	0.518	0.681	0.568	0.157	0.162	0.488	0.456	0.576	0.206	0.784	0.789	0.694	0.528	0.681	0.576	0.145	0.421	0.163	0.116	0.453	0.724	0.126	0.0	0.452	0.679	0.499	0.253	0.664	0.674	0.358
0	0.157	0.139	0.056	0.119	0.119	0.218	0.172	0.0	0.0	0.14	0.0	0.554	0.554	0.554	0.554	0.434	0.538	0.434	0.538	0.478	0.49	0.486	0.197	0.281	0.255	0.344	0.615	0.294	0.818	0.835	0.0	0.123	0.599	0.599	0.116	0.597	0.268	0.339	0.808	0.724	0.175	0.347	0.137	0.658	0.455	0.48	0.343	0.452	0.203
0	0.463	0.189	0.056	0.553	0.542	0.418	0.439	0.472	0.592	0.153	0.39	0.689	0.689	0.689	0.689	0.448	0.556	0.448	0.556	0.681	0.585	0.47	0.498	0.392	0.391	0.471	0.731	0.082	0.728	0.799	0.629	0.049	0.602	0.308	0.003	0.597	0.268	0.476	0.958	0.615	0.143	0.616	0.329	0.514	0.613	0.277	0.665	0.815	0.5
0	0.612	0.157	0.056	0.518	0.518	0.622	0.568	0.459	0.575	0.105	0.355	0.571	0.571	0.571	0.571	0.352	0.437	0.352	0.437	0.745	0.432	0.501	0.683	0.634	0.53	0.545	0.49	0.007	0.527	0.673	0.274	0.0	0.568	0.813	0.038	0.466	0.234	0.621	0.971	0.71	0.182	0.771	0.649	0.654	0.736	0.327	0.661	0.694	0.581
0	0.196	0.537	0.056	0.417	0.234	0.24	0.206	0.658	0.825	0.604	0.757	0.672	0.672	0.672	0.672	0.537	0.666	0.537	0.666	0.365	0.088	0.671	0.29	0.478	0.49	0.371	0.752	0.531	0.759	0.74	0.0	0.123	0.599	0.599	0.116	0.597	0.268	0.339	0.808	0.724	0.175	0.434	0.279	0.627	0.482	0.478	0.529	0.629	0.221
0	0.316	0.463	0.111	0.287	0.267	0.34	0.257	0.618	0.775	0.416	0.633	0.808	0.509	0.808	0.753	0.444	0.551	0.59	0.641	0.605	0.685	0.667	0.339	0.291	0.611	0.457	0.559	0.073	0.506	0.599	0.39	0.021	0.716	0.588	0.063	0.533	0.19	0.332	0.934	0.876	0.141	0.521	0.32	0.694	0.446	0.156	0.688	0.682	0.364
0	0.474	0.393	0.0	0.63	0.63	0.518	0.541	0.595	0.746	0.32	0.57	0.0	0.0	0.0	0.0	0.0	0.0	0.0	0.0	0.683	0.556	0.493	0.537	0.505	0.624	0.618	0.0	0.0	0.634	0.719	0.7	0.078	0.656	0.466	0.011	0.597	0.268	0.483	0.93	0.744	0.143	0.675	0.581	0.703	0.545	0.14	0.743	0.708	0.48
0	0.227	0.555	0.056	0.325	0.325	0.243	0.233	0.579	0.726	0.542	0.663	0.397	0.397	0.397	0.397	0.637	0.79	0.637	0.79	0.5	0.384	0.654	0.337	0.567	0.52	0.405	0.55	0.125	0.782	0.757	0.453	0.064	0.512	0.496	0.061	0.597	0.268	0.241	0.9	0.819	0.238	0.473	0.345	0.696	0.516	0.533	0.469	0.531	0.234
[truncated: 48 more columns]
