# Supplementary material for: Identifying sequence features that drive ribosomal association for lncRNA
Source: BMC Genomics. 2018 Dec 31;19(Suppl 10):906. doi: 10.1186/s12864-018-5275-8 (PMC6311901; doi:10.1186/s12864-018-5275-8)
Supplement: Supplementary file 3 — Raw data for mouse. (ZIP 5080 kb) [file 12864_2018_5275_MOESM3_ESM.zip › raw_mouse/4_mouse_5000_score.txt]

# feature	position	sequence	cds	random	log2((cds+1)/(random+1))
context	-6	A	1070	1315	-0.2972
context	-6	C	1099	1294	-0.2354
context	-6	G	1904	1312	0.5369
context	-6	T	927	1079	-0.2188
context	-5	A	1006	1280	-0.3472
context	-5	C	1553	1275	0.2844
context	-5	G	1433	1321	0.1173
context	-5	T	1008	1124	-0.157
context	-4	A	1270	1242	0.0321
context	-4	C	1820	1283	0.5041
context	-4	G	1286	1345	-0.0647
context	-4	T	624	1130	-0.8557
context	-3	A	2408	1281	0.91
context	-3	C	504	1330	-1.3982
context	-3	G	1736	1291	0.427
context	-3	T	352	1098	-1.6385
context	-2	A	1444	1316	0.1338
context	-2	C	1867	1308	0.513
context	-2	G	1004	1225	-0.2868
context	-2	T	685	1151	-0.7479
context	-1	A	903	1245	-0.4629
context	-1	C	2285	1288	0.8266
context	-1	G	1368	1350	0.0191
context	-1	T	444	1117	-1.329
context	0	A	5000	5000	0.0
context	1	T	5000	5000	0.0
context	2	G	5000	5000	0.0
context	3	A	1141	1301	-0.1892
context	3	C	725	1316	-0.8592
context	3	G	2457	1241	0.9848
context	3	T	677	1142	-0.7535
trimer	-	AAA	61753	50071	0.3025
trimer	-	AAC	53431	45903	0.2191
trimer	-	AAG	90677	46805	0.9541
trimer	-	AAT	42512	40517	0.0693
trimer	-	ACA	43807	45568	-0.0569
trimer	-	ACC	49643	46077	0.1075
trimer	-	ACG	15053	45914	-1.6088
trimer	-	ACT	36834	38410	-0.0604
trimer	-	AGA	33242	46982	-0.4991
trimer	-	AGC	54103	45976	0.2348
trimer	-	AGG	33187	46457	-0.4853
trimer	-	AGT	35498	39074	-0.1385
trimer	-	ATA	19389	41177	-1.0866
trimer	-	ATC	56798	38163	0.5737
trimer	-	ATG	54689	38981	0.4885
trimer	-	ATT	40666	34812	0.2242
trimer	-	CAA	33166	45798	-0.4656
trimer	-	CAC	40678	45547	-0.1631
trimer	-	CAG	95998	46042	1.06
trimer	-	CAT	29524	38596	-0.3866
trimer	-	CCA	48404	45714	0.0825
trimer	-	CCC	48845	50495	-0.0479
trimer	-	CCG	16556	48858	-1.5612
trimer	-	CCT	51106	39504	0.3715
trimer	-	CGA	18057	46048	-1.3505
trimer	-	CGC	23977	48680	-1.0216
trimer	-	CGG	28046	48119	-0.7788
trimer	-	CGT	12218	39029	-1.6755
trimer	-	CTA	21359	38501	-0.85
trimer	-	CTC	52403	39875	0.3942
trimer	-	CTG	103789	39113	1.4079
trimer	-	CTT	36200	33544	0.1099
trimer	-	GAA	77217	47198	0.7102
trimer	-	GAC	70011	45955	0.6073
trimer	-	GAG	109030	46338	1.2344
trimer	-	GAT	58548	38916	0.5892
trimer	-	GCA	43810	45677	-0.0602
trimer	-	GCC	69076	48829	0.5004
trimer	-	GCG	16430	48380	-1.558
trimer	-	GCT	53797	38976	0.4649
trimer	-	GGA	44484	46474	-0.0631
trimer	-	GGC	54264	48822	0.1525
trimer	-	GGG	40160	49120	-0.2905
trimer	-	GGT	29703	39476	-0.4104
trimer	-	GTA	19931	38881	-0.964
trimer	-	GTC	39645	39086	0.0205
trimer	-	GTG	73543	39310	0.9037
trimer	-	GTT	29150	33689	-0.2088
trimer	-	TAA	0	41141	-15.3283
trimer	-	TAC	41032	38431	0.0945
trimer	-	TAG	0	38965	-15.2499
trimer	-	TAT	31226	34925	-0.1615
trimer	-	TCA	33425	38858	-0.2173
trimer	-	TCC	47980	39271	0.289
trimer	-	TCG	11228	38782	-1.7882
trimer	-	TCT	45063	33830	0.4136
trimer	-	TGA	0	38627	-15.2374
trimer	-	TGC	30861	38896	-0.3338
trimer	-	TGG	31352	39332	-0.3271
trimer	-	TGT	29347	33144	-0.1755
trimer	-	TTA	18814	34615	-0.8796
trimer	-	TTC	54533	33401	0.7072
trimer	-	TTG	35845	33869	0.0818
trimer	-	TTT	44957	30506	0.5594
hexamer	-	AAAAAA	1272	1168	0.123
hexamer	-	AAAAAC	1116	952	0.2291
hexamer	-	AAAAAG	2052	959	1.0966
hexamer	-	AAAAAT	1194	897	0.4122
hexamer	-	AAAACA	1090	864	0.3349
hexamer	-	AAAACC	1028	838	0.2945
hexamer	-	AAAACG	277	922	-1.7312
hexamer	-	AAAACT	888	733	0.2764
hexamer	-	AAAAGA	1057	950	0.1538
hexamer	-	AAAAGC	867	802	0.1123
hexamer	-	AAAAGG	839	854	-0.0255
hexamer	-	AAAAGT	726	788	-0.1181
hexamer	-	AAAATA	743	913	-0.2969
hexamer	-	AAAATC	1155	735	0.6514
hexamer	-	AAAATG	1273	803	0.6641
hexamer	-	AAAATT	1122	724	0.6313
hexamer	-	AAACAA	904	854	0.082
hexamer	-	AAACAC	838	812	0.0454
hexamer	-	AAACAG	1538	857	0.8429
hexamer	-	AAACAT	724	718	0.012
hexamer	-	AAACCA	969	813	0.253
hexamer	-	AAACCC	921	800	0.203
hexamer	-	AAACCG	226	777	-1.7771
hexamer	-	AAACCT	1096	687	0.6731
hexamer	-	AAACGA	363	871	-1.2604
hexamer	-	AAACGC	419	740	-0.8191
hexamer	-	AAACGG	413	846	-1.0327
hexamer	-	AAACGT	252	674	-1.4158
hexamer	-	AAACTA	510	769	-0.5915
hexamer	-	AAACTC	1039	626	0.73
hexamer	-	AAACTG	1711	728	1.2317
hexamer	-	AAACTT	929	629	0.5619
hexamer	-	AAAGAA	2862	1020	1.4875
hexamer	-	AAAGAC	1830	853	1.1003
hexamer	-	AAAGAG	2545	889	1.5164
hexamer	-	AAAGAT	1954	799	1.2891
hexamer	-	AAAGCA	1312	806	0.7022
hexamer	-	AAAGCC	1966	816	1.2676
hexamer	-	AAAGCG	257	797	-1.629
hexamer	-	AAAGCT	1374	661	1.0545
hexamer	-	AAAGGA	1409	873	0.69
hexamer	-	AAAGGC	1283	784	0.7099
hexamer	-	AAAGGG	877	878	-0.0016
hexamer	-	AAAGGT	774	724	0.0962
hexamer	-	AAAGTA	719	751	-0.0627
hexamer	-	AAAGTC	1050	689	0.6071
hexamer	-	AAAGTG	1695	723	1.2281
hexamer	-	AAAGTT	985	630	0.6439
hexamer	-	AAATAA	0	833	-9.7039
hexamer	-	AAATAC	956	723	0.4025
hexamer	-	AAATAG	0	791	-9.6294
hexamer	-	AAATAT	751	702	0.0972
hexamer	-	AAATCA	651	795	-0.2879
hexamer	-	AAATCC	801	658	0.2833
hexamer	-	AAATCG	160	652	-2.02
hexamer	-	AAATCT	845	607	0.4766
hexamer	-	AAATGA	0	790	-9.6275
hexamer	-	AAATGC	724	659	0.1355
hexamer	-	AAATGG	614	682	-0.1513
hexamer	-	AAATGT	792	623	0.3458
hexamer	-	AAATTA	498	706	-0.5027
hexamer	-	AAATTC	774	595	0.3789
hexamer	-	AAATTG	552	646	-0.2265
hexamer	-	AAATTT	864	630	0.4551
hexamer	-	AACAAA	1504	898	0.7434
hexamer	-	AACAAC	1637	771	1.0853
hexamer	-	AACAAG	2216	845	1.3899
hexamer	-	AACAAT	1009	743	0.441
hexamer	-	AACACA	1089	788	0.4662
hexamer	-	AACACC	1198	785	0.6092
hexamer	-	AACACG	447	776	-0.7944
hexamer	-	AACACT	893	657	0.4422
hexamer	-	AACAGA	1059	804	0.397
hexamer	-	AACAGC	1681	729	1.2042
hexamer	-	AACAGG	748	794	-0.086
hexamer	-	AACAGT	1013	650	0.6393
hexamer	-	AACATA	546	727	-0.4124
hexamer	-	AACATC	2029	677	1.5821
hexamer	-	AACATG	1529	662	1.2065
hexamer	-	AACATT	1120	605	0.8874
hexamer	-	AACCAA	817	839	-0.0383
hexamer	-	AACCAC	1000	761	0.3936
hexamer	-	AACCAG	2114	844	1.3236
hexamer	-	AACCAT	683	672	0.0234
hexamer	-	AACCCA	1108	743	0.5759
hexamer	-	AACCCC	1241	790	0.6509
hexamer	-	AACCCG	318	822	-1.3673
hexamer	-	AACCCT	1226	664	0.8837
hexamer	-	AACCGA	405	814	-1.0053
hexamer	-	AACCGC	551	806	-0.5479
hexamer	-	AACCGG	568	837	-0.5585
hexamer	-	AACCGT	323	670	-1.0503
hexamer	-	AACCTA	471	752	-0.6739
hexamer	-	AACCTC	1417	707	1.002
hexamer	-	AACCTG	2427	592	2.0337
hexamer	-	AACCTT	784	601	0.3829
hexamer	-	AACGAA	445	853	-0.9372
hexamer	-	AACGAC	562	814	-0.5337
hexamer	-	AACGAG	879	842	0.062
hexamer	-	AACGAT	363	697	-0.9393
hexamer	-	AACGCA	319	775	-1.278
hexamer	-	AACGCC	597	808	-0.436
hexamer	-	AACGCG	139	782	-2.4836
hexamer	-	AACGCT	334	670	-1.0022
hexamer	-	AACGGA	344	831	-1.27
hexamer	-	AACGGC	519	869	-0.7425
hexamer	-	AACGGG	502	750	-0.5783
hexamer	-	AACGGT	227	621	-1.4479
hexamer	-	AACGTA	129	700	-2.4309
hexamer	-	AACGTC	366	643	-0.8113
hexamer	-	AACGTG	830	639	0.3768
hexamer	-	AACGTT	234	595	-1.3427
hexamer	-	AACTAA	0	756	-9.5641
hexamer	-	AACTAC	1132	651	0.7972
hexamer	-	AACTAG	0	660	-9.3685
hexamer	-	AACTAT	739	632	0.2253
hexamer	-	AACTCA	766	716	0.0973
hexamer	-	AACTCC	970	664	0.5461
hexamer	-	AACTCG	279	621	-1.1515
hexamer	-	AACTCT	849	575	0.5614
hexamer	-	AACTGA	0	646	-9.3376
hexamer	-	AACTGC	879	653	0.4282
hexamer	-	AACTGG	905	669	0.4353
hexamer	-	AACTGT	811	555	0.5464
hexamer	-	AACTTA	401	596	-0.5705
hexamer	-	AACTTC	1597	576	1.4696
hexamer	-	AACTTG	919	545	0.7527
hexamer	-	AACTTT	997	521	0.935
hexamer	-	AAGAAA	3590	964	1.8958
hexamer	-	AAGAAC	2138	870	1.2962
hexamer	-	AAGAAG	4956	821	2.5923
hexamer	-	AAGAAT	1568	741	1.0804
hexamer	-	AAGACA	1478	836	0.8213
hexamer	-	AAGACC	1713	799	1.0993
hexamer	-	AAGACG	560	817	-0.5441
hexamer	-	AAGACT	1147	696	0.7199
hexamer	-	AAGAGA	1425	855	0.7363
hexamer	-	AAGAGC	1552	860	0.851
hexamer	-	AAGAGG	1553	889	0.8041
hexamer	-	AAGAGT	1102	711	0.6315
hexamer	-	AAGATA	664	751	-0.1774
hexamer	-	AAGATC	2050	667	1.6184
hexamer	-	AAGATG	2289	710	1.6874
hexamer	-	AAGATT	1346	653	1.0424
hexamer	-	AAGCAA	1206	902	0.4186
hexamer	-	AAGCAC	1344	825	0.7034
hexamer	-	AAGCAG	3024	771	1.9703
hexamer	-	AAGCAT	864	675	0.3557
hexamer	-	AAGCCA	1557	764	1.0262
hexamer	-	AAGCCC	1712	807	1.0841
hexamer	-	AAGCCG	544	854	-0.6497
hexamer	-	AAGCCT	1543	675	1.1916
hexamer	-	AAGCGA	517	824	-0.6714
hexamer	-	AAGCGC	834	810	0.0421
hexamer	-	AAGCGG	927	794	0.2232
hexamer	-	AAGCGT	351	630	-0.8421
hexamer	-	AAGCTA	687	667	0.0426
hexamer	-	AAGCTC	1510	641	1.2349
hexamer	-	AAGCTG	3578	642	2.4767
hexamer	-	AAGCTT	1012	567	0.8347
hexamer	-	AAGGAA	2975	847	1.8112
hexamer	-	AAGGAC	2582	761	1.7612
hexamer	-	AAGGAG	4483	794	2.4958
hexamer	-	AAGGAT	1970	714	1.4629
hexamer	-	AAGGCA	1378	761	0.8558
hexamer	-	AAGGCC	2237	841	1.4103
hexamer	-	AAGGCG	568	838	-0.5602
hexamer	-	AAGGCT	1753	677	1.3713
hexamer	-	AAGGGA	899	833	0.1099
hexamer	-	AAGGGC	1505	816	0.8823
hexamer	-	AAGGGG	936	876	0.0955
hexamer	-	AAGGGT	744	648	0.199
hexamer	-	AAGGTA	519	680	-0.3891
hexamer	-	AAGGTC	1232	678	0.8607
hexamer	-	AAGGTG	2180	718	1.6009
hexamer	-	AAGGTT	921	529	0.7988
hexamer	-	AAGTAA	0	792	-9.6312
hexamer	-	AAGTAC	1383	716	0.9488
hexamer	-	AAGTAG	0	705	-9.4635
hexamer	-	AAGTAT	931	649	0.5199
hexamer	-	AAGTCA	960	684	0.4884
hexamer	-	AAGTCC	1285	630	1.0272
hexamer	-	AAGTCG	322	621	-0.9454
hexamer	-	AAGTCT	1170	589	0.989
hexamer	-	AAGTGA	0	694	-9.4409
hexamer	-	AAGTGC	858	636	0.4314
hexamer	-	AAGTGG	904	677	0.4166
hexamer	-	AAGTGT	943	540	0.8032
hexamer	-	AAGTTA	546	619	-0.1807
hexamer	-	AAGTTC	1525	561	1.4411
hexamer	-	AAGTTG	843	560	0.5892
hexamer	-	AAGTTT	1375	475	1.5314
hexamer	-	AATAAA	1008	906	0.1538
hexamer	-	AATAAC	628	730	-0.2168
hexamer	-	AATAAG	907	756	0.2624
hexamer	-	AATAAT	610	746	-0.2899
hexamer	-	AATACA	524	789	-0.5895
hexamer	-	AATACC	461	649	-0.4925
hexamer	-	AATACG	127	710	-2.4737
hexamer	-	AATACT	476	582	-0.2895
hexamer	-	AATAGA	311	752	-1.2711
hexamer	-	AATAGC	455	645	-0.5025
hexamer	-	AATAGG	223	709	-1.6643
hexamer	-	AATAGT	356	641	-0.8466
hexamer	-	AATATA	343	737	-1.1012
hexamer	-	AATATC	730	643	0.1828
hexamer	-	AATATG	593	663	-0.1607
hexamer	-	AATATT	772	604	0.3535
hexamer	-	AATCAA	565	767	-0.4403
hexamer	-	AATCAC	478	634	-0.4067
hexamer	-	AATCAG	1007	665	0.5979
hexamer	-	AATCAT	412	564	-0.4521
hexamer	-	AATCCA	665	681	-0.0342
hexamer	-	AATCCC	567	640	-0.1744
hexamer	-	AATCCG	151	610	-2.0071
hexamer	-	AATCCT	755	583	0.3724
hexamer	-	AATCGA	212	699	-1.7165
hexamer	-	AATCGC	197	672	-1.7651
hexamer	-	AATCGG	201	695	-1.7847
hexamer	-	AATCGT	134	515	-1.9344
hexamer	-	AATCTA	314	585	-0.8955
hexamer	-	AATCTC	594	535	0.1507
hexamer	-	AATCTG	943	588	0.6805
hexamer	-	AATCTT	611	504	0.2772
hexamer	-	AATGAA	2192	723	1.5988
hexamer	-	AATGAC	1700	676	1.3292
hexamer	-	AATGAG	2105	644	1.7071
hexamer	-	AATGAT	1316	631	1.0593
hexamer	-	AATGCA	995	705	0.4965
hexamer	-	AATGCC	1477	640	1.2053
hexamer	-	AATGCG	225	683	-1.5977
hexamer	-	AATGCT	1164	518	1.1665
hexamer	-	AATGGA	1465	699	1.0665
hexamer	-	AATGGC	1470	660	1.1541
hexamer	-	AATGGG	1096	654	0.744
hexamer	-	AATGGT	770	559	0.4613
hexamer	-	AATGTA	519	570	-0.135
hexamer	-	AATGTC	1103	536	1.0397
hexamer	-	AATGTG	1581	570	1.4702
hexamer	-	AATGTT	817	482	0.7601
hexamer	-	AATTAA	0	695	-9.4429
hexamer	-	AATTAC	594	649	-0.1276
hexamer	-	AATTAG	0	638	-9.3197
hexamer	-	AATTAT	460	536	-0.2202
hexamer	-	AATTCA	556	590	-0.0855
hexamer	-	AATTCC	612	543	0.1723
hexamer	-	AATTCG	114	586	-2.3517
hexamer	-	AATTCT	730	525	0.4748
hexamer	-	AATTGA	0	623	-9.2854
hexamer	-	AATTGC	233	617	-1.4011
hexamer	-	AATTGG	252	558	-1.1437
hexamer	-	AATTGT	262	514	-0.9695
hexamer	-	AATTTA	416	608	-0.5464
hexamer	-	AATTTC	606	511	0.2456
hexamer	-	AATTTG	556	533	0.0608
hexamer	-	AATTTT	656	499	0.394
hexamer	-	ACAAAA	787	929	-0.239
hexamer	-	ACAAAC	665	770	-0.2112
hexamer	-	ACAAAG	1032	875	0.2378
hexamer	-	ACAAAT	620	719	-0.2134
hexamer	-	ACAACA	650	809	-0.3153
hexamer	-	ACAACC	531	848	-0.6743
hexamer	-	ACAACG	155	784	-2.3311
hexamer	-	ACAACT	574	669	-0.2206
hexamer	-	ACAAGA	508	822	-0.6932
hexamer	-	ACAAGC	533	794	-0.5741
hexamer	-	ACAAGG	434	787	-0.8572
hexamer	-	ACAAGT	462	642	-0.4738
hexamer	-	ACAATA	305	729	-1.2544
hexamer	-	ACAATC	393	660	-0.7465
hexamer	-	ACAATG	565	696	-0.3004
hexamer	-	ACAATT	565	636	-0.1705
hexamer	-	ACACAA	489	866	-0.8233
hexamer	-	ACACAC	653	748	-0.1957
hexamer	-	ACACAG	1326	782	0.7611
hexamer	-	ACACAT	487	628	-0.3662
hexamer	-	ACACCA	889	786	0.1774
hexamer	-	ACACCC	947	781	0.2777
hexamer	-	ACACCG	253	734	-1.5329
hexamer	-	ACACCT	834	691	0.271
hexamer	-	ACACGA	139	798	-2.5128
hexamer	-	ACACGC	205	793	-1.9465
hexamer	-	ACACGG	279	823	-1.5572
hexamer	-	ACACGT	116	629	-2.4288
hexamer	-	ACACTA	324	648	-0.9978
hexamer	-	ACACTC	602	611	-0.0214
hexamer	-	ACACTG	1484	657	1.1743
hexamer	-	ACACTT	506	584	-0.2065
hexamer	-	ACAGAA	1855	859	1.1098
hexamer	-	ACAGAC	1594	803	0.9883
hexamer	-	ACAGAG	2464	781	1.6563
hexamer	-	ACAGAT	1451	677	1.0987
hexamer	-	ACAGCA	1139	794	0.52
hexamer	-	ACAGCC	1620	771	1.0702
hexamer	-	ACAGCG	365	797	-1.1245
hexamer	-	ACAGCT	1178	613	0.9413
hexamer	-	ACAGGA	1268	804	0.6566
hexamer	-	ACAGGC	1049	781	0.4251
hexamer	-	ACAGGG	863	842	0.0355
hexamer	-	ACAGGT	637	690	-0.1151
hexamer	-	ACAGTA	480	656	-0.4499
hexamer	-	ACAGTC	876	627	0.4818
hexamer	-	ACAGTG	1581	668	1.2417
hexamer	-	ACAGTT	707	573	0.3027
hexamer	-	ACATAA	0	740	-9.5333
hexamer	-	ACATAC	484	694	-0.519
hexamer	-	ACATAG	0	672	-9.3945
hexamer	-	ACATAT	357	640	-0.8404
hexamer	-	ACATCA	638	622	0.0366
hexamer	-	ACATCC	652	666	-0.0306
hexamer	-	ACATCG	171	636	-1.8889
hexamer	-	ACATCT	794	525	0.5959
hexamer	-	ACATGA	0	652	-9.3509
hexamer	-	ACATGC	313	629	-1.0046
hexamer	-	ACATGG	389	685	-0.8147
hexamer	-	ACATGT	360	507	-0.4928
hexamer	-	ACATTA	320	619	-0.9497
hexamer	-	ACATTC	535	542	-0.0187
hexamer	-	ACATTG	441	575	-0.382
hexamer	-	ACATTT	756	519	0.5418
hexamer	-	ACCAAA	1330	818	0.7006
hexamer	-	ACCAAC	1532	798	0.9401
hexamer	-	ACCAAG	2392	791	1.5952
hexamer	-	ACCAAT	896	690	0.3764
hexamer	-	ACCACA	1277	801	0.6722
hexamer	-	ACCACC	1610	849	0.9224
hexamer	-	ACCACG	561	840	-0.5815
hexamer	-	ACCACT	902	593	0.6043
hexamer	-	ACCAGA	661	760	-0.2011
hexamer	-	ACCAGC	1639	783	1.0648
hexamer	-	ACCAGG	745	782	-0.0698
hexamer	-	ACCAGT	901	657	0.455
hexamer	-	ACCATA	474	695	-0.5512
hexamer	-	ACCATC	2187	685	1.6733
hexamer	-	ACCATG	1601	643	1.3147
hexamer	-	ACCATT	1035	613	0.7547
hexamer	-	ACCCAA	567	865	-0.6085
hexamer	-	ACCCAC	842	796	0.081
hexamer	-	ACCCAG	1913	841	1.1847
hexamer	-	ACCCAT	500	641	-0.3578
hexamer	-	ACCCCA	1110	836	0.4086
hexamer	-	ACCCCC	792	919	-0.2143
hexamer	-	ACCCCG	399	889	-1.1538
hexamer	-	ACCCCT	849	700	0.278
hexamer	-	ACCCGA	301	837	-1.4724
hexamer	-	ACCCGC	451	876	-0.9563
hexamer	-	ACCCGG	584	831	-0.5081
hexamer	-	ACCCGT	181	667	-1.8759
hexamer	-	ACCCTA	350	664	-0.9219
hexamer	-	ACCCTC	1022	711	0.5229
hexamer	-	ACCCTG	2143	716	1.5803
hexamer	-	ACCCTT	542	587	-0.1149
hexamer	-	ACCGAA	267	779	-1.5412
hexamer	-	ACCGAC	452	772	-0.771
hexamer	-	ACCGAG	767	807	-0.0732
hexamer	-	ACCGAT	251	679	-1.4321
hexamer	-	ACCGCA	241	837	-1.7919
hexamer	-	ACCGCC	438	874	-0.9951
hexamer	-	ACCGCG	133	832	-2.6361
hexamer	-	ACCGCT	218	661	-1.5959
hexamer	-	ACCGGA	261	778	-1.5721
hexamer	-	ACCGGC	416	920	-1.1432
hexamer	-	ACCGGG	307	872	-1.5031
hexamer	-	ACCGGT	166	653	-1.9694
hexamer	-	ACCGTA	139	640	-2.1949
hexamer	-	ACCGTC	367	722	-0.9743
hexamer	-	ACCGTG	874	640	0.449
hexamer	-	ACCGTT	196	535	-1.444
hexamer	-	ACCTAA	0	665	-9.3794
hexamer	-	ACCTAC	1196	613	0.9631
hexamer	-	ACCTAG	0	644	-9.3332
hexamer	-	ACCTAT	690	511	0.4325
hexamer	-	ACCTCA	850	676	0.33
hexamer	-	ACCTCC	1091	652	0.7418
hexamer	-	ACCTCG	305	615	-1.0094
hexamer	-	ACCTCT	874	568	0.6209
hexamer	-	ACCTGA	0	668	-9.3859
hexamer	-	ACCTGC	993	665	0.5777
hexamer	-	ACCTGG	864	624	0.4688
hexamer	-	ACCTGT	866	579	0.58
hexamer	-	ACCTTA	375	591	-0.6549
hexamer	-	ACCTTC	1631	606	1.4269
hexamer	-	ACCTTG	956	573	0.7375
hexamer	-	ACCTTT	978	486	1.0074
hexamer	-	ACGAAA	195	884	-2.1748
hexamer	-	ACGAAC	179	760	-2.0799
hexamer	-	ACGAAG	375	808	-1.1054
hexamer	-	ACGAAT	126	731	-2.527
hexamer	-	ACGACA	183	770	-2.067
hexamer	-	ACGACC	205	792	-1.9447
hexamer	-	ACGACG	88	852	-3.2607
hexamer	-	ACGACT	142	637	-2.1575
hexamer	-	ACGAGA	112	796	-2.8183
hexamer	-	ACGAGC	191	797	-2.0553
hexamer	-	ACGAGG	142	790	-2.4677
hexamer	-	ACGAGT	134	674	-2.3219
hexamer	-	ACGATA	80	611	-2.9175
hexamer	-	ACGATC	184	635	-1.7815
hexamer	-	ACGATG	236	650	-1.4578
hexamer	-	ACGATT	140	542	-1.9453
hexamer	-	ACGCAA	86	824	-3.2453
hexamer	-	ACGCAC	208	806	-1.9491
hexamer	-	ACGCAG	469	830	-0.8222
hexamer	-	ACGCAT	120	672	-2.4756
hexamer	-	ACGCCA	294	800	-1.4411
hexamer	-	ACGCCC	384	866	-1.1712
hexamer	-	ACGCCG	138	854	-2.6208
hexamer	-	ACGCCT	264	661	-1.3208
hexamer	-	ACGCGA	47	799	-4.0589
hexamer	-	ACGCGC	140	890	-2.6597
hexamer	-	ACGCGG	133	796	-2.5723
hexamer	-	ACGCGT	40	681	-4.0561
hexamer	-	ACGCTA	107	667	-2.6288
hexamer	-	ACGCTC	315	681	-1.1098
hexamer	-	ACGCTG	824	655	0.3307
hexamer	-	ACGCTT	155	560	-1.8465
hexamer	-	ACGGAA	443	757	-0.7716
hexamer	-	ACGGAC	484	811	-0.7435
hexamer	-	ACGGAG	856	839	0.0289
hexamer	-	ACGGAT	384	642	-0.74
hexamer	-	ACGGCA	271	739	-1.4439
hexamer	-	ACGGCC	474	873	-0.8797
hexamer	-	ACGGCG	181	880	-2.2752
hexamer	-	ACGGCT	311	675	-1.1155
hexamer	-	ACGGGA	279	800	-1.5164
hexamer	-	ACGGGC	374	855	-1.1907
hexamer	-	ACGGGG	315	887	-1.4906
hexamer	-	ACGGGT	184	681	-1.8822
hexamer	-	ACGGTA	126	679	-2.4207
hexamer	-	ACGGTC	303	665	-1.1315
hexamer	-	ACGGTG	664	690	-0.0553
hexamer	-	ACGGTT	180	557	-1.6243
hexamer	-	ACGTAA	0	660	-9.3685
hexamer	-	ACGTAC	230	679	-1.5576
hexamer	-	ACGTAG	0	636	-9.3151
hexamer	-	ACGTAT	120	576	-2.2536
hexamer	-	ACGTCA	214	671	-1.6441
hexamer	-	ACGTCC	288	656	-1.1848
hexamer	-	ACGTCG	103	668	-2.6854
hexamer	-	ACGTCT	217	570	-1.3892
hexamer	-	ACGTGA	0	674	-9.3987
hexamer	-	ACGTGC	234	701	-1.5788
hexamer	-	ACGTGG	264	734	-1.4718
hexamer	-	ACGTGT	173	547	-1.6551
hexamer	-	ACGTTA	108	542	-2.3166
hexamer	-	ACGTTC	321	533	-0.7298
hexamer	-	ACGTTG	189	593	-1.6445
hexamer	-	ACGTTT	274	498	-0.8596
hexamer	-	ACTAAA	484	753	-0.6366
hexamer	-	ACTAAC	340	666	-0.9679
hexamer	-	ACTAAG	497	657	-0.4019
hexamer	-	ACTAAT	322	622	-0.9477
hexamer	-	ACTACA	483	618	-0.3549
hexamer	-	ACTACC	444	662	-0.5752
hexamer	-	ACTACG	111	649	-2.5369
hexamer	-	ACTACT	374	558	-0.576
hexamer	-	ACTAGA	206	680	-1.718
hexamer	-	ACTAGC	279	657	-1.2327
hexamer	-	ACTAGG	139	613	-2.1328
hexamer	-	ACTAGT	236	529	-1.1611
hexamer	-	ACTATA	209	612	-1.5455
hexamer	-	ACTATC	417	553	-0.4064
hexamer	-	ACTATG	427	540	-0.338
hexamer	-	ACTATT	455	565	-0.3118
hexamer	-	ACTCAA	456	683	-0.5818
hexamer	-	ACTCAC	540	656	-0.2803
hexamer	-	ACTCAG	1140	633	0.8477
hexamer	-	ACTCAT	339	526	-0.6323
hexamer	-	ACTCCA	1002	680	0.5586
hexamer	-	ACTCCC	679	740	-0.1239
hexamer	-	ACTCCG	235	648	-1.4594
hexamer	-	ACTCCT	854	554	0.6234
hexamer	-	ACTCGA	260	627	-1.2667
hexamer	-	ACTCGC	222	667	-1.5828
hexamer	-	ACTCGG	360	678	-0.9114
hexamer	-	ACTCGT	122	538	-2.1316
hexamer	-	ACTCTA	334	592	-0.8239
hexamer	-	ACTCTC	577	568	0.0226
hexamer	-	ACTCTG	1423	567	1.326
hexamer	-	ACTCTT	502	484	0.0526
hexamer	-	ACTGAA	1296	680	0.9295
hexamer	-	ACTGAC	1003	626	0.6792
hexamer	-	ACTGAG	1580	646	1.289
hexamer	-	ACTGAT	877	567	0.6283
hexamer	-	ACTGCA	961	653	0.5567
hexamer	-	ACTGCC	1183	682	0.7937
hexamer	-	ACTGCG	227	663	-1.5421
hexamer	-	ACTGCT	1013	544	0.8957
hexamer	-	ACTGGA	1249	662	0.9148
hexamer	-	ACTGGC	1014	674	0.5885
hexamer	-	ACTGGG	916	664	0.4636
hexamer	-	ACTGGT	613	603	0.0237
hexamer	-	ACTGTA	551	553	-0.0052
hexamer	-	ACTGTC	965	588	0.7138
hexamer	-	ACTGTG	1865	558	1.739
hexamer	-	ACTGTT	713	528	0.4327
hexamer	-	ACTTAA	0	594	-9.2167
hexamer	-	ACTTAC	579	555	0.061
hexamer	-	ACTTAG	0	564	-9.1421
hexamer	-	ACTTAT	261	539	-1.0434
hexamer	-	ACTTCA	636	586	0.1179
hexamer	-	ACTTCC	651	570	0.1914
hexamer	-	ACTTCG	124	571	-2.1941
hexamer	-	ACTTCT	759	524	0.5337
hexamer	-	ACTTGA	0	561	-9.1344
hexamer	-	ACTTGC	325	590	-0.8583
hexamer	-	ACTTGG	306	519	-0.7603
hexamer	-	ACTTGT	348	476	-0.4508
hexamer	-	ACTTTA	330	515	-0.6405
hexamer	-	ACTTTC	690	467	0.5622
hexamer	-	ACTTTG	640	490	0.3846
hexamer	-	ACTTTT	560	468	0.2584
hexamer	-	AGAAAA	1035	931	0.1526
hexamer	-	AGAAAC	797	820	-0.041
hexamer	-	AGAAAG	999	939	0.0893
hexamer	-	AGAAAT	876	786	0.1562
hexamer	-	AGAACA	646	841	-0.3801
hexamer	-	AGAACC	479	855	-0.8346
hexamer	-	AGAACG	139	788	-2.4946
hexamer	-	AGAACT	523	694	-0.4074
hexamer	-	AGAAGA	764	899	-0.2345
hexamer	-	AGAAGC	659	875	-0.4085
hexamer	-	AGAAGG	541	878	-0.6976
hexamer	-	AGAAGT	516	699	-0.4372
hexamer	-	AGAATA	356	746	-1.0652
hexamer	-	AGAATC	539	680	-0.3347
hexamer	-	AGAATG	531	705	-0.4082
hexamer	-	AGAATT	750	686	0.1285
hexamer	-	AGACAA	509	836	-0.7147
hexamer	-	AGACAC	472	736	-0.6398
hexamer	-	AGACAG	999	795	0.3292
hexamer	-	AGACAT	433	682	-0.6542
hexamer	-	AGACCA	557	828	-0.5711
hexamer	-	AGACCC	551	785	-0.5099
hexamer	-	AGACCG	120	764	-2.6605
hexamer	-	AGACCT	557	653	-0.229
hexamer	-	AGACGA	190	813	-2.0915
hexamer	-	AGACGC	211	827	-1.9656
hexamer	-	AGACGG	241	823	-1.7676
hexamer	-	AGACGT	140	673	-2.2571
hexamer	-	AGACTA	230	686	-1.5724
hexamer	-	AGACTC	418	635	-0.6021
hexamer	-	AGACTG	783	676	0.2117
hexamer	-	AGACTT	456	551	-0.2725
hexamer	-	AGAGAA	1424	948	0.5865
hexamer	-	AGAGAC	1065	837	0.3472
hexamer	-	AGAGAG	1430	812	0.8157
hexamer	-	AGAGAT	1027	704	0.5441
hexamer	-	AGAGCA	705	802	-0.1857
hexamer	-	AGAGCC	892	790	0.175
hexamer	-	AGAGCG	197	766	-1.9537
hexamer	-	AGAGCT	761	665	0.1943
hexamer	-	AGAGGA	781	834	-0.0946
hexamer	-	AGAGGC	683	781	-0.1932
hexamer	-	AGAGGG	506	821	-0.6972
hexamer	-	AGAGGT	419	650	-0.6323
hexamer	-	AGAGTA	286	691	-1.2697
hexamer	-	AGAGTC	537	657	-0.2905
hexamer	-	AGAGTG	702	633	0.149
hexamer	-	AGAGTT	492	562	-0.1915
hexamer	-	AGATAA	0	789	-9.6257
hexamer	-	AGATAC	496	674	-0.4416
hexamer	-	AGATAG	0	665	-9.3794
hexamer	-	AGATAT	321	587	-0.8688
hexamer	-	AGATCA	352	712	-1.0142
hexamer	-	AGATCC	343	664	-0.9509
hexamer	-	AGATCG	73	673	-3.1872
hexamer	-	AGATCT	403	550	-0.4477
hexamer	-	AGATGA	0	748	-9.5488
hexamer	-	AGATGC	243	679	-1.4787
hexamer	-	AGATGG	311	662	-1.0875
hexamer	-	AGATGT	246	563	-1.1912
hexamer	-	AGATTA	221	613	-1.4677
hexamer	-	AGATTC	359	568	-0.6604
hexamer	-	AGATTG	270	595	-1.137
hexamer	-	AGATTT	489	506	-0.0492
hexamer	-	AGCAAA	1355	846	0.6789
hexamer	-	AGCAAC	1442	767	0.9099
hexamer	-	AGCAAG	2014	790	1.349
hexamer	-	AGCAAT	897	659	0.4442
hexamer	-	AGCACA	1224	783	0.6439
hexamer	-	AGCACC	1456	792	0.8776
hexamer	-	AGCACG	440	777	-0.819
hexamer	-	AGCACT	952	653	0.5432
hexamer	-	AGCAGA	817	833	-0.0279
hexamer	-	AGCAGC	2722	819	1.7315
hexamer	-	AGCAGG	836	833	0.0052
hexamer	-	AGCAGT	1353	648	1.0609
hexamer	-	AGCATA	383	660	-0.7835
hexamer	-	AGCATC	1743	639	1.4463
hexamer	-	AGCATG	1260	674	0.9016
hexamer	-	AGCATT	841	563	0.5781
hexamer	-	AGCCAA	723	754	-0.0605
hexamer	-	AGCCAC	1083	761	0.5085
hexamer	-	AGCCAG	2283	826	1.4656
hexamer	-	AGCCAT	675	677	-0.0043
hexamer	-	AGCCCA	1113	818	0.4438
hexamer	-	AGCCCC	1316	857	0.6182
hexamer	-	AGCCCG	435	882	-1.0181
hexamer	-	AGCCCT	1233	656	0.9094
hexamer	-	AGCCGA	462	875	-0.9199
hexamer	-	AGCCGC	736	842	-0.1939
hexamer	-	AGCCGG	741	819	-0.1442
hexamer	-	AGCCGT	360	717	-0.992
hexamer	-	AGCCTA	435	697	-0.6789
hexamer	-	AGCCTC	1343	728	0.8825
hexamer	-	AGCCTG	2433	672	1.8547
hexamer	-	AGCCTT	797	558	0.5135
hexamer	-	AGCGAA	362	785	-1.1146
hexamer	-	AGCGAC	632	839	-0.4082
hexamer	-	AGCGAG	999	803	0.3147
hexamer	-	AGCGAT	422	701	-0.7308
hexamer	-	AGCGCA	233	840	-1.8456
hexamer	-	AGCGCC	626	844	-0.4305
hexamer	-	AGCGCG	214	856	-1.995
hexamer	-	AGCGCT	291	696	-1.2552
hexamer	-	AGCGGA	253	771	-1.6038
hexamer	-	AGCGGC	677	890	-0.3941
hexamer	-	AGCGGG	424	863	-1.0236
hexamer	-	AGCGGT	246	703	-1.5111
hexamer	-	AGCGTA	97	693	-2.8241
hexamer	-	AGCGTC	382	657	-0.7807
hexamer	-	AGCGTG	599	640	-0.0954
hexamer	-	AGCGTT	172	576	-1.7378
hexamer	-	AGCTAA	0	685	-9.4221
hexamer	-	AGCTAC	1066	618	0.7855
hexamer	-	AGCTAG	0	637	-9.3174
hexamer	-	AGCTAT	651	561	0.2143
hexamer	-	AGCTCA	813	655	0.3113
hexamer	-	AGCTCC	1445	665	1.1185
hexamer	-	AGCTCG	339	662	-0.9635
hexamer	-	AGCTCT	1070	570	0.9074
hexamer	-	AGCTGA	0	650	-9.3465
hexamer	-	AGCTGC	1007	663	0.6022
hexamer	-	AGCTGG	795	732	0.119
hexamer	-	AGCTGT	724	562	0.3648
hexamer	-	AGCTTA	361	564	-0.6423
hexamer	-	AGCTTC	1355	562	1.2682
hexamer	-	AGCTTG	745	514	0.5346
hexamer	-	AGCTTT	946	476	0.9894
hexamer	-	AGGAAA	1368	872	0.6491
hexamer	-	AGGAAC	972	786	0.3061
hexamer	-	AGGAAG	1877	795	1.2384
hexamer	-	AGGAAT	676	757	-0.163
hexamer	-	AGGACA	598	820	-0.4548
hexamer	-	AGGACC	739	823	-0.1551
hexamer	-	AGGACG	194	857	-2.1375
hexamer	-	AGGACT	539	667	-0.3069
hexamer	-	AGGAGA	711	861	-0.2758
hexamer	-	AGGAGC	700	822	-0.2315
hexamer	-	AGGAGG	817	851	-0.0588
hexamer	-	AGGAGT	430	677	-0.6536
hexamer	-	AGGATA	330	698	-1.0785
hexamer	-	AGGATC	725	663	0.1288
hexamer	-	AGGATG	852	707	0.2688
hexamer	-	AGGATT	529	559	-0.0794
hexamer	-	AGGCAA	451	810	-0.8434
hexamer	-	AGGCAC	478	825	-0.7861
hexamer	-	AGGCAG	1215	843	0.5268
hexamer	-	AGGCAT	392	649	-0.7259
hexamer	-	AGGCCA	605	790	-0.3844
hexamer	-	AGGCCC	635	850	-0.4201
hexamer	-	AGGCCG	209	864	-2.0423
hexamer	-	AGGCCT	572	645	-0.173
hexamer	-	AGGCGA	221	806	-1.862
hexamer	-	AGGCGC	335	839	-1.3219
hexamer	-	AGGCGG	420	896	-1.0913
hexamer	-	AGGCGT	146	681	-2.214
hexamer	-	AGGCTA	315	644	-1.0294
hexamer	-	AGGCTC	656	672	-0.0347
hexamer	-	AGGCTG	1332	652	1.0295
hexamer	-	AGGCTT	445	511	-0.1991
hexamer	-	AGGGAA	812	797	0.0269
hexamer	-	AGGGAC	854	771	0.1473
hexamer	-	AGGGAG	1271	839	0.5986
hexamer	-	AGGGAT	623	694	-0.1555
hexamer	-	AGGGCA	488	840	-0.7823
hexamer	-	AGGGCC	676	885	-0.3882
hexamer	-	AGGGCG	179	810	-2.1717
hexamer	-	AGGGCT	545	654	-0.2626
hexamer	-	AGGGGA	352	832	-1.2386
hexamer	-	AGGGGC	550	824	-0.5823
hexamer	-	AGGGGG	201	861	-2.0933
hexamer	-	AGGGGT	289	672	-1.2146
hexamer	-	AGGGTA	170	691	-2.0168
hexamer	-	AGGGTC	444	683	-0.6202
hexamer	-	AGGGTG	571	689	-0.2706
hexamer	-	AGGGTT	273	573	-1.0669
hexamer	-	AGGTAA	0	695	-9.4429
hexamer	-	AGGTAC	388	644	-0.7295
hexamer	-	AGGTAG	0	604	-9.2408
hexamer	-	AGGTAT	285	592	-1.052
hexamer	-	AGGTCA	353	654	-0.8877
hexamer	-	AGGTCC	409	697	-0.7676
hexamer	-	AGGTCG	108	640	-2.556
hexamer	-	AGGTCT	372	563	-0.5965
hexamer	-	AGGTGA	0	732	-9.5177
hexamer	-	AGGTGC	273	684	-1.3219
hexamer	-	AGGTGG	295	649	-1.1348
hexamer	-	AGGTGT	252	582	-1.2044
hexamer	-	AGGTTA	189	540	-1.5096
hexamer	-	AGGTTC	486	545	-0.165
hexamer	-	AGGTTG	330	606	-0.8749
hexamer	-	AGGTTT	500	528	-0.0785
hexamer	-	AGTAAA	647	727	-0.1679
hexamer	-	AGTAAC	548	650	-0.2459
hexamer	-	AGTAAG	509	732	-0.5233
hexamer	-	AGTAAT	425	639	-0.5872
hexamer	-	AGTACA	408	703	-0.7835
hexamer	-	AGTACC	479	663	-0.4681
hexamer	-	AGTACG	100	641	-2.6682
hexamer	-	AGTACT	340	576	-0.7588
hexamer	-	AGTAGA	252	684	-1.437
hexamer	-	AGTAGC	481	683	-0.505
hexamer	-	AGTAGG	213	687	-1.6848
hexamer	-	AGTAGT	381	559	-0.5519
hexamer	-	AGTATA	178	665	-1.8956
hexamer	-	AGTATC	375	533	-0.5061
hexamer	-	AGTATG	371	595	-0.68
hexamer	-	AGTATT	409	563	-0.4601
hexamer	-	AGTCAA	459	674	-0.5533
hexamer	-	AGTCAC	491	659	-0.4238
hexamer	-	AGTCAG	917	634	0.5317
hexamer	-	AGTCAT	409	591	-0.53
hexamer	-	AGTCCA	571	642	-0.1688
hexamer	-	AGTCCC	670	711	-0.0856
hexamer	-	AGTCCG	129	681	-2.3913
hexamer	-	AGTCCT	776	571	0.4419
hexamer	-	AGTCGA	203	688	-1.7559
hexamer	-	AGTCGC	263	684	-1.3756
hexamer	-	AGTCGG	277	634	-1.1917
hexamer	-	AGTCGT	153	574	-1.9006
hexamer	-	AGTCTA	239	601	-1.3267
hexamer	-	AGTCTC	586	514	0.1888
hexamer	-	AGTCTG	866	566	0.6127
hexamer	-	AGTCTT	451	479	-0.0867
hexamer	-	AGTGAA	1502	674	1.1549
hexamer	-	AGTGAC	1675	672	1.3163
hexamer	-	AGTGAG	1840	669	1.4583
hexamer	-	AGTGAT	1168	573	1.0262
hexamer	-	AGTGCA	819	688	0.2511
hexamer	-	AGTGCC	1293	679	0.9282
hexamer	-	AGTGCG	238	636	-1.4143
hexamer	-	AGTGCT	1033	566	0.8668
hexamer	-	AGTGGA	991	649	0.6099
hexamer	-	AGTGGC	1213	703	0.7861
hexamer	-	AGTGGG	1011	690	0.5505
hexamer	-	AGTGGT	777	621	0.3229
hexamer	-	AGTGTA	353	573	-0.6973
hexamer	-	AGTGTC	810	570	0.5062
hexamer	-	AGTGTG	1262	574	1.1352
hexamer	-	AGTGTT	625	511	0.29
hexamer	-	AGTTAA	0	631	-9.3038
hexamer	-	AGTTAC	439	593	-0.433
hexamer	-	AGTTAG	0	573	-9.1649
hexamer	-	AGTTAT	302	548	-0.8575
hexamer	-	AGTTCA	536	602	-0.1672
hexamer	-	AGTTCC	603	541	0.1563
hexamer	-	AGTTCG	78	533	-2.7569
hexamer	-	AGTTCT	768	449	0.7731
hexamer	-	AGTTGA	0	582	-9.1874
hexamer	-	AGTTGC	215	530	-1.2977
hexamer	-	AGTTGG	239	589	-1.2977
hexamer	-	AGTTGT	223	505	-1.1756
hexamer	-	AGTTTA	320	554	-0.7899
hexamer	-	AGTTTC	495	501	-0.0173
hexamer	-	AGTTTG	462	467	-0.0155
hexamer	-	AGTTTT	502	469	0.0979
hexamer	-	ATAAAA	586	874	-0.5759
hexamer	-	ATAAAC	407	707	-0.7952
hexamer	-	ATAAAG	696	749	-0.1057
hexamer	-	ATAAAT	455	744	-0.7082
hexamer	-	ATAACA	373	757	-1.0192
hexamer	-	ATAACC	276	660	-1.2548
hexamer	-	ATAACG	75	736	-3.2776
hexamer	-	ATAACT	323	614	-0.9246
hexamer	-	ATAAGA	249	766	-1.6173
hexamer	-	ATAAGC	240	666	-1.4687
hexamer	-	ATAAGG	195	662	-1.7582
hexamer	-	ATAAGT	237	629	-1.4044
hexamer	-	ATAATA	218	735	-1.7488
hexamer	-	ATAATC	260	614	-1.2365
hexamer	-	ATAATG	410	687	-0.7433
hexamer	-	ATAATT	397	622	-0.6465
hexamer	-	ATACAA	267	739	-1.4653
hexamer	-	ATACAC	221	650	-1.5521
hexamer	-	ATACAG	542	661	-0.2859
hexamer	-	ATACAT	269	625	-1.2132
hexamer	-	ATACCA	321	647	-1.0089
hexamer	-	ATACCC	249	698	-1.4834
hexamer	-	ATACCG	66	660	-3.3024
hexamer	-	ATACCT	326	598	-0.8733
hexamer	-	ATACGA	83	678	-3.015
hexamer	-	ATACGC	60	644	-3.4024
hexamer	-	ATACGG	126	706	-2.4769
hexamer	-	ATACGT	62	527	-3.0671
hexamer	-	ATACTA	172	624	-1.8531
hexamer	-	ATACTC	220	567	-1.3618
hexamer	-	ATACTG	444	564	-0.3444
hexamer	-	ATACTT	245	541	-1.1396
hexamer	-	ATAGAA	946	797	0.247
hexamer	-	ATAGAC	666	701	-0.0738
hexamer	-	ATAGAG	767	696	0.1399
hexamer	-	ATAGAT	612	658	-0.1044
hexamer	-	ATAGCA	471	700	-0.5706
hexamer	-	ATAGCC	458	644	-0.4908
hexamer	-	ATAGCG	99	621	-2.6369
hexamer	-	ATAGCT	474	575	-0.2781
hexamer	-	ATAGGA	366	704	-0.9418
hexamer	-	ATAGGC	282	608	-1.1056
hexamer	-	ATAGGG	219	724	-1.7205
hexamer	-	ATAGGT	224	565	-1.3309
hexamer	-	ATAGTA	197	587	-1.5703
hexamer	-	ATAGTC	257	567	-1.1385
hexamer	-	ATAGTG	410	660	-0.6855
hexamer	-	ATAGTT	259	500	-0.9463
hexamer	-	ATATAA	0	746	-9.545
hexamer	-	ATATAC	237	618	-1.379
hexamer	-	ATATAG	0	603	-9.2384
hexamer	-	ATATAT	269	629	-1.2224
hexamer	-	ATATCA	271	642	-1.2412
hexamer	-	ATATCC	298	535	-0.8421
hexamer	-	ATATCG	53	569	-3.3999
hexamer	-	ATATCT	345	510	-0.5626
hexamer	-	ATATGA	0	634	-9.3106
hexamer	-	ATATGC	203	547	-1.4256
hexamer	-	ATATGG	208	586	-1.4899
hexamer	-	ATATGT	214	539	-1.3286
hexamer	-	ATATTA	192	624	-1.6953
hexamer	-	ATATTC	392	483	-0.3005
hexamer	-	ATATTG	218	539	-1.302
hexamer	-	ATATTT	619	563	0.1366
hexamer	-	ATCAAA	1296	729	0.8292
hexamer	-	ATCAAC	1702	649	1.3896
hexamer	-	ATCAAG	2264	705	1.6818
hexamer	-	ATCAAT	1116	616	0.8563
hexamer	-	ATCACA	1211	620	0.9647
hexamer	-	ATCACC	1720	599	1.5202
hexamer	-	ATCACG	456	653	-0.5171
hexamer	-	ATCACT	1031	553	0.8975
hexamer	-	ATCAGA	633	675	-0.0925
hexamer	-	ATCAGC	1427	649	1.1355
hexamer	-	ATCAGG	606	653	-0.1076
hexamer	-	ATCAGT	873	533	0.7108
hexamer	-	ATCATA	511	643	-0.3309
hexamer	-	ATCATC	2280	554	2.0391
hexamer	-	ATCATG	1681	518	1.6964
hexamer	-	ATCATT	1367	532	1.3599
hexamer	-	ATCCAA	762	665	0.1962
hexamer	-	ATCCAC	1196	688	0.7968
hexamer	-	ATCCAG	2462	632	1.9601
hexamer	-	ATCCAT	738	572	0.367
hexamer	-	ATCCCA	990	680	0.5412
hexamer	-	ATCCCC	1044	680	0.6178
hexamer	-	ATCCCG	341	697	-1.0292
hexamer	-	ATCCCT	1045	536	0.9619
hexamer	-	ATCCGA	613	686	-0.1621
hexamer	-	ATCCGC	760	648	0.2297
hexamer	-	ATCCGG	810	661	0.2929
hexamer	-	ATCCGT	406	570	-0.4885
hexamer	-	ATCCTA	531	554	-0.0611
hexamer	-	ATCCTC	1497	536	1.48
hexamer	-	ATCCTG	2649	525	2.3329
hexamer	-	ATCCTT	893	464	0.943
hexamer	-	ATCGAA	462	713	-0.6249
hexamer	-	ATCGAC	740	638	0.2137
hexamer	-	ATCGAG	963	663	0.5378
hexamer	-	ATCGAT	486	556	-0.1938
hexamer	-	ATCGCA	351	687	-0.9668
hexamer	-	ATCGCC	715	674	0.0851
hexamer	-	ATCGCG	158	671	-2.0794
hexamer	-	ATCGCT	414	526	-0.3447
hexamer	-	ATCGGA	265	678	-1.352
hexamer	-	ATCGGC	434	656	-0.5949
hexamer	-	ATCGGG	386	660	-0.7723
hexamer	-	ATCGGT	215	550	-1.351
hexamer	-	ATCGTA	150	572	-1.924
hexamer	-	ATCGTC	534	549	-0.0399
hexamer	-	ATCGTG	860	541	0.6677
hexamer	-	ATCGTT	228	496	-1.1179
hexamer	-	ATCTAA	0	590	-9.207
hexamer	-	ATCTAC	1297	563	1.2025
hexamer	-	ATCTAG	0	563	-9.1396
hexamer	-	ATCTAT	910	526	0.7896
hexamer	-	ATCTCA	713	560	0.3479
hexamer	-	ATCTCC	1339	548	1.2874
hexamer	-	ATCTCG	251	522	-1.0534
hexamer	-	ATCTCT	1054	506	1.0572
hexamer	-	ATCTGA	0	568	-9.1523
hexamer	-	ATCTGC	1081	552	0.9683
hexamer	-	ATCTGG	777	521	0.5757
hexamer	-	ATCTGT	866	462	0.905
hexamer	-	ATCTTA	421	523	-0.3123
hexamer	-	ATCTTC	1639	550	1.5736
hexamer	-	ATCTTG	954	528	0.8522
hexamer	-	ATCTTT	1028	419	1.2928
hexamer	-	ATGAAA	1322	679	0.9602
hexamer	-	ATGAAC	1312	676	0.9556
hexamer	-	ATGAAG	2401	678	1.8228
hexamer	-	ATGAAT	967	632	0.6128
hexamer	-	ATGACA	854	675	0.3389
hexamer	-	ATGACC	935	659	0.504
hexamer	-	ATGACG	304	641	-1.0738
hexamer	-	ATGACT	826	561	0.5573
hexamer	-	ATGAGA	714	756	-0.0824
hexamer	-	ATGAGC	904	640	0.4976
hexamer	-	ATGAGG	741	718	0.0454
hexamer	-	ATGAGT	621	586	0.0836
hexamer	-	ATGATA	401	670	-0.7391
hexamer	-	ATGATC	1021	589	0.7926
hexamer	-	ATGATG	1317	617	1.0927
hexamer	-	ATGATT	825	521	0.6621
hexamer	-	ATGCAA	553	653	-0.2394
hexamer	-	ATGCAC	716	652	0.1349
hexamer	-	ATGCAG	1779	704	1.3362
hexamer	-	ATGCAT	486	578	-0.2496
hexamer	-	ATGCCA	767	632	0.2789
hexamer	-	ATGCCC	851	682	0.319
hexamer	-	ATGCCG	246	672	-1.4461
hexamer	-	ATGCCT	842	568	0.5671
hexamer	-	ATGCGA	224	641	-1.5126
hexamer	-	ATGCGC	372	620	-0.7354
hexamer	-	ATGCGG	394	638	-0.694
hexamer	-	ATGCGT	181	569	-1.647
hexamer	-	ATGCTA	434	565	-0.3798
hexamer	-	ATGCTC	864	563	0.617
hexamer	-	ATGCTG	2176	580	1.9057
hexamer	-	ATGCTT	650	453	0.52
hexamer	-	ATGGAA	1837	704	1.3824
hexamer	-	ATGGAC	1669	664	1.3284
hexamer	-	ATGGAG	2630	695	1.9185
hexamer	-	ATGGAT	1446	561	1.3644
hexamer	-	ATGGCA	1063	654	0.6999
hexamer	-	ATGGCC	1555	676	1.2006
hexamer	-	ATGGCG	394	653	-0.7274
hexamer	-	ATGGCT	1422	572	1.3123
hexamer	-	ATGGGA	820	661	0.3106
hexamer	-	ATGGGC	1117	678	0.7194
hexamer	-	ATGGGG	675	685	-0.0212
hexamer	-	ATGGGT	561	593	-0.0799
hexamer	-	ATGGTA	428	610	-0.5102
hexamer	-	ATGGTC	820	580	0.4988
hexamer	-	ATGGTG	1699	562	1.5943
hexamer	-	ATGGTT	653	482	0.4373
hexamer	-	ATGTAA	0	646	-9.3376
hexamer	-	ATGTAC	1005	598	0.748
hexamer	-	ATGTAG	0	576	-9.1724
hexamer	-	ATGTAT	707	528	0.4205
hexamer	-	ATGTCA	630	517	0.2847
hexamer	-	ATGTCC	839	557	0.5901
hexamer	-	ATGTCG	144	586	-2.0173
hexamer	-	ATGTCT	837	544	0.6207
hexamer	-	ATGTGA	0	564	-9.1421
hexamer	-	ATGTGC	521	558	-0.0988
hexamer	-	ATGTGG	547	520	0.0729
hexamer	-	ATGTGT	466	501	-0.1043
hexamer	-	ATGTTA	353	526	-0.5741
hexamer	-	ATGTTC	959	505	0.9239
hexamer	-	ATGTTG	705	532	0.4055
hexamer	-	ATGTTT	956	499	0.9366
hexamer	-	ATTAAA	916	743	0.3016
hexamer	-	ATTAAC	431	598	-0.4715
hexamer	-	ATTAAG	748	650	0.2023
hexamer	-	ATTAAT	544	557	-0.034
hexamer	-	ATTACA	402	649	-0.6897
hexamer	-	ATTACC	376	537	-0.513
hexamer	-	ATTACG	79	525	-2.717
hexamer	-	ATTACT	407	548	-0.4282
hexamer	-	ATTAGA	228	615	-1.4276
hexamer	-	ATTAGC	324	579	-0.8356
hexamer	-	ATTAGG	170	592	-1.794
hexamer	-	ATTAGT	241	526	-1.1228
hexamer	-	ATTATA	267	599	-1.1627
hexamer	-	ATTATC	577	526	0.1333
hexamer	-	ATTATG	446	486	-0.1236
hexamer	-	ATTATT	595	559	0.0899
hexamer	-	ATTCAA	606	643	-0.0854
hexamer	-	ATTCAC	631	606	0.0582
hexamer	-	ATTCAG	1297	564	1.2
hexamer	-	ATTCAT	820	493	0.7329
hexamer	-	ATTCCA	835	591	0.4979
hexamer	-	ATTCCC	661	556	0.2492
hexamer	-	ATTCCG	123	542	-2.1306
hexamer	-	ATTCCT	917	519	0.82
hexamer	-	ATTCGA	356	578	-0.6976
hexamer	-	ATTCGC	269	579	-1.1031
hexamer	-	ATTCGG	292	534	-0.8686
hexamer	-	ATTCGT	204	504	-1.3007
hexamer	-	ATTCTA	368	544	-0.5626
hexamer	-	ATTCTC	775	486	0.6721
hexamer	-	ATTCTG	1129	452	1.3187
hexamer	-	ATTCTT	712	431	0.7229
hexamer	-	ATTGAA	1678	632	1.4073
hexamer	-	ATTGAC	1422	592	1.2628
hexamer	-	ATTGAG	1745	592	1.5579
hexamer	-	ATTGAT	1295	527	1.2955
hexamer	-	ATTGCA	860	582	0.5625
hexamer	-	ATTGCC	1228	542	1.1785
hexamer	-	ATTGCG	221	544	-1.2957
hexamer	-	ATTGCT	1254	468	1.42
hexamer	-	ATTGGA	1011	567	0.8332
hexamer	-	ATTGGC	955	545	0.8081
hexamer	-	ATTGGG	757	552	0.4549
hexamer	-	ATTGGT	640	524	0.288
hexamer	-	ATTGTA	527	543	-0.0431
hexamer	-	ATTGTC	1004	491	1.0305
hexamer	-	ATTGTG	1534	504	1.6039
hexamer	-	ATTGTT	767	435	0.8168
hexamer	-	ATTTAA	0	647	-9.3399
hexamer	-	ATTTAC	523	544	-0.0567
hexamer	-	ATTTAG	0	552	-9.1111
hexamer	-	ATTTAT	571	554	0.0435
hexamer	-	ATTTCA	545	497	0.1328
hexamer	-	ATTTCC	681	502	0.4392
hexamer	-	ATTTCG	79	494	-2.6294
hexamer	-	ATTTCT	835	492	0.7619
hexamer	-	ATTTGA	0	492	-8.9454
hexamer	-	ATTTGC	295	481	-0.7034
hexamer	-	ATTTGG	313	472	-0.5911
hexamer	-	ATTTGT	387	463	-0.2581
hexamer	-	ATTTTA	542	546	-0.0106
hexamer	-	ATTTTC	693	471	0.5561
hexamer	-	ATTTTG	709	472	0.586
hexamer	-	ATTTTT	708	482	0.5538
hexamer	-	CAAAAA	734	935	-0.3488
hexamer	-	CAAAAC	632	826	-0.3857
hexamer	-	CAAAAG	970	792	0.2922
hexamer	-	CAAAAT	682	732	-0.1019
hexamer	-	CAAACA	567	797	-0.4905
hexamer	-	CAAACC	477	770	-0.6897
hexamer	-	CAAACG	141	753	-2.4087
hexamer	-	CAAACT	459	640	-0.4787
hexamer	-	CAAAGA	584	861	-0.5593
hexamer	-	CAAAGC	606	811	-0.4198
hexamer	-	CAAAGG	545	799	-0.5511
hexamer	-	CAAAGT	454	648	-0.5124
hexamer	-	CAAATA	291	781	-1.4212
hexamer	-	CAAATC	457	626	-0.4531
hexamer	-	CAAATG	634	685	-0.1115
hexamer	-	CAAATT	471	645	-0.4527
hexamer	-	CAACAA	596	829	-0.4754
hexamer	-	CAACAC	447	767	-0.7776
hexamer	-	CAACAG	1197	770	0.6358
hexamer	-	CAACAT	407	716	-0.8134
hexamer	-	CAACCA	455	797	-0.8074
hexamer	-	CAACCC	390	857	-1.1338
hexamer	-	CAACCG	113	807	-2.8253
hexamer	-	CAACCT	497	645	-0.3754
hexamer	-	CAACGA	116	813	-2.7985
hexamer	-	CAACGC	209	770	-1.8763
hexamer	-	CAACGG	168	768	-2.186
hexamer	-	CAACGT	124	649	-2.3785
hexamer	-	CAACTA	266	653	-1.2925
hexamer	-	CAACTC	539	622	-0.2063
hexamer	-	CAACTG	863	640	0.4307
hexamer	-	CAACTT	462	576	-0.3176
hexamer	-	CAAGAA	1685	815	1.047
hexamer	-	CAAGAC	1101	827	0.4124
hexamer	-	CAAGAG	1706	786	1.117
hexamer	-	CAAGAT	1142	676	0.7556
hexamer	-	CAAGCA	830	733	0.1791
hexamer	-	CAAGCC	1053	779	0.4343
hexamer	-	CAAGCG	194	790	-2.0202
hexamer	-	CAAGCT	904	664	0.4446
hexamer	-	CAAGGA	985	828	0.2502
hexamer	-	CAAGGC	844	768	0.136
hexamer	-	CAAGGG	659	874	-0.4068
hexamer	-	CAAGGT	655	662	-0.0153
hexamer	-	CAAGTA	394	699	-0.8255
hexamer	-	CAAGTC	625	665	-0.0894
hexamer	-	CAAGTG	1141	668	0.7715
hexamer	-	CAAGTT	607	581	0.0631
hexamer	-	CAATAA	0	737	-9.5275
hexamer	-	CAATAC	266	655	-1.2969
hexamer	-	CAATAG	0	660	-9.3685
hexamer	-	CAATAT	289	648	-1.1622
hexamer	-	CAATCA	242	690	-1.5077
hexamer	-	CAATCC	215	649	-1.5894
hexamer	-	CAATCG	39	630	-3.9796
hexamer	-	CAATCT	268	562	-1.0655
hexamer	-	CAATGA	0	647	-9.3399
hexamer	-	CAATGC	191	654	-1.7704
hexamer	-	CAATGG	238	650	-1.4456
hexamer	-	CAATGT	314	576	-0.8732
hexamer	-	CAATTA	138	655	-2.2386
hexamer	-	CAATTC	251	535	-1.0888
hexamer	-	CAATTG	210	563	-1.4185
hexamer	-	CAATTT	315	501	-0.6678
hexamer	-	CACAAA	965	788	0.292
hexamer	-	CACAAC	988	786	0.3296
hexamer	-	CACAAG	1504	836	0.8465
hexamer	-	CACAAT	640	646	-0.0134
hexamer	-	CACACA	968	822	0.2356
hexamer	-	CACACC	938	815	0.2026
hexamer	-	CACACG	446	798	-0.8379
hexamer	-	CACACT	770	666	0.209
hexamer	-	CACAGA	705	798	-0.1785
hexamer	-	CACAGC	1406	795	0.8218
hexamer	-	CACAGG	705	798	-0.1785
hexamer	-	CACAGT	850	596	0.5114
hexamer	-	CACATA	331	670	-1.0151
hexamer	-	CACATC	1242	631	0.9758
hexamer	-	CACATG	1107	678	0.7065
hexamer	-	CACATT	746	556	0.4234
hexamer	-	CACCAA	431	791	-0.8745
hexamer	-	CACCAC	920	804	0.1942
hexamer	-	CACCAG	1672	811	1.0429
hexamer	-	CACCAT	569	653	-0.1983
hexamer	-	CACCCA	780	779	0.0018
hexamer	-	CACCCC	782	936	-0.259
hexamer	-	CACCCG	341	850	-1.3152
hexamer	-	CACCCT	794	667	0.2511
hexamer	-	CACCGA	377	804	-1.0906
hexamer	-	CACCGC	498	895	-0.8445
hexamer	-	CACCGG	523	800	-0.6122
hexamer	-	CACCGT	264	617	-1.2216
hexamer	-	CACCTA	351	622	-0.8237
hexamer	-	CACCTC	1041	694	0.5843
hexamer	-	CACCTG	2024	674	1.585
hexamer	-	CACCTT	560	592	-0.08
hexamer	-	CACGAA	337	749	-1.1499
hexamer	-	CACGAC	407	761	-0.9012
hexamer	-	CACGAG	770	759	0.0207
hexamer	-	CACGAT	278	721	-1.3717
hexamer	-	CACGCA	244	788	-1.6872
hexamer	-	CACGCC	416	855	-1.0376
hexamer	-	CACGCG	147	829	-2.4875
hexamer	-	CACGCT	221	676	-1.6086
hexamer	-	CACGGA	282	810	-1.5189
hexamer	-	CACGGC	453	851	-0.9082
hexamer	-	CACGGG	338	819	-1.2743
hexamer	-	CACGGT	225	667	-1.5635
hexamer	-	CACGTA	133	641	-2.2603
hexamer	-	CACGTC	364	710	-0.962
hexamer	-	CACGTG	782	710	0.1392
hexamer	-	CACGTT	211	531	-1.3274
hexamer	-	CACTAA	0	693	-9.4388
hexamer	-	CACTAC	812	656	0.3074
hexamer	-	CACTAG	0	653	-9.3531
hexamer	-	CACTAT	552	577	-0.0638
hexamer	-	CACTCA	521	654	-0.3274
hexamer	-	CACTCC	681	700	-0.0396
hexamer	-	CACTCG	310	678	-1.1265
hexamer	-	CACTCT	588	552	0.091
hexamer	-	CACTGA	0	597	-9.224
hexamer	-	CACTGC	829	661	0.3263
hexamer	-	CACTGG	719	643	0.1609
hexamer	-	CACTGT	669	548	0.2874
hexamer	-	CACTTA	310	560	-0.8511
hexamer	-	CACTTC	1206	578	1.0598
hexamer	-	CACTTG	734	575	0.3517
hexamer	-	CACTTT	712	511	0.4778
hexamer	-	CAGAAA	2267	878	1.3675
hexamer	-	CAGAAC	1899	810	1.2282
hexamer	-	CAGAAG	3893	836	2.218
hexamer	-	CAGAAT	1494	693	1.1071
hexamer	-	CAGACA	1429	772	0.8875
hexamer	-	CAGACC	1626	789	1.0423
hexamer	-	CAGACG	567	787	-0.4723
hexamer	-	CAGACT	1149	679	0.758
hexamer	-	CAGAGA	1569	788	0.9927
hexamer	-	CAGAGC	2009	783	1.3583
hexamer	-	CAGAGG	1730	857	1.0126
hexamer	-	CAGAGT	1314	651	1.0121
hexamer	-	CAGATA	684	704	-0.0415
hexamer	-	CAGATC	1885	673	1.4845
hexamer	-	CAGATG	2127	628	1.7584
hexamer	-	CAGATT	1287	571	1.171
hexamer	-	CAGCAA	1543	789	0.9667
hexamer	-	CAGCAC	1592	787	1.0155
hexamer	-	CAGCAG	5182	779	2.7322
hexamer	-	CAGCAT	1137	621	0.8715
hexamer	-	CAGCCA	1758	777	1.1769
hexamer	-	CAGCCC	1914	933	1.0358
hexamer	-	CAGCCG	632	849	-0.4253
hexamer	-	CAGCCT	1952	638	1.6118
hexamer	-	CAGCGA	551	824	-0.5797
hexamer	-	CAGCGC	1003	891	0.1706
hexamer	-	CAGCGG	1106	874	0.3393
hexamer	-	CAGCGT	452	671	-0.569
hexamer	-	CAGCTA	899	645	0.4784
hexamer	-	CAGCTC	2274	718	1.6618
hexamer	-	CAGCTG	4394	739	2.5703
hexamer	-	CAGCTT	1335	556	1.2622
hexamer	-	CAGGAA	2573	821	1.6468
hexamer	-	CAGGAC	2346	797	1.5564
hexamer	-	CAGGAG	4433	753	2.556
hexamer	-	CAGGAT	1767	649	1.4436
hexamer	-	CAGGCA	1497	774	0.9508
hexamer	-	CAGGCC	2450	856	1.516
hexamer	-	CAGGCG	602	851	-0.4987
hexamer	-	CAGGCT	1967	681	1.5289
hexamer	-	CAGGGA	1070	794	0.4299
hexamer	-	CAGGGC	1635	855	0.9345
hexamer	-	CAGGGG	844	871	-0.0454
hexamer	-	CAGGGT	938	674	0.4762
hexamer	-	CAGGTA	508	647	-0.3483
hexamer	-	CAGGTC	1191	639	0.8972
hexamer	-	CAGGTG	2321	698	1.732
hexamer	-	CAGGTT	847	587	0.5282
hexamer	-	CAGTAA	0	728	-9.5098
hexamer	-	CAGTAC	1365	635	1.1029
hexamer	-	CAGTAG	0	650	-9.3465
hexamer	-	CAGTAT	1089	597	0.8661
hexamer	-	CAGTCA	960	643	0.5775
hexamer	-	CAGTCC	1173	662	0.8244
hexamer	-	CAGTCG	332	672	-1.0151
hexamer	-	CAGTCT	1146	601	0.93
hexamer	-	CAGTGA	0	602	-9.236
hexamer	-	CAGTGC	1037	615	0.7528
hexamer	-	CAGTGG	1199	683	0.811
hexamer	-	CAGTGT	1096	584	0.9071
hexamer	-	CAGTTA	554	598	-0.1101
hexamer	-	CAGTTC	1587	583	1.4432
hexamer	-	CAGTTG	995	589	0.7554
hexamer	-	CAGTTT	1461	499	1.5479
hexamer	-	CATAAA	595	763	-0.3583
hexamer	-	CATAAC	357	687	-0.9424
hexamer	-	CATAAG	504	680	-0.4314
hexamer	-	CATAAT	368	615	-0.7393
hexamer	-	CATACA	482	697	-0.5312
hexamer	-	CATACC	314	631	-1.0046
hexamer	-	CATACG	105	654	-2.6274
hexamer	-	CATACT	458	516	-0.1717
hexamer	-	CATAGA	192	699	-1.8588
hexamer	-	CATAGC	305	609	-0.9953
hexamer	-	CATAGG	166	631	-1.9201
hexamer	-	CATAGT	249	589	-1.2388
hexamer	-	CATATA	165	597	-1.849
hexamer	-	CATATC	417	557	-0.4168
hexamer	-	CATATG	341	542	-0.667
hexamer	-	CATATT	361	502	-0.4746
hexamer	-	CATCAA	451	684	-0.5998
hexamer	-	CATCAC	529	594	-0.1669
hexamer	-	CATCAG	1157	639	0.8555
hexamer	-	CATCAT	378	562	-0.5709
hexamer	-	CATCCA	539	664	-0.3004
hexamer	-	CATCCC	470	714	-0.6022
hexamer	-	CATCCG	165	642	-1.9536
hexamer	-	CATCCT	619	607	0.0282
hexamer	-	CATCGA	188	657	-1.7997
hexamer	-	CATCGC	204	677	-1.7257
hexamer	-	CATCGG	288	674	-1.2238
hexamer	-	CATCGT	146	579	-1.9802
hexamer	-	CATCTA	223	548	-1.2933
hexamer	-	CATCTC	642	576	0.1562
hexamer	-	CATCTG	951	549	0.7915
hexamer	-	CATCTT	529	472	0.1642
hexamer	-	CATGAA	1178	680	0.7918
hexamer	-	CATGAC	978	624	0.6475
hexamer	-	CATGAG	1284	632	1.0215
hexamer	-	CATGAT	737	606	0.2819
hexamer	-	CATGCA	643	673	-0.0657
hexamer	-	CATGCC	823	667	0.3028
hexamer	-	CATGCG	194	680	-1.8042
hexamer	-	CATGCT	719	612	0.2321
hexamer	-	CATGGA	778	643	0.2746
hexamer	-	CATGGC	836	685	0.287
hexamer	-	CATGGG	603	700	-0.2149
hexamer	-	CATGGT	510	557	-0.1269
hexamer	-	CATGTA	312	591	-0.9194
hexamer	-	CATGTC	597	553	0.1103
hexamer	-	CATGTG	1057	547	0.9491
hexamer	-	CATGTT	505	509	-0.0114
hexamer	-	CATTAA	0	617	-9.2715
hexamer	-	CATTAC	452	574	-0.3441
hexamer	-	CATTAG	0	559	-9.1293
hexamer	-	CATTAT	361	520	-0.5253
hexamer	-	CATTCA	382	562	-0.5558
hexamer	-	CATTCC	466	565	-0.2774
hexamer	-	CATTCG	107	573	-2.41
hexamer	-	CATTCT	500	480	0.0588
hexamer	-	CATTGA	0	569	-9.1548
hexamer	-	CATTGC	230	607	-1.3962
hexamer	-	CATTGG	202	591	-1.5441
hexamer	-	CATTGT	221	490	-1.1452
hexamer	-	CATTTA	272	501	-0.8788
hexamer	-	CATTTC	534	497	0.1034
hexamer	-	CATTTG	465	539	-0.2126
hexamer	-	CATTTT	612	453	0.4332
hexamer	-	CCAAAA	711	802	-0.1735
hexamer	-	CCAAAC	716	781	-0.1252
hexamer	-	CCAAAG	1296	789	0.7153
hexamer	-	CCAAAT	710	701	0.0184
hexamer	-	CCAACA	705	760	-0.1082
hexamer	-	CCAACC	650	792	-0.2847
hexamer	-	CCAACG	174	781	-2.1598
hexamer	-	CCAACT	567	634	-0.1609
hexamer	-	CCAAGA	576	815	-0.5
hexamer	-	CCAAGC	640	844	-0.3986
hexamer	-	CCAAGG	571	750	-0.3928
hexamer	-	CCAAGT	622	653	-0.0701
hexamer	-	CCAATA	233	622	-1.4127
hexamer	-	CCAATC	361	643	-0.8311
hexamer	-	CCAATG	552	698	-0.338
hexamer	-	CCAATT	379	549	-0.5334
hexamer	-	CCACAA	545	763	-0.4847
hexamer	-	CCACAC	593	770	-0.3763
hexamer	-	CCACAG	1583	795	0.9927
hexamer	-	CCACAT	444	640	-0.5265
hexamer	-	CCACCA	1554	792	0.9715
hexamer	-	CCACCC	1394	929	0.585
hexamer	-	CCACCG	469	885	-0.9146
hexamer	-	CCACCT	1543	738	1.063
hexamer	-	CCACGA	219	807	-1.8769
hexamer	-	CCACGC	302	899	-1.5706
hexamer	-	CCACGG	375	865	-1.2036
hexamer	-	CCACGT	179	668	-1.894
hexamer	-	CCACTA	261	660	-1.3351
hexamer	-	CCACTC	696	673	0.0484
hexamer	-	CCACTG	1301	657	0.9846
hexamer	-	CCACTT	517	545	-0.0759
hexamer	-	CCAGAA	2027	795	1.3492
hexamer	-	CCAGAC	1458	804	0.8579
hexamer	-	CCAGAG	2717	769	1.8196
hexamer	-	CCAGAT	1473	624	1.2378
hexamer	-	CCAGCA	1251	762	0.7145
hexamer	-	CCAGCC	1793	932	0.9432
hexamer	-	CCAGCG	311	835	-1.422
hexamer	-	CCAGCT	1481	666	1.1518
hexamer	-	CCAGGA	1438	750	0.9382
hexamer	-	CCAGGC	1320	910	0.5361
hexamer	-	CCAGGG	1207	852	0.502
hexamer	-	CCAGGT	676	644	0.0699
hexamer	-	CCAGTA	476	676	-0.5052
hexamer	-	CCAGTC	712	690	0.0452
hexamer	-	CCAGTG	1474	685	1.1044
hexamer	-	CCAGTT	706	561	0.3311
hexamer	-	CCATAA	0	636	-9.3151
hexamer	-	CCATAC	460	632	-0.4574
hexamer	-	CCATAG	0	697	-9.4471
hexamer	-	CCATAT	447	615	-0.4594
hexamer	-	CCATCA	728	681	0.0961
hexamer	-	CCATCC	830	674	0.3
hexamer	-	CCATCG	181	677	-1.8973
hexamer	-	CCATCT	847	593	0.5136
hexamer	-	CCATGA	0	700	-9.4533
hexamer	-	CCATGC	283	682	-1.266
hexamer	-	CCATGG	388	614	-0.6608
hexamer	-	CCATGT	267	560	-1.0658
hexamer	-	CCATTA	257	542	-1.0736
hexamer	-	CCATTC	516	549	-0.0893
hexamer	-	CCATTG	436	558	-0.3552
hexamer	-	CCATTT	671	491	0.4498
hexamer	-	CCCAAA	1360	834	0.7048
hexamer	-	CCCAAC	1462	811	0.8494
hexamer	-	CCCAAG	2268	788	1.524
hexamer	-	CCCAAT	852	658	0.3723
hexamer	-	CCCACA	1191	817	0.5432
hexamer	-	CCCACC	1524	975	0.6439
hexamer	-	CCCACG	589	896	-0.6044
hexamer	-	CCCACT	849	699	0.2801
hexamer	-	CCCAGA	768	820	-0.0944
hexamer	-	CCCAGC	2070	873	1.2446
hexamer	-	CCCAGG	960	869	0.1435
hexamer	-	CCCAGT	1109	709	0.6447
hexamer	-	CCCATA	296	654	-1.141
hexamer	-	CCCATC	1517	721	1.0721
hexamer	-	CCCATG	1538	714	1.106
hexamer	-	CCCATT	750	584	0.3604
hexamer	-	CCCCAA	588	792	-0.4291
hexamer	-	CCCCAC	750	967	-0.3662
hexamer	-	CCCCAG	1916	860	1.1548
hexamer	-	CCCCAT	487	719	-0.5611
hexamer	-	CCCCCA	1375	916	0.5855
hexamer	-	CCCCCC	596	1072	-0.8458
hexamer	-	CCCCCG	576	1086	-0.9137
hexamer	-	CCCCCT	1094	861	0.3452
hexamer	-	CCCCGA	411	906	-1.1385
hexamer	-	CCCCGC	452	1011	-1.1596
hexamer	-	CCCCGG	731	1016	-0.4744
hexamer	-	CCCCGT	229	747	-1.7014
hexamer	-	CCCCTA	262	676	-1.3641
hexamer	-	CCCCTC	812	881	-0.1175
hexamer	-	CCCCTG	1697	783	1.1149
hexamer	-	CCCCTT	464	623	-0.4243
hexamer	-	CCCGAA	369	839	-1.1829
hexamer	-	CCCGAC	515	850	-0.7218
hexamer	-	CCCGAG	1135	840	0.4338
hexamer	-	CCCGAT	363	661	-0.8629
hexamer	-	CCCGCA	259	903	-1.7978
hexamer	-	CCCGCC	579	1089	-0.9102
hexamer	-	CCCGCG	282	1010	-1.8369
hexamer	-	CCCGCT	321	761	-1.2427
hexamer	-	CCCGGA	338	889	-1.3925
hexamer	-	CCCGGC	485	1040	-1.0989
hexamer	-	CCCGGG	508	996	-0.9699
hexamer	-	CCCGGT	193	727	-1.9079
hexamer	-	CCCGTA	86	648	-2.8991
hexamer	-	CCCGTC	277	737	-1.4085
hexamer	-	CCCGTG	743	705	0.0756
hexamer	-	CCCGTT	171	621	-1.8545
hexamer	-	CCCTAA	0	677	-9.4051
hexamer	-	CCCTAC	1093	717	0.6076
hexamer	-	CCCTAG	0	635	-9.3129
hexamer	-	CCCTAT	687	560	0.2944
hexamer	-	CCCTCA	752	726	0.0507
hexamer	-	CCCTCC	1032	800	0.367
hexamer	-	CCCTCG	418	743	-0.8284
hexamer	-	CCCTCT	891	637	0.4835
hexamer	-	CCCTGA	0	686	-9.4242
hexamer	-	CCCTGC	805	763	0.0772
hexamer	-	CCCTGG	846	756	0.1621
hexamer	-	CCCTGT	614	603	0.026
hexamer	-	CCCTTA	293	561	-0.9348
hexamer	-	CCCTTC	1265	610	1.051
hexamer	-	CCCTTG	917	617	0.5709
hexamer	-	CCCTTT	847	540	0.6484
hexamer	-	CCGAAA	183	800	-2.1221
hexamer	-	CCGAAC	145	816	-2.4844
hexamer	-	CCGAAG	343	798	-1.2158
hexamer	-	CCGAAT	145	624	-2.0979
hexamer	-	CCGACA	162	801	-2.2987
hexamer	-	CCGACC	232	856	-1.879
hexamer	-	CCGACG	80	870	-3.4267
hexamer	-	CCGACT	152	638	-2.0623
hexamer	-	CCGAGA	151	797	-2.3923
hexamer	-	CCGAGC	279	874	-1.6439
hexamer	-	CCGAGG	226	867	-1.935
hexamer	-	CCGAGT	188	677	-1.8429
hexamer	-	CCGATA	55	666	-3.5742
hexamer	-	CCGATC	142	655	-2.1977
hexamer	-	CCGATG	243	693	-1.5081
hexamer	-	CCGATT	109	545	-2.3114
hexamer	-	CCGCAA	101	844	-3.0504
hexamer	-	CCGCAC	246	923	-1.9034
hexamer	-	CCGCAG	624	857	-0.4571
hexamer	-	CCGCAT	111	644	-2.5258
hexamer	-	CCGCCA	456	875	-0.9387
hexamer	-	CCGCCC	664	1052	-0.6631
hexamer	-	CCGCCG	494	1061	-1.1013
hexamer	-	CCGCCT	470	738	-0.6498
hexamer	-	CCGCGA	75	851	-3.4868
hexamer	-	CCGCGC	194	983	-2.3352
hexamer	-	CCGCGG	206	979	-2.2432
hexamer	-	CCGCGT	55	733	-3.7123
hexamer	-	CCGCTA	104	705	-2.7493
hexamer	-	CCGCTC	350	770	-1.1353
hexamer	-	CCGCTG	791	731	0.1137
hexamer	-	CCGCTT	146	601	-2.0339
hexamer	-	CCGGAA	425	793	-0.8983
hexamer	-	CCGGAC	474	901	-0.9252
hexamer	-	CCGGAG	824	894	-0.1175
hexamer	-	CCGGAT	351	657	-0.9025
hexamer	-	CCGGCA	241	865	-1.8394
hexamer	-	CCGGCC	566	978	-0.788
hexamer	-	CCGGCG	231	964	-2.0564
hexamer	-	CCGGCT	341	721	-1.078
hexamer	-	CCGGGA	311	882	-1.5009
hexamer	-	CCGGGC	510	1009	-0.983
hexamer	-	CCGGGG	369	949	-1.3604
hexamer	-	CCGGGT	235	700	-1.5706
hexamer	-	CCGGTA	133	664	-2.3111
hexamer	-	CCGGTC	269	721	-1.419
hexamer	-	CCGGTG	569	711	-0.3209
hexamer	-	CCGGTT	166	627	-1.9109
hexamer	-	CCGTAA	0	669	-9.388
hexamer	-	CCGTAC	254	689	-1.4361
hexamer	-	CCGTAG	0	713	-9.4798
hexamer	-	CCGTAT	182	554	-1.6006
hexamer	-	CCGTCA	190	718	-1.9124
hexamer	-	CCGTCC	336	746	-1.1484
hexamer	-	CCGTCG	131	739	-2.487
hexamer	-	CCGTCT	243	593	-1.2836
hexamer	-	CCGTGA	0	721	-9.4959
hexamer	-	CCGTGC	181	693	-1.931
hexamer	-	CCGTGG	227	704	-1.6286
hexamer	-	CCGTGT	176	576	-1.7048
hexamer	-	CCGTTA	62	564	-3.1648
hexamer	-	CCGTTC	247	588	-1.2479
hexamer	-	CCGTTG	155	578	-1.892
hexamer	-	CCGTTT	196	479	-1.2848
hexamer	-	CCTAAA	616	674	-0.1296
hexamer	-	CCTAAC	508	696	-0.4535
hexamer	-	CCTAAG	682	631	0.112
hexamer	-	CCTAAT	409	562	-0.4575
hexamer	-	CCTACA	524	693	-0.4026
hexamer	-	CCTACC	608	725	-0.2535
hexamer	-	CCTACG	130	671	-2.3589
hexamer	-	CCTACT	491	529	-0.1073
hexamer	-	CCTAGA	264	628	-1.2471
hexamer	-	CCTAGC	449	747	-0.7331
hexamer	-	CCTAGG	241	676	-1.4841
hexamer	-	CCTAGT	342	590	-0.7849
hexamer	-	CCTATA	197	584	-1.5629
hexamer	-	CCTATC	412	561	-0.4444
hexamer	-	CCTATG	489	520	-0.0885
hexamer	-	CCTATT	367	500	-0.4451
hexamer	-	CCTCAA	562	667	-0.2467
hexamer	-	CCTCAC	692	716	-0.0491
hexamer	-	CCTCAG	1703	692	1.298
hexamer	-	CCTCAT	527	567	-0.1054
hexamer	-	CCTCCA	1789	669	1.4177
hexamer	-	CCTCCC	1300	820	0.6642
hexamer	-	CCTCCG	535	766	-0.517
hexamer	-	CCTCCT	1766	586	1.5899
hexamer	-	CCTCGA	426	691	-0.6965
hexamer	-	CCTCGC	294	812	-1.4625
hexamer	-	CCTCGG	600	776	-0.3705
hexamer	-	CCTCGT	209	576	-1.4582
hexamer	-	CCTCTA	342	567	-0.7277
hexamer	-	CCTCTC	819	625	0.3895
hexamer	-	CCTCTG	1784	477	1.9008
hexamer	-	CCTCTT	705	505	0.4805
hexamer	-	CCTGAA	1700	675	1.3313
hexamer	-	CCTGAC	1363	661	1.0429
hexamer	-	CCTGAG	2546	644	1.9814
hexamer	-	CCTGAT	1227	538	1.188
hexamer	-	CCTGCA	1271	668	0.927
hexamer	-	CCTGCC	1808	760	1.2492
hexamer	-	CCTGCG	405	764	-0.914
hexamer	-	CCTGCT	1574	577	1.4462
hexamer	-	CCTGGA	1507	691	1.1238
hexamer	-	CCTGGC	1450	754	0.9425
hexamer	-	CCTGGG	1609	820	0.9716
hexamer	-	CCTGGT	941	630	0.5781
hexamer	-	CCTGTA	569	560	0.023
hexamer	-	CCTGTC	1136	561	1.0166
hexamer	-	CCTGTG	2163	553	1.9657
hexamer	-	CCTGTT	834	495	0.7514
hexamer	-	CCTTAA	0	581	-9.1849
hexamer	-	CCTTAC	717	541	0.4057
hexamer	-	CCTTAG	0	497	-8.96
hexamer	-	CCTTAT	501	509	-0.0228
hexamer	-	CCTTCA	837	575	0.5409
hexamer	-	CCTTCC	1049	627	0.7416
hexamer	-	CCTTCG	218	564	-1.3673
hexamer	-	CCTTCT	1015	490	1.0491
hexamer	-	CCTTGA	0	574	-9.1674
hexamer	-	CCTTGC	358	575	-0.6821
hexamer	-	CCTTGG	391	532	-0.4433
hexamer	-	CCTTGT	346	491	-0.5037
hexamer	-	CCTTTA	363	521	-0.5201
hexamer	-	CCTTTC	879	448	0.9708
hexamer	-	CCTTTG	810	519	0.6412
hexamer	-	CCTTTT	591	451	0.3893
hexamer	-	CGAAAA	359	850	-1.2412
hexamer	-	CGAAAC	316	802	-1.3409
hexamer	-	CGAAAG	491	773	-0.6537
hexamer	-	CGAAAT	261	690	-1.3991
hexamer	-	CGAACA	238	764	-1.6784
hexamer	-	CGAACC	209	806	-1.9422
hexamer	-	CGAACG	48	779	-3.9926
hexamer	-	CGAACT	160	661	-2.0398
hexamer	-	CGAAGA	336	803	-1.2544
hexamer	-	CGAAGC	391	850	-1.1183
hexamer	-	CGAAGG	351	804	-1.1934
hexamer	-	CGAAGT	264	658	-1.3143
hexamer	-	CGAATA	134	677	-2.3283
hexamer	-	CGAATC	319	645	-1.0135
hexamer	-	CGAATG	362	638	-0.8158
hexamer	-	CGAATT	252	583	-1.2068
hexamer	-	CGACAA	203	779	-1.9349
hexamer	-	CGACAC	260	757	-1.5381
hexamer	-	CGACAG	527	809	-0.6174
hexamer	-	CGACAT	197	648	-1.7127
hexamer	-	CGACCA	218	836	-1.9343
hexamer	-	CGACCC	235	930	-1.98
hexamer	-	CGACCG	61	895	-3.8532
hexamer	-	CGACCT	249	665	-1.4136
hexamer	-	CGACGA	93	769	-3.0341
hexamer	-	CGACGC	148	813	-2.4497
hexamer	-	CGACGG	182	868	-2.2475
hexamer	-	CGACGT	93	680	-2.8569
hexamer	-	CGACTA	113	670	-2.5573
hexamer	-	CGACTC	286	715	-1.3189
hexamer	-	CGACTG	453	675	-0.5743
hexamer	-	CGACTT	189	555	-1.5491
hexamer	-	CGAGAA	713	807	-0.1784
hexamer	-	CGAGAC	709	799	-0.1722
hexamer	-	CGAGAG	1023	834	0.2944
hexamer	-	CGAGAT	555	649	-0.2254
hexamer	-	CGAGCA	366	760	-1.0521
hexamer	-	CGAGCC	618	877	-0.5043
hexamer	-	CGAGCG	133	906	-2.7589
hexamer	-	CGAGCT	479	680	-0.5046
hexamer	-	CGAGGA	496	792	-0.6741
hexamer	-	CGAGGC	576	899	-0.6414
hexamer	-	CGAGGG	424	848	-0.9983
hexamer	-	CGAGGT	288	681	-1.2387
hexamer	-	CGAGTA	221	661	-1.5763
hexamer	-	CGAGTC	368	669	-0.8605
hexamer	-	CGAGTG	647	658	-0.0243
hexamer	-	CGAGTT	267	567	-1.0837
hexamer	-	CGATAA	0	686	-9.4242
hexamer	-	CGATAC	225	650	-1.5263
hexamer	-	CGATAG	0	674	-9.3987
hexamer	-	CGATAT	146	591	-2.0098
hexamer	-	CGATCA	117	628	-2.4143
hexamer	-	CGATCC	177	663	-1.8993
hexamer	-	CGATCG	49	650	-3.7027
hexamer	-	CGATCT	166	592	-1.8282
hexamer	-	CGATGA	0	657	-9.3619
hexamer	-	CGATGC	182	675	-1.8852
hexamer	-	CGATGG	166	653	-1.9694
hexamer	-	CGATGT	163	608	-1.8927
hexamer	-	CGATTA	87	587	-2.7402
hexamer	-	CGATTC	262	549	-1.0644
hexamer	-	CGATTG	146	574	-1.9677
hexamer	-	CGATTT	249	499	-1.0
hexamer	-	CGCAAA	401	795	-0.9856
hexamer	-	CGCAAC	434	808	-0.8951
hexamer	-	CGCAAG	1008	822	0.294
hexamer	-	CGCAAT	223	579	-1.3726
hexamer	-	CGCACA	371	773	-1.057
hexamer	-	CGCACC	488	875	-0.8411
hexamer	-	CGCACG	201	847	-2.0697
hexamer	-	CGCACT	247	663	-1.4208
hexamer	-	CGCAGA	336	771	-1.1959
hexamer	-	CGCAGC	749	851	-0.184
hexamer	-	CGCAGG	531	878	-0.7244
hexamer	-	CGCAGT	316	684	-1.1116
hexamer	-	CGCATA	98	631	-2.6744
hexamer	-	CGCATC	819	671	0.2872
hexamer	-	CGCATG	603	735	-0.2852
hexamer	-	CGCATT	326	529	-0.6967
hexamer	-	CGCCAA	244	799	-1.7072
hexamer	-	CGCCAC	514	918	-0.8355
hexamer	-	CGCCAG	1048	871	0.2666
hexamer	-	CGCCAT	362	695	-0.9391
hexamer	-	CGCCCA	326	858	-1.3934
hexamer	-	CGCCCC	342	1045	-1.6086
hexamer	-	CGCCCG	146	987	-2.7487
hexamer	-	CGCCCT	346	758	-1.1292
hexamer	-	CGCCGA	193	867	-2.1616
hexamer	-	CGCCGC	478	1024	-1.0975
hexamer	-	CGCCGG	434	1001	-1.2038
hexamer	-	CGCCGT	208	792	-1.9238
hexamer	-	CGCCTA	268	672	-1.323
hexamer	-	CGCCTC	734	733	0.002
hexamer	-	CGCCTG	1406	763	0.881
hexamer	-	CGCCTT	326	567	-0.7966
hexamer	-	CGCGAA	77	835	-3.422
hexamer	-	CGCGAC	213	824	-1.9468
hexamer	-	CGCGAG	394	869	-1.1392
hexamer	-	CGCGAT	93	665	-2.8248
hexamer	-	CGCGCA	102	813	-2.9824
hexamer	-	CGCGCC	274	1053	-1.9384
hexamer	-	CGCGCG	178	1020	-2.512
hexamer	-	CGCGCT	126	739	-2.5427
hexamer	-	CGCGGA	81	840	-3.3584
hexamer	-	CGCGGC	278	965	-1.7918
hexamer	-	CGCGGG	212	997	-2.2282
hexamer	-	CGCGGT	84	714	-3.0724
hexamer	-	CGCGTA	53	657	-3.6071
hexamer	-	CGCGTC	186	734	-1.9747
hexamer	-	CGCGTG	402	702	-0.8027
hexamer	-	CGCGTT	59	535	-3.1592
hexamer	-	CGCTAA	0	659	-9.3663
hexamer	-	CGCTAC	751	680	0.1431
hexamer	-	CGCTAG	0	691	-9.4346
hexamer	-	CGCTAT	526	558	-0.085
hexamer	-	CGCTCA	322	650	-1.0111
hexamer	-	CGCTCC	643	795	-0.3057
hexamer	-	CGCTCG	211	662	-1.6449
hexamer	-	CGCTCT	446	585	-0.3906
hexamer	-	CGCTGA	0	659	-9.3663
hexamer	-	CGCTGC	632	755	-0.2562
hexamer	-	CGCTGG	603	751	-0.3162
hexamer	-	CGCTGT	510	584	-0.1951
hexamer	-	CGCTTA	118	526	-2.1468
hexamer	-	CGCTTC	972	610	0.6713
hexamer	-	CGCTTG	331	588	-0.8271
hexamer	-	CGCTTT	504	512	-0.0227
hexamer	-	CGGAAA	689	778	-0.175
hexamer	-	CGGAAC	543	793	-0.5455
hexamer	-	CGGAAG	1119	817	0.4533
hexamer	-	CGGAAT	365	621	-0.7651
hexamer	-	CGGACA	390	764	-0.9683
hexamer	-	CGGACC	443	845	-0.9301
hexamer	-	CGGACG	157	879	-2.4776
hexamer	-	CGGACT	316	701	-1.147
hexamer	-	CGGAGA	426	877	-1.04
hexamer	-	CGGAGC	628	875	-0.4779
hexamer	-	CGGAGG	619	850	-0.4569
hexamer	-	CGGAGT	300	681	-1.18
hexamer	-	CGGATA	191	667	-1.7987
hexamer	-	CGGATC	541	629	-0.2171
hexamer	-	CGGATG	513	672	-0.3888
hexamer	-	CGGATT	348	535	-0.619
hexamer	-	CGGCAA	285	785	-1.4585
hexamer	-	CGGCAC	467	845	-0.8541
hexamer	-	CGGCAG	1240	905	0.4539
hexamer	-	CGGCAT	251	629	-1.3219
hexamer	-	CGGCCA	516	833	-0.6899
hexamer	-	CGGCCC	779	1023	-0.3927
hexamer	-	CGGCCG	258	965	-1.8991
hexamer	-	CGGCCT	507	719	-0.5032
hexamer	-	CGGCGA	217	811	-1.8972
hexamer	-	CGGCGC	489	988	-1.0132
hexamer	-	CGGCGG	548	959	-0.8062
hexamer	-	CGGCGT	187	697	-1.8925
hexamer	-	CGGCTA	246	656	-1.4114
hexamer	-	CGGCTC	635	729	-0.1989
hexamer	-	CGGCTG	1360	742	0.8732
hexamer	-	CGGCTT	346	576	-0.7336
hexamer	-	CGGGAA	836	816	0.0349
hexamer	-	CGGGAC	853	845	0.0136
hexamer	-	CGGGAG	1602	857	0.9017
hexamer	-	CGGGAT	579	643	-0.151
hexamer	-	CGGGCA	463	875	-0.9168
hexamer	-	CGGGCC	832	1002	-0.2679
hexamer	-	CGGGCG	225	1022	-2.1784
hexamer	-	CGGGCT	584	731	-0.3234
hexamer	-	CGGGGA	339	839	-1.3049
hexamer	-	CGGGGC	696	985	-0.5004
hexamer	-	CGGGGG	232	979	-2.0725
hexamer	-	CGGGGT	334	719	-1.1038
hexamer	-	CGGGTA	178	668	-1.902
hexamer	-	CGGGTC	441	741	-0.7474
hexamer	-	CGGGTG	710	742	-0.0635
hexamer	-	CGGGTT	217	560	-1.3637
hexamer	-	CGGTAA	0	630	-9.3015
hexamer	-	CGGTAC	327	707	-1.1101
hexamer	-	CGGTAG	0	735	-9.5236
hexamer	-	CGGTAT	184	503	-1.4459
hexamer	-	CGGTCA	221	655	-1.5631
hexamer	-	CGGTCC	341	746	-1.1271
hexamer	-	CGGTCG	61	743	-3.585
hexamer	-	CGGTCT	236	592	-1.3231
hexamer	-	CGGTGA	0	674	-9.3987
hexamer	-	CGGTGC	183	688	-1.9048
hexamer	-	CGGTGG	247	757	-1.6119
hexamer	-	CGGTGT	171	534	-1.6371
hexamer	-	CGGTTA	99	547	-2.4542
hexamer	-	CGGTTC	367	559	-0.6057
hexamer	-	CGGTTG	198	551	-1.4719
hexamer	-	CGGTTT	289	444	-0.6178
hexamer	-	CGTAAA	160	644	-2.0022
hexamer	-	CGTAAC	128	659	-2.3551
hexamer	-	CGTAAG	173	625	-1.8471
hexamer	-	CGTAAT	101	545	-2.4203
hexamer	-	CGTACA	106	632	-2.5646
hexamer	-	CGTACC	147	686	-2.2147
hexamer	-	CGTACG	16	662	-5.2854
hexamer	-	CGTACT	110	534	-2.269
hexamer	-	CGTAGA	98	633	-2.679
hexamer	-	CGTAGC	142	678	-2.2474
hexamer	-	CGTAGG	96	666	-2.7816
hexamer	-	CGTAGT	92	570	-2.6182
hexamer	-	CGTATA	38	580	-3.897
hexamer	-	CGTATC	139	531	-1.926
hexamer	-	CGTATG	100	541	-2.4239
hexamer	-	CGTATT	109	500	-2.1873
hexamer	-	CGTCAA	123	676	-2.4488
hexamer	-	CGTCAC	212	663	-1.6403
hexamer	-	CGTCAG	341	729	-1.0939
hexamer	-	CGTCAT	121	543	-2.1567
hexamer	-	CGTCCA	197	717	-1.8585
hexamer	-	CGTCCC	200	772	-1.9433
hexamer	-	CGTCCG	63	768	-3.5868
hexamer	-	CGTCCT	211	602	-1.5081
hexamer	-	CGTCGA	110	745	-2.7486
hexamer	-	CGTCGC	187	731	-1.9611
hexamer	-	CGTCGG	147	733	-2.3102
hexamer	-	CGTCGT	92	547	-2.5589
hexamer	-	CGTCTA	113	553	-2.2809
hexamer	-	CGTCTC	267	551	-1.0424
hexamer	-	CGTCTG	478	572	-0.2585
hexamer	-	CGTCTT	172	537	-1.6368
hexamer	-	CGTGAA	326	651	-0.9956
hexamer	-	CGTGAC	348	689	-0.9834
hexamer	-	CGTGAG	556	695	-0.3214
hexamer	-	CGTGAT	282	548	-0.956
hexamer	-	CGTGCA	290	731	-1.3308
hexamer	-	CGTGCC	456	738	-0.6934
hexamer	-	CGTGCG	90	701	-2.9475
hexamer	-	CGTGCT	261	549	-1.0699
hexamer	-	CGTGGA	300	653	-1.1195
hexamer	-	CGTGGC	454	727	-0.6781
hexamer	-	CGTGGG	321	723	-1.1689
hexamer	-	CGTGGT	270	550	-1.0238
hexamer	-	CGTGTA	150	582	-1.9489
hexamer	-	CGTGTC	297	574	-0.9482
hexamer	-	CGTGTG	663	581	0.1902
hexamer	-	CGTGTT	206	530	-1.3591
hexamer	-	CGTTAA	0	553	-9.1137
hexamer	-	CGTTAC	180	551	-1.6087
hexamer	-	CGTTAG	0	550	-9.1059
hexamer	-	CGTTAT	142	532	-1.8981
hexamer	-	CGTTCA	135	608	-2.1628
hexamer	-	CGTTCC	280	610	-1.1206
hexamer	-	CGTTCG	47	541	-3.4972
hexamer	-	CGTTCT	246	466	-0.9189
hexamer	-	CGTTGA	0	565	-9.1447
hexamer	-	CGTTGC	110	550	-2.3115
hexamer	-	CGTTGG	138	615	-2.1478
hexamer	-	CGTTGT	111	472	-2.0783
hexamer	-	CGTTTA	78	467	-2.5666
hexamer	-	CGTTTC	250	491	-0.971
hexamer	-	CGTTTG	215	493	-1.1935
hexamer	-	CGTTTT	187	448	-1.256
hexamer	-	CTAAAA	512	778	-0.6027
hexamer	-	CTAAAC	371	634	-0.7715
hexamer	-	CTAAAG	820	693	0.2424
hexamer	-	CTAAAT	453	599	-0.4023
hexamer	-	CTAACA	344	631	-0.8733
hexamer	-	CTAACC	307	632	-1.0393
hexamer	-	CTAACG	103	675	-2.7004
hexamer	-	CTAACT	288	582	-1.0124
hexamer	-	CTAAGA	339	620	-0.8691
hexamer	-	CTAAGC	338	655	-0.9524
hexamer	-	CTAAGG	286	678	-1.2424
hexamer	-	CTAAGT	314	581	-0.8857
hexamer	-	CTAATA	180	601	-1.7338
hexamer	-	CTAATC	243	571	-1.2291
hexamer	-	CTAATG	390	613	-0.6511
hexamer	-	CTAATT	255	481	-0.9129
hexamer	-	CTACAA	483	683	-0.499
hexamer	-	CTACAC	380	639	-0.7483
hexamer	-	CTACAG	1191	640	0.895
hexamer	-	CTACAT	235	602	-1.3534
hexamer	-	CTACCA	357	676	-0.9192
hexamer	-	CTACCC	368	736	-0.998
hexamer	-	CTACCG	110	688	-2.6339
hexamer	-	CTACCT	401	577	-0.5239
hexamer	-	CTACGA	142	654	-2.1955
hexamer	-	CTACGC	176	672	-1.9269
hexamer	-	CTACGG	272	652	-1.2582
hexamer	-	CTACGT	107	574	-2.4125
hexamer	-	CTACTA	160	560	-1.8009
hexamer	-	CTACTC	324	556	-0.7772
hexamer	-	CTACTG	696	533	0.3843
hexamer	-	CTACTT	260	518	-0.9917
hexamer	-	CTAGAA	966	688	0.489
hexamer	-	CTAGAC	632	646	-0.0316
hexamer	-	CTAGAG	1119	663	0.7542
hexamer	-	CTAGAT	618	545	0.181
hexamer	-	CTAGCA	479	649	-0.4374
hexamer	-	CTAGCC	595	677	-0.186
hexamer	-	CTAGCG	127	639	-2.3219
hexamer	-	CTAGCT	500	548	-0.132
hexamer	-	CTAGGA	432	670	-0.6319
hexamer	-	CTAGGC	430	691	-0.6831
hexamer	-	CTAGGG	356	668	-0.9061
hexamer	-	CTAGGT	260	559	-1.1014
hexamer	-	CTAGTA	165	591	-1.8344
hexamer	-	CTAGTC	223	586	-1.3899
hexamer	-	CTAGTG	508	555	-0.1274
hexamer	-	CTAGTT	191	477	-1.3159
hexamer	-	CTATAA	0	625	-9.29
hexamer	-	CTATAC	170	561	-1.7166
hexamer	-	CTATAG	0	601	-9.2336
hexamer	-	CTATAT	166	474	-1.5081
hexamer	-	CTATCA	183	537	-1.5479
hexamer	-	CTATCC	225	556	-1.3014
hexamer	-	CTATCG	73	518	-2.8101
hexamer	-	CTATCT	280	482	-0.7815
hexamer	-	CTATGA	0	557	-9.1241
hexamer	-	CTATGC	164	529	-1.6835
hexamer	-	CTATGG	217	539	-1.3086
hexamer	-	CTATGT	162	501	-1.6228
hexamer	-	CTATTA	112	543	-2.2673
hexamer	-	CTATTC	205	503	-1.2908
hexamer	-	CTATTG	183	538	-1.5506
hexamer	-	CTATTT	309	450	-0.5409
hexamer	-	CTCAAA	1031	683	0.5934
hexamer	-	CTCAAC	1636	661	1.3062
hexamer	-	CTCAAG	2259	650	1.7956
hexamer	-	CTCAAT	1014	542	0.9025
hexamer	-	CTCACA	1046	671	0.6397
hexamer	-	CTCACC	1612	701	1.2002
hexamer	-	CTCACG	475	654	-0.4605
hexamer	-	CTCACT	1038	564	0.8789
hexamer	-	CTCAGA	655	663	-0.0175
hexamer	-	CTCAGC	1741	695	1.3236
hexamer	-	CTCAGG	788	641	0.2975
hexamer	-	CTCAGT	1034	551	0.9069
hexamer	-	CTCATA	413	590	-0.5135
hexamer	-	CTCATC	2278	570	1.9968
hexamer	-	CTCATG	1598	564	1.5008
hexamer	-	CTCATT	1208	457	1.4004
hexamer	-	CTCCAA	627	671	-0.0977
hexamer	-	CTCCAC	908	680	0.4166
hexamer	-	CTCCAG	2059	654	1.6531
hexamer	-	CTCCAT	675	580	0.2185
hexamer	-	CTCCCA	837	710	0.2371
hexamer	-	CTCCCC	750	795	-0.084
hexamer	-	CTCCCG	341	791	-1.2115
hexamer	-	CTCCCT	796	631	0.3347
hexamer	-	CTCCGA	586	700	-0.2561
hexamer	-	CTCCGC	524	761	-0.5375
hexamer	-	CTCCGG	726	748	-0.043
hexamer	-	CTCCGT	348	622	-0.836
hexamer	-	CTCCTA	489	526	-0.105
hexamer	-	CTCCTC	1287	657	0.969
hexamer	-	CTCCTG	2686	600	2.1606
hexamer	-	CTCCTT	768	501	0.6153
hexamer	-	CTCGAA	178	633	-1.8245
hexamer	-	CTCGAC	315	720	-1.1901
hexamer	-	CTCGAG	439	670	-0.6088
hexamer	-	CTCGAT	247	547	-1.1438
hexamer	-	CTCGCA	188	663	-1.8128
hexamer	-	CTCGCC	439	745	-0.7617
hexamer	-	CTCGCG	89	769	-3.0969
hexamer	-	CTCGCT	228	586	-1.358
hexamer	-	CTCGGA	233	738	-1.6591
hexamer	-	CTCGGC	330	802	-1.2786
hexamer	-	CTCGGG	310	744	-1.2603
hexamer	-	CTCGGT	191	632	-1.7211
hexamer	-	CTCGTA	87	585	-2.7353
hexamer	-	CTCGTC	278	611	-1.1333
hexamer	-	CTCGTG	496	594	-0.2596
hexamer	-	CTCGTT	184	491	-1.4111
[truncated: 2,192 more rows]
