# Supplementary material for: Identifying sequence features that drive ribosomal association for lncRNA
Source: BMC Genomics. 2018 Dec 31;19(Suppl 10):906. doi: 10.1186/s12864-018-5275-8 (PMC6311901; doi:10.1186/s12864-018-5275-8)
Supplement: Supplementary file 3 — Raw data for mouse. (ZIP 5080 kb) [file 12864_2018_5275_MOESM3_ESM.zip › raw_mouse/3_mouse_orfs.txt]

# lncrna	pOrfStartContext	fOrfStartContext	uOrfStartContext	pOrfSeq	fOrfSeq	uOrfSeq
ENSMUST00000130875.7_1810058I24RIK-003	TATGAAATGC	GACATCATGC	CTGGAGCTGG	ATGCCAAACCTGGCTAAAAAACTTGAAGAGATTAAGAAGGACCTGGAAGCCAAGAAGAAGCCCCCTAGTTCCTGATGCCTGCCTGGCACTGCAATCTGGACCCACCAGTTCCATCCTGGGGGGCCTGTCTCCTTCACAGCCACGTCCAAAGCTGTGTTCCTCTTTGGTCTCAGACCCTGCGCGTTGCTGAGGCTCCAGCACGGGCCAGAAGTGGAGTTAGCTTTCCGTTTCCAGCATCTCCCCGTTCCCGTATCTTCCGTCCACCTGCTTCTGAGACCTAAGCCTGGAACCATGGTGCTAGGTTAGCAGCCGCAACCATGACAGGACTCACTCGCCTGTGCTCTGGGATTCCTACCGCCTACTGTCAAGAAATGA	ATGCTCCAGTTCCTGTCCTTCAAGTTCCGAAAACTTTGGGGTGTCAGTGATATGACTGCGTTTTCAAAAAACCACTTACTGTGA	CTGGAGCACCTCTCACACCCTCCTCGCCCTCCCCACCGACATCATGCTCCAGTTCCTGTCCTTCAAGTTCCGAAAACTTTGGGGTGTCAGTGATATGACTGCGTTTTCAAAAAACCACTTACTGTGAGCTCTTGGCGAAATCTTCGCGCTTGGATTTACTTTGGGCAACGTGGTTGGAATGTATCTGGCTCAGAACTATGA
ENSMUST00000201653.1_CCT6A-003	TTGCAGATGT	AAAGAGATGG	-	ATGTCTTGACAGAGGCTGTAGTGGACTCCATCTTGGCCATTAGGAAAAAGGACGAGCCCATTGACCTCTTCATGGTTGAGATCATGGAGATGAAGCATAAATCTGAGACAGATACAAGTACGCAGAAGGAAAAACTCCCTTCAAGATACTAGGTTTGAGGGCTGGTGAGATGGCTCAGTGGGTAAGAGCACCCGACTGCTCTTCCGAAGGTCCGGAGTTCAAATCCCAGCAACCACATGGTGGCTCACAACCATCCGTAATGAGATCTGACTCCCTCTTCTGGAGTGTCTGAAGACAGCTACAGTGTACTATACAATGTATATGTAATATAAATAAATAAATCTTTAA	ATGGACAGAGAAACACTCATCGATGTGGCGAGGACATCTCTGCGGACTAAAGTTCATGCTGAACTTGCAGATGTCTTGACAGAGGCTGTAGTGGACTCCATCTTGGCCATTAGGAAAAAGGACGAGCCCATTGACCTCTTCATGGTTGAGATCATGGAGATGAAGCATAAATCTGAGACAGATACAAGTACGCAGAAGGAAAAACTCCCTTCAAGATACTAG	-
ENSMUST00000131787.1_2410006H16RIK-001	GGAGCGATGC	GCCATCATGG	-	ATGCTGAGCCCGGGCCCAGCCTCTCAGCTCCGCCTTGTGCGCTGCACAGATCTAGGGGAGCCTGACGGGACGTTGACAACGTGGAATAGGAGCAGTATCATCCCACCATGAGGTTGGGGATTTAAGAGTGGAAGATTGCCAACAGCTGTGGCCTCCCATGAGGGTGTCCCCTTTCAAGTTCTCAGAACGGACGCAGGACTGCAGATCTGTGCTGGCAGCAGCAGAGGCTATATTCCCAGAGGAGTCTCCAGCCGGCCTGAAAGCAAATATCCTAAGTGA	ATGGGATCGTGCTCTTCTCGCTCGTTGAGCTGGTCCCTTCGCCGTGGCCTGCTGGTGACGGTCTGGAGCGATGCTGAGCCCGGGCCCAGCCTCTCAGCTCCGCCTTGTGCGCTGCACAGATCTAGGGGAGCCTGA	CTGCGGCCATCATGGGATCGTGCTCTTCTCGCTCGTTGA
ENSMUST00000128960.1_BRIP1OS-001	GGTGAGATGG	CACAAAATGG	CTGCAGCTGG	ATGGCTCAGCAGGTAAGAGCACCCGACTGCTCTTCCAAAGGTCCTGAGTTCAAATCCCAGCAACCACATGGTGGCTCACAATCATCCGTAATGAGATCTGACTCCCTCTTCTGGTGTGTCTGAAGACAGCTACAGTGTACTTACATATAATAAATAAATGAAGAGTTAAGTCAGAATGAGCTATAATTTCATGACTGAAATACAAGAAAAAGGGGGGAATGTGAAAGTTTAAGAAGCACAAAATGGCTGCTAGAAGGAGGATCTTGCCAGAAATAAGACTTTGGGTACAGAAGGATTATGACTAATTCCTCTTCCCAGAATGTCCCAGAAAAACAGGAAGGCCTTTACTGCAGAGCAGGGTGGGCCAGGTGCAGATAATTCAGTTCCCCTTTGAAGATA…	ATGGGCGTTAGACGGGTCTTACATTTGGTGCATTGA	CTGGTGCAGAGAGAAGTGTGATCACAGCTGGCAGCTGCATATGAGCCTGATACTCCTAAGACATCGCATCAGTTCGAGGTTGGAGATTCATTCTACGTGAGGCAACATCGTGCCCAGAGGCTCGAGCCCCATTGGAAAGGATCCTATCTAGTACTGCTAACTACTCCAACGGCTGTCAAAGTGGATGGAATTGCTGCCTGGATACATGCCTCACATGTGAAGCCAGCCCCCTTAGCTGAGACCAGAATTCCAGGAAACCACCCTGTCTGGAAGGCCCAGGCTACGGAGAACCCTCTGAAAGTGAAGATCGTCAAAGGGTCCAAAGATGCAAGCCCTTCCCCTGGTACTGTATCTTAGTTTCTTCTCCTTATATTCTGCAGACCTTGGTCCCCACCAGCC…
ENSMUST00000196492.2_GM42860-001	GGCAGAATGG	GAACCAATGC	GAGAGATTGG	ATGGGCCATTGTTGTGGATCCATCCAAACGTATCCCCAGCTAAAATAATAGATTGGTATCCTGATGCAATTGCACAGCTTGCCCTTAAAGGTCTAAAAGCAGCAATCACCCACTTTGGGCAAAGTCCATATCTTTTAATTGTACCTTATACCGCTGCACAGGTTCAAACCTTGGCAGCCACATCTAATGATTGGGCAGTTTTAGTTACCTCCTTTTCAGGAAAAATAGATAACCATTATCCAAAACATCCAATCTTACAGTTTGCCCAAAATCAATCTGTTGTGTTTCCACAAATAACAGTAAGAAACCCACTTAAAAATGGGATTGTGGTATATACTGATGGATCAAAAACTGGCATAGGTGCCTATGTGGCTAATGGTAAAGTGGTATCCAAACAGT…	ATGCTAATTTTACCTTGGTGCAGTTAG	TTGGACTTTTGACTTGTTAACGGGTCAGAGAGCTTATTCTGCTAAACCTGATAAGAGGTATCAATGGAAGGTCTTACCACAGGGAATGTCCAATAGTCCTACAATGTGCCAGCTTTATATGCAAGAAGCTCTTTTGCCAGTGAGGGAACAATTCCCCTCTTTAATTTTGCTCCTTTACATGGATGACATCCTCCTGTGCCATAAAGACCTTACCATGCTACAAAAGGCATATCCTTTTCTACTTAAAACTTTAAGTCAGTGGGGTTTACAGATAGCCACAGAAAAGGTCCAAATTTCTGATACAGGACAATTCTTGGGCTCTGTGGTGTCCCCAGATAAGATTGTGCCCCAAAAGGTAGAGATAAGAAGAGATCACCTCCATACCTTAAATGATTTTCA…
ENSMUST00000122365.1_GM28037-001	TTCTTAATGC	TCTCCCATGA	CTCCCTCTGC	ATGCAAAATGTGAGTCAGCATTCCTTTCCAAAAGGAATCCTCGGCAGATAAACTGGACTGTCCTCTACAGAAGGAAACACAAGAAAGGGCAGTCGGAAGAAATTCAAAAGAAAAGAACCCGCCGTGCAGTCAAATTCCAACGAGCCATCACTGGTGCATCTCTTGCTGATATAATGGCCAAGAGGAATCAGAAACCAGAGGTTAGGAAAGCCCAGCGAGAGCAGGCTATCAGGGCTGCCAAGGAAGCAAAAAAGGCTAAGCAGGCATCAAAGAAGACAGCAATGGCTGCTGCCAAGGTATATTAAAGCAAGTTAAAGATTACATAAAACAGTGTAGCAAATGTCAGGAGAAGCTCGATCGCTCCCGTCCAATATCGGATGCTTCGGAAATGTTGGAAGA…	ATGATTCTTTCTTTCTCTTCGCCATCTTTACCCCGGCAGGCCGACATCTATCACCATGAAGGTCGAGCTGTGCAGTTTCAGCGGGTACAAGATCTACCCGGGACACGGGCGGCGCTACGCCAGGACCGACGGGAAGGTTTTCCAGTTTCTTAA	CTGCCCTATAAGGTTCTCCCATGA
ENSMUST00000201927.1_CCT6A-006	GCAGAGATGG	GAGCCGATGG	CTGGTTTTGA	ATGGGTGTGTGGGATAACTACTGTGTGAAGAAGCAGCTGCTACACTCCTGTACTGTGATCGCCACCAACATTCTCCTGGTCGACGAGATCATGCGAGCTGGGATGTCCTCTCTGAAGGGTTGAGGCCTGCCTGTGATACTACAGGATGTTGGGGGGAATGGTTATTTTTGTCCAAGCTTCAAGTGA	ATGGTGGCTGCAGAGATGGGTGTGTGGGATAACTACTGTGTGAAGAAGCAGCTGCTACACTCCTGTACTGTGATCGCCACCAACATTCTCCTGGTCGACGAGATCATGCGAGCTGGGATGTCCTCTCTGAAGGGTTGA	TTGACCTTCAGGAAACATTAGTTAAAGTTCAAGCTGAACATTCGGAATCCGGCCAGCTCGTAGGTGTGGATCTGA
ENSMUST00000189909.6_ZFAS1-001	CTTTGAATGG	CGCGACATGG	TCGTGCGTGC	ATGGAGCGTGAACTCCTGAGGCGAGCATTGGCCCGAGAGAGCCGAGGATGCAGGTGTTGGTCTGATCTTGATTTCAGGTACTTTTGGAATACAGAATACCAGATGTGTTCCTGCTGCCCAGCCCCACAAGGCTATGCAGAATGCAAAGAAGAGTTACTTTTTGGCTGGGGAGTAGTGGTATCATGTGCACTATTGCTGGAAATAATAAATATTGGCCTATCTGTAGAAATAAAAATCTGA	ATGGCGCGGAAGCCGAGAAGCCCCGGAGGCCCAGTGAGCACGGGGAGGGGCTAG	GTGCCAAGCGCGACATGGCGCGGAAGCCGAGAAGCCCCGGAGGCCCAGTGAGCACGGGGAGGGGCTAGACACTGGCTGGACAACCATTAGCTAGCTGGGGCCGGGCGGCTCGGGGACTACATTTCCCAGGACGCCAAGCGGTCGCGCCCGGAAGCGACGCGCCATGGGCACAGTGCGCAGGCGCACGCGCCGCCAAGGTCTATATAAGGAAGGTTCGCCGCCGCTCTCGTCCTTTCGTTCCGGCGGCTCCTAGAGCGTTTGCTTTGTTCCCGATATGTCTCGTCCCTCCGGGGTTAACTTGCAGATGGTTGACCTGACCAAGCAGGACAGCATGGAGGTTGGAGGGAGAGAAGGGCATCGAGGGAGATGAGAACTCACCTACCATCTGAAAGTCTTAAG…
ENSMUST00000191652.1_GM37158-001	CAACAAATGC	TACCAGATGG	CCAGGTCTGC	ATGCACTAAATAAAGATAGAATATTAAAAGCAGTAAGGGAGAAAGGTCAAGTAACATATAAAGGAAGGCCTATCAGAATTACACCAGACTTTTCACCAGAGACTATGAAAGCCAGAAGAGCCTGGAGAGATGTTATACAGACACTAAGAGAACACAAATGCCAGCCCAGGCTACTATACCCGGCCAAACTCTTAATTACCATAGATGGAGAAACCAAAGTATTCCACGACAAAACCAAATTCACACAATATCTTTCCATGAATCCAGCCCTTCAAAGGATAATAACAGAAAAGAAGCAATACAAGGACGGAAATCACGCCCTAGAACAACCAAGAAAGTAATCCCTCAACAAACCAAAAAGAAGACAGCCACAAGAACAGAATGCCAACTCTAACAACA…	ATGGCGAAAGGCAAACGTAAGAATCCTACTAACAGAAATCAAGACCACTCACCATCATCAGAACGCAGCACTCCCACCCCACCTAGTCCTGGGCACCCCAACACAACCGAAAATCTAGACCCAGTTTTAAAAACATTTCTCATGATGATGATAGAGGACATCAAGAAGGACTTTCATAAGTCACTTAAAGAATTACAGGAGAGCACTGCTAAAGAGTTACAGACACTTAACGAAAAGCAGGAAAACACAGCCAAACAGGTGATGGAAATGAACAAAACCATACTAGAACTAAAAGGGGAAGTAGACACAATAAAGAAAACCCAAAGCGAGGCAACGCTGGAGATAGAAACCCTAGGAAAGAGATCTGGAACCATAGATGCGAGCATCAGCAACAGAATA…	CTGCTCATAGAGGCTAACAGAGTCACCTGAAGAACAAGCTCTTAACAGTGACAACTAAAACAGCTAGCTTCAGAGATTACCAGATGGCGAAAGGCAAACGTAAGAATCCTACTAACAGAAATCAAGACCACTCACCATCATCAGAACGCAGCACTCCCACCCCACCTAGTCCTGGGCACCCCAACACAACCGAAAATCTAGACCCAGTTTTAAAAACATTTCTCATGATGATGATAGAGGACATCAAGAAGGACTTTCATAAGTCACTTAAAGAATTACAGGAGAGCACTGCTAAAGAGTTACAGACACTTAACGAAAAGCAGGAAAACACAGCCAAACAGGTGATGGAAATGAACAAAACCATACTAGAACTAAAAGGGGAAGTAGACACAATAAAGA…
ENSMUST00000185587.1_GM29084-001	GGGATAATGT	ATATTGATGC	ACGTCATTGT	ATGTCGACATTTCCACTCCCAATGACGGTGATGTATAATGCTCAAGTATTCTCCTGCTTTTTTACCACTAACTAGGAACTGGGTTTGGCCTTAATTCAGACAGCCTTGGCTCTGTCTGGACAGGTCCAGATGACTGACACCATTAACACTTTGTCAGCCTCAGTGACTACAGTCATAGATGAACAGGCCTCAGCTAATGTCAAGATACAGAGAGGTCTCATGCTGGTTAATCAACTCATAGATCTTGTCCAGATACAACTAGATGTATTATGACAAATAACTCAGCAGGGATGTGAACAAAAGTTTCCGGGATTGTGTGTTATTTCCATTCAGTATGTTAAATTTACTAGGGCAGCTAATTTGTCAAAAAGTCTTTTTCAGTATATGTTACAGAATTGG…	ATGCTCATGGCCATACTGCGGCTGAACGTCATTGTTCAGAGCCAGATAGGCCCAATGAGATGGTTAAATGGAAAAATGTCCTTGATAATAAATGGTATGGCCCGGATCCTATCTTGA	TTGTTCAGAGCCAGATAGGCCCAATGAGATGGTTAAATGGAAAAATGTCCTTGATAATAAATGGTATGGCCCGGATCCTATCTTGATAAGATCCAGGGGAGCTATCTGTGTTTTCCCACAGAATGAAGACAACCCATTTTGGGTACCAGAAAGACTCACCCGAAAAATCCAGACTGACCAAGGGAATACTAA
ENSMUST00000193809.1_TUG1-005	CAGACGATGA	TCGCAGATGC	CCAGGCCTGG	ATGACAGGCTGGGCGTCACGAGATTCAGCGTTCAGTACGGCTTTGCGGCCGGTGCTGCCCGCGCCACCGCTACCTCAGCCACCGCTTTGTCTCCGTAAGCGCACGCAGCGCGAATCACCTCGCTCACTCCCGACGGCCCGGCCGCCGAGGCCTCCAGCGCACCTTCGGCCAATCACAGAGCTCGAAGTCTTCCCGCCCCCGCCCTGAGACTCCACCTTCTGATTGGCGAGCGACGTCGGTCCACGTGACCGGATCTTGTTTGGCCGGTCCGCCCCCATCACGTGAGGGCGCGCGCCTCTCTTCCTGCTTTCCTGACCCCTCTCGGCCATTTAAAGGAACAGTACCGGGGGCGGGCCGAGAGACGCAGCCGGGACGGTAGCTGCAGAGCAGAGCGGAGGA…	ATGCCTTTGTCCCTCCCCGTGGAATTGGAACTCAACCACCGCAGCGCGCTCTTGGAACCATGTGCTGCCTCCGCTGCCGCTGCCGCCGCCGCCGCCGCCGCCCGCCCGCGCCGCGACACGACACGACACGCCGCGCCTCAACAGACGATGACAGGCTGGGCGTCACGAGATTCAGCGTTCAGTACGGCTTTGCGGCCGGTGCTGCCCGCGCCACCGCTACCTCAGCCACCGCTTTGTCTCCGTAAGCGCACGCAGCGCGAATCACCTCGCTCACTCCCGACGGCCCGGCCGCCGAGGCCTCCAGCGCACCTTCGGCCAATCACAGAGCTCGAAGTCTTCCCGCCCCCGCCCTGA	CTGGGTCCTGTGGCCACCTCCTCGCTACCGACAGACAGGAGTTAG
ENSMUST00000184126.2_2310009A05RIK-001	GGAGGAATGT	AAGCGGATGA	-	ATGTATATTTATCAGCCAATATTTGAACAATATTCCAGAGATCAGAAGGAATTAAAAGAAAAGGTGAAGTTGTTGGAAGAATCAGAAGAAAAGGGAGCTAATTCTGCATAAACTGAAATTGTAAACCTTGCTTAACGTTCTATTGAAATCACACCGACTATTAGTCTAGTAAGACTTTAG	ATGAGTCTCCGGGTGGGTCAGGAGCAAACCTCCCTGACCAGTGTTCAATGCTGGAAAAGACAAAAATAA	CTGCCGGAAGCGGATGAGTCTCCGGGTGGGTCAGGAGCAAACCTCCCTGACCAGTGTTCAATGCTGGAAAAGACAAAAATAAAGATTCTGGATTCTTTACTCCGCCTGACACACCTCGCACAGCGCCCGCCGAGGAGGCGCTCGGAGAAACAGCTCTGA
ENSMUST00000201414.3_CCT6A-001	CCCAGGATGA	GTGCCGATGA	CGAACCGTGA	ATGACATAACTGGCGATGGCACTACATCCAATGTCCTCATCATCGGGGAGCTGCTCAAACAGGCGGACCTGTACATTTCTGAAGGTCTTCACCCAAGAATAATAACTGAAGGTTTTGAAGCGGCAAAAGAAAAGGCACTCCAATTTCTGGAACAAGTCAAAGTAAGCAAAGAGATGGACAGAGAAACACTCATCGATGTGGCGAGGACATCTCTGCGGACTAAAGTTCATGCTGAACTTGCAGATGTCTTGACAGAGGCTGTAGTGGACTCCATCTTGGCCATTAGGAAAAAGGACGAGCCCATTGACCTCTTCATGGTTGAGATCATGGAGATGAAGCATAAATCTGAGACAGATACAAGCTTAATCAGAGGGCTTGTTTTGGATCATGGAGCTCGGC…	ATGACGGGAGAACCAGTTTCTCAGATGCGCAATGACGTCGCAACTGGGCGTGGTGGGCGGGTCTTAGAGAGACCAGCGTTGGATTAA	GTGACGCTGGGGGGCGAGCACAACGGAACCTTAAGATCCAGAGTGCCGATGACGGGAGAACCAGTTTCTCAGATGCGCAATGACGTCGCAACTGGGCGTGGTGGGCGGGTCTTAGAGAGACCAGCGTTGGATTAAGCCAATCAGCGGGCGGCAGGAGGGTCGCCACCCAATGGAGGTGCTCTGTGGGCACGCCGGGGGCGGGCCGGGTGCGTAAGACTTTTCGAGAAGACCCCGCAGAGAGCACGTTGTTCTCGGCCTCTCCCGGAGCTAGGCCAGCCATGGCGGCGGTAAAGACCCTAAATCCGAAGGCCGAGGTGGCCCGGGCCCAGGCAGCGCTGGCGGTGAACATCAGCGCGGCTCGGGGCCTGCAGGATGTTCTGAGGACCAACTTGGGGCCTA…
ENSMUST00000031402.11_CCT6A-201	CCTTAGATGC	TGCAGGATGT	AAGGTTTTGA	ATGCCCTTGCGAAAGAAGGGATCGTAGCTCTGCGCAGAGCCAAGAGGAGAAACATGGAGAGGCTGACACTTGCTTGTGGTGGGATAGCTCTGAATTCCTTTGATGACCTGAATCCTGACTGTTTGGGACATGCAGAGCTTGTCTATGAGTATACACTGGGTGAGGAGAAGTTCACCTTTATTGAGAAGTGTAACAATCCCCGTTCTGTCACTTTACTGGTTAAAGGACCAAATAAGCACACACTGACTCAAATCAAGGATGCAATAAGAGATGGCTTGAGGGCTGTCAAAAATGCTATTGATGATGGCTGTATTTTATGGAACTCGGGACCTTTGGAAGAGCAGTCGGTGCTCTTAATTGCTGAGCCATCTCCCCAGCCCCCTGGGAACTTTTTAAAAT…	ATGTTCTGA	TTGAAGCGGCAAAAGAAAAGGCACTCCAATTTCTGGAACAAGTCAAAGTAAGCAAAGAGATGGACAGAGAAACACTCATCGATGTGGCGAGGACATCTCTGCGGACTAAAGTTCATGCTGAACTTGCAGATGTCTTGACAGAGGCTGTAGTGGACTCCATCTTGGCCATTAGGAAAAAGGACGAGCCCATTGACCTCTTCATGGTTGAGATCATGGAGATGAAGCATAAATCTGAGACAGATACAAGCTTAATCAGAGGGCTTGTTTTGGATCATGGAGCTCGGCATCCTGATATGAAGAAGAGAGTGGAAAATGCCTACATCCTCACTTGCAACGTGTCCTTAGAGTATGAGAAAACAGAAGTGA
ENSMUST00000191396.1_2010320M18RIK-001	GCGAGAATGC	GCGGGAATGG	CCGAGTGTGC	ATGCGGCTTATCAGCGTCCGGAAGCGAGATTGTTTCCGGAAATACGGACAGACTCTGGCGAGACGGAGAGAACCAGAAGTTGCCGAGCTTGTTCGGCTGATTTCCGAGGGATTCATTTATCTATTTTAGCTCACCGCAAAGACTAGGGTAGAAAATTGGGACGGAGGGGTTGCAGCGAGAGTTCGGCAGTTAAGCATGCTCACTGCTCTTGCACAGGATCCAGGTTCAGTAAATTACAGCCGCGTATAACCCGACTGGAATTAAAAGCAAGAGCTATGACGCCCAGCGTTTTGGATTTTTCCTTTTTAAGATTTTGTGTTTTTCTTCATGTTCAACTGTGCGCCTTGTGAGTACCTGGTGTCTGTGGAAGTTAGAAGAGACATCGGATGCTCTAGAACT…	ATGGGAGGCTGGGCTTTGCCACGAGACAGCCGAGGCTGGTCGGAGACAGCCGAGCACGGCCGTCGGAGGCTCACGAAAACACTAGAAAGCGGAAGGGTCGGGAACGCATTCGGTCCGAAGCTGGGCTCGGTGGACTTGGGACTCTGA	GTGCTCCCGCGGGAATGGGAGGCTGGGCTTTGCCACGAGACAGCCGAGGCTGGTCGGAGACAGCCGAGCACGGCCGTCGGAGGCTCACGAAAACACTAGAAAGCGGAAGGGTCGGGAACGCATTCGGTCCGAAGCTGGGCTCGGTGGACTTGGGACTCTGAGATACCCGAGCCATTCCGGAAGCAGCAGAACGTGCCATAACAGGGGTTTGTTTGTGTTTTTTACGAAGTCGTGAACCTGCCAGACCGCGGAATGTGTCTGGGAGGAACCGAACGACCTCAACTCCAGGCCTTGGGAGTTGACTCGGAGGCCGCCGATAGCTTCCGGAAATTGCCGAAGGTCCACTGGACGAGCTCGGCAGCTGTACCCTCAATGGAGAGCCGCTGGTGGAAGGAATGG…
ENSMUST00000152147.7_1810058I24RIK-001	GGATAAATGA	GACATCATGC	ATGTATCTGG	ATGAGGAGCTGTTGATAAAATAATGTTACTTTTTTTTTTTTAAACATTAAAATGTATCCTAATTATATAACTTCATAGTGAACCCCCTAAGAGAAGTGTGGTGCAAATGTGTGGTAAAGTGAGTCTCTCTGGGATCTGGGATCTGATGCTTCCCCCACCCCCGCCCCCCACCCCCACCCCCACCCACCCCCCGCCCCCGGTTGAGGCATCCTCCCCGGAAGCAGGACGGACCATCAGGCGTCAGCAACTTCATTTTTTTTAAAGACAGTCTCCCAGTGTTACCCAGGGTGGTCTCAAGCTCCTGGGCTCAAGTAATCCTCCTGCCTCAGCTTCCGGGTGCTGGGACCACAGGTGTGCACCATGGTGTCCAGCCTAGTCCGTAATGTTTTTAATTAAAAA…	ATGCTCCAGTTCCTGCTTGGATTTACTTTGGGCAACGTGGTTGGAATGTATCTGGCTCAGAACTATGAAATGCCAAACCTGGCTAAAAAACTTGAAGAGATTAAGAAGGACCTGGAAGCCAAGAAGAAGCCCCCTAGTTCCTGA	CTGGCTCAGAACTATGAAATGCCAAACCTGGCTAAAAAACTTGAAGAGATTAAGAAGGACCTGGAAGCCAAGAAGAAGCCCCCTAGTTCCTGATGCCTGCCTGGCACTGCAATCTGGACCCACCAGTTCCATCCTGGGGGGCCTGTCTCCTTCACAGCCACGTCCAAAGCTGTGTTCCTCTTTGGTCTCAGACCCTGCGCGTTGCTGAGGCTCCAGCACGGGCCAGAAGTGGAGTTAGCTTTCCGTTTCCAGCATCTCCCCGTTCCCGTATCTTCCGTCCACCTGCTTCTGAGACCTAAGCCTGGAACCATGGTGCTAGGTTAGCAGCCGCAACCATGACAGGACTCACTCGCCTGTGCTCTGGGATTCCTACCGCCTACTGTCAAGAAATGAATGGAT…
ENSMUST00000077874.14_PTPMT1-201	AAGAACATGA	GGAGCCATGG	TCTCCTTTGG	ATGACGCGCCGGCTGGTACTGGACGAGAACGTGCGCGGGGTGATCACTATGAACGAGGAGTACGAGACCCGATTCCTGTGCAACACCTCGAAGGAATGGAAGAAAGCAGGAGTTGAGCAGCTACGGCTCAGCACAGTCGACATGACTGGGGTCCCAACCTTGGCCAATCTCCACAAAGGAGTCCAGTTTGCTCTCAAGTACCAGGCACTGGGCCAGTGTGTCTATGTGCATTGTAAGGCTGGTCGATCCAGAAGTGCCACAATGGTGGCAGCCTATCTGATTCAGGTACACAACTGGAGCCCAGAGGAGGCTATAGAAGCGATCGCCAAAATCCGGTCACACATCTCCATCAGGCCCAGCCAGCTGGAAGTTCTCAAAGAGTTCCACAAGGAGATCACT…	ATGGCTCCTGTTCCGGGATCCCTCGGGCAGGGCCGGGACTCCGGGGACTCAGCTTCGAAGAGTCGGGAGGCATCAGGTGGCCCTCAGCTCTCGTCCTCCGCGTCCTTCTCGCGGTGGCTGGTCGCGAGCCCCGGGGCCGGTGGCTGGCCGCTGCGCCTGGCGGGGTGGGGCGCCTCGCCACTGCGCCTGGCGGGGTGGGGCGGGATGGCGGCCTCCGCGTGGCTGGAGGCCGGCCTGGCCCGGGTGCTCTTCTACCCGACGCTGCTCTACACAGTGTCCGGGAGGGTGCGCGGCCCGGCGCACCGCGACTGGTACCACCGCATCGACCACACGGTTCTGCTGGGCGCGCTGCCGCTGAAGAACATGACGCGCCGGCTGGTACTGGACGAGAACGTGCGC…	TTGGAGCCATGGCTCCTGTTCCGGGATCCCTCGGGCAGGGCCGGGACTCCGGGGACTCAGCTTCGAAGAGTCGGGAGGCATCAGGTGGCCCTCAGCTCTCGTCCTCCGCGTCCTTCTCGCGGTGGCTGGTCGCGAGCCCCGGGGCCGGTGGCTGGCCGCTGCGCCTGGCGGGGTGGGGCGCCTCGCCACTGCGCCTGGCGGGGTGGGGCGGGATGGCGGCCTCCGCGTGGCTGGAGGCCGGCCTGGCCCGGGTGCTCTTCTACCCGACGCTGCTCTACACAGTGTCCGGGAGGGTGCGCGGCCCGGCGCACCGCGACTGGTACCACCGCATCGACCACACGGTTCTGCTGGGCGCGCTGCCGCTGA
ENSMUST00000168978.1_GM20427-001	CCAGAGATGG	CGCGTGATGA	GTCATGGTGA	ATGGCCCGGTGAAACCTCAGAGCCCTGAAGAAGAAAAAGCAGGCTCAGACCTGCGTGTGTCTGGGTACCTGAATCTGGCTGCTGACTTGGCACACAACTTCACAGACGGTCTGGCCATTGGTGCTTCCTTTCGTGGGGGCCGAGGGCTAGGGATCCTGACCACAATGACAGTCCTGCTGCACGAAGTGCCTCATGAGGTTGGGGATTTTGCCATCCTGGTCCAGTCTGGCTGCAGCAAGAAGCAGGCGATGCGTCTGCAACTCGTGACTGCAATTGGAGCATTGGCAGGCACTGCCTGTGCCCTTCTCACCGAGGGAGGGGCAGTGGACAGTGACGTGGCAGGTGGTGCAGGTCCTGGCTGGGTCCTGCCATTCACTGCAGGCGGATTTATCTACGTAG…	ATGACCATGGGCCTGCGGGCCCCCCACTGGGTGGCTGTGGGACTGCTGACCTGGGCGGCTTTGGGGCTGCTGGTGGCCGGACACGAGGGTCATGGTGACCTGCACAAAGATGTGGAAGAGGACTTCCATGGCCACAGTCACGGGCACTCACATGAAGATTTCCACCATGGCCACAGCCACGGGCACTCGCATGAAGATTTCCACCATGGCCACGGCCACACTCATGAAAGCATCTGGCATGGGCATGCCCACAGCCACGACCATGGACACTCACGTGAGGAATTACACCATGGCCATAGCCATGGCCACTCCCACGATAGCCTCCACCACGGAGGACATGGACATGCCCATCGTGAACATAGCCATGGGACTTCTAGGGAGGCTGGGGCTCCAGGCATC…	GTGACCTGCACAAAGATGTGGAAGAGGACTTCCATGGCCACAGTCACGGGCACTCACATGAAGATTTCCACCATGGCCACAGCCACGGGCACTCGCATGAAGATTTCCACCATGGCCACGGCCACACTCATGAAAGCATCTGGCATGGGCATGCCCACAGCCACGACCATGGACACTCACGTGAGGAATTACACCATGGCCATAGCCATGGCCACTCCCACGATAGCCTCCACCACGGAGGACATGGACATGCCCATCGTGAACATAGCCATGGGACTTCTAGGGAGGCTGGGGCTCCAGGCATCAAACACCACCTGGACACTGTCACCCTCTGGGCCTACGTGAGTCGCCAGGGGATGTGGGGAAGAGGGACTGGTTCTTAATCGGTGGGAAGCTCCA…
ENSMUST00000210130.1_GM45627-001	CGTCAGATGG	TGGCAAATGG	TGACACCTGC	ATGGACGTGACCCACCTGACTGGACTTCCATACAACCCTCAAGGACAGGAATGAAGACAACCCATTTTGGATACCAGAAAGACTCACCCGAAAAATCCAGACTGACCAAGGGAATGCTGATGTCCCTCGTCTTGGTGATGTCCAGGGCGTCAATAATAAAGAGAGAGCAGCGTTGGGGGATAATGTCGACATTTCCACTCCCAATGACGGTGATGTATAATGCTCAAGTATTCCCCTGCTTTTTTACCACTAACTAGGGACTGGGTTTGGCCTTGATTCAGACAGCCTTGGCTCTGTCTGGACAGGTCCAGACGACTGACACCATTAACACTTTGTCAGCCTCAGTGACTACAGTCATAGATAAACAGGCCTCAGCTAATGTCATGATACAGGGTGGTC…	ATGGATGTCACGCATATTTCCTCCTTTGGGAGAAATCAATATTTACATGTTTCTATTGACACCTGCTCTGGTGTAATGTTTGCCACACCTTTAACCGGAGAAAAAGCCTCACATGTGATTCAACATTGTCTTGAGGCATGGAGTGCTTGGGGGAAACCCAAACTCCTTAAGACTGATAATGGACCAGCTTATACATCTCAAAAATTCCAGCAGTTCTGCCGTCAGATGGACGTGACCCACCTGACTGGACTTCCATACAACCCTCAAGGACAGGAATGA	CTGCTCTGGTGTAATGTTTGCCACACCTTTAACCGGAGAAAAAGCCTCACATGTGATTCAACATTGTCTTGA
ENSMUST00000130912.2_TCTN2-006	CATTCAATGC	CCGGGTATGG	AGCCTCCTGT	ATGCTGCTGTGACCAGGACTGTCAGCCAGAAGTAAGAGAGCTGTTTGCACAGTCCTGCTTCTCCGGCGTGTTTGGAGGGCACGTCAGCCCTCCGTCCCATCATCACTGCGCTGTCAGCACTACTCACCAGACTCCTGACTGGTTTCCCCTCCTGTGTGTGCAGTCGCCACCCTCTACCTCGCCGTTCCTTGGTCACTTCTACCACGGTGCCACTTCCCCCAGACATTCCCCCGGCTTTGAAGCCCATTTGCACTTCGACCTAAGAGACTTCGCGGATGCCAGTTACAAGCAAGGAGATCCCATTATGACCACGGAGGGGTATTTTACCATCCCCCAGGTGTCTCTAGCTGGGCAGTGTCTACAGGATGCTCCTGTGGCTTTCCTGAGGAATTTTGACAG…	ATGGGCTCTCTGTCACCGCTCAGCCTCCTGTGGGGACTCCTCCTGCTGCAGGGCGTCCTGAGGCCGCTGCGCGGGGACCCGGTTTTCATCCCACCTTTCATCCGGATGTCCAGCCCTGAGGTCCGAGCGACCCTGGTCGGAGACAGTGGATTGGAATGTGACTGTGAGCCCCCGAGAGAGCACGCTGGAAGTGACCATAAGGTGGAAGAGGGGTCTAGACTGGTGCTCCGCAGACGAGACAGCCTCATTCTCAGAGCCCCCGTGTGTTCTGCAGATGCTGCTAGTTTCAGCCTCCCACAATGCATCCTGCTTAGCACATCTGCTCATCCAGGTGGAGATTTATCCCAACACATCTGTAACCCACAACGCATCAGAGAACATGACTGTCATTCCTAA	CTGTGGGGACTCCTCCTGCTGCAGGGCGTCCTGAGGCCGCTGCGCGGGGACCCGGTTTTCATCCCACCTTTCATCCGGATGTCCAGCCCTGAGGTCCGAGCGACCCTGGTCGGAGACAGTGGATTGGAATGTGACTGTGAGCCCCCGAGAGAGCACGCTGGAAGTGACCATAAGGTGGAAGAGGGGTCTAGACTGGTGCTCCGCAGACGAGACAGCCTCATTCTCAGAGCCCCCGTGTGTTCTGCAGATGCTGCTAGTTTCAGCCTCCCACAATGCATCCTGCTTAGCACATCTGCTCATCCAGGTGGAGATTTATCCCAACACATCTGTAACCCACAACGCATCAGAGAACATGACTGTCATTCCTAACCAAGTCTATCAGCCCCTGGGTCCCTGCCC…
ENSMUST00000111461.10_PTPMT1-001	GAAGGAATGG	TTAGTGATGG	TCTCTGCTGA	ATGGAAGAAAGCAGGAGTTGAGCAGCTACGGCTCAGCACAGTCGACATGACTGGGGTCCCAACCTTGGCCAATCTCCACAAAGGAGTCCAGTTTGCTCTCAAGTACCAGGCACTGGGCCAGTGTGTCTATGTGCATTGTAAGGCTGGTCGATCCAGAAGTGCCACAATGGTGGCAGCCTATCTGATTCAGGTACACAACTGGAGCCCAGAGGAGGCTATAGAAGCGATCGCCAAAATCCGGTCACACATCTCCATCAGGCCCAGCCAGCTGGAAGTTCTCAAAGAGTTCCACAAGGAGATCACTGCAAGGGCAGCAAAGAATTAACTACTGATTATCTCTCATGCTGACTTAAGAGTCTGAAGACTGTGGATAACAAAGAACTTGGATCTCCCTGAGAT…	ATGGGTGCACTCCGGGGTCACGGCCCCTCCCTAAGGTCAGGGGTTGGAGAGCCGGCCCTGCTCCTTAGGCAGGGTCACAGTTTCACCCGATCTTGCCATTCCACTCCCTCCACCCGACCCCTCGCCGCGCCTCGCGGCGCCTCTCCTTTGGAGCCATGGCTCCTGTTCCGGGATCCCTCGGGCAGGGCCGGGACTCCGGGGACTCAGCTTCGAAGAGTCGGGAGGCATCAGGTGGCCCTCAGCTCTCGTCCTCCGCGTCCTTCTCGCGGTGGCTGGTCGCGAGCCCCGGGGCCGGTGGCTGGCCGCTGCGCCTGGCGGGGTGGGGCGCCTCGCCACTGCGCCTGGCGGGGTGGGGCGGGATGGCGGCCTCCGCGTGGCTGGAGGCCGGCCTGGCCCGGG…	CTGAGCCTCCTCCTTAGTGATGGGTGCACTCCGGGGTCACGGCCCCTCCCTAAGGTCAGGGGTTGGAGAGCCGGCCCTGCTCCTTAGGCAGGGTCACAGTTTCACCCGATCTTGCCATTCCACTCCCTCCACCCGACCCCTCGCCGCGCCTCGCGGCGCCTCTCCTTTGGAGCCATGGCTCCTGTTCCGGGATCCCTCGGGCAGGGCCGGGACTCCGGGGACTCAGCTTCGAAGAGTCGGGAGGCATCAGGTGGCCCTCAGCTCTCGTCCTCCGCGTCCTTCTCGCGGTGGCTGGTCGCGAGCCCCGGGGCCGGTGGCTGGCCGCTGCGCCTGGCGGGGTGGGGCGCCTCGCCACTGCGCCTGGCGGGGTGGGGCGGGATGGCGGCCTCCGCGTGGCTG…
ENSMUST00000211642.1_GM45322-001	ATTTTCATGT	-	GATCTCCTGT	ATGTAACGGCTGAAACATTACGCAGTCGTTTCTCCTTGACAAGAAAAGAAGCCCGTGACATTGTTACTCAATGTCAAAGCTGCTGTGAGTTCTTGCCAGTTCCTCATGTGGGAATTAACCCACGCGGTATTCGACCTCTACAGGTCTGGCAAATGGATGTTACACATGTTTCTTCCTTTGGAAAACTTCAATATCTCCATGTGTCCATTGACACATGTTCTGGCATCATGTTTGCTTCTCCGTTAACCGGAGAAAAAGCCTCACATGTGATTCAACATTGTCTTGAGGCATGGAGTGCTTGGGGGAAACCCAGACTCCTTAAGACTGATAATGGACCAGCTTATACGTCTCAAAAATTTCAGCAGTTCTGCCGTCAGATGGACGTAACCCACCTGACTG…	ATGCAGTAA	CTGTTTATATTACTCATGTTAGAGCCCATTCAGGCCTACCTGGCCCCATGGCTCTGGGAAATGATTTGGCAGATAAGGCCACTAAAGTGA
ENSMUST00000090779.3_GM20634-001	GCCGTCATGG	TTCGTGATGT	GTGTGGGTGC	ATGGCGCTGCAGGAGGCGAGCGAGGCCTACCTGGTGGGGCTGTTCGAGGACACCAACCTGTGCGCCATCCACGCCAAACGCGTCACCATCATGCCCAAGGACATCCAGTTGGCCCGCCGCATCCGTGGGGAGCGCGCTTAAGCGCCCTGTCTCCCATCCATTCCCCACAAAGGCTCTTTTCAGAGCCACCACAGCTTCCCGGAAAGAGCTATTCAGCTTTTTGTCTTAAATTGCCTTTGCATTCTTCTAGGTTTCTGCAGTGGCTGGTGCTTACTGTCCACCGAGCCTCTTTTAATAGTTGCCTATAGTCGCTTAAGAATGTGCTAATTTCGGGGGCAATTGCGAGCGCAGTGACTAAAATATCTTATCCAGGTGCTCAACCTCTGCATTCCTCTTCTA…	ATGTCCGGTCGTGGCAAGCAAGGAGGCAAGGCCCGCGCCAAGGCCAAGTCGCGGTCTTCCCGGGCCGGGCTACAGTTCCCGGTGGGGCGTGTGCACCGGCTGCTGCGCAAGGGCAACTACGCGGAGCGTGTGGGTGCCGGCGCGCCGGTATACATGGCGGCGGTGCTGGAGTACCTAACGGCCGAGATCCTGGAGCTGGCGGGCAACGCGGCCCGCGACAACAAGAAGACGCGCATCATCCCGCGCCACCTGCAGCTGGCCATCCGCAACGACGAGGAGCTCAACAAGCTGCTGGGCAAAGTGACGATCGCGCAGGGCGGCGTCCTGCCCAACATCCAGGCCGTGCTGCTGCCCAAGAAGACGGAGAGCCACCATAAGGCGAAGGGCAAGTGA	GTGCCGGCGCGCCGGTATACATGGCGGCGGTGCTGGAGTACCTAACGGCCGAGATCCTGGAGCTGGCGGGCAACGCGGCCCGCGACAACAAGAAGACGCGCATCATCCCGCGCCACCTGCAGCTGGCCATCCGCAACGACGAGGAGCTCAACAAGCTGCTGGGCAAAGTGACGATCGCGCAGGGCGGCGTCCTGCCCAACATCCAGGCCGTGCTGCTGCCCAAGAAGACGGAGAGCCACCATAAGGCGAAGGGCAAGTGAGGCCACTGCTCGCGTCGGCCCGCGTCTCTGTGATATAACCCCCGCGAGCTCCTAAAAAGGCTCTTTTCAGAGCCACCCACTGAATCAGATAAAGAGTTGTGTCACGGTAGCCGGTCTTGGTGGCCTTTCCTGGCCCTGC…
ENSMUST00000200473.1_GM42427-001	CAAAAGATGC	CCAGAGATGG	AAGAGACTGT	ATGCAGGCAAGCTAACCATGGGACAGCCGCTAGTCATCCTGGCCCCCCATGCAGTAGAGGCACTAGTCAAGCAACCCCCTGACCGCTGGCTATCCAACGCCCGCATGACCCACTATCAGGCGATGCTCCTAGATACGGACCGGGTCCAGTTCGGACCGGTGGTAGCCCTAAACCCGGCTACGTTGCTCCCCCTACCGGGGAAAGAGCCTCACCATGACTGCCTCGAGATCTTGGCCGAGACACACGGAACCAGACCAGACCTCACGGACCAGCCCCTCCCAGACGCCGACCACACCTGGTATACAGATGGAAGCAGCTTCCTGCAAGAGGGACAACGTAGGGCTGGAGCAGCGGTGACCACCGAGACCGAGGTAATCTGGGCCAAGGCGTTGCCAGCCG…	ATGGGAATCTCAGGACAATTGACCTGGACCAGACTCCCACAGGGTTTCAAAAACAGTCCCACCCTGTTTGATGAGGCACTGCACAGAGACCTAGCAGACTTCCGGATCCAGCACCCAGACTTGATCCTGCTACAGTACGTGGATGACTTACTGCTGGCCGCCACTTCTGAGCTCGACTGCCAACAAGGTACTCGGGCCCTGTTACAAACCCTAGGGGACCTCGGGTATCGGGCCTCGGCCAAGAAAGCCCAAATTTGCCAGAAACAGGTCAAGTATCTGGGGTATCTTCTAAAAGAGGGTCAGAGATGGCTGACTGAGGCCAGAAAAGAGACTGTGATGGGGCAGCCTACTCCGAAGACCCCTCGACAACTAAGGGAGTTCCTAGGGACGGCAGGCTTC…	CTGTGATGGGGCAGCCTACTCCGAAGACCCCTCGACAACTAAGGGAGTTCCTAGGGACGGCAGGCTTCTGTCGCCTCTGGATCCCTGGGTTTGCAGAAATGGCAGCCCCCTTGTACCCTCTCACCAAAACGGGGACTCTGTTTAATTGGGGCCCAGACCAGCAAAAGGCCTATCAAGAAATCAAACAGGCTCTTCTAACTGCCCCAGCCCTGGGATTGCCAGATTTGACTAAGCCCTTTGAACTCTTTGTTGACGAGAAGCAGGGCTACGCCAAAGGCGTCCTAACGCAAAAACTGGGACCTTGGCGTCGGCCGGTGGCCTACCTGTCCAAAAAGCTAGACCCAGTGGCAGCTGGGTGGCCCCCTTGCCTACGGATGGTAG
ENSMUST00000188038.2_GM37494-003	TTGAATATGA	TGCGCCATGG	AACAGTGTGG	ATGAGACACTGTGTTGTGTATCATTAGGGTTTGGGTTGGAATTGGGTATTGGTTGAGTTTGGGGTAGTGATAATATTAACTGTGGTTAGAGTAGGATTAAGGATAGAATTAGGGTAATTTAGAGAATAACATTAGGATTAGGGTCAGCATTGGAATGTTAGGTGATTAGTGTTAGCATTAGAGTAAGAGATTAGGATTAAAGGATTAGGATTGTGAAGCAGCAACACATTCTGTCTTCCAAACAAGCCTTCTGTCTTAGGGTTTTATTGTTGTGAAGAGACACCATGACCATGACAACTCTTTAAAAGGAAAACATTTAATTAGGGGTGGCTTATGGTTCAGAGGATTAGTCCTTTATTGTCATGGCAAGAAGCATGGTGACATGCAGGCAGACATGGT…	ATGGATCTCGGGTTTCCCAAGTTGGCCTCAAACTTTCTCTTAGCTGAGGAGGACCTTGAACTTCTGATCCCGCTACCCAAACCCACCTCCAGAGTGCTGGGATTAAGGGAGTTTTTGGCCTTTGAGGATGTGGCTGTGGAGTTCAGCCAGGAAGAATGGGTTTTGCTGGATCCTTCTCAGAAGAAACTATACAGAGATGTGATGCTGGAAACCTGCAATAACCTTTCTTCAATAGGCATCAAATGGGAAGACAAGAACATTGACGAGCAGTACAAACACTCTTGGAGATTCCTAAGAAGTTGCATGATAGATGCAATTTATGAGCACAGAGAAGGTGGTCAGTTTCAAGAAACCTTTACCTGGATACCAGATTTCCATAGGAGTACTGACATTTCTACT…	GTGGAATGGCCTTCGCTTGCCACTGTTCGCTTTCTATAGATGGAAGAACCAACAGTAAAGATAAATGTTACAAATGTGAACAATCCAGTAAAGCTCTGAGTTCTTCCAGTTCCCTCCAGAGTCATAAAACAGTTTATGGTGCAGGAAGAACCTATGAGTGTGAAGAGTGTGGAAAATCCTTTAGACATGAGAGTTCCTTTTTATTACACCAATTAACTCACATTGGAAGGAAATCCTATGAATGTAAACAATGCGGGAAGGCCTTCAGGTGTCACAGTTATCTTCAGTTACATGAAAACTTTCATATTGAAGAAAACCCCTACGAATGTAAACAGTGTGGAAAAACCCTCTGTTCTCCCAGTTCCCTTCGAGTTCATGAAAGGATTCACAATGGAGAAA…
ENSMUST00000202854.3_CCT6A-002	AAGTTCATGC	GTAAGTATGA	GACTTAGTGT	ATGCTGAACTTGCAGATGTCTTGACAGAGGCTGTAGTGGACTCCATCTTGGCCATTAGGAAAAAGGACGAGCCCATTGACCTCTTCATGGTTGAGATCATGGAGATGAAGCATAAATCTGAGACAGATACAAGCTTAATCAGAGGGCTTGTTTTGGATCATGGAGCTCGGCATCCTGATATGAAGAAGAGAGTGGAAAATGCCTACATCCTCACTTGCAACGTGTCCTTAGAGTATGAGAAAACAGAAGTGAATTCTGGGTTTTTTTACAAGAGTGCAGAAGAGAGAGAAAAACTAGTAAAGGCTGAAAGAAAATTCATTGAAGATAGAGTTAAAAAAATCATAGAGCTGAAAAAGAAAGTCTGTGGTGACTCAGATAAAGGATTTGTCGTTATTAATC…	ATGAATGACTCAGAGTGTCGCTTCAGACGTTACTGGACTTAG	GTGTTAGTGGTGTCTAGTTGAAGCTGCAAGTGTTGGCAGTGGGTTTATCACTGTTTGGATTATAGGGTCTTCACCCAAGAATAATAACTGAAGGTTTTGAAGCGGCAAAAGAAAAGGCACTCCAATTTCTGGAACAAGTCAAAGTAA
ENSMUST00000128571.1_2010204K13RIK-001	GTAAAAATGC	GGCCGGATGA	CCAAGTTTGG	ATGCCGGAGTCACGAAAGCCTGCAAAGAGCTGTTGCTTGCCTTGCTGCTGCTGCTGCTACTGCCGTCCCTGCCCGTGCTGCAGCTGCTACTCCTGCTGCTGCTGCTGCTGCTTGTTGCTGATTGTTGCGGTTGCTGGTTGCTGTTTACTGTTTGCTGCCGGCTGGATTGCTGGATTGCTGATTGCCAGTCGGCGAAATCCTGGCGATGAAGATCCAACTTGCCCCAAGAAACAAGACGACCCTAAGAAGTAG	ATGATTTGGAACTTGGAGAACTGA	TTGGACCTTAGTGGGCCGGATGATTTGGAACTTGGAGAACTGAGAAATAAAAACGGGTGTGATTTTGCCAGCTGAAGGCAGTTTACATTCGGAGTTCCGCGGACTCTTCAGAGGCTGTAA
ENSMUST00000214037.1_RP23-320D23.6-001	CTTTCCATGC	TGCCTCATGA	TTGGTATTGG	ATGCCAAGGTCCTAGGGCCTAACAATATGTCCCTGTCTTAGCTTCAATCAAAAACAAAAGAAATTGATGGTGCCTGCCTGTTATCCTAGCACTTGGGAGGCTGAGGCAAAGAAAATAGTGATTTTTGAGGATAACTGTGGCAAGTTCAAGGCTGATAGGGGCTATGGTAAGATCCCATCTCAAACACATGGGGGTGAGTCCCATCTCATAAACACATGGGGATGGGGTTTTTTTTAAGAAACAAAGGGGAAAGTCCCAAAAGGATAATATCTTTCTAGAACGGAAGGAACTTTCCTTGTATTTGAACAGTAAGGGGAAAAGGAGCAGCCCAAAATCCCACGCAACCATTCCAGGAGCATATGGGCTTTGACCACCCTGCCTCTGCATCTGCCTCTGCAT…	ATGAAAGCATTGTTGGCTAACTTTCTTGGAGCTTTTCTATTCCCTTTTCGGCCAGCAAAGAACCACTGTTCTTTTTGTGTCTCCAGTTTCCAATAA	TTGGGAGCTGATCTTCACAGCTTCTCAGTAGCTAGCATGCAGACATTCCTTCTCCAGCAGTCTGTGTGCCTTCCTGATCTACACCAAACCCCCTTCTTTTCTAGTCACCTGCTTAGTTGTCTTATCACCTCAGAGTGGTCAGGAACAAGACCAGGTAGTCTAAACCATGCAGTCACATACATGGATTTATCTTTGTATAGCTCTGGGTGACTTATATGACCGCAAGACCTTGCCCAAGGTGGCATTTGATGAGATTAATTATAATTAATTAGTCATAACATTAAACAATTTACTGCCATAATGAAATGTTAGATAACCCTCTGGGCTCATTGATGTAATCTTTGCATTCTCATTTTCTTTTTAAAGGGAATCACATGTGATAGTGTGTTTGAGCACAGA…
ENSMUST00000199958.1_GM43305-001	TCTCCCATGG	CATCTAATGT	TAATGTTTGC	ATGGCGTCTCGACTGCGGGGAAGGAGGGATCCTCCCGCAGCGGACTCCACCTCCTCCCAGGCATTCCCACTCCGCATGGGGGGAGATGGCCAGCTTCAGTATTGGCCGTTTTCCTCCGCAGACTTATATAATTGGAAAAATAATAACCCTTCCTTTTCTGAAGACCCAGGTAAATTGACGGCCTTGATTGAGTCCGTCCTCATCACCCACCAGCCCACCTGGGACGACTGTCAGCAGTTGTTGGGGACCCTGCTGACCGGAGAAGAAAAGCAGCGGGTGCTCCTAGAGGCTAGAAAGGCAGTCCGGGGCAATGATGGACGCCCCACTCAGTTGCCTAATGAAGTCAATGCTGCTTTTCCCCTTGAACGCCCCGATTGGGATTACACCACTACAGAAGGT…	ATGTTTGCGCCTGCGTCTGTACTAGTTAGCTAA	TTGCGCCTGCGTCTGTACTAGTTAGCTAACTAGATCTGAATCTGGCGGTTCCGTGGAAGAACTGACGAGTTCATATTCCCGGCCGCAGCCCTGGGAGACGTCTCAGAGGCATCGGGGGCCATCTTTGTGGCCCAATCTGTATCTGAGAACCCGACCCGTCTCGGACTCTTTGGAGCCTCTCCTTTGACCGAGGGATACGTGGTTCTGTTGGGCGGCGAGGGGCCGAAACGCTCCTCCCCCCCCATCTGAATTTTTGCTTTCGGTTTTCCGCCGAAACCGCGCCGCGCGTCTTGTCTGTCTCTGTGTTGTTTTGTCATTTGTCGGTTCGTTATTGTTTTGGACCGTTTCTAAAAATATGGGACAGACCGTAACCACTCCTTTGAGTCTGACCCTAGAACA…
ENSMUST00000136110.1_1810058I24RIK-002	TTCCTGATGC	GACATCATGC	TGGTGAGTGG	ATGCCTGCCTGGCACTGCAATCTGGACCCACCAGTTCCATCCTGGGGGGCCTGTCTCCTTCACAGCCACGTCCAAAGCTGTGTTCCTCTTTGGTCTCAGACCCTGCGCGTTGCTGAGGCTCCAGCACGGGCCAGAAGTGGAGTTAGCTTTCCGTTTCCAGCATCTCCCCGTTCCCGTATCTTCCGTCCACCTGCTTCTGAGACCTAAGCCTGGAACCATGGTGCTAGGTTAGCAGCCGCAACCATGACAGGACTCACTCGCCTGTGCTCTGGGATTCCTACCGCCTACTGTCAAGAAATGAATGGATTTGGATAGCTGCTGGGGACTCACTGTCTAGCAGTGATAACAGGAGCTTGCTAGACAAACTAAACTGTGTTAAAGTCATTAAAGTCAGTATCT…	ATGCTCCAGTTCCTGGTGAGTGGGGCCTCGGAGGATCGGGCCTCGCGGTCGCCTCGTTCCCCCGGGGTCCCGGGTCGGCGGTGCACGGCTCTGCAGTTGGGGCTCGTCGCCCTCGGGTTTGCTCGCGCAGTTTTCCTCTGGCCTCCTCCTAAGTCCTTGGGTCTTTGCCTGGGTTTGTTTATATGTAGTCCTTCAAGTTCCGAAAACTTTGGGGTGTCAGTGATATGA	GTGGGGCCTCGGAGGATCGGGCCTCGCGGTCGCCTCGTTCCCCCGGGGTCCCGGGTCGGCGGTGCACGGCTCTGCAGTTGGGGCTCGTCGCCCTCGGGTTTGCTCGCGCAGTTTTCCTCTGGCCTCCTCCTAAGTCCTTGGGTCTTTGCCTGGGTTTGTTTATATGTAGTCCTTCAAGTTCCGAAAACTTTGGGGTGTCAGTGATATGACTGCGTTTTCAAAAAACCACTTACTGTGAGCTCTTGGCGAAATCTTCGCGCTTGGATTTACTTTGGGCAACGTGGTTGGAATGTATCTGGCTCAGAACTATGA
ENSMUST00000198984.4_AI506816-003	ATGATCATGA	CTCCTGATGA	TGATGAGTGC	ATGAATTCAAGCTCTGGAGCTTGAGGTGAACTGGTCCGACTTCCAGAAGAGAAGGTCCCCCCCCCCCCCAGGAAAAGCCAGTGCAGTTACCTGACAGTGAGTAAACCCGGTGTTTCTCGTGGTTTCGTCAGATCTACCATCGCCTGCCAGCCTGTCCTGCTTTGACCCCGCAGACTGTCCCTGTCCCCTCTGAACAAAAGGATGGGCTGTTTCACAGCAACCCTATGGTTTGGTACAGTTGCTGCAGGTACTTAA	ATGAGTGCTGTGTCCAGGATGATCATGAATTCAAGCTCTGGAGCTTGA	GTGCTGTGTCCAGGATGA
ENSMUST00000125841.2_ZFAS1-003	AGGGAGATGA	CCCGATATGT	TTTGCTTTGT	ATGAGAACTCACCTACCATCTGAAAGTCTTAAGGTTTGCTGACAGACAAAACCGGGCTTTGAATGGAGCGTGAACTCCTGAGGCGAGCATTGGTGAGTGGTTTCCACGTGTCCCTCTTCCAGTGTATACTTTGTTTCTGACATAAACTTGGCTGGTGAACTGATGATATCATTTCTTTCCCCGTCAGATCGACCCTGTTGA	ATGTCTCGTCCCTCCGGGGTTAACTTGCAGATGGTTGACCTGACCAAGCAGGACAGCATGGAGGTTGGAGGGAGAGAAGGGCATCGAGGGAGATGA	TTGTTCCCGATATGTCTCGTCCCTCCGGGGTTAACTTGCAGATGGTTGACCTGA
ENSMUST00000199941.4_AI506816-001	ACTGGGATGA	CTCCTGATGA	GGTGAACTGG	ATGACCCGGAATCCTCTAGTGGACATGGTTGCCGCTCTCCCGGGGGAAGAAAAAGGACAAGAACATTTGATTTCTATGTTTGCCCCGGTCATACTGTGCTAACAGGGTGTGGAGGGCCGAGAGAGGGCTACTGTGGCAAATGGGGATGTGAGACCACTGGACAGGCATACTGGAAGCCATCATCATCATGGGACCTAATTTCCCTTAAGCGAGGAAACACTCCTAAGGGCCAGGGCCCCTGTTATGATTCCTCAGTGGTCTCCAGTAGCGTCCAGGGTGCCACACCGGGGGGTCGATGCAACCCCCTAGTCCTAGAATTCACTGACGCGGGTAAAAGGGCCAGCTGGGACGCCCCCAAAGCATGGGGACTAAGACTGTATCGATCCACAGGGACCGACC…	ATGAGTGCTGTGTCCAGGATGATCATGAATTCAAGCTCTGGAGCTTGA	CTGGTCCGACTTCCAGAAGAGAAGGCCCTCCAAGCAGTACAACGAGAGGTCTGGAAGCCGCTGGCCGCTGCTTATCAGGACCAGCTAGATCAGCCAGTGATACCACACCCCTTCCGTGTCGGTGACGCCGTGTGGGTACGCCGGCACCAGACTAAGAACTTGGAACCTCGCTGGAAAGGACCCTACACCGTCCTGCTGACCACCCCCACCGCTCTCAAAGTAGACGGCATCTCTGCGTGGATACACGCCGCTCACGCAAAGGCGGCGACAACTCCTCCGGCAGGAACAGCATGGAAGGTCCAGCGTTCTCAAAACCCCTTAAAGATAAGATTAACCCGTGGGGCCCCCTGATAGTTATGGGGATCTTGGTGAGGGCAGGAGCCTCGGTACAACGTGACA…
ENSMUST00000168012.2_1110002L01RIK-001	CCCTCAATGC	CGGCCCATGG	GGCAGGCTGC	ATGCCCAGTTCACATCAGGAGATTTCTACACACAGCTCCTGTTCCAGAGAAAGCCATTCCTCTGATTTGAATCCTGAGTGTCAATCACAGGGTTCTGACAGAAACCTGGGATCCCTTTGAAGGGCAGGCAGCCGCAAGGCTCCGCCATTCAGTCCAGTGGAGCAGCAGAGAGCACAACAGTGGAGTCAAAGCAAATGATGCGCAGACAGGACCCTGAATGGTGCAAGAGGGGCTCATTTCCCAAAAGGTCGAGAAGGACTGCTGCCCTTTGCCACACAGAACTTCTGGCAGATCTGTCAGCTTCATGTCTTACATAAGTAACAGACCTGCTCCTAAGCCAGGGAAGGAGACGCCCAACATTAGGGCACTGGAAATCCTAACTCCCTGTTTTCTCTCCCC…	ATGGTCTGTGGGTCGGATGTCTGGCGGTCACACCCGCCGGGAAGATCTTCTGGCGGAAACAGAATCTGCTCCTTTCGGGAAAGGCTGATTGCGCGGTTACGTGCAGCGTGTGTTGAGGAGTGGCTCTGGAAACTTAAAGAGCCCGACGATCAAGTGATCTTGCCAACTACCGTTTTAATCAGCATGTTTTATTTTGTTGTGGTACAGGCTCAGAGCCCAATGCAAGCCCTGGCAGATGTCTTCAACACCAGAGTGACACTCAGCCTGAAGGCCAGGATTGAAGACTGGAAGTACAGGGGCAAGAAATACCTTTGA	CTGCAGCAGTTAGCCACGCCCCTGCACTTCCGGTGTCTCCGCATCGAGCCCTTGCGCACGACGGAGGGCGGCCCATGGTCTGTGGGTCGGATGTCTGGCGGTCACACCCGCCGGGAAGATCTTCTGGCGGAAACAGAATCTGCTCCTTTCGGGAAAGGCTGATTGCGCGGTTACGTGCAGCGTGTGTTGAGGAGTGGCTCTGGAAACTTAAAGAGCCCGACGATCAAGTGATCTTGCCAACTACCGTTTTAATCAGCATGTTTTATTTTGTTGTGGTACAGGCTCAGAGCCCAATGCAAGCCCTGGCAGATGTCTTCAACACCAGAGTGACACTCAGCCTGAAGGCCAGGATTGAAGACTGGAAGTACAGGGGCAAGAAATACCTTTGAAAATACTCCA…
ENSMUST00000145859.2_ZFAS1-004	AGAACAATGG	CGCGACATGG	TGGAGGTTGG	ATGGTGGTGTACTCGTGCATAAAATATATGAATAAATCTTACTCTTAAAAAAAGTAGGCCCGGGCTGGAGAGATGGCTCAGTGGGTAAGAGCACCCGACTGCTCTTCCGAAGGTCCAGAGTTCAAATCCCAGCAACCACATGGTGGCTCACAACCATCCTTAACGAGATCTGACTCCCTCTTCTGGAGTGTCTGAGGACAGCTACAGTGTACTTACATATAATAATAAATAAATAAATCTTTAAAAAAAAAAAAAAAAAGTAGGCCCAGGCAAGTTGACTTAAATTGAGGCAAGCCTAGAGACTGAAGGGTGCTATGTCTGAACAATTGTCATATCATTTGCAAGTGGACAGTGCCAGTCAGAGTTGTATATGTGAGACAGTTGCATTTAGGGTTTGGT…	ATGGCGCGGAAGCCGAGAAGCCCCGGAGGCCCAGTGAGCACGGGGAGGGGCTAG	TTGGAGGGAGAGAAGGGCATCGAGGGAGATGAGAACTCACCTACCATCTGAAAGTCTTAAGGTATGCATTCGTCTAGTGGCCTAAAGTGGCAATCACGTGCTTTGAAGAGCCTTTAAGTGGGCAGTGATAGGGAATTTGATGCAAGAGTTACTGCTGAGGTTCGTTGTTTTAAAAGCCCCGAGGATTGAGCCTTATTATCAAAGTATACTAAAGTCTTTTAATTGTGTATCTGTACATACTGACACAGGAGATGCAGAGCCCTGTTGTTATTTAAAGTGTCCTGGTAGAACTGCCTGAGAAAAGGACTGATTAAGAAAATGGTCCCATTGAGATTAGTCTGTAACACATTTTCTTGGCTGTTGATATGGGAGCATTCAGCAGTTTGTGGGTGCAGTGTC…
ENSMUST00000133808.1_C330006A16RIK-001	GGCTCTATGG	CGGATAATGA	GCTACGGTGG	ATGGCTTTATACGCTTCCTGCTCTACTTCAGCTGCAGCCTCTTCACAGCGGCCCTTTGGGGCGCGCTGGCCGCGCTCTTCTGCCTACAGTACCTGGGTGTCCGCGTACTGCTGCGCTTCCAGCTCAAGCTGTCAGTGCTGCTGCTGCTGCTGGGGCGCAGGCGCGTGGACTTCCGCCTCATGAACGAGCTGCTTATCTATGGCATCCATGTGACCATGCTGCTGGTTGGGGGGCTGGGCTGGTGCTTCATGGTCTTTGTGGACATGTGAGGGCCCACCCTCCATGGGGCTCCTGATTGTGCCATACCTAGCTTCTCTCTTGGAGGGTGGGGCTGGTAGGGGCTTTTTTTTTTTTTTTTTTTTTTTTTTTTTTGCCCCATCCTGGAGGTAAGGCCTGAAG…	ATGAGGAATTCCTGGATGCTCCGCGCGGGCCCGCGGTGGGCGCTGCGAGGCTTCACCGTGTCGTCGCGGGCGGAGGGGGCGTGA	GTGGCCGCCGAGGGACAACACTACGGCTCCCACGCTGGGACAAACGCCTCGGGCCCGGCCCGGGAGCGCCCTCCCCTCCGGGCCAGAGCCAGCCGGGGGCAACTGAAGGGCCGCGCGAAGCGACCCCGTCCTCGGCGGCATGTGCCCGCCTTGGCGTCGCACCCCCGGGGCACAAGCTCAGCCGCAGGCCCGGTCCCCAGCACCGTCGGCCCGCCGCATGGTTCCGGACACCGGCACCGCCACGGAGAGGGCACCGGGCCAGCACCTCCCCCAAGGCTCAGCTGAGGGCTCCTAGACGCTGATGACACCTATGCTGGCCATCCGGACACTGCACCGCCACTGCAAAACAGCACTGCCGCCCAGGCCCAATGCCGGTCATGCCCATCCCGCGGCGGGTGC…
ENSMUST00000159404.7_GAS5-015	CAAATAATGG	GCAGGAATGG	GACATCTTGT	ATGGTTTGAATAAAGAAAGGTAAGCATTGTAAGTTTGGTATTTACTATATGAATTAAGGTACTGTTAGTGATGATCAATAAAGTTAAACAGATGGGAATCTCTCTGAATAAGATTGAAGATTGATTGTTAAGCTGAAACAGTATTTAAGGACATCAGTAAATATACTTTACAAATACATATTTCTAAACGGAGTGTAATTTCTTACAGGTATTAATGGGTCACCTCAAGTGAAGGCACTGCAAACACAATGA	ATGGCAGTGTGGACCTCTGTGATGGGACATCTTGTGGGATCTCACAGCCAGTTCTGTGGCAAAGGAGGATGA	TTGTGGGATCTCACAGCCAGTTCTGTGGCAAAGGAGGATGAAGGCTTACGAGGACTCGTCAGGAAGCTGGATAACAGAGCGAGCGCAATGTGCTAGAATAGAAGACCAGAAAATGAAATGGTGGAGTTTGAGGCTGGATAG
ENSMUST00000141090.7_SNHG3-003	CGGTCAATGA	CCGGTGATGT	TGCCCGGTGA	ATGATTTCAGGTACTTTGTTGATGGAGGAAAGAAGAGAATCAGCGGGGGCACCTACTGAATAGTTATTATATACAGCGTGCTAAAATTTTGTCTGTTACAGCCTCGGCCATTAGAAGCTGGGGCAAGCTTTTCTGCCTACTTAACTCTGGTAAATACATTTCTTTTGATAGGTTATGTCTAGATTTGAGAACCTTCACCATGGTTCTCATTTTTTGAGGTCCCAACAGGTTTCCCCCAGACCATATTATATAAACCATATATGTCATTTTTCTGTTCCCACATTCTCTGTAAGATTATTGTCATAA	ATGTACAGTCCCTTTCCACAACGTTGGAGATAA	GTGATGTACAGTCCCTTTCCACAACGTTGGAGATAAAGCTGGGCTTTCGAGTCTGCGCCTGCATATTCCTACGACTTCTCAGAGTCCTGTGGACCATGACTGAGGAGACAAACCATGCAGGAAACAGTTTTTTAAGTCATGCAATCTGGGGGTGCGTCCGAGTACTCTAAGGGTTTAACTTACTGA
ENSMUST00000181570.1_GPR137B-PS-201	CAGGTAATGT	AGCCTGATGG	GCAGCTCTGG	ATGTGTACCATTCGGGGAAAACCAGACATGGGATTTCTAGACCTTACCTAAGCAGTGGCTGTGCATAGAGCTGTTCTTCGTGCACGGGGGTTTCAAGAGCAGCCAGTGGCACTGGTATGGATGCGTTCAAACCATCACTGCTACCCACTTGACCTTTCTCTTTCAAAACTGGAGTTCCATCAAACAGCAACTTTAACAAATTACTTCCAATTTTCTTTCAATCAAGAGCTTAAAAACTCTCTGCTTGGGGTGTGATGCTTTTGAGATGCTCATTTTTTCAGTGACTTCAAGTGCCTGTGCCTTCTCAGTGAAAAGGAGAGCACACAGGGTTGAGCTGTGGTGATGATCTAGAAGTAGGAGACCTGAGAATCATCACTCTGGGGACCAGTGTCTGGTCTG…	ATGGAGGCGCCTCCGTGGGAGCCGGTGCGCAATGACTCCCTGCCTCCCACGCTGAGCCCCGCGGTGCCGCCCTACGTGAAGCTCGGCCTCACCGCGGTCTACAACCGTCTTCTACGCGCTCCTCTTCGTGTTCATCTATGCGCAGCTCTGGCTGGTGCTGCGCTACCGTCACAAGCGGCTCAGCTACCAGAGCGTCTTCCTCTTCCTTTGCCTCTTCTGGGCCTCGCTGCGTACCGTGCTCTTCTCCTTTTACTTCCGAGACTTCGTGGCAGCCAACTCGTTCAGCCCCTTCGTCTTCTGGCTGCTCTACTGCTTCCCCGTGTGTCTACAGTTCTTCACCCTCACGCTCATGAACTTGTACTTCACGCAGGTGATTTTCAAGGCCAAGTCAAAATATTC…	CTGGCTGGTGCTGCGCTACCGTCACAAGCGGCTCAGCTACCAGAGCGTCTTCCTCTTCCTTTGCCTCTTCTGGGCCTCGCTGCGTACCGTGCTCTTCTCCTTTTACTTCCGAGACTTCGTGGCAGCCAACTCGTTCAGCCCCTTCGTCTTCTGGCTGCTCTACTGCTTCCCCGTGTGTCTACAGTTCTTCACCCTCACGCTCATGAACTTGTACTTCACGCAGGTGATTTTCAAGGCCAAGTCAAAATATTCTCCAGAGCTACTCAAATACCGGTTACCCCTCTACCTGGCCTCACTTTTCATCAGCCTCGTTTTCCTGTTGGTGAATCTGACCTGTGCTGTGCTGGTGAAGACGGGAGACTGGGACAGGAAGGTTATCGTCTCTGTGAGAGTGGCCAT…
ENSMUST00000198856.1_GM43549-001	TCCTGGATGG	TCAGTTATGC	ATAGAAGTGA	ATGGAACTTGGAGGGGTACTCTGACATTCAGAGGGCACCTTTAACACCCCCTCCGTACGTAGAAAAACATTCGAGAGACCCATGGGGTGGTTGCTCTAACCAAAGGGATAGAAGTATGCTTCGAACCCATCCCTTCTATGTCTGCCCCGGGCCCCACCGAAGTCAGTCCCTCAATCCAACGTGTGGAGGTAAGGCTGACTTCTTTTGTAAGAGCTGGGGTTGCGAGACTTCAGGTACAGCCCGCTGGAAGCCCTCCTCGAGCTGGGACTATATTAGAGTAACAGCCAACTATTCCCTAGCGTCTTATGTACCTGGAGGATTTGACCTAGACGAGTGTACTGACTGGTGCCATCCGCTCCGTGTCACCTTCACTGAACCAGGGAAGAGAGCTCTGGGATG…	ATGCCAGATAGAAGTGACCTACCTAGGATATGTCTTGAGAGATGGACAACGGTGGCTCACAGAAGCCAGAAAACAAGCTGTTATGCAGATCCCGGCCCCAACCACTGCTCGCCAGGTGCCGCATCAGTTTGA	GTGACCTACCTAGGATATGTCTTGAGAGATGGACAACGGTGGCTCACAGAAGCCAGAAAACAAGCTGTTATGCAGATCCCGGCCCCAACCACTGCTCGCCAGGTGCCGCATCAGTTTGAAGTAAGAGACGCAGTCCTGGTGAGGAGACACCGAGCGGGAAACCTAGAACCGAGGTGGAAGGGACCCTACTTGGTGCTACTGACAACGCCCACCGCGGTCAAAGTGGAAGGAATCCCCACTTGGGTCCACGCATCCCACGTTAAGAGAGCACCCCCTGGAGTCAGCCATGATGAGTGGACTTTGGAGAAGACTACTAATCCTTTTAAGTTGCGCCTGCTTCGTAGGAGCGATCCCAAAAGACTTCAACCCCCACAGTCCTGTTCAACAAACGTGGGAGGT…
ENSMUST00000202466.3_CCT6A-005	TATTTTATGG	GACACCATGC	-	ATGGTATATCATTATTAGAAGTGAGTACAAATAAGTGGCTAAGCCTGCCCGAGCTACGGAGTTCTTGCGCAAAACTCTGGTTTTGACCTTCAGGAAACATTAGTTAAAGTTCAAGCTGAACATTCGGAATCCGGCCAGCTCGTAGGTGTGGATCTGAGCACAGGTGAGCCGATGGTGGCTGCAGAGATGGGTGTGTGGGATAACTACTGTGTGAAGAAGCAGCTGCTACACTCCTGTACTGTGATCGCCACCAACATTCTCCTGGTCGACGAGATCATGCGAGCTGGGATGTCCTCTCTGAAGGGTTGA	ATGCAAAAGTAA	-
ENSMUST00000180149.1_1110002L01RIK-003	TCCGGCATGG	CGGCCCATGG	GAAAGGCTGA	ATGGTGCTTGTATGTTCCCTTCAGAAACTAAGGTTTGTATTGGGATTAGGACGCATGCATGTGCTTTTCATGAATTTTTTTCTGTCTAATCCCTGACAGCTAATCTGAGTATCCCCTACCAATTCTGAGGTGAGCCATAACTCAGAACTAAGGGACTGAAGGCTGCTATCATAGACCATGAGCAGCCGCTCCAACCACAGCCCTGGCACAGACCACCCATAAGAGCATTTCCACCTCCTAGGAAGATAAATTCATATTTATATTGTCTCTGTCTCTCCATCTTGTGTGTATAGGAGGAGTGATACGCGTATGTATTTAGAGGCCAAAAAGTGTCTTCCTAAATCTTACCGTTTCCTTTTTGGGAATGAATCTCAGGCTGGTGAAATGGCTCACTAGGCA…	ATGGTCTGTGGGTCGGATGTCTGGCGGTCACACCCGCCGGGAAGATCTTCTGGCGGAAACAGAATCTGCTCCTTTCGGGAAAGGCTGATTGCGCGGTTACGTGCAGCGTGTGTTGAGGAGTGGCTCTGGAAACTTAAAGAGCCCGACGATCAAGTGATCTTGCCAACTACCGTTTTAATCAGCATGTTTTATTTTGTTGTGGTACAGGCTCAGAGCCCAATGCAAGCCCTGGCAGATGTCTTCAACACCAGAGTGACACTCAGCCTGAAGGCCAGGATTGAAGACTGGAAGTACAGGGGCAAGAAATACCTTTGA	CTGATTGCGCGGTTACGTGCAGCGTGTGTTGAGGAGTGGCTCTGGAAACTTAAAGAGCCCGACGATCAAGTGATCTTGCCAACTACCGTTTTAATCAGCATGTTTTATTTTGTTGTGGTACAGGCTCAGAGCCCAATGCAAGCCCTGGCAGATGTCTTCAACACCAGAGTGACACTCAGCCTGAAGGCCAGGATTGAAGACTGGAAGTACAGGGGCAAGAAATACCTTTGAAAATACTCCAGTGTCCAAACTGCTCACTGGTGTTGCTGCCTTTTGAGCCAGGGCACGAGGCTTTGTTGAGGTCACTACTTTTCATTCCCTCCAAGATGGACAAGATGTTTGTTTTGTGCACAGTAA
ENSMUST00000185272.1_SNHG14-011	GTGTTTATGT	GAAAACATGC	ATCGAACTGT	ATGTCGTCCAACCGAGTCTCCATCGAACTTTTCTGGTGTTGCTGACTTGCCCTAGGTCACCTGAGTTAAAAGATGTAAGCAATAAAGCTTTGCCGCAGAAGATTCTGGTCTGTGGTGTTCTTCCTGGCCGGTTGTGAGAACGCGTCTAATAACAATTGGTGCCGAATTCCGGGACGAGAAAAAAACTCGGGACTGGCGCAAGGAAGATCCCTCATTCCAGAACCAGAACTGCGGGTCGCGGTAATAAAGGTTCCCGTAAAACAGACTGTTAAGAAGGATTCAACTGTATGAATTCAGAACTTTTCAGCTGGGGAACGAGAGTACCAGTGAGTACAGCTTTACGAGGTAAGTCTGATCTTGAACTTTCTAAGGAAATTCAAGACAGTCTATCAGAAGTAA…	ATGCAGAGGAAATGGCCCCACAGCATTGGCTGA	CTGTTGTGGTGTTGCTGACTTGCCCTAGGTCACCTGAGTTAAAAGGGTTGCATTCCCTTTCCAGCATGGTCCATGGAAAACATGCAGAGGAAATGGCCTCACAGCATTGGCTGA
ENSMUST00000189045.1_5031425E22RIK-004	GAAGTGATGA	GCCTGGATGT	TCAAGCCTGG	ATGACGGTGATCGTTGTCGCCGCGTCTTCTGTGGAACCCAAGCAGTGCCGAAGGAAGTCGCAAGGCTCTTCCCCGACCTTTTGCTCCTCTCCCTGCGCGAGGTGAGGGCCCTGGCTCGGCCTCTGCGAGACTTTGGGGCGCTGGTGCGGCCGTGGAGGCGCAATTTCTCCTGTGACTTTTGTAACTGCGTCAGGGCAAGATGGCGCTGGGTCTCCTTGGGGCGCGGGGGGAGAGGCACGTCCACCGCCGCCGCAGCGCATGTGACCGGCTGCATTCCTGTGGGGTTTGGCGGGGACCCAGGCAGGGCGGGGGAGGGGACCGGGTTTGGGCGGAGGAGATGGTGGTGCGGTCGGCGTTGGCTGCCCGAAGAGGAAGAGATGACTGTTTGAAAGCTCTTCC…	ATGTAG	CTGGATGTAGGTGAGCGTGAGGATGCTACTAGTGGGTAGAAGGATGACAGCAGGGACGGGGACGACCCCCCTCCCATCACTTCCTAAGGTGATGCACTTGCTCCTACCCCCCAAGCAGCCTCAGTCCCGGCAGCCCCCTCCCCCCGGCCTGGCCTGCCAGCTCAGGGTGAGCCCGGTCGGATTGTCACTCGACGCCCACTAGTGGCTGAGGAGGCTCCAGTGCGCAGGCTCCGGGCACCGGATAAAAGCGGAGCTGGCGAGTCCCGCGCTGTCTCGATGGAGGAGCGAGAAACGCAAGAGGTCGGGGGGAGAAGCCGCAGAAAAAATTGCAGCCATCGTCAGCGCCGCCTCCCTGCCACCGTGTATGGGGTAAAAGCTGCCGTTGCCGCTGCCGGTGCA…
ENSMUST00000194275.1_GM37758-001	GGAAGTATGG	ATAAAGATGT	CCGGTCGTGA	ATGGTACACAAAATAAGTATACAGGCCTTTCCAAGGGTCTTGAACCCGAGGAAAAGTTAA	ATGTAA	GTGAGAACGCGTCTAATAACAATTGGTGCCGAAAACCCGGGACGAGAAAAAACTCCGGACTGGCGCAGGAGGGATACTTCATTTCAGAACCAGAACTGCGGATCACGTTTATAAAGGTTCCCGTAACACAGACTGTTGAGAAGGATTCAACTGCCGAATTCAGAACTCATCAGCTGGGGAACGACGGTGATAAAGGTTCCCGTAAAGCAGACTGTTAAGAAGGATTCAACTGTATGAATTCAGAACTTTTCAGCTGGGGAACGAGAGTACCAGTGAGTATGTTTGGCCTTGAATTTTTTCTGGTGTTAGGAGCCCTTTTGTTCTTTTTCACATGCTATCAAGTGA
ENSMUST00000204047.2_1600020E01RIK-005	AAGTGAATGA	AACAAAATGG	GAAAAATTGG	ATGACCCAAGGTTACACAGGATGGAACCTATATCTTCTGATTTCTCTACTGGCCTGCACTCCACGTTCTGAGGAGGAGTCCTTGAAGCTACTGAGATAATGGAACAATGGAGTAGATAGTCCATTATAACTCATCTGGGATTCTTCTCAACTTCAAGTGACCACAGGTGGAAACATGGTCTGGTAACACCACGCTTCCGGATGTGATTGTGGAGCTGGATTGCTTAACCTGGGCTAAGTCATTTATCTTCCTGTGTCCCTCAGTTCTTCATGGGCTGCAGAAGTGTTAAGAGTGCCTGCTTGTCTTCGAGAGGACCAGAGATCAATTCCCAGCATCCATCCCTGGAAGCTACAGGGAATTCAACACTCTTCCTGA	ATGGCGACACGTGTCGCCATCGAAAAATTGGGCCGGGTCTGA	TTGGGCCGGGTCTGAAAGCTCTAGAATGTGCCTTTCATCAGTCTCAGAATTTCCCATAGGATGAAACAGCAAGAGAGCAAGACAATCCCAGAGAGATGA
ENSMUST00000176921.1_RAB26OS-001	CGCCGAATGG	-	GTGAGTGTGT	ATGGAACTCAAAGGACCTCTGCTACAGATCTGCCTTCCTCCCGAGCTGAAGTGCTTTAGTCCTAAGGGTTTAACCCTTCCCCATTTTTCTTCTGACTCCATTTTTGCAGGGCATGTTGAGTCGGCTGCATCTAGAGATCCAACGAGTAGGAGTGTTGGCTGGTAA	-	GTGTTCGTGGTCCCTTTCATCTAGGTTTTGTAAGGAACGTTTTGGGAGTAG
ENSMUST00000181574.5_2700038G22RIK-001	GTGAAGATGA	CTCCTGATGA	CGCAGACTGT	ATGACCAGACCAAGTCTGCAGCCACCAAAACAAGATTACTAGTTCTCAGAAAAAATTTCCTGCCCTTCCCTGCACTGAATTCCAAAGAAAACCACAAAGTGCCCTGATCTTGCCACCAAAATTCCCTGAGATACTAATTAGCTGACCAATGAATTTACAAATATATTGCTGCTTTGCTGACCAATCACAATATGACTATTCAACCCTCCATAAAAAGAGTATAAAAAGAGCTGTGCTTGGGCTGGTGAGATGGCTCAGTGGGTAAGAGCACCCGACTGCTCTTCCAAAGGTCCAGTGTTCAAGTCCCAGCAACCACATGGTGGCTCACAACCATCCGTAACAATGTCTGATGCCCTCTTCTGGAGTGTCTGAAGACAGCTACAGTGTACTTCTTAAATA…	ATGAGTGCTGTGTCCAGGATGATCATGAATTCAAGCTCTGGAGCTTGA	CTGTCCCTGTCCCCTCTGAACAAAAGGATGGCTGTTGCACAGCAGCCCTATGGTTTGGTTGCTGCAGGTACTTAAAATGGCTGTCTGAACTTAAACTGGGAGGGTAGCCATTAGGAGATAGAAACCTACCTCCCATATTTCTTAGGAGTCTTGTGATTTGGAGACTCCATTTGTTCTTCATTCCTCCCTAAATGGCCAACCACCGTGGGCAAGGGTTCACCTGCCACTCATAAGCCTAGCCTGAGCTGTGCAGTGGTGCTGCATACCTTTAATCCTGGCAGAGGCGGGTGCATTTCTGAATATGAGGCCAGCCTGGCCTACAGAGCAAATTCCAAAACAGCTAAGGCTACACAGAGAAACCAAACCACTCCAGCCTGATTGTTTCAAGTACAGACCTTT…
ENSMUST00000181482.1_GM26782-201	AAGAAGATGA	TGCGCAATGA	ATCAAATTGC	ATGAGAAGGGCCTCAAAGCTGAGAGTCAACCCAGGGATTCTGGGTGGGATTTTAAAAATTTACTTATATGTAGTTTTTACAGTCCAGCCTGTCTCCCCCTTCCCCCATACCTGATCCTGCCCTGCTTTCCCCTCCTCCTCCCCTCTCCCACCCAGCTCCATCCCTCCCTCTGCCTCCCATGATTATTTTCTTCTCCCTTTCTAAGTGGGATTGAAGCCTCCTCACTAGAGCCCTTCTGCTTGTTAACCTTCTTGCAGTCTGTGGGATGTAGCCTAGATGTTCTGTACTTTTGGGCTAATATCCACTTATAGTGAGTAGCTACCATACGTGTACTTTTGGGTCTGGGTTACCTCACTCAGGATGATATTTTCTGCTTCCATCCATTTGCCTGCAAAAGTC…	ATGAGAGGCGCGTTGGTTCTCCGCAACGGGGAGCAGAAACCGGCCTGGGTCAGCCAGTGGACTGGTTGGAAGCAGAGAACTGAAAGAAAACCAACACCCTAG	TTGCAGTTGTACAGCCCAATCCCAGCAGATACAGCTACAAAACAACTCTTGCAACTAAGCTCAGGGATCGTTGTGAAGGAGAGAACGGGAAGATTGTAAGATCCAGGGAATCAAGGAATTTGCTATGAGACAGTGTCTCCCAGAAGCTGCACATCCATGAAGTCTCTCCAATATAGCTGCCTAAATGTGACCTGAGTAATGACACCAGTCGCCATGTTAACACGGATGAGGGAAAGCCAGGGAGGCTACACCCCCACCTGCAGCCAACTAAGAAATGCTGGGATTGGGAAAAATTGTCTTCCCCTAGGAAGAGCACTGCAGTTGTTATCCCATACCACGTGGTCAGCACTGAAAACATATATATACAACTAATATCATACAGGCTGAGCCAATTGCATT…
ENSMUST00000176549.1_GM28727-001	GTGGTGATGT	-	GTGTAACTGA	ATGTGGGCTGAAGTTCCCTGGAAAAGACACACTGAGGCTGATCTACCCGGTGATTGCCTGATTAGGGCCTCCTGGTTGGGAGTGAGCCTATTACATTCTTAG	-	CTGATTCAAGCGACTTCGGGCTGCTGGGCTTCCAACACTGCACGAGGGACCTGTAATCAGCTTGTCATCTCAGCTCTGAGGAGCTCTGGCTGCTCAAGGTGA
ENSMUST00000217460.1_RP24-175C20.10-001	AGAATGATGT	GCTTCGATGC	AGCTGGCTGC	ATGTTCGCTGATGGGCCGGAGATAAACCGTGTTTGTGACGGATTGGCTTTAACTCTGAACCCCAATAGTACGAGAGACGATATTGCAAACTAAAAAATAAGACTTTAATTGGCTTGACCTTTGGTACCGTCATTGTTTCTTCTTAGGAATGGTTCAGGGCTGGGAAAATAGCTCAGAGATACAGCTCTTGTCTGGCGTAGTTAAGGCTCTGGATTCCATCAACAACACCGTTCAAAAATTAAGAAAAGAAATGAGTATTCGGGCTGGTGAAATGGCTCAGTGGGTAAGAGCACTGACTGCTCTTCCAAAGGTACGGAGTTCAATTCCCAGCAATCACATGGTGGGTGGCTCACAACCACCCATAATGAGATATGATGCCCTCCCTCTTCTAGTGTGTCT…	ATGCGGAACCCTAGCGGAACCCCGCGTGGGAGCAGGTGCTCTCGTGGATTGCGAAGTCCTTGGCCTTCTTCCGGTTACCTGGGGCATCCGCGCGACGGAATCATACTGAGCTGCATTCGCTGCGGCGACGCGGAAGAGGCGCATGCGTGTGCCCTGGACTTGGGCAAGATAACAGGGGACCACTCCAACTTTATGGGTTCATTGAAAAACCTAAGCCACAAGAATGATGTTCGCTGA	CTGCGGATTGGGCCACGTCACGGTTCGCGGCCGGGTTACTCCTCGCGGGACTTCTGCCAGCATCGGTGCCGGACGCTTCGATGCGGAACCCTAGCGGAACCCCGCGTGGGAGCAGGTGCTCTCGTGGATTGCGAAGTCCTTGGCCTTCTTCCGGTTACCTGGGGCATCCGCGCGACGGAATCATACTGAGCTGCATTCGCTGCGGCGACGCGGAAGAGGCGCATGCGTGTGCCCTGGACTTGGGCAAGATAA
ENSMUST00000186531.1_2810013P06RIK-001	GGAGAGATGG	CCGGGAATGA	CTGGCCTTGC	ATGGCTCGGCGGCTAAGAGCACGTGCTGCCCTTCTCGGCACCCACCTCAGACAGCTTCACAGCCACCTTCAGAGGACTTGACATCTTCTGACTTTTCAGGAACTCACACCCGAGTAGAGTACTCACACATATAGACTACATATAAATCTTTTAAAGTAAATGGGACCTGGGGAGATGACCTGTCGGTCAAAAGCACTCACTGGCTGCTCTTCCAGAGGATCTGGGTTCGATTCCCGGCATCTGTAACTCCTGTTCTAGAAGATCTAACATTGTCTAGGGGCTCCCCAAACATGCACTAGTACACATACATATACACAGAAAAAAAATACGCTTCTGCACAGAAAAAAATCTACAAAAAAAAAGTTTTAAGTAGTCAAACTTCCAGCCTTGTCCTATTTA…	ATGATTGGCATCCGTGCGTAG	TTGCGCTGCGGACGCGAGGTCGTGTGTCGCCTGTGAGCCTGTGTGAGCTTCGAGAATGTGTGTCTCTAGCCGGCAGGAGGCTCTTGCAGGAGCAAAGGCAGCCGGGATGATGGCCGCGAAGGAGAAAGGCGGCCTCGGCCCCCACCCGCGATCCGGCTCTTTCCTGGAGGTGTTCCTGGACTGCGCTTCGCTCCGAGTCCCGTGAGCCACGTTAGCAACCGGGATGTGGTGAGCTCCAGACTCTGCCCGGAGGTTTCCTTAGACACCGCGCGCGCTTCAGCCGCCTCCCTTCCCCGGCTCCAGAACTTCACCGCGATGGTTCATGAAACAACAACAACAACAAAAAAAAAGGTTGACGAACCTCAGAGCTAGGCAGCAAAGTCGCATCGTCATGTGCCT…
ENSMUST00000210752.1_2500002B13RIK-002	GCTGCCATGC	CTTTGGATGA	CAGCCTTTGG	ATGCTCCCACCTTGATGGACTGGTTGTTCTATTTCTGAGATCTCTGAGACCCAGCCCACCAGGAACACACAAATGTGGAACCGAGATAGGCTGAGGACTTATTAAACAGAATTCTGCTGTTCCTATCCCAGGGTTGGACCAATGTGTAGAAAATTGCTTATGGGATTCTTTGAATGA	ATGAAGATGTAG	TTGGATGAAGATGTAGAACTCTCAGCTCCTCCTGCACCATGA
ENSMUST00000185424.1_A930005H10RIK-002	CAGAGGATGT	GGGCTGATGA	ACTTCCCTGA	ATGTGCCCTTGTTGGAGGAGATGTGTCCCTGGGGGAAGGTCTTGAAACTTCAAATGCCCACTCACTCCATTCTCAGCACCTCTCTTCCTCATGTCTATGAATCAGGATGGGAAGTTCTCAGCTACTTCTCTAGCACCATACCTGCCTGCCAGATGCCGTGCTCCCTGCCATGATGGTCATGAACTCACCCTTTAA	ATGACGATAGCTCCCAATCGCCCTCCAGACGCACACTGGCAGGAACAACCGGAGGGACTTCCCTGA	CTGACCGACCCCGCGTTTGCTCAGCTTTGAATTCCCGCTCTGTAGATCTGTCGCAATTTAACCAGAAGTCACCCTGTGCATGGAGCTGTTTGA
ENSMUST00000202469.1_GM42887-001	CTTTTGATGC	CCCTCCATGG	CATCCTTTGG	ATGCTGGTTAGCTGGAGCTAAGAAATTAGCGGTGATTAAGAAGAGACCAGCATCATTGAGGTGACATCTTCTGGGAAGTGTTTTCTGAGAGCACAGTGGCTGCGTTCCAGATATAGCCAAAGTTGTACCTTGTGCTCTGGCTGGACTTGGTAACGTGTAAGGGTCACCCAGGTGGTACTGGTTTTGAAGGCATGAAGGAGTTGAGCAGAGCAGCTGAGGCTTGGCACTGTGAGAGGCCATGGAAGGCCATTGGTGAAAGTGCAGCCTCAGTTGCAATTGATGGCCCAGGACTGAAGGGGTCATGCAGTGTTTTGGAGATGCCAGTACCATGAGATGACCACCAAGAGCAGCAGCAGCAGTGGAGTAGAGGCATCTGGAGCCTAG	ATGGCCTCTGCATCAGCTCCTGCTTTCTGA	TTGGTGATCAACAGCAGTATGGAAATGTAAGCCGAATAAACCCTTTCCTCCCCAACTTGCTTCTTGGTCATGATGTTTGTGCAGGAATAGAAACCCTGACTAAGACAAATTGGTACCAGCAGAGTGGGGTATTCCTGTGACAACCTGACCATGTTCTGGGGAGGACTGTGGAAGGACTTTGGAACTTTGGGCTTGAAGATCCATCCATTGTTAAGAGCTCTGTCAGATGTTGTGTAGGAGCTTGGAAGATAATGTTGAGAACACTGCAGAAGATGGAGGTCTGGTTTGTGAAATTTCAGAGGGAAAATTAAAGACTCTTTTCAGGGCCATTGCTGTTTTGATTGTGAAGATTCTGTAGTTCTGGTTAGCTGGGGCTGAAGAATCAGCTGTGATTAA
ENSMUST00000179643.7_RAB10OS-002	AAAGCAATGT	CGAGACATGT	ACGTGAGTGA	ATGTCAGGTTACACAACAAAAGGCAATTACAGTCATATGAGGGAGTGTTCGAAAAGTTGTAATTTGAAAACTGTTTTTGGTTGTCCTTTAGTTGGCCTCCTCTGTAAATTGTGACAGACATCTCCTGACAACACTTAAAGCATCTCAAACCATCCTTGCCCTGATCTATGAGTTCTCAGAACAGAAGGACTACTGAGCCAGGCGTGGTAGCACATGCCTGTGATCCTACAACTCAGAAGACAGAAGAGGAATTCTAGGTCAGCCTGGGCTAGACAGACAGCAAGACTCTTGTTTTGTTTTGAAAGGCTGGTGAGGTAGTTCAGCGGGTTAACTGCCTGGTCTAAGCCCAGTGACGTGAGTTTGTGTGCTGTGGAGCTTCTGCAAACCCTGCCCCTGCCA…	ATGTCGGCGGGGTTTCACGTGAGTGACACTTGGTCCCCACGGGATTGA	GTGACACTTGGTCCCCACGGGATTGACAGCGACTAGCGGAGTGGCATGTGGACGTAGCTTCAGGTGACCTCACTGACCCCGCCCCTGACTCCACCCCTTGTGATGACCCCACCACTGACCCACAGGCCTTGGAGGGGCTGATCCTGGAGAAGTCAAAGGACCAGGAGGACGCCATGGGGGGTGCTGTACAGGCTGAGCAGGAAGCAGAGCAGCACAGCGTCATCATGAGGGTAGCCATCTTCACCTGGGGCATCCACGGAGGCCCTGCCCAGGAAGTGACTTTCTCTCTACTGTAGGAGGAGCTGATCCACGACTACTTGGACAACAGCACACCAGCGAAGGATGGTGGAAGAAAAGTGTTTTGAAACTGACCCTACAGATAAAAGAGTTCATCATGAA…
ENSMUST00000197222.1_GM43078-001	TGAAGAATGG	-	-	ATGGCAGAGAGATGCTAA	-	-
ENSMUST00000140405.8_TMEM134-006	TGGAAAATGA	-	GCGGCGCTGG	ATGATGAGGACGGAGCCCAGGCCTCTCCGGAGCCGGATGGGGGAGTCAGCACCAGGTCAGGGCCAGGGATTCTGGGCACATGTCTGTCCGCAGCTCGCAGTGGTCCTTCAGCACCATCAGCAGCAGCACACAGCGCTCCTACAACGCCTGCTGCAGCTGGACCCAACATCCTTTGATCCAGAAAAACCGCCGGGTAGTGCTGGCCTCCTTCCTGCTTCTGCTGTTGGGGCTAGGTGTCTCCAGTGCCATCTTCTTTGTGCCGGGCATCCTGCTGTTAGTCCCAGGAGTCTACCATGTGATCTTCATCTACTGCGCTGTCAAGGGCCGCCGGGGCTTCCAATTCTTCTACCTGCCCTACTTTGAGAAGTGAGCTGCAACTGGCCAGTGGCTCACCAGTGA…	ATGGCGGCGGCGCTGGGCGCCTAG	CTGGGCGCCTAG
ENSMUST00000186431.6_GM6712-001	CTTTGAATGT	CGTACAATGA	CTGAAAGTGC	ATGTATTCAATATGATGGAGCCTTTGCAAGAAACCATCATCATCAGTTATATAAGAGCACTGGATCTTTCATGTCTTCTACTGATCATCAGATACATAG	ATGATGTACTGGTGA	GTGCGACATGATGAGGATATTGTCACTTCCCACAGAGAACCCAGTGACGTACAATGATGTACTGGTGAGCTTTACTCGGGAAGAATGGGCTTTGCTGGATCCTTCCCAGAAGAGTCTCTACAAAGATGTGATGCTCGAAACCTATAAGAACCTCACTGCCATAGGCTATAACTGGGAAGATGACAATATTGAAGAAGATTGTGAAAATTCTGGAAGACCCAGAAGGCATCTTCAAAGGGATGGACCAAGTAA
ENSMUST00000038450.1_4632404H12RIK-001	GAATTCATGT	CGGCGCATGG	ACGCTCCTGG	ATGTTCAACTCCCTTCTCTTTTCCCTCTGCTAGCCCTGTGCTTTCTCAGCCTCAGTTGGCTTTTTTTTTTTTTTTAAATCTCCTGTTCCCAGAAATCCAAGAGGCAACCAACACTGAAGATCACAGGGTCCGGCAGTTCTAACAGCTAAGAATTCTTAAAAGGCCAGTTGACTAGCAACTAGGGATCCTTTAAAGGCCCAGGCTCACAAGACAAATCACACTACAACAGAGGGCTTGCTGAGCATGTACAATAAATAATACAGCCCAAGAATGCTTACTCAGATGAAAAGAGACTCGTGAATTAACGAATGAAGGATGATCACAAAGGTATAACACACTTGGATCCTCTTTGCAAAATGTCTAAAATGTACGTTTTATGTGTATATTTGTGTGCCCAAA…	ATGGCCGTGTCTGTCCTGTATTCCCATGGGGGTCGTCGGGCCGGGTCACCGGCCTCCGCGTCTGCGGCGGGAAGGCGCCTTTCGCTACGGTCGGAGAAACGGACTTGGATCTCCCTGCGGTTCCTCTATGGTGTGTGA	CTGGGGAGCCTCAGTTTCTCCATCACAACAATGGCACTGTACAAGACGGGGAGGCCTCTTTAGCCTGTTCCCAAAGGCTCTGTGCAGGGATACTGAAGTATCGAGTATGGTCGCTGGTCAGCTACGTCTGAGGGGACAGATGGTGCGGCTTCCTCCACAGAATCACAGGGCTTCGTTATGTGTGAGTGCAGAGTACTAAGCTAGGGGTTGCATAGACGACACCCACGCCTACCTGCTATTCTTCTTCCCACCTCGTCGCACTGATCCTGAACGGGGCTTGAAGTTTGCGGCAGTACCTCGTCGTTCCCACTAGGTGGCACTATCACAAAGGACAACGGAGGGTCCTGAAACCCAGAGCTGCAAACTGGCAGGTGCCAGGATGTTGTAAGGCCTGATGGG…
ENSMUST00000173900.1_A930015D03RIK-001	CAAGCTATGT	AGACGGATGT	ACGGATGTGT	ATGTACTTTCCAGGAGAGGCGAATGGTCACACAAGTAGCTGCTGACCCTCTGGTGAATAGTCAAAGGGATACATGGTCCGAACCAGCGATGGGAACAGCAAACAAGGCTTTCCCTTGGAAGGTCCCAGCAAGGTGTCTGGACCCACGGCCAAGTGCACCTGCTGTTGTGACCAAGGAAAGCTGGAGAGAGGCAGGCTGAGTCTGTCTGCAGGCACGTTACGGATGCCAGTCTGAGTCCTCAACTCGGTTATCATGAGCCAAGGAGAAAAGGAGATTCCTGGACTGACAGATACTCCTGGGCCCCAAAGAACTGCAGAATCGGAAAGCTTTTCAGTCTTTCCAAAGAAGCTGATGGTGCCAGTCAACACGTTGTGAGAAAGCAAGCAAAGAAGGGAAGAA…	ATGTGTTTCGCCCGTGGGCTTGGCTTTGCGTCTAGTCCGGCGTCGCAGACCGGTTTCGCCATGTCTCTTCCTCAAACGGTGTTCGGCTATGACAAGATGAAGCTGGATGTCTCCTTCCCAGACGCTGGCTGCCAGCAACTCCTGGAGCATGAATGCAAGCTATGTACTTTCCAGGAGAGGCGAATGGTCACACAAGTAGCTGCTGACCCTCTGGTGAATAGTCAAAGGGATACATGGTCCGAACCAGCGATGGGAACAGCAAACAAGGCTTTCCCTTGGAAGGTCCCAGCAAGGTGTCTGGACCCACGGCCAAGTGCACCTGCTGTTGTGACCAAGGAAAGCTGGAGAGAGGCAGGCTGA	GTGTTTCGCCCGTGGGCTTGGCTTTGCGTCTAGTCCGGCGTCGCAGACCGGTTTCGCCATGTCTCTTCCTCAAACGGTGTTCGGCTATGA
ENSMUST00000197153.1_AI506816-002	TTTTATATGT	CTCCTGATGA	TGAGTGCTGT	ATGTAAGTACACTGTAACTGTCTTCAGACACACTAGGAGAGGGTGTCAGATGTCATTAAGGATGGTTGTGAGCCTCCATGTGGTTGCTGGGATTTGAACTCAGGATCTTCGGAAGAGCAGTCAGTGCTCTTAACCACTGAGCCGTCTCTCCAGCCCTAGAGTCAAGGTTTTAGGTTACTTTGTCCCCTTCATAGCAGGAACGGATGA	ATGAGTGCTGTGTCCAGGATGATCATGAATTCAAGCTCTGGAGCTTGA	CTGTGTCCAGGATGATCATGAATTCAAGCTCTGGAGCTTGAGGTGAACTGGTCCGACTTCCAGAAGAGAAGGTAGGCATCTGTGTGTAGAGTCAAGATTTTTTTTTATGTGTTTTTTTAA
ENSMUST00000196545.1_GM43695-001	GTGAACATGA	-	GTGCCTGTGG	ATGACTGAGGCTGCAGTGGAGGACCTGCACCACTACCGCAACCTCAGCGAGTTCTTCCGGCGAAATGAAATCCTTGTCTGCCTTTAA	-	GTGGTCGCCTCAACCAAGTAGAACTTCCTTACTGGCTCCGGAGGCCAGTCTACAGCCTGTATATCTGGACCTTTGGGGTGA
ENSMUST00000194711.1_GM37917-001	AGCTTTATGT	CCAAATATGT	GAGAGATTGG	ATGTGCAAAAAGCTCTTTTGCCAATGAGGGAACAATTCCCCTCTTTAATTTTGCTCCTTTACATGGATGACATCCTCCTGTGCCATAAAGACCTTACCATGCTACAAAAGGCATATCCTTTTCTACTTAAAACTTTAA	ATGTGGAATGGCGAGCTCTGTGGCAGGAGGCGGCACAGGCGCAGGCCCGAGCAAACGCTGCTGCTTTAA	TTGGACTTTTGACTTGTTAACGGGTCAGAGAGCTTATTCTGCTAAACCTGATAAGAGGTATCAATGGAAGGTCTTACCACAGGGGATGTCCAATAG
ENSMUST00000206155.1_SNHG1-001	GACAACATGA	AAAAGGATGG	-	ATGAAGAGTTCGAGCTACCTCCCAGGATGAGTGCAGGTTTTCCTGGTGACAAATCTCAGGCATTCAAAGGTTCTGTTAGCAGTGCCATACTTGTGGGTTTACAGAGATGGTGTGTCTGGCTGAGAACAAAGGAGCCGTACCAGGAAAGTTGAAGCATATCTTCATTTTCAAGTCCAGGCTAAAATAAGGTCTGAGGAAAAGAATGAGCTGCGTGTGAAGGATAGGAACAGAAATCATGAAAGATCTGTTTGTCCAGGCCAGTGTTTCACCATAAGAGATCACTTTAAAATAAATGATGAAATAATTCTTTGCAATTGCAAATTTACCTTCCTTGCTTACCACATTGTTAACTGTAGGAGCTGA	ATGGGTGTACGCTCTCTTTTCAGAATGTGGTTCATCTCAAAGCCCTTTACACTTTGGAGCCAGGCCTGTTCAATTTTACAAATAACACGTTTTGCTTGTAGTCAGGGTGCTGTGACAACATGA	TTGTCGGCCTCATTTTTCCTTGTTCGGGGTTTGAGGTGCCACCTTACAAAAGGATGGGTGTACGCTCTCTTTTCAGAATGTGGTTCATCTCAAAGCCCTTTACACTTTGGAGCCAGGCCTGTTCAATTTTACAAATAA
ENSMUST00000197120.1_GM42566-001	GGAAGTATGG	CATAAGATGT	CAATTGGTGC	ATGGTACACAAAATAAGTATACAGGCCTTTCCAAGGGTCTTGAACCCGAGGAAAAGTTAA	ATGTAA	GTGCCGAATTCCGGGAAGAGAAAATCCGGGACGAGAAAAAACTCCGGACTGGCGCAGGAGGGATACTTCATTCCAGAACCAGAACTGCGAATCAAGGTTATAAGGTTCCCGTAACACAGACTGTTGAGAAGGATTCAACTGCCGAATTCAGAACTCATCAGCTGGGGAACGACGGTGATAAAGGTTCCCGTAAAGCAGACTGTTAAGAAGGATTCAACTGTATGAATTCAGAACTTTTCAGCTGGGGAACGAGAGTACCAGTGAGTATGTTTGGCCTTGAATTTTTTCTGGTGTTAGGAGCCCTTTTGTTCTTTTTCACATGCTATCAAGTGATTAAGATAGGGCTGAAAATTCTAGAGGAAATTCAGGACAAGCTATCAGAAGTAAAGCGGGAAGAAA…
ENSMUST00000124246.3_GT(ROSA)26SOR-002	TGAACAATGG	GCGGGGATGG	CGTTCTGTGA	ATGGTTGTAGTTTCATGCTTTTAAAATGCTTAATTATTCAATTAACACCGTTTGTGTTATAATATATATAAAACTGACATGTAGAAGTGTTTGTCCAGAACATTTCTTAAATGTATACTGTCTTTAGAGAGTTTAATATAGCATGTCTTTTGCAACATACTAACTTTTGTGTTGGTGCGAGCAATATTGTGTAGTCATTTTGAAAGGAGTCATTTCAATGAGTGTCAGATTGTTTTGAATGTTATTGAACATTTTAAATGCAGACTTGTTCGTGTTTTAGAAAGCAAAACTGTCAGAAGCTTTGAACTAGAAATTAAAAAGCTGAAGTATTTCAGAAGGGAAATAAGCTACTTGCTGTATTAGTTGAAGGAAAGTGTAATAGCTTAGAAAATTTAAAAC…	ATGGGCGGCCGCGGCAGGCCCTCCGAGCGTGGTGGAGCCGTTCTGTGA	GTGAGACAGCCGGATCATTCCTTGAGGACAGGACAGTGCTTGTTTAAGGCTATATTTCTGCTGTCTGAGCAGCAACAGGTCTTCGAGATCAACATGATGTTCATAATCCCAAGATGTTGCCATTTATGTTCTCAGAAGCAAGCAGAGGCATGATGGTCAGTGACAGTAATGTCACTGTGTTAAATGTTGCTATGCAGTTTGGATTTTTCTAATGTAGTGTAGGTAGAACATATGTGTTCTGTATGAATTAAACTCTTAAGTTACACCTTGTATAATCCATGCAATGTGTTATGCAATTACCATTTTAAGTATTGTAGCTTTCTTTGTATGTGAGGATAAAGGTGTTTGTCATAAAATGTTTTGAACATTTCCCCAAAGTTCCAAATTATAAAACCACAA…
ENSMUST00000170103.2_GM17251-001	GGAGAGATGG	GAAGGAATGC	CCTCGCCTGT	ATGGCTCAGTGGTTAAGAGACTGACTGCTCTTCCAGAGGTCCTGAGTTCAATTCCAAGCACATGGTGGCTCACAACCATCTGTAATGGGATCTGATGCCCTCTTCTGGTTTGTCTGAAGACAGATACAGTGTACTCGTCACATATATAAAATAAATAAATAA	ATGCGGACCTTTTTGAAATGA	CTGTCTGTACCCCACAAGGCGCACCTTTGAATAGGTAATCGTACTCGTCGTCCCGGGTCCCCATTGTCCTGGCGCTTCCGGCGGGATCGGCGACTCCGCAGCCCCACCACAAACACCCGTCGGGGGCGGAACCGGCGCCGCGTAGAGCGGCGGTCTAAAGGCCAGTCAACGGTGAAAGCGGTAGTGACAGGCACCTGGACAAGCCAATCAGGCTGAGAAACCGAGCTCGGGGGGTAGGAGCCTCCTGGGATCCACCCTTCTAGCCCTCGGTCTCCCGGAGAAAGGCGGAAGGAATGCGGACCTTTTTGAAATGACAGATTCAGCAGCCTATCAAAAGCAGATGGGGGAAGGCGGGACGGAACACTTGAACAATGAAGTGGATTGACAGAGGTCTCCCTG…
ENSMUST00000197996.1_GM43520-001	TCAGCAATGC	-	-	ATGCGCAGAGAGGCAGTGCGCAGAGAGGCAGTGCGCAGACTCATTCATTCCCCGAGAGGAACAAAGGAAAATAGAACAGGCATTTCCAGTCTTTGA	-	-
ENSMUST00000195726.1_GM37404-001	ATGAGAATGA	AAGAAAATGG	TCTCAGGTGC	ATGAAGATTTTCAACTCAAAAGACCAGCAAACATCTTCAACAAAATTATTGAAGAAAACTTCCCAAATCTAAAGAAAGAGATGCCTATGAACATACAAGAAGCCTACAGAACTCCAAATAGACTGGACCAGAAAAGAAATTCCTCCCGACACATAA	ATGGAAAATGCAAAAAGATCCTAA	GTGCAGAAGATTCCATAG
ENSMUST00000173070.7_1110038B12RIK-002	AGCACAATGG	CAAGGCATGG	CACGGTTTGC	ATGGGATTTGAGGACACACGCCAGCTGCCTACACCTGAAGAAAGGGCTTTGCTGCTACGCACTGACAAGTTGGACGGCTTTTTATTGCTTTGTTGCCAGTTATCTGAACATGAGAGGCTGTAAGGTGTAATCTGCGAGCCCTGCGCCCAGACTGAACCAGGGCCTCCCTTGAACATGAGTATTAGACAAATGAAATAA	ATGGGTCCGCCTCGTGCCGCAGGTTCCTGGCCCACGCCAGCCGTACCCAGTAGCACAATGGGATTTGAGGACACACGCCAGCTGCCTACACCTGAAGAAAGGGCTTTGCTGCTACGCACTGACAAGTTGGACGGCTTTTTATTGCTTTGTTGCCAGTTATCTGAACATGAGAGGCTGTAA	TTGCCGTGTTTTCACCCTTCTTTGTTCTCCACCGGTCTGGGCAGGGTCTGAGGACTCCGGAGAGCAAGGCATGGGTCCGCCTCGTGCCGCAGGTTCCTGGCCCACGCCAGCCGTACCCAGTAG
ENSMUST00000180563.8_SNHG5-001	AGAAACATGC	AGTCGGATGA	AGGCTTCTGA	ATGCTTAAAACATGACCGTTTTAAAGGTGAATGCTGACCAGTGAGATGCCAGCCTGCGTGTGAAGATCCTACAGCAGAAGTGCATGGCCAGTGACACAAGAACTTGCGAGAGATGCCAGTCCGCCTGTGAAGATCCTGCAGCAGGAGTGCATAGCCAGTGACACAAGACGTGCGAATGAAAACTAGATGTGACCATCCAGAAAAAGCATAGACAAAAAAATGCAGTCTTAGTACTGGGATGTTTGAGATGGGGTCTATCTACATGTCTCTAGCTGTCCCTATCAGGACAGCATCTGGTGTGGCCTGCAGAGTTGATTCCTGTACTTTTTTTTTTTTGTGGGCTGTATGTAAATGGATTGTTTTGACAATCCATTCGACAGTGTTCTCTTCTGTGAAGGT…	ATGACCAAGTGA	CTGAGACTTGAACTTAGGGTACTGGTGTAAACTTCCTCGGAGAAGTGCGCAGCAGCTAATGATATTTCGGGATTGGAGTCTGGGCCCCAGTGAGATTCGTACTAAGCGGCCTGACTGAAGGCCGCATGCGTTCTAGTTCCTGAGTCCCCGCGTGGGTAGGTTTTTACAGCAGGGTTTGCAGCCTTTTGTGCTGTTCCGAAGGTACTAGAGTCACCGAAAGAGACATCCTATTATATGCACGTTCACAAGGACAATGGCGCCATTGTTCTTCGCGTCTTCAAAGCAGCTACAAGAAGAAACCAAGATGGAGGGGAGCCCAAAGCATCTGAGAGAATTGATAAATGA
ENSMUST00000182742.1_SNHG6-002	CTTGTCATGG	TGCAGCATGG	CAGACGGTGC	ATGGAGAGTGATTGAAACAAGCTGCCAGGACTACATTTGCCAATAACAAGCATGTAGGTGGCTGTAGTGGATGTCCAACTTTGGGAGCTGTGATGTCTAAAAACCCTTTATTGTTTTGGCTTACATATTGGAAGGTAAAATGAAGGCCATGAACAAAGTCAAGAAGCCATAAACAGAAGCAAATGGTGA	ATGGCGCACAGCGGAGGCCGCGGGCGGCCGAACCCGGCGTGTCCTTGGGCGTTTCCAGGTGCAACAAAACCTGCTCATTTGAAGGTGCTTGAACAAATATTTTCTAAACACTTGTCATGGAGAGTGATTGAAACAAGCTGCCAGGACTACATTTGCCAATAA	GTGCAGCATGGCGCACAGCGGAGGCCGCGGGCGGCCGAACCCGGCGTGTCCTTGGGCGTTTCCAGGTGCAACAAAACCTGCTCATTTGAAGGTGCTTGA
ENSMUST00000181587.1_1810014B01RIK-201	AGGACCATGC	TCCACCATGC	GGTGCATTGG	ATGCCTGGTCCAGTGTCTCTTAAGAACCGCCTAAGAGCATCTCTAGCGTTTGACTAGAAGATATCCTGACCGAAGTGTTGCCGTTTCAAACAAAACTACAGCAAGATCCATGACTGTCTTGTCATCTTCATCTTCCTGATAGAAGGCTCTGTGAGATAAATGACTTCATAGCCCTTCTTCAGAAGTCTCTCAACAAATGGAGAAGATTCCGCCTACAAGATTAAAAGAAGTATGTGTTTTCAAGTTCTGCCTTGGCACATTAGCTGTGTGAGACAAAGACTAAAGGTAGTGTCCTCTGGTGTCTGCCTAACTATCCCAGCTACACAATTAACTTATTTCCTCTCCCACATTGGCTGTATGCCTCCAGCTCCCAGGGACCCTAGCAGCTGCACTTCATCT…	ATGCCCGGGGGCGTACCCTGGTCCGCCTACTTGAAAATGCTTTCCTCCAGCCTCCTGGCCATGTGA	TTGGTACTATCGGCCTGACCTGACAATACCTGAAATCCCACCAAAGCCTGGAGAACTCTAAATGGAGCTTTTGGGACTGAAAGAGAGACGCCACGAACCTCATGTTTCACAGCAGTAGAAACTTAAAAATAACAGCTGTGCCAAGAATTCTGTGAATAATGTCTTAAATATGTATTTTAAACTTTATTAAGTAAAACTACTTCTTAAAACACTTAATTTAGGGGGCTCAATGGCTCAGAGGTTAAGAGCACTGTCTGCTCTTACAGAGGTTCTGAGTTCAATTCCCAGCAACCACTTGGTGGTTCATAACCATCTATGAGTTGTACCCTGTTCTGGCCTGCAAGCAGAATGCTGTATACATAACAAATCTTAATATTTTTTTAAAGATAGTCTTACTAT…
ENSMUST00000181149.1_B230354K17RIK-201	ATGCCTATGA	GGGGAGATGC	GTCAACTTGA	ATGATTTCTGCTCTTGTTACAGTGCAGTCTTACTGCCAAGCATACACCTATAGTTTCATGGGGTGTTCCCTACAATCAGCGTACTGAGAAGGAGACAGCTAGGGCCTGGTTTACTGATGGTTGTGCACTTTATACAGTCACCGCCCAGAAGTAGACAGCTGGAGCATTAAAAACCCTTTTTGGGACAACTCTAAAAGATGCTGACAAAGGGAATTCTTCACAGTGGGCAGAACTTGGCCAAATGAATGATTGTTCACTGATTCACGTGCTGTAAAATGGATTGGCTGAATAGTCACGGACATGGAAAGATCATGATTGGAAAATTGGTGAGAAAAACATCTGAGGAAGACATATGTAGATGTACAGAGGATGTGAAGATATTTGTGTCCCAAGTAAATG…	ATGCAAACGAGTCCGTTCTCTTTCTAG	TTGACTATATCTGGAATCACCTACAACCCAGAAATGGAGAAGAGCACACCTGTGAGAGATTGTCTGCTTAAAGTGGATGAATCCACTTCTAGTCCAGACCTTTGAGGTAGGAAGACACACATTTTTAATCTCAATCTCGAGGTGGGAAGACACAAGTCTTTAATCCAAATCTTAAGAGATGTCTTTTGTGAACATATGAGCCATACTTTCAGCTGGATGTCTGTATAAGGACGTAAAAGAAGGAAGCTTTTACTCTTTGTCTATCTGCTCTTGCCTTGCTAGCACATCCATTCCCTCACTGGTATTACAACCTACTTCTGGATTGCAGCATATACTGAAGACCACCTGAGACATGCAGCCTTGTGGGACTGAGCAACCACTAGATTTTTAGACTTTTTA…
ENSMUST00000190415.1_BC002059-001	AATATGATGG	TGCGACATGA	TGTGTGCTGC	ATGGAGCTTTTGTAAGAAATAAACACCATCAGATACATAAAAGCACGCATACTGGATCCTTTATGTCTTATGCTGATCTTCGAATACATAGAAGAACACACACTGGAGAAAAAGTCTATGATGATAACCAATGTGGGAAAGCCTTTGCAGGTCACAGCCATCTTCAGATCCATAAAGGAACATATACTGGAGAGAAACCCTATGAATGTAACCAATGTGGCAAAGCCTTTGCATGTCACAGATATCTTCAAACACATAAAAGAACACATACTGGAGAGAAACCCTATGAATGTAACCAATGTGGCAAAGCCTTTGTGTGTCACACCTATCTTCAAATACATAAAAGAATACATACTGGAGAGAAACCCTATGAATGTAATGAATGTGGCAAAGCCTTTG…	ATGATGAGGATATTGTCACTTCCCACAGAGGCTATAACTGGGAAGATCACAATATTGAGAAAGATTGTGAAAATTCTGGAAGTCACAGAAGGCATCTTCAAAGAGATGAACCAATTAATATTGGAGAGAAACCCTATGAATGTGTTCAATATGATGGAGCTTTTGTAA	CTGCTGGGTACTGTGAAGGAAACTCAGGCAAGTTCTGAAAGTGCGACATGATGAGGATATTGTCACTTCCCACAGAGGCTATAACTGGGAAGATCACAATATTGAGAAAGATTGTGAAAATTCTGGAAGTCACAGAAGGCATCTTCAAAGAGATGAACCAATTAATATTGGAGAGAAACCCTATGA
ENSMUST00000155621.2_PTPMT1-002	GTGTCTATGT	ATCACTATGA	TCCTCTTTGC	ATGTGCATTGTAAGGCTGGTCGATCCAGAAGTGCCACAATGGTGGCAGCCTATCTGATTCAGGTACACAACTGGAGCCCAGAGGAGGCTATAGAAGCGATCGCCAAAATCCGGTCACACATCTCCATCAGGCCCAGCCAGCTGGAAGTTCTCAAAGAGTTCCACAAGGAGATCACTGCAAGGGCAGCAAAGAATTAACTACTGATTATCTCTCATGCTGACTTAAGAGTCTGAAGACTGTGGATAACAAAGAACTTGGATCTCCCTGAGATATAGTAACAAGTTTACAGGACAAAGCAGCTTAACCCGACCACACTGCAAATGTGCTGACTGGTAG	ATGAACGAGGAGTACGAGACCCGATTCCTGTGCAACACCTCGAAGGGGTCTTAA	TTGCCTCGGCAGCTGGTACTGGACGAGAACGTGCGCGGGGTGATCACTATGAACGAGGAGTACGAGACCCGATTCCTGTGCAACACCTCGAAGGGGTCTTAAGTCCTGATCCGATTCTCCTGCCTCCACTTTCCAAGTACTGAGATTACAGGAATGGAAGAAAGCAGGAGTTGA
ENSMUST00000126926.1_GM15417-001	TTTAAAATGA	AGATAGATGT	AGATGTGTGT	ATGATTTTCGGGCTGGAGAGATGGCTTACCAGTTAAGAGCACTGGCTGCTCTTCCAGAGGTCCTGAGTTCAAATCCCAGCAATCACATGATGGCTCACAACCATCTGTAATGGGGTCTGATGCCTTCCTCTGCTGTGTCTGAAGAAAGCATACTCGCATACATAA	ATGTGTGTGTGCTACCCACCTGGCAAGCCCTAA	GTGTGTGCTACCCACCTGGCAAGCCCTAAAGTTGAGATGTGGAAACGTGGGTGCACTGAATGTCTGTTCTACTAAAGAGTGTTGTTCTTCTGACCTTGGGATGAATCGCTTCCCTTCTTGGGCCTGTTTATTCAAGTTAATGTGAAATAATCCCCTTTAACATTAGTTATCTTTCCTACTTTTGTTGTAGGGTTGTTTGTTGCTTGGTTCTGAGATAGGTTTCACCACCACACTCCAGCCTGCCTACTTTTGAAGTTTACTTTTCCTCCTGAGCACACAGACACTCACTCAGGTGTGGAGGTCAGAGGACAGCTTGCACGAGTTGGTTCTCTCTTCCCATCATGTGTGTCCTGTCCTGGGGATTGGAATGAGGAGGCTTGACAGCAAGTGCCTTCATCT…
ENSMUST00000152790.7_2010001A14RIK-001	ATGTGCATGC	AGTGGGATGC	TGTGGAGTGG	ATGCTTTTAATCCCAGCACTCAGGAGGCAGAGGCAAGTGGATCTCTGTGAGTTCTTGGCCAACCTGGTCTATATGGTTACATGGATAGTGGGATGTCAGAAGGGGAATTGTAGTGAATCACCCTTCTATCCAATCAACTGACAACACAGCAATGATCCCACATCATCCCAGCCCGAGAAAAACTCAGGGTTGGTGCCGGTGCTGAGCAGCTACTGGCCAGGAGCTGGATGTCAGATCCCTGGGAGGATATGAGAGGATGTTTCCAGAAACACCGAACTAAAAAGGAACGTCCAACCCTGAATGTGGAGGACATCCTCCTCTGGGCTGGGCTCCCAGACTGAGTAAGAAGAAAATAAGTTGAGCTCGCCCCCCCCCCCCCCAGCGCTGTAGATACAGTGT…	ATGCTGAGATGGGTCTGGAGGGATGCAGGATGTTCTAGGCCGTTAGGATGGTAA	GTGGGATGCTGAGATGGGTCTGGAGGGATGCAGGATGTTCTAGGCCGTTAGGATGGTAAATAGGGACCTCGCTCCGCGAGGGATGCTGAACGGGGTCTGGAAGAATGCAAGATGTCCTGGTCCGGGCCAGGAATGGTGTGA
ENSMUST00000135037.7_2810001G20RIK-001	TTGGGAATGA	GATCGGATGG	AGCTCTCTGC	ATGAACCCTGGCGCTGAGACAGCCATCCTGAAGCTAGAACAAGCCGGAAGAACAAATAAACCCCAGTTTCTTGTATCCTGGCTGATGTATTTAGTGAATGGCCTAGGGGGCTGAACAACCTGCATTAAAGCTTGCTGCAGATACATGAGACAGAGTCAACTGAGCTTGGGGCAGCTCTCCAAGACGGATGCTGTGCCCAATTTAAAAAGACAAAGTCAAATAGGATGAGGTTTGGGTTTGAACTTTTGTTTTTTTTTTCAGATGACCTCAGTATGTAGCCTACGACTTTTTTTAAACTGGTGTTTCTCCTGCCTGGGCCCTCTGAATACTAGAAATGCAGGTATGCACCATGGGGTTGAGGTGTTAACCATTTCTAAAATAAAATAA	ATGGTAGAGCTTTCGCTTTCCCCTCAGACGCTCCAGATGTAG	CTGCCCGGGAGGGACAGATCGTCGGAGCCCGCGGGCGGAAGGCGAGTCGTGGCGGGGTTAGGGCTCTGGAGTCCGGCCCGGCCCGGCAGTCCCCTGAGCTTGAAAGAATTGAATGCCTCCTCAGTTGTCACCCAGGCTGATCTTGCGCAGGCTGTTGGCTTCTCGTGGAGTTTGAGTTTTTGGACAGTGACGTAGGATGGCTGTGTTGCCCAGACAAGAGAAGAAAAAGAAGAACCTGTTGCTTAA
ENSMUST00000149940.1_MIR22HG-001	AAGCAGATGT	CCAGCAATGG	GCCGGTGTGT	ATGTGGCTGAAACCGTTTTCCCTGATCATAATACAACAAGCAAATGAAAGCCAGAAGAAGGCTCCTGTGCCTTGTGTGTGGCAGTACCAACCATTGTGAGAGATGCCTTTGGACCTGGTAGTTTGCTGTCTTAGAAATGTATCCTAAAATAAGGATTTGGTTATAAAATGTTCATCTCAGGGTTGTAATAGAGAAAAATGGAACGCAGCTGTTTGTTTGGAAGTCCATTCCTTTTCTGCTGTCATGAAAATGTATAGCTAGGGCTTGCCTAAGTAAATTATATTCATCTGATGGTGGTGTTCTGTGCAGCCATCCAAAGTCTTACAGAAGAAAAATTGAGTGGAAATATAAATATTGAATACTAAAAAGATTATAAAAGTATGAGTTTGTGACTGTTTT…	ATGGGCGGTGATTGGCCCTGGGTGGTTCATTCGCAGCTCGTGCGTCACGACGCCGCCAGCTGA	GTGTGCTGGGCGCTGGGAAGAGACAGAGCGGTCGGCCGTGCGGACAGGTCGCAGTGATTTTGCTCCTCTGTCCACAGCAACCCCCGCACCCAGCATCAGGAACCTGTGCCTCCCACACCCTCACCTGGCTGAGCCGCAGTAGTTCTTCAGTGGCAAGCTTTATGTCCTGACCCAGCTAAAGCTGCCAGTTGAAGAACTGTTGCCCTCTGCCCCTGGCTTCGTGGAGGAAGAGGAGAAGCAGCAGCTTTGCCTATCATCCGGAAGTGTGTCCCTCCAGCACTGGGTACATGGCTCTGCTGTCCTCATCCAACATGGAGCCTCAGAGGTGAGAAAGGGCAGCCTGGAAGCAACAGAGGCAGGCACAAGACAGTGGAGGACCTGGCCTGGAACCACAAGGGC…
ENSMUST00000094769.10_9930104L06RIK-003	TTCTGAATGC	TTTTTGATGT	ATTGCCCTGT	ATGCCTTGTTCTTGAGGGAGGTCCCCTGTTGCTGTTAAAAGCCACTGAGGTGTCTGTGGGGAGCTGGGTATCCCACCCAGGACTAGGGAGGCAAAGACAGGTGGGTCTTTGTGATTTTGAGATCACCTTGGTCTCTATAGCTCCAGGTCAACCAAGGCCACATACTGAGACTGTCTCAAAAAGGAAGACAAAAAGGTAAAGGGACCTTGCATTGGCCACGGTCTTCTGAGTTTGGGGTAACCGGCCAGGGGAGGGAATGCCGGCTGTGATGGTTGGTTTTTATGGTCCACTTGACAAAGCCACCTCGGAAGGGAGTCTCAGTGAGGAATGTTCTAGATTTGGTTGGCTTGCAGACATGCAAGATTTTCTTAACTGAGGTGAGAAGACCCATCCTGAATG…	ATGTACTCAGCGTTGACATCGCAGGATTTACGTTTTCCTGTTGATTTAGGGCTGGAAATCTTAAAGAGAGGCGACAAGACTGACTCCAGAAGCACAGGTCCCGGAACAGACAGACCCCAGAGACTCGCAGTCTAA	CTGTCGTGAAGAAACCCCTTCGGAAGACCCGAAGCAACGGTCTTCCTGCAGAGAGAAGAAAATGGCTCATGACCAGCCTCTGCTGGTTGTGCAGGAGGCCCTGAGGAAGTGCTTCCCTGTGGTGGAGGAACAGCAGAACCTGTGGCAGAGCACCCTGCAGGACTGCTCGCCCCTCCTGTCCTCTCTCAGTAACCTGGCTGAGCAGCTGCAAGCCGCACAGAGTCTGCGCTTTGAGGATGTGCCAGCCCTGCGTCCCTTTCCAGACTTACAGGAGCGGTTGAGGCGCAAGCAGCTGGAGGCTGGTGACGTTGTTCTGGACAAGCTAGCTGAGCGGCTAGCCACCCTCCTCAAGGTCCGTAACACCATCAACAGCCACGTGGAGCAGGTGTTTCAGGCCTA…
ENSMUST00000180974.1_C920006O11RIK-001	AAAACAATGG	TACGAGATGG	CTGCTCCTGG	ATGGTTAAGGAGCACTGGGACTCTGACAGGACCTGGGTTCTCTCCGACCCCTTTATTCCCCATGCCCACTGCCCCACATGTGTGTACACATGTGCTTCTGCTTGTGAGCACGCAGGAGTTCATTGTAGAGGGCATCTCCCTTACCTGTTGTCTCTCTTTGATTTAAAAAAAAAAAATCTATTCTTACAAACCCCTATATATACATGTTGCCTGACTTAAAGTCAGGTCTGGGTTACTGCCATCAGTCCCAATGTTCACAGAAATGGGAAACGAGAGGGGTGGACCAGTGGGGACAACCTGTAACTTGGACTTCTTAGATCACTCCTGTCCCTCCCAAGACACCTAGGACTCATCGGGTCTAATTTAGTCTAGGAGGTGTGTTTCTAGATGCATCCCTGG…	ATGGGTTCTCTGCCTTCGGTGCGTGTCGGCGCCTCTGCCAAGGCGGAGCGGACGGCGAAAGAAAGGCCGAAAGCCATCGTGACGTCGAGGCACAAGCTCCACTGTCCTAACAGTAGAGGTCGCATGGAGTTCGTGAGACGGGCATTAGCTGCCGCTGGAGCTGTACCCAGCCCACCGTATTTTCACAAATTAGCCAGACAATACGCCTTCTCTTCGCATCACTACTGGTCCGGCTTCCTGTGGAGATTTTCAGATACAAGCAAACAAAACATTGCATAA	CTGGCCCAGGCGCCCGTGTCCGGTGCGGTCCCATACGAGATGGGTTCTCTGCCTTCGGTGCGTGTCGGCGCCTCTGCCAAGGCGGAGCGGACGGCGAAAGAAAGGCCGAAAGCCATCGTGACGTCGAGGCACAAGCTCCACTGTCCTAACAGTAGAGGTCGCATGGAGTTCGTGAGACGGGCATTAGCTGCCGCTGGAGCTGTACCCAGCCCACCGTATTTTCACAAATTAGCCAGACAATACGCCTTCTCTTCGCATCACTACTGGTCCGGCTTCCTGTGGAGATTTTCAGATACAAGCAAACAAAACATTGCATAACTCTGTGTGCAGCCCTTACCCGGATGTGTGCAGCTTTAG
ENSMUST00000183087.1_BVHT-001	CTCAACATGG	GGGAGGATGG	CGGAGGGTGA	ATGGGTTCTGGGAACTGAACCCAGGTCCTCTGGAAGGACATCGAGTGCTCTTAACCACTGAGCCATCTCTGCAGCCTAACCCCATCCCTTGGAGGCTGAAGCAAAGCAAGTTCAATGACCGTGCGACCTGGCTCTTGTTTGGGCCTAAGGAAAAGCCGACTGTAAGCCGGGAAGCATCTCTGGCAAGAACAAGGAAGGATTAAGCACGTCTGTGGTTGTGCGCAGGGATCACAAGGTGCTCCTGCAGTGGGAAGAGCCACCACTAGGGGCGCTCCAAGTCTTGTATTTTCTACCTTGAAAACTCGTTTCCCTGTGGCTGCCCTCCAAATCCAACGGAGATGA	ATGGATGGAACAGGAGGAGCATCATGA	GTGAGGGGACGGAGCGTGAGGGAACGTCGTGAGATGGTGCTCGTGGAAGCCAGCAGAGGGTGTAGGGTCTCCTGGAGCCACATCTCTGGAGTTACATGA
ENSMUST00000155691.1_4933421O10RIK-001	TGCTTGATGT	GCCGTGATGT	GAGGGGGTGT	ATGTCTCTGTTTGGATTCCTTAGTTTCCAATGCGTGCCCACTGGCTTCTAGCTTTGTAACCAGAGCAGAGCCGGAAAGCTGGTCCCTGAAGTCTCTGGAAGGCAAGGCTGGTCTGCGTGGACCTTTAGCGTCCCGGCCTCTTCCTTCTCAGGAAGTCTTCTTTACCTGGATTTGGTGGATCCAGGGGGTGACACCTCTTACTTAGTATTTAGATGACTGTCCATAGTCTATCCATAGCCGACTAGCCCAGTGGCAGAGTCTCTGACTTACATTATCTGAACTCTTGGGAGCCAGGTGTGATGGCATATGCCTTTAATCCCGGTACCCGGAAGTTGGAGCCAACCTGGTCTACAAAGTCTACAGATCAAGTTCCAGGGCGACACAGAGAAACCCTGCCTC…	ATGTGCGCTTCTCCGAGCCCGCAGTTGGCCTCGGTGCGATGGACGGGAGTGGCCCCTAGCTCCGCGGTGCGGTTAGCTAAGGCAGCGTTTTTCGGGGTGCATCAGAACCTCCCAGAAATAAAACCAAGGGGTCGCCTGGAATGTTAA	GTGTAGTCGTTCCCATCCGCCCGCCAGCCAGACTCGGAAGGCACTTTGCCCTGAGGCTCTCCTCTTCCTCCCAACAATGGAGATAAGGATGTTTCTCTTTTATTTTATTCTTGAAGCCACATCACCTCGTCCTTGGGGGCTCTTCCTTAGGTAAAAGACAGCAACAAATCCGGCATTGAGTTATGGGCCCATGGCAAAGCTTAATTATAATCACTGCAAGAGAAAAGTCAACTCTTAATTTTTTTCTAAATATAAACATGTACAGAGAGGGTAAATATGATTTTTTTTTAAAAAAGGAGTAAATGCTAAAAGTTACTAATTGCTTGACTGTTAACTGGGTCGGAAAGATTAATTTTCCCAGAAATGTAGGTTTGTCAAAAGAATACTTTGTTTCTTCAG…
ENSMUST00000206838.1_GM45051-001	GCTCCGATGC	CTATTGATGC	GTTTAACTGG	ATGCCCTTTTTCCGGTTGCGTAGGGCCAGGCGCAGCGGAGCAGAGATGCTTTCGAAATTTGAGAACCTTCATCTGTGAGCGCCCGTAGAGCTGGAGGTCCTCTTACTTTGTGGTATCACCTGAACGAAAGAAGGAGTATATATAGCTAATACCAGGAAATTATTTTTAAAAATTCGAGTCATCCACGAATACTGAAAATGCATTCTATTAGTCTAGAGATGTTGACTTTCTTTTCCTAGCCCTTTAGTATAA	ATGCAGTGGCTGCTGTAA	CTGGGGTCACTGGCCCAGGGGGCGCTGCTATTGATGCAGTGGCTGCTGTAAGGGCCAGGTGGGCAGGAGCCCTGACGCAGAGAGAGGGGCTTGCCCGGGGGCGGGACCGCGGGCGGGCGGGCGACAGGCGGCGGCTCACCTCGGTGGCGCGGCAGGTACACTTGTAGGTCTGGCTTGCGGGGCCGCGTGGGCGCGGGCGTGTGGCGCCTCCTCGCCTTCTCCTTGGCCGCCTGCTTCACCTTCTTGTCGTAGTCGTCCCTGCGGGGAGCCGAGCGGGAGTCAGGCGCTGTCACCCGGCCGAATCGGGCCGGGCCGGGCCTGGGGCGGGGCGGTACCGATCGAGCTGGTTCCGACGGATGTGGTGTACGAAGCCGTGGCTCATGTCCAGACGCCCGCCGG…
ENSMUST00000185414.1_2610306M01RIK-001	GGCCTCATGG	AAACCGATGG	AGAGCAGTGG	ATGGACAGAGGCACTCTGGGAATTGTGGTTTCACAGGAGTCCGGACTGACACCTGAAGGACGCGGTTTAGCTGCCTCGCCCCAGTTGGGTTTGGGAGTTCCCCGACGTCATGGGAGCGGAGGTACTGAAGGCTTGGGGGCTGGGGAGAAGTGGGTATGATGCCAGCAGGGAGCCGAGCGGAATCTCGGTGCTGAAGGAAACAAAGCAGGTGTCTTCCGGTCCCCGACCACGATGAGAACTGAGAAGCCTGAGGGTCGAAGAAGGAACTGCGGGAGATCCAGTACACGGAGCATCTAGGGACCAGGCTACATCCATCCTTGGGCTCCACCCCAAACCATGGCCCTCTGCCGACCCAGATTTGCCTGGTCCTTACCAGATATATTCACGCCTTTAAAGGGA…	ATGGCAAGAAGGGAACCAGAGCAGTGGAACTCGGGACAGAGACACTTGGAAGAGAGCGTTGCCGTAGTCCTGCCGCTGAGCACCCTGGGAAGAGTAGTTCGGGGTAATCTGGCATCTGGACTACAATTCCCAAGATGCCCCGGGAGCGAGCGCACCTTCGGACGCCGTCTCCAGGGACTGGAGATGATAGTGGAGTGGTGCAGAAGTGAGGCTTCGGGTATTTAA	GTGGAACTCGGGACAGAGACACTTGGAAGAGAGCGTTGCCGTAGTCCTGCCGCTGAGCACCCTGGGAAGAGTAGTTCGGGGTAATCTGGCATCTGGACTACAATTCCCAAGATGCCCCGGGAGCGAGCGCACCTTCGGACGCCGTCTCCAGGGACTGGAGATGATAGTGGAGTGGTGCAGAAGTGAGGCTTCGGGTATTTAAGTACATCTGCTAAAGTCACCAGAGACTAG
ENSMUST00000194067.1_GM38279-001	TTCCTCATGT	AATATAATGA	GATTTCCTGT	ATGTGGGAATTAACCCACGCGGTATTCGACCTCTACAGGTCTGGCAAATGGATGTTACACATGTTTCTTCCTTTGGAAAACTTCAATATCTCCATGTGTCCATTGACACATGTTCTGGCATCATGTTTGCTTCTCCGTTAACCGGAGAAAAGGCCTCACATGTTATTCAACATTGTCTTGAGGCATGGAGTGCTTGGGGGAAACCCAAACTCCTTAAGACTGATAATGGACCAGCTTATACATCTCAAAAATTCCAGCAGTTCTGCCGTCAGATGGACGTGACCCACCTGACTGGACTTCCATACAACCCTCAAGGACAGGGTATTGTTGAGCGTGCGCATCGCACCCTCAAAGCCTATCTTATAAAACAGAAGAGGGGAATTGAGGAGACTCTACCCC…	ATGAAAATTCACCTCAAGTGGTAG	CTGTTTATATTACTCATGTTAGAGCCCATTCAGGCCTACCTGGCCCCATGGCTCTGGGAAATGATTTAGCAGATAAGGCCACTAAAGTGGTGGCTGCTGCCCTATCATCCCCGGTAGAGGCTGCAAGAAATTTTCATAACAATTTTCATGTGA
ENSMUST00000152600.1_GM15344-001	CCCTAGATGG	CAAACCATGC	CTAACATTGT	ATGGATGTGTGGTATATCTGGCCTTGGAAGATGCTAATGAGCATGGGTGTGTATAGAACGTACAGGAAATTTAATTGGAATTAATTTAAAAATAAGTGAATTTTTAGGGACCCATACTGGTAAAGGCGTATGGAGATAGAATAGAAAGAATGCTTCGCCTCAGTTTAAACATTGACCCTGAAGCACAGGTTTGTGTGCCCTTAA	ATGCCTGGCTTTCTAAGACTTAGGTTCTACGTAAAGAAAACTGCTGTATATTTTCTATCTAACATTGTAACGCCATTTAAAACCCAACTGTCAGTGTCAGGAAAGTTACTGACCATTCAGCACTTACTGCATTGA	TTGTAACGCCATTTAAAACCCAACTGTCAGTGTCAGGAAAGTTACTGACCATTCAGCACTTACTGCATTGACACTGTAGTTCTGGCCTTTGGGAGCATCAAACTGTTTCGATGA
ENSMUST00000214845.1_CAAA01180111.2-001	CCTATGATGA	CACTTGATGC	-	ATGATGTGCATGTGAATTTCACTCAAGAAGAATGGGCTTTGCTGGATCCTTCACAGAAGAGTCTCTACAAAGAGGTGATGCTGGAGACCTACAAGAACCTCACTGCTATAGGCTACAACTGGGAAGATCATAATATTGAAGAACATTGTCAAAGTTCCAGAAGACATGGAAGGTATATCTTCTTTTAATGTTGCAATGGACACGAGCCATGTGAACATAGGGATATTGAAAGAAGAAATGTACTTCTCTTTCTCTCTCTCCAAGAACAATTAAAATATATGTAGTAGTCCCCATTTGAGCAGACTTTCTCCGTGTGATACAAGTTTATAATTAGTTGGTTTTCCAACTTCCTTGGGAATGTATCCATAA	ATGCTGTGA	GTGCTCTCTGTCTTGCCACTTGATGCTGTGAAGTGCGCTCAGGCAAGCTCCGAAGTTGAGACATGGATGCAGTAA
ENSMUST00000182580.7_SNHG6-001	TAGTGGATGT	TGCAGCATGG	CCCGGCGTGT	ATGTCCAACTTTGGGAGCTGTGATGTCTAAAAACCCTTTATTGTTTTGGGTGCAGCTTACATATTGGAAGGTAAAATGAAGGCCATGAACAAAGTCAAGAAGCCATAAACAGAAGCAAATGGTGAAAATTAATATCTAATTTAATATTAATAAGTTATATATAAATAAACAGTTATTCTTAATTGCTGTGGGCAGTAATTTCTTTAA	ATGGCGCACAGCGGAGGCCGCGGGCGGCCGAACCCGGCGTGTCCTTGGGCGTTTCCAGGTGCAACAAAACCTGCTCATTTGAAGGTGCTTGAACAAATATTTTCTAAACACTTGTCATGGAGAGTGATTGAAACAAGCTGCCAGGACTACATTTGCCAATAA	GTGTCCTTGGGCGTTTCCAGGTGCAACAAAACCTGCTCATTTGAAGGTGCTTGAACAAATATTTTCTAAACACTTGTCATGGAGAGTGATTGAAACAAGCTGCCAGGACTACATTTGCCAATAACAAGCATGTAG
ENSMUST00000184181.1_1500015A07RIK-002	TGATGGATGA	CCGGGCATGG	GCTGCTCTGC	ATGAAAAGTGGGAATTGTTCAGGGAGTAACGTCCTTTGTGAAGAAAGAGCCAGTGAAGAGGGATAGTGGGAAGAAAAAAAAATTCAAATATGGGGAAGGGGTATGGAAACGTGAAGACTGGAGAATTGGCGCAACCTGGTTGCATCTTCCCGTTACTCCCACGTGTTTTTCTTTTGATGGTTTGTTTTCCGACCTGTGTGTTAATGATGTATGTTGTTTCCTTTTAAAAATCTAAGCGCTCTCAGGGCAGAACTATATTGTTTAATTATGATTACAGTAATTTGACAACAGGTATAGTGACTCAGGCCTGTAATCTCAGTCACTTCCTTTTAAGGCAAGAGGATCACAAGATTGAGCCCAGCCTGAGTAACTTAGTGTGGTCATCTCAAAATACAAGAG…	ATGGCGCTACTCTGCTGTCCGGTGGTGGATGTAGGCGTGAGGACGCTTGTCTCACGAAGCTCGTAG	CTGCTCTTCCGGGCATGGCGCTACTCTGCTGTCCGGTGGTGGATGTAGGCGTGAGGACGCTTGTCTCACGAAGCTCGTAGTAGGTATGGGGTCCTCGCCTCATCCTCGAGAAGCGATCGCGCGGTAGATGTAAAATGTGACCAATGCGTAAAGGAGAAGGGCACGGCGCTGCGAAAGTTTAGGGCCGAGGAGATGGCTCCCCGGGCCAAGGCGCTGGCCGCGGAGCCTCAACATCGTGGGTTCGATCCTGGGACCCACTTGGAGAGATCCGACTTCCTCAACACGTCCCCTGACTTCACTACGATCTCAGTCGTGTACGCGCCACCCACATTCAAAACCGCAAAGGACAGACTTAGAATACAAGCCGAATACTGA
ENSMUST00000123087.7_SP3OS-001	TCCACGATGT	CAAGGTATGC	GTTTCCGTGC	ATGTGAGTTGCAGATATCAAACTCAGGTGGCCAGGCCTGGCAGCAAGCTCTTCTGGCCGTTCAGCCATCTCACTGGCCCTGTGGAAATCTTTTGAAGAAGATGGACTCACATGAGCACAAGTTCAGAAATGAATAGTTTGAAAGTAGGTTCTTGGAAAATAAATAAATAAATAAATAAATAAAGACAATGGAATGGAAAGAAGCAAATCTCCTGCAAGCTTGTTTAATATACACTAACAGTGAATACATTAGAAGGCCAGATGA	ATGCCTGCTGCTCATGGAGGGAAGAAGTGA	GTGCTGCTGCTGTTGCTGCTGCTGCTGCTGTAGATACTCGCCGTGGCCGCCGCCGCCTCCGCCGCCGTCCACGTCCAAGGTATGCCTGCTGCTCATGGAGGGAAGAAGTGA
ENSMUST00000199072.1_GM43672-001	GAGGGAATGT	CTCCACATGG	CGGCAGCTGC	ATGTTAGATTAAACAATGTCACCTGATGGGAATGTAGATTATACTGGGTTTCCAAAACACTTCTGTCCAGTTAAGGGAAACAGCACTGAGGAAGCCAAAGACGAGGCCTGCCTCCGTCCTTCAGCTGCCCAGAGCATTTAGTATCTTACCATTGTGTAAGAGCTGTCCACTTACGGTATGCTGTTTGCTCAACATAAACCTCACACTGCAATGCAGGTTCTTTGTCCGAAACGCCCATTAAAATGGTGGGATGGGTGGGGAAAGCTGGTTCCCAGCCCTGGACCTAGACAACAGCTACAAGAAAATCAAGCCACACTTTGAGTGGCTAAGGATGCTCACCAGTCTTTACAGTCAGCGACAAGCAAGTGATTCCTAGCCTCCCAGGAGACATCTCTTCCA…	ATGGACTCCGCGTTCAAAGTGCCGCACACTTGGATGCGCGTAAACACGCCCGCTCCGGAGCGTACCTGGAAAGGTGCTTCGCCTGCCGTGAGCGAGTTCTAG	CTGCGGGAGCTCGGCGCGGGCTCCACATGGACTCCGCGTTCAAAGTGCCGCACACTTGGATGCGCGTAAACACGCCCGCTCCGGAGCGTACCTGGAAAGGTGCTTCGCCTGCCGTGAGCGAGTTCTAGGATGGGACCCGGAGCACCGCGCGTGGGGAGACGCGCAGCGCGCACGGCGAGAGGGGTTTGGTGAAAACGCAAAGCTGAAATTGAAGTTGTGCGCCCAAATGTGCGACTTGTCTGCGGGTCTTTTGGGAAGGTTTGATGGATCAGTTCTCATTGCGCGAAAATAAAGCCATAGACAGAATGAATGTTCACTAAGTGTGCACCGCGGTGTGATATCCACGGGAGTTTATATTATCTACTTTCTGCATGCGTCTGGCACGTGAAGGCGGTTTCT…
ENSMUST00000186444.1_2810414N06RIK-001	TTCCCAATGT	GAGAACATGG	CTTCATTTGA	ATGTAAAGTACAGAAGGAGTGAGCAGAGGATTCAGATATGGATCTGATTGGTTTGAAAGTATCGAATAACTGTTGCACACAGTTTACGCTGGCTAGTTTTCTATGAATTTGACACAAGGTAGAGGCATTTGAGAAGAGGGAACCTCAATTGAGAAAATGCTCCTATCATAGGTCAAGCACGTGGAGCATTTTTGTTTGTTTGTTTGGTTTTGTTTTTCCAAGTCAGGGTTTCTCTGTGTAGCCCTGACTGTCCTGGAACTTGTTCTGTAGACCAGGCTGGCCTCAAACTCACAAAGATCTGCTTGCCTCTGACTTCTAAGTGCTGGACCTAAAGGCCACCACCTCGCTCCTGCATTTTCTTGATTAATGATGGATGGGCAAGCATCCAGCACATTGAAG…	ATGGCAGCATCCAGGTGGGCATGGTGCAAGAGGAGCTGA	TTGAAGGCTGCTAGCAGAATACTGGCTTCCAGGAAGCTAGGATGAGAAAGCCCACACTCACAGTGACACATCTCCTCCAACAAGGTCACGCCTACTCCAACAGAGCCACAGCCAGCTCCCTGGGCCAAGCATAGCCAAACCATAACATGAGCTTTGCACAGCAGTACCACTAAAGACTGGTGGATTCTATGGAGCATCTGTACAAGAAATTGATAAGAAAATGTTACCTTCAGCCAAACCATAACATGAGCTTTGCACAGCAGTACCACTAAAGACTGGTGGATTCTATGGAGCATCTGTACAAGAAATTGATAAGAAAATGTTACCTTCAGAGCTTTCCTATCCCTTCTGCAGGGGGCTTACAGCTAATTTGAGGGGATAGGGTTCCCAGGATTCTGT…
ENSMUST00000105311.3_GM6712-201	CTTTGAATGT	CGTACAATGA	AGAAGATTGT	ATGTATTCAATATGATGGAGCCTTTGCAAGAAACCATCATCATCAGTTATATAAGAGCACTGGATCTTTCATGTCTTCTACTGATCATCAGATACATAG	ATGATGTACTGGTGA	TTGTGAAAATTCTGGAAGACCCAGAAGGCATCTTCAAAGGGATGGACCAAGTAA
ENSMUST00000172526.1_BC051226-001	CACAGCATGA	GAGCTGATGT	GGGTTGGTGT	ATGATGCTGGAGTGAGCTATTGTTTTTATTGTCGTCGGCGACACGCATCTCAGACTGCACCACTGTCGTTATGACCGAGCCCCCTGGTGCGAACCGTGGGCCCCCTGTTTGTCCCGGAGTCGTCTTGACCGAGCCGCGGAGAAAAGGAAGAGGGGGAAACCACTGTGATGCCCGCCCGGCCCAGGGTGGGGAGGCAAGGTCCGCAGGTGTTGATGAGGAAGCCTGAACGTCAACACTCTGCGCGGAGACTTCGGCTCTGCAGCCTTCCTTCCACGGTGGTGGGCATCTTGCCAATTTGCAGGACCAAGAAAGAAGCCCAGCTGCTCTCAGAGGACCCGAACTTCAATTTTAAACCCACCTCCTCTCATTGTGTCCGGCCTTCTGGGCTTACAGCATTTC…	ATGTCTCTATGGCTGTGCAGGGCTCCAGGGAACGAAATAAAAGATATGCTTTTCCTGCCCTGGGTTGGTGTAAGCCTTGCACCGCCTTCTCTGCTCTCCCTCCGGCCCCTGGAGTTCCACCGCCTGGCTGCCTACGCTGGCCCTTCCCTTCCTTCGAGAGGAGGCGTGCACCTCGAGGCTGTCCAGCCGGGCCTCCTGGGCCAGGTGCACACACACACGAACACACGCATACAAATGAGCACAGCATGA	GTGTAAGCCTTGCACCGCCTTCTCTGCTCTCCCTCCGGCCCCTGGAGTTCCACCGCCTGGCTGCCTACGCTGGCCCTTCCCTTCCTTCGAGAGGAGGCGTGCACCTCGAGGCTGTCCAGCCGGGCCTCCTGGGCCAGGTGCACACACACACGAACACACGCATACAAATGA
ENSMUST00000188260.6_A930005H10RIK-005	GCCACCATGT	TCAGGAATGG	CCCAGCGTGC	ATGTGAGTGCTGGGAATCAAACCTGATAATCCGGAAACCTATCCAGTTCTATACATCCAGAGCTGGATTCATCACCTTCTTTACCTGCGTGGTATCTGACTCTGTATCGGTGCATGGAGCTGTTTGAGAAAGATCAGAGGATGTGCCCTTGTTGGAGGAGATGTGTCCCTGGGGGAAGGTCTTGAAACTTCAAATGCCCACTCACTCCATTCTCAGCACCTCTCTTCCTCATGTCTATGAATCAGGATGGGAAGTTCTCAGCTACTTCTCTAGCACCATACCTGCCTGCCAGATGCCGTGCTCCCTGCCATGATGGTCATGAACTCACCCTTTAAAACTGTAAGCCCTCAATAA	ATGGGTCCAGCTGTGCGCCTGGAAAGGACCCAGCGTGCCCACGCTCCCGGCAAGCCAGGACTCAAACATCCCCAAAGGGCGTCCGGGCTGATGACGATAGCTCCCAATCGCCCTCCAGACGCACACTGGCAGGAACAACCGGAGGGACTTCCCTGA	GTGCCCACGCTCCCGGCAAGCCAGGACTCAAACATCCCCAAAGGGCGTCCGGGCTGATGACGATAGCTCCCAATCGCCCTCCAGACGCACACTGGCAGGAACAACCGGAGGGACTTCCCTGACCGACCCCGCGTTTGCTCAGCTTTGAATTCCCGCTCTGTAGATCTGTCGCAATTTAACCAGAAGTCACCCTGAAGACGGTACCAAAATCTCTGGAACTGGAGTTACAGATGTTTATAA
ENSMUST00000212180.1_RP24-122D14.3-001	CAAGCCATGT	-	TGTGTGCTGT	ATGTGAGCATAGGGATATTGAAAGAAGCAGAACCTTCTCTCTCTCTCAAAACAATTAAAATATATGTAATAGTCCACATTTGAGCAAACTTTGTGATACAAGTTTATAATTAGTTGGCTCTCCAACTTCAGTGGGAATATATCCATAAACTCACTGCAGAAAATCCCTATCAATACTAGGATTGTGGAAATTCTTTTATGTTTGTCCTGGTTTATTATGTCATTGTAGTATATTTCATAATATAGGAAAATTTATGAATATACCCAGTGTGGTAAAGCTCTGAGCTCTTCTATTTCTCTTGAAATATGTGAAAAACCTCATAGAGAAAAAGGATGTAAAAAATCTTAAGATGTGAGTTGTCTTTACAATTAGACCAAATTGTAAGATTAATTCCTACAG…	ATGGTCCTGTGTGCTGTGTTCTCTGTCCTGCCTCTGGATGCTGTGGAGGGTGCTCAGGCAAGCTCCGAAGTTGCGACATGGATGCATTGA	CTGTGTTCTCTGTCCTGCCTCTGGATGCTGTGGAGGGTGCTCAGGCAAGCTCCGAAGTTGCGACATGGATGCATTGACCTATGATGATGTGCATGTGAACTTCACTCGAGAAGAATGGGCTTTGCTGAATCCTACACAGAGGAATCTCTACAAAGTTGTGATGTTGGAGATCTACAGGAACCTCAAAGCTGTAGGATACAATTGGGAAGACCAAAACACTGA
ENSMUST00000180601.5_9230114K14RIK-001	GTTCTTATGG	TAGGGTATGA	ACACAGCTGG	ATGGATCATCGACTGTACCCAAGACCAGAAACGGAAACAACTAGATCATCTTCAACTGAAGAACGGAGACAGAAACGTGATACAGGTACACAATGGACTACTTTTCAGCTATGAAAAATAAAGACATCATGAATTTTATAGGGAAATGGATGAATCTTAAGAATACCATCCTGACCTAGGAGTCTATCATGGATGTCCTCTGAGAGGCTCTATCCAGCAGTTGACTCAGAAAGATGCAGGCACCCACAACCAAACAGTGGATCAAGCTTGGGGACTCTTATGGAAGAATGGCAGAAAAGATACACTTCCTAAGGAGATAGGAACTCCACAGGAAGACCAACAAAGTCAACGAACCAGGACCCTTGGGGATCTCAGAGATCAAACCACTATTTATATTAA…	ATGAAGCTCAGGAAGGATAAGAAAAACAAGATCACACAGCTGGCAAGTGGCAAAGCAGGACACAATTTATAA	CTGGCAAGTGGCAAAGCAGGACACAATTTATAACTCCAGAACGAGAATTTGCAGTTGTTGCGCCAGATGCCCTGTAGCGGGGCTGCCACCAAGAAGGTGGAAGAACACCTTTAATTCCAGCACTCAGGACACAGAAGCAGGTGGGTGGATGTCAGTTCCAGGCCCTCCTGGTCTACTTAGTGAGTTCTGGGATGGCCAGAACTACATCATGAGACCTGTCTCAGAAAAAAAGAAAGAAAAAGAAAATGCTCACAGGTACACCCAGCTGCTTGGCTTTGAATTGATTTCAGATACAGTCAAGTTGACATCAAGACTATCCACCAACCAATCTTTAATTTATTCATTCAATGGATATTTTTAAGTCTATGTCTGGCATTAAGTTAAGTGCTAGAGAACCCG…
ENSMUST00000180465.7_4930480K23RIK-201	CAGGAGATGT	GAGGCTATGG	TATGGACTGA	ATGTGTTAATTTGCTCAAGTAGGGACACCACATCGGGTACTGCAGCTGCAATCAGAGTCCCTATTTGATTGACTCTTTCATAGTCAACTGTTATTCTCCATGATCCACCTGTCTTCTGTACTGGCTAGATAGAAGGGCTAAAAGGAGATGTGGTGGGAACCCCCACCCCAGCATCTTTCTAGTCCTTGATGGTGGCACTAATTTCTGGAATTCCTCCAGGGATGCAATACTGGTTTGGGGTTACTATTTTCCCTGGCAGAGGCAACTCTAAAGGCTTCCATTTATCCTTTCTAACAATAATAGCCCTCACCCACATATGAGGGGACCAGTGTGAGAATTCTGCCAACTTTTAAGTCTATCTATCCCAGCTATACATTCTGGAACTAAGTTGTGGAAATA…	ATGGGAGCTGCAGGTGGATACACAACCTTGGATCTGGTGTAG	CTGAGAGAGATCGATAGAGCCGTGGGAAGAATGGAAGAGCCAGAGGACGGGGATGAGCGCTGTGAAATGCTTTCTTCGGGACAGGATACGTTGACTGCACTCATGAGCTCTCTGCAGCTGTGACTCCCTGCACAAATTCAAGTCATCATTCCAACAGGCTTCCAGTAGAAGGCAGGCCCAGCTTAGATCTGGATTAAAGATCTGAACTAAAGGTGTGTCTTGCTACCTCAAGGATCTGAATGAGAGGTCTCATGGCCTTAGCTGGTATTTATAATCACCTTCTACTACTCATTCTGTATATGCTCCACCTCAAGCACTTCAGCAGCGTTTTGGCTCTTTGCCTGGAGAAGTGATTCACACCTTCATTCCTGAAACCTGCCAGAGGCTCCAAATAGCATC…
ENSMUST00000120155.2_GM13320-001	-	-	-	-	-	-
ENSMUST00000209166.1_2310010J17RIK-003	AGAATTATGA	AAAGAGATGA	GCCCTCGTGT	ATGAAGTTGAAACCACAACGTGGAAGACACCTGGGGTTGACAAACGAGTCATTGGAGACGCGCTTCCTAGGAGAGCTGTGTGACCAGGAACACCTAGAGTAGTGTATTTGCTTTGTTAAAGAGTGA	ATGAATAAGACTTCAGAGAATTATGAAGTTGAAACCACAACGTGGAAGACACCTGGGGTTGACAAACGAGTCATTGGAGACGCGCTTCCTAGGAGAGCTGTGTGA	GTGTCAGAGGCTGACGCCGTGGGCTTGACAAAGAGATGA
ENSMUST00000198677.1_GM42428-001	AAACCAATGT	CTCCTTATGA	-	ATGTGTCTATGTCATTCATCTGGCAGTCTGCCCCGGATATCGGGCGAAAGTTAGAGCGGTTAGAAGATTTAAAGAGCAAGACCTTAG	ATGACCCTGAGGACCCAGGGCAAGAAACCAATGTGTCTATGTCATTCATCTGGCAGTCTGCCCCGGATATCGGGCGAAAGTTAG	-
ENSMUST00000176760.1_GM20632-001	GCCGCCATGT	CGACTTATGT	GGGACAGTGT	ATGTATACCGGCGCGCCGGCACCCACACGCTCCGCGTAGTTGCCCTTGCGCAGCAGCCGGTGCACACGCCCCACCGGGAACTGTAGCCCGGCCCGGGAAGACCGCGACTTGGCCTTGGCGCGGGCCTTGCCTCCTTGCTTGCCACGACCGGACATCACGAAAGCGCAAACAGACGAACGGCCACAACCAGGAAACGGTACTCCGGCGCCGACGCCTCACCCTTTTATAGACGCAGACCCGATTGTCCGCCCGACGCTCTCATTGGCTCACACGCGTCCTGACGCCGTGGCCAATAGGAGCGCGCGGACAGAAGCCTCTCATTTACATAAGACCGGCTCCCTCGCCCCGGCGCCGCCCTGGAACGCGCGAATCACGACGCGCGTGCTCGGTGGCTTCATT…	ATGTCTAGATTGGCCTAG	GTGTTGTGTAGGACAAGGGTGTGGGCAGATAGGGGCTAAATGCTTGGGACGGTCAGCGAGAACCGCGTATCCGCTCCGCCGAGGCAGGGCATGAACCAAAGAGCGACAACAGACTAACTACCAGGGGGAACCACGGGCAGGATGGGCAAGGAAGCAGAGGACACGACACTCTTACTTTTGGGGCAGGGCCAGGAAAGGCCACCAAGACCGGCTACCGTGACACAACTCTTTATCTGATTCAGTGGGTGGCTCTGAAAAGAGCCTTTTTAGGAGCTCGCGGGGGTTATATCACAGAGACGCGGGCCGACGCGAGCAGTGGCCTCACTTGCCCTTCGCCTTATGGTGGCTCTCCGTCTTCTTGGGCAGCAGCACGGCCTGGATGTTGGGCAGGACGCCGCC…
ENSMUST00000182872.2_SNHG5-007	ACCAAGATGG	AGTCGGATGA	ATAGGGGTGC	ATGGAGGGGAGCCCAAAGCATCTGAGAGAATTGATAAATGAAAGAAACATGCTTAAAACATGACCGTTTTAAAGGTGAATGCTGACCAGTGAGATGCCAGCCTGCGTGTGAAGATCCTACAGCAGAAGTGCATGGCCAGTGACACAAGAACTTGCGAGAGATGCCAGTCCGCCTGTGAAGATCCTGCAGCAGGAGTGCATGTGAGTGGTGCTCTGTTTTGTTTTCTGCTGAGCTTACTGTCGTTGGTCTAGTCTATGATGATCCTATCCCGAACCTGAATTCCTGTTGAAAAACCATACTTACGGATCTGGCTTCTGAGATGGACCATTGCAAAGGACTATTGTGTTCTTCTTTAATGTTGGCAGTAACATAATGCCTGTGTTCTTATTTTTATATTTT…	ATGACCAAGTGA	GTGCAACGAGGATTTGGAGGCTTCTGAGACTTGAACTTAGGGTACTGGTGTAAACTTCCTCGGAGAAGTGCGCAGCAGCTAATGATATTTCGGGATTGGAGTCTGGGCCCCAGTGAGATTCGTACTAAGCGGCCTGACTGAAGGCCGCATGCGTTCTAGTTCCTGAGTCCCCGCGTGGGTAGGTTTTTACAGCAGGGTTTGCAGCCTTTTGTGCTGTTCCGAAGGTACTAG
ENSMUST00000186480.1_ZBTB11OS1-001	GACAAAATGG	GCCCAAATGG	CCGCGGTTGC	ATGGCTGCTGCACCACCGGAAGTGACGCGCGGGAGCGGGGCGGGGCCGCCACCCCGATTGGAGCGCGCTACGGCTCTGCGCTCCCAGGGAGCCGGCGGTGTGACGTCAACACTGCGGAGGACATGTTGGAAGAGGGAACGCGCTCTCTCGGGCAGATACGGGGGTCCTCAGCAGACATCTTAAGTCTTGGCAGGGCCCTCCCCCACCGCCCTCCCTTTCCTTTCCCACGCTCTCTGTAAAGCCACGTGTTTGAGCGGTTCGCTGTTTGTTTCCCTGAGACCCTCCCCGTAAACGGTAACTGAGTCAGTTGTTCTGTATACTCTGAGACTAGATATACCAGATACCGCCGAGTTTGAAACTGTAGCAATTGATTGCCACTGTCTGAGCCTCTGGGCCAAA…	ATGGGCCGCCTCGATGAGGCCCTGGCGACGCTCCGGCTGCAACACCACCTCCAGCTCGGCGAAGGTCTTGCGGTGCCGCTGCCGCCGCTGGTAGTAGAGGGTCCCGCCGCGCACGACGTAGCAGGCGGCGGCCTTGCGGATCTTCCGCTTGACATTGCCCTCGGTGCCCGGCGCATAGGGCTCGCGTTCGTTCGTCAGGTAGCGCAGGATGGCCCGGTAGCTCTCCTCGCTTGA	TTGCCGCGCAGCCGAACGGACGCACGCACGCCTCCGGGCTAAGGATACGGCCCGGTCCCCAGACTTGAGGGCTCGCGGGTGCGCACGCAGGCCGGGCCGAGCCGCCCCCCTCGGCCCCCGGGGCCCGGCGCACTCACCTCGCCACCAGTAGGTCTTGGACAGGTCGTGCCAGGTCTGGTGCCGGGTGTGGTGGGTGCCCCCGGGGCCCAAATGGGCCGCCTCGATGAGGCCCTGGCGACGCTCCGGCTGCAACACCACCTCCAGCTCGGCGAAGGTCTTGCGGTGCCGCTGCCGCCGCTGGTAGTAGAGGGTCCCGCCGCGCACGACGTAGCAGGCGGCGGCCTTGCGGATCTTCCGCTTGACATTGCCCTCGGTGCCCGGCGCATAGGGCTCGCGTTC…
ENSMUST00000144796.1_B130055M24RIK-001	ACTAGAATGC	CGGAAGATGC	CCGAAGGTGG	ATGCTCTCCTTCCAGGTACCCACTTCTCCGTAGCTTCTGGCGGCTACAGGTGGAACCCGAACATGGGGACTGGATATGCAGAGATCATCTGAGGGATACTGTCTTGGTGGAGCTCCACAGAAAACGGAGGAAGACGGTATCCTGCACAGTAAGCGACATACAGCACTGATGCTGGTGCTCCCCTTACTTTTCATCTTGTTGAAACTGTTGCCGTAGGTGCAAAGGGATGCGGGCTAAGTTGGGGCAGTGCCAACCCAACACTGATTCCACTTAGGGATTGACAGTGGAAGATGGGACTGGAAAATTCTAAACAGGCATTTGTCTACAGCCTTCAAGAGCTGCTTCAGGCGAGAGGGGTAGGGTTTGAAGAACAATTGTTAGAAAACGTTTCAGATCAGA…	ATGCCTTCGGGGAAGATGGCGGCGCTGCTCCTGCACCACCGCTGCCTAGAACACAGGCAGGTTCCAGCTATCGATTTTATTGACCCGAACGCCATGCCGACTTCTTAA	GTGGCGCCATCGGACCTGCTCCCCGGCCTTGCCACGGGGACCCGGAGACCTAGAAGCTCCGTCGGGAAGGCCCGGAGGAAATCTGAATCGGCTGCCTGAGGGGCCGGGCGGCCCGACACAGACCGTTATTCAGGGAACTCCCGCTGGAACTTGGGTGAGAGGCACCGGAAGATGCCTTCGGGGAAGATGGCGGCGCTGCTCCTGCACCACCGCTGCCTAGAACACAGGCAGGTTCCAGCTATCGATTTTATTGACCCGAACGCCATGCCGACTTCTTAACCTCCTTGCCCTAAAGTGTAATGGCGCTGCGAGATGGCTTCTTGCCTACTTTCCTCCTATCTATTGCATTCGTTTATTGGTTGGTAGCTGAAGATCGGGCGTTCTGATTGGTCATCAATG…
ENSMUST00000174464.1_1110038B12RIK-007	TCCTTGATGT	TTACACATGG	CATCCTGTGT	ATGTCAGCTATAAATCTGACTCATTTGGGGAACCTCTTGAGATTGAGCCCAGTGTGCCAACACTGGCTCTGGTGAGGAACATACCCTGCTCTCCTGTTTCTCATTGTGCCCATCTTAACTCTCCAGGGTGAGCTCTGAGGACTTCACAGGGGCCCCATCCCCTCACCTAGATGAGGGCTAACCTTGGAATCCAGACAAAGGTGGAAGTGACCTAGATGTGACCTGAATGAGCTAATCATCTAATGAGAGCCAGCCCTTTGTCCTGCCCACATGAAGGGCTTTGCTGCTACGCACTGACAAGTTGGACGGCTTTTTATTGCTTTGTTGCCAGTTATCTGAACATGAGAGGCTGTAAGGTGTAATCTGCGAGCCCTGCGCCCAGACTGAACCAGGGCCTCC…	ATGGTTATGAGCCATCTCTCCGGCCCATGCCACCTTTTTTCGTTAAAGGTTTTAGCAGTTAAATTTCAGTCCCCAGGAGTTTTGGCTTTATATAGCTCTGCAACAGTCCGAAGCCTAACTACACACACTGGCTACCGCATCCTGTGTCTATCGGATTGA	GTGTCTATCGGATTGACATTCCCTGGGTGGTACCCTAGGTTCTGGTCTCCCTCAATTGAGAGTGATGATTTCACAGACTAGAGTCTCTGA
ENSMUST00000195987.1_GM43590-001	ATATTAATGA	TGGCACATGC	GCCGAGTTGA	ATGAGAGTGGAGATAGAGGTCAAATCCCCAGTGTGTAGGTAAAGGAGCCATGTACAGGATTAGCTCTTAGGCTCACAGGCTTTTACCCAGAGCAACCCTGACCTGCTCCCGTGTCGTTTTGCCTGGGGGAAGGGAACTAGGACACTGAACCTTCATGAAAGATGA	ATGCGCAGATTATTTGTTTACCACTTAGAACACAGCTGTCAGCGCCATCTTGTAACGGCGAATGTGGGCGCGGCTCCCAACATCTCCCCCTATCCTTTTAATAAGAGCAAATAG	TTGACGTCACGGGGAAGGCAGAGCACAAGTAGTCATAAGATACCCTTGGCACATGCGCAGATTATTTGTTTACCACTTAGAACACAGCTGTCAGCGCCATCTTGTAACGGCGAATGTGGGCGCGGCTCCCAACATCTCCCCCTATCCTTTTAA
ENSMUST00000154085.1_KANTR-004	TCTCAAATGC	ACCACTATGC	GCGTGTCTGC	ATGCTAAGCATACACCTTACCACTAAGCCACACCCTCTGCCTACTTCCATCTTTTTTGTCACAACTTTAGTGAGATGTATTTTACATGCTGTAAAATTTAACTTTTTTTAAAATTTTTATTTATTTATTATATGTAAGTACACTGTAGCTGTCTTCAGACACTCCAGAAGAGGGCATCAGATTTCGTTACGGATGGTTGTGATCCACCATGTGGTTGCTGGGATTTGA	ATGCCTGGCAAAAAGCCCCATATTGTCTTGAGGACATCTCTTCACCAGTTTTATCTCCCATATAAAACAGCATTAACACACAAATGTTCTCTTACTACTTCCCATCTTTTCTAG	CTGCGAGATCTTGCTGTGGGCCAGGTATCCATTCTCCTGCGGCAGCTTAGACCCTACGGAGACTAGAGGTCCGTGGGTGGTGGAGGATCCTTTGCGTAGCAAAAAAAGAAGGCGAGTGCCCCTGCATCCTCTCCAGACGGTACCCAGGGTCTCGCTTTTCAGATCTAGCTGTTGTGGACCTCACTGAGATCCCCATCTGCCTACAAAGTGCTGGGATTAAAGGTGCGTACCACTATGCCTGGCAAAAAGCCCCATATTGTCTTGAGGACATCTCTTCACCAGTTTTATCTCCCATATAAAACAGCATTAACACACAAATGTTCTCTTACTACTTCCCATCTTTTCTAGTCCCATATTTCTAGTGCTGAGAATTGA
ENSMUST00000153474.8_SNHG12-002	GGCCACATGC	TTCGTTATGG	CCCTGTCTGT	ATGCGCAGTGATAACTCAGGGCCCCACGCCTTTTGACCCCTGTTGATGAAGATTGTGAGGAGGGAGACCAGAAGATAATGGACAACGATACAGCAGAAGGGTCTGGTTACACTTGAGCTTATTTCTTGGAAGAGTCTGAGAAGACGGCCTGTCAGGCTCCTAACACTAAGGGCCATGTAACCAGTGAAGCAGCCATTATATATGATTTGGTCTACACTTGTTGGAAAAATTCCACAAGAGGATCTCCTGGAAGCTAGCAGAAGTTTTTGGCTTGTACATTGCCAGGCAGCCATTGGAATCGGAGCTGCAGTCAGATTAAGGCCAGCCTGGCCTACATTGAGAAACCTCATTTTGGGAAAGTGA	ATGGCGCCTTGTACTTCTACCCAACGTTGCCCGCCCCCCATCTTCCCAGCCCACCAGCTCCGTCCGCCTCTCCGGATGATTCGTGAGATACCGAGCCTGCCGGGAAGGGACCGGATTTTTCCGTCTGGTCCAAGGAAGCACGGGTTATGGCCACATGCGCAGTGA	CTGTTTTCGTTATGGCGCCTTGTACTTCTACCCAACGTTGCCCGCCCCCCATCTTCCCAGCCCACCAGCTCCGTCCGCCTCTCCGGATGA
ENSMUST00000182639.1_GM1976-001	TGTGTCATGA	GCTTGAATGG	GCTTGCGTGC	ATGAGTCTGCATGTGTGCACATAGAAGCCAATGGTTGAGGTTGTGTATCTTCTCCAGTCATTATCATCTTGTGACTTTAGATAAATCTCTCTGCAAACCTAGAGGTCCCTGATGTGGTCAGATTGGCTGGTCCGCAAGCTCTAGGGATCTATCTCAAGCACCTACCTCCCTAGTGCTGAGATTATGGACACGTGCCGCACTTGTGCTTTTATGTGTGTGGGATCCAGACTCAGGATCCATGCTTGCTGAGGATATACTTCACTGACTGAACCGTGTCTCTAGCCCTGACTTTTGCCTTCCTAAATCAATCCATCTACTCCTTGGGCTCTCCTTGTCACCCTTTAGGATGACACAATCCTGAAAATTCTAAGGGAATGCTTCTGGTTTCCCTCTCACCTT…	ATGGTTCTTTTCGTCCTGCTTGCGTGCTGTGAAGGGACCTCAAGCAAGCTCCGAAGTTGA	GTGCTGTGAAGGGACCTCAAGCAAGCTCCGAAGTTGAGACATGGCTACAATTGGGAAGACCATCATATTGAAGAACATTGTCAAAATTCTAGAAGACATGAAAGGCATGAAAGAAGTCATATTGGAGAGAAACCCTATGAACGTAATCAATGTGTCTTGCAATCTGTTCATTTAGTGCTTTGATTTCGGCTGTGAGTGACTCCAGCTTGGACTCATCTACCTTGTACAAGTCCTCTGCAGACAAAGCCCAATCACCTCATCAGAATCGACTCACAACGCTCTCCAGGTTTTCAGCAGCTTGTTCCCTCACTTCCCCAAACCATGGATGTGGCAGATGCTGCCTTGTGTACTGGCCAGCTTCCTTTTTCTCCTGGAATGTCCCGTTGCTCTTAGCCTGCT…
ENSMUST00000152313.1_2810002D19RIK-001	GCAGTCATGT	GAACTAATGA	GCCAAGCTGG	ATGTCACTTAAAAAAAAATCCTGTTTAAGCACTGATTTTTTTTTTCTTCCATACAATTGCACTTCTTTCCTTCCATGAAACCTAGAGAAATATAAAGTCATAATGGGAGAATTGCCAGCCACACTCACACTGTGAGGCTTTAGTGCAGTATATACCAGGAAATGTATCTACTTGATCTTTCAATATGAAATTTTTAAAGGTTAAATTGTATCAGCACATCTCTGCCTGTGGGTCTGTGCACATGAATGCAGTTGTCTGCTGTGGAGGCATACGCTGGGTCCATTGGAGCTACAGTTACAGGCATGACTGCCTATGTGGGTGCTGAGGACTAAACTGGGGTTCTCTGCAAGAGCAGTACCATACTTCGCAGTCTCAAAACTGGGACAGATGTTGTAATTT…	ATGATGAATCCGTGA	CTGGGGGCGGGGCCGCGCGGAGCCACCCAGGGGCCCGGCTCCGGGATTCCCCCTGATCGGGCGCGGGCAGAGAGGGGGCACCCTGGCCGCTACCTGCTGTTGGATCTTCCCGTCCTCCGTGACGACCCAGTGCGTAGTGGCCAAGGCCCCTCGAGCCACCACGCTCAGCAAAGCGGAAAGGCTGAGAAGCCAACCCGGGCCGGAGCGAGGTAGCAGCTCGAACCGGCCGCGGACCCCTATTGCCGCCGCCATCTTGCCCCCCCGGCCGGGCTGCTCACACCGGAAGCGGAAGCGACTCCTTGCGGTCCGCCATCTTGGGGAGGTCGCCTCTGGAACTGGAGGAGGAGCCCGCGGAGTGCCTCGGAGACGATACCGGTCCCTTTACTCTCGGTCGGGGAA…
ENSMUST00000144705.7_SNHG12-001	TTATATATGA	TTCGTTATGG	CCAACGTTGC	ATGATTTGGTCTACACTTGTTGGGTAAGCTTAAGGATTGTTAACCCTTTTCCTAAGTAGTATAGCAGAAATTCAGGTTTGCATAGTGGCTAGCCATCTATAAGCCACCTCCATAATTTATGTCTGAACTAGTTAGCTGTTCACATCTGGGGCAAAGATGTGTGCCATGTTGGCTGGTATTTGTCAATTGAACATTGCATGAGTACAGACACTGGTCCATGATGAAACCCATTATCAGTGGACATCTATGGATGAGAAATGCGGATATGGGACTGAGACCAGTTCTTAGGAAAGCCTGAGTTGGGGAATGAGCCTGAAGGTGGAACTAACATAGACTTGCACTTCCTTTTCAGAAAAATTCCACAAGAGGATCTCCTGGAAGCTAGCAGAAGTTTTTGGC…	ATGGCGCCTTGTACTTCTACCCAACGTTGCCCGCCCCCCATCTTCCCAGCCCACCAGCTCCGTCCGCCTCTCCGGATGATTCGTGAGATACCGAGCCTGCCGGGAAGGGACCGGATTTTTCCGTCTGGTCCAAGGAAGCACGGGTTATGGCCACATGCGCAGTGA	TTGCCCGCCCCCCATCTTCCCAGCCCACCAGCTCCGTCCGCCTCTCCGGATGATTCGTGAGATACCGAGCCTGCCGGGAAGGGACCGGATTTTTCCGTCTGGTCCAAGGAAGCACGGGTTATGGCCACATGCGCAGTGATAACTCAGGGCCCCACGCCTTTTGACCCCTGTTGATGAAGATTGTGAGGAGGGAGACCAGAAGATAATGGACAACGATACAGCAGAAGGGTCTGGTTACACTTGAGCTTATTTCTTGGAAGAGTCTGA
ENSMUST00000194529.1_GM38194-001	TATGGAATGG	CGCCCTATGC	AGCGTACTGT	ATGGAGAGCTCTTTGGCACGAAGCTGCACAAGCGCAGGCCCGAACAAACGCAGCTGCTTTGACTCCAGAGCAGAGAGATTGGACTTTTGACTTGTTAACGGGTCAGGGAGCTTATTCTGCTGATCAGACAAACTACCATTGGGGAGCTTATGCCCAAATTTCCTCCACGGCTATTAGGGCCTGGAAGGCGCTCTCCCGAGCAGGTGAAGCCACTGGGCAGTTAACAAAGATAATCCAGGGACCTCAGGAGTCCTTCTCAGATTTTGTGGCCAGAATGACAGAGGCAGCAGAGCGTATTTTTGGAGAGTCAGAGCAAGCCGCGCCTCTGATAGAACAGCTCATCTATGAGCAAGCCACAAAGGAGTGCCGAGCGGCCATAGCCCCAAGAAAGAACAAAGG…	ATGCGGAGCCCCCGCCCTGCGTAG	CTGTTCAACCTCCGGGCAGTCGGTTTCAAGGTCCGCCCTATGCGGAGCCCCCGCCCTGCGTAGTGCGTCAGCAATGCGCAGAGAGGCAGTGCGCAGAGAGGCAATGCGCAGAGAGGCAGTGCGCAGAGAGGCAGTGCGCAGAGAGACAGTGCGCAGAGAGGCAGTGCGCAGACTCATTCATTCCCAGAGAGGAACAAAGGAAAATACAACAGGCATTTCCAGTCTTTGAAGGAGCCGAGGGTGGGCGTGTCCACGCTCCGGTAGAATACGTGCAGATTAAAGAACTCGCCGAGTCGGTCCGTAAATACGGAACCAATGCTAATTTTACCTTGGTGCAGTTAGACAGGCTCGCCGGCATGGCACTAA
ENSMUST00000174530.1_GM21989-001	ATATCGATGG	CTGGCGATGC	GGCTGCGTGC	ATGGATGTCAGTACCGCAGACCCTCTTGGTCCCTTATCTGCGTAGAATGAGTCTCTGATACAGATCCCAAGACCACCAGCTCTGGGAAACCTACCACTCACAATGGGCTGGGCCCTTCTCTATCAATCATTAATTAAGAAACTGCCATACAGAAGGAGGCATTTTCTCAATGGAGAACAAGCAGGCTGCCTATGACTGCTTCCCTGCCAGATGACACCTGTGAGTAAAGGATGCTGAGAATTCTGATGTCACCTGTGTAATGCTCTGTCAGGACAGCCCCTGCTCTCAGGCTTTGGACGTGGACCGGATGGTTCTCTACAAAATGAAGAAATCTGTGAAGGCAATCAATATCTCTGGGCTGGCACACGTGGAGAACGAGGAACAGTACACCCAGGCTCT…	ATGCCGGACCAGATCTGTGTCGGAATTCGTGGCCGAGACCCTTGA	GTGCGCCCCTGCTGCCACCGGGCCTGCCGCGGTGGCTCCCGCGCCCCGCGGCGACTTCCGAACCCGCGCTTCTCTTTGTTCAAGTCCCCGAGCGGCGGCGGGGTCGGAGCCCGCGCCCTGGGCGACTGAGGCGGCCGCAGTCCGCGCCCCGGCGCCCTGGCGATGCCGGACCAGATCTGTGTCGGAATTCGTGGCCGAGACCCTTGAGGACTACAAGGCACCCACTGCCTCTAGCTTCACCATGGGCACGGCCCAGTGCCGGAACACCGCGGCGGCCACCGAGGAGGTTTAGTCTCCACTGCCAGCTGCCATGGGCAAGCAGAACAGCAAGCTGGATCCTGAGGTGCTGCAGGACCTGCGGAAACACAGGGAGTTCACCGACCATGAGCTTAAGGAATG…
ENSMUST00000159663.7_GAS5-002	AGGAGGATGA	GCAGGAATGG	GGAGCTGTGC	ATGAAGGCTTACGAGGACTCGTCAGGAAGCTGGATAACAGAGCGAGCGCAATGTGCTAGAATAGAAGACCAGAAAATGAAATGGTGGAGTTTGAGGCTGGATAGACAGTTTGAAAGGGCTCCTGTGACAAGTGGACATGCAGTGACTGCACCTTTGTTTCTGAGGTGCCTGGATGGAGGCTCAAATAGAAGATGGTGTCAGATATATTGTGTTAAAATTTTACCATTAAAGTGTATTATAACATGA	ATGGCAGTGTGGACCTCTGTGATGGGACATCTTGTGGGATCTCACAGCCAGTTCTGTGGCAAAGGAGGATGA	GTGCGGCATTCTGAGCAGGAATGGCAGTGTGGACCTCTGTGA
ENSMUST00000146195.1_SP3OS-003	CTGCTCATGG	CAAGGTATGC	-	ATGGAGGGAAGAAGTGAGCTTGTAATCCCTTTGGAGCTAGAGTTACAGATGGCTATGAGTTGCCACAGGGATCCTGGAGATTTGACCGAGCCAGAAGACCACTCACAGGTTGATCCTCTTGTTCCACGATGTGAGTTGCAGATATCAAACTCAGGTGGCCAGGCCTGGCAGCAAGCTCTTCTGGCCGTTCAGCCATCTCACTGGCCCTGTGGAAATCTTTTGAAGAAGATGGACTCACATGAGCACAAGTTCAGAAATGAATAG	ATGCCTGCTGCTCATGGAGGGAAGAAGTGA	GTGCTGCTGCTGTTGCTGCTGCTGCTGCTGTAG
ENSMUST00000150749.1_2810408I11RIK-001	ACAAGCATGT	CTCTCCATGT	CTCCTACTGG	ATGTCAAACACACCTGACACTACAAATCTACACTTTGCAACTGGCTCTCATCACATGCTGTCTTCTCACCCTTCTCCACTGAAAAATAAAAGGAAAATGTATGATGGCCAAGTAAAAAATGACAGGAAATCTTCTAGTCAAGCTTAATAGTATTTGCTATGTTTAGCTTACAGAACTGAAAAATACCTATTAGTGTAAAGACATTAAGAAATGCACAGAAAGATGAAAATAAAACGAAACCCCATCCCAAGAGATCCCCTGCTTTTAGCATTTTATGGCATACTTCTCTAA	ATGTTTGACAGCTTCCCTTTGCTCACCCAAGCATCTGCTAGAACTATGTGA	CTGGGGAGCTGCGGCAGTTTGTTACTCGAGGCCGCCCTTCAAGGCGGGCCCCGAAGGTCCGGCCTGGTGAAGAGTTGGTTTTGTCAGCAGTTTGGTCTCTCCATGTTTGACAGCTTCCCTTTGCTCACCCAAGCATCTGCTAGAACTATGTGAGAGTCTGGACATTTTCTGGCCTTCTTGTAAAAGAAGATAAAGGGATGTGTTTCTGAGTGTCATCCTGATCTTTCCAAAGTGTTGCAGTGTGGTCCAGAGAGCAGAGCCAGCCTTTTTGCTGTGGATCCCATCACCATCCATTGCTGA
ENSMUST00000190930.1_2900093K20RIK-001	CGGTGGATGC	CAGCTGATGC	GGCGGCTTGC	ATGCTGCCCGGAATTGGAATGGAAATTATTTAGGTTTTGTGGTTTTTGCTTTAAAAAAAAAAAAAAAAGCAGGATCTCATTTGTTAGACCAGCCTGAAAATCGCGTTGATTCCCCTGCCTCGGGCTCCCGTGCCTTCATTTTGAAGTATCTCTTGATAATTGAACGTCTGGAAATTAAACGGTTTCAGCGAAGGCATTTTGCTTTTGTTTTTCCAAGGATGGTTTGGGAGCATCAAGTGGGAAATACAGGGTAATGCACGTACATATTAA	ATGCCTCCGGGAATGCTTGGCGGAGTTTCTTACATGCAACCAAGGGCGCTTGCACTCGGTCCACAACCCTCGCCGTGGGTCGTCTCTTTGGGTCCGCAGAGAAGCCAAGAAGGTATTAATTGGACGAGGCCCAGGCGGTGGATGCTGCCCGGAATTGGAATGGAAATTATTTAG	TTGCCTTGCAGCTATCGAGCCGCTGCCGCTCCCCTGGCATAGCCTGCTTCCTTCTTGTCCTCTTGAAGTCCCCAAGCCAACGGGATTCGGTGGGCTGCGGGAGTATTTGCGCCAGCTGATGCCTCCGGGAATGCTTGGCGGAGTTTCTTACATGCAACCAAGGGCGCTTGCACTCGGTCCACAACCCTCGCCGTGGGTCGTCTCTTTGGGTCCGCAGAGAAGCCAAGAAGGTATTAA
ENSMUST00000134966.1_GM12668-001	TGAAGAATGA	CCCTCCATGG	ACCTGCTTGA	ATGAGCATAACCTTTAAAAGGAGGAAGTGGGATAAATGCCAAGTACTTTGGGCAGAGGATATTTGCAGTGATGTTTGTTGGTGCTGGAACCTGAACCATGAATTTTCTGTCAGTCATCCTTTATACTGCTTATATGGAAGAGATATGGAGTATAGTATCTGA	ATGGCTTCTGCATCAGCTCCTGCTTTCTGA	TTGAGTTCCAGTCCTGACTTCCTTTGGTGATGAACAGCAACATGGAAGTTTCAAGAAGACCTTGACACTTCAGAGCCTGGCTTTGATATTCCTTGTGGAGAGGACAGTCCCAGACCCTCTAGTATCATCTAAGTGGACCATGACCCCTCCAGGATCTGAAGCCCGCTGTGATCACACCCATGCAGCTTAGGCTTCTGGAACCAGGGAATTCCAAGAGAGGACATTCTGAGAGCTCAATAAAAAGCAAGTTTTTGTATATTTCTCCTGTGA
ENSMUST00000193604.1_1700054O19RIK-001	AAGAAAATGA	GACCATATGA	TGACACTTGA	ATGAAACTTGTATGCCCTTCAGTTCTCAGTACGAGCTATAGACTGAGGGCGCAAAATCTTCTGTGACAGGAAAAGACGCTCGCACACACTGGGCTGACTGCACTAAACATGAGTGATGGTAACCGTCCCAGGTTTTCTTGTCCCAGGTCTTCTTGTCCCAGGTCTTCTCGTCCCAGGTCTTCTCGTCCCGGGTCTTCTCGTCCCGTCCCGGGTCTCAGCACCAACTCTTACACGCGTTCTCGCGACCGGCCAGGAAGAACGCAACAAACCGGAATCTTCTGCGGCAAAGCTTTATTGCTTACATTTTCAGGAGCCAGAGAGCCAGAGAGCAAGAGAGAGAAAAGGAACAAGAACAAGAAAGCAAGAGAGAGAAAAAGAACAAGAACAAGAAAGCAAGAG…	ATGACAGTAAGGATGACCAAAAGGACAGTGATGAGTGAGCTCTTTTGA	TTGACCATATGACAGTAAGGATGACCAAAAGGACAGTGATGAGTGAGCTCTTTTGAGGATGCTTGA
ENSMUST00000181502.1_GM17586-201	TCACTAATGA	ACTCGGATGC	CTTCACTTGG	ATGATTCTAATCTCCGGAGGGTGCTAGGGGCTTCACCTGCGGCCGTGGACCATCTCTTCGGGTAGTGTGCGTGCACTGTAGGAGTTGTGCACTTTGCCCAACCCTTCTCTGCCGCATTTGAAACTACTTTGGGTGCATTCTGCTGCTACTTTTTCTGTGAGACTTCTCGCTGCTGTTGAAAAAGTAAAAAAGAAGGAAAGTAGGAGGGATCAAGTTTTCATTTCGAGGTTCTGAACGTTCTATTTGACCCTGTCTTCTCTGGGAATCGTGAAAAGGTGACTCGTTCTGTAACATAGGTGACAAGGAAAAGGGGCCTTCAGAATGCAGAACTCTAACTAAGCCCATCCTCCAGCAGCAAGTCGGCCCTGATTCAGTCTTGCTACTCTCCATGACAATAAT…	ATGCCTCTAGCTCCCTCCCGATCTCCACACCAACTCAGACCGAGGTCTATGGGAGGTTTGTTTGATTTTCTTCACTTGGATGCATAG	TTGGATGCATAGTTTCACTGTACAGCGAGCAGACTGGATTTCAATTCCCTGAGATGCTCCTGCCTCGGCCCCCTGAAAGCGGAACTCACAGATGAGCGTCACCACGCGGGAACCTATTTGCTGTTTTGAAGGTGTGACACAGTGATTTAGTTCCTTACCCCGTTCTGCTGCGACGTCCTCATTCTAAATGGGTCAGCAGTCTGAAAAGGACACGGCTGTTGAGGGGCACAGCCCCAACCCCAGCTCAGATCCCCAAACTATCCACGATGA
ENSMUST00000128026.1_2500004C02RIK-001	TGGTGTATGA	AAGAAAATGG	ACCCCGCTGC	ATGAACCATTCTCAGTAATTCTTTTGTTGTAGACAGTCTCTGAGGAATTATCCCCTATTGAATGGTCTCATAACAGTTTTGGAAAGCGCTCATGTAGGGAAAAAACTAAGATAAGATTTTACCCAGGAAGGTCTCCACAAGTGCAAAGTAGAGACTTCAGGACATTCCCAGTCTCGTTGTGTTGCCAAATCTACCCTCACAATGCATGACTTAACTCATAAATCCTGGGCCAGTCACAGTTTTTTAAATTCTACTCTTTAGTCTCCCATGCTCTGGAGAAGGTATTTAAATTGCCAAAATGTTTAACAATAGTTCTCTAGGTTTTATAAGACTAGTTAGTTTACTGGTAATTTTTCTGTACAAAAAAATTGCATTGGGCTGGTGAGATGGCTCAGTGGG…	ATGGCTGCCTCAAGTGCTTGGACCACATTTCCCGGAGTGCCCCGGGCTCCTGTTTTCCGCCCACTTTCTTCCGTACCCCGCTGCGCTCCAAGCACGGTGACCTTTGAAAGTTAA	CTGCGCTCCAAGCACGGTGACCTTTGAAAGTTAACAGGGGTGCCATGGGCTGAGTAAGATAAACGGAACTGCTGTTCAACCCCGCCCAGTCTGGGGATGAGTCATTGTTTTCAAATTTATGAACAAAGCACACAAATTAAGAATAATACAAGCAAGAAACAGCAGAGAGACACAAAAGGACATAGAATCCCTGATCCTCACTGTGATCTGGTAACACTAGTTCTAGGGCTGGAGAGAGAGATGCTCAGGGCAAGTGCTCTTACAGAGAACATGAGTTCAATTCCCAGAACCCACATGGTACCTCACAACTGCCTATTTCATACATGTGGGGCAGAACACCGATACACATACTTTTTTTTTTAAGAATTGAAAAAAAAAAAAAATTGGTTCTGGACTCCA…
ENSMUST00000124320.1_GM16222-001	TTCATTATGG	CTTTGGATGA	CCCGCCTTGA	ATGGAGAGTTTACGGGGATTTTAATTACTGTCAGTTGGAATAGATTTTCCAGTTTCTACATTTTTTTCAATCCCTCTCTGTGCATTTCTGTATATTAAATAAAGGAGTTGGGTATCCAGATTTCTGTGGGCTGTTCTTGGGTGGGAGTCTCTCTCTCTCTCTCTCTCTCTCTCTCTCTCTCTCTCTCTCTCTCTGTCTCTTTCTGTCTCTCTGTCTCTCTCTCTCTGTCTCTGTTTGTCTCTCTGCCTTTCAGTCCAGGTGCCTCTTGATTCAAAACAAAACAAAACAAAACAAAACAAAACAAAACACTCACTGTGTTTTGTTCTTAGCAGCTTGTGAGAAATCACAGTGTGGAGCTGGAGAGATGGCTTGGTGGTTAAGAGCACTGACTGCTCTTCC…	ATGAAGACATAG	TTGATGATAATGGACTGAATCTCTGAACCTGAGTTTTCCCCCTTTAGTTTTGGAAGGATTTGGCGATTTCACTTCTATCCTAGCTCTGTGAACAAAACAGTAAGATTTCACACTGATATCTTACAAGCTAAGAACAAAAGACATTTGACTGTAACATGTCTTCGTGGGAACAGTTTTTGAAGCATCCTGTCAGCTGGTCAACCAGCTCCCTGGCTTTGCATCTCTGATTCCTTTTTCCTTCCGGAGGTTGTTATTATTTTATTACTTTTTTGTTTTGTTTTGTTTTTTCGAGACAGGGTTTCTCTGTATAGCCCTGGCTGTCCTGGAACTCACTCTGTAGACCAGGCTGGCCTCGAACTCAGAAATCCTCCTGCCTCTGCCTCCTGAGTGCTGGGATTA…
ENSMUST00000209898.1_RP24-571A14.6-003	CAGAAAATGT	GAGAAGATGT	ATCTCTGTGG	ATGTGATACATTTACACAATGGAGTACTACTCAGCTATTAAAAAGAATGAATTTATGAAATTCCTAGGCAAATGGATGGACCTGGAGGGCATCATCCTGAGTGAGGTAACCCAATCACAAAAGAACTCACACAATATGTACTCACTGATAAGTGGATATTAGCCCAGAAATTTAGAATACCCAAGATATAAGATACAATTTGCTAAACGCATGAAACTCAAGAAGAATGAAGACCAAAGTGTGGACACTTTGCCCCTTCTTAGAATTGGGAACAAAACACCCATGGAAGGAGTTACAGAGACAAAGTTTGGAGCTGAGACAAAAAGATGGATCATGTAGAAACTGCCATATCCCGGGATCCATCCCATAATCAGCTTCCAAACGCTGACACCATTGCAT…	ATGTGCAAACTGTGTGTTTTTGTCAATAGATTCGATTCCTGGAGCCTTATTTCAGATGAAGACCTACTGCCTTAG	GTGGAAATGGGGCCAAGAAGACCTCCACAGGTACTGTGTCTATCTTCCTGAAGACAAGATGACATTTTCATTTCAGATTTTGGCCTTATATAGTACTTGAGAAAACTAAATAAGAAGGAATGCATGAAGTTTAAGGACTTTCTCATACAGGAGATTCTGGAATTGAAGCTGAAACAGATATCTTAGACTGAAATGAAGAAAGCATCTCAGAAAGATCTTGCCAACTTACTTCTGAAATATGGGGAGAATCAAGCCTGGGATATGACCTTCAAAATCCTCCAGAAGATCAATAGGAAAGATCTCACTGAAAGGGCAACAGAAGAGATTGCTGATTTCATTTCTTCAAGGTTCTCATGAATCTTCTGAGCAAGATTTAAATTCTCCATCTCTACCTTACTC…
ENSMUST00000159706.7_GAS5-007	AATGAAATGG	GCAGGAATGG	GGAGCTGTGC	ATGGTGGAGTTTGAGGCTGGATAGACAGTTTGAAAGGTACAAATAATGGTTTGAATAAAGAAAGGTATTAATGGGTCACCTCAAGTGAAGGCACTGCAAACACAATGATTGGTCATTCTGAATTTCCGGTCCTTCATTCTGAATTTCAAAGGCTCCTGTGACAAGTGGACATGCAGTGACTGCACCTTTGTTTCTGAGGTGCCTGGATGGAGGCTCAAATAG	ATGGCAGTGTGGACCTCTGTGATGGGACATCTTGTGGGATCTCACAGCCAGTTCTGTGGCAAAGGAGGATGA	GTGCGGCATTCTGAGCAGGAATGGCAGTGTGGACCTCTGTGATGGGACATCTTGTGGGATCTCACAGCCAGTTCTGTGGCAAAGGAGGATGAAGGCTTACGAGGACTCGTCAGGAAGCTGGATAACAGAGCGAGCGCAATGTGCTAG
ENSMUST00000156081.1_GM12840-001	TGTAAGATGC	TTTGTCATGA	TTGTTTTTGT	ATGCCCTGTATTGGTCTTGCTTGTGTTTGTCATTTCTGTGGTACTGTGATTCTATAGTGGTTGCCTGAAAAACGGTTTCTGTGTGTGTCTTTTTTGTCTCTTTGTGTTCGGACTTGGACTGATGACTGACGACTGTTTTTAAGTTATGCCTTCTGAAATAAGCCTAAAAATCCTGTCAGATCCCTATGCTGA	ATGAGACACAGACACTGTATGTCAGAGGTCTGGTTTTGGTCCCAAGGAGTTGACTGA	TTGTTTGTGGTTTTTGTCATGAGACACAGACACTGTATGTCAGAGGTCTGGTTTTGGTCCCAAGGAGTTGACTGATTATCTTGGTTTGGTTTTAGGCCGGTCTCAGGTTCTGGGGCCTTCCCATGGAGACAGGTCCATTTGGGTTGGTCATAGTGACAGTAA
ENSMUST00000133550.1_D330023K18RIK-001	GACATCATGA	TTTGCCATGA	AGGTCCTTGA	ATGAGTACTAGAAAGTTAACTCAGGTATCTATCTATAAGAGCAGTAAGTGCTCTTAACCACTGAGCAGTGTCTCTAACCCAACATGATAGATCTGTATATATAAATACATATAGATAGGAAATTAAGTTTGTTTTTATGTTGTTTGTGTGTTTATAAATGCCATGAGGTGTACCCATAGAGACCAGAAGGGGGCATCAGATCCCTGCAACTGAAGTTACCTTGGTTGTCAGCCATCCATTGTGCTTGCTGGGAACCCAAACTCCAGTCTTCTGGAAGAACAGGAACTCTTAGCTGCTGAGCCATCTCTTCAGCCCAATATGATATACTTTAATGCCACAAACTGTGAACTTCAACAAATTCACTTGGAGCCAGGAGGTGGTGGTACACATCTTTAA	ATGACAACCATGGCGGGGCAAGTTCAAGCCGGGCCTCCTTTCTGCCTTGCCGGGCTTGGGGATTGA	TTGAGATCGTTTTACTGCAAAACGCAACTCTGGTCACGCAGGGACCTGAGCGGACCACCTCGGCACTCTTCAATTGGCCTCCCAGGACGGACTTCCGGCAAAGCCCCTGTGAGGACCCTGAAGCGTTTGCCATGACAACCATGGCGGGGCAAGTTCAAGCCGGGCCTCCTTTCTGCCTTGCCGGGCTTGGGGATTGAGGGGCCTGGACCAAAGTCTGGAACCCGCAATGTCCGCCACTGACCCTGGCGGATGATTGGACTGCCTTCGGTGGTACCTGAGAGGACCAGAAGATGGTGTCAGATCCTCGGGAGCTGGAATTGCTGGCAGTTGTGTGTTGCCTGA
ENSMUST00000193239.1_GM37767-001	GATTCAATGC	-	AATATCTTGG	ATGCAATCCCCATCAAAATTCCAACTCAATTCTTCAACGAATTGGAAGGAGCAATTTGCAAATTTGTCTGGAATAACAAAAAACCTAGGATAGCAAAAAGTCTTCTCAAGGATAAAAGAACTTCTGGCGGAATCACCATGCCAGACCTAAAGCTTTACTACAGAGCAATTGTGATAAAAACTGCATGGTACTGGTATAGAGACAGACAAGTAGACCAATGGAATAGAATTGAAGATCCAGAAATGAACCCACACACCTATGGTCACTTGATCTTCGACAAGGGAGCTAAAACCATCCAGTGGAAGAAAGACAGCATTTTCAACAATTGGTGCTGGCACAACTGGTTGTTATCGTGTAGAAGAATGCAAATCGATCCATACTTATCTCCTTGTACTAAGG…	ATGCTATACCAAAAGTCCCCCATATCCACCCACCCCCACTCCCCTGCCCACCCACTCCCCCTTTTTGGCCCTGGTATTCCCCTGTGCATTAGGGAAACAACACCCTTCTCAATAGTCACAAATAATATAAAATATCTTGGCGTGACTCTAACTAAGGAGGTGAAAGATCTGTATGATAAAAACTTCAAATCTCTGAAGAAAGAAATTAAAGAAGATCTCAGAAGATGGAAAGATCTCCCATGCTCATGGATTGGCAGGATCAACATTGTAAAAATGGCTATCTTGCCAAAAGCAATCTACAGATTCAATGCAATCCCCATCAAAATTCCAACTCAATTCTTCAACGAATTGGAAGGAGCAATTTGCAAATTTGTCTGGAATAACAAAAAACCTAGGATA…	TTGGCGTGACTCTAACTAAGGAGGTGAAAGATCTGTATGATAAAAACTTCAAATCTCTGAAGAAAGAAATTAAAGAAGATCTCAGAAGATGGAAAGATCTCCCATGCTCATGGATTGGCAGGATCAACATTGTAA
ENSMUST00000186472.1_1810044D09RIK-001	ATGAACATGT	GCTGAGATGT	TGGTCCCTGA	ATGTGTGAAAAATAACTTCCAAGGAACATCATGTGCGCAGGGACTGTGCTAAACAGAAAACTGTCAGTCACTGCGGGAATGTGCCTCCCTGATCGCCGCGATCGCCCGCTGCCGCAGCTGTTTCTCCTTCACACGCATAGGCTCCCTGTCTTGCATGGGAGGGAGCAGACCCAGGGGACACCAGACCAACTTGAGTTCACATGGGTTGACTATCCACACCTCTCTCCTCTGTCTTTGGTATCCCGTGAAGTGTGCTGTGTCTCCTCTACCCTGTGA	ATGTTTCACTGA	CTGAGAACCGTCTTCCGACCCTTCCTCCTTCGGTGCTGACTGCTCCCGCGGCTCTTTACGCTGAGATGTTTCACTGACTTCTGCCTGAGATCTGGAAAAGGAACACTGCCCAATAGATGA
ENSMUST00000150084.1_GM16344-001	GATCCAATGC	GTCAAAATGC	AAAATGCTGA	ATGCACTCTTTTGGCCACCTTGGGCACAAGACATACAGGTGCATACATTCAGGCAGAACACCCAAACACATAAAATGAAATAAAAATTGAGAGAGAGAGAGAGAGAGAGAGAGAGAGAGAGAGAGAGAGATCACCCTTAGTGTAGTGGCTATTCCTGGTTGTCAACTTGACAATATTTGGAATGAACTACAATCCGGAATTGGAAGGCTCACCAGTGACCCTTATCTGGAGGCTTGGAGATCCTTATCTGGATCTTGGTTTGAAGATCTTGAGCCATAGTGGCTATGGATTCCAGAAGATTGAATCTCCGAGTTTAAGGAACACACCTTTAATCTGGGCTACGCCTTTCATCTGGGATTAAAGGTGTGGTGGAACACACCTTTAATCTGGGCTACACCT…	ATGCTGAGAAGACCTTCAGCAAGTCTCCATTCTTTAAAGGGAGGCTGGTCCCTCTGTTCATCTCATGGAACCTGGAGAGATATTGGAAAGAAAAGACATAGAGGACCCTGA	CTGAGAAGACCTTCAGCAAGTCTCCATTCTTTAAAGGGAGGCTGGTCCCTCTGTTCATCTCATGGAACCTGGAGAGATATTGGAAAGAAAAGACATAGAGGACCCTGATACCACCTTGGTCAGTCCTTTCCAACCAACAGAACAAGAACTACCTTTCAGATCTCCTTCCTGCTGTTTATTCTGTACATGTTGGTCTGTTGAATTACAAAGAAGAAATCCATAGGGGCTAGTGAGTTAAAAAGGGCAAGGATTCTTGCGGCCAAGCCTGATGACCTGAGTTCAATACTTAGTCCCCATGTTGTAGAATGAGGCAACTGACTTCCAAAAGTTATTCTCAGACCTTCACATGTGGCACTGTATGCTCCCTGTCAGGTACAATAAATAAACAAATATTTATAA…
ENSMUST00000190699.1_2810402E24RIK-001	CACTGCATGC	TGGAAAATGA	CTAAACTTGG	ATGCGTGAGGTGCACAGACATGCAGGCAAAACATCCATAGGATGTAAAAAATAAAAGTAGATAAAAGTTTTAAAATACTTATTTTGTACTTATTCCACATTTCAGTCAACCAGAAATGTTTAATGAACTCAGAAATCACATGCAGCTTGCTAATAAGTACAATATTGTGCAGCATAGACTTTGTCTCCATAGTATCGAATGAATGAGCACTCTCCGAGAGCCAGAGAGTAATATTCTGGCTATGTGATTTGTAAAAGAGGGACCTTTAAAATTGCTAACTCAATGGCAGCAGGGGCTAGGTGAATAACAAAAGCTAGTCTTGTATAATATAAAAACTAGTGAGTACTAGAACCCACTAGAATCACAAATTCTTACCTGAAAGGACTCTCTTGAGTTGAC…	ATGAGCCTGGCGACTGACGGCTGA	TTGGGCTGTGCGCTCGCTCCTTCCTCCTCGCACCGAGAACCGCTTACCTCAGGTTCCGTTTCCCTGACATTTTCCCCTCGTGTCGAATTGCTGGAGATGGAGTGGGTAGGCCCGAAATTGACCTCCTCACCTCCAGGTTACCTTCAGGAATTTTTTCATCCGTTCTACCGTCTGCCAAACTTACTTTGCTTCCTCGGAAAAGTTTATCCCGGGTGCCCCGCCCCATCAATTTTCGAGACCAAAATAGGAAATAAGTCACAGGCCCACGCACAAACAAGAAAGAAAGAAAGAGAGAGAGAGAGGAAAAAAGAGAGCGAAAAAAGACAGACCTAAGGTGTTTAGCTGTGGCATGCAACTGGAATCTCACAGGAGTAGGATTTGCACTTGCTGGTCGCGGGC…
ENSMUST00000196466.1_SNHG8-001	GCCGAGATGC	ACGAGTATGT	AGGCTCTTGG	ATGCGGGAGACACAAGGTGGCTATGGTGCTGGCCGAAAGCCATCAACTCTGCAAGAGCGCCGTGAAGGTTAGCGCGACGACCACCATGTAAAGCCGATACGGTGTTGGGCGGCGTGACGCAAGTTCGCCACCGCTGGGTCGGATGGAAACGCCGGGACCCGTTGCTGTTGAACAGTGGAGGAAGTGTTAAGGTACTGTAGTGGTTGAGATCGTCTCTGGTCAACTTACAGGGAATCTTCGCTTTTAATTTTTGAAAATTGA	ATGTAG	TTGGGAGAGCGTCACCCGGGCTATAAAAGCGTGCGCGCACCGTTCAGAAGTCTCTTTGGCTGCGATCCGCCTACGAGTATGTAG
ENSMUST00000190120.1_1700052K11RIK-001	CTCACTATGT	CCAGCGATGG	GTTGCTCTGC	ATGTAGCCAAGATTGTTCTAAATTCTCAGTCCTTTTGTCCCAGGCCCTAGGAGCTGGCAGTATAGGCATATGCCCTGATGCCTGTTTCCTGAGTGCAGTTTTAAAGGAACCATTTGAAGACAGATGAAATTTTTAGTTTCACCTTTTTGGGGGGGAAGATGGGGGGTCAAGACAGGGTTTCTCTGTGTAGCCCTGGCTGTCCTGAAACTCATAGAGATCCGCCTGCCTCTGCCTCCCGAGAGCTGGGATTAAAGGCGAATGCCACCACTGCCCAGCAATTTTAATTTTCTATAAATGAAGCTTTATGTCTTTTTTTTCCTGCTATTTTGTGTGAGTTCTTCATGGATTCTCCCTCTGTTTCCTAACAGTAGGATCTTTTCTGGCTCAGCTTAGCTTCCC…	ATGGATCCGAGGAGAGAGCCCGGGAGCGGGGCAAGGGGTGTCACTGAGTTCGCGGTGCCCACCCGATGTCCGCCAGCCGGCCATCCCCCGCAGCCATGGTCCACGTCCCCAGACCCCACGCCACGCCACGCCACGCCACAGGCACGGAAAGCCGGCCGGCGGCTCTCGCCTTCCACGTACCTGACTGGCCTGGCGTCTCCAGGGACAAAGGTGTCCTGGGATCACAGCCGAGCCCTCACCAGCATGCCCCCCTCCAGAGCGGAGGTCGCTACCCGCCCCCCGGGGAACTCTCTCAAAGCACCTAGGGGGAGGTTCCATCTTAACCTCCGGTGA	CTGCCCAGCGATGGATCCGAGGAGAGAGCCCGGGAGCGGGGCAAGGGGTGTCACTGAGTTCGCGGTGCCCACCCGATGTCCGCCAGCCGGCCATCCCCCGCAGCCATGGTCCACGTCCCCAGACCCCACGCCACGCCACGCCACGCCACAGGCACGGAAAGCCGGCCGGCGGCTCTCGCCTTCCACGTACCTGACTGGCCTGGCGTCTCCAGGGACAAAGGTGTCCTGGGATCACAGCCGAGCCCTCACCAGCATGCCCCCCTCCAGAGCGGAGGTCGCTACCCGCCCCCCGGGGAACTCTCTCAAAGCACCTAGGGGGAGGTTCCATCTTAACCTCCGGTGACAAGATGGCCCTCCTGGGGTGCTGGGGGCCTGCTCTTCAGAGTGTCTGCTGAGAGG…
ENSMUST00000202542.1_GM20186-001	CTCAAAATGA	AGCTCCATGA	TTAGTGTTGA	ATGAACCAGGCCGGTCTCAGGTTCTGGGGCCTTCCCATGGAGACAGGTCCATTTGGATTGGTCATAGTGACAGTAAGCTTCTCTGGAAATCGCATGTAAGATGCCCTGTATTGGTCTTGCTTGTGTTTGTCATTTCTGTGGTACTGTGATTCTATAGTGGTTGCCTGAAAAACGGTTTCTGTGTGTGTCTTGTGTGTCTCTTTGTGTTCGGACTTGGACTGATGACTGACGACTGTTTTTTAGTTATGCCTTCTGAAATAAGCCTAAAAATCCTGTCAGATCCCTATGCTGACCACTTCCTTTCAGATCAACAGCTGCCCTGCCTCCCACTCCAACTCCAGAGAGCAGCCAGCGGGTCACAGTGGTCCCGCCCATGGACCTGGAGCCTAG	ATGATGTGCATTTTCGGAGAATCCAACTGTATACAGAATGTTAGTGTTGAAGAATGA	TTGAAGAATGAAAAATTACTGGCCTCTTGTAAGAACATGAACTTTTTACCTCGGAGCCCACCCCCTCCCATCTAGAAAACATTTTTGAGATAA
ENSMUST00000196463.1_GM43238-001	ATGAGAATGA	AAGAAAATGG	TCTCAGGTGC	ATGAAGATTTTCAACTCAAAGGTCCAGCAAACATCTTCAACAAAATTATTGAAGAAAACTTCCCAAATCTAAAGAATGAGATGCATATGAACATACAAGAAGCCTACAGAACTCCAAATAGACTGGACCAGAAAAGAAATTCCTCCCGACACATAA	ATGGAAAATGCAAAAAGATCCTAA	GTGCAGAAGATTCCATAG
ENSMUST00000196262.1_A430073D23RIK-001	CCATAGATGG	CGCTGGATGC	CCTGTTTTGC	ATGGAGAAACCAAAGTATTCCACAACAAAACCAAATTCACACATTATCTTTCCACGAATCCAGCCCTTCAAAGGATAATAACAGAAAAAAACCAATGCAAGGACAGAAACCATGCCGTAGAAAAAGCAAGAAGGTAATCCCTCAACAAACCTAAAAGAAGACAGCCACAAGAACAGAATGCCAACTTAACAACAAAAGTTAACAGGAAGCAACAATTACTTTTCCTTAATATCTCTTAATATCAATGGACTGAAGTCCCCAATAAAAAGACATAGACTAGCAAACTGGCTACACAAACAAGACCCAACATTTTGCTGCTTACAGGAAACTCATCTCAGAGAAAAATAG	ATGCTGTTTAGGGTGTTCAGGCAAGCTCCGAAGTTGCGACATGATCCTGGACAGATGTTATAA	TTGCTTAGTTGCTGAGCTGACTTGATTTGTCCCCTGTTCTGTGCTCTGTCCTGCCGCTGGATGCTGTTTAGGGTGTTCAGGCAAGCTCCGAAGTTGCGACATGATCCTGGACAGATGTTATAA
ENSMUST00000146868.1_4833417C18RIK-001	AGATGTATGA	AAAGTTATGT	TGCGCAGTGC	ATGACGTGTCTTCTGCCCAGAAGGCTGGGAGCAGATGTGGGTAATGGCCTGTGACCTGAGACTGATAGGCTGAGATCTCACCAGTTCCTCCCTGGACTCTTATCGGTGAGCATGTTTTTCTCAGTCTATAGAAACTATCTTTCTGGAAGATGTCACATGTACTTTACAAAGAGTTCCAGTGCAGTGGTGTCCTAAGCTGTGCTGTGCACAGGTGATTGGGTTAATTATCACCAGGTAAGTTTTCACCAAATAAACTACTTGGGGTCAGGCTTGCAAAGTTTGAACCAACACTGGCTGCTTAATTGTATTGAATTGAGCAACCTTGTTTCCTACAGATCACCACTCTGTAGAGGTCCCCTGGCACCACTTACCCGCCCCCAAACATGTATTGAGACAAAA…	ATGTTCAGTCTTCCATCAACTCGTTTATTTTTCCGCCCGACTCGGCGCGCGTGCGCAGTGCCTCCCAGCCCAGGCTGTTCCTGA	GTGCCTCCCAGCCCAGGCTGTTCCTGAAATGTAATCGTGTTGAGACACAGGGAGGGAAGCTGAACGTCCATTCTACAGGTCAGTCAACACTTTGACTCAGCAGTTCACCTTCGGAGCATTACCCTAGTGGACATCCATCTGTGCCTCGAGGCTGCTTCAAGGATGCTCTGGACTATGTATTGTTTATTATAATATAGTGAGGCTTGGCCCCATAATGATGGCTATTGTATAAGTCCTCTACAAGAGTTTAAGAAATAACCTGTGTGCGAGGCTCAGATAAGCACTAGGGACACCAGGAATGTTAACTACACAGGAATGTCTGTTTAG
ENSMUST00000131642.1_GM12319-001	AAAACCATGA	CAAAGAATGG	-	ATGAATGGACGTGAAAAGGGGATGACCCTTTGTAAGCTCTTGGACGCCTGTGGCCACTCTGTCCATCCATTTGCAGCACCGCAGGAAGTGAATCTCTGCACTCGCCAAGTGGTATTCAGGATGAATCGGAGCGAGCCCTAACCTTAACCTCTCCTGCCACCACCACTCTATATAGCCTTTGGCGTGGCTTTCCATCGAACTCGGCAAATTTTGCAAAGTGGGGGGAGGGTTTTTTAA	ATGGTGTTATATCACGAATGGAAAAAACAAAACAAAACCATGAATGGACGTGAAAAGGGGATGACCCTTTGTAAGCTCTTGGACGCCTGTGGCCACTCTGTCCATCCATTTGCAGCACCGCAGGAAGTGAATCTCTGCACTCGCCAAGTGGTATTCAGGATGAATCGGAGCGAGCCCTAA	-
ENSMUST00000147762.7_SNHG15-003	GTAGAGATGG	GCAGCCATGG	GCACACGTGA	ATGGCTGAGCTCGGTGGCAGGAGATCAGCCTGCGGTGGAGCAGGGACGTTTGCCCTGGGGAGACACGTGCCACCGGGTGGACATCGAGGCCCTGTGGGTGGCCCTACAGCGTGGAAGGGATGACCGAGCTTTGGGACATGTCCTGGAAACCTAAGGTGCTGGAGCTAGAAGAGACTTGATAGCACTTCAGAGACCATCAGGCTGTTTCGTGGAACTTCCACCAAAGAGATGCAGAAATGGAGACTCCAGAGCTGGAGAGAGAGAGATGACTCAACTGTTAAAAGCACTGACTGCTCTTCCAGAGGTCCTGAGTTCAATTCCCAGCAACCACATGGTGGCTCACAATTATCTGTAATGGGGATCCGATGCCCTCCTCTGGTGTGTCTGAAGACAGTGATG…	ATGGCTGGCGGGTCCTTCCTAGCATGTGCTGCGGCCCTCACCTTATCTTCCGTCATCAGGGCACAGGCGCCGTGCAGGGCTATTCCGAGTCCAGGTAGAGATGGCTGA	GTGAGCGTCCTCAGCTGGCAGCCATGGCTGGCGGGTCCTTCCTAG
ENSMUST00000180477.1_A430046D13RIK-201	AATTCTATGG	GGAAGAATGA	TCAGCTGTGA	ATGGGACGTTTAAATTTGGGGATGTTTTAGACTGTGGTGTCAATATTAATGTGTGATCTTGGGAGTGAACAGAAAGGAAAGGTTATGGCTTAATACTGAAGCGATGTGTCTGTGTGTCAAGCTGACAAGGGGTCAGTTATTCTTGGTAGCCTGATGTCACCTTGATACACAGGCTAGAGTCATCTGAGAGATGGGAACCTCAATTGAGAGGAATGAGATCAGGTTGAAGGGCGTTTCCTTCACTAGCGGTTGAAGGTGTAGCCATCCCTGGGCTGATGGTCCTGGGTTCTGTAAGAAAGCAGACTGAGCAAGCCAGTGAGCAGCGCTCTCCATGGCCTCTGCCTCCTCCTGCTCCTGCCTCCAGGTTCCTGCCCTGCTGGCGTCCCTGTCGTGACTTCC…	ATGAGGCACAAGCCAATTTTGTACCCTGAAACGGACATTCCCCGGCTGGAAAAAGCTTGA	GTGATTCACTGAAGTCAAATCTCCTGGGAAGTGTTTCCTCAGAAGCCGTGCTCCAGAGGTGGCCAAGGTTGAACCTCATGCCGGCAGCCGAACTTGGTTGCGTAAGAGTGACCCAGCTGATAACTGCTTTAAAGGTATAAAGGGATCATGGACAGCAGCTGAGGCTTGACCCTGTGTGGCAGGCCTGGAGTCCCTGAAAAGAGCCCAGGAGAGGTTAAAGGTGAAAGTGCAGCCCAGCTCCTGTAGAAGAGTCCAGCATTTTGGAGATGCCAGTACCAGGGGACAACCTCCAAGAACAGCAGCAGGTGTGGAGTGGAGCCAGCCTGAGCCTAGAAGACATGTTCTGTGTGCTACAGAGGACAGAGCCAGAGAAGTGACCAGGCCCTTTGGAGGAGCTCA…
ENSMUST00000136690.2_3110056K07RIK-002	CTGGTGATGT	CTCCGGATGT	CACTGATTGG	ATGTGGAAAAAGAGACCCAGAAGAACAAAAAAACAGGTGACTGTAATGCTGGTCCCCCTGTGCAGGAACAGCTCAGGAGACTGTCGGAGACATGAGTGTCCTTGTAGAAGCCAGCAGTCTTGTTGGCTGTCAGGTCCTCAGGACTTAGTATTATTACATGTCATCCTTTCATGTGGCATGAATGAGGATTTATAAAGCCCTATTACGGTTTGGTTATGCAGTCCAAACAGACTTACAAAGATTTACAGATTAATTTTACTGCTCAAGCATAGAGCAGAGACTCCTCATTAGCTAATTTGTGCATACTACACTTTCCGTACACGTGTTACTGCAAAAATGTCCCTACAGTGTTACCAGAGCTGGGGCAGGAAGTAAGGGTGGAATTCCTGAGCTCACTGA…	ATGTGCTTGACTGAACACTGA	TTGGAGAACAAGGGGTCAGGAAGAGCAGTTCCGCACGAGGATTGGGCGGTGGCGTGTCCCATGGAAACGGAATCCAGAACTGCAGCCAGGGTTTTTCACGGGGGCGGAGCCGGCTCTTCCCCAGGCGCCTGCGCCTAACCGGTTCCCCGGCGCCATTTTGTCCCGGCAGCAGCAGCCCGCAGCTCTATCCCATTTTCTGTGTCTGGAGGGAAGGACGCGGACTCTCTCGGAGTTGTGCTGAAGACAACAGACACCTCCATGACAACCCAAAGTATCACAGAGGAAATGAAAAGCTGTGGACTCATTCAAAGTTAATTAAGATTAGGTATGACCATGGAAGACTTGTGTATGACCATGGAAGACTTCTAG
ENSMUST00000208775.1_GM45090-001	TAAAAAATGG	AACTGCATGG	TTGGTGCTGG	ATGGGGCTCAGAACTGAACAAAGAATTCTCACCTGAGGAATACCGAATGGCAGAGAAGCACCTGAAAAAATGTTCAACATCCTTAATCATCAGGGAAATGCAAATCAAAACAACCCTGAGATTCCACCTCACACCAGTGAGAATGGCTAAGATCAAAAATTCAGGTGACAGCAGATGCTGGCGAGGATGTGGAGAAAGAGGAACACTCCTCCATTGTTGGTGGGATTGCAGGCTTGTACAACCACTCTGGAAATCAGTCTGGCGGTTCCTCAGAAAATTGGACATAGTACTACCGGAGGATCCAGCAATACCTCTCCTGGGCATATATCCAGAAGAAGCCCCAACTGGTAA	ATGGTACTGGTATAG	CTGGCACAACTGGTTGTTATCATGTAGAAGAATGCGAATCGATCCATACTTATCTCCTTGTACTAAGGTCAAATCTAAGTGGATCAAGGAACTTCACATAAAACCAGAGACACTGAAACTTATAGAGGAGAAAGTGGGGAAAAGCCTTGAAGATATGGGCACAGGGGAAAAATTCCTGAACAGAACAGCAATGGCTTGTGCTGTAAGATCGAGAATTGACAAATGGGACCTAATGAAACTCCAAAGTTTCTGCAAGGCAAAAGACACTGTCTATAAGACAAAAAGACCACCAACAGACTGGGAAAGGATCTTTACCTATCCTAAATCAGATAGGGGACTAATATCCAACATATATAAAGAACTCAAGAAGGTGGACCTCAGAAAATCAAATAACCCCCT…
ENSMUST00000186337.1_GM29055-001	ACAAAAATGC	TTCATTATGC	CTTTATTTGA	ATGCAAGGCCACCAGCAGTTTCTGGGACAGGCGAGACCCAGAGAGCTTCTGAGGCGGCGCCATCTTCGGCTCCAGACAACCGGCCACCTTCCTGGCCAAAGCAACACAGCTTCTGGGAAAGATCCTGTTTTGGGCCTTCATCTTCAGCCAGGAGGAGGTCCAAACACCAGATACCTGTGCACCTTCCCTGAAAGAGGAGAGCTTGCCTGCAGAGACTGCTCTGACCACTGAAACTCAGAGGAGAGAGCTAGTCTCCCACGTCTGCTGATAGAGGGTAACAAAATCACCAGAGGAACAATCTCTAAACAAAGACAACTATAACAACTAACTCCAGAGATTGCCAAATGGCGAAAGGTAAACGTAAGAATCCTACTAACAGAAACCAGGACCACTCACCAT…	ATGCCTAACAAATTCATCCCTTTTTAA	TTGAAACAGGGTCTCATGTAGCTAATGCTGGCCTTGAACTCACTATGTAGCTGAGGCTAGTCTTGAACTCCTGATCTTTAGATTTCCACCTCCCAAGTGCTTGGATCACTGGCATGTACCACTATGCATGTCTCTCCTAAGTTCTTTGGAAGCCAAAATGATGTCCTGTCATTTAGTAGTCATCAACTAAAGCTTGGTGCTTGA
ENSMUST00000209929.1_GM45553-001	CTGACCATGT	CCCTCCATGG	TCTGACCTGC	ATGTTTTGGGGAGGACTGTGGAAGGACTTTGGAACTTTGGGCTTGAAGATCCATCCATTGTTAAGAGCTCTGTCGGATGTCGTGTAGGAGCTTGGAAGATAATGTTGAGAACACCGCAGAAGATGGAGCTCTTGTTTGTGAAATTTCAGAGGGAAAATTAAAGACTCTTTTCAGGGCCATTGCTGTTTTGATTGTGAAGATTCTGTAGTTCTGGTTAGCTGGGGCTGA	ATGGCCTCTGCATCAGCTCCTGCTTTCTGA	CTGCTTGAGTTCCAGTCCTGCATCCTTTGGTGATCAACAGCAGTATGGAAATGTAAGCCGAATAAACCCTTTCCTCCTCAACTTGCTTCTTGGTCATGATGTTTGTGCAGGAATAGAAACCCTGACTAAGACAAATTGGTACCAGCAGAGTGGGGTATTCCTGTGACAATCTGA
ENSMUST00000209449.1_1300002E11RIK-007	GGACATATGT	TCTGCCATGG	CCAGCGCTGT	ATGTTTGCATTATAAGATGACAATGAAGGCTGCCAGGAAAACTCAGAAAGTATTGTATTACCTTTTGACTTGAGTTCAATCCCCAAAGCCAAAGTGTGGAAGGAGAGAGCTGATTCCTGCAACTTCTTCTGACTTCTATAGCACTCACATATATCGGGCACATGCATGAGTATGCACACACACACACACACACACACACAGATCGAAAATAGTTGTAATAAAAAAAATTAA	ATGGATGTCATGTAA	CTGTAGGAGGAACGCGGTGGGAGGAAGGCTTGCGGGCGTGCGGACTCGGCTTCGGGCCGAGCGCTTTGAAGAATTTTGCAGAACCCTGCTACCTACAGACTCTGCCATGGATGTCATGTAAAGAAACCCCGGATGTAGTAACGGACAAAACATGAGTCAGTTTGTGTTGTGGCATTCAGATCTGAACACACTGGGAGAGGCACTCACAGTTAAGAGATTACCTCAAATCTGAAATAAGGCTTTGGACTTGTGAACAGTATTGGAATTGTTGAAGAATATGGGGACTTTTGA
ENSMUST00000139612.1_GM15706-001	GTTTAAATGT	TACCACATGG	CGAAGCCTGC	ATGTCTCATTTCTTAAGTGAGAGCTTCCATAAAGAGCGTCTTTGGGACTGCAGTCTCCCCTCAGTCCCCGAACACTACTCCTAGTTTTCTCCAGGACACTCACCACCATTTAATGCTTTAGTATTTCATTTTAATTCTCTTTGGTTTTTGTTTGTTTTGAGAGGGTCTCTATGGAAGAGTAAGCTGGCCTCAATCAAACTCATAGAACTCCTCCTGCTTCTGCCTCCTGACTGCTGGGATGAAAGGCTTATCACACTATGCCTGGCTCTCTTGATTTTCTTAACTCTTCTCTTTTCCCCCAATAAAGAATAA	ATGGAGAGCCGCTTTGTAGGAAGTGCCCTCGCTCCACAGGACAGATCCGAGGAGACTTCTCAGGACGCCAGATGA	CTGCAGGCTCCCAACCCGGACCTCCTCTTTTTGTTTTGAGACAGGGTCTCTCTGTGTAGACCAGGCTGGCCTTCTGCCCGGATACCACATGGAGAGCCGCTTTGTAGGAAGTGCCCTCGCTCCACAGGACAGATCCGAGGAGACTTCTCAGGACGCCAGATGAAGGAAGAAATTTACGGAAAGGAAGAAATGGCGGCCACATTCACACTGTTAAGCTGAAGGAAAGATACTAACTCAGTATCTCAGTCTGCCTTGAGCTCCCGCGTGGCTCACAGTTCAAGAACATAAAGGCAAAATTCTAAAATTCTATGCTGCCTTTGACCACTTGCTACCTTACCTTACCTTCGTGTTTCACCTTGACTCCTGGCTGCTCCGAGAATGGGGAGGTTGGCCTTTTCC…
ENSMUST00000213811.1_RP24-236E2.3-001	AAACCAATGT	CTCCTTATGA	-	ATGTGTCTATGTCATTCATCTGGCAGTCTGCCCCGGATATCGGGCGAAAGTTAGAGCGGTTAGAAGATTTAAAGAGCAAGACCTTAG	ATGACCCTGAGGACCCAGGGCAAGAAACCAATGTGTCTATGTCATTCATCTGGCAGTCTGCCCCGGATATCGGGCGAAAGTTAG	-
ENSMUST00000180820.7_TMEM147OS-001	TGCCAGATGA	AGGTATATGG	GACCTTGTGT	ATGAGTGGCAGAGCCACCCCTTCTCCACTACTCTTACTTTACCAGGTTGAGAGTACTTCGGCAATTCCTGCAATAGAACTTGAGTTTGGCATGACCCCTCCGACCTACAGTCCTGCCTTCAGCCTTCCTCCAAACTCTGTCACACCTCATCTTCAGCAAGTTAAAAGGGAAGCTGAGAGTGTCTTGCCTGAGAAGGAGCCAGAAGACCTTGCCTGGGGCTACAGAGGGTTGGGTGCTTCTCTGTTTGCAAAGTGACGCTGGGTGTTCCCAGGGAAGGGCCGTATGTCTCCATGTGAAAACCACCTCCCTCTCTCAGATAACACGAGTTCAGATTCCAATACTGCTGTGGAGTGGATCACAACCCTACGTGACTCCAGCTCCAGGACTGCCGACAGCTTC…	ATGGAGGCAACCAGGGCAACCACCACAGCTACAACCTTGTTAAAGTACTCCAAACGGTGTCTCCACTATGGGCTTCCTTCCTTCCTGAGCTGCTCTCCCTGCTTGCTCCTTGCCTTGCCCCAAGGCCTGGGAAGAAGGGGTTGGTTCCCTGCCATCCTTCCTGCCCCGACTCACCATTAG	GTGTTCAGACAGCGCTTTCCCTCTCCCACTCGGCTCGGAGCCAAGCGCCACCTCTTCTCGCTCATCCGAGAACTTTGAACCCCGCCCTGAACGCAAGGTGATCGGCGCAGAGACAAGAGGGCAAAGCTGTGCGCATTCTCGTTTTTATTTCATTGTTGACCCGGTGGCGGCGCCTTTGAGTGGAAGCCGAAGTCAGGAACGCGAGGACTTGAGAACGTGGCTGAGGTATATGGAGGCAACCAGGGCAACCACCACAGCTACAACCTTGTTAAAGTACTCCAAACGGTGTCTCCACTATGGGCTTCCTTCCTTCCTGAGCTGCTCTCCCTGCTTGCTCCTTGCCTTGCCCCAAGGCCTGGGAAGAAGGGGTTGGTTCCCTGCCATCCTTCCTGCCCCGAC…
ENSMUST00000180624.1_GM4262-201	GCACACATGT	AAGAGTATGT	TTTAGGGTGC	ATGTAGAGAAAAATATACATGCACATATATAGACATATACACACCCATATACAGAGAGGCATACGTGCTCACATATAAATAGACATGCACATATATTTAGATATAGATAGAGACATACATGCATACTTGCTTTGTAGATCAGGCTGGCCTCAAGCTCACAAAGATCTGCTTGCCTCTGCCTCCTAAATGCTGGGATTAAAGGGATGTGCCACTACCGCCCAGCTTCACCAAGTCTTCTTTTCAGGAATTCACTGAAACATCTTATGAAAACTCACACCAGTGTCTTCCTTCAGAGAACCCAGGCTCCAGCTGTGGCTACCACATAAGGGTTTTTAATACAAGAAAAATAAAGTAATTAAGTCTGAAAAAATAGATAGGTGCACTAATGTCCCTTTAATG…	ATGTAG	GTGCATACATGTTATTAGACGCGTTCTCACGACCGGCCAGGAAGAACACCACAGACCAAAATCTTCTGCGGCAAAACTTTATTGCTTACATCTTCAGGAGCAGGAGTGCAAGAAGCAAGAGAGCAAGAAGCAAGAGAGCAAGAAGCAAGAGAGAGAGAAAAACGAAACCCCGTCCCTCTTAAGGAGCATTCTCCTTCGCCTCGGACGTGTCACTCCCTGATTGGCTGCAGCCCATCGGCCGAGTTGACGTCACGGGGAAGGCAGAGCACAAGTAGTCATAAGATACCCTTGGCACATGCGCAGATTATTTGTTTACCACTTAGAACACAGCTGTCAGCGCCATCTTGTAACGGCGAATGTGGGCGCGGCTCCCAACACATACAGAGCAAAGGTGCTTCA…
ENSMUST00000182811.1_SNHG20-006	GCCTGGATGA	GAGGGGATGC	GATGGGCTGG	ATGACCGGCATCCTCGAGCACACGTGGTTTATGGGATGTACGGATAAAGCTCAAGGCTATATGCATGCTAGGAAGTCTTCTACTCCTGGGTGTCTGTCCCACCCACGTGGAGCTTAAACAAAGATGCATACAGTTGTGACTCCAGACGTCACTGGACAAGACACCAGTACAACCCAAACAAACAGAAATCGTTCCCCAGGACTCACCTGAGCGACCGTGGGCCCCACTAGGTTGTCTCTTCAGTGTGGTTGAAGGACTGGGCGTTTGCATTTTGAGTAGCCACATGGGGCCAGTGGTCACCATTTTGAAGGTCCTGGGTGTGGCATACTTCCGGAAAAACCATGACAAGAGGAATCTGCCATAGTTCAGGCTTGTCACATGCTCTTCAGGGGCACGGGA…	ATGCATCCTGCGCAGCGTGGCTCGGGGGCGCCGTGGAGCCTCCCGAAGGCGATCGTGGGATTCAGAAACCTCTCCCGGGACTCCCATGGGAGGAGGCTGACCCCGGGCCGGCACGCGATCGCGGGATGGGCTGGAGTTGTAGGAAGGCCCTAG	CTGGAGTTGTAGGAAGGCCCTAGGCCCGGGCCGCCATCGGCGGGGCACTGGCTGCTTCTGTGTTGCAGGCGCCGCACGGGTTCGTCCGCTTACACAGAATTGTATTAAATTGTCTTTTTATTTCCCCACCCAGGAAATGAACCACATCCCCCAACGACTAGACGGAAGCACGCACAAGCTCCTTCCTCCCGAGGAGCGTTTCCAGTGACTTGAGCTTGGTTGGCCCAGGTATGTCAATCCTTGGGGGTGGGACGGTGACCTGAGGCCGACGGTCTGGGAAAAGGCTCCTGTGTGGCTGTACCCGCCCGAGGTGGGTGCAGCCCCGTACCAGACAGCCCGACCTTGACCTAAAGTAAAATCCCAGAGGAGGAGGAACCTCTTCCCTGGGGTTAGAATTTG…
ENSMUST00000202544.1_GM20559-003	TGAAGAATGG	GACTAAATGA	TTTAAGCTGG	ATGGTGTATATGAACTGAGTCTGTCTGCATGATGCAGCTCTGATTTCTTGGTACGTTCATTTAAGTAGCTTCCCATATTCAGTGTCCTTGTTCCCATTCACAGAAAATACATCCTGTACTGGCTAG	ATGAAGTTGTTTGTCACAGACATCTTAGGAGGAAGAGAATACAGATACCAGACATTTTCTTTACTAAAATGGACAGTTTTTTTTTCTTTCTTTTTTTCCTTTTAA	CTGGTGTTAAAGTAGACAAGCAGACTGGTTAAGACCACCAAGACTAAATGAAGTTGTTTGTCACAGACATCTTAGGAGGAAGAGAATACAGATACCAGACATTTTCTTTACTAAAATGGACAGTTTTTTTTTCTTTCTTTTTTTCCTTTTAAAAGATTTTTTATATAGAAGAAATCTGAAAATTTGGAGGCAGCACCGGCTTTTTTTAAATGA
ENSMUST00000152943.7_SNHG3-001	TTGTTGATGG	ATAAATATGG	GCGGGTCTGT	ATGGAGGAAAGAAGAGAATCAGCGGGGGCACCTACTGAATAGTTATTATATACAGCGTGCTAAAATTTTGTCTGTTACAGCCTCGGCCATTAGAAGCTGGGGCAAGCTTTTCTGCCTACTTAACTCTGGTAAATACATTTCTTTTGA	ATGGCTGCGTCGGCGCGGGTCTGTCTCTCTAGGCGTCGCTCTCTTGGTGTGCTTGTTCTTGACCCGGTCAATGATTTCAGGTACTTTGTTGATGGAGGAAAGAAGAGAATCAGCGGGGGCACCTACTGA	CTGTCTCTCTAG
ENSMUST00000200022.1_GM43041-001	ACTCGGATGA	TGAAGAATGG	GTGTTGCTGA	ATGAAAAACTGATTTTTAACAAAAATCACTCAGATAGAGGAGCTGCCCATTACCTTAATGAGAATTGGTCCTCTTGTGAATCTCCCGCTCCACCTGTAGTCCCCACTTCGGGAGGTGCCACTCATAGGGACACACGACTAAGCGAGTTAGAGTTTGAGATTAAGCTTCAGAGGCTGACTAATGAGCTTCGGAAACTAAAAAAGATGTCAGAAGCGGAGAAGAGTAACTCTTCTGTAGTTCACCAGGTGCCGCTAGAAAAGGCTGTGAGTCAGGCTCGTGGGAAAGGACAGAATATGTCTAATACGCTAGCCTTTCCGGTGGTCGAGGTAGTTGATCAGCAAGATACTAGGGGCAGACATTACCAGACCTTAGATTTCAAGTTGATAAAAGAGTTAAAGG…	ATGGCAGAGAGATGCTAA	CTGAGGATGCGGTAGGATACGAATTAAGCTTGAATCAGTGCTAACCCAACGCTGGTTCTGCTTGGGTCAGCAGCGTGTTAATCGGAACTAGAAACGGAAACAGGCAGGTTAGCCGCAGCTTTTTAGGAAGCTGCTTAGGTGGAAGAAGAAAGGGTTTAAAGTCATGGATCAGGCGGTTGCCCAAAGTTTTCAGGAGTTGTTTCAGGCCAGAGGAGTAAGGCTTGAAGTACAATTAGTAAAAAATTTTTTAGGTAAGATAGATAGCTGTTGCCCATGGTTCAAGGAAGAAGAAACACTAGATTGTGGAACCTGGGAGAAAGTTGGTGAGGCCTTAAAAATCACTCAGGCAGATAATTTTACCCTAGGCCTCTGGGCGCTCGTAAATGATGCAATAAAAGA…
ENSMUST00000144166.7_GM13166-001	AGCTAAATGT	GAAGTCATGG	AGACTAGTGC	ATGTACATAACTGTAAATCAACACTAAGAGCACCGGATGGTTAAGGTCAAGGAGATTCTCACAAAGGATCCAGAAGAGTTCCAATATTTGAAAATGGGAAAAAAAAGAAAAAAAAGAAAAAAAAAAGAATGA	ATGGAGGGAGACTAG	GTGCCTAGTATTTGCGGTGCCTGAAAACTTTCTTAAGAAGCAGTTGTTTTGCTGGCCTCCTAG
ENSMUST00000174173.1_1110038B12RIK-003	TTCTCCATGT	CAAGGCATGG	CACGGTTTGC	ATGTAGCCCTGATCTCAGATCCGCCTGCCTCTACTCTCTGGAATTAAATGCATACAGCACCACCGACTGGCCCTTGTTTTGTTCTTAATATCCTGCCTGCATTAGCCAGTCTCCAAGCAAGCTACCACCCAGCCATCTTTTTGTTTTTAGATCTTAACTAATCTCCCTAACTCTAAATCTATGGTGGATCCAGGAGCTGCCTTGATTATTTCTTGTGCCTTTAAGTTCTGTATGCTAGTCCACGGCAGTGGGTCTCAGCCTTCCTGAGGGCCTTTAATGCAGTTCCTCGGGCTGTGATGTTCCTAACCATCGGTTTTATTTTCCTTGTATCTTCATAACTAA	ATGGGTCCGCCTCGTGCCGCAGGTTCCTGGCCCACGCCAGCCGTACCCAGTAGCACAATGGGATTTGAGGACACACGCCAGCTGCCTACACCTGAAGAAAGGTTAGTCTTAGGTTTCACTGGCATGCTTGTCTCTTGGCTTGACTTTTTGGAAGGGGTGGATTCGAGACAGGGTTTCTCCATGTAG	TTGCCGTGTTTTCACCCTTCTTTGTTCTCCACCGGTCTGGGCAGGGTCTGAGGACTCCGGAGAGCAAGGCATGGGTCCGCCTCGTGCCGCAGGTTCCTGGCCCACGCCAGCCGTACCCAGTAGCACAATGGGATTTGAGGACACACGCCAGCTGCCTACACCTGAAGAAAGGTTAGTCTTAGGTTTCACTGGCATGCTTGTCTCTTGGCTTGA
ENSMUST00000190033.2_SNHG5-008	TTGTGAATGC	AGTCGGATGA	TCGGGATTGG	ATGCATGGTGTACAAATTGATTGTACAAACAGTTGTGAGACATACCGGGTCAGAACAGTGATGAAATACATCCCGAAGATGATGACCTGAAGATAAATGCAGCTTCTGAGAGAAGACCATTGTGTTTAAGTGGTAGTCTTGTTAATGCAGTTCTTACTCATAGCATGTCATGGTACCTCTTTCTGTAGTGAATGCTGACCAGTGAGATGCCAGCCTGCGTGTGAAGATCCTACAGCAGAAGTGCATGGCCAGTGACACAAGAACTTGCGAGAGATGCCAGTCCGCCTGTGAAGATCCTGCAGCAGGAGTGCATAGCCAGTGACACAAGACGTGCGAATGAAAACTAGATGTGACCATCCAGAAAAAGCATAGACAAAAAAATGCAGTCTTAGTACTGGG…	ATGACCAAGTGA	TTGGAGTCTGGGCCCCAGTGAGATTCGTACTAAGCGGCCTGACTGAAGGCCGCATGCGTTCTAGTTCCTGAGTCCCCGCGTGGGTAGGTTTTTACAGCAGGGTTTGCAGCCTTTTGTGCTGTTCCGAAGGTACTAGAGTCACCGAAAGAGACATCCTATTATATGCACGTTCACAAGGACAATGGCGCCATTGTTCTTCGCGTCTTCAAAGCAGCTACAAGAAGAAACCAAGATGGAGGGGAGCCCAAAGCATCTGAGAGAATTGATAAATGAAAGAAACATGCTTAAAACATGACCGTTTTAAAGGGTGTGTATTGAAGCCTAGATTTTTTCCCTTGTAAGCATGCAAACATACCGTTGTGAAGTAAGAATCCGGGTTCCTGGAAATGTATTGTGAAG…
ENSMUST00000146938.1_GM16124-001	AAAGGCATGT	-	AAACGCTTGA	ATGTGCTACCACACCTGCAGAAGAAGTTAACATTTAAATTCCTGGACTTTGAGTAAAGCATATCAGCCATTGTGATGTGGATTGGTGTCATTTAATCAATTGAGGGGCTAATTAGAATGAAGAAGCTGGTCTGCCCTGAGCACATGGAATTCTCCAGAAGACGGTCTTTGA	ATGGTCACCCCGGCCTGCCCACGCGAGAGAGCGCATGCAAACGCTTGA	TTGAGGAGACGCGAGCGGCGAATGGTGGGAAGGGACCGGGAGCCGACCAGACCGGGAAGAGTTTTTGAGACAGGGTTTCTACATAGCCCTGGCCATTTTGGAAGTCACTATGTAGACTAGGCTCACAGAGATCTTATCTGCCTGCCTCTTCCTCCTGAGTTCTGGGGTTAA
ENSMUST00000205825.1_SNHG1-016	ACAGAGATGG	AAAAGGATGG	TTTTTTCTGT	ATGGTGTGTCTGGCTGAGAACAAAGGAGCCGTACCAGGAAAGTTGAAGCATATCTTCATTTTCAAGTCCAGGCTAAAATAAGGTCTGAGGAAAAGAATGAGCTGCGTGTGAAGGATAGGAACAGAAATCATGAAAGATCTGTTTGTCCAGGCCAGTGTTTCACCATAA	ATGGGTGTACGCTCTCTTTTCAGATTTGGGGTTTTTTTTTTCTGTTCTAGATGTGGTTCATCTCAAAGCCCTTTACACTTTGGAGCCAGGCCTGTTCAATTTTACAAATAA	CTGTTCTAGATGTGGTTCATCTCAAAGCCCTTTACACTTTGGAGCCAGGCCTGTTCAATTTTACAAATAACACGTTTTGCTTGTAGTCAGGGTGCTGTGACAACATGAAGAGTTCGAGCTACCTCCCAGGATGAGTGCAGGTTTTCCTGGTGACAAATCTCAGGCATTCAAAGGTTCTGTTAG
ENSMUST00000132564.1_GM15287-001	CATTGTATGG	ACCCTCATGC	GGCTGCGTGA	ATGGGCAACCACTGCAGTCCATCCCCTCTGGACTTGGTGGCCTGATCTCACACCTGACATCTGTAAGTTAGCAGCAGGATCCCCCAATTGGGACCTCCCCGATCATACTGATCTTAGCAACCCACCCTCTGAACAGCGGTATGTCCCGGGCGGGATAGGGAACTCGTATGGATGTTCGGGGCAATTCTACCGAGCTAA	ATGCTCCAATTCAACAGTCTTGGGAAGTGCTTAATGAGGAGGGAAACATTGTATGGGCAACCACTGCAGTCCATCCCCTCTGGACTTGGTGGCCTGATCTCACACCTGACATCTGTAAGTTAG	GTGACGTCGTGAGGTCCTGCCATTCCGTCCTCTCACTTCGGGTTGTAGGCCCTAGAAGTGATTAGGACCCAAATTTGGGACCAACTGAAGGCAGCCTATACCCCAGGGACCACCGCAGTACCCCACGGGTTCCGAGTTGGAGACAAAGTCTTGGTCAGACGGCATCGAACCGGCAGCCTCGAGCCACGGTGGAAGGGACCCTATTTGGTGTTACTGACAACCCCTACTGCGGTAAAAGTTGACGGGATTGCCTCCTGGATCCACGCCTCCCACGTCAAGAGGGCCGCCAGTCAAGATGAAGAAAACCACGAAGACAATTGGACAGTGGCAGCCACTGACAATCCTCTTAAGCTTCGTTTGCACCGCAGGCGCCACCCTGAGCCTAGGGAACCACAACCC…
ENSMUST00000182498.7_SNHG6-003	GCTGTGATGT	TGCAGCATGG	CCCGGCGTGT	ATGTCTAAAAACCCTTTATTGTTTTGGGTAAGTTTGCTTAATCAGTCATGTATCTGGATTCAATACTGTTTGATAACACTGAGGGGCTGGGGCCAGTTCGTTTTGAAGATCATTAGGGTGAACACCTGGGCCTAGTTTGAGATGGAAGAAAAATGATTTGGGGTTTCTGACTTTTTTTTTTTCCTTTTGGGAAGGTGCAGCTTACATATTGGAAGGTAAAATGAAGGCCATGAACAAAGTCAAGAAGCCATAAACAGAAGCAAATGGTGAAAATTAATATCTAATTTAATATTAATAAGTTATATATAA	ATGGCGCACAGCGGAGGCCGCGGGCGGCCGAACCCGGCGTGTCCTTGGGCGTTTCCAGGTGCAACAAAACCTGCTCATTTGAAGGTGCTTGAACAAATATTTTCTAAACACTTGTCATGGAGAGTGATTGAAACAAGCTGCCAGGACTACATTTGCCAATAA	GTGTCCTTGGGCGTTTCCAGGTGCAACAAAACCTGCTCATTTGAAGGTGCTTGAACAAATATTTTCTAAACACTTGTCATGGAGAGTGATTGAAACAAGCTGCCAGGACTACATTTGCCAATAACAAGCATGTAG
ENSMUST00000151374.1_SNHG3-002	TGCTCCATGT	CGGTCAATGA	CTTGGTGTGC	ATGTGAAAGAAGAGAATCAGCGGGGGCACCTACTGAATAGTTATTATATACAGCGTGCTAAAATTTTGTCTGTTACAGCCTCGGCCATTAGAAGCTGGGGCAAGCTTTTCTGCCTACTTAACTCTGGTAAATACATTTCTTTTGATAGGTTATGTCTAG	ATGATTTCAGGTACTTTGTTGATGGAGGTACGTTCACCCTGA	GTGCTTGTTCTTGACCCGGTCAATGATTTCAGGTACTTTGTTGATGGAGGTACGTTCACCCTGAGGCTGGCTTAG
ENSMUST00000181045.7_4933404O12RIK-001	GGACAGATGA	GCGCCAATGA	CCTCATGTGT	ATGAAAGGTAATCCAGGTTCATTCTAAAGTGGGCAGGGCTTCCAGGGGCCTTCTCAAGACATCAGTCTAGAGACCTGTAAAGATCTACACCCTTGCTGATCTTGGCAGCACACACCTGTAACCCCAGCAAGGCAGGGCACCCAAGAGTTCAAAGTCATCCTTGGCTACAAAGTGAGTGTGAGACTAGCCTGGGTATCATAGTTGAAGTCCTTCCTCAAAACAAACAAACAAACAAAAGCTGTTTAGGCCCCGGGCTGTGTTTCTCATTGCCCTACTCCCTGGTCTGAGGTTATCGGCAGGGCTCCCAGCTGTTGAGCCAGCTGTGTCTTCATTGAGGTCCCTGACTGGCATTCTGTCATCCCCCATCTGTGTGAGAGGATCTCTTTTTGGGTTTTTTGT…	ATGAATTTTCTGTCGCGAGCCCCGCTAACGGCTTGCCGCTGA	GTGTTCGCGGCTCGGTTCAGCCTTCCACGAGCTCCTGAAGTTCTGCCATTCCCCGTGGTCTGCAGTTCAGGAAGCTTCTGGAACATGCGGCGCCTCTGCCATGGAAACACGATCCGCGTCGTCAGCTTCAGATGTGATCTTGGAACGCTGAGTTCGCCTTGGCAGCTGTCTGAAAGTTAATCCTGTGAAGGGACCTGAAGCAGCCCTCTGAGGAAGCCTCGCGCACCCCTGCCGAAGAACATCGCAGTGTGTTCATTCCCCTTCCGTTGGCCTCAGGATCCAAGCAGGAAAGAAGAGGGAAGAACTCTGAAGGACATGAGAGGGACCCAGCTTACAGTCCAGACAATATTTGAAAGTGTCTTTTGCATTCTCCACGGAGTCTTCAAGTGCTGCAACACT…
ENSMUST00000209823.1_GM42031-001	CCCCTGATGT	-	CTTGATTTGA	ATGTAAGGTTAAACCAGAGACAAAAATTGTTCGAATCAGGACAAGGGTGGTTTGAGGGACTGTTTAACAGGTCCCCATGGTTCACGACCTTGATATCCACCATTATGGGCCCCTTGATAATACTTTTATTAATCCTACTCCTCGGACCCTGTATTCTCAACCGCTTGGTCCAGTTTGTAAAAGACAGAATTTCGGTGGTGCAGGCCCTGGTTCTGACCCAACAGTATCACCAACTCAAATCAATAGATCCAGAAGAAGTGGAATCACGTGAATAAAAGATTTTATTCAGTTTCCAGAAAGAGGGGGGAATGAAAGACCCCACCATAAGACTTAGCAAGCTAGCTGCAGTAACGCCATTTTGCAAGGCATGAAAAAGTACCAGAGCTGAGTTCTCAAAAG…	ATGTGCATGGTTTAA	TTGAACTAACCACTCAGCTCGCTTCTCGCTTCTGTACCCGCGCTTTTTGCTCCCCAGCCCTATAAAAAGGGTAAAAACCCCACACTCGGCGCGCCAGTCCTCCGATAGACTGAGTCGCCCGGGTACCCGTGTTCCCAATAAAGCCTCTTGCTGATTACATCCGAATCGTGGTCTCGCTGATCCTTGGGAGGGTCTCCTCAGATTGATTGACTACCCACCTCGGGGGTCTTTCATTTGGAGGTCCCACCGAGATTAGGAGACCCCTGCCCAGGGACCACCGACCCCCGCCGGGAGCTCACTTACAGGCCCTCCAAGCAGTACAACGAGAGGTCTGGAAGCCACTGGCCGCTGCTTATCAGGACCAGCTGGATCAGCCAGTGATACCACACCCCTTCCGCG…
ENSMUST00000161706.1_SNHG9-001	CTGGATATGG	-	-	ATGGACGTTGCCGCCGCCTCCCGCAAGAATTGTCCTCTTTTCTCAAATAAAGTGATTTAA	-	-
ENSMUST00000180879.7_2900076A07RIK-003	ACACCCATGC	GAAATTATGA	TGACACCTGA	ATGCCTTAGATGTGTGTAATTCAAGTGGAGAAGACACAAGCCAGTGGTCGCAATATCAACACTTGAGTGTTCTGTAAACGGATTGGTGTCAGCAGAAAACCAACAGTGATGTGGTGGCACACAGTGAACTGACAGGACCCAGGCAGCAGCGGTTCTTTTGGTGGCAATGGTGCCATGTCATGGGTACTCTCCTTGCTGATGGCAGATACCGACAGGCAAACTGTTGCCTTGCGTTTAGCTCTGTTAACCATTGACAGTAAGATTTATCAGAGGTTGCAGCTGCACATGGCCATGAGGTAAACCTTGCCCCTGTTTGAAATTGAGTTTCATCAGCTTCTACATGGGATTATAAGGACTTGGAATATATCACAGACCCAGCAGGGTTTCCCCCCTCATTTT…	ATGACCGAGAGCCTGACACCTGATGCTAGCGGCTTTTGTCTCGCCAAGTTGACCCAGTATTTGGCCACCTTGTGCGGCGGGTGA	CTGATGCTAGCGGCTTTTGTCTCGCCAAGTTGACCCAGTATTTGGCCACCTTGTGCGGCGGGTGACTATGGTGTCCAGGTATATATATGTATTACCTGA
ENSMUST00000201032.1_GM20559-006	TTTTAAATGA	GACTAAATGA	AAGCTGGTGT	ATGAAGAATGGTGTATATGAACTGAGTCTGTCTGCATGATGCAGCTCTGATTTCTTGCCTCTGCATCAGCTCCTGCTTCCTGACCTGTTTGAGTTCCAGTCCTGACTTCTTTCAGTGATGAACAGCAATGTGGAAATGTAA	ATGAAGTTGTTTGTCACAGACATCTTAGGAGGAAGAGAATACAGATACCAGACATTTTCTTTACTAAAATGGACAGTTTTTTTTTCTTTCTTTTTTTCCTTTTAA	GTGTTAAAGTAGACAAGCAGACTGGTTAAGACCACCAAGACTAAATGAAGTTGTTTGTCACAGACATCTTAGGAGGAAGAGAATACAGATACCAGACATTTTCTTTACTAAAATGGACAGTTTTTTTTTCTTTCTTTTTTTCCTTTTAAAAGATTTTTTATATAG
ENSMUST00000174321.1_BC051226-003	ACTGTGATGC	-	-	ATGCCCGCCCGGCCCAGGGTGGGGAGGCAAGGTCCGCAGGTGTTGATGAGGAAGCCTGAACGTCAACACTCTGCGCGGAGACTTCGGCTCTGCAGCCTTCCTTCCACGGTGGTGGGCATCTTGCCAATTTGCAGGACCAAGAAAGAAGCCCAGCTGCTCTCAGAGGACCCGAACTTCAATTTTAAACCCACCTCCTCTCATTGTGTCCGGCCTTCTGGGCTTACAGCATTTCAATAG	-	-
ENSMUST00000137970.7_4933431E20RIK-005	ACAGCAATGT	CTGTTGATGC	ACTCTTCTGG	ATGTGGAAATGTGTTCTGCCCAGTTTATAGAACAAGGAATTGAAGCTTGGAGAAGATTGATGGACCACTCAAGTTCCCTGGATGGTCCAGGATGCAGACTGAGGATGGCCTAAAACATTAGTTTTGCTGGCTCCCTGTGCTTGGCTAACTTTAGAGCCTCTTACCTTGCCACAGTCTTTTCTATGAAGGACAGAGAGCCAAGGAGTGGACCAACATGCCTGAGTTTACACAGTGGACCTGAGGACCGTCACCTCCCAGTGCAATGTTCCTGTGTACTGCCACTGAAGAGACAGGTGGGAGGGAGCTCAAGGTTGACTTGCCTAACAACCATTGCTTGAAAGACAAAGCTCCCAAGGAGAGCACAAAATACCTCACTCGAGACTCCTCTGCATCACCAAC…	ATGCTTCATCTACTCTTCTGGCAGTGGGGGCCTGGACCTTAG	CTGGCAGTGGGGGCCTGGACCTTAGTTACCCGGGAAGCGTGAGTCATGTTGCACAGTTGAGCTGGCACATAAAACTACGAGTCACACCAGAAGAGGGCATTGGATCCCACTATAGACTGTTGTGAGCCACCTTGTGGTTGCTGGGAATTGAACTCAGGACCTCTGGAAGAGCAGTTGGTGCTCTTAACTGCTGAGTCATCTCTCCAGCCCCAGCTCCTGCTTCCTGACCTGCTTGAGTTCCAGTCCTGA
ENSMUST00000191660.1_GM38166-001	AGACAAATGG	AATACAATGA	-	ATGGACTGTGCTTTAAAACAAAAACAGCAAAATGGGAGGATGAGTGCTAACTCTTTTCAGGAGCATTTGGAAATTCAAATTCACAGAATTGGATGTAGTATTTAGTTTTGAAATTTAAAAGGATAATTGATCATAGAGGTATTTGACTTGACAGCATCTCCTAGTTAGATTTTTAAATTATATAATTTGTGATGAACTTGATAGGTACTTGAATGAACAGTTAAATTTATATAA	ATGAAAGCACCAAGAATCAACAGAACAAGGAAAGAGGGCGCTTGTCCCTTCCTGTTCATTTTTTTCATGGAAAGAGGGAATGCCTTTGAGTGGAGGGTACGACACCACAGGTCACACTGTGGTGACTGCTGCCTCACCGGGAGAAGAGAGTACCTCTGA	CTGGTATTTGTTGTTGCTGTACAGTTGAAATCAGGCATTCACAATACAATGAAAGCACCAAGAATCAACAGAACAAGGAAAGAGGGCGCTTGTCCCTTCCTGTTCATTTTTTTCATGGAAAGAGGGAATGCCTTTGAGTGGAGGGTACGACACCACAGGTCACACTGTGGTGACTGCTGCCTCACCGGGAGAAGAGAGTACCTCTGA
ENSMUST00000190080.6_TRERF1-001	ATGTCCATGC	CCCTCTATGC	CACTTGTTGC	ATGCAAGGAGGACAGCCACTGCAAGCCCCTCAGGTGCTGTCCGGCCATATGCAACAATTGCAGCAGCACCAGTATTACCCACAGCCGCCGCCTCAGCAGCAGCAAGCCGGACTGCAGCGGATCTCTGTGCAGGAGATGCAGCAGCAGCAGCAGCCGCAGCAAATTCGCCCCTCACCACCTCAGCAGCAGCAGCAGCTCCAGCTGCAGCAGCGGCAGAGTTCACTGCAGATACCTCAGTATTATCAGCCCCAACCCATGATGCAACACTTGCAAGAGCAGCAGCAGCCATCCATGCACCTGCAGCCACCCTCATACCACAGGGACCCTCATCAGTATACCCCGGAGCAGGCACACGCTGTCCAGCTGATCCAGCTGGGCTCTATGCCCCAGTATTACTAT…	ATGCGATGGCTGAGAGGCGGTGCATGCAGATGGGGACTCGGCTCGCCCCCCATCTCACCCCCCCAAGTGGAGATTGGTCGTCTTGTCGGATTGCCCAGGCACTTGTTGCCGAAACAGCCAAGGCTCCAGCTCCAGAGGTCAGTGAAGGAGGAAGACACGGGAGCAAGACTACCCTGA	TTGCCGAAACAGCCAAGGCTCCAGCTCCAGAGGTCAGTGAAGGAGGAAGACACGGGAGCAAGACTACCCTGAAGGGCTCACCAGCGGTCTCAACCCTGAAACAGACCCGGGTCTCTTCTTCCCACCTGCCGAGCAGCATGTGAGCAGCATGACTGGCCAGCTGCAGGAGAAGCCCCCAGAGCCAGGACCGCGACACAGCCACCCGCTGCCAAGGTCAAGGTGTGAAGGACTTTCCCCCACCACGGTGGTGTCTGGTCCGTACCTCCGCCCGGGTGAGGATGTAGGCACCTCGGCTCTGCTGATGACCTGTTCAAGCCAACAGGGACCCCTGTCTCCAGCCACCCTCACAGACATGTCAGCCGTGGAGTAGGGTGGACGCTTTCTCTCATCTTCTCAGGG…
ENSMUST00000150388.1_GM28052-001	CCCAGAATGC	-	AGCGGCCTGG	ATGCACTGCCCCCCTCAAGAAACAGAAGCGAATTGGGGAGCTTGCCCGGCACCTCAGCTCCACATCTGACGATGAACCTCTCTCCTCTGTCAATCATGCAGCAAAAGCATCTGCTACAAGCCTCAGTGGATCTGA	ATGGCGCCCCCAGGAGCTGGGAGCGGGTGA	CTGGGCTGGCCCTCAGATTGCGGGGTCCCGGGGGCCTGTCGCGGGGCCCCCCCGTGACCCACCGACCAGGCCTTCCCCCGGGCCGGAGAGATGGCCGCCGAGAACAGCAAGCAGTTCTGGAAGAGGAGCGCCAAGCTACCGGGGAGTAACAATGAAGAGGAGAACTGA
ENSMUST00000209164.1_2310010J17RIK-002	TGAGACATGC	AGAGTCATGT	CGAGCTCTGC	ATGCTGAAACCAGGAACGACAGTCCTTTTATGAGATGAATAAGACTTCAGAGAATTATGAAGTTGAAACCACAACGTGGAAGACACCTGGGGTTGACAAACGAGTCATTGGAGACGCGCTTCCTAGGAGAGCTGTGTGACCAGGAACACCTAGAGTAGTGTATTTGCTTTGTTAAAGAGTGACTTGTATGAGAGAGAAATCTATTTTCCATAAAAATAAAAAAAGAATGACTGA	ATGTTACGAGCTCTGCTACATGTTCCCACGAACACAGTGCCACTCTACGTATCTCCCCACTACTGA	CTGCTACATGTTCCCACGAACACAGTGCCACTCTACGTATCTCCCCACTACTGA
ENSMUST00000186535.1_DUBR-002	TGGGAGATGG	CCGGCGATGG	CCAAGAGTGC	ATGGAGGCAGGTAGTTCTCCAATTTTGAGGACAGTCCAGTCTACAGAGTGCGTCAGAGGACAATCACAGGACCACGTAGAGGAATTTTATCTCGAAAGATTGAAAAAGTAAAGCCTGATTCTACTCAAAATGTTTGAGCAGTAGGGAGAGTGTCAGATATCTGGTCTCACACAGTCTCATGAACAGCTGCTTTGGGGGAAGGGCCGAAGGAAGAAAACTCTCGTGTGAGCTTTATAAATTCTCGCCATAGACTTTCCCTAAGAGACTCTTTCCTGTTCTCGTGATGCACTAATGACAGAAATCATATGACTAATGGAGAGAAACTGGTAGATATACAAGAAGAACTGCATTGGGATAACCGCCATCTTACAAAGGGTCAGTGTTAACATTTGTCAATGT…	ATGGAAAAAAGGCGAAACTGCTCCGCGTAG	GTGCGAGCGTCCTGAGCGTTCAGGGCATCCTGAGCCGCGGAAGGCATCCGGCCACACCCCGCTCTTTACCCGCCAACGCCAGCCCAGGTGGCCAGGCTCAGAATGGACTGTGAGCCTGTGTGTTATGCATCTCTGGTTGTAGAGACAAAAGGACAAAGATGGAACCCACCAAGGATGCTCCCGGCTGAATGAATTGTTGTTCTCTGGCTTACACAAAGTCAAGCGAATGATCGTCCCATGTTATGTAATATAGCAACGGCCTGCTTACCTTACTCCTTTAATCTACGTTATTCTGGAAAGTAACACTTGAAATAAAAAGTAGATACATTCTACTGGGAATGTGACCCTCAGAGAAGGAAAGAAAGACCGAGGGGTTGAACCTGAACACGTGAAAGAGAA…
ENSMUST00000202262.1_CCT6A-004	TGATGAATGT	TACACCATGG	GTGTGTGTGT	ATGTGAAGGGGGCTGTTTTAAGATACACTTTCATGCAGTTCTGAGAATCTCCTTGCTAAAAAGATTGTTGGTCTTTTTGAACCTGACCACCATGGCTTACTATATTTTCCTTAATGTGTTTCACTGTTGCAGGCTGACACTTGCTTGTGGTGGGATAGCTCTGAATTCCTTTGATGACCTGAATCCTGACTGTTTGGGACATGCAGAGCTTGTCTATGAGTATACACTGGGTGAGGAGAAGTTCACCTTTATTGAGAAGTGTAACAATCCCCGTTCTGTCACTTTACTGGTTAAAGGACCAAATAAGCACACACTGACTCAAATCAAGGATGCAATAAGAGATGGCTTGAGGGCTGTCAAAAATGCTATTGA	ATGGGCATTCAATGTCCATGGAGGTCAGTTTAA	GTGTGTGTGTACACCATGGGCATTCAATGTCCATGGAGGTCAGTTTAAGGCATTAGAACCCCTAGAACTGGAGTTAGAGATGCTTAGTCAACATGTGGTACTGTGGTCTGAGCCTTGGTCTGTGCATGAGACTCTAGGTGCTCACTGCTGCCCATCTCTCCTGCCTGTTGTACACTTTGGAGTAGATGGTGTAGGGACCTAAGAGGGTCAGCCTGGCGTATTTCTCTTGCTTGGCATAGTTTGTAACATGAAATCAAGTGAGAGCTGGCTGATGTTCCGCTGTGTATATGTTGTCCTGGGTTATGA
ENSMUST00000203249.2_1810059H22RIK-005	CACCACATGG	TCTCTGATGG	AAGATTTTGA	ATGGCTAGGCTTGTCTTAAACTTGTAATCCTCCTGCCTCAGCAGCCCCTCCAAGTGCTGGGTCTATCCAGGTCCAGTTATGGGGCTGGAGAGATGGCTCAGTGATTAAGAGCACTGGCCATTCTTCCTGAGGACCTGGGTTCAGTTCCCAGCACCCACTTAGTGGCTCACAACCATCTGTAACTCCAGTCCCTAGGGAGCCAACACACTCTTCTGGCCTCTGGGTAGACCAGGCACATACTTGCTACACAGATATACAATCAGAGAAGACATCCATACACATAAAATAATTTTAAATAAATAAATAGACCTTAAAAGTGTTTGTTTGTTTGTTTTCTAAAAATCAGCTATGGGATTAGAGAGATGGCTCAGTGGTTAAGAGCACTGGCTGCTCTTGCAG…	ATGGGGCTCTGTCCCCCAACACTGCCATCCGGAGGCATCGGACCACGACGTGAGATTGGATGA	TTGAGGACTCCCGAAGCCTCTAGTAAGCCAGGTTAGCAGGTTTTAACTCAGGCCTGGGAACGACCGGAAGCCTAACTCTCCACTCTAGACTGCTGGTGTCCTTTGCACCCAACCTCACCAAGGACTGAGTCACTGGAGCATCTATCTGCACGCTGCGGTTTCGACTTTCCCCCAAGTGCATAGCGCCACAGGCAACCAAGCCAGAATAATAGCTAATCTAGTTTAATTTCTGAGGTCTGCACCTCTGACTGCGACATCTCTGATGGGGCTCTGTCCCCCAACACTGCCATCCGGAGGCATCGGACCACGACGTGAGATTGGATGAGGATGAACTGCACAGCGTCGACCAGACGGAATGTGGAATTAGAGTGGAAAGCAATAATTCTGAGAAGTGGGAAG…
ENSMUST00000129364.1_ZFP335OS-001	CTGCAGATGC	AGGCAAATGC	AAGGGCCTGG	ATGCGCTCATGGCTGGGGCTTCATATCCCAGAAGCCATATACTGATAAGTGGAAAACCCAGTGCCAGGGTGGGCTACCTCTATACATTTCTGGACGCGGAGTCTTCTGAGGCCTCCAAAACCATAAAAGCTGATGTCATGTACTAGATAGTTTTTTGTCAACACAAGCTAAAGTCATCTGAGAGGAAAGAACCTCAGATAACATTTCTCCATGCACTGAGCTGTACAGCAGCTTGTTGGGAATTTTCTTAACTAGTGATTAATGTGGGGAGGGCCCAGCCCATTGTATATGGTGCTATCCCTGGGCTGGTGGTCCTGGGTTCTAGCAGAAAGCAGATTGAGCAAGCAATGGGGAGCAAGCCAGTAAGCAACACCCCTCCATGGCCTCTGCATCAGCCCC…	ATGCGAGAGCGGCTAAAGGGCCTGGGACCCCGGGGCCCTGTTCGGACAGCCCCGCCGGCCCGGGAGTCCGCCACCCGGCAGCCTCGCGGCAGGGCCCCGGTGCACGGCAGTGTGCGGAGGGGCAGCCCGCCTCCGGCTGCCGCTAACCTGAGCCTCTGGCTGCTGTGTCGCTCTCCGACTCCGGCATCGACGAGGTCGCCATCCTCTCACCCCCGTCGCGGAGGAACCCATCGGCCGCCCTCGAACCGGAACTACTTCCGCCGCCGTCCCCCCGGGAGAGAGAGATCTGCGGGGTTTCAGAAGGCCTCTCGGAGGACTCAGAGCCGTCGTCGGGTCCAGGAGGACTCTAGAAGTCACATGCTGCCCGGTGTTAGGGCTGAGATCTGGGAGAGCGTCTGG…	CTGGGACCCCGGGGCCCTGTTCGGACAGCCCCGCCGGCCCGGGAGTCCGCCACCCGGCAGCCTCGCGGCAGGGCCCCGGTGCACGGCAGTGTGCGGAGGGGCAGCCCGCCTCCGGCTGCCGCTAACCTGAGCCTCTGGCTGCTGTGTCGCTCTCCGACTCCGGCATCGACGAGGTCGCCATCCTCTCACCCCCGTCGCGGAGGAACCCATCGGCCGCCCTCGAACCGGAACTACTTCCGCCGCCGTCCCCCCGGGAGAGAGAGATCTGCGGGGTTTCAGAAGGCCTCTCGGAGGACTCAGAGCCGTCGTCGGGTCCAGGAGGACTCTAGAAGTCACATGCTGCCCGGTGTTAGGGCTGAGATCTGGGAGAGCGTCTGGAAGAACAAAGGCAACAGAAAG…
ENSMUST00000172910.1_CRYBG3-001	AACAGAATGT	TTGAAAATGA	TACTTCTTGG	ATGTGCCTCAGGCAGGGAGCCCACAACTTTAAGTCATGTAAGAACTCCCGAAGTCAGAATTGAGTCCTTACCCAAAGAAACGGAGCCACCGGAGCCACCGTGTGAAACAGAAACCAAAAGGCTTGGTTTGGAACTACATGTCAAAACTCCTCACGAGATGGGAAAAACTCAAGAGGACCCTGGGTCTGTGAAGGGTGTCAGTGACTCGGTGGTTGTCGCATGCACAGAAAGTGAAACAGCACATGAACTAAAATCTGAACTGAACAGAAATCCTACTTCTGAATCTCCTTTTCTCTTAGAGAATTCTCAACAAGGCGGCGTTGCCTCTGATGCTGAGGCACCTCTTCACCTTGACTGTAAAACGTCTGATTACAGTGCCTCACCTCCTACCTTGGCTTC…	ATGAGCCCGTGA	TTGGGGGCCAACAGGAATCCACCTCCTCAGAACTCTCCGATGCCTTTTCTTTGGATTCAACACAAGACAGCGAACAGGAAACCACTGAGATGCCCAAAAAAGACACGGTCGGTAAGCCAGAGAAGCCTTCAGTGACATACGCAACATACCGAGGCGCCACACAAATCAGGAAGTATTTGCAGCAACAGCCTGTGTTGGAGACTATGAATCACTTAGACGGAGAAGATGGAAGCTCTGACTCAAGTCCCCAGGCACATGCTGGCTCCAGAAGCATAAGGGACACTGTGACGGTCCCATTGTCAACAGACAGCAAAGACGTAGCCACAAAAGGATATTTGCTTGGAGGTCCATTAGAAGCCTCTGGTTATAGCCAAATAAATACCAACCGAGAAAGCCATC…
ENSMUST00000197084.1_GM43511-001	GTATGTATGT	AGAACCATGG	AGATAAGTGG	ATGTGGGGGAGGGGAGTTGTGGAAGCCAGAAGAGGGCATTGGATTCTCCTGGAGCTGGAACGAGGTGGTCGTGAGCCACTGGGTGTGGGTGCTGGGATTCAAACCCTGTACTTAGTAACATTAGGGAGTACTTTTAACCACTGACACCTATCCAGCCCCAGGTCCCCCTCCCCCCATATTACTAATTCATTTCCAAATTCAGCCTAATTTTTAATATTTGGAATTCAATTATAGGACAAAATAATGGTTATCTTTTATTGACTATAGTCACTTGTGTTTTGTAGAGAATTCCTAGATTCAGTCTGTAATGTATTCTTCTTCATAGATATTAAATATAAGGATACATGATTTGAGAATATCTAAATATAGCTTCGGTGGGTAGGATAATTGTAGGTAATA…	ATGGCCGCTCTGGTTGCTCTGTGCAGTGGTATAGGGAGGAAGAATTTGACAACCGCGGCTGGCTGCTTCACGGATCGCGGAACTCAAGCAGGTAAAACGTCCGGCATAGCATTATAG	GTGGGAGGCTCGAGTCATCGTAGACTAGTTTCCTAGAGCTGAAGAGGACTTTGAGGTGTAGTCAACCACTTTACCCCGTTACTTATTCACTTTACAAAAACCTATCGCCCCGACTCCTCAATAAGACTTTCTGGACACTTGTTGGCTGTGGTTCTCTTGCATCTGTTTCCATCCGCTGCTTGGACGAAGCCTCTCAGGAAACAGTTATGCTATCTAGGCTCCTGTCTCCAAGGTGTAGTCAACTCTTTTTTTGTTTGTTTGTTTTATGCTTCTTTGTCAATGTCTTGAATCTTTTTATTTCTCCTTTGGAATGACAGTACCATTCTGTTGTTTCTGTACATATTTGAATTTCAATCCGTAACTGTAGAAATGAGAAAGAATTTATAGGAGAGGAAGTAT…
ENSMUST00000146337.2_4933431E20RIK-010	TCCAGGATGC	TGAGTCATGT	TAACTGCTGA	ATGCAGACTGAGGATGGCCTAAAACATTAGTTTTGCTGGCTCCCTGTGCTTGGCTAACTTTAGAGCCTCTTACCTTGCCACAGTCTTTTCTATGAAGGACAGAGAGCCAAGGAGTGGACCAACATGCCTGAGTTTACACAGTGGACCTGAGGACCGTCACCTCCCAGTGCAATGTTCCTGTGTACTGCCACTGAAGAGACAGGTGGGAGGGAGCTCAAGGTTGACTTGCCTAACAACCATTGCTTGAAAGACAAAGCTCCCAAGGAGAGCACAAAATACCTCACTCGAGACTCCTCTGCATCACCAACCAGTGTGAAGAAAGCCTGCAGCTGTCAGCAGAGTATTCTTTGTCTCGGTGACACGCTGTGCCTACAGTTGGACTAGAAACTTTGGATTAGG…	ATGTTGCACAGTTGA	CTGAGTCATCTCTCCAGCCCCAGGTAACCTCATTCTGATGCTCAGGATCCACAAGTTAGTCGGAAAATGATAAGCATATTGTGGAGTAAAACAGCACAAAAGGGGAAAGGCCCCTTGCGGGTGGGACCATCCCTGGGCTGGGTGTCTTGGGTTCTATAAGAGGGCAGGCTGAGCAAGCCAGGGGAAGCAAGCCAGTAAGGAACAGCCCTTCATGGCCTCTTCATCAGCTCCTGCTTCCTGACCTGCTTGAGTTCCAGTCCTGACTTCTTTCAGTGATGAACAGCAATGTGGAAATGTAAGCTGAATAAACCCTTTCCTCCCCAACTGCTTCTTGGTCATGATGTTTGTGCAGGAATAGAAATCCTGACTAAGACACCAGGCCTCCCGGAGCCCCAAGTC…
ENSMUST00000149090.1_SPATA5L1-001	AAGTGGATGC	GGGTGGATGG	GCTTGGGTGC	ATGCCCTGTGTCCCCGGAGAGGCGGCCCGCACCGAGCTCCCGAGAGCCGAGTGGTGGCCCAGGTGTTGA	ATGGCTTTGTGCAGCTGGACCCGCAGTGCGCTAGCCCCGGGGCCCGGGTGGCCACGGGGAGGATAG	GTGCGCGCCTGGGCTCGCCGCTGAGGATCTCGTTGCCCGCCGGCGGCTGCTGCCTCTGCACGGCCTGGCCGCGGCGCGACAGGGTGGATGGCTTTGTGCAGCTGGACCCGCAGTGCGCTAGCCCCGGGGCCCGGGTGGCCACGGGGAGGATAGGTATGGACTGCTTGCAACCCGTGCCCTGTCCGCCCCTGCGGCGCCTAGAGGTGTGGCCGGTGCTGCGGCCCCAGGCGGGAGCCCCGAGTTCCGCCGCGGTGCTGGAGGTAGTGCACGAGCTGCTGCGCAACCGGCCTGTGTCTCGGGGACACGTGGTGACCACCCCGCCGGGTGTCCCCGGCCCTGTCGCAGCTCTGCACGTGATGGGCGGGACACCGGACCCAGAGCCCGGCGGGTGGGTCACAC…
ENSMUST00000150556.1_PTPMT1-004	AAGAACATGA	-	-	ATGACGCGCCGGGTGAGAGACCGCCGGGCCGGGCCGGGCCGGGCCGGGAGCGGGCCCAGGGCCTCTGCGGGCGCCCCGCGGCCCTCGCTGAGCCTCCTCTTTGCCTCGGCAGCTGGTACTGGACGAGAACGTGCGCGGGGTGATCACTATGAACGAGGAGTACGAGACCCGATTCCTGTGCAACACCTCGAAGGAATGGAAGAAAGCAGGAGTTGA	-	-
ENSMUST00000145046.7_9930104L06RIK-001	ATCTTAATGC	AAGAAAATGG	AGTGGGCTGG	ATGCCGCATGGCATCCCAGCCTCAGTCAGGGGGTCCTACAGAAATCGACAAAAGCAAGTCAGGAGTAATCATGCTGGAGCTAAGTTGAATGTCTGTGAGTTCGAGGCCAGCCTGGACTACATTGTAAGACCATGCATGTCTTTAAAACAAAACAAAACAACCCAAATCAGGCCAGGTGTTTAATCTCAGCACTAAGGAGGCATATACAAGCAGATCTCTGAGTTCAAGGCCAGTCTGGTCTACATAGAGAGTTCCAAGGCAACCAGGGCTACACAGATAAACCCAGTCTCAAAATAAATAAGTAAGTAAACAAACAAATAAATAAAAATAACCCCAAACCAACTAAATAAATGGAAGAAATTACAAAAGCAGAAAAGAAGAGGGTGGCGAGGAGTGCAG…	ATGGCTCATGACCAGCCTCTGCTGGTTGTGCAGGAGGCCCTGAGGAAGTGCTTCCCTGTGGTGGAGGAACAGCAGAACCTGTGGCAGAGCACCCTGCAGGACTGCTCGCCCCTCCTGTCCTCTCTCAGTAACCTGGCTGAGCAGCTGCAAGCCGCACAGAGTCTGCGCTTTGAGGATGTGCCAGCCCTGCGTCCCTTTCCAGACTTACAGGAGCGGTTGAGGCGCAAGCAGCTGGAGGCTGGTGACGTTGTTCTGGACAAGCTAGCTGAGCGGCTGTAA	CTGGAAATCTTAAAGAGAGGCGACAAGACTGACTCCAGAAGCACAGGTCCCGGAACAGACAGACCCCAGAGACTCGCAGTCTAAAGCAGATTGCCCTGTCGTGAAGAAACCCCTTCGGAAGACCCGAAGCAACGGTCTTCCTGCAGAGAGAAGAAAATGGCTCATGACCAGCCTCTGCTGGTTGTGCAGGAGGCCCTGAGGAAGTGCTTCCCTGTGGTGGAGGAACAGCAGAACCTGTGGCAGAGCACCCTGCAGGACTGCTCGCCCCTCCTGTCCTCTCTCAGTAACCTGGCTGAGCAGCTGCAAGCCGCACAGAGTCTGCGCTTTGAGGATGTGCCAGCCCTGCGTCCCTTTCCAGACTTACAGGAGCGGTTGAGGCGCAAGCAGCTGGAGGCTGGT…
ENSMUST00000129191.7_E130307A14RIK-004	GTAGACATGG	GAATCGATGA	AGGGTTTTGG	ATGGAACCTCCCAGCTCCAGCCCTGCTAAGAACTGACAGAACTTGGCTAGCTCCATGTTTTGTTCACGTGACTCTCAACCTGGTGTGGCCTGGACTCTAGTCCCTGCCTCAAGGAAAGTCCAGACTGACATAGAAAATCCCTGCTCACCAGCCTTGACCTTGGGAGAAAGCCCCTGACCTGTGAGTGGACAGAAGGCCTGGTGGTCAGCCCGTGGGAGCCCTGGAGCGTGCACTGCTGGAGCAGCTCAGAAAAAGCTGAGAAGCCAAGACTTGACTGTCAGTCCTGGAGAATTAGAACATGCCTGCTAAATTTCAGTCCACTCTGAGGAAGGGGCAGTGCCCACAAGGAAACCTAGTGGGTGGGGTTCTGGCTGGGACTCATCTGGAGTTCCCAGGGCA…	ATGATTCGGCCTGTGGGCCGGGTCACTGCGGCGGGGCCCGGGGAGCGCCGATAG	TTGGCGGCTTCCCGAGTTCCCCTCGCCGACCGCCATGTCACATCTTACGGAAGAGGCGGGGGCTGCCGCGGAGAGGATATTTTTTGTTTTGTTTTGTTTTCACAAGTGTGGAATGCATCAGTTAAAATCTCAAGAAACCCCGAGGCAGAGGATTAAGAGATACTGAAGAGAAGATGAGTCTGTGTGCATTTATCTGTGCTTAGCCTGCTCCGAATGGGAACTCAGCTCTCAAATGAAGGTGTGTGTGGTATGTGATGGTGGAAGTAACCAGCAGCCAGGCAAATGGCAGAGCGTGGCCCTTTTCCACCTCCATGTGTAATAATTGCAGGACTCCCTTCCCAGATGCACCAAGACTCAACACCTAGACCCACGAGAGTAGATGCTCAGGAAAGATTTGCT…
ENSMUST00000178074.7_RAB10OS-001	TCTGTGATGC	CAGCGGATGT	TGGCATGTGG	ATGCTGCAGAATATGTGTACATGTGTGCTGGGTGTGGGATGTACATGTATGCCTCATGTTTGCCTGGTGTGTGATGCCACTTTACATGTGATCCAGGTGTGAGATGATGCTGTACATGTATACATGTGTACCTGGTGTGTGATGCCAGTGCATTGTGACTGGTGTGTGATGCGGATGCACATGTGTGCTTGTTGTGTGAAGCTACTTCACATGTACACATGTGTGCCAGGTGAGTGATGCTGTTTCCCCTGTGTATATGTATGCCTGTTGTCTGATGCTGCTTCACATGTGTTCATATGCGTCTGTTGGGGGATGCCGCTGGATATGTCTACCTTGTTTTTAAACTACATTACATGTGTGACCAGTGTTTGATGCGACTCTACATGTGTACACGTGTGC…	ATGTGCAGTTCCTCTCTTCGCCGAACCCGGTTTTCCCTTTCGGAGCAGCGCGACCGATTTCCGGTTTCCCCGCCGCAACCACCGTTACCCCCCCCCCGCCCCAATCCCCGGCGACTCCAGCGACGTCACCGGTTCAGCTCCTGA	GTGGACGTAGCTTCAGGTGACCTCACTGACCCCGCCCCTGACTCCACCCCTTGTGATGACCCCACCACTGACCCACAGGCCTTGGAGGGGCTGATCCTGGAGAAGTCAAAGGACCAGGAGGACGCCATGGGGGGTGCTGTACAGGCTGAGCAGGAAGCAGAGCAGCACAGCGTCATCATGAGGGTAGCCATCTTCACCTGGGGCATCCACGGAGGCCCTGCCCAGGAAGTGACTTTCTCTCTACTGTAGGAGGAGCTGATCCACGACTACTTGGACAACAGCACACCAGCGAAGGATGGTGAGGCCCTGCCCCCTGCCTGCACATGACACTGCCCACGCCCTGTCTGAGACTCTACCAAGTGGTTCTGGGATAATAGATTGAGGGGATGGGGGCTGCAT…
ENSMUST00000181664.7_SNHG4-001	ATGTGGATGG	GAGGCGATGT	GGCCAGCTGC	ATGGTAGCCATCTTAGGACAGCTTAGAATGTTTAGGATATTGCTTTTTAAAAGCAAAGTTTTATATAAAGGTTCCTATAATGGCCCAGATAGTAAATATTAATACTGTCTTTGGTTTTGCAACTATGTTGCTTTTGTGTGAAAAATAGTGAACTTGGTTTTTTTGTGTCATCAAATAAATGAACTTGGTTATATTCCAATAAAACATAACTGATAAACACTTGACATTGGAATTTCATTGGCATTTTCAGAGTCAACATTCCCAAGTATTTGAAAGTTTGAAAATTTCCCAAAGGACATTGACAAAGAGATAGCAGAATAGGATTAGTAACATTTCTGACTTCTGGAGTTTAGGTCTTGAGGCTTCAATGTTTTATTTGTTTTGTTGGGGGAAGTTGGA…	ATGTCTGCCCTGGATGACTTGAAAGTAGGGTGGTCTTCACCAGGCTAA	CTGCCAGTTTGAGGCGATGTCTGCCCTGGATGACTTGAAAGTAGGGTGGTCTTCACCAGGCTAAAAGAAGTAATGATCCATAACAGGGTGCACTGTGGTTCTAGATCTGAATGAGATCGCGTTCATCAGGACTTCAGGTTTCTGACAACACTGTTTTGAGTAATGTATATATGGTCTCTGTAATGTAGAGGTACTTCAGTTCAGATGGGGAAAGTTGAGTTTGCTTTAGAGGATTGCAGAACTGTGATGTAATTCCAGAGAATGCTTGTCAAGTCCAGCTACGCTTTGGCAGATGAGGCAGTGAGAGAGCTCACCCATGGCCACTGAGCTGCATATCTAGCTATAATTTTTAGAGGGACTAGATGGTGTCTGTGGACTACATGTGGCCGGCTACTTGCT…
ENSMUST00000153817.7_GM12976-002	ACTCACATGA	GGCTGGATGG	ATGGGGCTGA	ATGATTCTGTAGCATTTTCTGAGTCAAGAGAGAACTGAGGGCTGGAGAGATGGCTCAGTGGTTAAGAGCACTGACTGCTTTTCCAGAGGTCCTGAGTTCAATTCCCAGCAACCACATGGTGGCTCACAACCATCTGTAATGGGATCTGATGCCCTCTTCTGGTGTGTCTGA	ATGGGGCTGAAGATGGCGGAGCACTAG	CTGAAGATGGCGGAGCACTAGCAGGCCTGAGCCATTAAAAGAAGCTGAAGTGTTTTAAGTGCTTTGGGGCATTTAGAATCTGATGTGTCACTGAGACATCCAGCGGAGCACTCCCCATAG
ENSMUST00000181931.2_GM10524-001	TAAAGCATGT	GGAGACATGG	AGGACTGTGA	ATGTTAGGAATCCAGCAGGGTGTGTGTGGCTCACCTCTAATCCCAAGGTTTGGAAAGCTGAGGTTGCGAAGTCTGGAAAACTGGAATGTAAAGTCGAAGCCTACCTGTGAAAGACCCCACCATCAGGCTTAGCAAGCTAGCTGCAGTAACGCCATTTTGCAAGGCATGAAAAAGTACCAGAGCTGAGTTCTCAAAAGTTACAAGAAAGTTCAGTTAAAGATTAACAGTTAAAGATTAAGGCTGAATAATACTGGGACAGGGGCCAAATATCGGTGGTCAAGCACCTGGGCCCCGGCTCAGGGCCAAGAACAGATGGCTCTCAGACGTCAGTGTTAGCAGAACTAGCTTCACTGATTTAGAAAAATAGAGGTGCACAGTGCTCTGGCCACTCCTTAAACC…	ATGGAGGGCGGGGGACCAGGGGAGGCTGGAGAATCGGGACTAGGGAGGACGGCGAGGAGATTCGAAGGACTGTGA	GTGACTCTGAGAAGCCCGGAGCGAGGGGCTCGGGGAGGGAGCCGACAGGAACTCGGGAGGAGGAGGAGGAGGAGGAGGAAGCCGCCGCCCGCGCCGCCGCCCCCGCGCCGCCACGGCCCGGAAAGTAGGCCCAGCGCGGAGGGGCCCGGCCGCGGCGCCCGTATCCGTCCGCCCGCGCTGCGCCCGCCCGGCCAGTCGCCTCCGCCCGCCCTCCGCGCCGCTCCCGGCGCACCCCGCGCCCATCCGGGGACTCGGCGGCCGCCGCGGGCCTTACCGGAGTCGCCGCGCGCCGCGCCGTCCCGGGGCTTCGGGGGGCGGCCCCGCGGCATCGTCGCGGCGGCCCACCCCTCACTCGCGCTCTCCCTCGGCGGGCGCGCACGCGCGGCACCGGCGGGCGGG…
ENSMUST00000147425.1_1700020I14RIK-002	AGTTTTATGG	GCGAAGATGG	CTTGTGCTGG	ATGGGTATAAATCTACATTTTTAAACAAGATTTTTCTCTTGGAGAAGAAACCTGTTGTTTATAAGAAGGCTTTGGACAGTTTAATAGTCTTAAATGTTCTGCTTTGCTGTTCTAGTCCTTCTCAGGAAGGCCCAGCTGGGCCTGTGGCTAGTTCAGAATGGGAGGAAACATAGGCTGGGACAATGCTCACCCTGAACTGCCAGCGTGTGGGAGGCCAAGGCAGGAAGAGCAGATGTTCAGGGCCAGCTTGGACATCAAGAGGCTCAAAACCAGTAGGAAAAAAAACAGAGCCCAGTAACACCCTCTTTTATATTCCTTTTGTGGAATCATGTAGCATGTGAGACTGGGTTGGAAGGGAACTGGCATATGTGGTATTTCAGTTAAGGTGATGTGGTGGAC…	ATGGCGGAGTGA	CTGGACCGTGTGAGGAACCATATCACACAAGATGAATATTTTCCTGACCTTAGGTGCTTTTATATTCAGCTCAACATTCTGAACTCAGGACTTGGCACGAATTCCTATGTGGACTGCTCAGTGAGGCGTCCTGGTTCTTCCATCCTGTTACTTTCCCCAGTGAGATGCAGATGTCTTTCGACAGATTACCTCCATGGTTTAGGATGCAGAGACTGCCTTTCTTTTACGTCAGACTCAACACAGGAAAGCCGTGAGGATGCAGCCGTCCTGTTGACTTCAGCAAGAAAACAAACCATGGACTTGGGTCTTCTGCAGCTTTTGAATTGGAAAGACGGTGTTTGCAAGTAGAAGGAAGATGCTGAATTTGAAACAAGTGCTTAGGTTCTGTGGCGTGAGTTG…
ENSMUST00000197379.1_GM10416-001	TTTACAATGA	AACCCTATGA	TTCATACTGG	ATGATATTGAAAGGTATGGTGGTTTAAATATACTTGGCCCGTGGCAAGTGGCCATATTAGGAACTATGGCCTTTTGGAGTAGATGTAGCATTTGAGAAAGTCTGTCACTGTGGGCTTGGACTCTGAGATCCTATGCTTAAGCTCCACCCAGAGCAGAAGAGTCTTCTGGCTGCCTTCTGATCAAGATGTTGAATTCTCCTTTCTTCTAGCACCAAACCTTTGAATCTGTACAATACCCCCAATTAATGTCCTTTATAAGAGTTGTCTTGGTCTTGGTATTTTTTTTCACCTCAATAAAACCCAAATTAAGACGAACAGCATAGCCAGGCAGTGGTGGCACATGGGTTTATTAATCTCAGCACTTGGGAGGCAGAGGCAGGTGGATTTTTTAGTTCAAGG…	ATGAATGTAAGCAATGTAGTAAATCCTTTGTTCGTCATGCTTCACTTGAAAGACATGAAAGAATTCATACTGGAGAGAAAACTTATTTTGTAG	CTGGAGAGAAAACTTATTTTGTAGACAATGTGGTAAAACCTATTCACAATCAACTTGCCTAAAACTACATAAAAGAGCACATACTAAAGAGTAATCCTATGA
ENSMUST00000162558.7_GAS5-001	CAGAAAATGA	GCAGGAATGG	ACCTCTGTGA	ATGAAATGGTGGAGTTTGAGGCTGGATAGACAGTTTGAAAGTTAACTGGTTGCATGCTTGTTCATTTGGCTGGCTTGCTTGGGTACAAATAATGGTTTGAATAAAGAAAGGTATTAATGGGTCACCTCAAGTGAAGGCACTGCAAACACAATGATTGGTCATTCTGAATTTCCGGTCCTTCATTCTGAATTTCAAAGGCTCCTGTGA	ATGGCAGTGTGGACCTCTGTGATGGGACATCTTGTGGGATCTCACAGCCAGTTCTGTGGCAAAGGAGGATGA	GTGATGGGACATCTTGTGGGATCTCACAGCCAGTTCTGTGGCAAAGGAGGATGAAGGCTTACGAGGACTCGTCAGGAAGCTGGATAACAGAGCGAGCGCAATGTGCTAGAATAG
ENSMUST00000210917.1_GM45248-002	ACTTACATGC	AGATTCATGT	-	ATGCCCTCTGCAGCTCATTCTAGAGATCCGTCTCCCCTCCATTTAGTGACGCCTCAGCTAGGAGATCTGGCTCGGTTGGAAAGTGAGAAAGGGAGAAACTCACTCGCCAAACAACGTCTCGTGGTATCCTGGCTGACTCTGGCCGCTTCAGCAGAGCCTGGCTGTTCCTGCTGGATTGTGCTACTGCTACAGATTCATGTTTGGTGTTTGCTATTGAACTGGGCTGCTTATATCCTGACACGGAAGAGTGGAATCGCCCAAAGCAAGTACTTCTAA	ATGTTTGGTGTTTGCTATTGA	-
ENSMUST00000181873.7_5430416N02RIK-001	GATGTGATGC	GGCATCATGT	CTCCTTTTGT	ATGCACAGCAGCTTGAGTGGGACTGCTCCGCTGTCCTCATGAGAGAACGCTTTTTCTGAAGATGGGAGGTGGCTAATGAAAGAAGGAATTGTGTTCTCGGTGATGCCTGGAAGAGATGCGTGACGTTGGAAGATGATTACGAAATACAGGAAAGGAATGAAATCAAAGGATGTTTTTTGTAAGAGTAACACTTACAGAAATATTCATTAATTTGAAGATTTATATAAGGCCTGGTGACCTCCGTTAATTCCTGGGACCCACAGTGTGGAAGAAGAGACCTGACTCCTGAAAGTTGTCTTCTGACCACATATACACAATATGTAAATAAATGTAATTAAAAAATCAAAATAG	ATGTCTACGCCAGCTCCCGCGCAATCCGGCGCCATCGCGCTTTGGGCGAGCATGGCCATGGGGAGTAGAGAGGTGGAAACCGAGCTGACGCCTGCCTGA	TTGTTAACGCTCTGGCATCATGTCTACGCCAGCTCCCGCGCAATCCGGCGCCATCGCGCTTTGGGCGAGCATGGCCATGGGGAGTAGAGAGGTGGAAACCGAGCTGACGCCTGCCTGACCCTGGCGATGGTGGCGCGCGCCGGGAAGGACTGA
ENSMUST00000149822.1_SNHG20-001	CGCGGGATGG	GAGGGGATGC	-	ATGGGCTGGAGTTGTAGGAAGGCCCTAGGCCCGGGCCGCCATCGGCGGGGCACTGGCTGCTTCTGTGTTGCAGGCGCCGCACGGGTTCGTCCGCTTACACAGAATTGTATTAAATTGTCTTTTTATTTCCCCACCCAGGAAATGAACCACATCCCCCAACGACTAGACGGAAGCACGCACAAGCTCCTTCCTCCCGAGGAGCGTTTCCAGTGACTTGAGCTTGGTTGGCCCAGGTCATTTGACTAGAAGCTTTGTCTGCGTGCACTGAGTGAGGATCCGGCCCTACTGTGTGTATCCCTACTGCGTGCTCCTGGACCTGTTGGGTTTGACTCTTGA	ATGCATCCTGCGCAGCGTGGCTCGGGGGCGCCGTGGAGCCTCCCGAAGGCGATCGTGGGATTCAGAAACCTCTCCCGGGACTCCCATGGGAGGAGGCTGACCCCGGGCCGGCACGCGATCGCGGGATGGGCTGGAGTTGTAGGAAGGCCCTAG	TTGCAGAGCTGGTTCCGCCGGGGAGGAGAACTCGCGTGCTCCGTGCAGAGGGGATGCATCCTGCGCAGCGTGGCTCGGGGGCGCCGTGGAGCCTCCCGAAGGCGATCGTGGGATTCAGAAACCTCTCCCGGGACTCCCATGGGAGGAGGCTGA
ENSMUST00000195400.1_GM37954-001	CAGGTGATGG	CTAAGAATGA	GGAAGGGTGG	ATGGAATTGAATAAAACCATCCAAGACCTAAAAAGGGAAGTAGACACTATAAAAAAAACCCAAAGTGAGGCAACGCTGGAGATAAAAAAACCTAGGAAAGAAATCTGGAACTATAGATGCAAGCATCAGCAACAGAATACAAGAGATGGAAGAGAGAATCTCAGGTGCAGAAGATTCCATAGAGAACATCGGCACAACAATCAAAGAAAATACAAAATGCAAAAAGATCCTAACTCAAAACATCCAGGAAATCCAGGACACAATGAGAAAACCAAACCTACGGGTAATAGGAGTAGATGAGAATGAAGATTTTCAACTTAAAGGGCCAGCAAATATCTTCAACAAAATTATAGAAGAAAACTTCCCAAACCTAAAGAAAGAGATGCCCATGAAAATACA…	ATGAGGTGA	GTGGGCAGCTGATAGTGATACTCATGCTCACCTCTGACCTGGTGACTCTGAGGCAGATGGTGAGTCATTTTCTCCTCTCTTTGCCTTCTTGCTCCTCTGTTGCTTCTGTGGAACTCAGCCTTCCTCTTCATGGGAGGAAATTCCATGGGAAGTTGTAGACGAACAGTTGAAAGCTACTGTCCTCCCAGGTGACTGAACCAGAGGAACTAGGAATGGGAAATCTGCCCTTCCGGTCCCTGCCAGCACCGGGGTAGCTTGGGTGAGGAGTCTGCGGACACCTGCAGGCTACCCACAAGACCCCCCCCCCATGGGATCTTAAGACCTATGGTGAGTAGAACACAGCTGCTGCTCCAATCCAATCACGTGGGACCTAAGACTGCATTAATTAGGGAAGCAGAA…
ENSMUST00000159438.7_GAS5-024	AGGAGGATGA	GCAGGAATGG	GGCAGTGTGG	ATGAAGGCTTACGAGGACTCGTCAGGAAGCTGGATAACAGAGCGAGCGCAATGTAAGCAATTTTGTGTGTGCATGTGGTCCCATTACAAGGAATACCCAATGGCAAATGAGCACTAAAGATCCCTCAACCCACACATTGAATGTATTGTTCCCTGAGAGCAATTGTAGATAGAGGAGTGGGTGGGAAGTCTGAAGTCAGGGCATTGTTTCTGCGTATCTGAGGAGGCTGGTTTTTGATATGTGGGAGCTAGTGGTCGTTAACGCATTTACCCCCTATTTGGTGGACTCTGGTTCCCCCATCTTAAGTGCTGAGTCAGGGGCCTAACCGGGCAGCTTTAACTATTTGTTTGTTGTAGGTGCTAGAATAGAAGACCAGAAAATGAAATGGTGGAGTTTGAG…	ATGGCAGTGTGGACCTCTGTGATGGGACATCTTGTGGGATCTCACAGCCAGGTAACTCAGTGGGGGAGGGGCATGACTAGAACATAA	GTGGACCTCTGTGATGGGACATCTTGTGGGATCTCACAGCCAGGTAACTCAGTGGGGGAGGGGCATGACTAGAACATAATGACCACAAAGCCCATGATGGTATGAGAGTAGTGGACAGAAGGGATTTCTGAAAAACACTTTTCTGAGGCTTTAATTCAGCTACTGGAAAGGGTTTAGTTCCGTGAAGAAGGGGACTGA
ENSMUST00000143587.1_ZFAS1-005	CTAGGGATGT	GACAGCATGG	GGTTTGCTGA	ATGTTATAACAAGTGTGGAGAGTAACGGGTGTTTGATTCTTGGCTTTTGCTGCTCTGTTCATGCTGTTAAGGTTCCTGGTGGGATTCAAGTTCACCATGTTGCTTGCTAAGTGGGGGTGGGGGATGTGTTCAGCCAGAAAAGCCTATCAACATTTTACTTTTCTTTTTAGGTACTTTTGGAATACAGAATACCAGATGTGTTCCTGCTGCCCAGCCCCACAAGGCTATGCAGAATGCAAAGAAGAGTTACTTTTTGGCTGGGGAGTAGTGGTATCATGTGCACTATTGCTGGAAATAATAAATATTGGCCTATCTGTAGAAATAAAAATCTGA	ATGGAGGTTGGAGGGAGAGAAGGGCATCGAGGGAGATGA	CTGACAGACAAAACCGGGCTTTGAATGGAGCGTGAACTCCTGAGGCGAGCATTGGCCCGAGAGAGCCGAGGATGCAGGTGTTGGTCTGATCTTGATTTCAGGTGAGGTTCTTTTACTGTTTTAACCTGTTTCTAG
ENSMUST00000176296.1_B130034C11RIK-002	AACCACATGG	GCGTGCATGC	AATTGTGTGA	ATGGTGGCTCACAACCATCTGTAAAGAGATCTGGTGCCCTCTTCTGGAGTGTCTGAAGACAGCTACAGTGTACTTACATTAAATAAATAAATAAATAAATAAATAAATAAATAAATCTAAAAACAAAACCAAAACCAAAAACCAAGCACTCTACCTTGCTTAGGTAGCCATCTTTAAATTACATGTAAATTCCTCTCTTGTTTGCAGAATCATTTTGTAGAAATCTTCATTCCTGTATATAATCTGTATGAATGAGATACATTAGTGGGACACCGATAGCTAACATTGGAAGCAATGTTGCAATGGCTTGGATGCAGATCTTCACTACACACTTGAAAGCCGGCTTGGTAACTAGAATACTGCCCTCAGAGCACCCATGTAGTTTGTTTAATTGCACCC…	ATGCTCCCTTCGTGTCCCTTGTCCTAA	GTGAGAGAAAAGAGAGGTACAAGGAAAATACATTTCGAAGATCTAACGACCACCACTTATCTTATCTCAAGACAATATTCAACTCTGTCAAAATCCTAACAGTAAAGGAAAAAGGTAAACAAGGAAAAGTTCTTTAAAAAAAGATTTATTTATTTTATGTATATGAGTACACTGTAGCTGTACACATGGTTGTGAGCCTTCATGTGGTTTTTGGGAATTGTATTTAGGATTTCTGCTTGCTCCCTTCAACTCCGCTCACTCAGTCAACTCCACTCTCTCAGTCCCTGCTCGCTCTGGCCCAAACATTTATTTATTATTATAAATAAGCACAGTGTAGCTGTCTTCAGATGCACTAAGAGGAGGGTGTCAGATCTCATTACGGGTGGTTGTGAGCCACCA…
ENSMUST00000160429.7_GAS5-014	AATGAAATGG	GCAGGAATGG	AGTTCTGTGG	ATGGTGGAGTTTGAGGCTGGATAGACAGTTTGAAAGGTACAAATAATGGTTTGAATAAAGAAAGGTATTAATGGGTCACCTCAAGTGAAGGCACTGCAAACACAATGATTGGTCATTCTGAATTTCCGGTCCTTCATTCTGAATTTCAAAGGCTCCTGTGACAAGTGGACATGCAGTGACTGCACCTTTGTTTCTGAGGTGCCTGGATGGAGGCTCAAATAGAAGATGGTGTCAGATATATTGTGTTAA	ATGGCAGTGTGGACCTCTGTGATGGGACATCTTGTGGGATCTCACAGCCAGTTCTGTGGCAAAGGAGGATGA	GTGGCAAAGGAGGATGAAGGCTTACGAGGACTCGTCAGGAAGCTGGATAACAGAGCGAGCGCAATGTAAGCAATTTTGTGTGTGCATGTGGTCCCATTACAAGGAATACCCAATGGCAAATGAGCACTAAAGATCCCTCAACCCACACATTGAATGTATTGTTCCCTGAGAGCAATTGTAGATAGAGGAGTGGGTGGGAAGTCTGAAGTCAGGGCATTGTTTCTGCGTATCTGAGGAGGCTGGTTTTTGATATGTGGGAGCTAGTGGTCGTTAACGCATTTACCCCCTATTTGGTGGACTCTGGTTCCCCCATCTTAAGTGCTGAGTCAGGGGCCTAACCGGGCAGCTTTAACTATTTGTTTGTTGTAGGTGCTAGAATAGAAGACCAGAAAATGA
ENSMUST00000186474.1_2410022M11RIK-001	GACTAAATGT	GCCTCGATGT	GCGGCCGTGC	ATGTTTTTAGGCTTGGTAGCTACAGGCCATATGTTTTCTGAAGCCCCATTTCCACAATTCTCTAATATTAGTACTGTTCAAAATTAAAACTTACCTGTTTCCCTTAGTAATGACAAGAATGAACGCTGTCCCTTTAGTGTGCTGCTGTGTTGAGTGTGTCAGTTTGATGCTGCTATGCAAGAGTTCCACATACCATAAATTAGAACTACAGTAGTTTATGTGGCTAGTGCTTTTAGAGGCTAGAATTTCAGTAGGGAGACACATCTGGTAAGGGACTCTGGAAGTATTGCAAGTGCTAGAAAACAAGGGCAGGAACAGAACACTCCAGTAACTCACACTCATAAAGGAGCCACTCCTGCAATAGATACTTAACTCTCAGAATTTCACCATATGTCCACC…	ATGTCCCGGCGTCCTCCCTGTCCAGGCCCCCAAGACCCCGGCGACTGGCGAGCCCGGCAATGCCTGCGGCGGACCGAGGGGGCGAGCCCGGCCGCGGCCGCAAGGGGACTGGTGCGCTGGCGGCCGTGCAGGCGCTTCCACCTTGCCTGGCCCGTGGGAAGGGTGTCCCACCTCCGCCATGGCTGCGGCGGGAGGAGACGTCGGCCTCCATTTTGTGGGATCTGTTGGGAGAACTTGGGGCCCATCAGAACCGAACCCGTGGGGACGAGAAACTTGGCCCGGAACGAGTCCGATCGCGCTCTACCATAG	GTGCAGGCGCTTCCACCTTGCCTGGCCCGTGGGAAGGGTGTCCCACCTCCGCCATGGCTGCGGCGGGAGGAGACGTCGGCCTCCATTTTGTGGGATCTGTTGGGAGAACTTGGGGCCCATCAGAACCGAACCCGTGGGGACGAGAAACTTGGCCCGGAACGAGTCCGATCGCGCTCTACCATAGGCCTTGTCCTCGGCCGCCAAGAGTTTGCGCGCCGAGATTGCGGCGGGGCCACAGGACAGTGGTGACCCCAGACTGCCGCCGGGCAAGATGGAGCCCCGGGCTCCCTTAGCGGGCTCGCGCCCCTGGGACCTGGGCTGTCTGGCCTTGGCCGTCGGTGCCTGGCCGAGCACGCGCTCTCCGGCCTGCCCGGCGCCTGTCCTCCACGTTTGCCGGGC…
ENSMUST00000212145.1_RP24-122D14.3-002	ACTGGTATGG	CTCTGGATGC	GATTCTTTGG	ATGGCATTATTAGAGCTTTTATTGACTGAACGAGTGACCTTCGCTCCCCCTGCTGTCCTCAATCCCGCTACCCTACTGCCTGAGACTTCACTTACTCATCACTGTGCTAACATTTTGGCAGAAGAAGCTAGTACTCAAAATGATCTGAAGGATCAGATTAGCCTTGGCCTGGGGGTTCGAGCTGGTACACAGATGGCAGTAGCTTCATGGTTAAAGGTAAGCAGAAGGCGGGGGCAGCAGTGCAGTGGTGGACAGAAAGCAAGTGATCTAGGCCAGCAGCCTCCCTGAAGGGACGTCGGCCCAAAAAGCCGAACTTGTGGCTTTGATACAAGCTCTATGAATAACAAAAGGGAAGTCTATCAGCATTTACACTGACAGCAGGTATGCTTTTGCCACTGC…	ATGCTGTGGAGGGTGCTCAGGCAAGCTCCGAAGTTGCGACATGCTTCTAAGCCTCGTGGTTGA	TTGGGTGCGCGCTATCTCGTGACTTGAGTGGGGGTATCCCCATGGAGGTCTTTCATTTGGAGGTTCCACCAAGATCTGCGTGACACCCAGGAACCCCGAAGACCCCTTGGAGGCACTGCAGCAGAAGAGGCCAGCTGTGCAGGCGCACGGCCCCGGGGTGCTGGGCCCCACGAGCGAGATGGCGAGTGCAACACTCCACCGGCACCTGCCCCACCACCACCACATACCTCAGCGCCCAAGGGATGGGAGGAGAAGAGGGGCAGGGCCCGCGGGATTCACGTCAGCACTCACCAGGTTCCCTGAGAGCGGCTGCACCAGAGTCACCGCACCGACCTCCCCCACCCCCGACCCTGGGCCCCGCTGCTGCAGACAGACGGACAGGAAGAAGAAGAAGAGACT…
ENSMUST00000120364.1_DANCR-001	TCTTGCATGT	TCCCGGATGG	CCGGCCTTGG	ATGTAGTGACCAGGTTTGCCTGTATTCCACTTTAGGATTAGTATCGAAGCTGAAATAGGTGAAGTGAGGGCCATGTGAGTTTCCTTGAATGGCCTTGTAACTGATTACCCTGAAGGTAGTTTGCTAAAGATTTTAATCAATGTACTAGGATCCTGCCCCACCCCTTCTTCATGTCCCACTGCCCTAGAATCAGATCTGCATGGCTATGACATGCTCGCCGTTTTAAAGATGCAAAGATTTCATGCTAGATCATTAGAATGTATCTGGACTTCGTTAGGACAAGTTCTTTGCTAG	ATGGCTGTATTAACGCAGCGCGCAGCGGCTCGGTCTTTCGGTCCCGGCCTTGGTGGCCGATCCACCCGAGCCGGTCCCCACTGCCCAGCCGTGCTGCTGCCTCGGACACAAGCGCAGGTTGAAAACTACAAGAAACCCGTGACTGAATGGCTCCAAGGTGAAGTACTCTTGCATGTAGTGACCAGGTTTGCCTGTATTCCACTTTAG	TTGGTGGCCGATCCACCCGAGCCGGTCCCCACTGCCCAGCCGTGCTGCTGCCTCGGACACAAGCGCAGGTTGAAAACTACAAGAAACCCGTGA
ENSMUST00000176134.1_5430405H02RIK-002	GAAGGAATGG	TTGTTCATGA	TGAAGACTGA	ATGGCACTCAGCAGAGTACAGGCCCCGTAACAGTGCAGCGCAGCGACATCCGCTGAGGACTGGACAGAATGGTCCTGATGCTTGGCAGTGATCCGTACTTGGATAACCCTCTGCATGAAAGGGCAGTGAGCCAGGAACCTCAAGCCACCCGGGAGCAGGTGCCTACTTGGCGTTTTCTGAGACGAAAGGCAGCGGAGTGTGTAGCAAAGGTGGCGCTGGCTCTTGCTGCTTCTGAAGCTCCATCTCGGCAGCCCTCTGCAGCGCCACCTCCACCAGCAACTGGAAGCTGCTGAAGTCATCCTTGTCCTGCTCTGGGGGTGTGGGTGGTGGCGTATTGAAGAGTCCACCCGTGGGGCTTCCAGCCTCTGCCCTAGTCAGCAGGGGTCACTGTAAAGCTCT…	ATGACTATGGAAAACAAAACAAAAACAAAAACCAAACCAAAGTTCCCTCGCCTGGCGATGGTGCAAGCCTGTCTACCTGCTGGAGGATGGTTGGAATGTGCACACCTGGCTCGACCAAAAGAGGCACAGCTTAGGGGCGGCTTGGACCCAGCTCAAGTCTGGACTTGGCAGCTTTCCTGA	CTGAGGCACAGCCCCTCCGAGGAAAGCCGAGATTGTACGTTTCCTTGCCGGCTGAGCCGCGGCTCGTCCCCCGGAGCGACACAAAGAAGAAGTGGCCTTGCATCCTGCTCCGCCTCCCGAGCCGGGTCCTTGGTCCCCGGAAGCCCTGGGCTGCCCCACTGGAGTTACCTTCTGTGCGTTCTCTCCTAAACCTACACGTTATTCACGACTTTGTTCATGACTATGGAAAACAAAACAAAAACAAAAACCAAACCAAAGTTCCCTCGCCTGGCGATGGTGCAAGCCTGTCTACCTGCTGGAGGATGGTTGGAATGTGCACACCTGGCTCGACCAAAAGAGGCACAGCTTAGGGGCGGCTTGGACCCAGCTCAAGTCTGGACTTGGCAGCTTTCCTGAGCC…
ENSMUST00000124818.1_SNHG15-004	AAAGAGATGC	GAAGGGATGA	CACTGGCTGC	ATGCAGAAATGGAGACTCCAGAGCTGGAGAGAGAGAGATGACTCAACTGTTAAAAGCACTGACTGCTCTTCCAGAGGTCCTGAGTTCAATTCCCAGCAACCACATGGTGGCTCACAATTATCTGTAATGGGGATCCGATGCCCTCCTCTGGTGTGTCTGAAGACAGTGATGGTGTACTGA	ATGACCGAGCTTTGGGACATGTCCTGGAAACCTAAGGTGCTGGAGCTAGAAGAGACTTGA	CTGCGCTGAATCTGTCTTTTCTCCCCTCCTAGGTGGACATCGAGGCCCTGTGGGTGGCCCTACAGCGTGGAAGGGATGACCGAGCTTTGGGACATGTCCTGGAAACCTAAGGTGCTGGAGCTAGAAGAGACTTGA
ENSMUST00000205178.1_GM44044-001	CTGTAAATGC	AGTGACATGG	TGGGGTGTGT	ATGCGTCTGTAAGTCCAGTTCCAGTGGGTCAGAAACCCTCTTCTGACTTCCATGGATACCATGGAATGCATGGATGTGGTACATAGTCATACATACAGGTGGAATATGCACTTAAAAAAAAAGGAAAGATATGTAAATTGTGATTTGACTGACTGTATAGCTACTATTGCAGGTCCCTGAATATTATAGCCTATTAATTAATTAGTCATAATATTCTAGATCAGCTATTCAAATAGTGCTCTATACTTTGCACATCAGTTTTTTGTCCTTTTCCCTAATGTTAATACTCAAAGCAGTTTTGGGAGGTAGCTGTTAATGGATTTCACATTCAGTAGGATAGGAAAGGTGATGAAACTGAATGGCCCAATTACTGTGTACAAGGTGTAA	ATGGTAACTGGGATTCAGAGGTGTGATAACATCCCCAAATAA	GTGTATGCACAGTTATTAGTTATTCAAAACATAAAAAGGGAAGGATTTATTTCTCAGCACAAAGAATTGTTATTTTAAAAGTTTAAGTTGGGGCTGGTGAGATGGCTCAGTGGGTAAGAGCACCCGACTGCTCTTCCGAAGGTCCGGAGTTCAAATCCCAGCAACCACATGGTGGCTCACAACCATCCGTAACGAGATCTGACGCCCTCTTCTGGAGTGTCTGAAGACAGCTACAGTGTACTTACATATAATAAATAAAAATCTTTAAAAAAAAAAAAAGTTTAAGTTGTTAGAGTGATTTGGTCATTTACACATTATATACCTGTATAACATCATTATGTTTCATGATTATTCCAAGAGTCAAAAGTATTTTTTAAAAAATCAAAATCATTTTGAAAA…
ENSMUST00000181191.1_A330069E16RIK-201	GGAGCGATGG	CCCTGCATGC	CTTGTGCTGG	ATGGCTCAGCGGTTAAGAGCACTGACTGCTTTTCCAAAGGTCCTGAGTTCACATCTCAGCAACGACATGGTGGCTCACAACCATCTGTAATGAGATCTGACTCCCTCTTCTGGAGTGTCTGAAGACAGCTACAGTGTAATTATTTATAATAATAAATAAATCTTTAAAAAAGAAAAAGAGTGAGAAAATCTGGCATGCTATTGCACAGCAAGGTGACAGCAGACAATGGGTTTGCTGTATATTTTCTAAAGGTAGAAAGGTTTTGAATGTTTTCACCACAAACGATATCTGAGAAGATGTGCCTAACCCAATTTAAAGAATACAATATGTGTGTGTCAAAAGTAATGTATTCCTTATGAAGATGATACTTACATAAACATATGTAAAATTTATATGTTT…	ATGCTGGAGGCGGAGCCAGGCGGCGTTTCAGGCCAGCCTGGTGTACACGTTCCAGCAATCCGGTGA	CTGGATCTGAAGAAAGCCGATTATTTGAACCTGAGGAGGGAGCGCTGGCCGTAAACCCTGCATGCTGGAGGCGGAGCCAGGCGGCGTTTCAGGCCAGCCTGGTGTACACGTTCCAGCAATCCGGTGACCTACGCAGAGAAACCCTGTCTCGAAGAACAACAAAGAGAGAGAGAGAGAGACAGAGACAGATAAAAATGAATGTATTTTACCTCATACTATAGAAAAGAGCTGTATCTATGGTGGCAGGCTCTGTGTAATTCCCAACACTGAGGAGGCTGAGGCATGAAGAGTTTGCCTGGACTACACTGATATCTTGTAAGGATCAGATAA
ENSMUST00000180671.1_GM4419-201	GAAGAGATGC	CTGCAGATGG	AATATCCTGA	ATGCCAGTTCCAGTAGTTCCTCAAGGGTTCAAAGAACTTCAGTGACTGCCACAGGCAAAGTGGATTCAAATGCTAAACGGAACCAAGCAGACCGAAGACTGCAGAAAGGAAGAAACGCCTTACTATGCTCCAGTGCAGCGGCGGACGGCCCGGTGTTATTTCTGGAATCCCCAAGGCCAGGCTGCAAGACACACGAGCGTTTATGTTCCTGTGGGTTGGGGTGGAGCTGGACACACAGAAATCCCAACGGATAAAATGCCTTCTGTATAAGCAGTGGATTTCAAGATTCCCTAAATTAGAGCAGCAAACCCAGCCCATAGAGAGGAGACGCCCATGGAGGTGATGAGAGAGGAGACATATGAAGGGAAATTGTCAAAAAGGTTGTTTCTGAGTGAGGCC…	ATGGGGCGTTGCAGCTCTCGAGCTGCTGCGGCTGCAGCTGGACTTGGCAGGGGTGAGATAATTAGCCCTTTTGATGCACAAGCGCCTTCCTTTCTTCTACCTTCCTGTTCTTGA	CTGATCCCCATTAAAAAAGGATTCGTTCCCAGAGAAAGTGGCTTAATTCAAGTTTTCACACAGGCACCCGAAAGCCAGCAATTCCCTTATGGAAAGGTAGATTCAGGAGATCTGGGCAGGACTGCGTGGCAGCGTCAGGTAAGCATTTCTTTAAAACGGGGAAATGACATTAAGCACGATTTGAACAAACACAGCTGTGACTACCCGATCCCCGGAAGCATATTTCTTAAACATTTCTTTACTACTTTTCCACATTAATGTCTAAGTACACCCTGCCCCGAACACACACACCTTTGTACTCTGTAAAGCATGTATGCATGCTTTTGTTTTTTGTGTGTGATGGGTTTTTTTTCTCCTGATATATTTGTGAAGATCTCATGTTTTTCTCTGCACAATAAA…
ENSMUST00000212411.1_RP23-115O21.3-001	GACCTGATGC	ACCGACATGG	AGACCCCTGC	ATGCTTGCAGTCATCTGGACTGGTTCCTTGTGAGGAGCAGGTGCGGCCGCTGCCCCAAGATGGCGCCCAGGACGGCTGCCAGGTCTTATGACCTGAGCCTGACTTCCTCATTACCTCAGACTTAGCCACATCCCAGCTGCCTGCACTGCGCAGACGCCATGCCTCGTCAGCTCGCCTGAGGTGTCGTCACTTGCTGTGAACCAATGGACTGCTGTGACGTGACTGGGGTGATTGGGAGGAGTCAGTAGGGTATTTAAGGCACGCCCCAGGTTGTTTGGCGGATTTCGTTCCTGCATTGCAATGTGAAGTGTTCCTGAAGAAACCTGCTTGAAGAAGGACAACATGGTGTTGCGTCTTTCCTGCTGGTTGGGGTGGATGCGACAAGTGGTGGAACCCGAA…	ATGGAAGGTCCAGCGTTCTCAAAACCCCTTAAAGATAAGATTAACCCGTGGGCCCCTTGA	CTGCCCAGGGACCACCGACCCCCGCCGGGAGCTCACTTACAGGCCCTCCAAGCAGTACAACGAGAGGTCTGGAAGCCTCTGGCCGCTGCCTATCAGGACCAACAAGACCAGCCTGTGATACCACACCCCTTCCGTGTCGGCGACACCGTGTGGGTACGCCGGCACCAGACTAAGAACTTGGAACCTCGCTGAAAAGGACCCTACACCGTCCTGCTGACCACCCCCACCGCTCTCAAAGTAGACGGCATCGCTGCGTGGATCCACGCCGCTCACGTAAAAGCGGCGACAACCCCTCCGGCCGGAACAGCATCAGGACCGACATGGAAGGTCCAGCGTTCTCAAAACCCCTTAAAGATAAGATTAACCCGTGGGCCCCTTGATAATACTCTTATTAATCCT…
ENSMUST00000124975.1_GM13166-003	AGCTAAATGT	-	AGACTAGTGC	ATGTACATAACTGTAAATCAACACTAAGAGCACCGGATGGTTAAGGTCAAGGAGATTCTCACAAAGGATCCAGAGTTCCAATATTTGAAAATGGGAAAAAAAAGAAAAAAAAGAAAAAAAAAAGAATGA	ATGGAGGGAGACTAG	GTGCCTAGTATTTGCGGTGCCTGA
ENSMUST00000139718.8_TMEM134-013	AGCCGGATGG	GCTCAAATGG	GCGGCGCTGG	ATGGGGGAGTCAGCACCAGGGATTCTGGGCACATGTCTGTCCGCAGCTCGCAGTGGTCCTTCAGCACCATCAGCAGCAGCACACAGCGCTCCTACAACGCCTGCTGCAGGTGAGAGCCTCCTCACTTGGGGTTCAGCTTCCAAGTACCTTCTGCTTCTGCCTGCCAGCCAGCCCCAGCTCCCTGCCTGCTTCACCTCCTTGACCTCCGTCTTGCTCTCCTGCCACCCAGCTGGACCCAACATCCTTTGATCCAGAAAAACCGCCGGGTAGTGCTGGCCTCCTTCCTGCTTCTGCTGTTGGGGCTAGGTGTCTCCAGTGCCATCTTCTTTGTGCCGGGCATCCTGCTGTTAGTCCCAGGAGTCTACCATGTGATCTTCATCTACTGCGCTGTCAAGGGCC…	ATGGCGGCGGCGCTGGGCGCCTAG	CTGGGCGCCTAGGCCGGCGGGGGCCATGAGCGCCGCCCGGCCCCCAGTTTAGCATCGATGATGCCTTCGAGCTGA
ENSMUST00000201128.1_D5ERTD605E-001	TGGCTGATGA	CTGCTGATGA	TCCTTCCTGC	ATGATTTCATACGCCTTGTTCGCCAGACATACAGAAACTCAAGTGGAACTGAGCTGGAGGCTTCATCTCTGCTGGCTCACGTTTCCAGTGGGAGCTATGCAGGCTGCAGCGGGAGAACTGTCAGCCACAGTCTCACTCAGCAGTGAATTCTGGGTGCAAACACTACAGACCAGCCAGAGATGTGCCTACTTGTACAGCAGGGGCAAGTCTATTATGGGGGACAACCCACTGTTTTCTGACTGGATTTGAGGCCTGCTCAACACGAGGCAATTCCTGTCTGACACTGTACTCTGGTCAAAAGCCCATGGCTGGGGAAGTCATAGGCCCTAATGGGGAAGCCACTGATGTGTTGCCAACTGAACACGATGTCCTATCAAATTGCCTTCTAATCAACCACAT…	ATGAATGTAACTAGCTGCCTCACGATCCCTCACGATCCTTCCTGCGGGCTCCTTTCCCTGCCATGGCATGGCCCCTCTTAA	CTGCGGGCTCCTTTCCCTGCCATGGCATGGCCCCTCTTAAACTACATCATGCAGCTCTGACTGGCCTGGAACTCTGTCTGTAGACCAGACGGGTCTCAAATTCACAGCCACACACCTGCCTTTGCCTCCTCAATGCTGGTCTCTTTCACAACGATTATTTTTTCATAGTTTTTGCTGCTGGAATCCAACACACCACCTTGA
ENSMUST00000145400.7_GM15417-003	ACCGGAATGT	TGATACATGG	GCGCCTCTGC	ATGTGATTGCGGAGCGGGAGGGGCAGAGGGGTCGTCCTGCTGAGCCGCACTACCGCTGGAGAGACGACGCGGCTCTGGAAGCGCAAGAAACCGAATAGTCCAGCCGGAGTCTTACTATATCGCTCCTGCTGTTCTCCACCTCCGGGGATCAAACTGCCCACGTCAGCTTCCGGAATCGAAGGGAAGATAGATGTGTGTGTGCTACCCACCTGGCAAGCCCTAAAGTTGAGATGTGGAAACGTGGGTGCACTGAATGTCTGTTCTACTAAAGAGTGTTGTTCTTCTGACCTTGGGATGAATCGCTTCCCTTCTTGGGCCTGTTTATTCAAGTTAATGTGA	ATGGGGGTTGTGCGGGGCGGGGGGCAGGGGACCCGCCCTCTCTCCAAACACTAG	CTGCCCCTCCCCTGCTCCGGACCCAGGCTCCCCGCCTTACCCCCCGCCCCCCCAGGGCGCCCCGAGGTCTCACCACGTCTCAGCCGCCCTTTGATACATGGGGGTTGTGCGGGGCGGGGGGCAGGGGACCCGCCCTCTCTCCAAACACTAGCAGGGCCGGGGCGCCTGGGCAGGCACGTGTCCGGGCACAACCCGCTGCCCACGCTGCCCCCCCACTCCCGCCCCCCCCGCTCTGGCCAGGACACGTCGCTCTCTTACTTGGGTGGGGTGGGAGGAGGGGAGAGAAAGCTGGAAATGGAAAGCAGCGCCCCCCACCCCTCTGAATGGCCAACCTCGGCCAGCGGTGCGCACTAGGTTTCTACCACACAGCGACCCCCACTCTGCTCAGGGCAGGTGCGC…
ENSMUST00000098916.2_GM10699-001	GTCGTTATGT	CCTGTGATGG	TGTGGTTTGC	ATGTTCCAAGTAGCCAGTAAAGACATGCTTGTCAAATAAGCAGGACAAGCAGTGCTTTGAATAAGTCATGAAATGAATCAATAAATCAGTATTTAATAATAGGTCTCTGCTGCTTTCTTCTACTTTACTGGTAAAGATCATGGAAGAAGCAACTTCAAACGGAGATGTGTAAAATTGATGCATTGAGCTTCGAAGTGAAATGACCCAATGTAAATGTCAAGGAAGTGGCTTCTGTCTCTCGGTTAAAAGGAGGTTGTAGCAGATGAAGCAAAAGTCCATTGCTAGCCCATTGCCATAAGGGAAATGTTGATCGTTAGCATCTGAGTTGTGACATAGAAGGTTGTGGGAAGAGTAGTCAGAGTGTGGATGTGTTTGCAGGCAAAGCAAAGGAAATTTTCT…	ATGGACGTGGGCCAAGACACAGCTGGGGACAGTACCGGCTCTGCACACTTGCGGAACTTGGAGTGCAAGCTGGAGAAAGGTTGCTGA	TTGCGGTTTGCCCCTGTGATGGACGTGGGCCAAGACACAGCTGGGGACAGTACCGGCTCTGCACACTTGCGGAACTTGGAGTGCAAGCTGGAGAAAGGTTGCTGAGGAGAGAAGGAAGGTCTGGAGGCTTGAAGCAAGGCAAGGTTCCCCAGACACCTGCAATCCGTTCCGCGCGCCCCTCACCACGTCTGCCAGTTGTACCGCTGCACGGCTGGAGATGCTCCCATCTGTTTCGCGTCTACGAATCCCTCTCATTGTGTCGTCTTCCACTTTGCTTTTAGACCAGCTGTGTTACCGCGCTGGAGCCCTTGTTCCCTGTTGACATTGAGTCTTCACCCTTGAACTGCGTCTTCAGAAACATGACTGCCAAGTTCCTACATGGTCTGCAAGCTGGTGGTA…
ENSMUST00000100370.1_1700001L05RIK-003	AAGAGGATGA	GGCGCCATGC	TTCTGAGTGA	ATGAGACACTTAGACCACTGTGACAAAGCACAAGCTCTTCAGGCAAATGTAAGCTACAGGACCAGGAAGCCAGAACTACAGACTGAAGTGCCTTCTGCACCCTCCTTTCCAGCATTCAGTTCACATGCAGAGTGGCTGGCCGGTGATGTGTGCAGTATGTAGAAAGGCAGGTAGGGCCAGGACATAAGTGAGCCACACTTGGTCTGCTACTGCCTGGCCTACAGCCAAGCAGGGCTGGGCAGGAGCCATCAGGAGCTTTGATGCTCTGCTCCAGCTTTCAGATGGAAAAGGAAGTGGATTGCTCTCTGGGTCCCTCCTGATGTAGGCACACTGTCTCACTGTTCTGGTCTCCCCAGGACCTTCAGCCACCAAACTGTCAAGGTCAATCAGGCAGCAGGG…	ATGCCTCTGGATCGTCAGGTGGCCATGGGGAACCTTGGCAATCAGGACATACTGGCCATCTTCTACCGCCTGCGCTTCGTGCTTAGCAACCACATAGAGGCCGCCTGGCGAGCCCGGAACCCGGCAATGGACGTGGGAGGAGGAGGAGAAGGCGCCCGGTTGGTCAACGGTCGTATTCGCCCACGCGGGTTCTGA	GTGACTTGGAGCACTGCTCGCCCTCGCCCAATGCCTGGCATAGGATATGACTGTCAATATTTAGCTCAACAAGAAGACATGGCATTTACACACAAAAGGAAGACATGATTCATTGGTTTTAAGTAAATACAACATAATGCATCCTAAAAGTGCCTGGACTCTAGGGCTGACTGATGGAGGACCCACCATGACCCATTAATCCCCTAATAATTAACACATGGAATGGGGTACCAGTGATGAAAAATGACCACAATTAACTCCCTTTCAAGACTCATTCCCAGATATCTGATCCGACCAAAACTGGGATCTCTGGGTCCTTAATTAACAGTGAAACATCCTCTCATTCTCTTGGTTCTGCTTCTGTTGAGAGGCCCTGCTTAAATCACTTTCTTCAGCTCG…
ENSMUST00000182232.7_SNHG5-002	AGAAACATGC	TATTATATGC	GCTGCGGTGA	ATGCTTAAAACATGACCGTTTTAAAGGTGAATGCTGACCAGTGAGATGCCAGCCTGCGTGTGAAGATCCTACAGCAGAAGTGCATGGCCAGTGACACAAGAACTTGCGAGAGATGCCAGTCCGCCTGTGAAGATCCTGCAGCAGGAGTGCATAGCCAGTGACACAAGACGTGCGAATGAAAACTAGATGTGACCATCCAGAAAAAGCATAGACAAAAAAATGCAGTCTTAGTACTGGGATGTTTGAGATGGGGTCTATCTACATGTCTCTAGCTGTCCCTATCAGGACAGCATCTGGTGTGGCCTGCAGAGTTGATTCCTGTACTTTTTTTTTTTTGTGGGCTGTATGTAAATGGATTGTTTTGACAATCCATTCGACAGTGTTCTCTTCTGTGAAGGT…	ATGCACGTTCACAAGGACAATGGCGCCATTGTTCTTCGCGTCTTCAAAGCAGCTACAAGAAGAAACCAAGATGGAGGGGAGCCCAAAGCATCTGAGAGAATTGATAAATGA	GTGAACCGGGCTCGTTCTTTTACGACGGAGCCTAAGATATTCTTTGTCTTGTCGGTACTAGAGTCACCGAAAGAGACATCCTATTATATGCACGTTCACAAGGACAATGGCGCCATTGTTCTTCGCGTCTTCAAAGCAGCTACAAGAAGAAACCAAGATGGAGGGGAGCCCAAAGCATCTGAGAGAATTGATAAATGA
ENSMUST00000182863.1_GM5914-001	TTGAAGATGG	-	CCCCAGCTGC	ATGGGGAGTCTGAGGCGCGTCGGTCGGGACCCGACACCCACACGGTTCCGGGACCTGGCTAAGCGGCCGGCCGAGGGTTCAGAACCCCTAGGCGAAGCAAGCGGCGGCAACCGAGCCTCAGAGGGTCCAGACTCGCTTTGA	-	CTGCTGGAGAAGCAACGCAGGGAGATCGGGTAG
ENSMUST00000192413.1_GM4430-001	TTTTGAATGT	GAGAGCATGC	ACGAGACTGA	ATGTGCCTGTTTTAGAATATAGGAAAAGGTTACAGAGGATGTCCTCATCCTGAAAGTTTTCCCATCCCCTTTTGAAATAAAGATTGCTTCCTGGTCCCCTACATGGTATAAGGTTGTAGTTCTGACAATGGATTAGTTCGTTTTATTGCCTAAGCTCAGAACTAACTAGTCACCACTCCTTGGGAGATTTAAGTTATGTGGGTTATAAAGAAACTTAAGAATTCCAGCCAGAAATACCCGGTTTAGAACGCTCTAAAACGCTCTCTGCTCTCCAAAGGTAGGGCAACGAATAGCAGAAACAAACATGTTGTAAATTATAACTTCACAGGAGTGTCCTGTGACCTATAATTTGGTAGACTCAGAATCTCGTATAGGTTATACAGGTCTATTGACCTCAAG…	ATGCCGCCGGCTCCTATTTATAGCCGGTTCTGCGCCCCACGTGACCTGCCGAGCCTCGCGCCCGCCCGAGGTCCCGCCTCCGATGTGACGCAACCACAGGCTGGTCGGGCGCGCCTAGCCGGGTGA	CTGAGGCAGGCTCGAGCCACGGTCGCACAACCCAGGACGGCAACACCGGGCACAGCACGGAGGGACTCTCTACCCACTCGTGAAGCAGCCGCGGGCGCCTCAGCAGGCGAGAGGTGAAAACACGCAACGCGCGCCGGCGGCCATCATATAGAGAGCATGCCGCCGGCTCCTATTTATAGCCGGTTCTGCGCCCCACGTGACCTGCCGAGCCTCGCGCCCGCCCGAGGTCCCGCCTCCGATGTGACGCAACCACAGGCTGGTCGGGCGCGCCTAGCCGGGTGAGCTGGGCAGCGGCGCTGATTGGCCTGGACGTCCCCGGGGCCCCGCCCCCAACGAGGAGCTGGTCCACGTGGGACTGGCTGGCCGCCTCCCTGCAGCCTCGCCCGGGTTATCCTGTCT…
ENSMUST00000181640.1_LPPOS-201	CTGAGCATGC	CCTGCCATGG	CCAGTCCTGC	ATGCCCCTGACCTTCCCACTCTCAAGCCACCTTCCACCACCGTGGGCCCTCACCTTCTACAGCCTAACTCAGTCATGCAGACAGAAAAAGTACACCAGGGACTTCAGGGGTGGGGACGCTCCAACGTGCCTCTTCTCCGGTTATATTTTGATGAACCTTTCGGACTAAGTGTCAAAGTACGTACTCCTGTACTTAACATGTATTGAACATTTCTCCGGCAGTCTTCAAAATTCAAACACTTCTGGGGCCAAACTGCTTAACCCCTTTGCCCTCCCAAGTTTTCCAGCTACACACACTCAAAAGTAGGATTACAGCAGGAGAGAACACGGGTACCTGTGCGTTCCACGGGAAACAGGCTCCCAGGGGTCCGGCTTTTTAAGAGATCAGTGTATTCACTCT…	ATGGAACACCCCACCCCCCACCCTAAGAGCCTCGTCGGAGCCCCGCCCAGGACTCCAGCAGGACTCAGAAGTCCGGGATGGTAG	CTGCCCCGTGGAGAGGAGCCAGTATTCTACTCTTAGCTGGGTTTCCGCCTCCAGGCACGACCCGGCCTCTAACTGTGAGCTTAGACCCAAGTTAGAGCTAGGCAGATGACTTGACCCACTGAAGTGACTAACCCCAGTTCCTGGAAGGTTGTGGTTGACAAGCCTTGAGAAACAATGGCAATCGAGTGCTTCAGGGCAACTTCCTGTCCTTTGTTCAAAGACAAGAACCTTTGGAGTTTAACTTTTGCTTCCCAACCCTGCCCTGCCGGAAAACCAACCAGAAAGCTTGCTCTGTTCTTACAGCTTAAAAAAAGAAAATACACGAACTGGGTGAACTGGTTTGAATAAAGACAAGCCTGTTCTTGGAAGGTTGGGTTTGGATATTTTGTGTTTGATATT…
ENSMUST00000135512.2_4933431E20RIK-009	ACAGCAATGT	CTGTTGATGC	GGGCTGTTGA	ATGTGGAAATTTTATAGAACAAGGAATTGAAGCTTGGAGAAGATTGATGGACCACTCAAGTTCCCTGGATGGTCCAGGATGCAGACTGAGGATGGCCTAAAACATTAG	ATGCTTCATCTACTCTTCTGGCAGTGGGGGCCTGGACCTTAG	TTGATGCTTCATCTACTCTTCTGGCAGTGGGGGCCTGGACCTTAGTTACCCGGGAAGCGTGAGTCATGTTGCACAGTTGAGCTGGCACATAAAACTACGAGCTCCTGCTTCCTGACCTGCTTGAGTTCCAGTCCTGACTTCTTTCAGTGA
ENSMUST00000181416.8_PVT1-005	CTGGCCATGC	-	ATGCCCCTGG	ATGCTACTCTATGCCTAACATCTTCAGGATCAAGACCCAGCTCTAGAGTAATTTTGTCCACAGTCATGCCTTTCCCCCACTTCTCTCTCCGCACTGCCACAACTGTCAACTTGATACAAGCTAAAATTATCAGTAAAGAAGAAACCTCAATTGAGAAAACTCTCCCTACCAGATTGGCCTGTGGAGCAATTTCTTGGTTGAAGACTGATGTTGGAGGACCCATCCCACAATGATTCTGCCGTCCATGGGCCAGTGGTCCTGATTCTTGTTACAAAGCCAACTGAGCAAGCTACAAGAAGCAAGTCTTAGAAAGGATTCTGCTTCAGTTCCTGCTTTCACGAACCTTCCATGCTTGTTTTCCTGCCCAGACTTCCCTCAGTGATGGATCTTTATCTAGAA…	ATGGACCCACTGGTCAAGCGGGCTCGGCAAGGCCAGGATGAAGAGAAGCTACGAACTTAG	CTGGCAAGCAGTCTATCCTGAGGTGGAGGAAGTTGCCCTTGAGTTCTGGCTGGTAACCAGCACAGATGTGAAGCGTTGACTTAAGAGATGCCAAGTAACTCAGCAGATGTCACACAGACGATAAATAGCAAAGATGGAAGTCTTCATGCCGGAGGCAATCCTATAAGACAGCTGAGTTCTGCAGAGCTGGTAGGAGACAGACTTGCTCAGGTGATAGATCCAGCCATGATACTGACCCTAAGAGAATGAGACGCTCTGCAGAAGACAGAAGATTCCTGAAACTGGGAAAGGTGCCTAGAAATCCTGATAAGAGTGAAGAAGCCATGGATCCCTACCTGGGTGATATAAAACAAAATAAAACAAGAATGAAGAAATCTGGAAACAAAGCTAAGAAGTAGT…
ENSMUST00000181225.1_1110019D14RIK-002	GGAAAAATGT	AGGCTTATGA	AGGCCATTGT	ATGTAGACAAGTGGGAGACCAGCACAGGAAGTTGCAGAGGGAGAAATCATACAAAGTGAATACAAAGCAACCTAGTGACCATTCTTGATGTATTTCAGCAAAGAGGTGGCTGCTTTTGCCCATGTCCTGAAAATCTGCCCGAGTTTTTGATTAATGATGGCAGAGGAGATGTCAAGACAGCTTAGAATTGATCATATCATATGGTTATTAGTAATCACTCTTATTTAGGTCAGTAATGGAAAAGATAAAGCTAGACAAAAAGAAATACCAAATGTACAGATTGAGGGGAAAAGAAAGCACTAGAGAGTGTAATGGAGCTAAGTCCAGTGCTTCTAGAAGATTAAAATTTAAAGAAAAATTTGACACTAAGTGGAATCAAAAGAGCAGTAACCTCAGGTA…	ATGAGATAA	TTGTAACTGAGAACTAGCTTCGAATACAGCTGCTGCTACATCTTTCCAGGCTTATGAGATAATCCTGTTTTTGGTAGCCAGGTATTTAACATCTGTCTTTCAACGGGATGTAACTCTCATCTACTTCTCCAGAACCAAGTCTACATGAAGCCATGTGCCTGCTGCCACGCTTCACACCTGGATGATAATGGACTCACCTCTGGAAACAAGCCCCCAAATTATATGCTTTCTTTTATAAGAATTGCTTTGGCTATGGTGTTCTTCACAGCAATAAAATAGCGATGAAGACAGTAGTTGATACCAGGAAACCGAGTATTGCTGTGACAGGCATGACCATGCTGTATATTGGCAGAATGTGAACTTTGGACTAGAAAAGTGACTGAGTGGTTTAAGTCGGGA…
ENSMUST00000131129.1_R74862-002	TGGGTCATGT	GCTAGGATGA	CCCAGGGTGG	ATGTGATTGAGGAATAAGCTAGGGAAGATACATGAAGAAAACAGTCAAAGATCTGATCTGTCCGTGGTTAAAGATGTGAGCTCGCCATGTCTTCCACTTGTTGCTATGCCTTCCTGCGATGATGGACTCGCATCCCTCTGGAACGATGTTTCCAGAGCGGTCTAACCTGGGCAGGAGTGAGCACTTTCCAGCAAGTGGCTGAGTACTAAAAGGTGGCCCAGTCTAAAGAAAAAGCAGTGTTGGCTGCCTGCCTGCCTTCCCTGGGTCTGGAGCCAGTGTGTCCATCTGCTGCCACTGTCTTCTTTTGACGTCAGACTGAAGTTTCTTCAGCCTTCTCTAACAAGAACGAAACACCAGTGACTCTTCAGGAATTTTCCAGGCCTTCAGCACCAGACTGAG…	ATGAGCTCATGGGGGCGGGGCGCCAAGATCCCGCCCTTCTCGACCCCCCTCACTGCTCGCGATGCAGGATGGTCCCCAAAACAACATTCAGGAGGGTGCGAGTACCCCCTTCATAGCTGA	GTGGCAATACCAAGCTGGAGGGTAAGCAAGGGTGGAGTAATAGTGGGGTTGAGGTCTCCGAGGCAAGTACGGAGCGTGCCCCCACCACTTCGAGGCCGCCTATCCAGGGGCGGTGGCTAGGATGAGCTCATGGGGGCGGGGCGCCAAGATCCCGCCCTTCTCGACCCCCCTCACTGCTCGCGATGCAGGATGGTCCCCAAAACAACATTCAGGAGGGTGCGAGTACCCCCTTCATAGCTGAGGGCTCTTGATTACCTGGCTCTAGCCCGCAGACTCTTGCACCAGTTCCCAGCACTCAGAGGGGACAGGCCAGCGATCCCCTGATTTCCCGGCCCCAGAAGCCCCTCGAGCCGAGGCCCAGAAGCTCAGCCCTCGGCCTCAACCCGCTGGCGAGGGGCG…
ENSMUST00000181224.1_AU020206-001	CAGCCGATGT	AGCTGCATGG	CGTGAGCTGC	ATGTGCTTGCTCCCTGTCTCTTCAGCTGGGTCATCTAACTGGATGCCTCTGATGCATGTCCCATCGCCGGAATCCCTCCCTGCCTTTGACTAACATTCCAGCCTTCCTAGGCCCTGGCAACATCCTTGTTTCAGCAGGAAGTAGTTACAGAAGAGAGTTCGTCGCCCCTTTTCCCCAGCTGGCTGGAATGTTAGATCAGAAGGACATTCACTGGCGTGGGGGACAAAATGGCTACCTAGACTGCCTATTGGCATCCTAGGAAAGGTACCTGTTGAACTCAGAGACTCAGATCTATCAACAGGTAGATTCATTAGCTGA	ATGGTACCAGAGCACCACTGCCCAGGGTGTGCACCTTGA	CTGCATGGTACCAGAGCACCACTGCCCAGGGTGTGCACCTTGAGACGTTCCAAGGCCCCTGCAGGCTTGATTTCAGTTCGGAGGTCCACAGCTGCAGGAAAAGAAACCCAGCAAGCACCTGGATGAGGAGCCTTCATTGATGTCCACTTGGCTGACAGACGCCCTCCAGGAATCAACTGCGGACTACCAACTGCTCCAAAAATGACTCTGCACTCTGGACTGGAGGAAAGCTGA
ENSMUST00000123544.1_MAP2K3OS-001	ATCAGGATGT	-	GCTGGCGTGG	ATGTGAAAAACTCCTGCGACCAGAGAGCAAAGAAAGCATCGAGCCAATGAAAATGCGTGAAGGATTCGAACAGAGAAGATGCCCATGGGAAGCAAAGCAACAGCCTCACTGCTGCTTGAGGTGCAGGAAGGCATTGCCCCTCCTTCAGCCACCACCGTGTGGACCATGTTCTGATGGTCGTTGCCACTACATAAGCACAGAGAGCCCGTGGCCAAAGCTTGCATTCCAGCTCCATATTGACAGTGAACACCTACATCGACCAGACCCCAGGCAAGGCTGGCAGCCACACAGGACCATGTGTCTCTTCTTGTCCATCCCCCAGATGTCTCCTCATTTGAGCAACACCCTGCGGGCCCAAACTCTTCCATGTTCTTTTGATGCTGCTCTTGCCACAGAAAA…	ATGACTGCCCTACCCACTCGGGGGATTGTGCTGGCGTGGTCCTGGGTGCCCCAGCCTGTGCCCCCCTATGGCACAGCGTGTGCGGGTCGCAATCTGGAAAATCCCAAGATCTCTAGGGGGGCAGGGCAGGGCCGATGTGCTCCGTGGGGTTAA	GTGGTCCTGGGTGCCCCAGCCTGTGCCCCCCTATGGCACAGCGTGTGCGGGTCGCAATCTGGAAAATCCCAAGATCTCTAGGGGGGCAGGGCAGGGCCGATGTGCTCCGTGGGGTTAAAAGTGTTCCCTGAGTGAGACTAGACTCCTAAATGGCTGAGCCATACCGAGGATGAGCGTCCATGTGCTCCCCTGAAGAGAGCGGCGACCACCGGCTTGCCTCCTAGGGCAGCAGGAAAAGAGCGATCCCACGGCGGGCGCGTGCCAGCAAGCTGA
ENSMUST00000197762.1_GM8066-001	CAGCGGATGG	-	GGAGCCGTGC	ATGGCGACTGGAGAGGCACACTGGTCCAGCCTCCTGCCCAGCCTGTGA	-	GTGCCTTAG
ENSMUST00000140087.1_GM15788-002	TAGGGGATGG	CTTTGGATGA	CCCTCTTTGA	ATGGGCCTGGCACAAGGACAGTTGTACATAGCAGCCTGAAGCAGTGCACACATGATAGTATCTGCAGAACACCTAACCAATGGGCACTGCCCATTCTCCTGTGCTCTGCATATACAATACTGATCCAATGGGCACTGCCCACTCTCCTGCACTCTGCACTATACAATGCTGATCCAATGGGTACTGCCCATTCTCCTGTGCTCTGCACTGTACAACGCTGAACCAATAGGTACTGCCTACTCTCCTGGGCTCTGTACTCTACAATACTGATCCAATGGGCACTGCCCACTCTTCTACACTCTGCACTGTACAACACTGAACCAATAG	ATGAAGACATAG	TTGATGATAATGGACTGAACCTCTGAACCTTGTGTACAGACCTAGCTCCTGGGTCTGGAACTTGGCAGAGGTACCTACTACCAATTTTTGGAAGAACTGTGCTGGTTCCCCGGGCAGAATCAAACCCAGAGCCAGAAGAAGAATGCCCTTAGAGAAGGAAAAGTCTGCATCTCGGGTGGCCCTTCTCCCTTAGGGTTCAGCAGGATCCTGCCACCCACTGTGTAGACTTACTGGGACTGTGAGCCCTTCCAGTTGCAGGGAGGTCTTAGGGAAACATAG
ENSMUST00000132378.1_2010001A14RIK-002	GTTAGGATGG	AGTGGGATGC	TTAGTCCTGG	ATGGTAAATAGGGACCTCGCTCCGCGAGGGATGCTGAACGGGGTCTGGAAGAATGCAAGATGTCCTGGTCCGGGCCAGGAATGGTGTGATGTGCATGCTTTTAATCCCAGCACTCAGGAGGCAGAGGCAAGTGGATCTCTGTGAGTTCTTGGCCAACCTGGTCTATATGCTGGATGTCAGATCCCTGGGAGGATATGAGAGGATGTTTCCAGAAACACCGAACTAAAAAGGAACGTCCAACCCTGAATGTGGAGGACATCCTCCTCTGGGCTGGGCTCCCAGACTGAGTAAGAAGAAAATAAGTTGAGCTCGCCCCCCCCCCCCCCAGCGCTGTAGATACAGTGTGACCAGTTACCAGCCAACCCCCTGTTGCGGTGCCTTTTTCTTTTTCTTTTTTTT…	ATGCTGAGATGGGTCTGGAGGGATGCAGGATGTTCTAGGCCGTTAGGATGGTAA	CTGGTTGTGGAGTGGGATGCTGAGATGGGTCTGGAGGGATGCAGGATGTTCTAG
ENSMUST00000136127.1_SNHG3-006	TTGTTGATGG	CGGTCAATGA	TTTGAAGTGT	ATGGAGGAAAGAAGAGAATCAGCGGGGGCACCTACTGAATAGTTATTATATACAGCGTGCTAAAATTTTGTCTGTTACAGCCTCGGCCATTAG	ATGATTTCAGGTACTTTGTTGATGGAGGAAAGAAGAGAATCAGCGGGGGCACCTACTGAATAG	GTGTTAGCCGCCTTCCAGCGTTCGGTTTTAACTTAATCATTTCGCCTTGCTTCCCAGTTATACTTTCTCTTCACCTTGTAACGGGATTTCTGCAGTTTTTTGTTCATTAATCTCCCATTTTTCAGAGGACCCTTTTTTAGACCCGGTCAATGA
ENSMUST00000197965.1_9130604C24RIK-001	TTTGACATGC	TCCACCATGA	CTCCCTCTGC	ATGCTAGACCTCAGTTTACTCCGAGCTGATCTATATATTTAATGAACATTTAGAGGAGTCTCAGGAAGAGTTGCACATATAAACCAAAAAATCTTTTTTTGGGGGGTGGGGGTGGGGATAGGGTTTAACGATGTAGCTCAGGCTAGCCTAGAACTCATGCTCCTGCCTTGGCCTCCCCAGCGCTAATGTTTTAGGTGTGCACGACTGCACCATTTTAATAAACTTATCCTAAAACTTATGGCAAATAAATAG	ATGATGGACTCCTCCCTCTGCGAGGGACCCACATGA	CTGCGAGGGACCCACATGAGGTGCCAAGTGTTGGCAGCTTCCCGCCACACCTCTTAACTGTCCCGCCGCACTCGAGCTGCTTCCCGCGACCGGCAAGCCATGACCGGCCGCTCCCTGGCGGAAGGGACAGGAACTGCAGTGCTTGGGTTCCTAGCCCCTGAAAGTTAGTGGGAATCTGGATCTCTGCCCGCAATGGTAAAGCATTTGGACCGTTCCCTGCAGAAAGGCGTGAAGCCTGCTTTGGGGCTTCGTCCTAGATACATCTCCAGGCCACTTACCTAGGCTGAATCTGACTGAAGGCTGGAAAGGGAAGTGTGCACTCTGCTATATAGCCAACCTTGAACTTCTGATCCCCCTGCCTCCACCTTGTGAGTGCCAGGGTTATAACCGCAGGGACTC…
ENSMUST00000183905.7_LOCKD-002	TGCAAAATGA	GACAGAATGC	TTCAGTTTGG	ATGAAGCCACTTTTGGCTTTCCTAAGCCATCAGGAGGCTGCTCACAGCGCTGCTGGACTCTTTAAGCCCTGAGGTCATGTGAAAAGAAGTTTGCCCTGTGTCCTTCTGTCTCCTGTTGGCTGTCCACAAAATGGAGAAGGCGGAAGCAACCTGAGGCGTCCTCTTTGTCTGTAAAGATAGAGAGTCCATTGTGGAAGGGGGAGATACAGGAACTATATAGGCGAGGCTCTACCGGACTGCATCTCTTATCTCCAGAATTCTTTTACAGAAAAGAAAAAAATAAACTTTTATCTGGCTTAA	ATGCAGGCGGGAAGCTTCAGTTTGGGTAGAGATGTAGCATCAAACATTCACGGATGTCCAGGGAGCACGGGCACACAGGCTGCTGGCCAGAGACTATTATGA	TTGGGTAGAGATGTAGCATCAAACATTCACGGATGTCCAGGGAGCACGGGCACACAGGCTGCTGGCCAGAGACTATTATGA
ENSMUST00000130952.7_TRMT61B-001	ATAACCATGT	TCTAGTATGT	CTTCCCGTGC	ATGTATATATAAATAACTTCAAATTTTACTTAGATTTATAATTAGCATTTAATTTTGGGAAAATTGATTAGGATTGCAAGATCAACAAAATCAAGAATAATATCTATCCCAGAGTGGTGGTGCAAACCTTTAATCTGCACTTGGGAAGCAGAGGCAGGAAGATCTCTGTGAGTTCAAGGCTGGTCTGGTCTACTCCAGGCTAGCCAGTGCTATATGGTGAGACCTGTCTCAAAACAAAAACAAAAAGAAAATACAACAAAGACCAACAAAAAACAAAAACAACTCTGGTTTTGATTCGAAAGCATTAAATAGATAATCTCAAAATTGTTGAAAACTATCAGAATATAAGTAAATCCCCTTCATTTTATTAACAAGGCAAAAGTTCTTTATGTTCATTTT…	ATGTGGAAAGGCTCGGGCTGGGAACTTCGAGGGAGGAGTTACCCCCTCGAGATCCGGAGGACCAGAGCGGAGAGCAGGGCCACTGAGACCCTACAGGATATGACTCCGAGGATCGCGTGCTGGACACGAGTGGCTACCGAGCCCGGAGAGCTTCGCGCTGCCTCCTCCTGGTCCCTTTCCAGAGGACTCTTTTCAGTCGGGGATGCTTATTAA	GTGCTGCCCGCGTCCGGATCGTCGGGACCCGGTTGTCTCTAGTATGTGGAAAGGCTCGGGCTGGGAACTTCGAGGGAGGAGTTACCCCCTCGAGATCCGGAGGACCAGAGCGGAGAGCAGGGCCACTGAGACCCTACAGGATATGACTCCGAGGATCGCGTGCTGGACACGAGTGGCTACCGAGCCCGGAGAGCTTCGCGCTGCCTCCTCCTGGTCCCTTTCCAGAGGACTCTTTTCAGTCGGGGATGCTTATTAAAGCTCTGGCGGGAAAGAGAGAATCACAATTAAAGAAATTAGTCCTACTCTGCAACGTCGGACACTTTAATAGTAACTGGGGAGCGATTGCGTTCAGGGAGATCGAGGACAAGTATCCTGGCCAGATCCTGACATGTTTTCCCG…
ENSMUST00000208046.1_GM45109-002	CACCTGATGT	CTACGCATGC	-	ATGTTCTTTTAAAAACCTAGGGAAAGAGCGAAGACCTTCGTCACATGCCAAGCAGAACTTGACTCTGACGCACTGCAGAATATAGTGCATTCATTGGGAGTCTAG	ATGCGCACAAGAATCCTGTCCCTGGGACGCCAGTTATCTCCTGGAGGCACCTGA	-
ENSMUST00000197148.1_GM17501-002	CGGAGAATGG	CTGAATATGC	TATGCTGTGT	ATGGGATTGTCCCAGAGGAGACGCGGGGAGAACATTAGCGTCAGCTGTCCATTTAAAGCAGCGGGTGTGTGGTGAGAAGAGGAGGGGTGCTGGAGTCGTCAAGGCCAGGAGGTGCTGGAGGAGGAGAGGCTGCGGGAACCTCTGTGCATCGCCTCTGCAGACAGCATGCTGGGAACCAGGAGAAACAGCGGCTGCTTAAGTCCTTGCCTAGGATGGTCCAGCAACTCCAGACGTGCTGTCGCCTTCTCACCTCCTCTGCTGAGAGCTACAGATCCTTCGTTGACAGACAGGGAGGGAAATGTGCAAATGGAGTGGACACGAGCAATTTGTCCTCTGAGAGGCTCCATCCAGCAGCTGACTCAGACAGATGCAGACATCCACAGCCAGAGGATGGAGCTT…	ATGCTGTGTTCCTTTGCTGAGGGGAGTTGGAGGGTGAGGGGGGGAAGCCTAGAGGTCCGGTATACGGCACAGCGTTCAAACAGACACGCCATTCCATAG	GTGTTCCTTTGCTGAGGGGAGTTGGAGGGTGAGGGGGGGAAGCCTAGAGGTCCGGTATACGGCACAGCGTTCAAACAGACACGCCATTCCATAGATGCCTTTAAAAATCAGATTAAAGTTTTCTAA
ENSMUST00000160420.7_9930104L06RIK-002	CAGAAAATGA	AAGAAAATGG	TGCGCTTTGA	ATGAGTGCCAAACTCTTGTGTCAGGTACTGGTGTCCGTCAGTCCTGTGCTGCCTCTCTGGAGAGGTTAGACACACCCCCTCCGTGCTCTTGGGCCTTGATAAACCTGATGCTTTGTCCCTTGCTTCCTGTTCTAGATGTCCTGGTGAGTGTCTCCTTCTTCCTGGAGGAGCCAGGAGGCTGTGCAGCGTCTGGAGATCTGGAGCACCACAGCTGAGGGCTGCCATTGCTACACTAGGCTATTTCTAAGTGAGGGTCAGCATTGCTACCTGACTCACTGGAATAGCAGTGCCTAGGACTTCTCCGTGCTAGGCCATGGCCAAGGGTCCATGACAGCTGCACCTATGACTCTGAGAAGCAGATAGAGGCTGAGGAGACAGGAAAGGCAGTGCTGATAAACA…	ATGGCTCATGACCAGCCTCTGCTGGTTGTGCAGGAGGCCCTGAGGAAGTGCTTCCCTGTGGTGGAGGAACAGCAGAACCTGTGGCAGAGCACCCTGCAGGACTGCTCGCCCCTCCTGTCCTCTCTCAGTAACCTGGCTGAGCAGCTGCAAGCCGCACAGAGTCTGCGCTTTGAGGATGTGCCAGCCCTGCGTCCCTTTCCAGACTTACAGGAGCGGTTGAGGCGCAAGCAGCTGGAGGCTGGTGACGTTGTTCTGGACAAGCTAGCTGAGCGGCTAGCCACCCTCCTCAAGGTCCGTAACACCATCAACAGCCACGTGGAGCAGGTGTTTCAGGCCTACGAGCAGCATGCGGCTGTGCTAGACATTGACACCGTCCTGCGCCCCTCAGTTGTGAGCCCC…	TTGAGGATGTGCCAGCCCTGCGTCCCTTTCCAGACTTACAGGAGCGGTTGAGGCGCAAGCAGCTGGAGGCTGGTGACGTTGTTCTGGACAAGCTAGCTGAGCGGCTAGCCACCCTCCTCAAGGTCCGTAACACCATCAACAGCCACGTGGAGCAGGTGTTTCAGGCCTACGAGCAGCATGCGGCTGTGCTAGACATTGACACCGTCCTGCGCCCCTCAGTTGTGAGCCCCTCTGTGGCTGACATGTTGGAGTGGCTGCAGGACATCGACAGACATTATGGAAGCTCATATCCTTCGAGTGCTTCCTGACTGACTGCCCAGAGCCGCCCCTAGAGGCTGCAGCAGGTGCAGACTTCACAGGGTCAGCAGGCTGTATAATTCACAGGGTCAGCAGGCTGTA…
ENSMUST00000159006.1_HOTAIRM1-002	GGGGGGATGG	-	-	ATGGGAGGCCCCCTCCGCGGCCCCTTCCCCACCCAGCCCAGAAAGCTGAACTGGCAAGAGGTCTGTTTTTCCTGA	-	-
ENSMUST00000193240.1_GM34267-001	CCCAGCATGC	TCGCACATGG	TTGTAGGTGC	ATGCACTTGGTTCTGCTGTAGACTCCACTCTCTTCAGTACCACAACAGGACTACTTATTCCTTAGGCGATGTACAGCCAAACAAGGTGACTAGCTGCCTGCCAGGAGACCTTATTAAAAGATTTCATTTCTTCGCATCCAGGTAACTTACCCACGAAAACTAATTCTTCCTTTTGTTCTTCTTCTTCTTCTTGAATTTTAGTTATATGTATATTGGAGTTTTGACTTATATATGTCTACATAAACCTTTGGAGCCTTGGAACCCTTGAAACAGGAGTTACAGACATGAGCTGCCATGTGGGTGCTGGGAATTGAACCCAGATCCTCTGGAGGAACAGCCAGTGCTCTTGAGTCATCTTTCCAGCCCCTGGAATATTTTTCAAGACATTTCTCATCTGTG…	ATGGAGCCCATAGTCCAGGAGAGAGAAGGCCAGGGCGGCCCTGGAGAGGTTGTAGGTGCAGGCGGATCGGCGGCGGAGACCCCTTCGTGCTCAGGAAGGCACTGTGAGCTGCATGGAGCTGAACCCCTTTCCCAGACAGTAGAGTCTCCCCTCCCCCTCCGGGGACCTTTACCTGTCACCTCCTGA	GTGCAGGCGGATCGGCGGCGGAGACCCCTTCGTGCTCAGGAAGGCACTGTGAGCTGCATGGAGCTGAACCCCTTTCCCAGACAGTAGAGTCTCCCCTCCCCCTCCGGGGACCTTTACCTGTCACCTCCTGAAGGATCGAACAGGGATTGTCCACTAAAGTAGCCTTAGGTACCATTTGTCTAGGGCACGCTGGCTGGGCCTCAGAACTTAGTACTCTGGGCCATTGAGCTGTCCATGGAGAACAGGGAGCATCACTTTTATGTAGGGATTGTGCCCGGGGCTGGGGCATGGGCTGGAGCTAATGTCCACAGGCAGTGCCAGCAATATGCCAAATGCACCAAGCACCAAGGCAAAGCCACAAGGCTGCAGATGACTTCTTTCAGGCAACTCAGTTTTGTG…
ENSMUST00000181837.2_1700113A16RIK-001	GAAATAATGA	CCCAGCATGC	GCTATCCTGT	ATGAAAACAAACCAACAGCCACACACTTGGACTCACCCAGACCCAGGAGCCAGGAGTGTGGGTGATTGTCAAGTTTGGGGACGGGTCAGCTCTTGGCTGGCCCATCCCTCCCTTCTTCCCTCTTTCTGGGACTTGAATGGGGGTAGAGAATTCAGATTCTCCTTGGGAATCTCAGCCCTCCTGCCCCATTACATCCCACCCCTTCTGCTTATGTAGAGGCAGACAGGGTAGAACAAGGAGCTCCCAGCCTCTTAGGAGAGCCTACATTCCCCCACAGGGGTTCCAGAGAGTTAGGTAAAAATAGAGAGAGAGATAGATTTAGATACTTTTCCATCATTTCTGTCTCTCCAAACAAATAAATAA	ATGCTTTGGGCACGTGGCAGCTCATGTCCTAAATAG	CTGTGAGGGTGGAGACGCTCCCCGAGACTGGACAGACACCGAGAGGTGGAGCTGAGCCAATACGAGGCTAAGGGAATTCCATGTATTCCAGTTATCCTGAGCTCACGTACAGCAGAGGATACCCCCGAGTTTCACCGCCATCTCTTACTAGGATTCCAGGATCCCTTTCAAGGCTTCTACCTGGAGCAACTGCCCACAGTTCTGCCTTAAGAGTGCCTGAGAGACCTGGCATCTCACAGCCTGCCCTCCAAATCATCACTCACTCTGCCAGGCACACCAGGTCTTCCTCCCCTTCCTCGCCGCACCAAAGAAATCAAAACCCAAACTGAGGTATCAGAAACATGTTTTTTTTTTTTTCTTTTAATAGTAAACCTCTTTACAACAAATATAGTGAAAGAG…
ENSMUST00000143260.1_PLATR25-001	CAGGAGATGG	CAAGACATGC	TGCTTGCTGC	ATGGAGAAGGTATCCTTGAAGATGAAAGCCAACCCATAATGAAGGGGTAACTGCAGGAATGTAAGCAAAGTGATAAAAATCTTAAGATCTGATTCCTCTTTATATTTAGACAATAGTACCATTAATTCATACAAATGAAAGTATTTGTCAGTGTGATAAAGCTTTCAAATGTGCCAATTCTCTTCTCGGGCATGAAAGAATTCAGAGTGCAGAGAAACCCTCTGAATATACTCAACATGGTAAAGCCTTTGCTTTACATGCTCACAGTCATGCTCAAAGGCATGAAAGGATTCATACAGAAAAGAAACCCCATGGAGTGATTCAATTTGTTGAAGCCTTTGCTCAACATAGTCTCCAACTTAGTAAAAGAGCCCAAACTGGAAAGAAACTCTATGAATG…	ATGCTCATACATGAAATAAAAATTAAGTATAAAATATGGAGTCTTCTACATGGATGCTGCAGCCTTGAGACACACAGCATTCGGGACAAGAATGCAGTGACTTATGGGGACGTGCATGTGAACTTCACTCAAGAGGAGTGGGCTCTGCTGGATCCTTCTCAGAAGAAGCTCTACAAAGATGTCATGCTGGAGACCTACAGGAACCTCAATGCTATAGGATTTAATTGGGATGACAAAAATACTGAAGAACATTGTCCAAGTACCAGGAGATGGAGAAGGTATCCTTGA	CTGCGTGAGACTGAATAACTGCTAGATCCTTGGACTTCCATTCACAGCTGCGACTGAACAATTGTTGGGAATTGAGCTGCCGACTGTACTTCACACAGACAGGTACCAGCAAGACATGCTCATACATGAAATAAAAATTAAGTATAAAATATGGAGTCTTCTACATGGATGCTGCAGCCTTGAGACACACAGCATTCGGGACAAGAATGCAGTGACTTATGGGGACGTGCATGTGAACTTCACTCAAGAGGAGTGGGCTCTGCTGGATCCTTCTCAGAAGAAGCTCTACAAAGATGTCATGCTGGAGACCTACAGGAACCTCAATGCTATAGGATTTAATTGGGATGA
ENSMUST00000152784.7_GM11423-001	GAAACGATGG	CTAGGGATGG	AAGGTAGTGT	ATGGGGCTGCGTGCTTAACTCCCATTGTTATGGCTCCAGCTCAGCACTCCACAGACAGAAAGCCTGTGGTGAGGAGCAGTGGGTATCTGCAAAGGCTTTCTCTTCTTAGACCGGGTTTCTCTGTGTAGCCCTGGCTGTCCCGGAACTCAAACTTTGTAGACCAGGCTGGCCTCAAACTCAGAAATCCACCTACCTGTGCCTCCCATGTGCTGGGATGAAAGGCATCTGACGCTGCCATGTTGCCTGCATCTACTTCTAAATGAATGAAATTCGAGAGCTAATGAAATGAATGGTTAA	ATGGGAAGCTCGAGTCGTTCCACCTGTGTCTTCCGCACCGCAGGAGTTTTGCTGAATTAA	GTGTTGAAAAATCATTGCAGTGATCCTAGGGATGGGAAGCTCGAGTCGTTCCACCTGTGTCTTCCGCACCGCAGGAGTTTTGCTGAATTAAAAGGCACTACTTTAATTAAAAAGCAGGATAAACCTGGGTTTGGAGTTCGGAAGGCCTTAGGCTCAAGGGCTCCAGTTGAGGAAGCGTGAACATTTTGACTGGAGTTGATCTTAACCCAATGGACTTTCCCTGTGCTGACCAACCCTTTCATCACAAGCAATATATTCGGTTGCTGA
ENSMUST00000145438.1_SNHG20-002	ATCGAAATGA	GAGGGGATGC	-	ATGAACCACATCCCCCAACGACTAGACGGAAGCACGCACAAGCTCCTTCCTCCCGAGGAGCGTTTCCAGTGACTTGAGCTTGGTTGGCCCAGGTATGTCAATCCTTGGGGGTGGGACGGTGACCTGAGGCCGACGGTCTGGGAAAAGGCTCCTGTGTGGCTGTACCCGCCCGAGGTGGGTGCAGCCCCGTACCAGACAGCCCGACCTTGA	ATGCATCCTGCGCAGCGTGGCTCGGGGGCGCCGTGGAGCCTCCCGAAGGCGATCGAAATGAACCACATCCCCCAACGACTAGACGGAAGCACGCACAAGCTCCTTCCTCCCGAGGAGCGTTTCCAGTGA	-
ENSMUST00000181536.2_SNHG18-001	TCATGGATGT	CCCGAGATGG	CGCCCCTTGC	ATGTTGTCACAGAGGACGGCTTTTAAACTAGAGGGGATGCAGATTGCACAGACTTTCAGTGCCTCCTGTGGTCTCTCAGGATTCACCAAAGCCCCTTTAAGGTTGTTCCTTTGCCCCCCCCCGCCCCCCAACAAAGCTCTCTGGTCTTAAATGCCCTCTTCCTGAGTGGTGTTAAGGAGACTAGATGTGTTTTAAAAGAACACTGTAGGAGCTTAGACTCTCACATCTCACACCCACAAGAAGGAGCACAATTGGATATGATACAAAGTGCAGGTTCTCCATCCTTAAGGTAAATTTCTAGGCTGCTAGGATGTGTGAAAGAGCCTCAAGCATGGCCCTCTCTACAGACTAATGTCTTATTTAGGGTCTGGCTTGGCTTCCCAGGGCTGATCAGAGAAA…	ATGGGACCCCCAAACACTCCCCAGGGGGCTCTCTACACACCCCAGGAGTTCTATTTGTGCCACCAGAGTGCAAGCTCACCCAACTGGTGA	TTGCCCGGTGGCTCCTACGTGGCTACTTTGCAGGATGGGCTGTATAAAGGGCTGGAGGCAGTTCAACCCAAACCAGAGACGTGGCGTCTGCTAGGCCTGCCTAAGCTCCAGTACCTGACTAAAGTCCAGAGAATGGAGCAGGGAGGAGCTGAAGAGAGCGTGGCTGGGAGACATGAAGACAGAGCTGTGGACCACAGTTGGCTTTCCTGGGAACACTCCCTAACTGTGGTCTATAAGATGTAACAAGACTATTACTCAATTATTACAAAGAAGAAAAAAAAAACCAGTGCTGGCCTCTTTACATTGTGTTTTCCTGTAGATGAGCCTGGCATATGTTACAGTAACCATTCCATAGTTTATTTTCCCCTCTGGTTCCCACGATTGTCTGACCCTGCCCAT…
ENSMUST00000159544.2_GT(ROSA)26SOR-003	TAATCCATGC	ATCAACATGA	CGGAGGCTGC	ATGCAATGTGTTATGCAATTACCATTTTAAGTATTGTAGCTTTCTTTGTATGTGAGGATAAAGGTGTTTGTCATAAAATGTTTTGAACATTTCCCCAAAGTTCCAAATTATAAAACCACAACGTTAGAACTTATTTATGAACAATGGTTGTAGTTTCATGCTTTTAAAATGCTTAATTATTCAATTAACACCGTTTGTGTTATAATATATATAAAACTGACATGTAGAAGTGTTTGTCCAGAACATTTCTTAAATGTATACTGTCTTTAGAGAGTTTAATATAGCATGTCTTTTGCAACATACTAACTTTTGTGTTGGTGCGAGCAATATTGTGTAGTCATTTTGAAAGGAGTCATTTCAATGAGTGTCAGATTGTTTTGA	ATGATGTTCATAATCCCAAGATGTTGCCATTTATGTTCTCAGAAGCAAGCAGAGGCATGA	CTGCCGGGGCCGCCTAAAGAAGAGGCTGTGCTTTGGGGCTCCGGCTCCTCAGAGAGCCTCGGCTAGATCATTCCTTGAGGACAGGACAGTGCTTGTTTAAGGCTATATTTCTGCTGTCTGAGCAGCAACAGGTCTTCGAGATCAACATGATGTTCATAATCCCAAGATGTTGCCATTTATGTTCTCAGAAGCAAGCAGAGGCATGATGGTCAGTGACAGTAATGTCACTGTGTTAAATGTTGCTATGCAGTTTGGATTTTTCTAATGTAGTGTAGGTAGAACATATGTGTTCTGTATGAATTAAACTCTTAA
ENSMUST00000123117.1_GM21984-001	CAGAAAATGC	CTTCAGATGA	CTAGCCCTGC	ATGCCAGCAGGAAAGCAAAATTAAAGGAAAAGATAAAAGGACGCAGAGGGAAAGTGACAGCGAGATTATTCAGAAGAGCCACAGAGGAGAGAAATTAGTGTGAGTCGCCATGGGGACTCCCAAGGCCCAGCACCCGCCGCCTTCCCAGCTGCTGCTCCTAATTCTGCTGAGCTGTGCCTGGATTGAGGGTCTGCCCCTGAAGGAGGATGAGATGATGCCAGAGCCTGGAAGTGAGACTCCCACAGTGGCCTCTGAGGACCTGGCTGAGCTGCTCCATGGGGCTTTGCTGCGGAAGGGCCCAGAGATCGGCTTCTTGCCGGGATCTGACCCAGACCCCACACTAGCCACCCCTCCAGCCGGCCAGACTCTTGCAGCACCTTCCCTGCCACGTGCCACTGA	ATGACAACTTACTGA	CTGCGCTTCCATGGGCGGCTGCTCTTCCTCAAGGATGTCCTAGGAGATGAGATTTGCTGCTGGTCTTTCTACGGGCAGGGCCGAAAAATTGCCGAGGTGTGCTGTACCTCCATAGTCTATGCTACGGAGAAGAAGCAGACCAAGTTCCAGAATCTACTGTGTACTGGGCACCTCTCCCATGAGGCAAAACTAATGGATCCAGTCTGACCCCAGGACCTTAGTCGAGTGTGCTGAGAAAACAGCCGACTCTGACAGGTCCTGAGTTCAATTCCCAGCAACCACACGGTGGCTCACAATTATCTGTAG
ENSMUST00000124298.1_6330418K02RIK-001	TAAAGGATGA	TTGTGCATGA	GAGGGCCTGG	ATGAGGGCCTAAAATCTGAGGAGACAAGGCTGGCTGGCTGCTTGTAACTATCAGCAGCTGTGGTAACAGGACGGAAGAGAGTTCCAGGGCTAGCACCGGAAGGAGAAGGCAGAGCGGGCTAGAGCTGCTGGATCTCGGACAATGGAAAAGAAGAAGCTATCAGAAGGCATGACCTGAAGTACCTGCAGAAGAAAGAAAGAGAGGAAGAGCTTGACTGAGGAGAAAATGAGTCCAAGCTGAGGCTCTGATGAGCCGTCAGGCTCTGCTGTACACCCCCAGTTTCCCCTACTAGCTGTGTGA	ATGAAGCCCACCACATCGTCCAGACTCCAGCACAGGGCATCTGCCAACAGGACCAGTGACTCATCAAAGTACTCGGCCACCATGACCAGGTCAAAGACTGAGTCCAACCAGGCCAGACCCCATTGGATAAAGGATGAGGGCCTAAAATCTGAGGAGACAAGGCTGGCTGGCTGCTTGTAA	CTGGGCATTGTGCATGAAGCCCACCACATCGTCCAGACTCCAGCACAGGGCATCTGCCAACAGGACCAGTGACTCATCAAAGTACTCGGCCACCATGACCAGGTCAAAGACTGA
ENSMUST00000184678.1_1500015A07RIK-001	TGATGGATGA	TGGTGGATGT	GGACGCTTGT	ATGAAAAGTGGGAATTGTTCAGGGAGTAACGTCCTTTGTGAAGAAAGAGCCAGTGAAGAGGGATAGTGGGAAGAAAAAAAAATTCAAATATGGGGAAGGGGTATGGAAACGTGAAGACTGGAGAATTGGCGCAACCTGGTTGCATCTTCCCGTTACTCCCACGTGTTTTTCTTTTGATGGTTTGTTTTCCGACCTGTGTGTTAATGATACCGAGGGCCGGACCCCCGGCCAGGGACTGCTGCAAGCGCTCCTTCACAGCTACCAGCTTGAGCTCCAGGTCGATCCTCTGCTCTTCCTTGGCACGGCATTGAGCTTCCAGAGTGGCCACGGCCTCTTCCAAGGCCTTCGACTTTGCTCCTGAGTCCAGAGACACGGATGAGAAAGTCTGCGGGGCTAAAG…	ATGTAG	TTGTCTCACGAAGCTCGTAGTAGGTATGGGGTCCTCGCCTCATCCTCGAGAAGCGATCGCGCGGTAGATGTAAAATGTGACCAATGCGTAAAGGAGAAGGGCACGGCGCTGCGAAAGTTTAGGGCCGAGGAGATGGCTCCCCGGGCCAAGGCGCTGGCCGCGGAGCCTCAACATCGTGGGTTCGATCCTGGGACCCACTTGGAGAGATCCGACTTCCTCAACACGTCCCCTGACTTCACTACGATCTCAGTCGTGTACGCGCCACCCACATTCAAAACCGCAAAGGACAGACTTAGAATACAAGCCGAATACTGA
ENSMUST00000178331.7_RAB10OS-008	AGTGGCATGT	CAGCGGATGT	CAGCTCCTGA	ATGTGGACGTAGCTTCAGGTGACCTCACTGACCCCGCCCCTGACTCCACCCCTTGTGATGACCCCACCACTGACCCACAGGCCTTGGAGGGGCTGATCCTGGAGAAGTCAAAGGACCAGGAGGACGCCATGGGGGGTGCTGTACAGGCTGAGCAGGAAGCAGAGCAGCACAGCGTCATCATGAGGGTAGCCATCTTCACCTGGGGCATCCACGGAGGAGGAGCTGATCCACGACTACTTGGACAACAGCACACCAGCGAAGGATGGTGAGGCCCTGCCCCCTGCCTGCACATGACACTGCCCACGCCCTGTCTGAGACTCTACCAAGTGGTTCTGGGATAATAGATTGAGGGGATGGGGGCTGCATACATTTGCATGA	ATGTGCAGTTCCTCTCTTCGCCGAACCCGGTTTTCCCTTTCGGAGCAGCGCGACCGATTTCCGGTTTCCCCGCCGCAACCACCGTTACCCCCCCCCCGCCCCAATCCCCGGCGACTCCAGCGACGTCACCGGTTCAGCTCCTGA	CTGACCTTTCGGCGAACCGCAGAACCACAGGCGACCCGTTCGACGTCATCACTCCCCGCCCAGATGTCGCTGTGACATCACCCCGCACGTGCCTGCGCTGGCACCGCGTCGTCCTGGCGAGCGCCTCCTCGCGGCGGAAGGAGATCCTGGGGTTCGCTGTGCGAGACATGTCGGCGGGGTTTCACGTGAGTGACACTTGGTCCCCACGGGATTGACAGCGACTAG
ENSMUST00000151331.1_SNHG17-005	GAGAGGATGC	TCCCGCATGT	CCAAGGCTGT	ATGCCTGGAAATAACAGCTGGGATCTACAGTGGCCAAAGAGTTGTCTCCGTCTTGCTACATCGACAAACTGGTGCTCCTGAGTGAGGATTGTGCCCTGGGATGGGGGATTCAGTTTCTTCATTTATAGTTGGAAGTGGGTGAAGCCACTTCGGAAGCGTTTTCCTCTCCACTCTGACAACAGGCAAGAGTGAGGGTCCAACAATACAGAGGAAGTAACGTGTCGCTGCTACTCTTCCATGCCCAGTGCCAGGAGCGACGGTACACTCCAGAGTGCTGTGCCCTGA	ATGTTCCCGGGCTCGTCTCCCCAATACAGGGCACCAAGGCTGTAG	CTGTAG
ENSMUST00000135825.8_D030028A08RIK-002	GTCATCATGG	AAGGAAATGC	CGGCGCCTGC	ATGGTCAGGACTACTTGGCCTAAGACCTGAAGAGACTCCAGGGGAGAAGCCATTTCCTGCCCACCCCAAATGATGGTGACTCCAGCTTCCCGTAAGATCTGACGATGATCTGCCTCAGTTTCAAAAGCAAGCCAAAAGGGTTAAGAGCTTTTCCTGCAAGGCCCCGCTCGAGCATCCCAGCCCCGGGCTTGCCAGGGTGAGCTTTTCCTTTGCTTACACTCATCGATTCAGGCCAGGCCTGCCTTCACCACACTCCCCACACCATCTAAGATGAGGAGAACTGGGAGACTCGTGTGTCGGTCCGGCTGTGCTGAGTCCAGAGTGCCCCCTGGTGGACACTGGTAGCCCTCTAAATCTGAATCTCTTCATTGGGGCAGAGCCTCTAGGCTTGTGCTAAGG…	ATGCTGTCACCGCCGTTTAAGAAGCACGTGGAGGTTTGTTAA	CTGCACGCTGACTTCACGTGGTGGATGTCTGGCTGAGAGAGAAGTAGGAAATCCTCACAACGCTTCTTCCAGCTTTGATCTGCCTGGGGCAGCCCGTGGTGGAAGATGACTCTGTAGCCCTGGTGTCTACCAGTATCCGGAGTGGGAGCCCCAAGAGCCATGTAGACAGGCACCCAGCACTGTGCCAGCTATGTGGGAGTTGGCTGGCTCTGGGGACGAGCTGTTGGCAGTGCAGGTGGCTGGCGACAAGGATGGAGTGTGAGGCCTCGAGACAGGATGGCAGGCAGCACAGAAGCCTCCGCACTCAGCAGAGCTGCGGTCCTGGCTGCTCTGAGGATGGAGACTACAGGAGGACTCGGAATCCTCTGGGAGTGGAGTTACAGCTGGTTGAGAGCCACG…
ENSMUST00000198461.1_AI506816-004	AACCCTATGG	TCTCTTATGC	TGGAGCTTGA	ATGGTTTGGTACAGTTGCTGCAGGAAGCAGACTTAGGGAAGGAGCGGAGGGACACAAGGGTACAAGGTGTCGGACCAAAATTAGGGGATCTTCTAAATCAGAATAAAACACGTTCTCCACTCAAGTCAGAAGAACTGTCCATTCAAAGCCTACAGTGCCAACCTATGA	ATGCAGCTCTGGAGCTTGAGGTGA	TTGAGGTGAACTGGTCCGACTTCCAGAAGAGAAGGAAAAGCCAGTGCAGTTACCTGACAGTGAGTAAACCCGGTGTTTCTCGTGGTTTCGTCAGATCTACCATCGCCTGCCAGCCTGTCCTGCTTTGACCCCGCAGACTGTCCCTGTCCCCTCTGA
ENSMUST00000212899.1_RP24-286J21.7-001	TCAGTTATGC	GCTTGGATGT	GTGTGCTTGG	ATGCCAGATAGAAGTGACCTACCTAGGATATGTCTTGAAAGATGGACAACGGTGGCTCACAGAAGCCAGAAAACAAGCTGTTATGCAGATCCCGGCCCCAACCACTGCTCGCCAGGTAAGAGAGTTCCTGGGGACCGCCGGGTTTTGCAGACTCTGGATTCCCGGATTTGCCACACTGGCAGCTCCCTTATATCCACTAACCAAAGAGAAAGGGGAATTCACCTGGACCAGAGAACATCAGCTAGCCTTTGAAACTCTCAAAAAGGCACTGCTGCAGGCTCCGGCATTGGCCCTGCCAGATTTAAACAAACCTTTCACCCTATACATTGATAAAAAAAATGGAGTGGCAAGGGGAGTCCTTACCCAGGTTTTGGGACCATGGAAGCGCCCGGTAGCCTA…	ATGTCTTAG	TTGGATGTCTTAGTGTTTTCCGTCTCTGTCATTGTGTTGTGTTTACTCTTATTCTTCACTATGGGACAGACCGTGTCTACTCCTTTATCTTTGACTAAGGACCATTGGACGGACGTTAGGGCTAGAGGACAAAATTTGTCAGTAAAAGTGAAGAAAAAGCCATGGATGACTTTCTGTTCCTCAGAATGGCCTGTTTTTGGAGTAGGTTGGCCAGCAGAAGGAACTTTTTACTTACCCACCATAAGGGCTGTGAAGGCCATTGTTTTTCAGGAAGGACCAGGGTCGCATCCAGACCAACAACCGTACATCATGGTATGGGAGGACTTGGCACGCTACCCACCCCCGTGGGTTCGCCCATTCCTCCCGCCTCTCCGCCCTGGCACCAAGATTCTAGCCATC…
ENSMUST00000184587.3_1810026B05RIK-008	AGATTAATGG	CACAAGATGG	TGGACAGTGG	ATGGTTTACAAAGAAGTTTGTTTCTTCTGGGGGGGAAAATGGTTGTATTAACTTTTGCTCTACTGCAGTTGAACACTAGGGAGGCGCTCTTGAGTTGTAAAAAATTACCCCTTCCTTCCAGTTGAGGTGGAAAATTCCCCCTTAATCTTTAGATGTTTTTAGGCACCATAAAGAAGGCAAGAGTTGATTTAATTTATGGTGTTGAAATGTTGCTTCTATTTACAAGCCATTTTACCCATGGTGGGGTGTTAATTATTTTAAAGATTAGTTCTTAAACTGAGCTTTAGAGTCTCTTGAAATTATCTTTATTTCAAAATGGCTTGATAAAACTCCACTTCCTGTCCAGGGAGGAAGTTATTTTAGCTCAAGGACTGAAATATTTAGCAGATCTTTAGACAA…	ATGGCCGGAGAGGCAGCAGCAAGCCCAGCTGTCAGGCGGTCTGCCGCGGCCCGTGGGCTCGCCGCTGCGCTGGGAGCGCTACCCCGGCGTCCTGGAGGGCTCTGGGAGAGCGGGGAGGCCGCGGCTGGGGCGAGGCGGCCGCGCGCGATGTGGGAGCTCGCGGCCGGAGCGCCCGGGGAGGCCGGGCCCACGACGCCCGTGGCTCCGCTGCGGCAGCGGCGGTGCTGGTGTCGCGCGCGGCCGGGAGGCGGCTTCGCGCCGCGGGCGGGAGGCTGCGGCGGGCGACCCGTCCTGGACACGCGAGGAAGAGCGAGCCGATGGCGGCAGGGGCCGCGCTTCGACCCGGTAACTTAG	GTGGAATTTACTTCCTAAAGACTTGTTACATGTCATGTACATTTTTGACATCTGGAGAAGACTCTACAATTCTACAAATGGTAGTTTGTATTCCTGGAATTTCTTGCAGTTTGATCTGAAGTGACCTTATGGAATGTTAACTTTAATAAAATCTCTAAAACTTAAAAATTTCTCAGTTTGGGCCTTTTATAAATTTTTTCAGTGGACGTTTTCATTAAATGTTCATTTTACCTTGATAACATTTTGACCTTTATAGCTGCTGCTTTTCATTAAAGTATACTAAATAAAGCTGGTAAAATGGAATGGTTTTGTTTGTTTGGGATTTATGTGTATTAGAAAACCTGGATTTTTCCCGTGATTAAGTGGAATGGTCCTTTGGTTAAAATAGATATATTCTCT…
ENSMUST00000137343.7_SNHG12-006	CTCCGGATGA	TTCGTTATGG	-	ATGATTCGTGAGATACCGAGCCTGCCGGGAAGGGACCGGATTTTTCCGTCTGGTCCAAGGAAGCACGGGTTATGGCCACATGCGCAGTGATAACTCAGGGCCCCACGCCTTTTGACCCCTGTTGATGAAGATTGTGAGGAGGGAGACCAGAAGATAATGGACAACGATACAGCAGAAGGGTCTGGTAAGCTCCGTTTAGTTGCACTACCCGGGGAGACCTGA	ATGGCGCCTTGTACTTCTACCCAACGTTGCCCGCCCCCCATCTTCCCAGCCCACCAGCTCCGTCCGCCTCTCCGGATGATTCGTGAGATACCGAGCCTGCCGGGAAGGGACCGGATTTTTCCGTCTGGTCCAAGGAAGCACGGGTTATGGCCACATGCGCAGTGA	-
ENSMUST00000134195.2_GM29247-001	GAGGGTATGA	AAGAGCATGA	AAGAATTTGC	ATGAAGAGGGTAGAGCCACAATCCGAGGATGACCTCTTCCCTTGCACGTGCCATAGGAGAAAGGCCAAAGATGAACTCTGAGAAGCAAAATATCTTCTGTTCAAATCATGGTGCTCTGAGGACACTTTACTATAAAGGTTATTTTTAAATTTTGAATGTGCACATTCCTAGTTTGGGGTCATATCCTTGTCTGACAACTCACCTTTTACAACAGAATCTGCTTTTCAGAGAGATGCCCTTTGCTTCTCAGATGTAGTGCACCTTACGCTTATTTTTCAACAGTGAAAATGAGTCATACAGAGGTTAAATTAA	ATGATGCAGAGGCCAAGAAGATAG	TTGCGAGAAATAATCTAATGGGTGATGATATATTCTGTTATTACTTCAAACTGTTCCAGGGCTATGCAAATTTACAAGTGA
ENSMUST00000200694.3_GM43809-001	CCACAGATGC	GAGGGAATGA	-	ATGCCGGGAAGGAAGAAGCTGGGGCGCTCTAACTATCCTGGTGAAACTAGTGAGCCAAGCTGGGACAGGTTTCTCCTTCAACCACAAGAGAAGCCGACTCCGAGAGAAGCTGAGCCTTCTGCACTATGA	ATGAGAAAACCTCCAGGGAAAGTGCCGCGCGCCACAGATGCCGGGAAGGAAGAAGCTGGGGCGCTCTAA	-
ENSMUST00000202826.1_PEG13-001	GGGCAGATGG	GCTGCCATGG	CGTGGACTGG	ATGGCTTTGTCCTGAGGGTTGGGGGATGACCCAGTGGAGCCTTTACTCTGTGGATAGCCACACTGAGTGGCATGCTAAGGACCCAGACAGGCTCTATAGCCATGCAGGCTTCGTCACAGCTGCATACACACAGCCAAAGCCTGGGGTGGCATTCTTACACCGTGGATGGTTTTCCCGAGGAGCTCACTGCACCTACTGAGTGGCTGCATCAGCACTGCTACCCTCAAGATGGAGGGCAGACATCTTTATGCTGGGGTTTATACAGCAGCACTGGGTTATGATAACTCAGAAGGGCATCTCACCTCTCTGTGGCTGCAGGGGTGGGTGCCATAGGCACTGAGATGACTTCGGCAGACATCTTTGTCTTTTGTATGGTGGTACAGCAAAGGTGTGAACAAA…	ATGGCCGCGGTGTACCGAGTATTTGTGTGGATAGCCTTCCCTGCCAACTCAGTGGAGCACCCTTAG	CTGGCGTTCCTACCCGGTAGAGGGCGCCGCAGAATGTGTCTCCACCGAGCAGATTGCCGCATTGCCGCACCTGCGCACTGAAGTCTGAGCGGACTCGCCCAGCAGACTGCGTCACAGCTGCCTGCATTCCAGATCTCGACAGACGTCTCTAAAGACTGCAGACTGCGGCACGGCTGGAAGCTGAGCGAACCCCTTTACTACAGCTCTGTGACCACGAACCGAAGAGGACCCGGTGGCTTGTTAGCCCATCTTATTGAGATTTTAGGCCTTGTGTGATAGCTCATCCAAGCGCTGGTGCTATGTAGACGATCATTGCCGCGGCTCTCCGGCCAGCTTCGGCTCTCCGGGAAGATCCGCGGCCTTTACTCTGAAAATGGTTGGATAGAAGACCTGCGACAC…
ENSMUST00000154194.1_1700123M08RIK-002	CTGGACATGA	TCTGGAATGT	AGTTTTGTGA	ATGAGACATTCAAGAGCCTGGAGAAGAGACAAACGTTGTCTGTGCAAGGCCAGAGACAAGTAAAGGAGCCATGGCTACAGTTTGTGGACCAGTAGTCTCTGGACCCCCAGTCTTCAGACTCTTAGGCCAGGGCTTGAGTCTCAGATTTTGTTGTTTGGCACAGTGAGTGAGCTGGGCATCGATATGGAGTCAGGTAGAATAGAAAACAGGACTTACACTGATACATTACCTTGGTAA	ATGTTCCAAGGCACTGGACATGAGACATTCAAGAGCCTGGAGAAGAGACAAACGTTGTCTGTGCAAGGCCAGAGACAAGTAAAGGAGCCATGGCTACAGTTTGTGGACCAGTAG	GTGACGTCACGGAGGTCAGACAATCCCTTCCATTTGGCGCGGCTAGCCTATTGGTTCCACGCGTGCGCGCGCCCCGTGACCACGCCCTGTTGCTGGTGA
ENSMUST00000137579.3_TMEM134-012	AGCCGGATGG	GCATCGATGA	-	ATGGGGGAGTCAGCACCAGGTCAGGGCCAGGTGTCTCCAGTGCCATCTTCTTTGTGCCGGGCATCCTGCTGTTAGTCCCAGGAGTCTACCATGTGATCTTCATCTACTGCGCTGTCAAGGGCCGCCGGGGCTTCCAATTCTTCTACCTGCCCTACTTTGAGAAGTGAGCTGCAACTGGCCAGTGGCTCACCAGTGATCCAAGGCCTCAGGTCACCTCCACGTGTCCACAGGGTATTCCTCCAACCTACACCTGGTTCTGTTCCTTTCACCTGGAAGGCAGAGGCCCCTGGGACCCTCACAACCACCAGGCCCCTTTGAATTTGCTCAGGAAGTTTAGAGCATGCCAGCCTGGGAATATTGCCTCTTACCTGATGTGTGCCTTAACTTATTCCTGGGTTC…	ATGATGCCTTCGAGCTGA	-
ENSMUST00000162289.7_GAS5-012	ACAATCATGT	GCAGGAATGG	ACCTCTGTGA	ATGTCTTTCGCTCCTATCTGATGTATCTGGCTGTAATGTTTTAAAGAGTTTTCCTTGAATAGTATTAGGAAATACAAGATAAGAGTCCCAAGTGATGAGGCCAAAGCCTGATGCTAAGGTGGCATGTGCTGTGCCACTGACTTAACCCAGTAGGACAATTTTATTGTGAAAAATACATAAGTTCCCTAGGGTATGACGATTGAAACTATAAATCTCAGGCCTCTTGGCAAGAGAATTGATGTGAGCCCATGGAGACTAGTGAAGACAACTGAACACTGAGAGAATAGTGTGAAATAAAATGAAGATAAGTAACTGCACTAATTATTTTTAATTTTCAAACAGATTGGTCATTCTGAATTTCCGGTCCTTCATTCTGAATTTCAAAGGCTCCTGTGA	ATGGCAGTGTGGACCTCTGTGATGGGACATCTTGTGGGATCTCACAGCCAGTTCTGTGGCAAAGGAGGATGA	GTGATGGGACATCTTGTGGGATCTCACAGCCAGTTCTGTGGCAAAGGAGGATGAAGGCTTACGAGGACTCGTCAGGAAGCTGGATAACAGAGCGAGCGCAATGTGCTAGAATAGAAGACCAGAAAATGAAATGGTGGAGTTTGAGGCTGGATAGACAGTTTGAAAGGTACAAATAATGGTTTGAATAAAGAAAGGTATTAATGGGTCACCTCAAGTGAAGGCACTGCAAACACAATGGTAAGTCTTTGAAATGTGCATGTATTAGTTACTTTCAACCCCTTCCAAACAAGCCGATACCATGATGATAACATAGTTCAGCAGACTTAA
ENSMUST00000133766.1_A730017L22RIK-002	ATTAATATGG	CCCAGCATGT	GGCTCTTTGC	ATGGACTACCGAGATCTCTCAAACACCGAACAGGCAGCATACACAAGCTGATATGAGGCCTCCAACACACATACAGTGGAGGACTGCCAGGTCTGTGTTCATTCAGAGATGATACACCTAATCCTCAAGAGACTGGAGGCCCCAGGGAGTTTAGAGGTCAGTTGGGGTGGGGGAAGGGGACATCCACGTGGAGACAGGAGAGTGGGGAAAAGGAATGGGATGTGGAACAGTCGGAGGGTGGATGGTGGGTGGGAATAA	ATGTAG	TTGCTTTCCGCACCGCGCTACGACGAGTTAGCCAGTACCTCCTTACAGTGGCTGCCTGGCTCTGCTAGACAAGCTGACTGTGAATTAGGGAAGGCTGAAAGAAGCTGAGGAGAAGGGCAATCTTGTAGGAGGACCAGCAGTCTCAATTAA
ENSMUST00000215667.1_BC048559-002	TTTCAGATGC	CTGAGCATGT	CTGTGTGTGC	ATGCTAGGCAGCTTCCCTTCGAGTCAGTTCAGCTTACCTTGACAAAACTCTCTGGGATAGGAAGTTGTGTGTTGGGCCCAGATGTGCTTCCACCATGGTCCTTGCTAGAAATTTGCAATAACACGTTTAGAGTAAATAAAAATAGGTATTCTTATCTTCTTGCCCCAAATGATACCTTTTTGGCATGTTCCACAGGCCTTACACGGTACATTATTATACAAGATTTTATAAATAATAGAGATTATTGTGTCTTGGTCCAGCTTTTTCCAAATTTTAGTATTCATAAGACAGATGACTTATTAACGTTTTGGGACCAATGTGCCTCCTTGCTATCCCTCCACAAAAGAGAGCCTATCTCGGCGGTGAGCCTTGCGGTCCTTCTTGGCCTGGGTGCTGCTA…	ATGTCTCCATCCTCTTGGCTATGGCTGGGCAGACATTGTCTCTCCTGTGTGTGCGGGCTAATTCCCTCAACGCAAGATACTAAGTCATGGCTGGCTCATCACACTGGCTCGCTATGA	GTGCGGGCTAATTCCCTCAACGCAAGATACTAAGTCATGGCTGGCTCATCACACTGGCTCGCTATGAAGTGGAGTCTACTAGAGTCCCCAGAGTATGAGAAGGTCCCCTCGAGACCCTCGAATAATTGAACCTGCTGGACAGGTCAAGTGGCGCCCAACGTGGGGCACGGGGTACTACCGCCCTCTGGACAACGGATTAAAGAGGTACCACACAGACAGTGAGATAGTGGGACAGTCCCCCGCCACTTCGCTCGAGTGTCGCAGATGGACGTCGGAGAGCTCAAGTGACCTTCTCAGTCAAACCGTTCACATTGCGAGCTGCTGGCGGCTGCAACATTTTGGCGCTTGAACAGGGACCTGAAGAATGGCAGAGGGAGGCTAAGAGAAATGCTGCTGCTG…
ENSMUST00000206967.1_GM20274-001	TTTTATATGG	GCCTGCATGG	CCACAGCTGG	ATGGAGATAGTTATTTAAATCAAGATACAGAAATTTCCAAACTTGGGCTGGTGAGATGGCTCAGTGGGTAAGAGCACCCGACTGCTCTTCCGAAGGTCAGAAGTTCGAATCCCAGCAACCACATGGTGGCTCACAACCACCCGTAATGAGATCTGA	ATGGCCACAGCTGGCTTTCTGTGTGGGTGCTGGGGATTTGGGCTTCACTCCTTGCACTGTGCAAGCACCCTTACCTGCTCACTGAGCCGTCCGTCTCCTTAG	CTGGCTTTCTGTGTGGGTGCTGGGGATTTGGGCTTCACTCCTTGCACTGTGCAAGCACCCTTACCTGCTCACTGAGCCGTCCGTCTCCTTAGCCCCTCAGACTCTGTTCTCAGTACTCCTTCCTTAGTCCCTCAGACTCTGTTCTCAGTACTCCTTCCACAGGTTACTTGGTTGTATTGGTACATGGCAGGACACAGCGTGCGAAAGTTAGCCAGCTCAGTTTCCAGAAGGAAAAACATTGTGTCTCTTTGTCTCAGTCTTTCCCTGCCTTCTCTTTTCCAAAAGAAGAGACCAGGAGATTTGTCTTAA
ENSMUST00000128914.1_GM15912-001	TGCCTTATGT	CAGCCTATGG	ACAAGGCTGC	ATGTCCCACAAAGCCCCAAGTCCTGCTGTGATGGTTTGTATATGCTTGGCCCAAGAAGTGGCACTATTTGGAGGTGTGGCCTTGTTGGAGTAGGTGTGACCTGGTTGGAGTAGGTGTGTCACTGTGGGCATGGACTTAAGACCCTCACCCTAGCTGCCTGGAAGTGAGTAGCAGCCTTCAGATGAAGATGTAGAACTCTCAGCTCCTCTTGCACCATGCCTGCCTGGATGCTGCCATGCTCCCACCTTGATGATAATGGACTGA	ATGGACGCCGCTCGACCCAGGGGACGCTTGCCACGGGATCTCCACCCCGCTGACTCTGTGGTGAGGTCAGGGTCGCACTGGTGGCTCTGA	CTGCCACAGGCACAGCCAGCCTATGGACGCCGCTCGACCCAGGGGACGCTTGCCACGGGATCTCCACCCCGCTGACTCTGTGGTGAGGTCAGGGTCGCACTGGTGGCTCTGAAGAAGATTATGGGGTTAGCAAGGAGGCAATGGGGCTGGAAGATTTGGTTCAATAGACTCTTCAGTCCTCCAGGTTCTGTCTCAGACTCTAACCAAGTCACCCACTGA
ENSMUST00000204288.1_GM44386-001	CTGTCAATGC	GCTCCAATGA	GACAAGTTGC	ATGCCAGGGAGAAGAGTAGAAATACTCCAGAAGAGGGCATCAGATTTCGTTACGGATGGTTGTGAGCCACCATGTGTCTGCTGGGACCTGAACCCGGGACCTTCGGAAGAGCAGTCAGCGCTCTCAACCACTGAGCCATCTCGCCAGCCCCCTTTCTTTTGTTTTTAA	ATGAGGGATCCCAAGCTCTGGCCCTGGCTCTGA	TTGCTCCTTCCTTCTAGAGCTCAGTCTTCCAAGTCAGAAGACAGCAGGAGATAATATCCACCATTCTCTGGCTGCCTTGGAATATAATGCTGCCTTTGTGGCCCCCATCTCTGCTCTGCCTCCTGA
ENSMUST00000198527.1_4632415L05RIK-001	TTTACTATGA	CCTGGAATGA	CCGACCGTGC	ATGAATTTTCAGGAAATATTTATGCAAAGTAAGTTTATTAAGCTCAAATAAGTCATTGATATCAGGAAAAAACATTCAGACAGCAAAAAACTTGAAATCTCCTGCTGGATGTAGCTGCTCATTTGTAATCTCAGCACTTGGGCTTCCTATATTTTCAAATATTGGTTGTTCTTAAAAGTTATAGTCCCATAGCCAACCCAGGCTATTTAGCAGTGAGAGAATATATTTAGAGGGTAGTTTTCAGATAATATGCAAGCTAACTAGGACATAACATGGATTTATAAGCCTTTCTTAAGTTAGGATAGATAACAGAGTGTTCTATTTAATTGACGAAAATGCTGGACTGGGTGTTAGGTATATTTTGTACTTAATAAATTACAAAATGCTAATAGTTGTGCT…	ATGAAGTACGTTCTGAAGTATGCTGCACCGAAGTGA	GTGCGCTGGGGGAGGCGGTGGTAGCGCGCTTGCCGGTGCCCTCCACTCGCTTGCCCCGCGGGAAGCTGCTATCCGTGCCGCGGCTGCTCACCCGCTGGCAGCAGTTCGCGCGTCATCAGAGCATCCACCCAAGAAGACCACTTTCTTGTGGGACGAGGTGAGTGGCCAGTGACGGTGCTGATTGGACTGCAAGCTCGCCCGGAACCACAGTATGGAATGGCTGATAAATGTGCCTGGGGGCACCCGACCCCATGGAAGCAGATTTAGGCCAAGAAGGAACGCGTGGCCAAGAACGAGCTAAAACGACCGCGGATCCGAGTGCACAAGATGTAGATGCCCAACTCAGTCGGCCTGCACCCAACGAGACACCTGAGTAAGGAGGAGCTGGTCTGCGCCCAG…
ENSMUST00000185351.1_1700008J07RIK-001	GAACGTATGC	ACTCAGATGT	GCGCACCTGG	ATGCACCACCACTACCAGCTGCGGTTGACTTTGTAACACCGGTTTTCCCAAGAACTCTCAAATACAAGTACCATAGGTTTGCAGTCTTTTACATTTAAGAACTATTTTGAGAGGTTGAGAACATAGCTCAGTGATTAAGAATATTGGCTGCTTCCACTTTGAGAGGACATTCTATCTCCACACTAAAGAAGCTCCTAACAGTTATTCCAGTTCCAAGGAATCCGACACCCTCTTCTGGCCTCAGAGAGCAATACACAAACACGGTGCACAGACATACACGCAAGTAAAACTCCCATTCAAGTCAAATAAAAATCCTTAAGGAAAAAAAGGCTGGGTGGTGGTGGCTCATGGCTTTTAATCCCAATAGAGGCTGACGAATCTCTGACTTCAGAGCCATCC…	ATGTCCGCGTCCGTCGGCGCCCCCACATCCACAGACCGCAAAGAGCTCGGGAAGGAAGGGTTCGTGCGCCAAGTCTCGGGCTCCTAA	CTGGGTCCGTCCTCTCGAGGGCTGCTCGTTCGCGCACGCGTGCGCAGAAGGGCAGGAGGGGGGCGAGGCGCCGCTCTGACACCAGGTGCCGCTCGGCCCGACGCCCTCCCCCCCACCCCCGGCTCCGGGAGCGCGCGCAGGCAACCTCGCTCGCCAGCCCCGGGGCCCCGCCGGGCGGTGCGCGCGCAGCACCCCGGGAAGGTGGGAAGCGGCGCTCGCAGATGCGCGCGCAGGCACCCGTCAGGGGAGGGGAAAGTGTGGGGCCTCCGCCATCTTGTCTCCCTCTCCTTACCTGCGTCCTCGGGGGCGTGCTCACCACCCCCCCTCCCGCCGAGGAGGGGGGAGGGCCCCCTCTTGGTCGCCGCCTTCACCACTTTAAATTCCCCTAAGGGCCGTAAC…
ENSMUST00000192863.1_2900097C17RIK-001	GCCTCGATGG	CCAACGATGC	GGGAGTGTGG	ATGGGCCTGGACGAAGGTGAGCGGGGCCCCGAATCACGGCGAGAGGAACGATCGATTCTTGGGCCGCGGGTCTTCCCTCCACCCGAGAGAAGCCGAGACGCGACAACCGCAGGCGGCCATTCGGAAACGCTGTCGCCGTAGAAGTCCTGTGTATATAATATGAAAAAGCTGCTCTCAACCTTTCCCCCGACCCTTTTTAGACTTCTGGCTAAATCTGGACGTCTAACTGTAGAGATTGCCGACGCAGGGTAAAGGAGAGGTAGGAGATGACGTGAATACCCAGTCGCCATAAAAAGAAGATCGTGGACACGTCTTCTGCAAGTGATTTTGAAATGGAATTGTTTAGGCCGCCTCTAGAAAGACCCAGGAGCGACACTCGTCCCTGTTTGTTCAGTACCT…	ATGCGCCTGCATGGCGGCGGCCTCCCCGACTCCACCGGCGCCCTCTCTCCAGGGCCGGGCCCACCGAGGAGTCCCAGCCAGGCCTTCGAGGACGCCTCGAAAGTGGCGGCGAGCGTGGCATGA	GTGGCCTTCTTCGCCCCGGGCCCCTCACGGCCTCGGCCCGCGCCGGGTGAGCCCGAGGGGCCCGGGAGCAGCCTCGGTCCCTACTCTGCGGACGCCAGGAGCCCTCGCCCTCGAGGCAGCCACCGGCTAGGCCACGCGGCCATTCCGCAGCGACTCTTGCCCTGCCAACGATGCGCCTGCATGGCGGCGGCCTCCCCGACTCCACCGGCGCCCTCTCTCCAGGGCCGGGCCCACCGAGGAGTCCCAGCCAGGCCTTCGAGGACGCCTCGAAAGTGGCGGCGAGCGTGGCATGACGGGAAGAATGGCATCCACCTGAAGGCCAAGGCTGGGCCTTCGGGGCTTCTGCGGCCTAAGGCGGCGGGTCTGAGCAAGAACACTCTGCCATCGCCGGCTCGGGAC…
ENSMUST00000186016.1_4933411E06RIK-001	CATCCCATGA	CTGAAGATGC	ACCACTCTGG	ATGATCAGCTTCCAAACGCTGACACCATTGCATACACTAGCAAGATTTTGCTGAAAGGACCCAGATATAGCTGTCACTTGTGAGACTATGCCAGGGCCTAGTATACACAGAAGTGGACGCCCACAGTCAGCTATTGAATGGACCACAGGGCCCCCAACGGAGGAACTAGAGAAAGCACCCAAGGAACTAAAGGGAACTGCAACCCTATAGGTAGAACAACAATATGAACTAAGCAGTACCCCGGAGCTCTTGTCTCTAGCTGCATATGTATCAAAAGATGGCCTAGTTGGCCATCACTGGAAAGAGAGGCCCATTGGACTTGCAAACTTTATATGCCCCAGTACAAGGGAACTCCAGGACCAAAAAGGGGGAGTAGGTTGGTAGGGGAGTAGGGTGGTG…	ATGCCCCAACCGGTAAGAAGGACACATGCTCCACTATGTTCATAG	CTGGAATTCAGTCTGGCGGTTCCTCAGAAAATTGGACATATTACTACCGGAAGATCCAGCAATACCTCTTCTGGGCATATATCCTGAAGATGCCCCAACCGGTAAGAAGGACACATGCTCCACTATGTTCATAGCAGCCTTATTTATAATAGCCAGAAGCTGGAAAGAACCCAGATGCCCCTCAACAGAGGAATGGATATAGAAAATGTGGTACATTTACACAATGGATTACTACTCAGCTATTAAAAAGAATGGATTTATGAAATTCCTAGGCAAATGGATGGACCTGGAGGGCATCATCCTGAGTGAGGTAACTTAGTCACAAAGGAACTCACACAATATGTACTCACTGATAAGTGGATATTAGCCCAGAAACTTAGGATACCCAAGATATAAGAT…
ENSMUST00000147722.1_GM16211-001	ATAATGATGC	ACTCCCATGA	GCTGCTTTGC	ATGCAATTAGGTTAAGCATTTCTCACTTTGACCAGAAACATGGCTGTACTGGTTAGTTTTGTGTCAACTTGACACAGCTGGAGTTATCACAGAGAAAGGACCTTCAGTTGAAGAAATGCCTCCATGAGATCCAACTGTAAGGCATTTTCTCAATTAGTGATCAAGGGGGAAAGGCCCCTTGTGGGTGGGACCATCTCTGGACTGGCAGTCTTGGTTCTATAAGAGAGCAGGCTGAGCAAGCCAGAAGAAGCAAGCTAGTAAGGAACATCCCTCCATGGCCTCTGCATCAGCCCCTGCTTCCTGACCTGCTTGAGTTCCAGACCTGACTTCCTTTGGTGATGAACAGCAGCATGGAAGTGTAAGCCGAATAAACCCTTTCCTCCCCAACTTGCTTCTTGG…	ATGACTGTTCACAACGGGGGATATGATGGCCTTTTCTGA	TTGCAAAGGACCTTGGTTCGACTTCCAGTATCCACACAGCTCCGGCTCCAAGAGATGTGATGCTCTTCTGACCTCTGTGGACACCAGACATTCACATGGTGCACATATTCAAAATAAAACTATAAAAAAATATTTAGCTAAGTAAAATTTAAAGATTGGGGAAAAAAGTAAATCTAGGCAAAAAGTTATTACCCCACAAAGACTGCTCAATGTTTCTTAAGCCTCTTCAGGGGAATGGAAGGAACTAAGATTTGCCGGAGTGATGTGAAACAGGCATTTGAATAAACGGACATAAGTGAACATGCAGAGCCTTGGTTCCCAAGCCCACCACACCACTCTGTCCTGAGCAGTATTCACTTAGTCCATGTGTGCTCAGTCTGTGCTGCGTGTGTCTAG
ENSMUST00000192993.1_GM37110-001	TAGAGGATGA	CCCTCCATGG	ATGTTTGTGC	ATGACTCGTGTGCTACAAAGGGCCTGGCTGGAGAAGTGACCCAAGCCCTTGGAGGAGCCCAGAAGATCGTGAGTTGGATCCCAGACATTGGACAGTTGGAGATTGACTTTTGCTTTTGATTGTGACTGTGCCCTGATATTTTCCCTCTTGAAGAAAGAAACTGTTTTAGTGGAGCCCACAGTTAAGAGACTTTTAATTGTAAAAAGACTTTGGATTTTAAAAGAGATGGATATTTTAAAGAGATTGAAATTTTAAGCATATGTAAAGACTGTGGGACTTTTAAAGTTATTTAGAATGGGGATGAATAAGATTGTAAGGGTTGAGGCTTACTAGTGATGTTTTTGTGTGTCAAGTTGACAAGGGGTCAATTGTACTGGCTAGTTTTGTGTCAACTTGACA…	ATGGCCTCTGCATCAGCTCCTGCTTCCTGA	GTGCAGGAATAGAAACCCCGACTAAGACAAATTGGTACCAGTGGAGTGGGGTATTCCTGTGACAACCTGACCATGTTTTGGGGAGGACTGTGGAAGGACTTTGGAACTTTGGGCTTGAAGATCCATCCATTGTTAAGACCTCTGTCGGATGTTGTGTAGGAGCTTGGAAGATAATGTTGAGAACACTGCAGAAGTTGGAGCTCTGGTGTGTGAAATTTCAGAGGGAAAATTAAAGACTCTTTTCAGGGCCATTCCTGTTTTGATTGTGAAGATTCTGTAGTTCTGGTTAGCTGGGGCTGAAGAATCAGCTGTGATTAACAAGATACCAGAACTACTAAAGCAAAAACTTTGCATTACTGGGACTATTGATGCTGGTTAGCTGGAGCTAAGAAATTAGCG…
ENSMUST00000176016.1_AA465934-003	CCAAGGATGG	TGCGGAATGA	-	ATGGCTTCAGGCTCCCGAAGTTGGCGGGTTTGGACTTTTATCTTTTTTTTTTTTTTTTTTTTTTTTTTTTTTTTTTTGCTTTGAGAACCTGTGTGTAAGTCCTCTCTGGTCAGCAAAGGAATCTGTGCAGAGCGCCATGAATTAGAGGATGGGGGAATGAGTGCTTGAAGATGCCCGAGGTATGGTCCTTATCCGTGTGACATTTGGAGGTCCAGGTGA	ATGAAGAATCCAGGTTGGGAGCCGATTGAAGCCCCGACTCCGTCCTCAGTCCTCTTTCCCTACCAAGGATGGCTTCAGGCTCCCGAAGTTGGCGGGTTTGGACTTTTATCTTTTTTTTTTTTTTTTTTTTTTTTTTTTTTTTTTTGCTTTGAGAACCTGTGTGTAAGTCCTCTCTGGTCAGCAAAGGAATCTGTGCAGAGCGCCATGAATTAG	GTGCCCCGGACGCAGTGTCCTAGCGCTCATCGGGTCATCCTCTGCAGCCCAGATTGTCCCTGTCCAAGACTGCGGAATGAAGAATCCAGGTTGGGAGCCGATTGA
ENSMUST00000211086.1_GM45311-001	TGGCAAATGT	ATTAAGATGA	GTCCAGCTGT	ATGTGAGGGCGGCTCCCAACAATACAAGAAGCACACAACTCAGCCACAAGAGAGGGCCCAAGCAACCAGAGCTGGAAGCTGACCAGCAGAGGCAGCCTGGGACCTGGAAAGAGAAGAGTCGCCGGCAGACCCATTCAAACCAGCCCCATTTCTGCCAGAACCCCATTTCCCTCCTCATCCATACAATGGGGTGATAATCCTAAACACGGGACCATTGTGCACATTAGGTGAGATAAACTTCACAAGTTGCCTCTTGTGCATAATTTTTTTTGTTTCTGATTTACCTAGGCATGGGAAGTGGTAGCGAATTGTTCTAGTGAAGTATTTCTTTGTTGAGAGAGTGACATGACGATCTTTTGGGAAAGAGGTGTGCCATGTTATCTGGATGGGGCTGTGAGA…	ATGAGCTAA	CTGTAATTAAGATGAGCTAATGAGAGAATCTAAGGCTGCCCTTTAGAGAATCTGTTGCAGCTGCCATTGCTGGATGGAAGGAGGTAGTTACCCCTGAGACCAGCGTGGACACAAAGGTTGAAGGGAATCTATACAATCTTACACGCGTTCGCGCGACCGGCCAGGAAAGACGCAGCAAACCGGAATCTTCTGCGGCAAAGCTTTATTGCTTACATCTTCAGGAGCCAGAGTGCAAGAGAGCAAGAGCTCTATTGCTTACATCTTTAGGAGCCAGAGCGCAAGAGCGCAAGAGAGAGAAAAAGAAAGCAAGAAAAAGAACAAGAACAAGAAAGCAAGAGAGAGAATGGCAAAACCCCGTCCCTTTTAAGGAGAATTATCCTCCGCCTAGGACGTATTACT…
ENSMUST00000199438.1_GM43778-001	CTAAAGATGT	CTAAAGATGT	CGCGCCCTGC	ATGTAAGAAGGGGGCTTTCGTTTTTGGGGTTTGGGGTTTTTGCACTCCTGCTCCTGA	ATGTAA	CTGCGCTCTCTCGCTGCCTAAAGATGTAAACAATAGAGCGCGCTCTGCGCCCCGGCGCGCCGGAGCTCTGGCTCCTAA
ENSMUST00000146010.2_EPB41L4AOS-001	GTTTGGATGT	-	GCGGTTGTGG	ATGTAGATCTTCGCCGTAGGCCCAGAACTGGGCGGGAATAAAGCGAAGACCCAGGTCACACGGTGAGTACCTGAAGCTTACGGATATTTCCTGAACGACACGTGGGAGCACAGAGTGGGTTAAAGGGTGTCCTTGATGATTTGGAAATTTGATCTACAGAAGCACGAGTGA	ATGCTCGCACGCAGCGCGGAGCATGGCGTCCCCGGGAGCTGGGGCATGGGAGGCGGTTGTGGCGTGGGATCTAGGGTGTCTGCAGCGGACTCGGCGGCCGTGTGA	GTGGCGTGGGATCTAGGGTGTCTGCAGCGGACTCGGCGGCCGTGTGAGGCGCTCGGCCCGCCGGACCCCGCCTGA
ENSMUST00000187415.1_GM28512-001	TTGACTATGT	TTTTAAATGT	AGCCCGGTGA	ATGTGTGATGGTTTGTATATCCTTGGACCAGGGAGTGGCACCATCTGGAGATGTGGCCTTGTTGGAATAGGTGTGACCTGGTTGGAATAGGTGTGTCACTGTGGGTGTGGGCATAAGATCCTCACCCTAGTTGCCTGGAAGTCAGTCTTCCACTAGCAGCCTTTGGATGAAGATGTAGAACTCTCAGATCTGCCTGCACCATGCCTGCCTGGATACTGCCATGCTCCCACCTTGATGATAATGGACTGAACCTCTGAATCTAGTGGCACTATTAGGAGGTGAGGCCTTGTTGGAGTAGGTGTGTCACTGTGGGCATGGGATTTAAGACCCTCATCCTAG	ATGTACTTAGAGACTCAGCAGGCAAAGGTGCTTGCCAGACAAGCCCGGTGA	GTGACCTGAGTTTGAGCCCTGGAAGGGTGTACAGGAAGAAGCAGAGAACTGACACCCAAAGTTGTCTTCTGACCTCCATCAGCCTGCCCAAACACACACAGCATGTAATGCACACACACACACACACACACACACACACACACACACACACACACACACACACACACACACACATTCCTTCTCTGCATCAGGAGCAAGCTCTGCCCAGAGCTTTGGAATTTTGTAGTAAGCTACTGTAGTCCAAGCAGCACTTACAGTCATCACTGGCAAAAGACTCTCTGCCTGCCATGTATTAGCTGTGGGATGGTTTGA
ENSMUST00000208332.1_GM45022-001	AAAACAATGA	CAGCAGATGC	GGGAGAGTGC	ATGACTCATCTTACTATTGTGACAGTGGTGGTTTGTATATGCTTGGCCCAAGGAGTGGCACTATTAGAAGGTGTGGCCCTGTTGAAGTAGGTGTGTCACTGTGGGTGTGAGCTTTAATACCCTCATCCTAGCTGCCTGAAAATCAGTCTTCCACTAGCAGCCTTCAGATGAAGATGTAGAACTCTCAGCTCCTCCTGCACCATGCCTGTCTGGATGCTGCTCTGATCCAACCTTGATGATAATGGACTGAACCTCTGA	ATGCAGGAGGAGGCGCCGAGGGGAGAGTGCTACTACCTCCACTGGGAGTCCCTTCGGGATAATCCCACCGCGGAGCCAGGACACAGCGCTTTTTTGGAGGCTTGGGTTCCCGCGTATTTCCTGGTGGGAGCGTGGATCTCCCGGAGGCACAAGCCAAGATCTCTTTGA	GTGCTACTACCTCCACTGGGAGTCCCTTCGGGATAATCCCACCGCGGAGCCAGGACACAGCGCTTTTTTGGAGGCTTGGGTTCCCGCGTATTTCCTGGTGGGAGCGTGGATCTCCCGGAGGCACAAGCCAAGATCTCTTTGAAAACAGACAACGGGTGA
ENSMUST00000132470.1_GM11261-002	AGAAAGATGA	ATAAACATGT	AGGATCCTGT	ATGAGGACGGAATAAACTGCTGTTAGAAGGACTGGTGGTCGCGTCGTTCTTGCTGGTCGAGAGCGGGCGCGACAATTGGTGGCCCGTACGGGGAACCGACTCCCCCACCGAGTTCAGAACTTTCAGCAGTCAGTGGTTGCCGGCAGGGTAAGTTCACGGACCAGATGGAACCTCTTTGGGTGCCGGAGAGATTGGTGAGACGCTGCAAGAATGAGGCTCCTGATCCAGTTGCCCCTGTGGATGTGGTGGATGATCCCACAAGCACAAAGGATGGAGCAGAGATGGGAGATCCTTTCGGTATTCCAGAAGCCGATACCAGCTCGACATGACATTCAAATTTTTCCACGCTTTTTGATCCCTGAATTCCCCTTAAAGAGATAG	ATGTGCAGAAGGATCCTGTAG	CTGTAGCAGCGTCGTTCTTCCTGGCCTGTTGAGTGTGCGCAAGAAGTGGTGCTGAAACCCGGGAAAAGAAACATCTTCAGGCATGAGTGAAGACCCCCTGCTACAGGGAGGATTCAGAACTGCATCACGGGGAAGGAGTGGTTAATAAAGGTTCCCGTAAAACAGACTGTTGAGAAGGATCCGGCGTGGATTCAGAACTCTTCAGCTGGGGAACGGTACTGA
ENSMUST00000180779.1_5430416N02RIK-002	CCTTCCATGG	GGCATCATGT	TGGGAGGTGG	ATGGCCTCTCACAGTGCCGAGCCTTAGGTGCTCTGCGTGACCCCTTCATGCCTTCAAAACCAGTACCACCTGGGTGACTCTTACATATTACCAAGTCCAGCCACAGCACAAGGTACAACCTTGGCTATCTCTGGAACACAGCCTCTGTGCTCTCAGAAAACCCTTCCCAGAAGATTTCACCTCAGTGATGCTGGTCTCTTCTTAATCACCGCTAATTTCTTAGCTCCAGTTAACCAGCATCAATAGTTCCAGTAATGCAAAGGTTTAACTTTAGTAGTTCTTGTATCTTGTTAATCACAGCTGATTCTTCAGAACCACAGAACCTTCACAATCCAAAATAGCAGTGGCCCTGAAAAAAGTCTTTAATTTTACCTCTGAAGTTTCACAAGCCAGGCCTCC…	ATGTCTACGCCAGCTCCCGCGCAATCCGGCGCCATCGCGCTTTGGGCGAGCATGGCCATGGGGAGTAGAGAGGTGGAAACCGAGCTGACGCCTGCCTGA	GTGGCTAATGAAAGAAGGAATTGTGTTCTCGGTGATGCCTGGAAGAGATGCGTGACGTTGGAAGATGATTACGAAATACAGGAAAGGTAGAGTCATTTGTTTTGTATATATTAAATATTCTGAGTGATACAGTCTGGGAAAGATTATGAAGTAAAGACTGGAATCCTAAAGGCTTTGGTGAAATCTTAATTACCTATTTTCGGGGTGGCAGAGAACTTTTATTTAGACAATCATTGTGTCCTTGTTGGTGTGGAGGTCAGAGGACGACTTGGAAGTTTCTCCAACCCAGGCCTCCTGTCTTAACGACAGGCCTTTGTGTGTGTGGGTGTTTTGTCTGCACCGTGTGCATACATGGTGCCTGAGAAGGCTGTAAGGGGGCATCAGATCCCCTGCCACTGC…
ENSMUST00000209940.1_GM38947-001	GAAAGGATGG	-	TGCAACTTGG	ATGGACCATCTAGTGATTGCCATATGCAGGGATCCATCCCATAATCAGCTTCCAAACGCTGACACCATTGCATACACTAGCAAGATTTTGCTGAAAGGACCCAGTTATAGCTCTCTCTTGTGAGACTATGCCGGAGCCTAGCAAACACAGAAATGGATGATCACAGTCAGCTATTGGATGAGTCACACGGCCCCTAATGGAGGAGCTAGAGAAATTACCCAAGGAACTAAAGGGAACTGCAACCCTATAGGTGGAACAACATTATGAACTAACCAGTACCCGGGAGCTCTTGTCTCTAGCTGCATATGTATCAAAATATGGCCTAGTCGGCCATCACTGGAAAGAGAGGCCCATTGGACTTGCAAACTTTATATGCCCCAGTACAGGTGTAGTGGCTAT…	ATGGATAAATGA	TTGGGCCTGTCTGACCCCTCGGGTTTGCCTCTTGGCTGAAAGAAATTTTATTGGCATTTCTCTGACCACAAAGGATGGTGAACAACTCTCTGGAAAGAAAGAAAGAAAGAAAGAAAGAAAGAAAGAAAGAAAGAAAGAAAGGAAGGAAGGATGATTTGTCTGCATGTACACTTGAATGCCAGAAGAAGGTGATAGATCTCTATGTAGATGGTCATAAGTCACCGAGTGGTTTCTGGGATTTAAACTCATGACCTCTAGAAGAGCAGCCAGTACAATTAACCACTGATCCATCTCACCAGCACAGGGATGACAAACATTTTAAACATATTTCTTTGTCATTATTGTAGCCTCCCTCTGCCCTGAAGCAGGCTGATCCAGACTTTGACCTTGCTGCCACTG…
ENSMUST00000084725.5_D330041H03RIK-201	CTTCAGATGC	GGAGAGATGG	-	ATGCACCAGAAGAGGGCATCAGATCTCATTGTCTTTGGAAGAGCAGTCGGTGCTCTTAACCACTGAGCCATCTCTCCAGCCCACGTATAG	ATGGAGAGAAGAGATTATCTCGGTCCAAGGAGCTGGGTGTGTCCTGTGGGACAGTCAGGAAGAGGAGCCTGCTTCTGA	GTGCACTTTGGTGATCCCGGAGAGATGGAGAGAAGAGATTATCTCGGTCCAAGGAGCTGGGTGTGTCCTGTGGGACAGTCAGGAAGAGGAGCCTGCTTCTGA
ENSMUST00000134436.1_GM11525-001	AGCAACATGG	CCACATATGC	ATGGTTGTGA	ATGGAGATACTCCACACACAACACAGCAAGGTGCTCAAACTTAGGGCTGCTGAGTTTCCAGGGCTTCCAAGAAGATTCCTCTCTCTCCCTCTCTCTCTCTCTCCCCCTCTCTTCTTCTCTCTCTTTCTCTTCTTTCTTCCTCTCTTTCCTTTCTTTTATCTCTCCCCTCTCTCTTCCTTTTTCTCTCTCTCTTCTTCCCTCTGTTTCCCCCCTCTCCCTCTTCCTCCTGTCATACACACACACACACACACACACACACACACACCAGTTTGCGGACCATAAAGTAATTAATCCACATAGAATTCATATAAATGTCATTTGGATGTCAAAGGTAAAGCCTCATTTTACAGATTTTTTTTCATGATAAGCCATGGGCACTGGTCCAGAACCAGGTGTGGT…	ATGCTAAGGAGGACATCACCTCAAGGCCAGGAACAAGGCCCACTGGCCACCGCCAGAGACAGGGAGGCACAGGACTGGTCATGCGGATGCCATGGTTTCTGGCATCCGTGGTAA	GTGAGCCACCATGTGGTTGCTGGGATTTGAACTCGGGACCTTCGGAAGAGCAGTCGGCGCTCTTAACCACTGAGCCATCTCGCCAGCCCCGAGATAGAAGTTTATGATCTGGATCTTGGTATGGAGATCTTGAGGCATAGTGGCTATGGATTCCAGAAGATTAAATCTCCGAGTTCAAGGTCATCCGGGATTAAAGGTGTGGTGGAACTCTTGCTCCTTCGCCTGCTTGCTGCGTGAGACTGAGTAACTGCTAGATCCTTGGACTTCCATTCACAGCTATGACTGAACCATTGTTGGGAACTGGGCTGCAGACTATTATATTCACTCCCCTGTCACAATGAAGATGCAGTAATCAACACAGTGGTGTACTTGAGAGGTGGTAGACAGGGCCAAGTTCAA…
ENSMUST00000166107.1_AY512931-201	AAAAGAATGG	-	-	ATGGCAAAACCCCGTCCCTTTTAA	-	-
ENSMUST00000192860.1_GM37214-001	TAATGTATGA	CAGCAGATGG	TTCGAAGTGC	ATGAAGAAATCACTAAGCACCTTAACTTCGGGGAGAGACACATCAAATACGCATTTTGATTATATACATTCGAATTGTTAAATGTTTTAAACACAAAGGAGCGTAGAATATGAACTGCTAACACTAGGTACCCAGATTTAATAGGCGAGGAATGTTGTCATGTTTCACCTTCAGGAAAGGAAGGATTGAAAAATGCAATACCGGGCTGGTGAGATGGCTCAGTGGGTTAGAGCACCCGACTGCTCTTCCGAAGGTCCAGAGTTCAAATCCCAGCAACCACATGGTGGCTCACAACCATCCGTAACAAGATCTGACCCCCTCTTCTGA	ATGGACCCAGGCAATCTGACACTCAGAGGGTGA	GTGCAGGAGCCTTTTGAAACCCCACAGCCCACACCCAGGGACACATCTCCTCCAACAAGACACAAGACTTCCTAAACCTAAACAGTCCTGCTGATTAGGGACCAAATCCTCGAATATATGAATGAGCTAATAGGGCCCTTCTCTCTCAAAGCAACTGCTCTTTTCATCTTCTGTTATCACTGCAGTGTCCTCTGTCTGTTATCACTGCAGGGCGCTGAGGATATACCCACAGAAATCTGTTGCTTCCTGAAACTGCTGCAGTCTAGGAGGTCAAATAACAGCTACTCCTTTGGACATTTAATCCGTGTATACTTTTGTATAGGACAGCCTCGTTACTGAAAAGCTAGAATTGAGCTTCACTCACAGTGCCTTGCTTATATCAAACACAATATCTAA
ENSMUST00000190028.6_1810026B05RIK-002	GATGGAATGA	GAGCCGATGG	CCCGTCCTGG	ATGAAAGGCCTGCACCATAGACATCGAAGCATTTACACCCCGCTTGAAGAGTTTGAAATGGACTTTACCACTGAGAAATCAAGATGGCAGCCCATTATGGGGAATTGAGGAAAATGGATTAATGCAAGAATGCTGTAATATTATACAACCAACACAGGATTCTTTTAATGTGGATTCCATGAAATGAATGATTCTTACCCAACACAAATGGACAGTGGAATTTACTTCCTAAAGACTTGTTACATGTCATGTACATTTTTGACATCTGGAGAAGACTCTACAATTCTACAAATGGTAGTTTGTATTCCTGGAATTTCTTGCAGTTTGATCTGA	ATGGCGGCAGGGGCCGCGCTTCGACCCGGTGTGCCATTTTGA	CTGGACACGCGAGGAAGAGCGAGCCGATGGCGGCAGGGGCCGCGCTTCGACCCGGTGTGCCATTTTGAAGACTGAGACCATAGAGTTCTAAGAATAAAGGAAAGAGCCCTTGGGAAATTATTATATATAGCAAAAATGTGA
ENSMUST00000193082.1_GM37086-001	TGGCATATGC	-	ATGTGATTGT	ATGCAATAGTAAGACAGCATTTTCAACAAATGGTGCTGGCACAACTGGCAGTTATCATGTAGAAGAATATGAATCGATCCATTCTTATCTCCTTGTACAAGCTCAGGTCTAAGTGGATCAAAAAACTCCACATAAAACCAGAGACACTGAAACTTATAGAGGAGAAAATGGGGGAAAGCCTCAAAGATATGGGCACAGGGGAAAAATTCCTAAACATAACAGCAATGGCTTGGGCTGTAAGATCAAGAATCAACAAATGGGACCTCATAAAAATTGCAAAGCTTCTGTAAGGCAAAAGATACTGTCAATAAGACAAAAAGGTCACCAACAGATTGGGAAAGGATTTTTACCAATCCTAAATCTGATAAGGGACTAATATCCAATATATACAAAGAGCTC…	ATGTGCCCACAGCAATTTTTTGGTAAAAGGGAACATTAA	TTGTATCACATGTTTATTCTTTCGAGTTTCCTCCTTCTTCAGCACAGATAATTGAATAGTATGCTGTAGCCAGTGTTTTGAAATCTTGAAAAATCAAGCAGGATATTATAAAACCGTAAAGGAAAAGATGGAAAGATCTCCCATGCTCGTGGATTGGCAGAATTAATAGTCAAAATGGCTATCCTGCCGAAAGCAATCTACAGATTCAATGCAATCCCCATCAAAATTCTAACTCAATTCTTCACTGAGTTAGAAAGGGCAATTTGCAAATTCATCTAGAATAACAAAAAACCTAGCATAGCAAAAAGTGTTCTCAACAATAAAAGAACCTCTGGGGGAATCACCATGCCTGACCTCAAGCTGTACTTACAGAGCAATTGTGATAAAAAACTGCATGGT…
ENSMUST00000181529.1_GM26610-201	CAACCCATGA	AGCACCATGA	TAAACACTGC	ATGAGAAAGAAGTTTGTGGCAGTCAACAAAGATGAAAAAGGAATTGGGGATCTGCAGACTGCTTTGACATTAGCCATGGAAATGCAGCGTTTGGAGTTTGCCCAGCTGGTTTCCTGTCTTGCTTTGGGGATTACACTTAAGTGACTGGATAAATCTCAGAAGGGACTTTGAACTTTTAACATTGTTGGGACTGCTATAGACTATGGGGGCTTTTGAAGTTGGACTAACTGTGTTTTGCATTATGCTATGTTTAGGTATGGCCCCCATAGACTCATATGTTTGAACAAGCCTATGAGGACCTGGGAGTGGAATATGGTAGTATGAATAGTAGCACTATTAGGAGGCATGGCCTTGTTGGAGTAGGTGTGGCCTTGGAGTAGGTGTGTCACTGTGGGCTTT…	ATGAAGAGAGCCTATGAATGA	CTGCAAAGCCAGGGTAGGAGTCTTTTGCACTCGGTGGACAGATACACTGCCAGGGGACTTGGCTCAGCACCATGAAGAGAGCCTATGAATGAAGCCTAGTTGCAGTCAAAGACCCCAGTGTATTGGAGATGCCATTACTGTGAGATGATTATCAAGAATGGCAGTGGCAGTGGAGTGGAGTCAACCAGAGCCTAGAGTGCTACAGAGGGGAGAGCTGGAGATGTGACTCAAGCCTTTTGGAGGAGCCCAGATCATGTGTGGATCCCAGACACTGGAACAAGAAGCTGTAACACTGAAGTTGCGTTGGAGATCCCAAGACATTCAAGATGCCAGAGCTGTGGGATATATGCTGAGGAAAGCTGCTAA
ENSMUST00000193241.1_GM37567-001	CAGAGCATGA	CTTTGGATGA	CTGAACCTGT	ATGAATCAGGATAGCCAAGCTTAGGCGGTGAAGGATTTAGAAAACATAAAGCTAGTGATAATGTAATAGTACAAGGGGATCATATTCTAGTTCCTGTAAGCAGCAGAACTCGGCAGCTTCAGCCATGTGGCTCTGGCTTTAGAGTTAAGAATGAAAGGAACTACTCAGAAAATTGATGCTGGTTAGCTGGAGCTAAGGAATTAGCGGTGACTAAGAAGAGACCAGCATCGTTGAGGTGAATTCTTCTGGAAATTGTTTTCTGGGAGCACAAAGAAGCTGTGTTCCAGAGATACCCAAGGTTGTACCTCATGCTGTGGCTGGACTTGGTAATGTGTAAGAGTCACTCAGGTGGTACTGCTTGTGAAGGAATGAAGGGATCATGGAGAGAAGCTGAGGCTT…	ATGAAGACATAG	CTGTAAGCCAGCCCCAATTAAATGTTGGGTTTTTTTATAAGACTTGCCTTGGTCATGGTGTCTGTTTACAGCAGTAAAACCCTAACTAAGACAGAAGTTGGTAATGGGAGTGGGATATTTCTGTGATAGGCCTGACCATGCTTTTATTTGAAAGAATGTGGATTTTGGGACTTTGGATTTGCAAAGCAGTGGAATGCTTTAAATGGGGCTTAATGGGTCATCTTGGTAGGAATATGGAAGACTTTGTTGCTGGGAGTAATTTGAACTATGTTGACCTGGTCCAAGAGATTTCAAAGTAGAAGACTTTCAGTATGTGGCATAAAGACAGTTTTTGTGGTATTTTGGCTACTTTTTGCCCCTGTCTGAAAAGTCTGCCTGAGGCTAAGGTGAAGAGACTTG…
ENSMUST00000204247.1_GM44087-001	AAGGGCATGG	CCCTCCATGG	CATGTTTTGG	ATGGCTGGAGAAGTGACCCAAGCCCTTGGAGGAGCCCAGAAGATCGTGAGTTGGATCCCAGACATTGGACGGTTGGAGATTGACTTTTGCTTTTGATTGTGACTATGCCCTGATATTTTTCCCTCTTGAAGGAAGAAACTGTTTTAGTGGAGCCCACAGTTAAGAGACTTTTAATTGTAAAAAGACTTTGGATTTTAAAAGAGATGGATATTTTAAAGAGATTGAAAATTTAAGAATATGTAAAGACTGTGGGACTTTTAAAGTTATTTAGATCTTGGGGATGAATAAGATTGTAAGGGTTGAGGCTTACTAGTGATGTTTTTGTGTGTCAAGTTGACAAGGGGTCAATTGTACTGGCTAGTTTTGTGTCAACTTGACACAGCTGGAGTTATCCTAGAG…	ATGGCCTCTGCATCAGCTCCTGCTTCCTGA	TTGGGGAGGTCTCTGGAAGGACTCTGGAACTTTGGGCTTGAAGATCCATTCGTTGTTAAGAGCTCTGTCAGATGTTTTGTAGGAGCTTGGAAGATAATGTTGAGAACAGTGCAGAAGATGGAGGCCTGGCTTGTGAAATTTCAGAGGGAAAATTAAAGACTCTTTTCAGGGCCATTCCTGTTTTGATTGTGAAGATTCTGTAGTTCTGGTTAGCTGGGGCTGAAGAATCAGCTGTGATTAACAAGATACCAGAACTACTAAAGTGAAACTTTTGCATTACTGGGACTATTGATGCTGGTTAGCTGGAGCTAAGAAATTAGCGGTGATTAAGAAGAGACCAGCATCATTGAGGTGACATCTTCTGGGAAGTGTTTTCTGAGAGCACAGAGAGGCTGTGTT…
ENSMUST00000137603.1_4930511M06RIK-002	CCAATGATGG	CTGGGAATGA	GAACAACTGG	ATGGCCGACTAGGCCATCTTCTGATACATATGCAGCTAGAGACAAGAGCTCCGGGGTACTGGTTAGTTCATATTGTTGTTCCACCTATAGGGTTGCAGACCCCTTTAGCTCCTTGGGTACTTTCTCTAGCTCCTCCATTGGGGACCCTGTGTTCCATCCAATAGCTGACTGTGAGCATCTACTTCTGTGTTTGCCAGGCCTTAGCATAGCCTCACAAGAGACAACTATATCAGGGTCCTTTCAGCAAAATCTTGCTGGTGTATGCAATGGTGTCATCTTTGGAGGCTGATTATGGGATGGATCCCCGGGTATGGCAGTCTCTAGATGGTCGATCCTTTCGTCTCAGTTCCAAACTTTGTCCTGTAACTCCTTCCATGGGTGTTTTGTTCCCAATTCTAA…	ATGAGTGAAGAACAACTGGAAGAAAAAGAAGAAAGGCTGATCTGGCGCACGGAGAGAAAGGGTGATGGCTTCGCAGTTCCCCGGTAA	CTGGAAGAAAAAGAAGAAAGGCTGATCTGGCGCACGGAGAGAAAGGGTGATGGCTTCGCAGTTCCCCGGTAAGAGCCTGAGCGATCTGAAAGTCACCCACACGCACTGCACAGTTTACTTTCTTCCTTTGCTTTGAATCACAAACCAGTTCTGCCACTGGGACCCTTGACATCTCAGAAGGACATGTTGCACTTTAACAAAGAAAATCACTGTTAGCAACTTTCTCCAGATTTTTGACATGAACACTGGAGAAAACTCAGAACTCATGTTGAAGCCAGACTTACTCTCCACAGAAGAGAAGACCCTGTGGGATTCAGGTCATGGTCCCCAGAGACCTACTGCAAGAAGATGGTAAATAGGTCTGCCCCCTGCAGGAAGCCGACTTTTAGCAGAAAGCTG…
ENSMUST00000180896.7_1600020E01RIK-001	TCTAGAATGT	GATTCGATGG	CAGAGATTGA	ATGTGCCTTTCATCAGTCTCAGAATTTCCCATAGGATGAAACAGCAAGAGGTGCTTTTGGAAGAAAGTTAATTCCCTTGGTGGGCAGGAGAATAAATAAAATGCAGGCCTGACACGGGATTTTTAAAAAACTGAGTAATGGCAGGCAGGTGTGTGCCTGTGTGTGTGCGTGCGCGCGTGTGTGCACAGTATGTAACCAAGTACCCAAGCATCTAGAAAAAATTTCTAGTTTTTTTCTAGATGTTGTACAGGTGGTGCTGTAACTGATTTAAGATTGTTATGCCTAATAAGCCATAGAATGGCAATGTCTCACTATTCAACTGTCCAGTGATCCTAAAGTTCACAGTTATGTCCACTTTTCCACCTTTACAGTCAAGAGGAACAGATTGTGGGTGTGGGT…	ATGGCGGAGCGATACAGGCATCGGCGGAGGCCGCTGCAGGCGGGAGCTAGGCCGCCGCGGGTCGAAAACGTGCGCGGGAGGGGACCAGGGCGCATGCGCGGCAGCGAGGGGGGGCGCGAGCGGCCCGCGTTGGCTTCCGTGGGGGGAGGGGCGGCGAGGCGAGGCGCGGCCCGGCGGCTGTGCACGCGCTCTGCTGGGCACGTGGGGCCCCTTCGTCCCCGGCGTCCGGGCGCCTGGTCCCAGCCCCCACCTTGGCCTCCGTCCGGCGGCTGCGTCCGCGACGCAGAGAGACTCGAGCGAGAGTCACCCGCCCCGGCGAGTGCCGCTCGGGCTAGTGGCGTTAGGAACGGGGGCCGCTGGAATGGCGTCCACTTACATAATGCTTTGTTTGCACTTGGT…	TTGAGAGGGAGCACGTGTTTTGTTAACCCTAGCGGCTCCGGCAGGGGACTGGGAAAATATACTGGTTTTGTGCCGGGGACAGATAATTGTTTCCCGGTCCGCCCAAGGATTCGATGGCGGAGCGATACAGGCATCGGCGGAGGCCGCTGCAGGCGGGAGCTAGGCCGCCGCGGGTCGAAAACGTGCGCGGGAGGGGACCAGGGCGCATGCGCGGCAGCGAGGGGGGGCGCGAGCGGCCCGCGTTGGCTTCCGTGGGGGGAGGGGCGGCGAGGCGAGGCGCGGCCCGGCGGCTGTGCACGCGCTCTGCTGGGCACGTGGGGCCCCTTCGTCCCCGGCGTCCGGGCGCCTGGTCCCAGCCCCCACCTTGGCCTCCGTCCGGCGGCTGCGTCCGCGACGCAG…
ENSMUST00000198509.1_SNHG8-003	CTAGCCATGG	ACGAGTATGT	GATATCTTGG	ATGGAAGAGCATGTTCTTGTTATTGGCAAAGCTGTCACCATTTCATTGGTACCAGATTCTGACTTGAGCAAGTGACATTCTAAGATTGTAAGAGTCTACACGACGCTAGAAAAATGGACTTCAGTTTTCTAAACTAGTATTGAAATATTTCTAGGAAACGCCGGGACCCGTTGCTGTTGAACAGTGGAGGAAGTGTTAAGGTAAGATTCATTTTTGTGGTGTTTTCGCGGTTCTGGGTAGTGAGTGGGCCTTTACTGTTAGGGTGAAGTTTGCTCTTGTGCTGACATTAACATAAGTAAACAGCCCGTAGTATAGTCACGGATATTCTGTAATGGGCCTTTTTTTTTTTCTTGCAGGTACTGTAGTGGTTGAGATCGTCTCTGGTCAACTTACAGGGAA…	ATGTAG	TTGGGCCTTATTTGTGAGTGGCCGAGATGCGGGAGACACAAGGTGGCTATGGTGCTGGCCGAAAGCCATCAACTCTGCAAGAGCGCCGTGAAGGTTAGCGCGACGACCACCATGTAAAGCCGATACGGTGTTGGGCGGCGTGACGCAAGTTCGCCACCGCTGGGTCGGATGGTGAGTGACACCTCTGGGGTTACACTAGATTTTTGGGCTGTGAAACTCCATGTATCTTTGGGACCTGCCGCCTGTGGCAGTCTCCCTTCCTAG
ENSMUST00000203858.1_D830050J10RIK-002	CCTGGAATGT	CAAAATATGA	TGGAAACTGG	ATGTGGCCCCGCCTCCGGGGGCGTGGCCTCGCGGTCCTGCGGCCGCCATTTCGGGGTTGACTCCGTGGTAGCAGAGTGACTGTTTCTGGTTGGAGGCCAGTGGTATTGGGCTGCAGCCGCGGTCCGGCCACCCGCGAGGCCCTCAGCGGGCCAGACGCGCCTGGTGACACACGGCACAGGGCTCCAGCTCTGGTGCTTCCTCTCCGAAGTTGACATCCGTGGAGAATGGCGGCCTAGGGGTTTTGTGGGAAAGCCCTCATGCTATGTGAAACCTCAGGTTCCTCATTTGTAGATGGAGTGTTCGCTGTAGTACACCAAGTTGACCAAAAACTAAAAGTATGGTGTTGCACACCTGTAATGCCAGCGCTTGGAAAGTGAGGGCAAGAGGGTCGGGAGTTC…	ATGAGGAATGCTCGCTGGGCACCGGAGTGGCGCTGGCACGTTTCCGAGAAACACTGGGAAATCTGA	CTGGCTCGCCGGCCATGACACCCGGCCCGCGCCCGGCCCGCCACCAGGATGACAGCGGCCTGGCCGACCCTGCGCCCCACGGTCGCACCGTCAGCCCTGTGGCCTACCTGAGGGAGCCGGGCAGTGCCGGGTCCCGTCGTGCAGCGGCAGCGGTGGTTGAGAGAACGCGTTGGTTGCGGTCACATTCGGCGTGTCCCCAGCCCGGGGGACGGGGCCCCGGGGAGGCCCCGCATCGCTGCACTAGCGCCCCGCGCCTCAGGGCACGCGCCCCAAAGCTCGGCCAGCTGGCCCGTCCGAGGGCCTGCGGAGAACAACAGAGAAGCCTTCCCGCCTCAAGTCCGCTCGGCTCTAACTCCCGCCATCCAAGATGGCGGCACCAGCACCCGCGAAGAAGACGCT…
ENSMUST00000155550.1_GM16230-001	TGTTTGATGA	TGTTTGATGA	TCTCCCGTGA	ATGAAGGTCTGTTCCTTCTACTCTGTGTTTGAGTCTTTATGGTCCTACCATATCTCCAAACAGCTATGAAGAAACAACTAAAGGGGATAGAGAGACGGCGCAGCAGTTAAGAGTCCTGGCTACTCTTCCAGAAAGCCTGAGTTCAATTCCCAGCAACCACGTGGTGGCTCACAGCCATCTATAATGAGATCTGATGCCCTCTTCTGGCATGCAGTTGTACATGCAGATAGAGCACTCATTAAATAA	ATGAAGTTAACTGAAAAAGGATGGAAGCTGTCAACTGTTTGA	GTGACCGTTTTTTAAGGGTACTACATTCTCACTGCCTGCTGTAACTCCAGGGATCCTGTCACCCTCTTCTGGTCTCCAAGGGTACTACATTCTGCCTGCTGTAACTCCAGGGATCCTGTCACCCTCTTCTGGTCTCCACAGGGAATTCTGAAGGTTTGA
ENSMUST00000181800.1_1110046J04RIK-002	AGATCCATGT	CGCCAGATGA	TTCTTCCTGA	ATGTCTACAACACCTGGTGAGCCGGCCAGAAGAAAGAGATCCAAGCAAATTGATAACCAAGATCAACCATTCTGAGCTGAATACATGGTTTAGCAGGACTCAGAAGAGCTACAGAAGACTATGACTCACTTCCGCCTTTCCTGTCATACAGCAGAAGCCCAACTAACAGAACTCCAACATCTTAAAAGCCCTGTTATGGTTTGAATGTGAAAGTTTCCCCATAGGCTCAAATGTCTAACATTTGGTGTTGAAGTTTAAGAAGGGTAACCTTGCTGAAGGAAGTGGGAAATGGGGCTGGCCTTGAGGGTGCACACCCTAGCCCTATCTCCTGTCCTCGCTCTGCTTCATGACTGTGGACACAATGTGGACTAG	ATGACCAAGGTCAGTTTTGACACTAGATCAAGGTCTTCTTCCTGA	CTGAGACTGCTTCAAAGCTGAGAAGGGGGACTGGAAAGATGGCTCAGAGGTTAAGAGCACTGGCTGCTCTTCCAGAGGTCCTGAGTTTAATTCCCAGCAACCACATGGTGGCTCACAACCATCTATAATTAGATCTGGTGTCCTCTTCTGGCCTGCAGGCATATATACAGACATTTCCCTGTTTAA
ENSMUST00000132219.1_GM11851-001	TCAGGCATGA	AGATATATGG	ACAGGACTGA	ATGAGCGAAGACCCCCTGTTACAGGGAGGATTCAGAACTGCATCACGGGGAAGGAGTGGTTAATAAAGGTTCTCGTAAAACAGACTGTTGAGAAGGATCCGGCGTGGATTCAGAACTCTTCAGCTGGGGAACGGTACTGATGAAGAGAAAGAAGAGAGATGAAGACTGAATAAACTGTTGTTAGAAGGACTGGTGGTCGTGTCGTTCTTGCTGGTCGAGAGCGGGCGCGACAATTGGTGGCCCATACGGGGAACCGACTCCCCCACTGAGTTCAGAACTTTCAGCAGTCAGTGGTTGCAGGCAGGGACCAGACGGAACCTCTTTGGGTGCCGGAGAGATTGGTGA	ATGGAGAAAGAAGAAACAGGACTGAATAAATGTGTGCAGAAGGATCCTGTAGCAGCGTTGTTCTTCCTGGCCAGTTGA	CTGAATAAATGTGTGCAGAAGGATCCTGTAGCAGCGTTGTTCTTCCTGGCCAGTTGA
ENSMUST00000182819.7_SNHG6-004	TGGAGGATGC	-	GCACAATTGC	ATGCTATTAGCTTACGCTTTGGTTCTTAGAGAACACAGGGCCTCCAGCCCAGGGGAGGTGGCTGCCCCCTTACCCCAGTCACTGATTATGAAAATGCCTTACAGGCGTGCTTGTCCACAGCCCTATCTTAAGGATGCATTTTTACAATTGTAGCTTCCTACACCAGTGATTAGCTTGTGTCAAGGTGACATAAAAGTAGCCAGTGCACACTCATGCAAGGTATTAAAACATGGAAGTAAAATGAGAGTTCACAAATATTTTAATTTTTAGGTGCAACAAAACCTGCTCATTTGAAGGTGCTTGAACAAATATTTTCTAAACACTTGTCATGGAGAGTGATTGAAACAAGCTGCCAGGACTACATTTGCCAATAACAAGCATGTAGGTGGCTGTAGTGGA…	ATGCCGTTTCCTGTTCTAATGTCCCAGTGA	TTGCATATATGCCTCAAGCTTTTCCGTGCAAGCACCAAGACTGAGAAGCCAAGGCTTGGTACTCAGTCCTTTAAGTTAGTACTGGCAGTGAAGGGCGTGAGTAAAATGTTTTTCTGTCTGTGA
ENSMUST00000203044.2_GM44206-001	AGGACTATGA	TCCAAAATGC	TGTGGTCTGC	ATGACCAAGCAGTGACAGGCTGAGGCTACCATCCTGTCATTAGAAGAGATGGTGGAGTTGGAAGAGAAAGCGCTGAATTTCCACTCCTGCATGCACAGGGTTTTGCTGTGTAACCAAAGCTGCCTTCACACTCTCATAAGCCAGGCTGCCTTGAATTCAGAGGTCCTCTTGCATCAGCATCCCAGAGGCTTAAGACATACACTGGCTTCTAACAAACTGAAAAAAAAAATCCACGTGCCGGGAAGGGAGCTCACTGCACACCACAGGGCCCTTAGAAACCGAAGCACAAGGCGACGCATGGGAAACTTCAAACAGGCAGCTTCAAGATAG	ATGCCTTTCCAGGCTAGAACCCAGGTTGTGGTCTGCTGGCCGGACACAACAATTGGCGAACCAACGCGGGACTGA	CTGCTGGCCGGACACAACAATTGGCGAACCAACGCGGGACTGAGAAACGGCAAAGGATTTTTGGAAGAGACGCTGCTGGTTCGGAGCTCCATAAAATAA
ENSMUST00000134527.1_SNHG15-001	GAAGGGATGA	GCAGCCATGG	CCTCAGCTGG	ATGACCGAGCTTTGGGACATGTCCTGGTAAGTCAGTTGTGGAAGCTCGGTGGCCGGTGAAGCCAAACTCCGTATCTTGAATTCATTTTCAGGACTAATTCTCTCCCCTAGACTTCTGGGGACTGGGAGACTGCAGTATGGGTCGTGCAGGATTGGAGTGATATACTTAGCAAGCCTCCAGCGTGCTTGGGTCTGCAGTGACCCTGTGCATTCCTACAGTGCTTGCCAGAACAATTTTGAAGTGGTTTGAGGCCTTGCCCTGCCCTCTCCAGAGCAAGGTTATAGAAATTTCAGACAATATGGCAGACACCTGCCACGTGGATAA	ATGGCTGGCGGGTCCTTCCTAGCATGTGCTGCGGCCCTCACCTTATCTTCCGTCATCAGGGCACAGGCGCCGTGCAGGGCTATTCCGAGTCCAGGTAGAGATGGCTGA	CTGGCAGCCATGGCTGGCGGGTCCTTCCTAGCATGTGCTGCGGCCCTCACCTTATCTTCCGTCATCAGGGCACAGGCGCCGTGCAGGGCTATTCCGAGTCCAGGTAGAGATGGCTGA
ENSMUST00000188163.1_2900009J06RIK-001	AATTCCATGG	ACCACAATGC	GGTCTTTTGC	ATGGATAACAGAAAAAACCCAAGAGTTGGTGCTGTGTTCCCAACCCTAGTCCAGCACAAACCTACGAGCCAAGGCAGCCAGTATTTGGCCATTCGTCCATCCATCTGCATATCCCAGGGATGCACGAACAGAGAACAGTTCAGCCTCTCGGCCGCCTTCAATAGAGCAACGAGAAAGAAGTTATCTGGGGGAGACTGCTTTTCCTCATCTGATTCTATATTGACCTGA	ATGCTCTGCGCCTCTTGTCATTGGGAGACGCCGTAA	TTGCTTTCTCTTTCCGGCCTCCCTCCCCTTTCTCTCTCTCGGACCCGCGGGACCACAATGCTCTGCGCCTCTTGTCATTGGGAGACGCCGTAA
ENSMUST00000201818.1_GM19265-001	CACCTGATGC	GGGCGCATGC	CCCGCCGTGC	ATGCAAACTGCAAGAGGTTTTATTATCAGCTAGCTGAGGAGAAGTCCCTCTGTCGTGCAGGGCAGAGGAGTTCAACCCCGAGCGGTGACATTAGGGGACTTTTAACAGCTAGCTGAGGAGAGTGACCCAGTCTCTGTCTCCTATCATGAGAGCAAATGAAGAATTCAACTGAACTTGGCCACAAACTCAAATTCAGTGCAGATGATGAAAGACCCACAACGTGAGGACTCCCCCACGTTCTGACTCAGGAGAGGCGACTCTCCAAAATCACTGAGAAACGGTCTTGTTGCAAATTGCAAGAGGATTTTTATTTAAGAGCGCTCTCGGGCCCACGGTCATACACCACGCAGGGGTAGAGGACCGTGGCGCCCCGAGTAGCTGGATTAGGGGTATTTAAAG…	ATGCGCCTTGCCCCGCCGTGCTGA	GTGCTGACGACACACGTCGCACTGAAAGTAGGGTTTGTCAGCCTGCCTTCGGTTTCGACTGTGCTGCACTTAGCTGGAGGCCGGTTTTGTAGCTATGTGAATAATTGCTAG
ENSMUST00000136376.1_FBXL12OS-001	TTATGAATGT	GCCACAATGA	TGTAAACTGG	ATGTAGGGAATGTGGCAAAGCCTACAAAAGGTGTTATCTATTGCATGAACATTTAAAAACTCACATGGTAGAGAAACCCTTTGGTTGCAAGGTATGTTGGAAAGTCTTTTGAACGTTCTGCATGCTGTAATAAGCACATTCATCCTCACAGCGGATGAATACTTACTTATAAATGTAAGTACTGTGGCAAAGACTTCACTGTCTCCTCAAGTCTAATTGGACAAACAAGAGCACACTGGAGAGAGGCCCTATAAATGTAAAGAACGTGGGAAAGCCTCTACCTCAGCCTCATGTCTGATTGTTCATAAGAGAACTCACACTGGAGAGAAACCCTATGAATGTAAGGAGTGTGGGAAAGCTCACAAGAGGTGTTACCTACTGACTGGACATATAAAGACT…	ATGACTGGCAACTCTGTGGTTGTATGCAACATAAGGATATCTTCAGCGAGCACTCATATTTTAAGAGGCATTGTGTAA	CTGGAAACTCAAGGAACCCCTGTGACTCTCATCAGTGTGGAGTGCACCCTCCCACGAGACAGGAGCTTTCTCTGTAGAATCAGCTTGTAGGAGACTTTAATGTGATCCCCAATGTTACTCACCAGAAAACAGGCTTGTGGGACAAATCTGTTGAATGCACCAACTTCCTTAATCAGTTATATTTTAAGGCACATATGAGAATCCATAATGGAAAAAAATTCTTTGAATTGACTCAATTTTCAGGAGATTTTACATGTTCTACAAGGGGAGTTCTGCCTATCAAATGTACACCATAAAAGCCTTTGAATGTAAAATTTGTGGGAAAGTCTCTGGGTATTCTTTAAGTCTTAATAGTCACCTGCAAACCCACACTGGGGAGAAACATTATGAATGTAAAAT…
ENSMUST00000161383.2_GM10125-004	CTGAAGATGA	GCGTGGATGC	GCACCTGTGC	ATGAAGGCCCAAAACAGGATCTTTCCCCAAAGCTGTGTTGCTTTGGCCAGGAAGGTGGCCGGTTGTCTGGAGCCGAAGATGGCGCCGCCTCAGAAGCTCTGTGGCTCTCGCCTTTCCCAGAAACGGCTGGCCTCTGTATTCCACACCCTCACCAGTGTAGCCTGCCCTCCGCGGAGTCCCGGAGCCAAGGAGACTTCTGCTGCGGCCTGAGGCAGAAACCTCTCGGGCTGGGCGGACCCCTTTGCTCTCACCAGGAAGGTGGCCGGTTGTCTGGAGCCGAAGATGGAGCTACCTCAGAAGCTCTCTGGCCTTTTTTTTTTTTTTTAG	ATGCGGATGGCCCAGAGAGGGAAGGTGCACAGTTATCTGGTGTTTGGACCTCCTCCTGGCTGA	GTGCAGTGGGAGAGAGTTCTTGTCACTGGTGACTCATCGTGCAGGGAGCACAAGGAAGAGCAAGGGGATAGTGTCTCACAAGTGTAGGGCTGGAGCTACAGGAACCATCCAGGTGCACTGGCTTGGCCTCTGCATCTTTCTGTGCCACTGTCTCATTCTGTTTCCGGCTGTGCGTGGATGCGGATGGCCCAGAGAGGGAAGGTGCACAGTTATCTGGTGTTTGGACCTCCTCCTGGCTGA
ENSMUST00000155976.1_GM15614-001	GCAAAAATGT	CTTTGGATGA	TAACCTCTGA	ATGTTTGTGCTTAAAAAATCGCCATATTCAAAGGACACTGTCAATAAGACCAAAAGGCAACCAACAGATTGGGAAAAGATCTTTACCAGTTCTAAATCTTACAGGGGGCTAATATCCAATATATATAAAGAACTCAAGAAGTTGGACTCCAGAAAACCAAATAACCCTATTAAAAAATGGGGTACAGAGCTAAACAGAGAATTCTCAACTGAAGAATGGCTAAGCAGCACCTAAAAAATGTTCAACATCCTTAATCATTAGAAATGCAAATCAAAACAACTCTGAGATTCTACCTCACACAAGCCAGAATAGCTAAGATCAAAAACTCAGGTGACAGCACATGCTGGCGAGGATGTGGAGAAAGAGGAACACTCCTCCATTGCTGGTGGGACTGCAAGT…	ATGAAGATGTAG	CTGAACCTGGGGACATGGAAGCTGACAGGCAAAAGTGGTGCTGGAGTAATATCTGACAACTTACATCTTGAGACACAACTATGAAGCACAGAAAGCTAAGAGGGAATGGCATGGGCTTTTGGAACTTTAGAGCCTGACTTCCTCCCATCAGTGGCACATCTTTTCCTGCTGGGGAACAAGTACTCAAACATATGAGCCTATGAGGACAATTCTCATCCAAACTACCACAGCTTGGTTATTGTTTTTTCTGCCTTCACTAAAAGGGTGGCTTTCACTTCCCTCTGACGTGTGGATTGTTCAGCTTCAAAGTGCTTGATACACATCAGATAAGATCAAGACAAATCAAAGGAAACTCAAAGATTCCTTTGGAATTTTAAGAATAAGAGAAAATCTGTCAGC…
ENSMUST00000203620.1_GM44206-002	ATGATAATGG	CTTCAGATGA	CTCCTTGTGG	ATGGACTGAACCTCTGAACCTTGCTCTTCAGGACTATGACCAAGCAGTGACAGGCTGAGGCTACCATCCTGTCATTAG	ATGAAGATGTAG	GTGGCCTTCAGATGA
ENSMUST00000187421.6_1810026B05RIK-007	TAATTAATGT	GGGCCGATGC	GGGTGGCTGC	ATGTGGTTGCTGATAATTCTGAATAAATACAGCTTTTATCCCAGGTGTGCCATTTTGAAGACTGAGACCATAGAGTTCTAAGAATAAAGGAAAGAGCCCTTGGGAAATTATTATATATAGCAAAAATGTGAATCCTCAGATGGAATGAAAGGCCTGCACCATAGACATCGAAGCATTTACACCCCGCTTGAAGAGTTTGAAATGGACTTTACCACTGAGAAATCAAGATGGCAGCCCATTATGGGGAATTGA	ATGCCACGGGAGCACGGGGTCGGGCCACCGCGTTCCCGCTGCATACCCAGCCGGGCGCCGCGCTGCGGTCCGAGCCAGCGGGGAGAGGGCGGCGGCCGCGCCGTGGAACCCCTGCTTGCTCTGGTAACTTAG	CTGCCGGCTGGCTCTGCACACGCAGCCCCGGGCACTGCCGCGGAGGGCCGATGCCACGGGAGCACGGGGTCGGGCCACCGCGTTCCCGCTGCATACCCAGCCGGGCGCCGCGCTGCGGTCCGAGCCAGCGGGGAGAGGGCGGCGGCCGCGCCGTGGAACCCCTGCTTGCTCTGGTAACTTAGAAGATGA
ENSMUST00000209101.1_GM15396-001	TGACAGATGC	CTAAAAATGC	GAAATTCTGA	ATGCCCTCCGTAGGGCCTGAAGGTAATGATCCCCGAGTTCCTGTAGGAGCAGTCATCCGTAATGACTGCAGCTCCGTAATGACCAGGAAGTGCTACTGAGGGCGGCTGCACAGCCCTACAGAAGAAAGGATCCGTGTATGGGCTCAAAGACCTGCCAGGATCCACATACCTTACGGAGGCAGAGGCCAGATATGTCTACAGAGCAAGTTCAAGAACCACTAAGGCTACACAGAGAAAACCTGTCTCAAACAACAAGCAAACAAACAAACCAACCAAAAAAGGTATGTGTAAAATATCAAAAATAAATACATAAAATATTTAAATTATACATATACATTATATATGTATTTATGTACATATATGTTAACAATTACATTAAATATGTTAACAATTTTTTTG…	ATGCCTAACTCAGCAGCACAGCGAAAATGGAGACCTCAGAGCCAGGGAAACTCACAGCATGCCAAACTGAAGAAATGA	CTGAGGAGGCGTTCCCAAACCAATAGTTCCAAAATACTGGGTCTGGTGGCACAAGAGAACACAGGGTAAACGAAGAGCCGGTTATTCTGCCGCAAGGGTGAAAATGGGGGCACCGAGACTCACGTTCATGAACTTGGAGAGAGGCACAAAGGAGGGGTTGCCACCAGAGGTGGAGGTCCTAGAAAGCTCTGCCAGCTGTTCCCATCCATTCAGTGGGTTTAAGATTCTGTGTCCAAGGTGGATTCGTTGAAGAGGGACACTAGAGAGAGAAAGAGACAATTTGAACAGTGA
ENSMUST00000195799.1_4933431K14RIK-001	GGCTGGATGC	CGCTAGATGA	GGACGGCTGC	ATGCCCAAGCACCACTCCGTAGAAACGTGGGCATCTTAGAAAAGTTGCTTCCCGGATCACTCGTAGTGGGATAACTGGAAAACCAGAGGTGTCCTCTCCCCAAGACTGGGCCCTGCTGCTCTGTGCCCCGCCTGTTGTGCCCGGATTGTCTGAGTGTCACTCTCTTTTTGTCAGAAGGCGCCATAGATTTTTCAGATCGCCACTGTGCGACCAGCTGCTGACTTGGGTCACATCTGTCTGCCTGACGCCAGGCTTACAATAGGTTTTCCTCCCTGAACTCTTAAATCTACAAGCCATTTTAAAGGTTGCAAATTGTGTGCCAATAATCAGTCCAGAACGGAAAACATACTCCTGCTGAAGTCTGATACAGAGGCGCCTTAGTAAACATGTGTTCAGGGA…	ATGAAGGTGCGCCGGCGGTCTCCGCGGGGCAGGCGCGCGGCCGCGCAGGGACTCATCCTTAGTGAAAGCTACCGGGGACAACGAAGGGAGCCAGGAGCCGGGACGCCCGAGTCAGCTCCGGGGACGGCTGCACGGAAAGCGACAGCCGCGACTGTCGGCGCCGGGACCGGGTTCGGGGAAACCTGA	CTGCACGGAAAGCGACAGCCGCGACTGTCGGCGCCGGGACCGGGTTCGGGGAAACCTGAGCTAGAGCGGGCGGGACTCGGGAATAAGACGGGCGCTGATTGGCCGGAGTTCGTGTATGCCCCACAGTGATTGGTCGGGGCCTGCCCACAAGGCCTAGCGTGGCAGTACCTCAGCTGTGGCCTTTCCCTAGTATCCCAAAGGAGCATGACCCCTGCCGGCCTTGGTGCGGTCGACACTGGCTGCCGCCCTACACTCAGAACCAGTACTGCCCCTCTTGGTGCCAGATGTCACCCTAGGAGATCTGTCTCCCCGCAGGTCGACACTCGGAAAGGAGGTTAA
ENSMUST00000181397.1_GM16386-201	CAGTGAATGT	-	CTAGCTGTGG	ATGTTCACATATGTGGTAAATGTGGGCAAGTCTTAAATAGAAGGCCCAAAGCATTTTGCCCATCAGTGTGTGAATACCCAAGAGAAGTCTTACACACATAATGATCTTGGGAATGATTTATGAATCCTCACAGTGTATACTTTTTTTAAACACAAATGATACTACAGAAAATTGTTATAAATGCTGACATATTAACTATAAATATTATTCTATTGACACATTAAACATGAACTACAGAAAATTGTTATAAATGCTGACATATTAACTATAAATATTATTCTATTGACACATTAAGCATGAACAGTCATAAAAAGTTTGCATATTGGAGAAGGACTTTATGAATATAAAGACTGACAAGTGTTTTAATTTGTATTCAAACATCAAAGTCCAATAATAAAC…	ATGCATTACGCGGTAACCGTAACCGTGGGCTGGTTTCCCAGAGAGAACCCGTGTCCTAGATCTCTCTGGACCCCGGGAAACTCTCCTCAGACCGGGTTTCCTAGCTGTGGGCCTGGGAGAGTCGGCAGTGAGCAGCCCAGCGGTGGGCACCGCAGCCCGGCGTCCCTGGAACTTCCCAGGTGTCCCACTCCTCAGCCAGTTCTGCTCACCTGTGAGTCTGAACCAAGAGCCCTGGATGGTGAAGAGAAGAAGCTGTAG	GTGGGCCTGGGAGAGTCGGCAGTGAGCAGCCCAGCGGTGGGCACCGCAGCCCGGCGTCCCTGGAACTTCCCAGGTGTCCCACTCCTCAGCCAGTTCTGCTCACCTGTGAGTCTGAACCAAGAGCCCTGGATGGTGAAGAGAAGAAGCTGTAGCAAAGGATCCAGAGTTGCCATGGACACAGAGTCTCTTCACAGCAGTCAACTCTAACTAAGACAACATTCATCAAGGAGCTCCTTTCCCAAAACACAGTATTGTTTCAACATCTATTTATCTTGCCTTCTGCATGGCACACAGTTAAGGTATGTATTAGAAAGTTTTTGTTAATTCTTCTGATCATCCACAAAAGGATATTTCATCAACAACAACAAGCCTCTGCTGAGAGTGTCATTCTGGAGAATT…
ENSMUST00000209344.1_GM36445-004	AACCCTATGA	TGACTTATGA	AGAAGAGTGG	ATGAATGTAATAAGTGTGGTAAAGCCTTTGCAAGACCCATTTATCTCCAAAATCATAAAAGAACACATACTGGAGAGAAAGCTTATGAATGTAATCAATGTGATGAAGCCTTTGCAAGACCCAGTCAACTCCAAAGACATAAAAGAATGCATACTGCGGAGAAACCCTATGACTGTAATCAGTGTGGTAAAGCCTTTGCAAGACCCAGTCATCTCCAATATCATAAAAGCACACATACTGGAGATAAACCTTATGAATGTAATCAATGTGGTAAAGCCTTCGTATGGCACAGTCATCTCCAAATACATAAAAGAACACATAGTGGAGAAAAACCTTATGAATGTATTCTATGTGGTAAAGCCTTTGCAATACCCAGTCATCTCCAAAGACATAAAAGCA…	ATGATGATGTGCATGTGA	GTGGGATTTGCTGGATCCTTCCCAGATGAATCTCTACAAAGACGTGATGCTGGAGACCTACTGGAACCTCATTGCTATAGGCTACAATTGGGAAGATCATCATATTGA
ENSMUST00000142533.1_GM12279-001	AGAAGCATGA	-	TGTTTCCTGC	ATGAGTCGGACCTTGTTTCAACAAGCAGAGTATGTCTGA	ATGTTTCCTGCTTGA	CTGCTTGAGGTGGGGGAGGGGCGTCTTCTCTTCCCGCGTCCGGAACCCCGCGTCCCGAGTTCCCCGTGGTTCTCTCGCACCCATCGCTCGGCGGCTTTACGCCACAGGGTGAATTGCGACCTCACCCTGCTCCCCCTGGCTGGACTCTAG
ENSMUST00000197172.4_1700113A16RIK-002	GAAATAATGA	AATTCCATGT	GTGAGGGTGG	ATGAAAACAAACCAACAGCCACACACTTGGACTCACCCAGACCCAGGAGCCAGGAGTGTGGGTGATTGTCAAGTTTGGGGACGGGTCAGCTCTTGGCTGGCCCATCCCTCCCTTCTTCCCTCTTTCTGGGACTTGAATGGGGGTAGAGAATTCAGATTCTCCTTGGGAATCTCAGCCCTCCTGCCCCATTACATCCCACCCCTTCTGCTTATGTAGAGGCAGACAGGGTAGAACAAGGAGCTCCCAGCCTCTTAG	ATGTATTCCAGTTATCCTGAGCTCACGTACAGCAGAGGATACCCCCGAGTTTCACCGCCATCTCTTACTAGGATTCCAGGATCCCTTTCAAGGCTTCTACCTGGAGCAACTGCCCACAGTTCTGCCTTAAGAGTGCCTGAGAGACCTGGCATCTCACAGCCTGCCCTCCAAATCATCACTCACTCTGCCAGGCACACCAGGTCTTCCTCCCCTTCCTCGCCGCACCAAAGAAATCAAAACCCAAACTGA	GTGGAGACGCTCCCCGAGACTGGACAGACACCGAGAGGTGGAGCTGAGCCAATACGAGGCTAAGGGAATTCCATGTATTCCAGTTATCCTGAGCTCACGTACAGCAGAGGATACCCCCGAGTTTCACCGCCATCTCTTACTAGGATTCCAGGATCCCTTTCAAGGCTTCTACCTGGAGCAACTGCCCACAGTTCTGCCTTAAGAGTGCCTGAGAGACCTGGCATCTCACAGCCTGCCCTCCAAATCATCACTCACTCTGCCAGGCACACCAGGTCTTCCTCCCCTTCCTCGCCGCACCAAAGAAATCAAAACCCAAACTGAGAATACTAG
ENSMUST00000159890.7_GAS5-005	CTTGTAATGA	GCAGGAATGG	TCATATTTGC	ATGATGTTGATCAAATGTCTGAGCTGAAAATAACTTGTAGACAATTTTTAACACTGAAGAACCTTGTGGCAGGCAACTAAGAATAGTCGAATGATGTTTAGCATATTTGTAAGAGGTATTTTCTTTTAATTCTAGTTAACTGGTTGCATGCTTGTTCATTTGGCTGGCTTGCTTGGGTAAGAAGCCATTGGGGGCCTTGAATTCCCTCCAGTCATTTGCAGTATTTACTGCATAACATTTAGCTTTTGAACATGCATGTGCTACCATCAGTACTAAATGGTGCCTTAAATTTTTTTCAGGTACAAATAATGGTTTGAATAAAGAAAGGTATTAATGGGTCACCTCAAGTGAAGGCACTGCAAACACAATGATTGGTCATTCTGAATTTCCGGTCCTTCA…	ATGGCAGTGTGGACCTCTGTGATGGGACATCTTGTGGGATCTCACAGCCAGTTCTGTGGCAAAGGAGGATGA	TTGCTACTCTTGACAGCTGGGGTGACGATAGCTTTAAACCACCATGATTATAACTGAGGCACACAAAATAATGATTTGGGGGCTACTTACAGAGTAAGCAGTTTTTACATAAAGATTCCCCCCCCCCAGGACTCGTCAGGAAGCTGGATAACAGAGCGAGCGCAATGTGCTAGAATAGAAGACCAGAAAATGAAATGGTGGAGTTTGAGGCTGGATAGACAGTTTGAAAGGTAAGTATTGAAAAACACTTGAATTTGGGTCAGTACAAAGGGACATGCAGAGACTTTGAATCATCAAAACTCCAGCATGCATTGTCTTACGGATGTTTAG
ENSMUST00000150312.1_9130204K15RIK-001	GCTTGCATGC	CTTTGGATGA	CAGCCTTTGG	ATGCGCATCAGAAGCCTGAAGTTCCATTTGTCATCTGTCACGGTGTTTGGAGGACTGGTTGAACATCGGGCTTCTGAGGATTCTCTTGATTCTGCCTTCCACCTTGCCACAGGAGTTCTGGGACCTCACTACCATGTTTAGCTTTACACGGATCCTGGAGACTCAAACCCAGGCCCCCATGCTTGCATGGCAAGCCCTTTACCCACCGCTGGCTAGTTTTATGTCAAATTAGTACAAGCTAGGGTTATGTGAGAGGAGGGAACCTCAGTAAAGAAAAATGCCTCTGTAAGAGCAGGCTGTAGGCCAGCCTGGAGGGGATTTTCTTGGTTACTGATTGATAATGGAGGGCCCAGCCCATTGTGGACGTTGCCACCGCTGGGCTGGCGGTGCTGTAAGAAA…	ATGAAGACATAG	TTGGATGAAGACATAGAACTCTCAGCTCCTCCTGCGCCATGCCTGCCTGGATGCTGCCATGCTCCCACCTTGATAATACTGGACTGA
ENSMUST00000179924.7_RAB10OS-010	GGAGTGATGC	CTTGTGATGA	CCCCTTGTGA	ATGCTGGTAGAGGGCAAATTGGTGACGTCATCAATGCAGCGGGCTTCCCACTCAACCACTTTAGCCGCAAGCTTGCAAGGGCAGCTGCCAGAGACAGGAAGTGACATCGCTGTGGAGAGGGCAGCAGGAAGTGAGGTGGAAGAAAAGTGTTTTGAAACTGACCCTACAGATAAAAGAGTTCATCATGAATGCGATACCCTCCTATACAGTTGTTAGAAGCAACCCTCCATCTCCAACTCCAAAAATAAATGAAAACCAAACCACACAGTTGGAAATCAGCAAGAAGAGAACCGGATGGTGGATGGCAGCAGATGGACAGGAGAGCACTCAGCAGCACTTGCTCTTCCAGCCCGTCACGCCTCCTCCACTGCTGATATCTACGTTTTCACTGTTGGGTTC…	ATGACCCCACCACTGACCCACAGGCCTTGGAGGGGCTGA	GTGATGACCCCACCACTGACCCACAGGCCTTGGAGGGGCTGATCCTGGAGAAGTCAAAGGACCAGGAGGACGCCATGGGGGGTGCTGTACAGGCTGAGCAGGAAGCAGAGCAGCACAGCGTCATCATGAGGGTAGCCATCTTCACCTGGGGCATCCACGGAGGCCCTGCCCAGGAAGTGACTTTCTCTCTACTGTAGGAGGAGCTGA
ENSMUST00000144232.7_MKLN1OS-003	AACCTCATGT	ACCATCATGG	AGAGGAGTGG	ATGTGTGCTGAGTAAGCACCCTACTACTGAGCTACATCCTTGTCCCTCGGTTTTCACATTTTATTTGGACATGGGGCCTTACTAAATTATCGGTGCTGACTTTGAACTCATTCTGTAGCTTGGGTTGGCCTTGAACTTGCAGTGCTCCAGCCTCAGCCTCCCAATTAGCTGGGATTACAGGACTTGTAGCATAGGCCCAGCTAAAAATACCCTATTCAAAAAATGGTGCTGGGCCAGCCAAGTATCTATGTGCAAAAGAGTGAAGTTGACTCTCTTCAGCACCGTACTCCTCCCACCTCATCCAGGTGGATACAGTGTATGTGTATGGAGATGTCACAGTGA	ATGGAGCCGGAGGATCAACAGTGTGATGGCAGCACACAGCCCCAGTGA	GTGGCACAGAGGACTTTTCATACAAGCTCAGAGGGGGTCTATAAAACCATCATGGAGCCGGAGGATCAACAGTGTGATGGCAGCACACAGCCCCAGTGAGCCAGTCTTCTTGTCCCCCAGAGGCCCGTAGCTTGACTGGCTGGTTATAAAAGTCACATGGAAAGCCCAGAAGAGGCAACACAACCATGAAAAAGATCGAAGGTGGAAGACAAGTATTTCCCAGCTTCAAAACCTACAGTAATCTTCCTACGGAGACCAGCAAAGAATTGATGGTATAGGAATAAACCACATATTACGGTCAACTCCAGACAAGGCACCAAAGGAAACTTGATAGGAGAGAAAGAACTATGTTCGTTGTTGTTTGGCTTTGGTGCTGGGGTTTGA
ENSMUST00000176215.1_RAB26OS-002	CCTCGTATGA	CGCCGAATGG	GGAGTAGTGC	ATGAAAACTGCATGCGTAGTCTGATTACATTATAAGACTGAGGCTTGGGCGCGACGTCACTAATTGGATGGGTTTTGAGTGAAAAGTTAACCAAAGTAAAGATTTATGTTTGATTTTTTTTTTTTCAGGGCATGTTGAGTCGGCTGCATCTAGAGATCCAACGAGTAGGAGTGTTGGCTGGTAAGCTGGGCATCCGTGTATCTGAGTTTCTTAGCAATAAAGTGA	ATGGAACTCAAAGGACCTCTGCTACAGATCTGCCTTCCTCCCGAGCTGAAGTGCTTTAGTCCTAAGGGTTTAACCCTTCCCCATTTTTCTTCTGACTCCATTTTTGCAGGTATGAACTGGTCGGGCCTGGCTTCCCTTTTCAGCCCCAAGCCCGTGATGAATTAA	GTGCTCGCCGAATGGAACTCAAAGGACCTCTGCTACAGATCTGCCTTCCTCCCGAGCTGAAGTGCTTTAGTCCTAAGGGTTTAACCCTTCCCCATTTTTCTTCTGACTCCATTTTTGCAGGTATGAACTGGTCGGGCCTGGCTTCCCTTTTCAGCCCCAAGCCCGTGA
ENSMUST00000131345.7_4933431E20RIK-001	ATCAGGATGC	ACTTGGATGA	TGAAGCTTGG	ATGCTTATCTCACCTTCTGGTTTCCTAGTTCGGCAGGGACGCTCACCTAATCTTTGTTCAGACCCTATAATGAACTTGGCACCGAGGAAGCATGCAATGATATTGATTAAACTGAACTAAGATTGTCTCTGTTTGTCACCTAATCCTCCCTACTACCACTTCTGACTTCTGACTTAGGACTCAGGGCTTCTGGGTACCCCAGCGTGGGAAGTACCCTAAAGGATGGTTGTCGGTGGCCTCTCGGGGCTCCAGCTGGCAGGGGCTCCAGGATATTGCTGGGAATGTAACCAGTCAGTCCTGCTTCGTTCTTCACCAGCCACCATCGCTTGCTCTGATCCAGAACCTACCGAGAATCACCACATTAGCCCCCAGAGCCTCCATCCTCCCATCCCCTCTGCC…	ATGACATTTTGGGCGATCTTAGCCCCTTCGGGGATACAGCGATGGACTGTGGGCGGCTAA	TTGGAGAAGATTGATGGACCACTCAAGTTCCCTGGATGGTCCAGGATGCAGACTGAGGATGGCCTAAAACATTAGTTTTGCTGGCTCCCTGTGCTTGGCTAACTTTAGAGCCTCTTACCTTGCCACAGTCTTTTCTATGAAGGACAGAGAGCCAAGGAGTGGACCAACATGCCTGAGTTTACACAGTGGACCTGAGGACCGTCACCTCCCAGTGCAATGTTCCTGTGTACTGCCACTGAAGAGACAGGTGGGAGGGAGCTCAAGGTTGACTTGCCTAACAACCATTGCTTGAAAGACAAAGCTCCCAAGGAGAGCACAAAATACCTCACTCGAGACTCCTCTGCATCACCAACCAGTGTGAAGAAAGCCTGCAGCTGTCAGCAGAGTATTCTTTGTCTC…
ENSMUST00000148807.8_TMEM134-011	TGGAAAATGA	GCTCAAATGG	GCGGCGCTGG	ATGATGAGGACGGAGCCCAGGCCTCTCCGGAGCCGGATGGGGGAGTCAGCACCAGGTCAGGGCCAGGGATTCTGGGCACATGTCTGTCCGCAGCTCGCAGTGGTCCTTCAGCACCATCAGCAGCAGCACACAGCGCTCCTACAACGCCTGCTGCAGCTGGACCCAACATCCTTTGATCCAGAAAAACCGCCGGGTAGTGCTGGCCTCCTTCCTGCTTCTGCTGTTGGGGCTAGTGCTTATCCTGGTCGGCGTGGGACTGGAGGTGGCCCCCTCTCCAGGTGTCTCCAGTGCCATCTTCTTTGTGCCGGGCATCCTGCTGTTAGTCCCAGGAGTCTACCATGTGATCTTCATCTACTGCGCTGTCAAGGGCCGCCGGGGCTTCCAATTCTTCTACCTGCC…	ATGGCGGCGGCGCTGGGCGCCTAG	CTGGGCGCCTAG
ENSMUST00000151921.7_E130307A14RIK-002	GGAGGAATGA	GAATCGATGA	TTTGTTTTGT	ATGACATTACTATCAGCATTGTAAAAGTCTGTGGCCTTTGGGAGAGTAATTTTACTTCTAAGACTCTCCTCTACAGAGAAGTGTGCACACTGTTCCCAGTGGAGTCTATAAAGATAGCAAAGAGCAAAGACTTAAAACAGAATGGCTCTGGGTTTGAAGTGTTGTGTATCTAGACAATGAACAGCCCACCTTTAAACAAGCCCCACATGGACTGAAGCGGAGGCAGCTCCAAATGTATTAGGTGACAGTGCCACATGGCTCTGTGTGATGGTAAGATTATATGTGTACATGTCATCTCGAAAGGAGAATTCGGCTTATCTCTGGGGAGAGAGTCTGCATCTTTTCTCATTTGTACCGAGTATGGAGTGTGTATCTATCTCTCTGTCAGAAATGTCAAGG…	ATGATTCGGCCTGTGGGCCGGGTCACTGCGGCGGGGCCCGGGGAGCGCCGATAG	TTGTTTTCACAAGAATCACCTGGATGCTTCTAAAGAGGATGTCTACCAGACCCCATGCCGCACTAATTAGCTCAGAAGTGGGAACCCTTCGCTAGCTCCATGTTTTGTTCACGTGACTCTCAACCTGGTGTGGCCTGGACTCTAGTCCCTGCCTCAAGGAAAGTCCAGACTGACATAGAAAATCCCTGCTCACCAGCCTTGACCTTGGGAGAAAGCCCCTGACCTGTGAGTGGACAGAAGGCCTGGTGGTCAGCCCGTGGGAGCCCTGGAGCGTGCACTGCTGGAGCAGCTCAGAAAAAGCTGAGAAGCCAAGACTTGACTGTCAGTCCTGGAGAATTAGAACATGCCTGCTAAATTTCAGTCCACTCTGAGGAAGGGGCAGTGCCCACAAGGAAACCT…
ENSMUST00000129379.1_GM11767-001	CCCATCATGG	CTCCGCATGC	-	ATGGCTGAAGGCAGAGGCAGCAGCACAGAGGAGCCTGGAGACAGGAAGACTGAAGGTCCCCTGGAGTCCCTCTGGATCCTGCACAGAAAGAGGACACTAGGAGCTAACGAAATTCTTTGTGCACAGCCTGAGGAGTTGGCTTTCTGA	ATGCTGCCATGTCCCCATCATGGCTGA	-
ENSMUST00000168897.1_GM17103-001	TACTGAATGA	AGCAGGATGA	TTACCAGTGA	ATGAACAGAACAATCAGCAGGTAGATGAAGAAAAGAAATTCAAAGAACAGGCTCCCATCTACTGGCTCGGTCTTAGCACCATCTTCCTTGAGACTCCTGCACCATGAGAGCGATGTGGTGGAAGAAGAGAATGTGCAGGCTGAGGTGCAAGAGAAGAAAGATGAGGCAGAGGTCCAGGTAAACCAGCCTGTGCACCCTCGAAGCCTGCAGAAGTTAGGGATGCTCAAGGCCGGGACACCAGAACAAGCTGTCGGACTATATGCTGCTGTTGGTAATAAGTCTCAGGAGACCTGGAACGTCACCTCGCCATGATCACCTGGGAAAATGACTGCCTTTCTTACGGCCAAAACAGTCCTGCTGGACCTCTGCCCTGGACCTTTGGCACTCTGGACTAGTTCT…	ATGATTGTACGGATACCACCACACCGTCTTATAGATGTTGATATACTGAATGAACAGAACAATCAGCAGGTAGATGAAGAAAAGAAATTCAAAGAACAGGCTCCCATCTACTGGCTCGGTCTTAGCACCATCTTCCTTGAGACTCCTGCACCATGA	GTGAAGTACAAGAAGCAGGATGATTGTACGGATACCACCACACCGTCTTATAGATGTTGA
ENSMUST00000182956.7_PVT1-001	GTCTTCATGC	GAGCACATGG	AGGATGTTGG	ATGCCGGAGGCAATCCTATAAGACAGCTGAGTTCTGCAGAGCTGGTAGGAGACAGACTTGCTCAGGTGATAGATCCAGCCATGATACTGACCCTAAGAGAATGAGACGCTCTGCAGAAGACAGAAGATTCCTGAAACTGGGAAAGGTGCCTAGAAATCCTGATAAGAGTGAAGAAGGGTACCTGGAGGCACAGCAGCCATGTTGAACCTATGAGGTGATGAAAAACCATGCAACTAGAAACCAGAATGGAAGAAAAGAAGAAGCTGGATCCTTGACTGAATTGTCGATGGGGGATAGTCCATCATCCCAGGGCTAAGACCACCTCCAGATTTCTTGTTTGGTGAAACAAGTCCTGATTGTTTACATTCCCTCGTGTTGAGCTGTCTCTTGCTTGTAGCT…	ATGGACCCACTGGTCAAGCGGGCTCGGCAAGGCCAGGATGAAGAGAAGCTACGAACTTAG	TTGGCAGCCCCGGTGACCTCGGAGTCACGGCTGGATCCACCCTCTTGTCTGATTTTCTTAACTCTACTACGGTAAGAAGATGCCCTCCATCAGCAGGCCGTGTCTGCTGGGACCTCTCTGGAGACTTCCTGAACCCTGTGGATTTACAGTAAGATGCAGTTTCCTGGGGAGTAATTCTGGTGGATACAAATTCCGGAGTATTACACCTGGCTTGCCTGGAGATGTTACAAGTAGCTGGATGGATTCTTCAGCCTGGATGCCCACTGAAAACAAGGACCGAAACTAAGAGGATTGTATCTCTACCCTTGACTCAATGAGAATGTTTGTTGTCATCTCTCGGGCTACCTGGAGCTCCCTCTAAAATTATACCCTTTAAGCGTTCCAGAAGGATTTTGAGAT…
ENSMUST00000147487.1_B130055M24RIK-002	TCATCAATGA	CGGAAGATGC	AGCGGGCTGC	ATGAAGGCGGCCCATTTGAATGAAGCCAACGGATTCTTAAGGGCAAGAAGGTGGATCCTGTGTCTCTAAGCCGGTTGTGAGAAGTCTTATGAATGGGAGGCTTTTCTTGTGTTCTCCAACGCTTGTTTGCCCTACTTGGAGAAGACGTTTCTACAGGTCTTCCAAAGGGAAAGTCACACAGTGACAACATGGATTTTTGAACAGCTACATCCTACGATCATAAAGGTGTCACAGCCAGGAATTCTGAAAAGTACTAGATGAGAAGGGAGCGGTGGTAAGGATCTGGTGCACAAAAGGCGCGTCTGGTAAAATTGAATGACTAGAATGATGTGAGCCTAGCTAATGTACCAGCAATCAGCCTATGACCTCATTTGCCAAGACTGGTGGGAAAGGCTTCTC…	ATGCCTTCGGGGAAGATGGCGGCGCTGCTCCTGCACCACCGCTGCCTAGAACACAGGCAGGTTCCAGCTATCGATTTTATTGACCCGAACGCCATGCCGACTTCTTAA	CTGCAGACACCCCCACTCCTCCGAGGAGAAGTACACGGCCACGTCCACGAACTTCAAGGCCCTTGGCCTCCTGCCCCTTTTCCGAGTAGGTCCAGCCTCTCCGACTGCCCGCAGGAGAAGCGGAGCCGAAGGTGGCGCCATCGGACCTGCTCCCCGGCCTTGCCACGGGGACCCGGAGACCTAGAAGCTCCGTCGGGAAGGCCCGGAGGAAATCTGAATCGGCTGCCTGAGGGGCCGGGCGGCCCGACACAGACCGTTATTCAGGGAACTCCCGCTGGAACTTGGGTGAGAGGCACCGGAAGATGCCTTCGGGGAAGATGGCGGCGCTGCTCCTGCACCACCGCTGCCTAGAACACAGGCAGGTTCCAGCTATCGATTTTATTGACCCGAACGCCATGC…
ENSMUST00000143836.7_MEG3-003	TCGGAGATGT	TCAGGGATGA	AGGCTGCTGC	ATGTCCCTTTTGGGGTAGTGGGGACATTAGGAGCAACCTCCTAGGGTTGTTGTGAGAATTAAATGAACTGCAGCAGCCTGAGGCAGGGCTGGGCAGAGACCTCAGCACATGTTTGTTGAAAGGTTTGCAGGTGGATCTAGTCCTCCCGTTCATGGCTCATGTGTCTCAACCATTCTCTCGCAGACTCCTGCAGCCCCTATGCCCAGGGCTCTCCTTGCGCCAGAGGTAGGTGGGAAAGAGAACTGGGAGAGCCCGGACTCACTCATGAGATTGAACTTAAATTCACACGGAGGACACTTGGACTCTTGCCACATTAGCCCCGGCTTCTCGAGGCCTGTCTACACTCGCTGCTTTCCTTCCTCACCTCCAATTTCCCCTCCAACCCACTGCTTCCTGACT…	ATGACATCATCGGCTCACACCAGTCTTCCAGGACCACCTTCTGGATGCCAAGGCTGCTGCTCGAGTACCTGCTGTGCACCTCTACCTCCTGGTACCCCAGCCACTCCCTCAAGTTGCCTGCATGTTATATGGCCTAGCCAAGGAGCACGGATTCCAGGAACCCACTACCATACAGAGCAACTCCTTGTGGACCCCCCTGGGATCAGGACAGCGAGGGACAAGCGACAAAGAGGATCATCAGTGGCCAGCTAG	CTGCTCGAGTACCTGCTGTGCACCTCTACCTCCTGGTACCCCAGCCACTCCCTCAAGTTGCCTGCATGTTATATGGCCTAGCCAAGGAGCACGGATTCCAGGAACCCACTACCATACAGAGCAACTCCTTGTGGACCCCCCTGGGATCAGGACAGCGAGGGACAAGCGACAAAGAGGATCATCAGTGGCCAGCTAGTTTCTCTGGGGTTCAAACCTTGAACCAGTGCCCTAGTGAGGGGGCACTGGCCATGGCCCTTGACCTTTGCTCTGCTTGTGTCTTGAGTCTGAGCCCTTTCCTGTACATCTGTGCTCGTGTTCATCTGCTAGTGAACTGGAGTGCTGCCCTCCCCGAGGAGGGTCGTCCCTTGTGACTGATCATGCTGTCCTAACAATGTCCTG…
ENSMUST00000196532.1_GM43836-001	CACAGGATGT	TGGCACATGC	GATTATTTGT	ATGTCAGCGCCATCTTGTAACGGCGAATGTGGGGGCGGCTCCCAACATCTCCCCCTTTTTCTTTTAATAAGAGCAAATAGGCCACCCATATTAATGAGAGTGGAGATAGAGGTCAAATCCCCAGTGTGTAGGTAAAGGAGCCATGTACAGGATTAGCTCTTAGGCTTACAGGCTTTTACCCAGAGCAACCCTGACCTGCTCCCGTGTCGTTTTGCCTGGGGGAAGGGAACTAGGACACTGAACCTTCATGAAAGATGA	ATGCGCAGATTATTTGTTTACCACTTAGAACACAGGATGTCAGCGCCATCTTGTAACGGCGAATGTGGGGGCGGCTCCCAACATCTCCCCCTTTTTCTTTTAATAAGAGCAAATAGGCCACCCATATTAATGAGAGTGGAGATAGAGGTCAAATCCCCAGTGTGTAGGTAA	TTGTTTACCACTTAG
ENSMUST00000167415.7_GT(ROSA)26SOR-004	GGCATGATGG	ATCAACATGA	TGCTGTCTGA	ATGGAGGGTCTCTTCCTTCATCTTGATCTGAAGGATGAACAAAGGCTTGAGCAGTGCGCTTTAGAAGATAAACTGCAGCATGAAGGCCCCCGATGTTCACCCAGACTACATGGACCTTTCGCCACACATGTCCCATTCCAGATAAGGCCTGGCACACACAAAAAACATAAGTCATTAGGCTACCAGTCTGATTCTAAAACAACCTAAAATCTTCCCACTTAAATGCTATGGGTGGTGGGTTGGAAAGTTGACTCAGAAAATCACTTGCTGTTTTTAGAGAGGATCTGGGTTCAGTTTCTGATACATTGTGGCTTACAACTATAACTCCAGTTCTAG	ATGATGTTCATAATCCCAAGATGTTGCCATTTATGTTCTCAGAAGCAAGCAGAGGCATGA	CTGAGCAGCAACAGGTCTTCGAGATCAACATGA
ENSMUST00000182770.7_RIAN-002	TGATGGATGG	TGGGCAATGA	-	ATGGTTACTGTCTGAGACTGAGGCTTTTTGGGCCAGGAGTAAAAGGACTTGGTTTGTACTTGATTGCGTCCTGTGGATGCTTGCCTACCAACTGACTCATCCTGACGTGCCAAAGGTCCTGGCTTTCCCCTGTGTGGGTAAGGGAAGAAGAGAGTTCTTTGTTCCTAG	ATGAGCCATGGGCCAACAATATTCAATGCTGTGTACCTGATGGATGGTTACTGTCTGAGACTGAGGCTTTTTGGGCCAGGAGTAAAAGGACTTGGTTTGTACTTGATTGCGTCCTGTGGATGCTTGCCTACCAACTGA	GTGAATGGAGACTAG
ENSMUST00000149246.7_2410018L13RIK-002	GGGAAAATGG	CTGGCGATGC	GCCCGCGTGT	ATGGCTCAGTGTTGAAGAACACTTGATACCCATCATGAGGACCTGAGTTCTGATCCCAACACCCATGGAAAAGCCAGTAGTGGCTGAGCATGCCCGAAACCCTAGAACTAGGGGAAGCGTGAGTCCCAGAAGCTTGCTGAGCAGGCAGCCTAGCTAAAATGGTAAGCCCCGGCCGGGTTCAGTGATAGAGAAAAGGGAACCTTGTGAACACCAGTATTCCTGTTTGGCCTCTGCACGGGTGGGTGTTCATCTGCACACACATGTATAACATACACACACATTAGCTGTCTATAGGGCTTCCTTTAGAAATCAGAACGACACAGTAAAGGATGAGTCAGCAGTCAGTTCTTCACAGGAGCGATGCTTATGTGCACCCTGCATCCTTCCTGCTCCATGCTC…	ATGCCGGACCAGATCTCTGTGTCGGAATTCGTGGCCGAGACCCTTGAGGACTACAAGGCGCCCACTGCCTCTAGCTTCACGCGCACGGCCCAGTGCCGGAACACCGCGGCGGCCATCGAGGAGGATGCAGTGACTTATGATGATGTGCACGTGAACTTCACTCGGGAAGAGTGGAATTTGCTGCATCCTTCCCAGAAGAGTCTTTACAAAGATGTGATGCTGGAGACCTACTGGAACCTCACTGTTATAGGCTACACTTGGGAAAACCATCATATTGAAAGACATTGTCAAAGTTCAAGAAGAAATGAAAGGTTTAGTCTCCACTGCCAGCTGCCATAG	GTGTGGGCTCCTTTGCAGAGGACTCGGTAGCTGCAGCTCCCGGAGCACAGCGGACAGAGCTGCGGGCTGCGTGCGCCCCTGCTGCCACCGGGCCTGCCGCGGTGGCTCCCGCGCCCCGCGGCGACTTCCGCTCCCGCGCTTCTCTTTGTTCAAGTCCCCGAGCGGCGGCGGGGTCGGAGCCCGCGCCTTGGGCGACTGAGGCGGCCGCAGTCCGCGCCCCGGCGCCCTGGCGATGCCGGACCAGATCTCTGTGTCGGAATTCGTGGCCGAGACCCTTGAGGACTACAAGGCGCCCACTGCCTCTAGCTTCACGCGCACGGCCCAGTGCCGGAACACCGCGGCGGCCATCGAGGAGGATGCAGTGACTTATGATGATGTGCACGTGAACTTCACTCGGGA…
ENSMUST00000181189.2_2310010J17RIK-001	TGAGACATGC	AGGGTGATGT	AAGGAAGTGA	ATGCTGAAACCAGGAACGACAGTCCTTTTATGAGATGAATAAGACTTCAGAGAATTATGAAGTTGAAACCACAACGTGGAAGACACCTGGGGTTGACAAACGAGTCATTGGAGACGCGCTTCCTAGGAGAGCTGTGTGACCAGGAACACCTAGAGTAGTGTATTTGCTTTGTTAAAGAGTGACTTGTATGAGAGAGAAATCTATTTTCCATAAAAATAAAAAAAGAATGACTGA	ATGTCAACAGTGATTAACTTGACCCTACAAGGCTGA	GTGAGACAGCTCGTTTCCTACTGTATGCTGCCTACTACACTTAGAAATACCATTTTGGTGTACATCCTAATGGTCATGTTACGAGCTCTGCTACATGTTCCCACGAACACAGTGCCACTCTACGTATCTCCCCACTACTGA
ENSMUST00000145971.1_E130307A14RIK-007	TCAAATATGT	GAATCGATGA	TTCGGCCTGT	ATGTCAATCTACAAGAAAAGGATGCGCAAAAGAGCTCTTAATGAGAGCTTTCTCCGAGTGCAGACCTCAAGAAAACACAAGATCCTACATACATGTGCAACCCTAAAAGTAGTGCTCTCAATAAGGAGGAACACGTGAGACCAAACAGAGAAGCAAAGAGTGTGGAATGCATCAGTTAAAATCTCAAGAAACCCCGAGGCAGAGGATTAAGAGATACTGAAGAGAAGATGAGTCTGTGTGCATTTATCTGTGCTTAGCCTGCTCCGAATGGGAACTCAGCTCTCAAATGAAGACAAGACTGCTCACTCCTGCAGAAAATGACCTTGTTCTTGAGAGCTGCTGCTAATTTACAGTGAGGCACTAGGTTTCTACCCAGTGCCACGTGAGCAACCAATCCAT…	ATGATTCGGCCTGTGGGCCGGGTCACTGCGGCGGGGCCCGGGGAGCGCCGATAG	CTGTGGGCCGGGTCACTGCGGCGGGGCCCGGGGAGCGCCGATAGCATGGATAGGCTCAGAGGGGCGCAGGGTTTTGGCGGCTTCCCGAGTTCCCCTCGCCGACCGCCATGTCACATCTTACGGAAGAGGCGGGGGCTGCCGCGGAGAGGATATTTTTTGTTTTGTTTTGTTTTCACAAGCACACATCCTCAGATTTTTGGAACATACTTACATCTCGAAGATAGCGCTCCATCCATTTAA
ENSMUST00000136862.7_E130307A14RIK-011	AAGAGGATGT	CCTGTTATGC	TGCTTACTGA	ATGTCTACCAGACCCCATGCCGCACTAATTAGCTCAGAAGTGGGAACCCTTCATAAGATGTAAGCTACTATACCAGCACTATGCCTGCCTACCTGCTGCCACATTCCTTGTCATGATAACCATGGACTAAGCCTCTGAAACTCATCCAGGCACTGAAGCTCTGGAAGCCCAGCGAGGACAACTCAGACTCAGGAGACAGAGGACTCTGTAGAAGAGGTGTTCCAGGGCCTGGGTGCCACCAGCCAGCTCCGCTAGAAGAATGCTGTGAGAACAGGCTGGCACTGAGCTGGAGTGGCCATCGTCACAAGGGAATAA	ATGCATATGGTCTAA	CTGACAAGAACAGCTACTAAACAGATGATTTAAAGTGATTACTTAAAAGGACAGGATAGAAGAATAAAGACTGCTTTCGAGAAAATGATTGTCTTGGTCACTTTTATTACTATGAAGAGATGTCATTACTAA
ENSMUST00000181960.2_1300002E11RIK-002	GGACATATGT	TCTGCCATGG	GAAGGCTTGC	ATGTTTGCATTATAAGATGACAATGAAGGCTGCCAGGAAAACTCAGAAAGTATTGTATTACCTTTTGACTTGAGTTCAATCCCCAAAGCCAAAGTGTGGAAGGAGAGAGCTGATTCCTGCAACTTCTTCTGACTTCTATAGCACTCACATATATCGGGCACATGCATGAGTATGCACACACACACACACACACACACACAGATCGAAAATAGTTGTAATAAAAAAAATTAA	ATGGATGTCATGTAA	TTGCGGGCGTGCGGACTCGGCTTCGGGCCGAGCGCTTTGAAGAATTTTGCAGAACCCTGCTACCTACAGACTCTGCCATGGATGTCATGTAAAGAAACCCCGGATGTAGTAACGGACAAAACATGAGTCAGTTTGTGTTGTGGCATTCAGATCTGAACACACTGGGAGAGGCACTCACAGTTAAGAGATTACCTCAAATCTGAAATAAGGCTTTGGACTTGTGAACAGTATTGGAATTGTTGA
ENSMUST00000189386.1_2310040G24RIK-001	CCTGTGATGC	CTTTACATGG	TAAACTGTGC	ATGCAAGACCAGGAAACAAAGGGATTGGGACACCGGTGGCCTCCGTCCTCACTAAAGCTACTTGCTCTCTGGAACTTGATAGAACCAACACTGGTTTGGAGGATGATGCCTGAGATTCCACCAGCCCTTGGGAGTCGGGCCAGGACTGCTACGATCTTGTCTCAAAAGAACAACACGGAGACAGTGAGATGGCTCAGCAGGTACAAGCGGCTGCTCTTGCATGAGGACCCGAGTTTGATCTGCAGATCCCACAGTGAAAGAAGAGCCAATTCAAGATTGTCCTCTGACCCCAACTAA	ATGGGCACACAGTAA	GTGCAGCAGATGGAAGAAGAGGAAGCTAAGGCAGCGTCTCTCCTTACTAAGAATAAAACTGGAAGCGTGAGAGAGGCTCAGCTAACCAAGTTTCTGCAAGAGGAGGCGTTCAGGGCCCAAGCAGGTCAGCACGTGGTCCAGGTTGGTGCTCCTGTAAGGAGAAAGTCGGGATGA
ENSMUST00000183297.7_PVT1-003	AGCTGGATGG	CGTCACATGG	GCAAAGCTGT	ATGGATTCTTCAGCCTGGATGCCCACTGAAAACAAGGACCGAAACTAAGAGGATTGTATCTCTACCCTTGACTCAATGAGAATGTTTGTTGTCATCTCTCGGGCTACCTGGAGCTCCCTCTAAAATTATACCCTTTAAGCGTTCCAGAAGGATTTTGAGATCCTTTCCTAAATCAAAGGTGGAATATTTGGGGATTTGGAAAATTGAGATGTGAAGCGTTGACTTAAGAGATGCCAAGTAACTCAGCAGATGTCACACAGACGATAAATAGCAAAGATGGAAGTCTTCATGCCGGAGGCAATCCTATAAGACAGCTGAGTTCTGCAGAGCTGGTAGGAGACAGACTTGCTCAGGTGATAGATCCAGCCATGATACTGACCCTAAGAGAATGAGACGCTC…	ATGGACTCCATGACTGGGAAAAACCTCGTGGTGGCCTGCTCTCAGTGCTTGGATGTGTGCTAG	CTGTCAGGAAATCAGAAACGTCACATGGACTCCATGACTGGGAAAAACCTCGTGGTGGCCTGCTCTCAGTGCTTGGATGTGTGCTAGTTACATCTCGGAGGTCTGATTTTCTTAACTCTACTACGGTAAGAAGATGCCCTCCATCAGCAGGCCGTGTCTGCTGGGACCTCTCTGGAGACTTCCTGAACCCTGTGGATTTACAGTAAGATGCAGTTTCCTGGGGAGTAATTCTGGTGGATACAAATTCCGGAGTATTACACCTGGCTTGCCTGGAGATGTTACAAGTAG
ENSMUST00000186597.1_GM10138-001	AAGCACATGC	GAACCGATGC	TCCTCGGTGG	ATGCTGGGAAGTTTCCTTGATTGAAGATGAGGGGATTTGGTGAGATTATATCCAAAGGTCTATAAAGTATACACATAATCGAGTTAGGTAAAGGTTTCCAGATTAATGCTTATACTGGTTTATAGAGGGCGCTTACACAGTCTAGACCTGACTTTGATCATCCCGCTTAATTTGTAGCCATTTCTTGGAGCTCTTTGACAATGCTTCCTACCCTTCTTTAATGTGTTAGCGGGTAGGAAATAGAAATTGGGAGGGGGGTCTTCATTACTTTTAAAAAATAAGATCTTGTGGCCAGGAGACGTTTCTTTTTTGTTGTTGTTTCACAAAAGGAGGAAGTAGAAACTGAGCTGTCAGCTAGTATGATTATGTGTCTTAGAGAAACTGGCATTTGCCGTCCAG…	ATGCGCTCTGAGGGCGGCTCTGTGTCCCCACGCGCCGGCCGCGGGGAGTCTTAG	GTGGCCGCCGCTCTCATCCGGCGGGTCATCCCTCCTAGTCCTCCGCCGGGCCAGGTCCCGGGGACCCTCCGTCACCCAGCGCGGAAGCCTGACGATCCCCGCCCCGGCGGAGGAAGGTCCGGGACCACCGCGCTCTTCCCCCGCCAGCCGGCAACCGAGCCGAATGCGGAGCCCCGCGATGCCCGTGTCTCCCGGGACAGCGGGACGCTCCGCACCACCACCATCTTCCCACCCCGCCCTCTCCCTCCCGCGGCGCCCGCGTACAGCGCGTTACCTGGGTCATCTCTGAAGAGATGGCGAAATTCATCTCCAGAGCTTCGACGGGCTGCAGGCGGAAGGCGCTGGAAGGGGCTCGGGGCGACCGGGCGGGAGGCTGCGGGCTGAGGAAGACCAGTGGGT…
ENSMUST00000181259.7_D330041H03RIK-003	CTGCCGATGC	CGCGCGATGA	CTCGGGTTGC	ATGCTCTGTGGGATGACATCTGGCTCAGGATCAGATCAGCCCGGTCCACTGTCCATACTGGAAGGAACATTGACATCCAAGGATGCCTGTGCAGTTGCATTGGGAGCCAATGGTCTCAGCACCTAGTCATAGCCAGTATCTTCCCTTCATGAAGGTATTTGCAACTTTGCTGCTCATTCCTGGCAGCCTGGAAGTCCTTGTTGCTGCTCAACCCTGTTGGCTTTCTTTCCCCCCCTAGGGGAGCTTAGTGTCATATGTAAACATAGACAGGTCCCTGGGGTCTCTCTGGATAAGCACTGGAAAGAAGCTCAATCCCCCAGGCTAGCTGCAGTACCAGCTGGGACCAAGGCCTGTCTGTGTGCACAGCAGGATGGGGTCTGGGACTGTGGTTCCAGAGAC…	ATGATTGGCTGA	TTGCCTCTGCTGTCATTAGGATCTAAGGCACCCTGCTGAGGCCGCGTTATTGTAGTAAAGGGACAGGCTGGTACGGACGTACACTGTAGCTGTCTTCAGATGCACCAGAAGAGGGCATCAGATCTCATTGTCTTTGGAAGAGCAGTCGGTGCTCTTAACCACTGAGCCATCTCTCCAGCCCACGTATAGTCTGAGCCTTACTTATCCCAGCATGTTGCTAACCTATGGAGGCCAAGATGGCTAAGGGCCACCAAGCTAGGATTTCCGGGGACCCAGGGTATCTGTAGCCCCAGTTTGCTGGAAGACACATGAATTGCTGGCCGCAATTGAGGGCATTTGAGCCTTGCAGTGAATCCTGTAAGCTTCCTCTCTGCTAGGAAAGCCAACTCCTGCTTTTGT…
ENSMUST00000181214.2_2610203C20RIK-002	CATACTATGG	GATTAAATGT	TATGAGCTGA	ATGGCTGCTGCCAGGGGTCAACGTCAAGCCAGACAAAGGTGCAGAAGCTTCCTGAAGTGTAGTGATAAACTGAGTCAGGAGACAATAAGAACAGCAACGACACAAAAGACAACGTCCTTGGAGGGAGCCAAGTGGGTTTGCTTAAGGAAGGATGCTCCCTTAAAGAGAGAATGGGAAATCAACCTTTAAAGGATGTAAAAACAAAACTAGATAAATGGGAAGATAGGAGAAAATAGAGTCCTTAATGCAAGCATAAGGGTAAGCAGCAGACGGGCAGAGGAGATCCACATGGTGAGTCTTGGAGACTACACATATCTCGTCTTGATTTTGCCTGACACTTGGAACCGCTGTCTGTGTGTCTAGTAGAGATGCTGCACACAGGTATCTCCCCTCCCCCAC…	ATGTGCTTTCTCAAAGGCAGCCACTTCATGCTGCTATGTCGAAAGGGCTATTATTATTATTAA	CTGAACCTACAGAGTCTGCACAGGAAAGCGCCGCTTCCAGGCAGAGGAGGTTCGAGAAAGCGACTCTATCAGGTACAGCACTAGTAGCTGTCTGTGAAGATGGAGGGGGATTACGCCTCGGATTCTTCTGAAATATTGGCCAAAGGCTTCAAAGGATCCGCAGCGGGAGGCGAGGGTGGGGGAGCATCTCCCCAGCTCGCACCCACCCCTTCCCACTTTGCGTCTACCAAATGACAGGCTGGTGCTCGCTCTGGGTGATTTTGGCCTTGGCCTCAGCCAAGCAGCTGATGCAGAGGAGGGCCAGCTTTGCAAGACTGACAGAACTCTGAATGCTAGAGAAAGAAGAAGAAAAAGAAAAAGAATTTTTTTTTTCCGAGCAGTCCTTGGGAGATTTTCTCG…
ENSMUST00000176201.1_GM20707-001	AGTTTCATGG	GAAGTTATGG	AGTTCTCTGG	ATGGAAACTCCCTCCTGGAGTCTGGCGCCCTCCCTAACCCATAAATTAATTTTCCACTCCCGTGTTAGTCTAGTGTATGGATCCACGTACTCTCTATTTAGTATTACCCTATTATAAGTGCATTTTAAGTTTGAATTCTGACATAGCTAAAGCCTCCCCCAGTGTTCCAAGATCCCAGATAACAGCAAGGACTTTAACCTATTCAGTAACTAATTAAGCATTACAATACAGGAGGCCATTAACTCAACTGGTCTGCAGAAAGAGCCTGGGAATCTCACTGAGATAGAAATCTTTAGTACAGGCTACATTCCATGCCAAGAGCAAGTTGATATACTCTGCTGATAAATGCAGATTCTCCAGACAAGATAAGATTTAGCAAGGCCTAGGAATTTAGGGGTC…	ATGGAGGGAGACTAG	CTGGTAAACACTCCACAGGAATCCACAACACCAGGATGAATGGCAGTATGGGACACCCAACCATCCAGGGAAAAGTAGAAAAGGGATGAACCCTGCTCCTCCTCAGAACTTTTGGGTGAGGAGGCTGCACTTGTAGGAGATAAGTCTCTACTCGTCTGTGATCCCTGTATTCATACCATTTGCTTTATACGCTATTAAGTACAAAATATTTCCGAGGCATATGAACAAACTGTCCCATTTCAGCAAGGAAACTTGAGCTAACATAGTCTTAAATGATTCAGTACTCTCAGAAAAAGTATATCCTTGCTCAATGAGAGCAGGGTGTCCATTCTTGCTTTTGATATGGGGTTCATTGGAAACATTTGGGACAACTTAAAAAGATCTTTTGACACATCCTGG…
ENSMUST00000215356.1_1700048O20RIK-002	TTGAAGATGA	GCGTGGATGG	CTGCATTTGC	ATGAGGCTGTGTACTTCACGGAGCAGGAATTGGCCAGCTTGACACTTGATCAGAAGGCCCTGCACGAGGAAGTGGTGCTTGAGAACTTTGCACATGTGGCTTTGCTGGAGTATATTGAAAAACTGAGGAAGTATATTCAGCTGGCTGGAGCAGAAACATCCAGGATGGAGGCTTTCCTCTAGGTCAGGTGTACCAGGAAGGCAGAGCCATGTTACTGCTCCTAAGTGCAGTCTTTTCTGTAGTCATGCATATTTCTTTAGATGTAATGCTTTTTAG	ATGGTGAGAGGCCGTTAG	TTGCTACAGAACTGAAAGATTTGATCATGGAAGATATCACCATAAAAGCAGAGCCTCAGGAACCAGTGA
ENSMUST00000129245.7_MEG3-005	TCGGAGATGT	TCAGGGATGA	TCTTACCTGG	ATGTCCCTTTTGGGGTAGTGGGGACATTAGGAGCAACCTCCTAGGGTTGTTGTGAGAATTAAATGAACTGCAGCAGCCTGAGGCAGGGCTGGGCAGAGACCTCAGCACATGTTTGTTGAAAGGTTTGCAGGTGGATCTAGTCCTCCCGTTCATGGCTCATGTGTCTCAACCATTCTCTCGCAGACTCCTGCAGCCCCTATGCCCAGGGCTCTCCTTGCGCCAGGTAGGGGCTCTTTAGACAACAGGATGTCCGGGAGACTTTGAGTAAGGACACGAGTGTGCGGTCATTTCCAGGGCACTTTCTACATAATGTGACCATGTTATTCCTGTCATTCATGTGTCAAAGGGGGTAGCCTAGTGTCTAGAGAGGAGGGGTGAATTGGCATTGATTTTTATTTT…	ATGACATCATCGGCTCACACCAGTCTTCCAGGACCACCTTCTGGATGCCAAGGCTGCTGCTCGAGTACCTGCTGTGCACCTCTACCTCCTGAGCCAAGGAGCACGGATTCCAGGAACCCACTACCATACAGAGCAACTCCTTGTGGACCCCCCTGGGATCAGGACAGCGAGGGACAAGCGACAAAGAGGATCATCAGTGGCCAGCTAGTTTCTCTGGGGTTCAAACCTTGA	CTGGCTCTCTCTTCAGGGATGACATCATCGGCTCACACCAGTCTTCCAGGACCACCTTCTGGATGCCAAGGCTGCTGCTCGAGTACCTGCTGTGCACCTCTACCTCCTGAGCCAAGGAGCACGGATTCCAGGAACCCACTACCATACAGAGCAACTCCTTGTGGACCCCCCTGGGATCAGGACAGCGAGGGACAAGCGACAAAGAGGATCATCAGTGGCCAGCTAGTTTCTCTGGGGTTCAAACCTTGAACCAGTGCCCTAGTGAGGGGGCACTGGCCATGGCCCTTGACCTTTGCTCTGCTTGTGTCTTGAGTCTGAGCCCTTTCCTGTACATCTGTGCTCGTGTTCATCTGCTAGTGAACTGGAGTGCTGCCCTCCCCGAGGAGGGTCGTCCCTTGT…
ENSMUST00000211969.1_RP24-178J22.1-001	TTTGGAATGA	ACCAGAATGT	TCCAGGGTGC	ATGAACTCAAGCTAGACAACCATATTTATAAAGCGATCTCATTGAATCTTGTTTAATTCTTAATAAGTGAGGTGAGGAAACTACAGCTCAGAAGTTTAAAAGAAAATGGGCCAAACATGAACGAAGATCCACAAAAAAATGACTGGACATAGATATTTGCATGTCCTGTCATACCAGCAATGGGCAGCTGGTGGGGGCGGGGAGGGGGGGAGGGGGAGGGATCAGAAGTCTTAGACTACTTGGTAAGTTTAAGTTGAGCATGAGCTATGTGAGAGCCTACTTCAAAAAAATTAATTTTAAAATGGTTGCACATGGTGTCACACGCCTTTAATCCCAGCATTCAGGAGGCAGAGGCGGGAGGAACTCTATACATTTGAAGCCATCCTGGTCTACATAGCA…	ATGTTTTTGCCGGACGGCAGCTTGGACCTGGCACGGGTGGACACTTCGCTCAAGATCGAAGACCTGCGGCGACAATGA	GTGCCCTCCCAGGCAGGCAAGCGACAAGCAGGCGCTAAGGGTGGAGAAGCCTGGGAACCAGTGGGAGGGGCGCCGCCTGACCCACCCCTGCGCCCCAGGGCAGTACCCCGCTGCTCACCGAACACCAGAATGTTTTTGCCGGACGGCAGCTTGGACCTGGCACGGGTGGACACTTCGCTCAAGATCGAAGACCTGCGGCGACAATGACAAGAGTGGTCAGCGCGGGACCGCCTAGGACCGCTCGGCCCACGACTGCCCATCAATGTCTGCCCACGGTCCTGCCCGCTCCGGCCCGCTCCCGGTCCGGCCGCGCCATCTGCGGCTCTATACGCTCCTCACCATAGACTCTGGCCTTCCTCCTCTTCACTTGTCAGGTCGCCGGCGGCCGCCACTGCGGGC…
ENSMUST00000145042.1_5930430L01RIK-001	AGCTTCATGG	TAACTAATGC	TCAACCTTGA	ATGGCAGATCTCCTCTAGAAACTCAATGTGTATCTTAGGGTTATTCTCAAGGGCTGGGGCTGGAGCTTGATGAGAGAGTCATGGCCTAGTTTGTGCAAAGCACTGCGTTCATTCCTGAGACACGTCCTTCCAAAATCTGGGGTTCAAACAACTTAAAGGTACTTGCGGTAAGCTCACCTGGACATCATATATGGAATAATTGTCCGTTATAAATTTCGAACAGTAAAAAAAAAGTCTCTTCTGGGATTGCAGGACTCAATCCCGGGAAGATTCCTACCTCCAGACTAACACTTGGAAGATAAAGAATGAGGGAGCTGACAACCTCGTTGCAGAATTCTGCCCAGCACTGACAGCCTCAGCGCCCACCCTCTGCTTCTCAGGATGACCCTGGGAGCGCCT…	ATGCTTTCTCCCAGGGAGAAAAATGCTGGCTTTAAGGAGGCCCGGACGTCAGAATTGCAATAG	TTGATGTAACAACTGGCCAGTGCACCCAAACCACTGTAGGATTCTAAGATAGTATTGAAATATTGTGGCTTTAATTGCTGATACTGGGTGGGCAAAACTGAGGTCATGATTTTATTTTATTTTATTCTAGATAAGAGTCTCATGTGATCCAGGCTGATCTCTCTGTAACTCCCAATGCTCTTCCCTCTATTTCCCAAACTCTGGGTTCATGGGCACGCATCCTTGCATCCTTGTACCTGGCCAATGTCTCATCTTAGCTGCCATTTCCCTATTATTGAGGGAATGAAAGAGGATGAAAGGAAGATTCTAGTGAAAAGAGAATATGCCATGGAAATGTGATCCAATATTTTGTATTCCTTCAGTGAGTTGAAGCATAAAAAAAAAACAAAAACAAAAACA…
ENSMUST00000180432.8_PVT1-004	CCCAGCATGC	GAGCACATGG	CCGTGTCTGC	ATGCTCAAGAAGAGCTTCCTTGGAGGATGAGAGGCATGGGAATCTAAGTATACCCTTTAAGCGTTCCAGAAGGATTTTGAGATCCTTTCCTAAATCAAAGGTGGAATATTTGGGGATTTGGAAAATTGAGATGTGAAGCGTTGACTTAAGAGATGCCAAGTAACTCAGCAGATGTCACACAGACGATAAATAGCAAAGATGGAAGTCTTCATGCCGGAGGCAATCCTATAAGACAGCTGAGTTCTGCAGAGCTGGTAGGAGACAGACTTGCTCAGGTGATAGATCCAGCCATGATACTGACCCTAAGAGAATGAGACGCTCTGCAGAAGACAGAAGATTCCTGAAACTGGGAAAGGTGCCTAGAAATCCTGATAAGAGTGAAGAAGGAGCTGGCAGAGC…	ATGGACCCACTGGTCAAGCGGGCTCGGCAAGGCCAGGATGAAGAGAAGCTACGAACTTAG	CTGCTGGGACCTCTCTGGAGACTTCCTGAACCCTGTGGATTTACAGTAAGATGCAGTTTCCTGGGGAGTAATTCTGGTGGATACAAATTCCGGAGTATTACACCTGGCTTGCCTGGAGATGTTACAAGTAGCTGGATGGATTCTTCAGCCTGGATGCCCACTGAAAACAAGGACCGAAACTAAGAGGATTGTATCTCTACCCTTGACTCAATGAGAATGTTTGTTGTCATCTCTCGGGCTACCTGGAGCTCCCTCTAAAATAGAGCCGAGTTCTGTCACCACAGACATTGGCAGTGGCACTTGCATGCCCCTGGCAAGCAGTCTATCCTGAGGTGGAGGAAGTTGCCCTTGAGTTCTGGCTGGTAACCAGCACAGGGGCTGGGACACTGCCTGATTGAG…
ENSMUST00000143821.1_A430018G15RIK-001	GGCAGAATGG	GCGCCAATGT	GGAAGGCTGC	ATGGACACTCTCACCAGGACTTTCCCCTCCAAACATAGACTGTTTTCTCTAGAAAAGAGCCTCAAAGCCTATGTCGGGAGTCATGGCTGCACCCCCCGGGCGATCCTCGGTTCCTATGGGGCTTATAAGTGTCCTGGTACGAGTCCGGGTAATCTTCTTCCACCAGAGGGTAGTGGTCTCGGCTGTGCTGGGAGCTGGAAGACAAGCGGTTCCTACTCTTGCGGGCCCTCTCATTGTGGTAATTTTCATCCGAGGTCATTAGGCTTCGTCTTTCAATTGGAGAATTCTCTGTAGAATGGTTGCTGTGTCTCATTCGCTGACTCTAAGAATATCAGACAGTTCACTGGTTAGATAAGGTCAGCTTCATTTAGCTAAACATGCTAACGCGTGTGTGTGTGT…	ATGTCGGGGATTTGA	CTGCGGCGCTTTAGGCGCGCCAATGTCGGGGATTTGAGGTTGTTTCTAAGTCACAATGCAAATATGTAACCATACTCAACTCCAAAAGTGCCAGGTTTGGACCCCGACGATGGATGGCTTCTTGTTAAACTCACGCCATGAGAAGCTGTGGATCGATTTCAAGAAAACCTAGCTGACGTTGAAGAAATGAGAACATGCTGGGAGCATTTGAGAACAGTGTGA
ENSMUST00000127555.1_TMEM134-007	-	-	-	-	-	-
ENSMUST00000184504.1_LOCKD-005	CACAAAATGG	TCACGGATGT	CACAGGCTGC	ATGGAGAAGGCGGAAGCAACCTGAGGCGTCCTCTTTGTCTGTAAAGATAGAGAGTCCATTGTGGAAGGGGGAGATACAGGAACTATATAGGCGAGGCTCTACCGGACTGCATCTCTTATCTCCAGAATTCTTTTACAGAAAAGAAAAAAATAA	ATGTCCAGGGAGCACGGGCACACAGGCTGCTGGCCAGAGGTACTAGGAAGGTACAGGCGGGAGTTCGACGAGGACGCACCTTCCCCTGTCTTGGAAAGGTAG	CTGCTGGCCAGAGGTACTAGGAAGGTACAGGCGGGAGTTCGACGAGGACGCACCTTCCCCTGTCTTGGAAAGGTAGACTTGGGGAGGGCGGGAGCGGGAGGCTGCTCACAGCGCTGCTGGACTCTTTAA
ENSMUST00000185650.1_SNHG4-004	AGTACAATGA	GAGGCGATGT	CGATGTCTGC	ATGAGCAGTTAGGCTCCCCCTTTTCTGTTATTCATGATGATTTTCTAAGAAATGCCTCAATTTTAGGCAAGTAGTGATCACTGAATGAATCTGGTGTTTAATAGAGCCAACATAGTTAGCTTTTGTGAGAGCATCCTGGTTTCCACAGGGAGACATAACCTTTACCTCCCTCATATCCTGAAGGGTTGGTGGCAGCCCCCACCTGTGTCCTTCCGTTTTCCCTGTGGACATGGGTGCTAACCAGGCTGCCTTACTTAACACCTACCTCGGCGACCCAACAGGACGCCCCGGGACTTGAGTAGCTCAGGGATAGTTGTAGCTGAGCTATACACAGGCTTCCTTAACCAGTTCCAGAAGTCTCTTACCTGACCCCCTGAATGTTTTTGGGGGTGAAAGCGC…	ATGTCTGCCCTGGTAAGTACAGTTCGGCTAGTTCCGGTTTGCCCCAGCTGTAGGCAGCTACCTAGGTTTCCTTGTACCTAG	CTGCCCTGGTAAGTACAGTTCGGCTAGTTCCGGTTTGCCCCAGCTGTAGGCAGCTACCTAGGTTTCCTTGTACCTAGGCAAGTGTTACACTGCTGGGAGAACAGCAGCCAATAGCTGGTTGGCATTCTGGGCCTGGTTCATGCCACCTCTGTTGTTAACTATACCAGGATGTCAGCATAGTTGCTTACCCAGGAAGAGAAGCGCAAGCTCTGCAGGAAGAAACCTGAAGTCCAGATCTTCCGACATGGAGGTTACTTAAATCACAACTTGGAAATGGAACTGAGTAAAAGCCACTGAGGGAAATAAATAGGAAAAAAAAAAGTCAAGATTTAGTGCCTGTAAATGGTTGGGAGCGGACCTGAGGCAGTGGAGGGAGTTACTAGACTGCACGTTCACTAA…
ENSMUST00000161461.7_GAS5-004	AATGAAATGG	GCAGGAATGG	AGTTCTGTGG	ATGGTGGAGTTTGAGGCTGGATAGACAGTTTGAAAGTTAACTGGTTGCATGCTTGTTCATTTGGCTGGCTTGCTTGGGTACAAATAATGGTTTGAATAAAGAAAGGTATTAATGGGTCACCTCAAGTGAAGGCACTGCAAACACAATGATTGGTCATTCTGAATTTCCGGTCCTTCATTCTGAATTTCAAAGGCTCCTGTGACAAGTGGACATGCAGTGACTGCACCTTTGTTTCTGAGGTGCCTGGATGGAGGCTCAAATAGAAGATGGTGTCAGATATATTGTGTTAAAATTTTACCATTAAAGTGTATTATAACATGA	ATGGCAGTGTGGACCTCTGTGATGGGACATCTTGTGGGATCTCACAGCCAGTTCTGTGGCAAAGGAGGATGA	GTGGCAAAGGAGGATGAAGGCTTACGAGGACTCGTCAGGAAGCTGGATAACAGAGCGAGCGCAATGTAAGCAATTTTGTGTGTGCATGTGGTCCCATTACAAGGAATACCCAATGGCAAATGAGCACTAAAGATCCCTCAACCCACACATTGAATGTATTGTTCCCTGAGAGCAATTGTAGATAGAGGAGTGGGTGGGAAGTCTGAAGTCAGGGCATTGTTTCTGCGTATCTGAGGAGGCTGGTTTTTGATATGTGGGAGCTAGTGGTCGTTAACGCATTTACCCCCTATTTGGTGGACTCTGGTTCCCCCATCTTAAGTGCTGAGTCAGGGGCCTAACCGGGCAGCTTTAACTATTTGTTTGTTGTAGGTGCTAGAATAGAAGACCAGAAAATGA
ENSMUST00000174338.1_GM20544-001	GGAGGGATGA	GGGGGCATGG	CCCACGGTGG	ATGACCCCACCATTACAGGCAGGGAAGGACTGACCAAAGAGACAGAAATGTAGTCTAGGAAATGTGTCATCTTAGAAAGGAACGGGAAGGGGCTGGAGAGGTGGCTCAGAAGTAAAGAGCAGTGGATGCTCTTTCAGGGGACCTGAGTTGGCCTCCTAATGTCTTCAGGTACCTCCTAACTGCATGTAACTCCAGCTCCGGGAGATTCTGGATTCTTCTGGTCTCCACGGCACTGCGTTCACGCGCACGCGCGCGCGCACACACACACACACACACACACACACACAAATTAATCTTAGAAAAGCATAG	ATGGAGCGGGCGAGTTTGGAGCGGAATGAGCCGGGAGCCCTACGTTGTGGAAGGAAGACAACAGTATAG	GTGGAGGGAGGTGGGAGGCCGAGACGGCCCCGGGGGTCGGCGGAGACCCAGCGGGAGCAGGGGGAAATCGGAAGAGCTGGGGGCATGGAGCGGGCGAGTTTGGAGCGGAATGAGCCGGGAGCCCTACGTTGTGGAAGGAAGACAACAGTATAGGACCATCAGCAGGACCGGACAGAGAGGGGCACGTAAGCAGTAATTACTGGATGGCATAGTAATTCTACTAAAAATTAAAATGCCACTTATTGGAATGGTGTGTGA
ENSMUST00000180958.1_GM17690-001	AGTCGCATGG	GAACGGATGT	CCCTAAGTGT	ATGGGGGTGTCTGCAAGCACCTGACAAAGGGGAGAACAAGAGCCAGAACAGGACACCAAGGAGGGCAGGGATTAAAACAGGAAGTGAGAGTAGAGTAGGGGTTCAAGGCTGACTCTCCTGAGTGTCCACTCAGCCCAGCAGCCCATTCAGACCGGGTTTGTGTCTAGTGGGCTAGGCCTTATCATTTTCTCACCTCTTCCCTTTAGTAATGTTAACCCACTCCAGACAGAAAACCTAAAGTGTCCTCACCTCCTCACTGGCTCCAGTGTCCCCGAGCCTGGTCAGGAAGGGGTGTCCAGCTGCCACCCACTCTCGCTGCACTAGTGACTGGAAACCAAACAATGTCCGGGCTTCCGGAGCCAAAAGCAGCTGGACGAGTGAGGAGAGGAGGCCATTGAA…	ATGTGCTCAGCCCGTCTCGACACAGTTAACTAA	GTGTCAAATCTCCGCTTATCTTGGGAAATCTGGGACACGAAACCGGGTTGGGTTGCGGGCTGGTATCGAAGCTTTAAGGAGCAGACATGGATCTCTTGAGTTAAAGGCCAGCCAGGTCTACAGAACGAGTTCCAGGACAGCCATGGCCACACAGAAAACCTGTCTCAAAAAACAGAGTTCCAGCTGGCCTAATAGACACATAGAGACCATGTCTCAAAAAAGGTGTGCGGACCCCTTCCCCCATATTTTATGTGTATTTCTTCCAGGCCACGCCTGACTTGGATCCTTTATTTCCTTACAATAATTTGGGTGTTTTTCTCAGTTCACACCCTCCCCTCCACCCCCACGGCTTTGCTGAGATCTTCATTCAACACAAGAAAATACCAGCAATGTGTAGAA…
ENSMUST00000204738.2_1600020E01RIK-003	TATGAGATGA	GCTGGAATGG	GCCCTCGTGT	ATGAGACAGAAGTGTCCTGGAGGAAAGAGATCAAAAGCGAGGAGGAGCTTGGGGGCCCAGAAGCGGGAGCAGGATCAGATTTCTCCTGTGTCCGTCCATGGCTGGATCGGTGGAGATTGCGTGGAGATGTTTGCAGCTCATCCAGAGCACGTTTAATCTATATTTAGAAAACAACCAAAAGGAATTTAAAAGTTGAGCCTGTGACTAAAATTTTTAGCCCGTGACTATGATAATTTTTTTAAAAAAGGTTTAGTAGCCAGTGGTAATTATAACTGCTACCAAGGCCTAATAACTTATCAGTTCAACTTTGAACTCTGAAGTCTTAGTGTTGTGTGTGGTCTATAAATCTCATTTTTCACATGCCTTAAATCACTTCCTCAGAACTTTACAACTTAGGTT…	ATGGCGTCCACTTACATAATGCTTTGTTTGCACTTGGTCGGCTCCGGTTAG	GTGTTTTATGTCCCACGATAGTTCCCGAGACCTTAGAGGAGCGGTGCGCACTGACGGCGTGCCGGCATGGCCCCCCGCATGTCCGCGCTGGCTCGCCCGCCGCCTGGACCACGCTTTCGGGAGGCGGCCAAGCCTGGGCGCCGCCGCCATCTTGGGAGGTCGCCCTGACCGAGGCCTCCCGCCGGGAAATGGCCCTCGAGACGCTGGAGAGCGCCTTGTGCTTTCTTTGCCGGCTCCTCGTGCCGCCGCCATAGTCAGCCTGGAGGAGGTCGTGTGAAGGAACGTGTTGTTTAATACTTGGCCGAAAGGACCAGCGTGGCGTTCCTCACCCCACCGCCACCCCACCCCCGAGCGGGGAGGGCTGGCGGCCATGTTTCCCAACAAAATGGCGACACGTGT…
ENSMUST00000135257.8_TMEM134-015	GGGGCCATGA	GCTCAAATGG	GCGGCGCTGG	ATGAGCGCCGCCCGGCCCCCAGTTTAG	ATGGCGGCGGCGCTGGGCGCCTAG	CTGGGCGCCTAG
ENSMUST00000038032.4_5033430I15RIK-001	CAGTCGATGG	CCTTCTATGC	CCCGGGCTGG	ATGGTGGTTCTCGGGGAAACCAAGCGAAGGAACGCTCCCCCACCCACCTTGTCCCGGTGGCTAAACGCAGACGTGGACTCCCCACCCGGCCCCCTCCGGCTACACCTCAGCCAAGCGTAAGCTCGAGGGAAGAACTCTTCTCTGGAGGCGTTCACCTTGCCAACAGGTGTGGCACCCGAAAGAAGAGCCATCACATCCCCACGAGGGTCGCTCAGTGCCGCGTTCTCTTTGCAGCAGAAAATTCTTGAAGACCAGTAGGTGTCAGGCCAGCATCTGACCTCTTTCAGGTGCTTAGAACTGAGAGTCTGGAAACTCGATCCCTTGGTCTCGCTGGAAGCCACTACTATTTATTGACTCTAAGCCGGATTTGAGAGACCTTTTGGCTCCGTTTACGTATGA…	ATGCACCCGGGCTGGAGCGGCGCTCGCTCCAGGGGAGGCCGGGTTGTCTCTCCGCAACTGTGGCTCCGGATCCCCGACACCGACCGGAGGGGACTGTGCCTTCCAGGGCTAACTGTGGATCATTCATTTCATCGCAAGCGAGGTAACCTGTGCACTGAGCAGTCAGTCGATGGTGGTTCTCGGGGAAACCAAGCGAAGGAACGCTCCCCCACCCACCTTGTCCCGGTGGCTAAACGCAGACGTGGACTCCCCACCCGGCCCCCTCCGGCTACACCTCAGCCAAGCGTAAGCTCGAGGGAAGAACTCTTCTCTGGAGGCGTTCACCTTGCCAACAGGTGTGGCACCCGAAAGAAGAGCCATCACATCCCCACGAGGGTCGCTCAGTGCCGCGTTCTCTTT…	CTGGAGCGGCGCTCGCTCCAGGGGAGGCCGGGTTGTCTCTCCGCAACTGTGGCTCCGGATCCCCGACACCGACCGGAGGGGACTGTGCCTTCCAGGGCTAACTGTGGATCATTCATTTCATCGCAAGCGAGGTAA
ENSMUST00000146227.7_5530601H04RIK-011	GAAGCCATGG	TTCAGGATGC	CTGTTCTTGT	ATGGTAAGATTCAAGGTTTCACAGTCCAAGCTAATGCCTGTGGACACTTGACCAAGTGATCTGAGAAAATTGGATTTCTGGCAAAACAAGTGTACCTAGACTCAGGCAAGGGTGGAGAACAGAGGGCGACTAGATTAAATGGAAAGAATGCCCAGGCATCCCATTGCCTCCCTTTGACGTTCCAGAACTTCATCAAGACAGTGATGAGCTACATGTACACCTGGAGGAGGACCATGCAGAATACCATCCAGCGCCATGAACACTAGTCAGTCAGTCAGTAATGGTGGGCTTCTTGGTGTGCTCCAGCTCAATTTTCTCATGTTTGATGATTAG	ATGCCAGGGATGATGGGAAGCCTGTTCTTGTTTATCGGAAAACATCTGAGCCCATGA	TTGTTTATCGGAAAACATCTGAGCCCATGAATTGCCAGACCCTGGATACCTGAGACACATCCACTTGCTTCTCAGGTTTGGAGTGCATAA
ENSMUST00000152342.2_GM44641-001	-	-	-	-	-	-
ENSMUST00000181034.1_C330013E15RIK-201	CTGCGCATGA	TCGGAGATGG	CAGTGCCTGC	ATGAGTGTCATGGGTTCACGCCGACACACATATAAAAATAAACATTCGAGAAGAAAAGAAAAACTGATCTAAAGGACAGGTTACAGACTTGAGTTTTGTGTTCGGCCTCCCAGGTTCCGGGTCAGTATTTCCATTTTGGTTTCCTGTCAGCACACAGAGCATCCCCTAACTAGGCTGCGCTAA	ATGGACCGTGTCCCCGCGCCCCGCCCCCTGTCCTGA	CTGCGAGACGCAGCCCAGACCTCAGACCTTAGCCTGTCCGCCGTTCTGGTCCTTCCAGGCCTCTTGTTGAGGGCCCAGCGCCTGGCTTCGTGCTCGGAGATGGACCGTGTCCCCGCGCCCCGCCCCCTGTCCTGAGATAGACCGTGCCCCAGCACAAGCTGAGGGGACGCAGCCAGCACCTGCACCCTGGCCTGGCACGTCCTACGGGGACCTGAAAACTCCCTACAGATGTTAATATCTGCTGAGCAACCGAACGCGCTCTCATAGATGCACAGAGGAACCGACCGCCGCAGCTGTCTGCAGAAGTTCGTGTTGTGCGTGGTCAAGTAGATGGGCAGGCTTTGGAGGGAGAGGTCCTTGGTGAACGGACTCCTGATTCGTCCGACACCGAAGGCCTTG…
ENSMUST00000185820.6_TCTN2-001	GAGAACATGA	GTTGCCATGG	GCTATTCTGG	ATGACTGTCATTCCTAACCAAGTCTATCAGCCCCTGGGTCCCTGCCCGTGTGACTTAACAGCCAAGGCCTGTGACATTCAATGCTGCTGTGACCAGGACTGTCAGCCAGAAGTAAGAGAGCTGTTTGCACAGTCCTGCTTCTCCGGCGTGTTTGGAGGGCACGTCAGCCCTCCGTCCCATCATCACTGCGCTGTCAGCACTACTCACCAGACTCCTGACTGGTTTCCCCTCCTGTGTGTGCAGTCGCCACCCTCTACCTCGCCGTTCCTTGGTCACTTCTACCACGGTGCCACTTCCCCCAGACATTCCCCCGGCTTTGAAGCCCATTTGCACTTCGACCTAAGAGACTTCGCGGATGCCAGTTACAAGCAAGGAGATCCCATTATGACCACGGAGGGG…	ATGGCTGCAGGCATTTAG	CTGGGTTTCTGAGGCAGGCCGGCCCGGGTATGGGCTCTCTGTCACCGCTCAGCCTCCTGTGGGGACTCCTCCTGCTGCAGGGCGTCCTGAGGCCGCTGCGCGGGGACCCGGTTTTCATCCCACCTTTCATCCGGATGTCCAGCCCTGAGGTCCGAGCGACCCTGGTCGGAGGCAGCGAGGATGTCGCTGTGTCTCTGAGTCTGCTGCAGGTCGAGGAAGGAGTGTTGCCAGTTCCTACTTGTGGCGGCCGCCGCAATGAGACAGTGGATTGGAATGTGACTGTGAGCCCCCGAGAGAGCACGCTGGAAGTGACCATAAGGTGGAAGAGGGGTCTAG
ENSMUST00000205852.1_SNHG1-013	GAAATCATGA	TATAGCATGT	TCTGTCCTGA	ATGAAAGATCTGTTTGTCCAGGCCAGTGTTTCACCATAAGAGATCACTTTAAAATAAATGATGAAATAATTCTTTGCAATTGCAAATTTACCTTCCTTGCTTACCACATTGTTAACTGTAGGAGCTGATACCTGGTTCTTCCACTGTTAA	ATGTTAGAGTTCTGA	CTGATGGTTGAAAATAACTACTTGTTACTCTTCCACAGGTTTTCCTGGTGACAAATCTCAGGCATTCAAAGGTTCTGTTAGCAGTGCCATACTTGTGGGTTTACAGAGATGGTGTGTCTGGCTGAGAACAAAGGAGCCGTACCAGGAAAGTTGAAGCATATCTTCATTTTCAAGTCCAGGCTAAAATAAGGTCTGAGGAAAAGAATGAGCTGCGTGTGA
ENSMUST00000146671.7_GM13166-002	AGCTAAATGT	GAAGTCATGG	AGACTAGTGC	ATGTACATAACTGTAAATCAACACTAAGAGCACCGGATGGTTAAGGTCAAGGAGATTCTCACAAAGGATCCAGTAATTTCATTTTTTTATTTGCAAACCCTGTTGTGA	ATGGAGGGAGACTAG	GTGCCTAGTATTTGCGGTGCCTGAAAACTTTCTTAAGAAGCAGTTGTTTTGCTGGCCTCCTAG
ENSMUST00000183083.7_BVHT-002	AGTTACATGA	GGGAGGATGG	GAGACTCTGA	ATGAAGTTGTGGACCTCTCAACATGGGTTCTGGGAACTGAACCCAGGTCCTCTGGAAGGACATCGAGTGCTCTTAACCACTGAGCCATCTCTGCAGCCTAACCCCATCCCTTGGAGGCTGAAGCAAAGCAAGTTCAATGACCGTGCGACCTGGCTCTTGTTTGGGCCTAAGGAAAAGCCGACTGTAAGCCGGGAAGCATCTCTGGCAAGAACAAGGAAGGATTAA	ATGGATGGAACAGGAGGAGCATCATGA	CTGACCCCAAAGCGATCGAGGGCCCTCCCCTGGCTTCCGTGTCCCTGTGGCAGGCGGTGGTGGTCGAAATCTCTGCCCCTCAGAGTCCTGGGGAGGATGGATGGAACAGGAGGAGCATCATGA
ENSMUST00000214560.1_00R_PGAP2-027	ACGAAAATGC	GTCTCCATGT	CTACGTGTGG	ATGCTTTCATTGTGTTTATCGCGGCATCCCTCGGTTACATGCTCCTCACCTGCATTCTCTGGCGGCTGACCAAGAAGCACACAGATCGCAAGTCCTACAGCTGGAAACAGCGGCTCTTCGTCATCAACTTCATCTCCTTCTTCTCGGCGCTGGCTGTCTACTTCCGGCACAACATGTATTGTGAGGCTGGAGTGTATACCATCTTTGCCATCCTGGAGTACACTGTTGTCCTAA	ATGTCCGGGTTACCGCCTTCTCTGCCGCATTAA	GTGGCGTTTCTGCATTGGCCTGCACTCGGCACCCCGCTTCTTGACAGCCTTCGCCTATTGGAACCACTACCTCAGCTGTGCGTCTCCATGTCCGGGTTACCGCCTTCTCTGCCGCATTAA
ENSMUST00000206113.1_SNHG1-006	GACAACATGA	AAAAGGATGG	GGATGGGTGT	ATGAAGAGTTCGAGCTACCTCCCAGGATGAGTGCAGGTAATTGTCCAAGTAGAGCTTAGGGTTTCCCTAGGGAAAATAGTCAAGACAGACATTGAAGCAGCACAACACTTTTTTGCTGCTTACTATTTGTATTTCTAG	ATGGGTGTACGCTCTCTTTTCAGAATGTGGTTCATCTCAAAGCCCTTTACACTTTGGAGCCAGGCCTGTTCAATTTTACAAATAACACGTTTTGCTTGTAGTCAGGGTGCTGTGACAACATGA	GTGTACGCTCTCTTTTCAGAATGTGGTTCATCTCAAAGCCCTTTACACTTTGGAGCCAGGCCTGTTCAATTTTACAAATAACACGTTTTGCTTGTAGTCAGGGTGCTGTGA
ENSMUST00000177150.1_AA465934-002	TGCGGAATGA	-	GACGCAGTGT	ATGAAGAATCCAGCTTTGAGAACCTGTGTGTAAGTCCTCTCTGGTCAGCAAAGGAATCTGTGCAGAGCGCCATGAATTAGAGGATGGGGGAATGAGTGCTTGAAGATGCCCGAGGTATGGTCCTTATCCGTGTGACATTTGGAGGTCCAGGTGAGAAATCAGGGTTGAAAACTGCATGGAGGATTCATCATTTCTGCCCTGAATTGGAATCAATTCCTTATTGACTTATTATTACTGTATTAA	ATGCAGGCCCGAAGAGGCGGAGGGGAGAGGACGCGGGAAGCCAGTGTGCCCCGGACGCAGTGTCCTAGCGCTCATCGGGTCATCCTCTGCAGCCCAGATTGTCCCTGTCCAAGACTGCGGAATGAAGAATCCAGCTTTGAGAACCTGTGTGTAAGTCCTCTCTGGTCAGCAAAGGAATCTGTGCAGAGCGCCATGAATTAG	GTGTCCTAG
ENSMUST00000167899.2_GM17484-001	ACCTCAATGC	CCCCTCATGG	ACTGGGGTGA	ATGCAAGTCACTCTGTGAACACTTCCCAATTTTACGACCTCACAATTCCTCGGTGACTTAATCATTAGTTTCCCTTAGACAGTGAAAGCCTTCAGAGCATAGGCAAAAGCAGAGTGTGTGTCTATGGCTTATGTAAAGCCCAGCACCCAAGCCAGCACGTGCTATTCACATCGATTTTCCTCTCGCTGCATAACATGAGATTGTGAAATACATCCCTTGATTCTATTTAATATTCAGATAGTTCCGGCAGAAAAGAAGCATTTTCCTGTCTTTTTAAAAAAGATATGGTCCTGGAGAGATGGCTTCTCCTGAGGACCCAAATTTGATTCTCAGAAGTTACAAGGCAGCTCATAACTGTCTGTAACTCCAGTTCCAGGGGATAAGCCTCCAAGGGCAACA…	ATGGGTCCCGGCAACCCCGGTGGGCAGGACTGGGGTGACTGA	GTGACTGAAGGCTCTGTCTGTCTGTCTGTCCTCCATTCCCTCCCTCTATTTGGATTGAGAGGCTGTCAAAGTTATCCCTAAAGCCTAAGAGATCTGACAAGCAGCAGCCTACAGACACCTTGGCTTGCGTAAGGAGAGGTCTACTTGGCAATACTGACAACTCCAGTTTCCTATTCTGTTCAGTCATCTGAGAACCGGAAAGAATCTTGTCACTGCTGCTTTCATTCCTCTGCCGGCTTTTCCAGTTTTTTCCCCCTTTCAAGTTTTAGGTCAGGAGAAAGTTGGAATGTGTTGCTTCTTGTCACAACAGGCGTTTCAAAAGATGGGAACTAACCAAATTAAAGAGTTCTTTGGCCAAATCAGTCACAGGCTCCCCTGCATTCCAAGTTATTTCATAGT…
ENSMUST00000140267.8_TMEM134-001	AGCCGGATGG	GCTCAAATGG	GCGGCGCTGG	ATGGGGGAGTCAGCACCAGGGATTCTGGGCACATGTCTGTCCGCAGCTCGCAGTGGTCCTTCAGCACCATCAGCAGCAGCACACAGCGCTCCTACAACGCCTGCTGCAGCTGGACCCAACATCCTTTGATCCAGAAAAACCGCCGGGTAGTGCTGGCCTCCTTCCTGCTTCTGCTGTTGGGGCTAGTGCTTATCCTGGTCGGCGTGGGACTGGAGGTGGCCCCCTCTCCAGGTGTCTCCAGTGCCATCTTCTTTGTGCCGGGCATCCTGCTGTTAGTCCCAGGAGTCTACCATGTGATCTTCATCTACTGCGCTGTCAAGGGCCGCCGGGGCTTCCAATTCTTCTACCTGCCCTACTTTGAGAAGTGAGCTGCAACTGGCCAGTGGCTCACCAGTGATC…	ATGGCGGCGGCGCTGGGCGCCTAG	CTGGGCGCCTAGGCCGGCGGGGGCCATGAGCGCCGCCCGGCCCCCAGTTTAGCATCGATGATGCCTTCGAGCTGA
ENSMUST00000188852.1_1700097N02RIK-001	TGCAAGATGC	TGCAAGATGC	CAGGCGCTGG	ATGCTGCGCGCCCGCGGGTGCCTCGGGTGCCTCGGGTGCCTCGCTATGGGGGCCAGAGCTTGACCATCATCAGGTTTTGCTAGAGCATCCTGGGTAGAATCATCTTGGAGGATGGGTCCAGTCCTGTATGATTTGTAAAGGAAAGAGTCACCTTACCTGTGAATGTGCCATCCACCTCATAAATATCCATTTTTAAAACAAGCTACTTAA	ATGCTGCGCGCCCGCGGGTGCCTCGGGTGCCTCGGGTGCCTCGCTATGGGGGCCAGAGCTTGA	CTGGGAACACCACTCTGGGCCTCAGCAAAACCAGCAAGTACTCTTAAATGGAGCTGGCGGGGTTGTGGAGTAAGATACTCAGACGTGGATTGACAGGTCTCACCAGCACCTGACAGGATCCCGGCACTTCCCAGGTGGTAGCTTCTACATCCGCCACTCCAAGCTTCGCATCCACCACTCACTCGCCTGCCTGTAAACTGGTGGGAGGCTGTCTTGAACCTTAGACCGCCAAAGCAGGTCCCAACAGTGGCTGCTCTGGTAGAGCTGCCCCCAGTCTCTGCTGCCACTCGGGGCGCAGCCGTTGAGAGTACAAAGGAAGTTGGGCGGTGGCTCAGCCGTTGA
ENSMUST00000197362.1_GM42634-001	CACAGGATGT	TGGCACATGC	GATTATTTGT	ATGTCAGCGCCATCTTGTAACGGCGAATGTGGGGGCGGCTCCCAACATCTCCCCCTTTTTCTTTTAATAAGAGCAAATAGGCCACCCATATTAATGAGAGTGGAGATAGAGGTCAAATCCCCAGTGTGTAGGTAAAGGAGCCATGTACAGGATTAGCTCTTAGGCTTACAGGCTTTTACCCAGAGCAACCCTGACCTGCTCCCGTGTCGTTTTGCCTGGGGGAAGGGAACTAGGACACTGAACCTTCATGAAAGATGA	ATGCGCAGATTATTTGTTTACCACTTAGAACACAGGATGTCAGCGCCATCTTGTAACGGCGAATGTGGGGGCGGCTCCCAACATCTCCCCCTTTTTCTTTTAATAAGAGCAAATAGGCCACCCATATTAATGAGAGTGGAGATAGAGGTCAAATCCCCAGTGTGTAGGTAA	TTGTTTACCACTTAG
ENSMUST00000209493.1_GM6658-001	TTCAACATGT	CCGCCGATGA	GGGGCAGTGC	ATGTGGATTCTGGTGGCCAAAGTAGGGCCTCAAGCACTCTTGCCAACTGAGTCAACACGGAAGCCAATATTTTAAAGGGTCTTCCCCATGCTAACCAGGCACTACCGAGAGCTACATCTTCTACCTAAGCAATCTCATTCTTTAAATGAGAGAACTCATGACCTCCAGAATAGATGGTTCTCCTAGCTGAGATACTGATGGAGCTGGGAGAAAAAGGTGCCAGAAAGGTTACAATTACAGCTGTGCTTACTCTAAAGGATACTTAGTAACGAGAACCTCACTGAAGGAGAATTAAGATGCGCAGTCACGCCCTTGGAACTCTCAACTCCCTACATTGCTTATTTGTATTGTGTTCTATTTTGCGAACTTAATTTGAGTCAAATTTAAGGCCAGTACCAT…	ATGATGCAGCGATTAAAGAAAGCTAGGTGCGGAGCACCTGCTGCGGAAAAGGCGCCCGGACCGAGTCCTGATCTACGCGACAGCGTGCCTCGAGTGGGAAGACTGCCCCAGGTTCAGGGCTCACGTACCGGATCGCCATTAGAAAGGGGAAGGGAAACGAAAGAGGGACTGCATAAATAA	GTGCAGAACCCGCTCCCCCGCCGCCACGTCAGGCCCCGCCACGTCAGGCCCCGCGGGCACGCCCCGGCTGCCCGAGGCCTTGCGGGGTCGGCGCCGAGGTCACTCCCGTGGGCTCTGGAAGCCCTTCTGAGCGGCGTGGCTCTGACCCACCACGTCCTCCGTGCTCTCCACGTCCCCGGGTACACGCGGTGTACTGTGAAAACCGGGAGCCCGGCGAAGGCCGCCGCCGATGATGCAGCGATTAAAGAAAGCTAGGTGCGGAGCACCTGCTGCGGAAAAGGCGCCCGGACCGAGTCCTGATCTACGCGACAGCGTGCCTCGAGTGGGAAGACTGCCCCAGGTTCAGGGCTCACGTACCGGATCGCCATTAGAAAGGGGAAGGGAAACGAAAGAGGGACT…
ENSMUST00000214777.1_1700048O20RIK-001	TCCCCAATGA	AGACCTATGG	GTCGCTTTGT	ATGACACCCCTTCCAACAAGGCCACACCCTTCCAAAACAGTTCTGATAACTCAGGACCAAGTACCACACTGCTCTTGCTCAGAACCCAAGTTTTGGTTTCCAGCACCCATATCAGGTAGCTCATAACTGCCTATAATTCCAATTCCTGGGAATCTGACACCCTTTTGGGGATTTATGCACCATGTGTATAAAAATAAACCTTAAGAAATGGGCCTTATAGAAGGCCTTGTCTTCACCTCATAGGCTGAGAATCTGGTTATTTTACTTCAGGCACTAACCCGGATCTGTTCTTCAGCTGTGTTCTTTCTCTTCCTCCATTGTCTGCAAAATCTCCTATTGTAGCAGGGACACTTAGAACCATTAACCAGATGGGAGCCATATTTTGGTGATTTTAAAAGT…	ATGGGTTAG	TTGTCAAGAAGCCTGACTCTCGCTAGACCACGCACAGCGCGATCAAGATTATGGGGTCCTCCAAGATTCCTAGAGAGACTCACAGAGGATTGGCCGGTCGGTGAGATGATGTATTTCCGGGCCAGGAATCTTTAAAACCTGAGAGCGTGGATGGTGAGAGGCCGTTAGAATCCCTCCGTAGGTCCTGAAAAATCTAAGCCTGCATTTGCTACAGAACTGAAAGATTTGATCATGGAAGATATCACCATAAAAGCAGAGCCTCAGGAACCAGTGATATTTGAAGATGAGGCTGTGTACTTCACGGAGCAGGAATTGGCCAGCTTGACACTTGATCAGAAGGCCCTGCACGAGGAAGTGGTGCTTGAGAACTTTGCACATGTGGCTTTGCTGGGTTGCTAT…
ENSMUST00000209142.1_RP23-75I5.1-001	ATACGTATGG	GGGTAAATGT	AGGGTGTTGA	ATGGAGAGAGTGCACAGCCTTGTCTTGTCCTTGATTTTAGTGAAATTGCTTTAAGTTTCTCATCATTTAATATTGGCCATCAGCTTGCTGTATATTGCCCTTAGGTATGTGCCTTGTATCCCTCATTTCTTCAAGGCCTTTATCATGAAGGGATGTTGGATTTTTGACAACATCTGATGAGATGATCATGTGTTAGTTTTCTTTCAGTCTTCAGATCCTGTATGGTAACTCATGACAGTGTCTCCTTAAGAATGAGTAAATCAAATAGGGGGGCTCATAAATCTACCATTCTTGTGTATATTTTTCTGCATGTATGCTCTCTTTCCTCATCAATGTTCCTAGTATTTCAACATATGTTCCCTTTCAGATTAACAACGTGGCATAGCTACTTAGCAGATG…	ATGTACTATGTTTTGGTTGAGGGACATATAGGTTGTTCCTAG	TTGAACATTTCTTTAAGTGCTTCTCATCCATTTGAGATTCTTTTGTTGAGAGTTTTCTGTTTAGATCTGTACCTCATTTTTTAATTGGATTATTTGGGGGTTTTGATGTCTAACTTCTTAAGTTCTTAATATTTTAGATTCTAGGCCTCTGTCAGGTATAGGGTTGGTGAAGATCTTTTCCCAGTCTGTAGGCTGACGTTTTGTTCTATTGACGGTGTCCTTTGTCTTACAGAAGCTTTTCAGTTTCATGAGGTCCTGTTTATTAATCGTCTGTCTTAGTGCCTATGCTATTGAAGTTCTGTTGTTTCCTGTGCCAATGCATTCAAGGCTCTTCCCCACTTTCTCTTCTATGTTAAGGTCTTTGATCCACTTGAACTTGAGTATTGTGCAGGGTGATAG…
ENSMUST00000182758.1_GM2694-007	CTGAAGATGA	CGGGAAATGG	-	ATGAAGATACTCTCAGCCTAACGTCTCCAAGCAAATATTGATTCAGCAGTATCCCCAGGCAAAGCCACACCATATATCAGTGAACAGAGAAACAACTGCCCTTCTCCGGGCCCCTGTCTGAGAAGCTGGAGCATCAGCCCTGGAGCTCTCCGGAGCAGTTTCCTTGCTCACTGTCCCCAGCTGAACACAGCCGCATGCAGAGGTCCAAAGCACGTAAACAGGATACCCACCCTGCATTATCTTATATTTTAA	ATGGAGTGGACACCGGGGGCTTCAGGGGAAGACATCCAAACGACCGGGAGTCACGCGTGGACTCTTTCGCGCGAGGTTACCAAGCATGTCCTGAAGATGAAGATACTCTCAGCCTAA	-
ENSMUST00000142712.1_2410080I02RIK-001	GGAAAGATGT	GGGGTTATGC	AGCCGGGTGG	ATGTGGCTGCAGTCGTGGAAAGCACGATTCCTGCAAAGTCATCTCCACTCGCACAGCCTGGCCGGCCAGCCCGCCCCGCCCAGGGACAGCAACACCAGCCACCCCACCTCTCTTTTCCTCCCCCACCCCCGCGCCTTGCACGCAGGGCCCAGAGTTGGGGTGCGGTATGGACTATGTTTAGAAGCTGATGTCATCGCGACACCCTACTCTGCAGTCTTCCCAGAGGGACCGCAGGGCAGGTTTTCCTGA	ATGCGAGCCGGGTGGCTGGGTCATCGTAGGAAAGATGTGGCTGCAGTCGTGGAAAGCACGATTCCTGCAAAGTCATCTCCACTCGCACAGCCTGGCCGGCCAGCCCGCCCCGCCCAGGGACAGCAACACCAGCCACCCCACCTCTCTTTTCCTCCCCCACCCCCGCGCCTTGCACGCAGGGCCCAGAGTTGGGGTGCGGTATGGACTATGTTTAGAAGCTGA	GTGGCTGGGTCATCGTAG
ENSMUST00000180698.1_2810029C07RIK-201	CTTCTTATGT	GTTCCAATGG	CGACTGCTGG	ATGTTTTGTTTGCTTGCTTTGGTTCTGCCCCCCCAACACCCCGATATCCTGGTGTATCCTGCTTTGTGAAACAACAGATCTTCAAACACCAGCATCACATCCAGAGAGGCCAGAGGGTCCCAAGACAAAACAAGCCGGGGCCAAGACGCACTCAGAGCTCCTATCTCACCCTCTTAGGGGTGTGCTCGGGGCACCAGATGGGTTATTAAATGTTATTCTCTTTCTCCCTTTTTGGTTAAGCAGAGGACTGCAGAGGAAAGCCTCTGAATCAAATGTTTGCTCCACACAGTTCAACTGAAATGTAGGTTGTGATGAGTGGACACGTGCTCCACAGCTAAGAGACCAACCGAGGGCATCCTATCCCACTCGTGGGTCTAAGGGGAGACTTACAGAAGGCAT…	ATGGTCCAGATTGCCTGGGCATCCCTGACCCCTCCGGACCACTTCCCTAGAGGGCATCCTGTGCCCGACTGCTGGGCTGGCATTTGCAGAGTACAGATCTAG	CTGGGCTGGCATTTGCAGAGTACAGATCTAGGCTGTCTGGATTATACTACACATGAAGAGCCTACTGTTTGCAAAAATTGACTTTTCTTTCCCGCGGCCACGCTGCAAAGGATGGAGCTCCAGCAGCGAAGCAGCAGTCACTGGTCTAGCTGAAGAGGAAGGAGCCAGGCTCCTGCTTCGTAACCGAGGCATCTAGCATCCAGCCAAAGAACTTTTTTGCCTCTGACTAAGGAGCCACTGGTTATCGGAGCCGGCTCAATTGAATACCCATTCGGATGAAAGAGTGAAGTATAAAATAACAAGGTAGCACAAAAAGCTGGGAAGAGGGACTCGATGAGATCACGTAGACGCCCCCAGGATCAGATCCTAAATGCCGTCTTCTGAAGAGCGATATTGCTA…
ENSMUST00000136051.1_GM11423-002	CTGGAAATGT	CTAGGGATGG	AAGGTAGTGT	ATGTAAGCAGTCTGAAGTGAGAGATGCTGTAAATGAACACTGTACACTGACAAGTACCCAACACTTCCCCAAAGAGAGTAAAATACCTCATTAATAGTAATAGTGCATATATTCCAGTTATTTGCTGGCCAATTTTTTATGTGTTCGGTTAAAGAATATTTACTGTCACTCACCTGTTTGGTTTTACTGTCTTTGAACTAG	ATGGGAAGCTCGAGTCGTTCCACCTGTGTCTTCCGCACCGCAGGAGTTTTGCTGAATTAA	GTGTTGAAAAATCATTGCAGTGATCCTAGGGATGGGAAGCTCGAGTCGTTCCACCTGTGTCTTCCGCACCGCAGGAGTTTTGCTGAATTAAAAGGCACTACTTTAATTAAAAAGCAGGATAAACCTGGGTTTGGAGTTCGGAAGGCCTTAGGCTCAAGGGCTCCAGTTGAGGAAGCGTGAACATTTTGACTGGAGTTGATCTTAACCCAATGGACTTTCCCTGTGCTGACCAACCCTTTCATCACAAGCAATATATTCGGTTGCTGA
ENSMUST00000137463.7_GM14230-001	GACTGAATGC	TCCTCCATGG	TACTGTGTGC	ATGCTGGGTGACAGGCTGGCCTCAGACTCCGGTGCTCAAGGATATTCTTGCTTCAGGTTCCCAAATAGCACTGCACACTGCACACGTGAATCCCCATGCCTGATGCCCGGCTGAAGGCTCTCGAAATCGTGAGGAAAGAAACTGGGAGCAGTTGAAAGAAACCTACACCGCCAGCGACTTACAGGTTTCACATCAGTTTGAAGTGGGAGACACAGCCCTGGTGAGGAGGCACCGAGCGGGGAACCTCGAGCCGCGTTGGAAAGGACCCTCCCTGGTACTATTAACTACAGCCACCACCCTTAAAGTAGAAGGAATCCCCTCTTGGGTTCATGCCTCACATGTTAAGAGGGCTCCCCCTGAGACTGATCGTGA	ATGGGGGTGGGGGCACTACCAGGCACAAAGGGTGCCAGTCCCCGTACCTTTGTAAGTTCGCCTCCTCCTCTGGGAGCTTGCCCTTGTGGGGATGGGGAAACTGAGGCTCAGTCGGCTCAGAGTAACTCCCAGGTGCTAAAGGACCAGTTGTTTTGTCCGCTCATAAGGCAAACGGCGCGGCGAAGACCACTTGGGATAAAACCCCAAGCCTAG	GTGCTCCTCCATGGGGGTGGGGGCACTACCAGGCACAAAGGGTGCCAGTCCCCGTACCTTTGTAAGTTCGCCTCCTCCTCTGGGAGCTTGCCCTTGTGGGGATGGGGAAACTGAGGCTCAGTCGGCTCAGAGTAACTCCCAGGTGCTAAAGGACCAGTTGTTTTGTCCGCTCATAAGGCAAACGGCGCGGCGAAGACCACTTGGGATAAAACCCCAAGCCTAGCGCAGATGGTCGGCCAGGGGAGCCTCTGGTGGGCAGTCACAAGCCCACGGATTCCACCAGTGACCCCAGGCCTGCTCACATGA
ENSMUST00000162890.1_0610040B10RIK-002	TGATGCATGG	TTCTGAATGT	AGCCGATTGT	ATGGAGCAAAGAATTCTTAGATTTTCCTGCCAGCCCCTGAAACCGGACCTGTGATGTCAAGTTGGGTTTTGTTGTTGTTTGTTTTAACCTGCCATGAGATGGGTTGACAGGATCAATCATTTTACACCATGATCCCTTGTCCCTGGGAGGACTGTCTGAGACATTAGAGAAATGGGATACAGACTTCCTCACTGGGCTGGGGGAGCTGGCTCAGGTGCAGAGTACTTGCCACGATATGAAGATCCACTTTTAAAATAA	ATGTATTGTATCCAAGGCCTTTGCAATGTTGGGAGCAGAGTGAGCAGGTGTGGGGAGTCCTGA	TTGTGTTTTCGTACCGTCAAAAAAAAAAAAAAGAAAAGAAAGAAAACAACTACCTTTCTGAATGTATTGTATCCAAGGCCTTTGCAATGTTGGGAGCAGAGTGAGCAGGTGTGGGGAGTCCTGAAAGACTGGTTACATTACGGAGGTCATCTGGCATCCAGAGAAAGCTACTGCTTCATCAAGCAGTTCTCCACCCTGCTAACCTCCAGTCACAAATGCTGGAATCTGCTTTATAAGGCAATAGGAAAAAGACAGAAGCCAAAATACAAGGATTCTACTCAAGCCTTCTGGAAAGGACTGTGTTGCCTTTGA
ENSMUST00000180836.7_2810429I04RIK-005	TAAGTTATGG	CGAGGGATGC	GCTGGTTTGG	ATGGGTTAAGATTAATAATTGTTACATTGCTACAGATGGTTAGTCTTAAAATTGATAACTCAAGTTTAATGTCTTTCCAACACATGGCATAAGGCAGGCCGAGAGGCTGGGTCTCTAAAGATATTTCTAGTTAAGATAATAATTAATGTGGTTCCTATCCTAGAAAGTAGAATTTAAGATAAGAGTTAAAGCAATGTCTCTTTATTAAAGCATTAAAGCTTACATGTATTCATAGGTATTAATTGGCAGCCAGGCTTCGTAATATGATAGAAATGCTTCTAATATTAATTCTATGAGTAATAAATTGTTTTAAAATTAGGCTTTACTTTCCCAAAGTTAATGTTGCAAAAGAAACTTAATAATTCTTTACAGATCTAGCCAGATGCTGTTTTAATGAAG…	ATGCAACATGGTGCATCTGGGAGGCCTGCTAACTGGCTAACTTCTCCGGCGTTCCTCCCGGCCGAGGCGTGGGCACAGAATAGCGCAGTTTGA	TTGGAGCTCCATAGAAGAAGAAAATAATTAAAGGAAATTCATACCAGAGAAGGTCAGTATGGGCTAAGCTGAAACAGCGTTTAACCTGAGCGCTAATTCGCTTAGGTTCAGCAGTGAGGCATCTCAGGAGCTAGGAACGTAACAGGCGGTTAGCCATAGCTCCCAGAAGCTACATTTTTAGGCGTGAGAAAAGAAAGGGTTTATTAAAAGGAAATTAATAATAAGGCGGACTGCATCATGCGGGAGGAAAATGTCCCAAAAAGCAGAGAGAAATTTCCGGAGTGCCATGCTTTGTTCTCTCTGGGCTTTACAGCAGAAATACTCTGCCCCTTTTGTGTCTTGTCTAATGTCTGGTGCACTGAAAGACCCACAACATGAGGACTCCCCCACGTTCTGACT…
ENSMUST00000136454.1_APPBP2OS-001	CAGAAGATGT	GAAGGAATGC	GGGGCGCTGG	ATGTTATTAAAACATGCAAGATGCCCTTGGGAGCCTTGGTCAAGAGGACACAGCCTGGGTCACAGGCGGGGAGAAGGAGACATGCTGGAACGAGCGGCACAGGCCTGTCATCCCAGCTACTGAGGATGAAGCGTGAGGATCACAGACTCAGACCTGCCAGAGCCATACAGTGAGCAACTTAGACTGTCTTAAATTTTAACAAAACAAACCGATAGAAGTGGAGATGGGAATGGGCTCACATTGCGGAGGTCTAGTGCCTCGCAGCTGAGAGACCTTTGACTCAATCCCCAATATATCAAAATTAATGAAAATTAA	ATGCGGCAGGCGGAAAACTTGCGGAGAAAGAGCGCGGAGCGTCTGAGGGGCGCTGGGTGCTTGTTCCTAAAGGACGAGACACCGGGGAAGCTGGGCGGTAGTTGGAGTGGTGTTTTATCCAGCGTGCTGTGGCTCTCCAACACAGTCTCGTTTCATTTAAGTGAATACCTATATTTTATCCAGCATCTATATTCAAGGGATTCGTGA	CTGGGTGCTTGTTCCTAAAGGACGAGACACCGGGGAAGCTGGGCGGTAGTTGGAGTGGTGTTTTATCCAGCGTGCTGTGGCTCTCCAACACAGTCTCGTTTCATTTAAGTGAATACCTATATTTTATCCAGCATCTATATTCAAGGGATTCGTGAAAGAATGCAGATCTCTTAGGATATTTCATCAGAATCAGAACCGGGATGCAGATTCTACCTCTTGATTCCTTTATGGCTTTGA
ENSMUST00000189625.1_1700030C10RIK-001	GGACAGATGC	CCGGCGATGC	GCGCCCCTGC	ATGCTCAGTGGGTGTTTCCTGAACATCATCAGATGGTCTGGGGCTCAGTCTACAGGTTCTGTGGCTTTAAGCAGGAGGGCCAGTGGCCTTGCTGTGTGTGGAGCCAACTGAGTTGGGAAAGGCTGGCATGGACTACTCTGACTAAATTCTCGGCTGTTCCAGACATTCAAGGTCTTTCCCCATGTCTACCAATTATCTGCTTCATCCCCACACTCATGGGAGAGTGAACCATGAACAGGGTGCTGTGGCAACACAGGAAACTCACAGACCTTGGTTTATTAGATTATTTTAAAATGCCAGACCAATAGAAAGGAAGGACGGAGCACACAGGAACACCTGTATTTGCAGGATGGAGGGCAGATGTACACAGCCTTGAGCATGCATGTATCTCCTGTGTAA…	ATGCCGGACCAGATCTCCGTGTCGGAATTCGTGGCCGAGACCCATGAGGACTACAAGGCGCCCACGGCCTCTAGCTTCACCACGCCCACGGCCCAGTGCCGGGACACCGTGGCGGCCATCGAGGAGATACTGCTACCTGCTGAGAGGCCCCAGAGCTATTCTGGAGACTACGCCCTATCCTGCGCGCCCTATCCTGCATGTCATCACCTGCAGTTGGTTCCAGTCTCCAAGGATGAAGTGGCAGGAATGCTCCTCCCTGCCCCCTTATAA	CTGCTGCCACAGGGCGTCCCGCGGTGGCTCCCCCGCCCTGCGGCGACTTCCGCGCCCGTGCTCCCCTTTATCCGATTCCCAGAGCGCCGGCAGTGACGGGGTCGGAGCCGGTGCCCTGGGCGACTGAGGCGGCCGTAGTCCGCGACCCGGCGATGCCGGACCAGATCTCCGTGTCGGAATTCGTGGCCGAGACCCATGAGGACTACAAGGCGCCCACGGCCTCTAGCTTCACCACGCCCACGGCCCAGTGCCGGGACACCGTGGCGGCCATCGAGGAGATACTGCTACCTGCTGAGAGGCCCCAGAGCTATTCTGGAGACTACGCCCTATCCTGCGCGCCCTATCCTGCATGTCATCACCTGCAGTTGGTTCCAGTCTCCAAGGATGAAGTGGCAGGAA…
ENSMUST00000197551.1_2700038G22RIK-002	CTTGAGATGA	CTCCTGATGA	GCGCTCCTGA	ATGAACTGGTCCGACTTCTAGAAGAGAAGGTAGGCATCTGTGTGTAGAGTCAAGGTTTTAGGTTACCTGTTCCCCTTCATATCGGGAACGGGTGAATTCTGAGGCATTCTCATTGTATATAGAGAGCATGAGAATTTTGTGTCTGTAGAACGAAGTTCCATTATTTAG	ATGAGTGCTGTGTCCAGGATGATCATGAATTCAAGCTCTGGAGCTTGA	CTGATGAGTGCTGTGTCCAGGATGATCATGAATTCAAGCTCTGGAGCTTGA
ENSMUST00000144366.7_5530601H04RIK-016	AGGACCATGC	GAGCCCATGA	CAGACCCTGG	ATGCAGAATACCATCCAGCGCCATGAACACTAGTCAGTCAGTCAGTAATGGTGGGCTTCTTGGTGTGCTCCAGCTCAATTTTCTCATGTTTGATGATTAGTTCAGGATCAAGCTCAGAAGCGCACAGCTGCCAGCAAGCAGTCTACTACTGAACTGCACCATCTCTCCAGCCTGTGCTTACTCTTGAATAGCCCCAAAGTAGTCAATGGTATGGCAAAATAAACCTCCATTTCATTTAGATTTTTATAGTATTTTTTGCCACTTAAATTATTTTATGTAGTTGAGTATGATTTTTTTTCCCCCTAAGGAATTCTATGTATCTCAATTTCAAGAGTCTTCAGCCTTTATGTTATACATAATTTCCTATAG	ATGAATTGCCAGACCCTGGATACCTGA	CTGGATACCTGAGACACATCCACTTGCTTCTCAGGTTTGGAGTGCATAATGAGGAGAAATAAAAACAGAAAGATCTCCAGAAAGAAGCCATGGGTGGAGAACAGAGGGCGACTAGATTAAATGGAAAGAATGCCCAGGCATCCCATTGCCTCCCTTTGA
ENSMUST00000163493.2_2810468N07RIK-001	TACTCCATGC	CAGTGCATGG	TGCCCAGTGC	ATGCAGCCTTCAGCAAAGGTACCAGCATCTGTCACTGGGATGGGGAAGTCCGGTGATCGTGTCAGCATGGGCTACGGTGGACGGGGAAAGGCTCGTTCTGACACTAGACACCTGGGTCTCTAGCCCTATGCCTGGATTTGTCTGGGGAACTCTGCACCACACTGATCCTGGCTTTCCCCATTACCTGCTCCATGCCAGGATCCTACGGCTGTTGATCCCCTCGGAAGTGAGACATAATGTCCCGGAGCAGATGCTGATGGGGACTCACTGTTGGGCCACCTGATTTCTGTGTTCATCTTCCCAGGCTCCACCTTTCAGATCCCATCCCTGGTGTCTGCAGTTACAACTTTACTAACCAGAACTTTGTTTCCAGCTTACGCTGAAAAGCAAAGGGTGACT…	ATGGATCTCAGCAGCACGGCTTGA	GTGCATGGATCTCAGCAGCACGGCTTGACTTTCGGGCGGCAGGCAAGGATGCTAATCCACAAGGTTCCTGAGTCCAACATCCCTCCCTCCAATGTGGGGCTCGAATCCGCTATTGCAACCAAACCCGGGTTCTGCCCGCAGGGTGGCGCAATGACAAGAGCCACCAGGTGACCCTGGTAACTCCCGCACCTAGACCTACAGGAGCAGTTTTTCTGCAGCACCACATCTGTAGCCCTGCATGCCGCTGGCTCCAGTGTTGTGTGTGTGGTCATGCTCCATCCAGCCCAGCAGCAACTTTGGTGTTTGACACCCCTCGGGAGGCACCGCTTTGGAAGAGACTGGTAACAGCAGGGTGGGACCGGCTACTTAGCTGTTCTCAGTCTGAAAGGATTCTGGAAA…
ENSMUST00000132559.1_HOTAIRM1-001	CCACATATGG	CACCAGATGT	GTTTCAGTGG	ATGGAGGCTGCTGAGGGATTAGGGGAGTAGAGGGTGAAGGGAAGGTAGAGAGCAAACCCCTGAATAAAGTCCGAGGTTTCATTGTAATTCCCAAGCTTTTGCTATTAAGAACTGGGTTCTTCCATCAATCACCGCCCCCCCCCACGCACATGTTGCTGCAGTTTCTCACGGTCTGTTTTTCCTGAACCCATCCACAGCTGGGAGATTAATCAACCACACTGA	ATGTGGGGGGATGGGAGGCCCCCTCCGCGGCCCCTTCCCCACCCAGCCCAGAAAGCTGAACTGGCAAGAGGACGAATCACATCCAGGAACTGCGCAGCCCTGGCCACAGCCCGGACACCCTGCTCAGATCTCAGAGCCTGGGGCCTGAAAACCACCACAGTCCCCACATATGGAGGCTGCTGA	GTGGCATTTAAATCCCCGGCGCTCCTCAGTGTAGGTGACGCGCGCTCGCCCCCCCAGGCAGCCCGGGCCGCGGCGGTAGCAGCGGCCGCTCCCGGAGCTGACTTGGAGCACTGGGACCAAAGGGAGTCGAGACTGCCTTCTGCGCGCGCCCGGCTTTGCGCGCCTCCGCCACCAGATGTGGGGGGATGGGAGGCCCCCTCCGCGGCCCCTTCCCCACCCAGCCCAGAAAGCTGA
ENSMUST00000182075.7_PVT1-006	GCAAAGATGG	GAGCACATGG	GACCCACTGG	ATGGAAGTCTTCATGCCGGAGGCAATCCTATAAGACAGCTGAGTTCTGCAGAGCTGGAGACAGACTTGCTCAGGTGATAGATCCAGCCATGATACTGACCCTAAGAGAATGAGACGCTCTGCAGAAGACAGAAGATTCCTGAAACTGGGAAAGGTGCCTAGAAATCCTGATAAGAGTGAAGAAGGCTCGGCTCTCCAGTGTGGTTTTCCAACAGGAGTCAAATATTAAAGGACATGAGCGTGTTGGGGAAAAAGATGGATAGTGCTAAACAGCCTGAGTTCATCCTCACTATCCTCTTCATAA	ATGGACCCACTGGTCAAGCGGGCTCGGCAAGGCCAGGATGAAGAGAAGCTACGAACTTAG	CTGGTCAAGCGGGCTCGGCAAGGCCAGGATGAAGAGAAGCTACGAACTTAGCATTCCCAGAGCCCCCCGAGTGGATATCCGCGTGGAAAGGATGTTGGCAGCCCCGGTGACCTCGGAGTCACGGCTGGATCCACCCTCTTTATACCCTTTAAGCGTTCCAGAAGGATTTTGAGATCCTTTCCTAAATCAAAGGTGGAATATTTGGGGATTTGGAAAATTGAGATGTGA
ENSMUST00000065709.11_GAS5-023	CATTGAATGT	GCAGGAATGG	-	ATGTATTGTTCCCTGAGAGCAATTGTAGATAGAGGAGTGGGTGGGAAGTCTGAAGTCAGGGCATTGTTTCTGCGTATCTGAGGAGGCTGGTTTTTGATATGTGGGAGCTAGTGGTCGTTAACGCATTTACCCCCTATTTGGTGGACTCTGGTTCCCCCATCTTAAGTGCTGAGTCAGGGGCCTAACCGGGCAGCTTTAACTATTTGTTTGTTGTAGGTGCTAGAATAG	ATGGCAGTGTGGACCTCTGTGATGGGACATCTTGTGGGATCTCACAGCCAGTTCTGTGGCAAAGGAGGATGA	CTGTGCGGCATTCTGAGCAGGAATGGCAGTGTGGACCTCTGTGATGGGACATCTTGTGGGATCTCACAGCCAGTTCTGTGGCAAAGGAGGATGAAGGCTTACGAGGACTCGTCAGGAAGCTGGATAACAGAGCGAGCGCAATGTAAGCAATTTTGTGTGTGCATGTGGTCCCATTACAAGGAATACCCAATGGCAAATGAGCACTAA
ENSMUST00000181809.1_GM4349-001	AATTGCATGG	CAAAGCATGT	AGTACATTGA	ATGGAAACAAACTTTATGTGGAAAAAGCATTCTAAATACTTTGGAACATGTAGAGCAAACAGTCTATATTTAAATATACATAATTTCCTGTTACTGTGTTGTGTTTTGTGTGTGTATGTCGGGGGGGGTTGTTTTTTGGTTTTTCTTGTTTCTGTTTTTGTTTTGTTTTATTTTTGAGACCGTTTCTTTCTAACTCTGGCTGTCCTGGAACTACCTCTGTATACCAAATTGGCCTGGAACTCAGAGATCTGCTTGCCTCTGCCTCCTGAGTGCTGGGTTCTGTTTTTGTTCTGTCTAAAGGTTTCTTACTCTGTAGGCCATGCTGGCCATGAACCACTCACTGTATTGACCAAAGTGACCTCAAACCTAGCTAGCCTTGGTTCCTCAGGCTAAGGACTA…	ATGTCCTCCCTCCCTGGGTGCATGAGTTTGGCTGCAGCGCCAGCTGCAGCTGACTCTGCAGAGATTGCTGAGCTGCAGCAGGCGGTGGTTGAAGAGCTGGGTATCTCTATGGAGGAACTTCGTCAGTACATTGATGAGGAACTGGAAAAGATGGACTGTATACAGCAGCGCAAGAAGCAGCTCGCAGAGCTGGAGACGTGGGTACTACAGAAAGAGTCTGAAGTGGCTTATGTTGATCGGCTGTTTGATGATGCATCCAGGTAG	TTGATGAGGAACTGGAAAAGATGGACTGTATACAGCAGCGCAAGAAGCAGCTCGCAGAGCTGGAGACGTGGGTACTACAGAAAGAGTCTGAAGTGGCTTATGTTGATCGGCTGTTTGATGATGCATCCAGGTAGGGATTCCAGGAAGCAGAAGTAAATGTCCATCTGTGTCCTCCTTGGAGTGACTGTTGTTGTCATTGTCCTAAGCACTTTATACTTTGGCGACTTCAGTCAGGTGGGGCCTTACTCTTCCTCTGAGTTTGTAATGCAGAGTTGCAACACAACACTTTTTCCCTGTGGGTAGCTGCTATGTGATCAGCAGTAGTTAGGTTAAAGGCTTGAATTCCCTTGTCTTCCTCCTGGACTGACCTTCCTTCCTAAGATCCCCAGAAAGTGAAGA…
ENSMUST00000180951.2_D130017N08RIK-002	CTAGCCATGG	ACAGTGATGC	GAGAGCCTGC	ATGGGGCACCCCCTTCTCTGGGTAGGATCTGTGGCAGTAGAACCATCTCCCAAGTTTCCTTCTGGTCCCCTCCCAGGGCTATTACCATCCCACCTTCAATCCCATCCTTAGCAAGTACAGGTGTCTAGGAAAGTGGCATGAGGACACACAGATGATAAGCCAAAAGTCTTAACTCACCTCAAGAAATAGATGAAAGAAACTCGGAGACTATTGGGAATTCTCCTCTTTGAGTTATGATCCTCTTAGTGGAGGATGGGGGCGGGGGGCTGGCAACAGACTTGACCACAGGAGTCAGAGGTTCTAGGACCTGGTGACTTAGTTACTATCTGTCACACCAATAGGCCTTCTAGAAAAAAAGATAAGGGGTTGTTATTTAAAAAGGATACAAGGGGCCAGAAG…	ATGCTTCAGAAACTGTGGACCCTCGGACCCAGCCCCTGTTAA	CTGCTGTAAATACGCCAGCTATTTAATCTCACTTGGAACCTGCAAGTTAGGTAACATCCAGATCTCCTTCCCAAATGAAGGGCCGTGGCACAGGTGTCCTTGGATGACCTGAAACTCACATGGACAGGCCTGGCTTTGGACTCCTGGACAGACAGACATACTGCCTCAGCTTCCAGAGTGTTGGGATGATAGGCATGTGCTACCATGCAGAGCTCTGCTTTGTATTTTGAGACAGGGTCTCACTTTGTAACCCATCTTGAGTTACAGCAAGCCTCCTGCCCTGGCCTCTAGAGTGCTGGGTTTTCAGGTGTATATAACCACACTCAGTTTACTTTCTGTATGTTAGGATGGTTTGGTATTTCCCAAAGTTTGAAGGCTTGGGGGAAGTTTATGCTCTTA…
ENSMUST00000152125.7_SNHG17-006	GAGAGGATGC	GCGTGGATGT	AGTTTCCTGT	ATGCCTGGAAATAACAGCTGGGATCTACAGTGGCCAAAGAGTTGTCTCCGTCTTGCTACATCGACAAACTGGTGCTCCTGACCACTTCGGAAGCGTTTTCCTCTCCACTCTGACAACAGGCAAGAGTGAGGGTCCAACAATACAGAGGAAGTAACGTGTCGCTGCTACTCTTCCATGCCCAGTGCCAGGAGCGACGGTACACTCCAGAGTGCTGTGCCCTGATGGGCCTTTGAGTGGCCAGTGCAGTGGATCATCAGCCCTGTCTCCCAAGAGCTCCAGTCCCTTCTCCGGAGAGGAAGTGGGTCCACTGGCAGCTCAGGAGGCCATAGCAGCCTTACGGAAGTGTGGGTGGCGCTTTCTGGAAGCTGCACAAGTCAGTGCTGGGTCTTCGCAACTTGG…	ATGTGTTTCCTCTCTGGCCATTGCCATCCGCCCAAATCTACAGACATCCCGCATGTTCCCGGGCTCGTCTCCCCAATACAGGGCACCAAGGCTGTAGACTGCGCAGCCCTCCTGGAGACAGATGGAAGCTCCTTGGGTCGACAGATTACAGCTTCTGGAACCCCCTACTCCCTTCAACTCCGAGATGGACACCCACTGTCCAGGGAGAGGATGCCTGGAAATAACAGCTGGGATCTACAGTGGCCAAAGAGTTGTCTCCGTCTTGCTACATCGACAAACTGGTGCTCCTGA	CTGTCGCGTGGATGTGTTTCCTCTCTGGCCATTGCCATCCGCCCAAATCTACAGACATCCCGCATGTTCCCGGGCTCGTCTCCCCAATACAGGGCACCAAGGCTGTAG
ENSMUST00000197095.4_4933404O12RIK-004	CTTCAGATGT	CTCCTCATGT	CGTTAGTTGC	ATGTGATCTTGGAACGCTGAGTTCGCCTTGGCAGCTGTCTGAAAGTTAATCCTGTGAAGGGACCTGAAGCAGCCCTCTGAGGAAGCCTCGCGCACCCCTGCCGAAGAACATCGCAGTGTGTTCATTCCCCTTCCGTTGGCCTCAGGATCCAAGCAGGAAAGAAGAGGGAAGAACTCTGAAGGACATGAGAGGGACCCAGCTTACAGTCCAGGGTTCCCAGACTGCCCTTTGAGAATAAAATAGGAGGCCAGAACCAAAGTCTTTTGGATAAAACACCGCGACTGACCACACACTAACCCATTTGGCTGCCCTCCTTCCCAAGGCACAGATCATCCCAGCATGTGA	ATGTGTTCGCGGCTCGGTTCAGCCTTCCACGAGCTCCTGAAGTTCTGCCATTCCCCGTGGTCTGCAGTTCAGGAAGCTTCTGGAACATGCGGCGCCTCTGCCATGGAAACACGATCCGCGTCGTCAGCTTCAGATGTGATCTTGGAACGCTGA	TTGCAGGTCTGA
ENSMUST00000181137.1_4930526L06RIK-001	GCCAAGATGC	CTAGTAATGG	AGAGACCTGA	ATGCCGTGGCTGTTAATACACCTCAGAGCCATGTTTTGTGTAAAATAATACAAACTAGCTGCATGTAACTTTCTATGATGGATAAGGGTGATTCAGGAAGATCTAAGATTTCCTAAGACAGATGGGGCAGCCAGCCACCATAACTCCTGGGCGGGACTATGGAGCATAAATAAATTTTATGCCTCAGTCCAGCTTTTTAAAAACATTAATAATAGGGAGGAGATGTAGCCTCCCACAAGCCTGAAGCAGGCTGAGCCAGAAGTTGACCTTGCTGCCACTGAGGAGATTATCTAGGGTGGAGCCTTCCCCCCTGGATCACTCTATTGTTCTGCCACTGCTGCTGCTGCTACCTGCTGGGAGTCTGATTAGCTGTTCCGGAGCCTACACGTGGTCACCTGC…	ATGGCTTCCCTGGACATGGCTGGAACACTGCCTCTTCAGGGATGCTTCTCCTAA	CTGATCGTTTACCACACATTTCAGAAGGTTTCAAGTTGTAAAAAGTTCCAAGATGCCTTCCGGACTCGAACCCAGACATGAGAGCCGCAGGCCAGCCCCAACAATTTGGTGAACCAATGCAGAACCTGGGAATGGCAGAGGACATTTGGAAGAAGCACTGCTGGTTTGTAGCTCCACGGAAGAAGAAAAGAATTAAAGAAAATTCGTTCCTGGAAAAGGTCAGTCAACGTCCTTCATCCTGACTGCAGTGGGTGTACATCCCCGCCCCCAACACTGGGCAGGTGGCAGTTAATTTTCATCAAGAAGAATTCTAAGTACATATTGTAGCTTTGATCTGAATTGAGAGTAAGGTGTGCTAATGAGGGCCTGACAGTCAATGACGGGCACCCAGATCTCGGA…
ENSMUST00000123462.7_A230072C01RIK-001	AGGCCTATGA	TTGGGGATGA	TTGCTTCTGC	ATGAGGTGAAGGGAAAAGAAGGGTGACCCAAAGGGCAGGAATTTTTTATCCTGAACTTTTGAGCCTTATAGAAAAACATAATTTGTTGGGCATGTTTTCTGACCCTCATACAGTTTTTACAACCATTTGAAGATATAGTTCTAGCTCTAGTAGGCTCTACAGGAAGGTATATCAAACTTTTTAACAGAACACTTTATTATTTTAAATATATGAGTATTTCACCTGCATAGGCGCACAGTACCCACAGAGACTAGAAGAGGGTGGCAGATCTCCTGAGACTGGAGTTAATGCTTGTGAGCTGCCATGTGGATGCTGGAAATCAAACCCAGGTCCTTTGGAAGGCAGGCAGGTGCTCTTAATCATGGAAGCATCTCTTCAGCTCCTACCCTAGTTCTTTAA…	ATGACTTCTTTCGGCTCGAGCTACGGAGTTGCTTCTGCCCAACCCGATTTTGGAACTCGTTCACTCACCGGTACAGGAGTACGGCGTTTACCGTAG	CTGCCCAACCCGATTTTGGAACTCGTTCACTCACCGGTACAGGAGTACGGCGTTTACCGTAGGGCCACCGGCAATAACTGCCAGAAGAAGTTGTGGGATTCCCTGGAACTGGAGCAACCAACAGTTTGTGTGCACCATGTGGGTAATGGGAATCGAACCTGGGTCCTCTATAAGACTGGCCAGTGCTCTTAACTACTGAGGTGCATTTCTTTCGGAATTGATTCACATAACTATTATGCTATACTGTTTGAAGTATTTATTAGAAAAACATCAGAAAGAGATTTGGACCACTTTCATTTACATGAAGAAATATCTTAGGGTTTCTTTTCAGGTATCTTTGAGTATCTTCTGACACTAGAAGATCCTGTAAACTCTACAGACTTCAACAGAATTGAAGAA…
ENSMUST00000181527.1_RIAN-004	ACAGTTATGC	TCAGCCATGT	TTCACTGTGG	ATGCACAGTATTTCCATGACATCCCAAGCCATGAGGTTCATGCTGCCATATCCCCCTGTTTAACAAGTGTGGAAACTGATAATGGACTCACAATTGCTGATGTATAGGTTCTAATGTTTTCTATTGTGGACACGGGACACCCAGACTGAGAACCAATGGCTCCAGTCTGATTTAAACATGGGTCCGTGCTCACACACTCAATACCTACCCTCTGTGCTCACAAGTCCTGTGTGAGTAAGACTCCAAATTATTCTGTCTTGTTTTACTCAATGGTATGCTCTACCTTATTATAGAGTATACCATGTATTGAGACAAGAATGCCAGTCATTCTGAGAAACAAAATGCAACCATTAGTTGTCATTTTAATTAGTGACGAATAGTTGTGTCAATCATCAAACA…	ATGTTTGTCCCACAGAGCATCACTATCAAACAGTTCACTGTGGACTCCTCGTAG	GTGGACTCCTCGTAGCAGAAGTACAGTAGGGGACAGCAAGTGTCAGCTCCATCAGGACCCCTGATTTAATTATTTACTGTGGAACCATTGTCCTGAGTCAGGAGGATAGATGAGGAAAGAATGAGAGCGTGGCTGGCATCGCTTCATGATTACATTCTGGGAAAGATCTTGCCTGTTAACCTCTAGAGAAGGAGGGACGATACAGACAATGAAGACTATAGCAGACTGAATTACTCTCTGAGATGAGGACTTTGCTATTGCCATTGCAGAACCACTGGTGGAAGTTGTTGTTAA
ENSMUST00000202033.1_GM43809-002	TGGACCATGC	TGCACTATGA	-	ATGCTGCTCTCCGCTGTCTCTTTTGCCAAGAGCAAGTCAAAAACTATCCTGGTGAAACTAGTGAGCCAAGCTGGGACAGGTTTCTCCTTCAACCACAAGAGAAGCCGACTCCGAGAGAAGCTGAGCCTTCTGCACTATGATCCAATAGTGGTAACTCATAAATCAAGTTAA	ATGATCCAATAG	-
ENSMUST00000203964.1_GM44183-001	TAGAGGATGA	CCCTCCATGG	ATGTTTGTGC	ATGACTCGTGTGCTACAAAGGGCCTGGCTGGAGAAGTGACCCAAGCCCTTGGAGGAGCCCAGAAGATCGTGAGTTGGATCCCAGACATTGGACAGTTGGAGATTGACTTTTGCTTTTGATTGTGACTGTGCCCTGATATTTTCCCTCTTGAAGAAAGAAACTGTTTTAGTGGAGCCCACAGTTAAGAGACTTTTAATTGTAAAAAGACTTTGGATTTTAAAAGAGATGGATATTTTAAAGAGATTGAAATTTTAAGCATATGTAAAGACTGTGGGACTTTTAAAGTTATTTAGAATGGGGATGAATAAGATTGTAAGGGTTGAGGCTTACTAGTGATGTTTTTGTGTGTCAAGTTGACAAGGGGTCAATTGTACTGGCTAGTTTTGTGTCAACTTGACA…	ATGGCCTCTGCATCAGCTCCTGCTTCCTGA	GTGCAGGAATAGAAACCCCGACTAAGACAAATTGGTACCAGTGGAGTGGGGTATTCCTGTGACAACCTGACCATGTTTTGGGGAGGACTGTGGAAGGACTTTGGAACTTTGGGCTTGAAGATCCATCCATTGTTAAGACCTCTGTCGGATGTTGTGTAGGAGCTTGGAAGATAATGTTGAGAACACTGCAGAAGTTGGAGCTCTGGTGTGTGAAATTTCAGAGGGAAAATTAAAGACTCTTTTCAGGGCCATTCCTGTTTTGATTGTGAAGATTCTGTAGTTCTGGTTAGCTGGGGCTGAAGAATCAGCTGTGATTAACAAGATACCAGAACTACTAAAGCAAAAACTTTGCATTACTGGGACTATTGATGCTGGTTAGCTGGAGCTAAGAAATTAGCG…
ENSMUST00000154354.1_2610507I01RIK-001	TCCAGCATGT	ATTGCTATGC	TCTGGGGTGC	ATGTAGTCGGGGGTCTACAAGGGACACAAGGAGAAGTGGGTTTGTTTGTTTGTTTGTTGCTTTTTTGTTTTTTTGCAGCCTGGCAGCCAGCCTCTGGAGCTCATCTCACATAATGGCCTGCAAATGTCGTTATCAGGCACCAGAAAGCAGGGAACTCTTGCGACGCTTCGATGTGAGGTAGTATTTCATTTTATATCTTGAGGCTTCCAAGGATACTGGAGACTCAGACATCATCTCATGCTAAGCTGTTTGAGACAAACCACAAGTGATCCCAGTCCTTGGAAGCTGGAGGCAGGCGATCAGAATTCCAAGGACTACACAGCAAGTTTGTGACTAGCCTGAGATACAGGAGACGCTGGAGGCAGGCGGATCAGAATTCCAAGGACTACACAGCAAGCT…	ATGCACCGCTGGGCGGTCCCTAAGTTTCCATGCCTGGTTGTTCTCAAGGTTTGCTCCGGATCTGATAGTCGCCCGTGA	GTGCAGGCAGCACAACGCTGTGCAGTGCCTGGACGGAAGCCAGACAGCATTGCTATGCACCGCTGGGCGGTCCCTAAGTTTCCATGCCTGGTTGTTCTCAAGGTTTGCTCCGGATCTGATAGTCGCCCGTGACCCCTTTCCGCAGGTACATGGCTTGTCTTGGGTTCGCGGTGGAACATCCAAGTGCCAAGTTGGGTTGGCAAAACAGCTAAGGTGAAGGAGTTGGAGTCACTCGTGAGGAATATCTTTAGAGAACAGTCGGCTCTTCAGAACCAAAGAGCACAGGACTTTCAAGGACCCCACTAGTGTCTCGTGAGTGGTCCTGAAGCTCTCCGCCGTTTTGAGCTTATGGCAGCGGTTTATTGTAAGCCCTGGAGGTGCGCTGCTGTGCAAGCTGCA…
ENSMUST00000138592.1_SNHG17-008	GCGTGGATGT	TCCCGCATGT	-	ATGTGTTTCCTCTCTGGCCATTGCCATCCGCCCAAATCTACAGACATCCCGCATGTTCCCGGGCTCGTCTCCCCAATACAGGGCACCAAGGCTGTAGACTGCGCAGCCCTCCTGGAGACAGATGGAAGCTCCTTGGGTCGACAGATTACAGCTTCTGGAACCCCCTACTCCCTTCAACTCCGAGATGGACACCCACTGTCCAGGGAGAGGATGCCTGGGTAA	ATGTTCCCGGGCTCGTCTCCCCAATACAGGGCACCAAGGCTGTAG	-
ENSMUST00000163781.1_9330020H09RIK-001	AAGGTTATGC	CGAAGCATGG	CGGGGGCTGC	ATGCAAGCTCCCCTGCGCGTCAGGTCAGTAGTTCTAGGAAACCCACCCCGTAGGGAAAGGTTATCAAGCGAAGGAGATCAGGAGATAATTTGTGTCCTGCATTGGGGAGGATTATCAGAAGAAGGAGATCAAGAGATAATTTGTGCTCTGGCCTCACTCCCAGGTCCACTTTGTGAGGTTGTAAAAAGCAAGCTGGGGCCGATGTCCGCCTCAGCCTCCTGGCTGCACCAGGGTGTCTCTGTCCCCGGGCCTCGGTCGCTGCCTTGAACTCGGTATTGATGTTCACACAATCCCAAACTCTAGATCTTTTGTTTACCAAGAGCCCACTGTATCCACCCACTAGCAAGGGGATTGGCAATCAATCTTGAAGATTTGGGGTCTATTTTTTTCGCCAGAAGT…	ATGGCCGGACGCACTCCGAGGCCGATGGCCTAG	CTGCGAGCACTTCCCAGCGTCACCGGAGCGGCGACACACATCCGCCGTGCCGAGACTACTGCGACGTGACGAACTTCCTCCAAGGGGCGACCACCGAGGTTGTGACACACTTCCGCCCAGAAAGCCGAAGATTCCAGCGCCGACTTCCGGAATGACCCCTCCGACACCCCGTAGACGAATCCACAGCCAGTCCGCGGCTAAGAACGGACCGGCGGCCGGGACGCAGGATCCGGTCGTGTGACCGCCAGGTGGGCGGGACTATCTGACGTCGTTCTTTAAAGGTCTCGTCTTTCCGCGCGAGAACTGCGGTAAGGGGGCCTCACCGGCGGGCCTCTAGTTAACGCTCGCTGCGCTTGGCTGGGTAGTTTCCGAGGACGTGCGTGATGGAGGCCCCTTTGT…
ENSMUST00000190235.1_GM2415-004	TCACCGATGA	CGCGGAATGG	GGGGCGGTGG	ATGAGCGTCTACAAAGTTGGAAAGAAACTTCCAGAAGCGCCTCTGGTAGACGCGAGCCCGCAGACGGGTGAAATCTATGGAGCCTCACTGTTGGAGACTGCCCCCCCCCCCCGCCCCGAAACAGGAGGGAGGCATGTCTGCAGAGGAGCTGCTGTTTACGAGAATTAGGCAAGAAGTTAACATTTTGTTCCCAAACCCAAGACCTCAAGTGGCATCCTGGTACTGCTGTACGTGGAGAAGGCGTCCCAGCTGCCCTTAGGGTGCACTCACCCAGGAATATCTGCTCTTCCCGAAGCACCTTAGGGATCCCCAGAATATCCAGGGGCAACCAAACCACGAAGCTCGAAGTGTCCGTTTGATTAGGAACGCAAGCTGTACCAAGTAGCCCACCCGCCAGCC…	ATGGAAGCGCGGGGAGTGCTCGGCGGAAGCCCGGGGTGCAGCGGGATCGCCGGCTGA	GTGGCGCGCGCGTGCGGGGCACAGAGGGCCTCGGGGTAGGTGGGAGGGTGCGGCGGAGCCTGGGAGATAGAGCAAGCTCAGCGATCGAGGTGTGGGCCGCGCGGCGCGGAATGGAAGCGCGGGGAGTGCTCGGCGGAAGCCCGGGGTGCAGCGGGATCGCCGGCTGAGGCCCGGGGAGGTTTATTCACCCCGAGTCCAGGTACCGTGGGAGAAGATTGCAGTCGGTAGTGGGTTCCGGGTGAGGGACGTCCTGACGCTCAAACTGGGAATGGAGGGTTCCGCAGGGGAGCAGGGAGCGAGGCTGCATCGGGGTTCGGGCATAGAGTTGGGGTAATGTAGAGCTAGGCTGTGAGGTGAGCCATAGGGGATGCTGGGCCTGGGGGTGAGGAGGCGATGAGA…
ENSMUST00000124738.1_GM12992-002	TGGCCCATGC	TCCCAAATGT	GAGCCGGTGT	ATGCACTAAGGAGGCCAGGATCCACCTTGCCACACGTGCCACCCCTCAGCACCATCTCAGGCACCTCCTGAGCTATGACAATTAGTGCGAGAATGACTGGGGCATGGTATTCCAGTGGCATACCCCTGGTTTCCGGTGCAGATTTTACGGTGACAAGAGGATCATGACAAGACCGACAGGCACCAGAACCCCCTCTGCTCATGAAGAACTCACAGGCGACACGGCTTCCAAATGGCCTCACTTCTCCTCAGCTTGACCACAGCTTCTCAAGAGAACCCCAGAACCCCAGACTCTTGGGGACTTGCCTTCATTCTGCTGGGTGAATATTCCTTTGGGAAATATTGCTTCTCACCACAGGGAAAACAGCAGGACAGATGACACACCAGGAAATGCCATTTA…	ATGTGCATCTGCCCCTTGCTGAAAACCCTCTTTGGCTCCCTGGTGCTGTCCGAATGGTTTCAGAGCCGGTGTGGTTTGAGCATGCTCCAGACCTTCTCACCTGGCCCGTGTGGCTGA	GTGTGGTTTGAGCATGCTCCAGACCTTCTCACCTGGCCCGTGTGGCTGAAGCTGCCTAGTGATTCCTTTCCTGCCAAGAGATGCTGGAGGGCCGAAGATGAATCAAGTCAGCGAAAGTTCCACGGTCAAGTTGGATGACTCGGTTAAGAGACATGGCACGCACCTGAGGAAGCAAGCCGGGGTCCGGGAGGCAGTTCTCTGAGTCTGCAAAGCCCAGTGTTGATGTGGAACTCGGGAGATTCGAAGTTGCAATAGCCTGCACCTGTAACTGTGAGAGCCCACGGAAGGAAAAAATAAACCTTGAGGCAGTCTCAGGTACCCCAGGCTGACAACAAGCTTGCTGTGTAACGGGGGATGGGCTAGGAATCTGACCCCCTGTTTCCTCCTCCCAGGCCTGGG…
ENSMUST00000184319.1_2310009A05RIK-002	CTTACTATGT	-	TATTTTCTGG	ATGTAGCCTTGGCTGGCTTGGAACTCAGCTCTTTAGACCAGACAGGCCTCAGACTCACATAGTCTCTGCCCACACCTGGTGCTGGAATTAAAATCCTGCACCACCACACCTGGCTCAGTGAAGTTTTACAGCCTCTTAAAAATCGCTTTTGTCATACAGCTTGCTTAAAAGAGTTACAGCTACTGCAGAAGGCATAGTGAGGTCACTTGTCCCCTCTCTCTATCATCCTTTAGAGGAAGCTTAAACAGAGACACTCACTTCTGAGTCCTTTCGGGCACCTCTTGGAGAAAAAGTATTAAACGACTTGAAAGCCGTCAGCCATCCCTTCCCCTCCTTTTGCCATTTTGAAAATTACCAGTTTAAACGCTCTGAGAAGACTTCCAGCAGCCATGTTAGTGG…	ATGAGTCTCCGGGTGGGTCAGGAGCAAACCTCCCTGACCAGTGTTCAATGCTGGAAAAGACAAAAATAA	CTGGAGTCGATCTCACTATGTAGATCAGACTGGCCTTGAACTCGGGAGAATTACCGTCTCTGCCTCATGAGTGCTGGGATTTAATGCCTAAGCCACCACACTCTGTCTCCTCTTATCTTTGTGACAGGGCCACAGTCTTATATAACCGTGGCTGGCCTGGAACTTGCTGTGTAGACCAGACTGGCCTCAAACTCCTGCCTCTGTCTTATGGATGTTGGGATCAAAAGCATGGGCCATCATGACCAGCAATCAAGGCATTTAAAAAATTAGTTGGTGGGGGCTGGAGAACTGGTTCAGGGCTTAAAAACACTGACTGCACTTGCAGAATACCCATATACTAGCCTGGTGTCTCCGAGGGTACCAGGCATGCGTGCTATTGCAGATACATACATGAAGACG…
ENSMUST00000174754.7_4930481A15RIK-003	AAGCGTATGG	CACAGGATGT	GCGAATGTGG	ATGGCCTGGCAGTGGAGACTGACTAACCCTAAGACAGGAACTGTGTTTCTTACTGGCCTGGAACTCACTACATAGACCAGACTGGCCTGAAGAATCAGAGATCTGCCTGCATGTGCCTCCAGAGGGTGAGGATTAAAGTTTCCCCTCGTTGATGTGCTCATAGATCGCGTCTGCGCCCTGATCCAAGGCACGCTCGAAGAACAGGGCGCCCACTGCGATGGTGAGGGCGAAGGTGGAAGTTCTGCGGAACAGCAAGGAGTACAGACGCGAAGGGATCGTCGGCAACGACATGTTGCCTCACTGCCGAACTCGCGCCACTGCCAGATGTATTTCTTTATGTTCCGGTGCCACATGCATGCCTGGTACCTGAGGATGACAGAAGAGGACATCAGGTCCCCT…	ATGTCAGCGCCATCTTGTGACGGCGAATGTGGGGGCGGCTCCCAACATGTAACCTTGACTGGACTGGAACTCACTCTGTAG	GTGGGGGCGGCTCCCAACATGTAACCTTGACTGGACTGGAACTCACTCTGTAGACCAGGCTGGCTTCAAACTCAAAGATCCACCTGCCCCTGCTGGGTGCTGGGACTAAAGGCCTGCACCACACGCCTGACTGGTGAATTGTCTTCTAATTCTAAATCTGGTACTAAGTGCTCTAAGAAAGCTCAAGAGGCTCACTGGTGTTGTGGTGGCCCAGGGCGTCAGTAG
ENSMUST00000149830.7_E130307A14RIK-005	ACCGCCATGT	GAATCGATGA	CGGCCTGTGG	ATGTCACATCTTACGGAAGAGGCGGGGGCTGCCGCGGAGAGGATATTTTTTGTTTTGTTTTGTTTTCACAAGAATCACCTGGATGCTTCTAAAGAGGATGTCTACCAGACCCCATGCCGCACTAATTAGCTCAGAAGTGGGAACCCTTCATAAGATGTAAGCTACTATACCAGCACTATGCCTGCCTACCTGCTGCCACATTCCTTGTCATGATAACCATGGACTAAGCCTCTGAAACTCATCCAGGCACTGAAGCTCTGGAAGCCCAGCGAGGACAACTCAGACTCAGGAGACAGAGGACTCTGTAGAAGAGGTGTTCCAGGGCCTGGGTGCCACCAGCCAGCTCCGCTAGAAGAATGCTGTGAGAACAGGCTGGCACTGAGCTGGAGTGGCCATCGT…	ATGATTCGGCCTGTGGGCCGGGTCACTGCGGCGGGGCCCGGGGAGCGCCGATAG	GTGGGCCGGGTCACTGCGGCGGGGCCCGGGGAGCGCCGATAG
ENSMUST00000174714.7_1110038B12RIK-004	CATCTAATGA	CAAGGCATGG	CCTTCTTTGT	ATGAGAGCCAGCCCTTTGTCCTGCCCACATGAAGGGCTTTGCTGCTACGCACTGACAAGTTGGACGGCTTTTTATTGCTTTGTTGCCAGTTATCTGAACATGAGAGGCTGTAAGGTGTAATCTGCGAGCCCTGCGCCCAGACTGAACCAGGGCCTCCCTTGAACATGAGTATTAGACAAATGAAATAAGAACTTATCTTGCCCAGACTATATAATGGCTTGGAAATGCATAGTTTCCTGA	ATGGGTCCGCCTCGTGCCGCAGGTTCCTGGCCCACGCCAGCCGTACCCAGTAGCACAATGGGTGAGCTCTGA	TTGTTCTCCACCGGTCTGGGCAGGGTCTGAGGACTCCGGAGAGCAAGGCATGGGTCCGCCTCGTGCCGCAGGTTCCTGGCCCACGCCAGCCGTACCCAGTAGCACAATGGGTGAGCTCTGAGGACTTCACAGGGGCCCCATCCCCTCACCTAGATGAGGGCTAACCTTGGAATCCAGACAAAGGTGGAAGTGACCTAG
ENSMUST00000207577.1_RP24-120F8.1-001	GAGCGTATGA	GAGGCCATGA	TGATTCTTGA	ATGAATCATTAAAGTGATTTGTACTTTCCTGTTATTTAGTAAGTACATTCTCTATTGGCCTTGCCAAATTTGAATCTGAACACTTCCTCTCACCCGGGCTCCATCTAAGCAGCACGAGTACCCTTCAGTGTTAATTCTGCCTTCTTATTTCTGTATGCCTGCAGACTCCTCCTGTGTTCTCTTTATTGGCTGGACTGTTGACATTTGTCACTTTACCTAGGGAGTCATAGGTTTTGAGAGCCTCGGCTTTCTTGATTGCTTGTGTATTTTTCTGGGGACTTGCAGAGGCTCTCCGGCATAGTGCTTTAGTGTTTATCACATTCAGCTAACCGCTCATCACATGCGGGAGACTCCATTCCGTCGTCTGCTGTCGCTCTTCTTATGACAGTGTTCTAACAC…	ATGACTCAGCACTAA	TTGAAATGGGGGTGGTTGGAAACAGAATGCTCATTGGGGTACCTACTACTGTTGGAGAAATCCTAGGTTTTTTAGCACCCACATGGCAGCTCACAAACTGCCCATAACTCCAGCTCCAGGGAATCCCCACACTTTCTGGTCTCCTTGGACCACTACGCTCATGTACGCATACACAATTTAAAATAAATCTTAAAACACAGAAAACATAAGAAATGAGCCAGGCATATCAGTACACACTTATAGCCCAGACCACACAGGAGGCTGAGGCAGGAGAACTGTTTGAGCCCATGGGGTTGAGACCACCTGAGCGTCATGTTGAGACCAATTCACCAAAATGAAAATACAAGAAATGCCAGAGAAACAACTAGTAATTGAATTGACTTCCCAGTTGTTTGGGAT…
ENSMUST00000135421.7_2410018L13RIK-003	GGCAAAATGT	CTGGCGATGC	GGCTTGGTGG	ATGTCCCTGGAAGAATTCAACAAAGGTGCCAAGAGCGACCCATCCATTGTCCGGTTGCTGCAGTGTGATCCCAGCAGTGCTAGCCAGTTCTGAGGGGAATGGGCTTTTACACAGTTGTGAGAAACACAGGCTTGACCTGCCATCTTCAGCTTTGCTTGCAAAAGTGGTTTTCTCCGTGATTTCTCCTGCTCTCTAGGGACCTGGGTCCAGACAGCACATCACACTCACCTGGTCTGGCTGGATGCAGCTCCCTCCTCTGTCTGATCCAGATAGATGTCCCTCCCCATCCAGTCCAGGCTGGTTCCTTCCAAGGTTTCAAGTGTTCTCAGCTGTAGGGCTCCTTCCCTGCCCACAGAGGGCCTGGAGGCCCTTAAGGACACCAGACAGGACTTTTCAATA…	ATGCCGGACCAGATCTCTGTGTCGGAATTCGTGGCCGAGACCCTTGAGGACTACAAGGCGCCCACTGCCTCTAGCTTCACGCGCACGGCCCAGTGCCGGAACACCGCGGCGGCCATCGAGGAGGCTACACTTGGGAAAACCATCATATTGAAAGACATTGTCAAAGTTCAAGAAGAAATGAAAGGCCATCTACAAGATGGTGTCCTCCATGATGAAGATGCCCGAGGACAAGTCCATGCCTGA	GTGGCGCGCAGTTCCCCCTGACTGTGCGCGCCCGCGTGTGGGCTCCTTTGCAGAGGACTCGGTAGCTGCAGCTCCCGGAGCACAGCGGACAGAGCTGCGGGCTGCGTGCGCCCCTGCTGCCACCGGGCCTGCCGCGGTGGCTCCCGCGCCCCGCGGCGACTTCCGCTCCCGCGCTTCTCTTTGTTCAAGTCCCCGAGCGGCGGCGGGGTCGGAGCCCGCGCCTTGGGCGACTGAGGCGGCCGCAGTCCGCGCCCCGGCGCCCTGGCGATGCCGGACCAGATCTCTGTGTCGGAATTCGTGGCCGAGACCCTTGAGGACTACAAGGCGCCCACTGCCTCTAGCTTCACGCGCACGGCCCAGTGCCGGAACACCGCGGCGGCCATCGAGGAGGCTACACTT…
ENSMUST00000180690.1_2500002B13RIK-001	TGCCAAATGA	GCATTAATGG	ATGTTCCTGC	ATGACTTCTGCAGCTTCTGTTTGTCACACTTTTATTCTTTGTTTGGTTTTGTTTTTGTTTTTTGAGACTGTGTACTGGCTGGTTTTGTGTGTCAACTTGACTCAAGCTGGAGTTATCACAGAGAAAGGAGCTTCCCTTGAGGAAATGCCTCTATAAAATCCCGATTAATGATCAAGGGGGAGAGTCCAGCCCATGGAGGGTGGTGCCATCCCTGGGCTGGTAGTCCTGGGTTCTATAAGAAAGCAAGCTGGCAAGCCAGAGGAAGCAATCCAGTAAGCAGCACCCCTCCATGGCCTCTGCATCAGCTCCTGCCTCCAGGTTCCTGCCTTGTGTGACTTCCTGTCCTGACTTCCTTTGGTGATGAACAGCAATGTGGAAACGTAAGCTGGATAAATGCAA…	ATGGAATTTCCTCCAGTATTTTCATAG	CTGCCTTGATGATAATGGACTGAACCTCTAAACCTGACTGGTTGTTCTATTTCTGAGATCTCTGAGACCCAGCCCACCAGGAACACACAAATGTGGAACCGAGATAGGCTGAGGACTTATTAAACAGAATTCTGCTGTTCCTATCCCAGGGTTGGACCAATGTGTAGAAAATTGCTTATGGGATTCTTTGAATGACTTTTTCATTGCGGGAAATATTAAAAATGAACCTGCCAACCTTCCACACTCCTGCTTCTTTCAAGCCACCAACTCAAGAGATCTGTCTCTGCCTCCTACGTGCTGGAATCAAAGGTATGTGACACCATGCCTTGCTTGTCTTTTTATGGACACTGATTTTTATCTACTTTTGATAGCTGCTGAGGTAGGTTTAAATCTGAGAAT…
ENSMUST00000138486.1_GM14005-005	TCGAAAATGA	AGCCCCATGA	-	ATGACACAGACACAGAAAAATCAGGACGTGCCCCCAGCAGCACCCCTACCTGCTGCCTGCTGATCACGGCTGGGAGGCCCGTCCAGGGTTCCCACCCGGGAACGGACTCTTAGCTACTCAGTGCTCACGGGTGCTGGGCCTGCAGAGCTTTTCGGATGCTCTCTTACAGCTGGTTTGTTATCTTTTAATCAATCAACTAATTAA	ATGACACAGTTGATCGAAAATGACACAGACACAGAAAAATCAGGACGTGCCCCCAGCAGCACCCCTACCTGCTGCCTGCTGATCACGGCTGGGAGGCCCGTCCAGGGTTCCCACCCGGGAACGGACTCTTAG	GTGACTTTCCAGGCAAGCTGCGCATATCTTGGGATCTTCACAGCACAGTGGCTGGGAAGGCAGGCGGACCCGTCTATCAGCTTCTCCCTGAATAACTGGGAGCTGAAACAGGAAGCCCCATGA
ENSMUST00000183215.7_RIAN-010	ATGTGAATGG	GTCACCATGG	GGAGCCCTGC	ATGGAGACTAGCCTGCTGGTAGAGACCTTGGCAGTGACCGCTGTGGGCAATGAGCCATGGGCCAACAATATTCAATGCTGTGTACCTGATGGATGGTTACTGTCTGAGACTGAGGCTTTTTGGGCCAGGAGTAAAAGGACTTGGTTTGTACTTGATTGCGTCCTGTGGATGCTTGCCTACCAACTGACTCATCCTGACGTGCCAAAGGTCCTGGCTTTCCCCTGTGTGGGTAAGGGAAGAAGAGAGTTCTAATGAGAGCGTGGCTGGCATCGCTTCATGATTACATTCTGGGAAAGATCTTGCCTGTTAACCTCTAGAGAAGGAGGGACGATACAGACAATGGACTCACAATTGCTGATGTATAGGTTCTAATGTTTTCTATTGTGGACACGGGACACC…	ATGGAGAACCAGCAGCCCAGAATCAGTGCCCTGCCAGGCAGAATTGCTTGGCCATAA	CTGCCCCCTTCCAGGGTGAATTTTCCTAAGTCACCATGGAGAACCAGCAGCCCAGAATCAGTGCCCTGCCAGGCAGAATTGCTTGGCCATAACAAAGATCCATTGCCTTTCTGATGACACCCAGCACCTCGGATTCTGTATACACGGGAGGTGATTTAAGCATCTTACTGCCACCCTGAAATCTGGGGTCCTTTATCCTGGCAGCATCTAGACCCGTAACGCCCACTTCAGAATGGGAGGGAGGATGTCTGCTGCCCTGTCGTCTCCACACCCGAGGAATGTCCGTGTGTGTGTGTGTGTGGTGTGCACAGCGGGCTGCACACAGCGGGCTCCACGGTGCTCGAATGGAGGCCCTAA
ENSMUST00000185486.1_GM28875-001	GTATATATGT	CCTGGGATGA	CAGGAGCTGG	ATGTGTGCATGCATGTGTGTGCATGCATGTGTGTATGTATGTATGTGTGCATGCATGTGTGTGCATGTGCATGTGTGCATGTGCCTTGTGTTGCATAAGTGTGCTCTGGTAGCTAGAGCAATCCAATTCAATGTTTTAAGTCTTCCTTTGTGTAAACAGTACAGAGAGGCCACCTCCCCTTGTCACAGTCTCTGTGATTATAAAACATGAATTTTTGATAAGTTCAGCTTTCTGGGAAGGCAGGCAAATTTGGAGCCAAAGGACTGTCTTGGAACATGTGTGGTGTTATCTTGGTTCATATCAAGTCCAGAGCTGACTGAAGGCCTCAGCATCTCTCAGCTCTGTGGGAAGGGCCAAGTGAGTCCTGGGGTCCCTGCTCAGTGCTGTTGTGAAGTTGCG…	ATGAAGAGGGGGACAGGGAACGCATGTGTGTGTGCATGTGTGTATGTATATATGTGTGCATGCATGTGTGTGCATGCATGTGTGTATGTATGTATGTGTGCATGCATGTGTGTGCATGTGCATGTGTGCATGTGCCTTGTGTTGCATAAGTGTGCTCTGGTAGCTAGAGCAATCCAATTCAATGTTTTAAGTCTTCCTTTGTGTAAACAGTACAGAGAGGCCACCTCCCCTTGTCACAGTCTCTGTGATTATAAAACATGA	CTGGGCAAGTTTTTGGAGCTCCTGGGATGA
ENSMUST00000159268.1_GM16302-001	TCCAGCATGT	TTCACGATGG	GGTGGCCTGC	ATGTCATCAGGCTTCCCACACCACAGTGGCCGTTTTCAGTCCCACTGTCTGCAAGCAAGACTCTCAAGTGTAATTGCTAGAATTTGTCTTTATCGTAGCATGGATCTTATAAAATAGAAGTCTATGAAATGAAATGGAAATGGAAAAAAAAGATAA	ATGGACATAGGCATGGTGGCGAAGAGACTGCGAGCGTGGACCGGAGGACGGTACAAAGCGCGGTGTGACCCCCTAACATCATTTTTAAAAGGCTTTCCTGGGTTCTTCTGA	CTGCGCCAGCTGCTGGGTGAGCTCCGACAGAAACCCCTCTGGCACGGAGGCGTGGGGAACATTGGTGTTCACGATGGACATAGGCATGGTGGCGAAGAGACTGCGAGCGTGGACCGGAGGACGGTACAAAGCGCGGTGTGACCCCCTAACATCATTTTTAAAAGGCTTTCCTGGGTTCTTCTGAGGCGGGCCTGCCCCAGATCACCATGAAGCCCACTAAGGATGAGCCTTTCTTAA
ENSMUST00000141390.1_GM15499-001	CTGAAGATGA	TTGATCATGA	GCTCAGCTGT	ATGACTGTCTTTCACAGAACTCAATAAAGAAGCTAGGAGACACGTGGGCTCCGTAACGGGTTTCTCTGTGCAGCCCTGGCTGTCCTGGAACTTGCACTGTAG	ATGAACAGACTCCATGCAAGGGAAATCAACTGA	CTGTCGTTTTCACACTTGATCATGAACAGACTCCATGCAAGGGAAATCAACTGA
ENSMUST00000193851.1_GM37064-001	CATGGGATGG	GTCTCCATGG	CCAGTGGTGA	ATGGTGCCACCATATTAAATGTGTGTCTCAGTCCTCTCTGGAAACTCCTACAAAGACATGCACAGAATTGTGTCTTCTAGGTGATTCCAAATCCCATGGACTTGATAGTTAACTGTCACCTAAGTATGGCTTTGAAATAGTTCAGATCCAGCAGACGTCATGAACTGAATTCTATATCCTCCTAGAGAATGCCTCCAGCGTATCTTTTCTTTAGTATTTGACCACTCATAGAATGCAATATGTGATGGCTCAGCAAGGCAGAGCCTGTAATAAAATTAAAGATGCACAGCAACCACAAGAAATATGAAATGTTGTATTTCTCTGAAACCATTTTTTTAATGAATGAAATACTTAATAAAATATTTTTATCTTGCAGTTATATATTTCTTTAATTCTGGA…	ATGGCACTTGCCACAGCTTTCGTTTATAACTTTCTGTGA	GTGAACTTCCTCCAGCAAACTTCCACTTTTAAAGGTTTCATAGCCCCCTTTAACACTGCTACCAACTGGAGTCAAGTATACGAATATGGAAGCCTGTGGAGAATATTTCTCATCCAGACTGCTGCAAATACATGAAATCTTAAAAAAAAAAAAAAAAAAAAAAAAAAAAAACAGGTTCACTAGAATTGCAAGCTTGATATTTTTAGCAATTTGCTGTATAACCTTGGTCAAATATTACAATCTTTTATAGACTTGGTTTCTAACAGTTAATAATTGTTGTTATATACATATTTATTATGCTTATTATCAGGTTCAATTAGAAAATGTCTGTTAACATAATGAAGACCATAAAATCATACCACTATTATTTTATTAGTTCTGTGTTAATATTGAATTAAT…
ENSMUST00000197171.1_C130083M11RIK-001	GTGCTGATGA	ATTGCAATGG	TGTACGCTGG	ATGATTGAACCCCCTTCAGGCATACAAGTACTCTACCACTGAGCTACCTCACAACCTCAGCCCCTGCCTCAGTAATTTATATATAGTTTATAAGACAGATACACAAATAAAGCATTTGCTGGGAAGGAATCATAAAGAAATTTACTTTAAAACAGTTATTTTGTATAGATATATTTTAAAGACATAGGGAGTTGAGAAGGGTTTCTCTGTACATCCCCAGCTGTCCTGGAACTTACTCTGTAGACCAGGCTAGCCTCAGACTCAGAGATCCACCTGCCTCTGCCTCTAGAATAGTGGGATCTAAGGTGTGTGTAACCAATGCCCAGCTGACAATTTTTAAATATACTTATGATATTTTTATTGAGTATACATGTGTATATATGCATACACATGCCATAA…	ATGGGAGTTACGGGTGCTGAAGATTAG	CTGGGAAAATAATACGCGGCTCCCCCCATATTGCAATGGGAGTTACGGGTGCTGAAGATTAGGACTCCTCATGCCTTTATCCACAAAGCCATCTCTCCCAGCTGGACTTCACCCATTTCTCAGGTGGAGTTCCTACTCCATGGAGCATTCAGGATCTCTTCTCTGCATTCCTTGATATCAGTAGCGAGAGCACAAGTGACTTTCTTAAAGATGCCAACTTTGATCATCTGGCATGTTTCTCTGGATTTGCTGTGTGTGAGAGATACCCCATCACGACTTATCTGTGTTTCACGTGCTTCACTAAACAAGTTTTGACATGACTCGCCTTGGCATCTTTTGCCATTTAAAGGCTTTGGATATTTGTGTGTGGATTCCTGAATGACTGTCTGACTTACTCCA…
ENSMUST00000193902.1_GM4430-001	AACACCATGA	TGCCAGATGT	ACTGTCTTGA	ATGACCAAAAAGGAAGCTGGGGAGGAAAGGCCTTATTTGGCTTATACTTCCATGTTGTTTTTCATCATTTAAGGAAGTCAGGAGAGGAACTCAAACAAGGACAGGAACCTGGAAGCAGGAGCTGATGCAGAGGTCATGGAGGTCTGCTGTTTACTGGCTTACTCAGCCAGTTGTCTTATAGAACCCAGACCACCAGCCCAGTGATGTCTCCACACACAATGGGCTGGGCCCTCCCCCATCAATCCCTAATTAAGAAAATTCTTTTTGGCCTACAGAGATGGCTCAGCGGTTAAGAGCACTGACTGCTCTTCCAGAGGTGCTGAGTTCAATTCCCAGCAAACACATAGTGGCTCACAACCATCTGTAATGGGACCCGATGCCCTCTTCTGGTGTGTCTGA	ATGTGA	TTGAAATCAAGGAGGGGGGATGTGATGGTTGGTCAGATGGTTTTAGATTGTCTTGTTTTTTGTTTGTCTTTTGTTTTTGTTTTTGTTTTTTGAGATAGGGTGTCACTGTGTAGCTGTCTGGTTGTCCGGGAACTTACTGTGTAAATCAGGCTAGCCTCGAAATCACAGAGATCCCCCTGCCTCTGCCTCCCAAGTGCTGGGATTAAATTCATGCACTTCTATACTTGGTTACCAGTTTTAATATTCAACTTGACCCACTCTAGAATCACCTAGGAAGAGAGTCTTGGTGAAGGCTTGTCTAGATAGGTCGGCCTGTGAGCAGGTCTGTAGTGGACTGTCTCAGTGTGGAACGCTGAAGTCTGAAAGTATGTGGCACCTTTTCCTGGTATCATAGTTAGG…
ENSMUST00000181133.2_1700030M09RIK-002	CAGAGAATGC	-	CAGCCCTTGT	ATGCTTCGTTGAGCCCGGAGCAGCTGTCCAGACCTGGTGTCCAGAGTGATCCAGCAGCTCCACGCAGCAAGCTCCAGAGATCAGCCACAGACTGGTGCCCCCCCACCCCAGGCAGCAATCGGCTGCATCATGGCCTCACTGGGGCACAGATCAAGGTGAAGCAGGATAAGGAAGAGATCTTCCCCAGTGGAAGAGGATGGAGAAGACCCTCACGGTGTAGCGGCTTCCCCAGAGGTTCCCACACCGCCTTGTGCCCCAGTGGGCTTTGAAGCCACAAGAGTCCTCTTTGCTAAGGTCCTGAGTTCAAATTCCAGCAACCACATTATGGCTCACAACCATCTGTAA	ATGACGGGGACAAGCCATTCCTCTCAGGCAGCCCTTGTCCCCCTCCTGGCTCCAGAAGGGCAGCATAGGCCCAGAAGCTGCAGGCGTGGACAGAAACGAGGTCTCCCGGGCTCCGGGTGCGGAAGGCTCAGTGGAAACTTTCTGAGTGGTTGTCTTCAAAAGGCCCACCTAGCACAGGACTCCAGAGAATGCTTCGTTGAGCCCGGAGCAGCTGTCCAGACCTGGTGTCCAGAGTGA	TTGTCCCCCTCCTGGCTCCAGAAGGGCAGCATAGGCCCAGAAGCTGCAGGCGTGGACAGAAACGAGGTCTCCCGGGCTCCGGGTGCGGAAGGCTCAGTGGAAACTTTCTGA
ENSMUST00000181242.1_GM26870-201	TGAGAAATGC	AAAATCATGG	AAAAACGTGA	ATGCACACTGTAGGACCTGGAATATGGCGAGAAAACTGAAAATCACTGAAAATGAGAAATACACACTTTAGGACATGAAATATGGCGAGGAAAACTGAAAAAGGTGGAAAATTTAGAAATGTCCACTGTAGGACATGGAATATGGCAAGAAAACTGAAAATCATGGAAAATGAGAAACATCCACTTGACGACTTGAAAAAAGACGAAATCACTGAAAAACCTGAAAAATGAGAAATGCACACTGTAGGACCTAGAATATGGCGAGGAAAACTGAAAATCACGGTAAATGAGAAATACACACTTTAGGACGTGAAATATGGCGAGGAAAACAGAAAAAGGTGGAAAATTTAGAAATGTCCACTGTAGGACATGGAATATGGCAAGAAAACTGAAAATCAT…	ATGGAAAATGAGAAACATCCACTTGACGACTTGAAAAATGACGAAATCACTGAAAAACGTGAAAAATGA	GTGAAAAATGAGAAATGCACACTGTAGGACCTGGAATATGGCAAGAAAACTGAAAATCACGGAAAATGAGAAATACACACTTTAGGATGTGAAATATGGCGAGGAAAACAGAAAAAGGTGGAAAATTTAGAAATGTCCACTGTAGGACATGGAATATGGCAAGAAAACTGAAAATCATGGAAAATGAGAAACATCCACTTGACAACTTGA
ENSMUST00000202850.1_GM43294-001	TGAAAAATGT	CTTTATATGT	TAGTCTCTGG	ATGTTTTTAAATCTGGGTCTAGATTTTCGGTTGTGTTGGGGTGCTCAGGACTAGGTGGGGTGGGAGTGCTGCGTTTTGAAGATGGTGAGTGGTCTTGATTTCTGTTAGTAGGATTCTTAGGTTTGCCTTTCGCCATCTGGTAATCTCTGAAGCTAGCTGTTATAGTTGTCTCTGTTAAGAGCTTGTACTTCAGGTGACCCTGTTAGCCTCTATAAGCAGACCTGGGAGGGTAGCACTCTCCTTGGTTTCAGTGGGTAGAGTATTCTCTGCAGGAAAGCTCTCTTCTTGCAGGGAAGGTACCCAGATATCTGGTGTTCGAACCGGACTCCTGGCAGAAGTTGTGTTCCACTCACTAGAGGTCTTAGGATCCCGTGGGGAATCCTGTGTGGGCCCTTGCGG…	ATGTTACTTGACCTTTCTCCCTTACTGCTTTTAATATTCTATCTTTATTTAGTGCATTTGTTGTTCTGA	CTGGTGAAAAGTCTGGTGTAATTCTGATAGGCCTTCCTTTATATGTTACTTGACCTTTCTCCCTTACTGCTTTTAATATTCTATCTTTATTTAGTGCATTTGTTGTTCTGATTATTATGTATCGGGAGGAATTTCTTTTCTGGTCCAGTCTATTTGGAGTTCTGTAGGCTTCTTGTATGATCATGGGCATCTCTTTCTTTATGTTTGGGAAGTTTTCTTCAATTATTTTGTTGAAGATATTAGCTGGCCCTTTAAGTTGAAAATCTTCATTCTCATCAATTCCTATTATCCGTAGGTTTGGTCTTCTCATTGTGTCCTGGATTTCCTGGATGTTTTGAGTTAGGATCCTTTTGCATTTTGTATTTTCTTTGACTGTTGTGTCGATGTTCTCTATGGAAT…
ENSMUST00000198544.1_GM43328-001	TGGGAGATGG	CAAGGCATGA	CCAGATTTGT	ATGGAGGCAGGAGAATCAGGAGTTCAAGGCCAGCCTGAGTAATAGTACGTTTGAATCGGCCCAGGCTTGAAATGAGGCCCCACTTCAAACAGATAAGCAAATAATAAGACACAGACAGCAAATAATAAACAGATAAGCAAATAATAAGACACAGATGCTACAGTATCAAGGACAGACTGCAGTATGGATCCTGATGGATTCTGCCCATTTTAGGACCTGGTTATGATATCTGACAAAATTGGAGTTTACGCTCAAGATGATACAAAGAAATGTCTTAAATATCTTACTGTGATTAGCTTTTTTTTTTAAATTCATTTTATATATGTAAGTACATTGTCACCGTTTTGAGACACACCAGAAGAGGGCATCAGAACCCATTACAGATGGTTGTGAGCCACC…	ATGAATTCCATCCCCAACACCGCAAAACAAAGCAAATAA	TTGTTTTAAAACATTGCGATGCTTAACACGGTGAAACTACATATAACAGAGCAGAGTTAAAGTAACCTGCTTTCATGACATAGGAAGTATTGTAGTTTTTGTCTTTGATGTTTTTCATTCTTCCAAAGATGAATCTTCATGGTTATGACTATACTCTTTGCCACTTCCAATCAGGGATTAGTGGATTATTCCTGTCTGTTGTATTGTTTGCTTTGACCATGTAGGTGCACACTTTTAATCCCAGCACTAAGGAGGTAGAGCAAGTGGACCTTTTAAGTTCAAGACCAGCCTTGTCTTAAAGTGAGTTTCAGGCCAGCCAGGGCAACATAGTAAGACCCTACCTTAAACAAAAATCAAAAAATTCATAATGGGTGGACATCATGGACTTGATCTTGGGTT…
ENSMUST00000203974.1_A430010J10RIK-003	TAGCAAATGT	TTTAGTATGA	GGTCTTTTGG	ATGTGTGCACTGTGGGACTGGTACCAGTAAGACTTGACTCATGTACCTTGGTATGTCAACACCACAGATGTTTACCTAAAAGTGTGTTTTGTACCACCACTGTGGGCCCTTTCAAATTTCATAAGATATGTATAGCCAGCACCTAGTGCACTGGCTTGAGACAAAAAAAAGTCAAATTGAGTTTTCTTTCTCAGCAGATTTCTCTGAGGGGAGAAACCAAAGCCTCAAAGCCCAGCCTGAGAGCTAAGGAGATGACCTGGGAGGTTAAGAACACTGGCTGTGCCTGCGGAGGACACAAGTTTGGTTCCTAGCATCCACATAGGACAACACGGAACTTCTATAAATCCAGCCGCCCAGGATCCGACATCCTCTGCTGGTACTTACACTCATTCATATTCA…	ATGATTGACAAAACATGA	TTGGGCTGGTGTATGAAGCAGGAAGTTACCTGAGCATAGGATTCCTGAGGAAAAGGAGAAGGATGGGGGAAAAGAAAGCTTCAACATGCTTTGTTTCAGGCCATCTTGATGAAGGAGCGGTCTGTGTAAACATTTTACACAGTTCCTGCTCAACCCTACAGGGGCAACTTTTTTTCCCTATTTGCATTAACTCCCCAAGGTGAAATCCTCCTGCCTTTGCTTCACAACTTTCCCTTTTTATTTAGTGTCAAAAGTTCTGGCGGTCTGGTGGAGTTATAAATCATTGCCAATGTCAAGGTGAAAAGGATGCTGAACAGTCATCAGTAGTTGAGAAGAACCTCAAGCCAGCATTTGGGAAGACTCAGCCAGACTTTGTGAATGATCTGAGTGACCTGAGAG…
ENSMUST00000185303.1_GM28370-001	GCTTAGATGC	TCACTGATGA	ATACCGCTGG	ATGCCCACCCAGGGCCGAGTGGACAGTGCCCAGTACCCCTCCCGTATCCGCCTGCCTGGAGCATAAGAGGAACTCTGGCTGGGCGCAGGTTATCTGCCCTTCCCCCTCCTTCCCCTACACCCCTTTTAGTGCTCACACAGGATCTAAAAATTGAAATAGAAAAAACAAAGAAATCACAAAGGGAGACAATCTTGGAGATAGAAAACCCAGGAGAGAGATCAGGAGTCACAGATGCAAGCATCACCAACAGAATACAAGAGATAAAAGAGAGAATCTCAGGTGCAGAAGATACCATAGAAAACATTGGCACAACAGTCAAAGAAAATGCGAAATGCAAAAAGATCCTAACCCAAAACATCCAGGAAATCCAGGACACAATAAGACCAAATCAAGGATAAT…	ATGAATTGGTGA	CTGGGAGAGAGCTGGTCTCCCAGGAGTGCTGACAAATCAGTGAGCACAGGTAGGACCACCACTTCTACTCAAATTCCTGGACCAAGAGGGACGAGCCCAAAGCCATCAAGATACAGGAACTAAGGAACAGCCAAGGAAAGGATCCTTCTGGTTTCCGTCTGCACCCAGAATTGACCCTGTGCCACAGCTTTCCAGACCCAAATTCCTCTAGGAGAGAACTGGTCTCCCAGGAATGCTGACACACAGGTTTATAGGAGAGACAAGTCACAGTTAGAGACAGCAAGATGAGCTAAGACCAGAGATAAACAGATGGCGAGAGGTGAGAGCAAGAACATAAGTAATAGAAAACAAGACTACTTAGCATTATCAGAATCCAGTTCTACCTTCAGAATTCAGTTC…
ENSMUST00000133648.1_GM13977-001	GTGTGAATGG	ACAGGGATGC	ATGATGGTGG	ATGGGATCGGAGCACTTTACCTCTAGGGACTTTCTCAATGCAGAGGGTGGCCTTGGGTCACCAGGTTTCAAGGAGGCTCCTAGTATCATTTGATCAATGTCCCTAACTTTATGTCTTAATTGTTACGGCCCCAGGTGTTCTTTCCATTCCAAATATAATACTGGAGAAAACATCTAGAAGTTAACTATGGTGACTATGATGAAAATGGAATAGAGCCATTCCTCTACAAAGAGAAGAACTAATAGTATTCCATTGTGTAAATGAACCACACTTTTTGTATCCATTCTTCTGTCTTGGGACATCTAGGTTGTTTCCAGCTTCTGACTCTCACAAATAAGGCTGCTATGAACATAGTGGAACACATGCCCCTGTGCATGGTGGGGCATCTTTTGGGTATAT…	ATGCTTTTCCAGCCTGGAGTTGGAAACCCGGAAGTGCTCTGGTGGAGCGCGGGATTTGAATGTGTTTTTTTCCGACACGCCCAGTTCTGCCGCTCTGAGCAGATGGCCTGCAAAGGAGCAAGGCTCCAGTGA	GTGGAAGGAACCAACTTGCACTATTTTACCTCCACTGGAGGACAGTCTCCTCACCTGTCAAGAGTCTGTCTGTCTCTTAATGTCTCTGTCTCTCTGTGTCTCTGTCTATCCCCCTCTTTCTGTCTCTCACACACGTGCACCCACATGTGCGCGCACACACACACACACACACACACACACACACACACACACACACTTCATCCTCTATCATAATCAAGGGTAATAAAGCAAGTGGGACAGAGATGCACTGTTTGCTGCCCAACTTTCCCATACAATAATCCCTTACAATTACTTACTCTTTTGTTTGTTTTAACCTCATCTTATTTTTGTTTTCTGCAGTGCTTGCTGAGAGTTTCAGGCATGGCAAGGAAGCGTACTACACCCTGGTCCTCCATATTG…
ENSMUST00000204543.1_GM44369-001	TGAGAGATGT	GTGTATATGT	AGACATGTGC	ATGTCTATTTAGGCTTTGTCCGTTTTTCCATTGACTTGGCTGTCCGCTGACTGTTGAATTTCCTTTCCTTTCCTTTCCTTTCCTTTCCTTTCCTTTCCTTTCCTTTCCTTTCCTTTCCTTTCCTTTCCTTTCCTTTCCTTTCCTTTCCTTTTCTTTCCTTTCCTTTCCTTTTCTCTTCCTTCCTCCCTCCCTCCTTCCCTTCCCTTCCCTTCCTTCCTTCCTTCCTTCCTCTTTTCTTTTCTTTTCTTTTTTCTTTTCTTTTCTTTTCTTTTCTTTTCTTTTCTTTTCTTTTCTTTCTTTCTTTCTTTCTTTCTTTCTTTCTTTTTTTTTTTTCTTTTCTCGAGACAGAGTTTCTCTGTGTAGTCCTGGCTGTCCTGGAACTCAGTCTATAGACCAGGT…	ATGTGTTAA	GTGCCACCAGGCCCGGCTTTCATTTTAATATTTTATTTGTATGTGTGTGTATGTGTGTATACACATGTGTGCAAGAGTGCACACACAATACAGGTGCAAGTGGAGGCCAGAGGAGGTCACTGGGTCTCCCAGAGCTAAGGTTGGAGGGAGCTGGGAGCTGTCTGACATGGGTGCTGGGATCTAAACTCAGGTCCTCTGCAAGAGTAAGTACTCTTAGCTGCTGAGCCCTCTCTCCAGCCCCTAATTTAATATCTTTTTGATATATAACTAGGCTTGGGATTGGTCGATCATATGAAAGTTCTATTAATTTTTTGAGGAACTTAACAATGGCTCTGTAATTTTACACCCCTACCAACAGTGTGTAAAGGCCCCCTCTTCTTCATTTTCCAGACAACACTT…
ENSMUST00000147449.1_GM15541-001	GAAAATATGC	-	AAAAGCCTGT	ATGCCGTCTCAGAGAAGCCAAGCAAATTTGTACCGGTGTGGCACACAACCCAAGAAGAAGGCACAGAGAAGGCAGCCTCCAGCCGGGCCCTCCTGGTGACATGGAGGAGGTGACTGTCTCTGAGCTTGGCCCCCACCTGGCATGCCAGCCCGCCAACCCCTGCCACACAGGAAAAGGTCAGGCTCATGCGGCACATTCCCTCACACAATGGCCAGTCTGCTGTGCCAGTCACATTCTGCCCCTGCCCACCCGCCCACCCACCCACTGCCATACAATGGCCCTTCATAGCTCGGCCCTGGAGCAAAGGAGATCAGTCAGTAGAGTGCTTGCCTAGCATGCACAAAGGCCCTGGGGTCAGTTCTCCAGAATTTCCTAAACCAGGCATGGTGGCACACAACG…	ATGCAGACCACGCCTACCTTCTTGCAAGCTGAGGCTCTTAGCTGCCGACAGGGTCTCAAGGCACTGGCTGTCTGTCCTGAAGCTCACTGTGAAGACCCTGAACTCACTGATCCACCTGCCTCTGCTTCCCAAGAGCTAGGATTAAAAGCCTGTGCTATCACACCCAGCTTCCAGAAGATTGCACTCAGGTCATCAGACTTGGCAGCAAGCACCTGTACCCACTGA	CTGTGCTATCACACCCAGCTTCCAGAAGATTGCACTCAGGTCATCAGACTTGGCAGCAAGCACCTGTACCCACTGAGCCCATCTGCTGGCCCCTCTGCTGGGTTTCGTCATCGTCATCATCGTCATCGTCGTCATCATCACCATCACCATCATCATCCTCATAATCGAGGGCTGACTCCAAGATCTTGTGCATATTAGGCTTCCAGGTGGGGATACCAAGGCCCAGAGAAGCCGGGACATGCCTTCTTGGCACCCTAACCTGTGGACACCCACCTCAGCGCTGCGGCTCCTGGCCTCCATAGCTCTGCAGAGAGTCACCTGGGGGCTCGAGCTCCCGTGTCCTCTCCTCCTTCTGCTGCAGGACCACCTTCAGCTCCTCATGGAGCAGCTGCCGCTGAG…
ENSMUST00000205280.1_GM44894-001	CTCAAGATGG	AGAGGGATGG	AACTATGTGC	ATGGTCCTTCCTTCTGTCTCAGCTCCGAACTTTGCCTCTGTAACTACTTCCATGGGTATTTTAGTCCCCATTCTAAGAAGGAGCAAAGTATCCACACTTTGGTCTTTTCTTCTTCCTGAGTTTCATGTGTTTTGCAAATTGTATCTTGGGTATTCTAAGTTTCTGGGCTAATATCCACTTATCAGTGAGTGCATATCAAGTGAGTTCTTTTGTTATTGGGTTACCTCACTCAGGATGATATCCTCCAGATCCATGCATTTGCCTAAGGATTTCATAAATTCATTGTTTTTAATAGCTAGTAGTACTCCATTGTGTAAATGTACCACATTTTCTGTATCCATTTCTTTGTTGAGGAACATCTGGTTCTTTCCAGCTTCTGGCTATTATAAATAAGGCTGC…	ATGGTAACTGAAATTAAGGGAAGTATAAAATACCACCAAATTATAGAATTTTATGCCATTTGGCAGCCATTAATTCCTTCTGACTTTATGACTGGAGTTTCTACAAAGTATATCTGA	GTGCATGAAAATACCAGTTGGCAGCTGGCCATAAAGTTTCAAAGCAAGGATGGCTGAAAAAGGAGCTCTATTTCCTCACAGTGACATTATACAAATTGTTTCTAAGTCAAGGTTTACTGTGGGTCCTGGAAAGTTTTCTTTCCTAGTCTGTTCATTGACACTTTTTTTTTTATTAAATATTTTCTTCATTTACATTTCAAATGCTATCCAAAAAGTCCCCTATACCCTCCCATGCCCTGCTCCCCAACCCACCTACTGCTGCTCCCTGGCCCTGGCATTCACCTTTAGTGGGACATATAATCTTCGCAAAACCAAGGGCCTCTCCTCCCATTGAGGGCCTACTAGACATTCCTCTGCTACATATAAAACGAGAAACACGAACTCTGTGGGGTACTGGTT…
ENSMUST00000205260.1_4930429H19RIK-001	GGGGCTATGT	CCCGGGATGA	CCTGCTTTGT	ATGTAAGCTTGCTCTTTCAGATGCTTTCCCCAGTTTGGTTGCCCTTTAGCAGGACCAGACCAGTCAGTGACAATGTGTCTCTACCTTTCAGAGACATTTCTCCCTAGAGGACTTTCAGAGTCACCATTACATGCTGCAAACCCTTCAGCCCAAGTCAAATAGAACCTAGGTGTGATTTTTAACTCCTCAGTCCTCAGCAAATGGAGCCCAGGCCACCTTCAGGGCTGGGGAAGTGCTGTGTCTCCTCCTCCCGATCTTTCCACTTCTCGCCTCCCACAGGGCCTTTCCACGTTCTCCCCTTCTCCGGTTCACTCTGAAAACCTGACGTCTTGCTGACTCTCTGATGAAAAAAGCAAGAGAGAACACTAAAATACAGATCTCTCTCACCAAAGCCTTCCT…	ATGACATTTTGA	TTGTACAACAGTGCCTAGGAAATGCTAATGAGAAAACGGGAGTGGTAGCGATAACGGTAATAGTGATAATGCTGCTAGTGGAGGAAAGATGGCGACGGTGGTGATGATTCCGTCAAGATGTGATGGTGGCGATAACAGTAGTGGCCGCGTAGATGGTACAGAGATGATGGTGATGCTGGTAGAGGTGGAGACAGCAGGAGTAGTGATGACGACAGCGGTGATGGAGGCCATGGTGGCGGCTGCAGGGTAACCCTGTGATCCGTGCTGGTGTTCGTGGTAGTCCGTGGTGGTGGTAGCAGAGGCAATAATGACAATAGCTAAGGTGGCGGTGGTGGTGTTAGCCGGAGGTGGTAACAGTGGTGACGGTGGAGATGGTAA
ENSMUST00000191922.1_GM37926-001	TCATGGATGG	CTGAATATGA	AATTGAGTGT	ATGGTTTTGTTCAATTCCTTCATCTGTTTGTTTGTGTTTTCCTGTAATTCTTTAAGGGATTTTTGTTTTGTTTCTTTACTGGTTCCTAGATATTTACCTGTGTTCTCCTGTATTTCTGTAAAGGAGTTACTTATGTCATTCTTAAAGTCCTCTATCATCATCATGAAAAGTAATTTTAGATCTGAATCTTGCTTTTCCAATGTGATGGTGTATACAGGACTTGCAGTGGTGTGAGAATTGGGTTCTGATGATGCCAATTAACCTTGGTTTCTGTTGCTTATGTTCTTAAGCTTGCCTCCCACCATCTGATTATCTCTAGTGCTACCTGCCCTCTCTATATCTGATTGGAGCCTGTCTTTTCTGTGATCCTGGTTGTGTCAGAACTCCTCAGAGTTCAGC…	ATGAAGGCCTGA	GTGTATTTCTGATAGGTTTGCTTTTGTATGTTATCTGGCCTTTTTTCCATGACACTTTTAATATTCTTTCTTTGTTCTATAGATCTGTGTTTTGATTATTATGTGTCAGGAGTTTGTTTTTGTTTTTTGTTTTTTGTTTTTTTTTTTTTTTTTTTTTTTAATTTGGGGTCCAGTCTAATTGGTGTTCTGTAAATTTCTTTCTTTTTTCTTTTTTAATTTATTTTTTTAATTAGGTATTTTCTTAATTTAAATTTCAAATGCTATCCCAAAAGTCCCCCAGACCCTCCCCCCTCACACTCCCCTACCCACCCACTTCCACTTCTTGGTCCTGGTGTTCCCCTGTAACTGAGGCATATAAAGTTTGTAAGACCAAGGGGCTTCTCTTTCTAATGATGGCTG…
ENSMUST00000203809.1_GM43994-001	AATCACATGA	ACATGAATGG	ATCCCTCTGA	ATGAATGGAAGCCAGGTTCCAGCAAGGACCCATTCTTGGAGTCCAGACAGCCTGATGTTACTTTCTCTGCTGTTGGGATCTGTCTTAGTCAGGGTTTCTATTCCTGCACAAACATCATGA	ATGGAAGCCAGGTTCCAGCAAGGACCCATTCTTGGAGTCCAGACAGCCTGA	CTGAGGAATCACACCATCCAACAGGCCTAG
ENSMUST00000195455.1_GM37091-001	TCTGATATGC	CTCCGTATGC	TTTCCATTGT	ATGCCTTCCTGGTACTCCTACAAAGTCGCTGCCCTTCCTTAACAGCTGGTCCCACACAAACTCAGCAACAATTATCAGACCCACTGCGTAAGAAAGCATACCTCTCAGAGACTTACCTTAATTTCTTTATACTTACCAGTACCACTGTTCCTCAGCTGAAGAGTTCTGAATCCACGCAGTTGAATCCTTCTCAGCAGTCTGTTTTGCAGGAACCTTTATTAACACCGCTCCCCAGCTGAAGAGTTCTGAATCCACACCGGATCCTTCTCAGCAGTCTGTTTTACGGGAACCTTTATTAACCACTCCTTCCCCGTGATGCAGTTCTGAATCCTCCCTGTAGCAGGGGGTCTTCGCTCATGCCTGAAGATGTTTCTTGTCCCGGGTTTCGGCACCACTTCT…	ATGCTACGGGATGGGCAAAGGCTCTTCAGTGGCCCCTAG	TTGTACGGATTTTGCACTTATAGTTGGGGTAGCCTCATATCCTAATCCTTGTAAGCTATGTGACAATTGATTAACAGGCCAAGAAGCAGGCCACCACTTACTAGATATAATGCTTTTATCTGCTCCTGTATCCATTATACCTTGAAAGGGTTTTCCTTCTATTTGTAAAGATATGTACTTTATTTTCAAACCTACTCTTTCTACCCTTTGTACACTGCTTTTGCATATCATCTGTTTTCTTATGTTGTTTAGAATAACTCCAACCTTGAGTTTCCAATTTTAAGCTAACTTTCTGTTACAAGCAAAAGGCTGCCTGCCCCTTTGAAAGCTCCATTTGCAATCAGCCCTCAGCAGGGCTTTTTCAGCTGTACTTGACTCCCAGCCACTGTGCAGCTAACT…
ENSMUST00000195674.1_BC002189-001	AGACATATGT	AGAGGTATGA	AGACACCTGT	ATGTTGACGCCGGCATAAATACAAGGTGGAGACCCCCAGCCTCTCAGTTCCACTCCAAGCATAGTCCCTGTGCAAGCACAGCGACAGGCACAGTTCTTGCTGGCTCTGCAGGAGGGAGGTGAAGTTTGCAGGATGAGGAAGTGA	ATGAGCTGTGACTGCGGGTAG	CTGTTAAGAGGTATGAGCTGTGACTGCGGGTAGAGGGTAGAGGTCTATGAGCTGTGACTGCGGGTAGAGGGTAGAGGTCTATGGCAGAACTGGTGGTTAGTGTGAACAGTGAGGCCCTGGCTGCCAACCTCAGCAAACAAACCAATCAACAAAGTAGTATCAGTGACAAACAGGCCCAGGTGA
ENSMUST00000125829.1_GM15729-001	GAGAAAATGC	-	TTTGTTTTGG	ATGCTTCAAAGCCTTGCCAGCAGGCGCGGCAAGAACTGA	-	TTGGCTATCCTGGAACTCACTCTGTAGACCAGGCTGGCTTCAAACTCAGAGGTCCTCCTGCCTCTGCCTCCGGAGTGCTGGGATTAAAGGTGTGCGACACCACCACCACCACCACCACCGCTGTTTCCACCACTACCAGGCTTCAGCTTCCTTTTTTATACAGCCCAGGACACCTGCCCAGAGCTGGTCCCACTCACACTGGGAGGGGCCCTCCTGCATTAA
ENSMUST00000210109.1_GM45520-001	TATGGGATGA	GGGGTAATGG	TCTGTGCTGC	ATGAATCCCCAGGTGGGACAGTCTCTGGGTGGCCTTTCCTTCAGTTTCTGCTCTAGATTTTATCTCCATATTTGCTCCTGTGAGTATTTTGTTCTCCAAAGAAGGACCGAAGTACCCATTTTGGTCTTCCTTCTTGAACTTCATGTGGTCTGTGAATTGTCTTGGTTTATTTGGAGCTTCTGAGCTAATATCCATTTATCAGTGAGTGCATATCATGTGTGTTCTTTTGTGATTGGGTTACCTCACTCAGGATGATGTTTTCTAATTCTATCCATTTGCCTAAGAATTTCATGAATTCATCATTTTTAATAGCTAAGTAGTACTCCATTGTGTAAATGTACCACATTTTCTGTATCCATTCCTCTGTTGAAGGACATCTGGGTTCTTTCCAGCTCTTGG…	ATGGACTGCAGAAACAAATGGCTGCTAGCCACACCAAGTGTAACCCATCTCACCCTGGCCCTTTGCCTGTGCAAAAGATCTGATACCCACTTTTGA	CTGCGTGGGGGTAATGGACTGCAGAAACAAATGGCTGCTAGCCACACCAAGTGTAACCCATCTCACCCTGGCCCTTTGCCTGTGCAAAAGATCTGATACCCACTTTTGAAAAAGTAAAGATCACAGCAAACTGTATTCTACAAAGGAATATGGAAAATTAGAACCAAACTTTTTTTTCAGTTTCCTTTTTTTTTTTCCATTGGATATTTTCTTTACATTTCAAATGTTATCTCCTTTCCCAGTCTCCCACCACACCCATCTGGAAACCCTCTATCCCATCCTCTCTCCCCCTGCTTCTGTGAAAGTATTCCTCCACTCACCCACCCACTCCCACCTCCCCGCCCTCAGTTCCCCTACACTGGGGCATCTATTGAGCCTTCATAGAACCAAGGACCTCTC…
ENSMUST00000203092.1_GM44250-001	GAGGTTATGC	ACAGGCATGG	GGAGACCTGT	ATGCAGGCTGTAAGAAAATATCAGGTCAAAGCATACTCATATAAGGCAATGGATGACTGGGTGAGTCACGTGGAGCATAATCTAGACTTGTTTTTAAGAAACATATGCTCCGCCCAGGGAGTGGCACTATTAGAAGGTATGGCCCTGTTGGAGTAGGTGTGTCACTGTGGGTGTGTGCTTTAAGACTCTCATCCTAGCTTCCTGGAAGGAGTATTCTGCTATCAGCCATCAGATGAAGATGTAGAACTCTCAGCTCCTCTTACACCATGCCGGCCTGGATGCTGCCATGTTCATGACTTGATGATAATGGACTGAACCTCTGAAGCTGTAAGCCAGCCCCAATTAAATGTTGTCTTTATAAGATTTGCCTTGGTCATGGTGTCTGTTCAGAGCAGTAAA…	ATGGAGCACAGGCAAATGGTGATTATAAAGGTAAAATGGAAACCCTCCATATTAGGATGA	CTGTTTATATTCTAAAGAACACTGCTTAGTTAAAAGTTTTGTAAATAGTTTTATGCCAGGACAAAATAATACTCTTTACTTTTAACCTGTGCAATCATTTTTTATTCAGACATTAAGATTTTATAACTTTCATTACTTCAAGGAAGGAATAGCCCAGCTGAATGTTAGAGGGAGATGTCACCTTTTAAGTTCCAAAACACAGCCGTATGTTGCCGAGAGCTTAGCTGTTCGACTCTTTGCCTTGTAAGCATGAGGAACAAACTTTGATCCCCAACACCCACATAAAAGAGCTAGGTGTGTGGTTTGTGTTTGTAGTGCCAGCACCGGGCAAGGAGATTCCTGGTACTTTCTGGCTAAAAGCCTAGCATATTTAGTATACTTTAGGCCAGTGAGAAGCTG…
ENSMUST00000186708.1_GM29443-002	GTCACTATGG	CTCAGAATGG	CAGGAGGTGG	ATGGAGCTGTACTTTGTACTTTGGTTGTCTCGACTCCGTCTCCCTCGTGCTGGGATTACAGAACACTCAGCTTCCGGCGAGAGTTGGAGAGGAAGCGCTCTCAGACCATCACGGGTGTGCCTGGATGCAGGTGCAGTCTCCCATCCTGAACAGTTCTTAACCTGGGGATGAAGGACCGCCTACTTATTTATTGAAAGTACACATTCTTTTTTCAAAGATTTATTTATTATATGTAAGTACAGTGTAGCTGTCTTCAGATGCTCCAGAAGAGGGCATCAGATCTCATTATGGGTGGTTGTGAGCCACCATGTGGTTGCTGGAATTTGA	ATGGACAGGCTTGAAGTCACTATGGAGCTGTACTTTGTACTTTGGTTGTCTCGACTCCGTCTCCCTCGTGCTGGGATTACAGAACACTCAGCTTCCGGCGAGAGTTGGAGAGGAAGCGCTCTCAGACCATCACGGGTGTGCCTGGATGCAGGTGCAGTCTCCCATCCTGAACAGTTCTTAACCTGGGGATGA	GTGGCGAAGTAG
ENSMUST00000195938.1_GM43606-001	AGGTACATGG	TGCACAATGA	ATATATGTGT	ATGGAAGTGAAATGGTTCAACCATTGCTATTATATTTTCAATTTTACTAGATACTAGTAAACTATCCTCCCCAAAGGTGTTTAATTGACATACCCATGTAACAGCATGGGTCCTTCCTTTGGTGGAGTAGATAAGAATGAGACCTAAAGACTTGCATATTTGATTGTTTAGCACAGAGTTTGAAAAAAAATTAGAAGGATCAGGAGGTTTGGGCTTCTTGGAGTGGGTATGACTTTGTTGAAGGAAGTATGTCATTGTTGATGGGCTTTGAGGTTTCAAAAGCTTACGTCAGAGCCCGGTGGTGACACATGCCTTTAATTACAGTACTCTGAGGTAGAGGCAGGCAAATTTCTGAGTTTGAGGCCAGACTAGTCTACAAAGCAAGATCCAGAACAGCCA…	ATGAAGGAGAGACTGGATAGTTGGATGGTGTTAGCTTTCCAGAGGCCTGGTCTGGGGAGTGGTTGCAATAATCAATATGGCTTTAAAACGGCTGATTGTGCTGGTTGCAAATGCCCAAATGAGGGACCTACCATTTGTCTTCATTTTCTCCTTTCTACACAGTGTTTGTGTTAG	GTGTACCCATAGGTACAAAGGTCAGAAGAAGGGGTTGGATTGTCATTGAACTTGAGTTATAGATTGTTGTGAGCTACCATTGTGAAGTGCTAGGAACTGAATCTGGGTCCTCTGCAAGAAGTGGTCTTACCCACTGAGCCATCTCTCTAGCTCAACTTTCATAGATCTTAACAACTGCTGAGAGATGAAAGAGCTGGTATTATATTGATGACTTCACTTTTCTTTTTTACACTAGCACTAGTCACACACTCATAAAGAACAAAGTGCTTTATATTGATGTACTTTGCTGACATATACTGCCTACAAATTTAACTGTTCAAGAGCTACTTGTCTGTGTGTGCTCTTTCACTCTTGGCAGATTATGTATCCATTGAAGTTGTGCTGTCAGCCTGTAGGCAT…
ENSMUST00000180411.2_GM17491-001	CGGATAATGA	AGGAAGATGT	ACGTTTGTGT	ATGATTTACCAGGACAGGGACTTGTTAGGTCTTGCTTCGGGTGTTAGAACACTTTTGCCAAATTAGACAGTGCTGAGCGGCACATGACAGTTTGCTGGCTACTTTTCATAAGCACTTACTAGATCTAAAGCATTGTGGGAATCTACAGTGGTGTGGGTATTACTGATGTGCGTTACCCTTGGGTTATCGTCCCTCTGGTGGAACACTGATCCCACGTTGTCAATCTGCGTTGAGCAATAGATAACGCTCCACTAGAAAAGGTCAGGCGTCCTCTTCTGACCAAATGCTCATTCTTTCCTTTCCTTTCCTTTCCTTTCCTTTCCTTCCCTTTTCCCTTTTCCCTTTTCCCTTTTCCCTTTTCCCTTTTCCCTTTTCCCTTTTCTCTTCTTTTCCTTCTTC…	ATGTCATATATCCTGCCCTGTCACTGCCTGACTTATTTCCTGGAGACAGGGGCTCTCACTGAGCCTGGAGCTGTGTTGGTGACTAGCAAGCCCCAGTGA	GTGTAGCAATTGCTTGTGCTGTGTAACTCTGAGCCACCTCTCCAGCTTAGGAATATTATTTTATAATTTGAAAGATCTAAAAATGCATTTTCTTTTGTAGTTATAGAAGGTGCTCTTGGCTAGAGTGGAGGAGTGGCTAGGGAGATGACTCAGTTGGTTAAAGCACTTGCTGCTCTGGCAGAAGACCTGAGTTTGGTTCTCAGCACCTGCTTGGCAGCTTATAACCGTCCACAGTATCTCCAGTTCCAGGAGATCTGAGGTCCTCTTCTGCTCTCCATGACCATGCATGCATGTGGTGTACATTCACACATGCATGTAAAAAACCATGTACATAAAAGAAAGAGAGGAAAAAACAGATGCTCCGTTTATTATTTATTTATTTAATCGTGGTGCCAGTGG…
ENSMUST00000194364.1_GM38192-001	TCTTTCATGG	GCCACTATGC	ATATATGTGT	ATGGTTTGTTTCCAGTTACCCTGTTCTTACAGTTTTCTGTTTTGTGTCCTCTCTGGACATGAGGTTTGATTGATCATCTATGTTGTCGATTTGGTCTTCCACTCTCTTCACAGTGAACTTCTGGTTTTGGTTTGTGCTGTGCTGGGGTCAGCATGGAAGTAAGTCAGTCCTCTGTTGCTGAGTCATTTTTCCAGCACAAAGGTCCTTAACTACTCAAATGTATCTTTTCAAAAGCTTTCCTGTTGGCCTGGGGATGCTCTGGTCATGGGGTAGTCTGTCTGCCTGGCAGAGGCACTGCTGTTTGACCTTTACAGTGAGATCCATGCTTTTCTTGGGGATTTTCTAATAACTTATGGTGGGATGTAGGTTCAACATTTTTTTTTTCTTTTTCAAAGATTT…	ATGCCTATCCTTGATTGGTCTGAAATGTACTGA	GTGTATTAGTGTTTTGTGTGTTATGTATGTGTAACATGTACATGGTTGGTGCCCTCAGAGGTAAAAAAAAAAAAAAAAAAGGATGTTAATCAATATGAACTAATCAGTACCCCCAGAGCTTCCTGGGACTAAACCACCAATCAAAGAAAACACATGGTGGGACTCGTGTCTCTAGCTGCATATGTAGCAGAGGATGATGGTCTAGTTGGTCATTAATGGGAGGAGAGGCCCTTAGTTCTGTGAAGGTTCTATGACCCAGTATAGGGGAATGCCAGGGCCAGGAAGCAGGAGTGGGGGAGGGGGGAAGGGAGGGGATTTTCGGAGAGGAAACTAGGAAAGGGGATAACATTTGAAATGTGAATAAAGAAAATATCTAATTTTAAAAAAAGTGTTGATTCG…
ENSMUST00000211468.1_GM45501-001	GGAAAAATGA	-	TTTGAAGTGC	ATGAAAGTGGAAAAATAACTGGTGTTGTGTGTTTTGAGTTTAGATTACAACTCAGCCCCTTAAGGTTGAAAAGTGTTTTCAGTTATTTTTAAGTCATATGCAGGTTACCTCTTTTTTTTTTTTTTTTTTTGGACACAAGGTCTCACTCTGTAGCCTTGGGTGGTCTGGAGCATCAGACTGGCCTCAAACTCACAGAGATCTTTTTTGCCTTTACCTTCTAGTTCTGTGATTAAAGACGTGTATCACATGCCTGGCACTATGTTAACCTTTTTGTTGTTGTTGTTAAAGATTTATTTATTTATTTATTTATTTATTTATTTATTTAATGTATATGAGAACACTGTAGCTGTCTTCAGACATATCAGAAAATAGCATCGGATCCCATTATAGATGGTTGTG…	ATGTGTCTTCTTGTTTCTCTGTTCTTGTTCTCTGGTACTTTCTAG	GTGCTTGGGTCCCTTTGCCAGGATTGGAAAATGTCAGTTATTTGCTGTTTCTTATTCTTGCCCATTCTGGTTTCTTTCCCCTTCTTGGATCACTTATATCTGTAAATATTTTAGATCTTATATATATAGGTTGCCATGTTAGATCATTATGGTTCTTTGTCGTTTGTCATTCTGTTTTGAACAGGGATATTTTCTTTACTAATTCTTAAAAAATAATATCACACAAACTGGACATGGTAGAACATGCCTTTAATCATAGCACTCCAGAGGCAGAGTTAAGAAAATATCTGAGTTTAAAGTCACCCTGTTCAGCCGGGGGGTGGTGGTGGTGGCGCATGCCTTTAATCCCAGCACTTGGGAGGCAGAAGCAGGTGGATTTCTGAGTTCGAGGCCACCCTG…
ENSMUST00000209894.1_GM45561-001	GTGTCTATGT	GCTGTGATGA	ATGACACTGC	ATGTAGCACTTGCATTCCTGATTTGCCTGGAGACCAGAAAAGGATAACTGAATATAAGCCTGAGACCTTGCCAGTAAGCATCATTCCTCTGTGCTCTTTGATTTAGCTCCTACCTCTAAATTCATGCCTTGAATCCCTGCACTGGCATCCCTCATAGATGGAATGTTATACACATTATCTTCTCAGTCATGCTCTCTGACAGAAAAATTACAGGAGAGAAGAGCTGAAGAGATGGCTCAGCAGTTAAGAGCACTGACTTCTAGAACTTCCAGAGGTCCTGAGTTCAATTCCCAGGAACCCCATGGTGGCTCAAAACCATCTGTAATGGGATCTGATGCCCTCTTCTGGTGTCTGAAGACAACTCCAGTGTACTCATATAAATGA	ATGACACTGCCGTCAGTCTGTCCACAGTCCTCAGAGAAACCAAGTGGAAGTAGCAACTGA	CTGCCGTCAGTCTGTCCACAGTCCTCAGAGAAACCAAGTGGAAGTAGCAACTGAAGAACAATCTCTATGAGAGTGACCTGTGGCTATGACTGTCAGACGTTAAAATTTACTGACTGGTAA
ENSMUST00000203845.1_GM44007-001	ATAGTGATGA	TTTTTTATGT	TCTTTATTGT	ATGAAGGGACAGAAACTTAGTGCCAATTTTAAGAGCACCTGTGAGAATGGAAAGCATCTAACAGAGGGAACATGCTTGCTTTCCAGCATGAAAATCAACTTTTCTAATTTTCTAAAAGCACTGTAGGTTTTTCCTTATGAGCATAGCTCTGCTCACTGTTAGCCATCAATTTGCTGTGGTGGCAGAATTATTTTCCCCTGGGAGGTCATTTATTTAAAATTGGAGGACAGGCAGGCTTAGCAGAATCTATTGCTTGGTTGGGGTTTGTTTGAGTTTCCAGTCATGTAGTTTTAAGTTTTTTCTCTCCCCCTCTTTTTCTCTCTCTCTCTCTTTCTTTTTTCTGTGAAGCAGTTTAGAGTTCCTTTGTTGGATCTAACTTGCAGCGTAAATTTTAGGTTG…	ATGTTTTGA	TTGTCTACTTCCATCTTTAGGTCTTGGACCACTTTTCAGTTCCTTCACCTGTTTGATTGTGTTTTCCTGTATTTCTTTAAGGGATTTGTGCTACATCTGCTCCAGTAGTGACACGCGCGACAGGCCCCAAAAAACCTGGGCGCTGTCCTGAGGTGAAAAGTTCATGGAAACTTAGTCTCCTGGAACCGTGGCATCCTGTATAACAAATGCTCTGATGTCCTTGCTTTAGTTGGTAAACGGATCTGTGTGCTTTCCCTTAATATTGCTTTATTATAAGTGCCTCTAAGGATTGAATTTTTGACATATAGCTAAATTAGATTCTTCACCAGTCCTAGGCAGTCCTTGAGCCGACCCTGGGCATGGATAGCTAAGTCACTGCCCTACACAGGAATTTACCAT…
ENSMUST00000173141.1_GM20546-001	ATGCATATGA	CTAGCGATGG	TAGTTGGTGC	ATGACTGCAGCTGACTCTTAGAGGAACCAGAACACGTGAACAAACCACAAAGATTTATGAGGGAACTACATTCATGTGTATGTATGAGAGTATGTTATGTGCGCTGTGTGCAGGAGCCCAAAGAGATCAGATGTTAGAGCCTCAGAACTGGAGTTATGGGCAATTGTGAGCTGCTATGTGGATACTGGGAACCAAACCCTGGTCCTCTGCAAAAGCAGCAAGCGTAGTTATCTCTCCAACCCCCCAGATTCTGTTTTTCCCTCCTGGAACTTGATCTTAATGGTCTCCTATACAAGGGGAATCAATCTCTCTCTCTCTCTCTCTCTCTCTCTTAAAAAAGTATATTGTAGCTGTTTTCTTTCTTTCTTTTTTCTTTTTTTTGATTTATGTATTTATTTT…	ATGGAGGCCCATAGTCACTCAGCACCTGGCGTTATTGGGAGGAGGTCGCCTTCCTAG	GTGCAGGAAATCCACTTTTGCACACCATAACCTGTATCCTATTGCCGCAGACCTTCTGGGTCCCTGTGTCTGCGTGGAACGGGGTCTCTCGACGCGGGTGGGCAAAGCGTGGATGAATGACAGACAGACACACACACAGGAGAGTTTGTGTGGAATCTGAATGTAATTTTTCAAATCGAACATCAGACTTTTTATGCAGAAGACAACAAGGTACAAATAAGGCAGATCTGTGGTTTGCTGGTCAGCAGCTTCAGCCTGTTGTTTGCCCTTTGCTCCCCTCTTCCCTTTTATCTGCACTTTTTCGTTTGATATTTATCCTTTCCCGTGGCTTTTTTTGGCTTGGGAGGGGCGGGCTTGACCGATAGCCTCGCGGAGCGGCGCTTGGGTTCCGCCTCCATC…
ENSMUST00000205074.1_GM43908-001	GTGGTTATGG	AAGGACATGT	GGTTCTCTGA	ATGGCAACAATTTCTTTCTATCTGTCTTAGTTACTGTTCTATTGCTGTGCAGAGACACCATGAACAAGGCAACTTATTAAAAAAATCATTTAATTGGGCAGTGGTGACATAGGCCTTTAATCCCAGCACTGGGGAGGCAGAGGCAGAGGCAGAGGCAGAGGCAGGTAAGTTTGAGGCCAGCGTGGTCTATAGCACAAGTTCTAGGACAGCCAGGAGTGTTACCCAGAGAAATCCTGTCTCAATAAACAAAACAAAACAAAACAAAACAAAACAAAACAAAACAAAACAATTCACTTTAGCATCAGTGTTGGAGACACTGACTGCTCATGCAGAGGACCTAAGTTTGATTCCTAACACCTACATGGCACTTCATAACTGTCTGTATGTTCAGATTCCAGG…	ATGTCTGTATAA	CTGAGTTCCAAGCCAGACTGGTCTACATAGTGAGTTCTAGGCCAGACAAAGCTGCACATTAATTAATTAGAAACTAAAAAGTTTTTCAAAAATAATCTAAATGGGGAGAAGAAGGGACCAAACAAAGAAAGGGTGTTGAATAAGAACAAAATTTACAGGGAATGGTGGCACATGCCTGTAATCCGAGAATCTCAGGAGACAGAGGCAGAGTTTGAGGCCATCCTGGTCTACATAGGGAGTTTCAGGATAGCTAGAACTATGTAAAGAGACCCTGTCTCAAAAAACCAAAAAAAAAAAAAAAAAAAGCCACCAAAAAAAATCCATCAAATTAAAAAAAAATCCCCAAATGAACAAAACAAAAAACCCCGAATTTCAGTGATATATATGTGTAGAAATGCC…
ENSMUST00000181186.1_GM26547-201	CTGATGATGG	TTGCTTATGC	TTCTACCTGT	ATGGTGAGTGGTCTTGGTTCCTGTTAGTAGGATTCCTACGTTTACCTTTCGCCATCTGGTAATCTCTGGAGTTAGTAGTTATAGTTGACTCTGTTTAGAGATTGTTCTTCTGGTGATTCTGTTACCGTCTCTCAGCAGACCTGGGAGACAGATTCTCTCCTCTGAGTTTCAGTGCTCAGAGCACTCTCTGCTGGCAAGCTCTCTTACAGGGAAGGTGCGCAGATATCTTGTTTTTGGACCTCCTCCTGGTCGAAGAAGAAGGCCCAAAACAGGGCCTCTCTCAGAATCTGTGTTGCTTTGGCAGTTCCCAGAAGCTGTCAGCTTCTGTGGTGCAGACTCTCACCTGTGCAGACTAAAATCCTAAGTTCCAGGGAGTCCTGGAACCAAGTAGGTGACCGC…	ATGCTCAAATCTATGGTTCCAGATTTCTTTCCTAGGGTTTCTATCTCCAGTGTTGCCTCACTTTGA	CTGTTTGATTGTGTTTTCCTGTTTTTCTTTAAGGACTTGTAACTCTTTAGCAGTGTTCTCCTGTATTTCTTTAAGTGATTTATTAAAGTCCTTCTTGATGTCCTCTACCATCATCATGAGATATGCTTTTAAATCTAGGTCTAGGTTTTCGGGTGTGTTGGGGTGCCCTGGACTGGGCGAAGTGGGAGTGCTGGGTTCTGA
ENSMUST00000195413.1_GM38384-001	AGCTGAATGC	AAGACAATGC	CTAAGAGTGA	ATGCTACTGGAGAAAAAACACAGACTGGGTCATCTGGTTTAACTTTACACTAATGATCACAAGCCTTAAATGGGCACCCTATCCCAGCAGGGCTGTCCTACTAACTCAGGTTTCTTCCCTCCTACATTTGCACACCCCTGCATACCCCTTCACCTCGTTACCCTTATAATCAATGGGGCCTTCCTTTCCAAGGCCATTTCTCCTGGTTCTCATACATCCTCCCGCCAATTTCAGTCTTTTAAGGTCAAGCAAGCTTCCCTTTCCCTGCATCACTTCTGATAGTTCATAAAAATGCTTGGGAATAATAGCATCCTTTTTTTTTTTTTTTTTTTTTTTTTTTTTTTGAGACAGGGTTTCTCTGTATATCCTTGGCTGTCCTCGAACTCATGCTGTAGACCA…	ATGCCTTTATTTGCCCACACATCAGCTATTATTGTAAATTACTTTCAAGGTGATCTGAGGTAA	GTGAAAAACTTGGTGTCCAGATATTGAGAAACCAAACTATCCCTTTTTTCATGTCTGTATTTCAAGAAGCTGAATGCAGACCAGAAAAGTGGCTTGATGGTTAGTAGCACTGGCTGCTCTTCCAGAGGACCTAGGGTTAGCATCCACATGGTGGATTATCACATTCTGTTAACTCCAGTTCCAAGGGATGTACCTCCCCTCTTCTGGCCTCCATGGGCACTGCATACACGTGGTACACAGACACACATATGTAGGCAAAACACTCTATAG
ENSMUST00000140380.1_GM11672-001	TCTAAAATGC	GTATAGATGG	ATGTGGTTGC	ATGCTAGCATTTTACAAGCATACACTCCAACATCCAGTTTCTTCTCCAATAAGTTTTAAGTATTGTTTTCCTTTTCTTGATAAGATGTGATGTATTTTGTAGCTGGGAGTATGGCTCTGTGTGTAGAGCAATTGCCCAGCATGTCCAAGGTTCTAGGTTCAAATCATATCACTGCTTAAAAAACAACCCAAACGCAAACACATACACACAACATCCACATACCACACACAAACCAAACGTTTTGTGTCAAAACACACATGGGATTTGAAAAGGTATTGCTTCTTTATGACTTTTTATTTTGGATTTTATGTTTTGAGACAGGGTTTCAAAGGTCTAGGCTGGCTTTAA	ATGGTTGTGAGCCATCATGTGGTTGCTAGGAATTGGGAATTGAACTCTGGACCTCTGCTCCAGCCCCGTTAG	TTGCTAGGAATTGGGAATTGAACTCTGGACCTCTGCTCCAGCCCCGTTAGCTCCGGCCCAAAGATTTATTTATTATTATATATAAGTACACTGTAGCTATTTTCAGACACTCCAAAAGAGGAAGTCAGATCTCATTAAGAATGGTTGTGAGGGCTGGGTGGCTTTGAATTCCTGATACCTAGCCTCTAA
ENSMUST00000193250.1_GM37111-001	TCATGTATGT	TTACAGATGG	TACCATTTGG	ATGTATGGAATACAGCAGGCATCCTGACACTTTGTTCTTACCCCCCTCCCCCCACAGTGCCAGTCCCTTCCCTAGACTGACTCTCTTCCTCCTGGCATCACATGATGGTCACACACAGCTCACTATGGTATGCTGCCCTCTTCATTATCTTTATCATTAGTCAAGAAATGATCTGATCATCCCGCCCCAGGCTCTAGTGCTTAG	ATGGTTGTAGCCACCATGTGA	TTGGCCTCAAACTCAGAAATCTGCTTGCCTCTGTCTCCTGAGTGCTGGGATTAAAGGCGTGCGCCACCACACCTGGCTTTATTTTTTTTATTTATATCAGTACACTGAAGCTGTCTTCAGACACACACTAGAAGAGGGCATCAGATCTCATTACAGATGGTTGTAGCCACCATGTGATTGCTGGGAATTGAACTCAGGACCTCTGGGAGAGCAGTCAGTGCTCTTAACCACTGTGCCATCTCTCCAGCCCTTTTTAATTGTTTTAAAAGTAAGCACACAAAGTAA
ENSMUST00000211992.1_RP23-98C9.5-001	ACACGGATGG	TTGCAGATGC	GTACATTTGC	ATGGAAAGCCCCACGTAACCCGACCCACCTCCACCCACGGGTGGATGCTGAGGGGAAGGGTGGAGATGGCAGCCAAAATTTCTTCCCCTGGAGGTACATGGTGTTTCCCCACTTGCTTAAGTCTGCTGAAATCAGACTGGAAGTCATAGCTGGAATGTCTGTGTCATCTGCAGAGCCAGGAAACTGGTGCCGGAAGCTTCCCGGCAGGCCGACTCGGATACTTTCAACGGAGGCTGTGGGTGGGTTGTAACAGGACAGGCTGTCCTCGCAGCTCTTAGTGAAAACTGGGGCAATGCCTTCTTGACTCATTCCAGGCATTACTGGATGCCCACGGCTGTCCATGGATTGTGTGATTAAACACCGTGTCCTTTCCCTTCCTGGCACTTTCTGTGGCTGCCC…	ATGCAGCCCTGGGAGCACTTCGCACAGCCCACGGGGCAGCAGGAGCAGCAGCCTGTGGGGAGAGAAGAGTTGAACGTGAGCGAGAAACCTTGTCAGAGGCACACCACCTGA	TTGCATTGTTTGCATTTGCAGGCGCCAGCGCAGGAGCAGGATCCATCTAAAAGTAGAAGGCAGTCAGTGAGCGCGGTTGAGTGGGACCCGGGAGTACCTGAACGCTGTTCTCCTAGGAAGGTGAGGCAAATCACCCGGGTAGGCGAGCCACTATCTCAAGGACTAGTTTAAAGGAGCAGGAGTGCTTCAGAATTCATTCGGAAGGGGTAGCCGGTCGTACCCTTAAAGTAATTACTAAAGGAGGGGCCAAAAAGCCTGTCTAGCTCTCCCAGAAATCCCGTCAGCAGTCCCCCTTACCGGAGGCACAGGAGCAGTTGGGGTCCATGGCGAGTGGAGGCGGCGGTTGAAGATCGACGAGAGATCGGTTTGAAGAGTTCTAGGAGCGTGATGGAGAGAAGC…
ENSMUST00000198198.1_GM43063-001	TCAGCTATGA	TAACAAATGA	TTTTTTTTGG	ATGAGAACAAGTCCAAGGTATCAGGAGTGGGGAAGATCTGCACTATCCTTAGTGCAGATCTCAAGCCCCAGGAGGGTCGGGAACTTGGGGTGAGCTCTATGCTAGATTAGTGGGCAAGTTCCTAACTCCTTGAAGAGCCAGCCTGTGACTCTGAGGGCAGGACATTTTCGTGTTCAGGGACTACAGAACTCACTCTCTTTCACCAGCCACTGCTGTCTTTTCTGTAGGCTGATATCCAACTTTGCAAGGTTGAAAAGTGAACAGCTTCGATTGTGCTACTCTGAGTCCTTAGGACTCTTATTGTGAAATGAGGATCATTGAGCGTGATACACCTTGGGGTTACTAAGGTAG	ATGAATCGTGATGGTCCATTTTCAGTATGA	TTGGTTTTTCGAGACAAGGTTTCTTTCTCTGTGTAGCCCTGGCTGTCCTGGAACTCACTCTATAGACCAGGCTGGCCTTGAACTCAGAAATCTGCCTGCCTCTAAAGATTTTTGTTTTTGCTTTTTGTTTGTTTGTTTGTTTGTTTTTTTCAAGACAGGGTTTCTCTGTATAGCCCTGGCTGTCCTGAAACTCACTTTGTAGACCAGGCTGGCCTTGAACTCAGAAATCCGCCTGCCTCTGTCTCCCAAGTGCTGGGATTAAAGGCCTGCGCCACCACTGCCTGGCTATAACCTGAATGCTTTTAA
ENSMUST00000194989.1_GM37761-001	CTAGACATGG	TCAGAAATGA	GTTACTCTGA	ATGGCTGCCCACTTTCTCCCTACCTATTCAATATAGTACTTGAAGCCCTAGCAAGAGCAATTAGACAACAAAAGGAGATCAGGGGGATACAAATTAGAAAGGAAGAAGTCAAAATATCACTATTTGCTGGTGATATGATATTATATATAAGTGACCCTAAAAATTCTACCAGAGAACTCCTAAACTTGATAAACAACTTCAGTGAAGTAGCTGGATATAAAATTAACTCAAACAAGTCAGTGGGACCTTTCTCTACATAAAGAATAAACAGGCTGAGAAAAAATTAGGGAAACAACACCCTTCACAATAGTCACAAATAATATAAAATACCTTGGTGTGACTCTAACTAAGGAAGTGAAAGATCTGTACGATAAGAACTTCAAGTTTTCGAGGAAAGAA…	ATGAAAAGGGAGATATAA	CTGATACCTAAACCACACAAAGATCCAACAAAGAGAACTTTAGACAAATTTCCCTTATGAATATGGATGCAAAAATACTCATTAAAATTGTCACAAACCGATTCCAAGAACACATCAAAATGATCATCTATCATGATCAAGTAGGCTTTATCTCAGGGATGCAGGGATAGTTTAATACATGGAAATCCATCAACAAAAATCACTATATAAACAAACTCATAGACAAAACACATATGATCATCTCATTAGATCCTGAGAAAGCACTGGATAAAAAGTCCAGCTCCACTTCATGATAAAAGTCTTAGAAAGATCAGGAATTTAAGGGTCATACCTAAACATAATAAAAGCTAA
ENSMUST00000186713.1_GM28959-001	ACAAGAATGT	CAGGAAATGG	ATGGGCTTGG	ATGTGGGACCCCTGTGCTGCTCCCAAGGGAAAGGTTCTGTCTGGGTGTGGGATGGATCTAAACAAGCAATACCCATATGCTGTCTGTGGTCTAAGGGGGGTGGGCGGCAGAAGGAATGGCTGTCCTGTGGAGCGGCTGAAGAGAGAGATGGATCAGAAAGTGAAGTGA	ATGGGCTTGGCTGAGAAGATCCGTGCTTGA	TTGGCTGAGAAGATCCGTGCTTGATTACCTGGGGAGGTATGCAGCCCCTAAGGGAGATTTGAAGAGCACCTCCCCTTCTGAGGAGGCCATTCTGGTCTGGGACCAGTTGCAACGGGTAGGTAA
ENSMUST00000181302.1_GM26609-201	GCATCCATGA	ACTATCATGC	TCATGCCTGG	ATGAGGTAAGAAGTTTTTGCAGTTGAAGGGTTTCTAGCTTTCATTTCCTGGTTCTGCTTGAAATAGAAATACCTAGTTCAAGCACTGGGAATGAAAATGAAAACCCATTAGATGTGCACGATCAGTGCCTTAGCTAAAGTCCTGGACATTGTTCTCAAGACCAACAGAGCTCCTTGACACACTTCCAATGTTTGTCTACGCAAAGATGGAGGATGTAGTCCTCCTGCCTCTCCTCTCACGGGACATTCATTAAGTGCTCATCCTAACACTGGCTTTGAAAATCAGAGTGCTCATGGCCGAGCGTGGTGGTGCACGCCTTTAGTCCCAGCACTTGGGAGGGAGAGGCAGGCGGATTTCTGA	ATGCCTGGTCCTGAGTAA	CTGGTCCTGAGTAATTCCTTAGTTTACAAACAAACAAATGAAACCAAGAGTGATATTTTAAGGGCTGGAGAGATAGCTCAGTGGTTAAGAGCACTGACTGAGTTCAAATCCCAGCAACCACATGGTGGCTCACAACCATCTGTAATGGGATTTGATACCCTCTTCTGGGGTGTCTGAAAACAGCTACAGTGTACTCACAGAAAACAAATAAATAAATCCATCTTTTAAAAACTGATCTTTCTAGCCTTAATCCAAAATTGCAATGCAAATTCTGTAATATATATGTAAACAATAATCTGA
ENSMUST00000171743.7_TMEM134-202	CTCCCCATGC	-	CAGAACCTGG	ATGCTCTGGAATTAGAGTTATATGCCATTATGCCCAGCTTACCTTGGTTTTTGTTTTTTGGTTTGTTGTTGTTGTTCTGTTTTGTTTTTAAAGGTTTATTTATTTATTATATGTAAGTACACTGTAGCTGTCTTCAGACACCCCAGAAGACAGCATCAGATCTCATTACGGATGGTTGAGCCACTATGTGGTTGCTGGGATTTGAACTCAGGACCTTTGGTAGAGCAGTCAACACTCTTAATAGCTGAATCATCTCTCCAGCCCTACTTTCTTATTTATTTAATTATTAATTTATTTATTGTTTTTTTCTAGGCAGGGTTTCTCTGTGTAGCCCTGACTGTTTTAGAGCTTGCTATGTATACGGGGATGGCTCAAACTCAGAGGTCCTGCCTCTGCCTC…	ATGGCGGCGGCGCTGGGCGCCTAG	CTGGAAAATGATGAGGACGGAGCCCAGGCCTCTCCGGAGCCGGATGGGGGAGTCAGCACCAGGGATTCTGGGCACATGTCTGTCCGCAGCTCGCAGTGGTCCTTCAGCACCATCAGCAGCAGCACACAGCGCTCCTACAACGCCTGCTGCAGCTGGACCCAACATCCTTTGATCCAGAAAAACCGCCGGGTAGTGCTGGCCTCCTTCCTGCTTCTGCTGTTGGGGCTAGGTGAGTGTCCTAAGGACCTAAAACTTCCTCCCTCCTATGAGCAGGCTCTGAAGCACCTTAGCACCCTAGGCCTCCCTGTTGGTACTGAGCATACAGGGCTGTGAGGGGATTAGCCCCACTCTCCTGATCATCTGGCCAGAGTCACAAAGGGAGGGAAAAAAATGGAACCT…
ENSMUST00000155836.1_GM12280-001	ACTTTTATGT	AGAAGAATGA	GAAAGACTGT	ATGTGGCCCTAGGTATTTAGATATATGAAATAAGTTTATAAATAAAACCCTTGCCAATGTAAATCAAAGAATTTTAAATAATTCAGCTACCTATCTAATTGTATACCATTTTTAAATAAATAAATAAATAAATAATTTTTTTTTTGAGACAGGATTTCTTAGTGTAACCAGCCCTGGCTGTCCTGAACTTACTTTGTAGACAAGTCTGGCCTCAAACTCACAGAGATCCACCTGCCTCTGCTCTCTAGGTGCTGGGATTAAAGGCTTGAGCCACCATACCTGGCTTGTACACCACTTATTAGAGATGAGAGCTAATCACATACCAAGATGGAGGTGCCTGCTTATTTCTGCATAAAGAACTAAACCTTAGGGGGCTGGCGAGATGGCTCAGCAGGTAAG…	ATGATCCTGGGGCAGAATGACGAAGGACAGGCTCTGGCAGCTCAGTCTGGGCCAAAGGTGCATCAGAGTGAGGCAGAAGATGACGACAATCCAGCAATCAGCCAAGCCAAGGAAGGATCCGGGAAGCAGAAGAAGTCAAGGCTCACTACCATCTGTAACAAGATCTGA	CTGTCACAGGTAGAAGAATGATCCTGGGGCAGAATGACGAAGGACAGGCTCTGGCAGCTCAGTCTGGGCCAAAGGTGCATCAGAGTGAGGCAGAAGATGACGACAATCCAGCAATCAGCCAAGCCAAGGAAGGATCCGGGAAGCAGAAGAAGTCAAGGCTCACTACCATCTGTAACAAGATCTGACTCCCTCTTCCGGAGCGTCTGAAGACAGCTACAGTGGGGAGAGAGACAGAGACAGAGACAGAGACAGAGACAGAGACAGAGACAGAGACAGAGACAGAGACAGCCTGGTCTACAGGGTGAGTTCCAGAACAGCCAGTGCTATACAGAGAAACCCTGTTTCGAACCCTCCCACCCACCCCCAAAGAAAAAGAAGAAAGGTCTGCCTTTGGACCTC…
ENSMUST00000204883.1_GM44200-001	TTACAGATGT	TAAAAAATGT	TCAGTGTTGG	ATGTAATGGGATCCGATGCCTTCTTCTGGTGTGTCTGAGGACAGCAACAGTGTGCTCATATACATAAAATTAAATCTTTAAAAAATAATAATAAATGTAGAGAGGGACTCATGTTAGTATTGTTGGCAGTGATGCTGTGGCTGTACAAGCAAGCACCCTGATAGGAACTGCTTTTATTGAGTGCTGACACAGTGCGCTTTAATGTAGGGTCCAGAGTTGCCCAGTTGCTGGATGCTCTCCTGTTATTTCTATTATAGCAGGTTCTGGTGTGGCCTTAAGCATGTGAGGGAGGTGGCATTCTACCCTTGGGCTACACCTGGCCAATGACCCAAACATATTTAA	ATGTTTTTAAAGATTTATTTATTTTATGTATATGAGTACACTGTAGCTGTACAGATGGTTGTGAGCCATCATGTGATTGTTGGAAATTGA	TTGGTTCACATAGTTTTCTCCTACTTTGCCAGAGAACTGAAATATTTCACTTTTTTTTCTTTTTTTTAAACTCTTGTAAAAAATGTTTTTAAAGATTTATTTATTTTATGTATATGAGTACACTGTAGCTGTACAGATGGTTGTGAGCCATCATGTGATTGTTGGAAATTGAATTTTAGGACCTCTGCTCGCTCCAGTCAACCCCTCTCCAGCCCAAAGATTTATTTATTATTATAA
ENSMUST00000130659.7_GM12940-002	TGATTGATGT	TATATTATGG	CTCAGACTGG	ATGTTGGCTGATTTTGGAGTCTTATTTACTTGAGGCGGAATTAGATGTTCTCAAGACAGCACACAACATGGGTCAGCTAAAAAGGAAAGCCACAAATTACTTAGACTGACAAAGACTCTAGGATCAAGTGAGCTGTATCAGAAAATGAGTCAAGACGAAAGAGGAATGAATTTGACATTAATAAAGTAA	ATGGGTTGCAGTCAAACTTCATTGTGCTCAGACTGGTGA	CTGGTGAAAATAGGAATTGGGCTTTTGCATTTTAAAGAAGGTACTAGGCTTTTGCATTTTAAAGAAGATAGTTTTCTTTCTAATTCTCTCATCTACTTATTACCTACTTAAAGGATAATTTTAGATCCCCCTGCATAAAGTTTCTTCCTTTTTTTTTTTTTTTTTTTTTTTTGTTTTTTAATGCTACAACTTATTCCAGTCTGTAATCTCTGGAATTTTTTGCTCTTTAGAATTTGGAAGTTAACTAGCATTTTTCAAGCCTTTATTATATACCCTTGTCTTTTATACTAACGTTTATTTATTATTCTTTAG
ENSMUST00000187850.1_GM43190-001	TGGAGTATGT	TTTCCAATGC	AGTTCCTTGG	ATGTGTCCTTCTTACCGGTTGGGACATCTTCTGGATATATGCCCAGGAGAGGTATTGCTGGATCCTCAGGTAGTACTATGTCTAATTTTCTGAGGAACCGCCAGACTGATTTCCAGAGTGGTTGTACAAGCTTGCAATCCCACCAACAATGGAGGAGCGCTCCTCTTTCTCCACATCCTTGCCAACATCTGCTGTCACCTGAATATTTCATCTTACCCATTCTGACTGGTGTGAGGTGGAATCTCAGGGTTGTTTTGATTTGCATTTCCCTGATGATTAAAGATGTTAAACATTTTTTCAGGTGCTTCTCTGCCATTCGGTATTCCTCGGGTGAGAATTCTTTGTTCAGTTGACGTCAGTTTTTAAAACACATAAGGGAACACCTTTCCAGAAGAAAAA…	ATGCTATAA	TTGGGTGCTTTCTCTAGCTCCTCCATTGGGGGCCCTGTGATCCATTCAATAGCTGACTGTGAGCATCCATTTCTGTGTTTGCTAGGCCCTGGCATAGTCTCACAAGAGACAGCTATATCAGGGTCCTTTCAGCAAAATCTTGTTAGTGTATGCAATGGTGTCAGCGTTTGGAAGCTGATTATGGGAAGGATCTCTGGTATTGGCAATCACTAGATGGTCCATCCTTTCGTCACACTTCCAAATTTTGTCTCTGTAACTCCTTCCATGGGTGTTTTGTTTCCTATTCTAAGAAGGAGCAAAGTGTCCACACTTTGGTCTTTGTTCTCTTGAGTTTAATGTGTTTAGCAAATTGTATCTTATATCTTGGGTATCCTAAGTATCTGGGCTAATATCCACTTA…
ENSMUST00000162268.1_9130204K15RIK-004	TTGGTCATGG	ATCAAGATGT	-	ATGGTGTCTCTTCATAGCAATAAAACCCTAACTAAGACATTTCGGTTGTTGTGACTGTCGCTGACAAATGAGAGCGGATTGGAGTGTCCACCCTGGCTGCCTGAGGGGTCACATCACAGAATGTCCTTAGTGAGTCTCCGAGGCACAGACTTCTGCATGCCCAGGAATGTTTTCCTTCACCCTCTCTGA	ATGTAG	GTGAACAGTCCTCTTCTGCGGCCTGAGGATCAAGATGTAGAACCCTCAGCTCCTTCAGCACCACGCCTGCCTGGACACTGCCATGCTTCCTGCCGTGATAACAGACTGAACCTCTGA
ENSMUST00000213573.1_RP23-438P19.7-001	CTGTATATGT	ATATTTATGG	AGAGCTCTGG	ATGTTGAAGAAAAGACAAAAAGAATGCCAGGGTATATTAGGGTAGAAACTGCTCTAGCAGTCTCTATCCAGGACCAAGAGAGCTGTGGTAGTGTCCGTCCCCATATTAGAGGTGAGGATGCTGACCAAGACCTTTTCTCACATCTGGGCAAGCTGATGGAGGAGGGAAGTTCAACCTGTGTAAACCCTGATTTTTGTTAATGCACCTAGGCCTTCATTCATTTTGTAACCACCATAGACTGCCAGAGAGGCCCTGTCGGGCCTTCAGACCTATGATTTTGTGGAAGGGCACCAGTACGAAGCAGGTATCTTGGGGAAGGAGATAACAATTCACAGTGAGACTGAAGTTCAATTGTTGGTCATTCCCCTTTTGCCTGAAAAACATGTAATACATACAAGT…	ATGGTGCTGTAA	CTGGGGTCGAAACTCATACACCTAGTATGGTGTAGAGGAGAATCTACCTCGAGCCAAAATTTTTCACAGGCTTATATAGGAAAAACTCAAGGGGGGAGAGCGGGGCAGGGAAAGTACAAGTTTGCATAACTAAGGGGTTCTGCCAAGGGAATTCTACGTAACTAAGGGGTCATGTCCTATTATTTGGCAATGTATCCGGTTCATTCTGAGGTTGTTCCAGGAGGCCCTTATCTCAAAAATGTTCTTGGAACAGTCTTTAGTTGGGAGGGTTCGAACTCTAGGGTGAGGAGTTCAGGAATGCATTCTGGGGTGAAGAGTTCAGGAGTGTTCTGGGAACAATCTCTAGATGGGAGGGGTCGGGCTCTGGGGTGAGGAAGAGTTTAGTGATTTTTTTTATCT…
ENSMUST00000207005.1_BC060293-001	GTGGCTATGG	TGCTTGATGG	GATCTGGTGC	ATGGTCGCCTTTTAGCACCACCTTCTTAGCTCTCAAGGCTTTGGCTTTGGGAGGGGCAGGAGCTTCCTTCTTCGCTTTCGGTACCATCTTGGTGAAAAGGGTGGCTTTTATTGCATACACTCTGTGCTGTACAGATGGCTGTGAGCCATCATGTGGTTGTTGGAAATTGAACTCAGGACCTCCGCTCTCTCTGGCCCAAAGATTTTATTTTTTATTATTATATGTAAGTACTGTAGCTGTCTTTAGACACACCAGAAGAGGGCGTTGTATCTCACTACAGATGGTTATGAGCCACCTTATGGTTGCTGGGATTCGAACTCAGGACCTTCGGAAGAGCAGTCAGTGCTCTTACCTGCTGAGCCATCTCACCAGACCAACACATACATGTGTTATTACATT…	ATGGCCTTGACATCCACAATGAACACAAGCATGTTGTAG	GTGCTTGATGGCCTTGACATCCACAATGAACACAAGCATGTTGTAGTCCTTTATTTTCTTCATGGCTGACTCGGTGGTCAGTGGGAATTTGATGATAGCACAGTGGTCAAGCTTGTTTCTTCTGGGTGCACTATTTCGAGGATATTTTGGCTGCCTTTGGAGCCACAGGGTCTTGGGTCCGCTGAAAGGTGGGTGACTTTCTGA
ENSMUST00000204899.1_GM43980-001	GAAGGGATGT	AGCTTTATGG	TATAAAGTGT	ATGTTAACAATTCCTTATTATCCTGGCTACAATATTCAACAACCCTTTACAATATGCTGCCCAGCTGAATAAAACATGTAAAAGGACTCACATTGACCCATATCAGATTATAAAGAAAACACTACATAGGCTTCAATCTACCTTAGATATTAAAACCAGAAAGAGGTCAGGCAGAAAGCTAAGCACTGCTCAAACAGGCTTTGGTATTTGCTATGTGGACAAATTGTTACAGAACATTCACAAGTAATAGGATGCTCAGTAAACTGTAGATGTAAAATACATAGGCTCAGTGTTTAATACTAAGTAAATGGAAGCAAGTTTATATACAGTGTATGTATATAAATGTATGTACATCATGTGAAACAAACTTCCTGTTATTTCCCTAGTACTTTATAAAGT…	ATGGTTAAAAAAAAAAATCCTAAAATAAAGCATAAATTTATTCTTAAATGA	GTGTTAGCTTTATGGTTAAAAAAAAAAATCCTAAAATAAAGCATAAATTTATTCTTAAATGATTAATAAACCCTTTATCGTGACAAAAATTTAATGGCCCAGATACATTTTTTTAATTTCCAAGTTTCTCCTCATTAAGTATTGTTACTGAAAAATGACTTCTTTCAAAATGTCAATTTAATTAGTATTTTGTGGACAAAGAGCAACTTGTTAAGAGTTCATCGGTACTCAAAATTCAGGCTATGAGGTATAGCAGGAAATGCCTTCTTACTCACTGAGCTATCTTATTGGCCTCCAAAATCTCTTCTGGAGACTTAAATAACTCAGTAATTTTTTTTTCTTTTAATTTAAACTTCAGTCCCAGATCTTGAGTAGCAACAAAATATCACTGCATAGCAG…
ENSMUST00000214634.1_RP23-128C4.4-001	TTCTAAATGA	ATAGGAATGG	ACCTGTCTGT	ATGAGTGTTTATAATAACCAGCAACAGTTTTTGTTATTTTAACAAGAAGAAATGTGCAGTTTTCCATGTCAGGAGACAAGGAAGAAGCACAAATTAGTAATATATGAAAAGTGACAGAAATTGTTGTCATATGGTATGTTTTTTATCAAAAGAAAATGAAAGTAAATAGTGGTTTGATCAACACTTACAAAAAATACTCGATTTGAAATAGAGACACAGATAAAGAAGTTTACCTTGATAGCATACTGCTAATACTATTGGCATATCATTCAGTGATAGAGTTTTTTGGGAGTTGTTCTGGAGGTCTCATCAGACACAGTAGTGAGTGAAGAGAGGTTGAGGTGGTGAAAGCCAATTCTACAATGTGCCAATGTCTAGTAGTGTTGTGCCTGCATGCAC…	ATGGATGAATTCGCATTCTTCTACATGATAACCTCCAGTTGA	CTGTCGCTGTACCAGTACCATGCAGTTTTTATCACAATTGCTCTGCAGTACAGCTTTAGGTCAGGGATGATGATTCCACCAGAGGTTCTTTTATTTTTGAGAATAGTTTTTGCTATGCTAGGTTTTTTGTTATTCCAGATGAATTTGCAAATTGCCCTTTCTAACTCTGTGAAGAATTGAGTTAGAATTTTCATGGGGATTGCGTGAATCTGTAGATTGCTTTTGTTAAGATAGCTATTTTTACTATATTAATCCTGTCAATCCATGAACACTGGAGGTATTTTCATCTTCTGAGATCTTTAATTTCTTTCTTCAAAGACTTGAAGTTCTTATCATACAGATCTTTCACATCCGTAGTTAGAGTCACACCAAAGTATTTTATATTATTTGTGACTATTG…
ENSMUST00000182727.1_GM27010-001	GCTACCATGT	TTACAAATGG	AGTGCTTTGT	ATGTGGTTGCTGGGATTTGAACTCCGGACCTTTGGAAGAGCAGTCGGGTGCTCTTACCCACTGAGCCATCTCACCAGCCCCGTGCCAAGTATTTCTTGAGCAGCATGTTGTTAACTATTCCTCCCATGAGCTGAACAAAGACCCAGCCATGCCTGGTGGCGCACACCTTTGATCCCAGTGCTCAGGAGGCAGAGACAGGTAGATCTGAGTTCAAGGCCAGTGTGGTCTACAAGTGAGCTCCAAGACAGCCAGGACTAG	ATGGAAGAAAATGTTTTTATTCTGACTCAGTAG	TTGTTGGCTCTCAAATTGTTTTCCTCTTGATCAGTTAGCAAGAGTCAAAGTAAATGGTTCCAAGAAACACTGAATTTGTTCATGTTTGTCAGCGGCCCAAACAGCCAAAGTCTTTTAATTCCTCCAGTTTGGGAATTGCTGTACCTAAGTGCCTAGTTATTTCTCATTTCTTAGTTAAGTCTTAACTAAGGATTTTTTTTTTTTTTTGCATCAGTGTTAGTCTAAATTTTTATCACCTTCAATGTATATCACTAATTTAATTTTTTTTTAGAATTTTAGGGTTTTTTTTAAGATTTATTTATTATATGTAAGTACACTGTAGCTGTTTCAGACACTCCAAAAGAAGGAGTCAGATCTCGTTACGGATGGTTGTGA
ENSMUST00000207066.1_GM45088-001	ACATGAATGC	CTTAGAATGA	TGATTTTTGC	ATGCCAAAAGACAGAACAAATAATTTAAGAGTATCAGGAAAAAGCTCTAGATTTACTTTAAAAGAAAGATCTGCATTTAGAGCTAGGTAGTATTTAACATGCTTTACAAAACACATTGTTAAAGTCTTAGACTTACAAATCTGAATGTTTCCAATCAATGAACTGTGTTGGGATTTTGGGTTTTGATTGGATTTAAATTTCACCATGTGTTAATATGGGAAGAGTTGACATAATAGTGAGGCCTCTTACTCATGAATGTAGTTTATTTACTTCTCTGTTTATTTAGGCCTTTAAATCTTCATAATTTTCTGCACATCTGTTTTAAATGCATTTTAATCTTGTTATAATTTTTTACCTATTGTCTTAGTTACGGTTTTACTGCTGTGAACAGACACCATG…	ATGATATTATTACTACTGTAG	TTGCCAATTGTCTAGTATTTTATAGTACATATGTTCCTGTTTTCAGAGGTAAATAAGATAATTGCTTGATTCCTAAATCTGAAATTATATAAAGTATCTCTCTCATTGGTCTTTGCATTACTTCTTCCTTGACCTGAAGTTTTGTGTTCTTTCGTGTTAATCTTCATCTTCATCCAAAGTCATTCTTTTTGGCATCTTGCCCACATCTATGCTTTTAAAATGTTTTTAATCAGTGAAGAAAATTAGAATGTTAACAATGGTGACATAAAATGGGAAAATGCAGACTGGAGTCTATAAAACTCTGACACCTAGGAGAATCAGAGCTGTAGAGAAGAGACTAGCCAGCAGAGCCAGACTTTGAGACATATAGCCAAAAAAAATTATTAGAGATAAAATGAT…
ENSMUST00000194131.1_GM38383-001	CCCTCCATGG	-	GATCCTGTGT	ATGGTCTCTGTCCTGCTTGAGTTACTGTCTTGACTTTCTTCAGTAATGAACAGTGCTGTGGAAATGTAAGTCAAATAAATCCCTTCCTCCCCAAATTGCTTTTGGCATGGTGTTTCATCCTGGCAATAGAAACCCTAACTAAGCCGCCCCTCTATAAAGCTCACCATCACAGCCTGGCCTGTCGCTGTACCCGTTGTTGGCAATCAGGCACCTCCATCACTAGCCCCCTCAGTAATGATCAGCTGAGGGATGCAGTGACAACAGGACATGCCCAGAGGCCATACATTCCCACTGTCTCATCTCACATGTCCTCTGGCACATGCACAATGCCCCAGTAAAAATCCACACTTTTCCTCTGTCTTAGTCAGGGTTTCTATTCCTGCACAAACATCATGACCA…	ATGCAAATTTGCTTTAATTTTTAA	GTGTGCTAGAAGCAAGGGCCACTATGCCTGTCAAGTATGACAAGGAGCTTTCCCGGTAGAGCAGCCTCAGCTTGGTATAAGAGCACAACTGTACTTAACCTTTGTATCTGACCAAAGTTCTTTACTTCTGCTAAAACACAGCCACCTAAAAACATATGGGGAAATTATTGGGCATACTAAGGACTGCCAAAAGTCCTTTGTCCCCATTCCAGAACCAGGTTCCTGGCAACTCCCTCATCCCCCACAGCACTTTCAATGACTGTGCCAATGGCTCCACTAAGGGCCAATAAGACATGTTTCCACCATTGCCACATTTTCCTTATGTGTGCTCCATACCTTGTGCTGGCTGGGTTTGTGTGTCAACTTGACACAAGCTAGAGGCATCAGAGAGAAAGGAGC…
ENSMUST00000161006.1_1700023H06RIK-001	TCTGCCATGG	GGTGCAATGG	CTAACCGTGA	ATGGGTTTCATTGAATCCACGTTCCAAAGTTAGACATGATGCTCCGAGAAGAAAATCACTGACCCCGAATGGCTTCTAAAACTGACTTAATAGTTTGCATAATGATAGACATTATTCTTTGAAATAAACGATGCTTGATGTACATTTTAAAGGGAATTGGGAAAAATAGGGGGAAAACACGTGGGGGTGTTGGTGCCATATGTCAAAATAAGGGATGGAAGCCCTTTATCAAAGAACAATAATCAAGTCCTCAAAGTCGTTTGCACGTTAATATCAAAATCAGATACATCTAGCAACCTTCTTAAATGTCACTACAGTTCTTTATTGGAGCTCATTTCTGTATCTAAGATTGTAAAATAA	ATGGATCAAGTGTTTGTCCACAGAACTCTCTATCTATACCCCCCACTACAAGTCTGA	GTGAGATCGTGGTGCAATGGATCAAGTGTTTGTCCACAGAACTCTCTATCTATACCCCCCACTACAAGTCTGAACTCTTCGAGGCAAAAGTCTTTGTCTCTTCTTATTTCATTAAAGGCTGCAACGTCCAAGCAGGCTCAAAAGCAAATTCATGTGCCTGCCCTTTTTTTTTTTTTTTTTAAAAAAAAACGAGAGCGCTGTCATTAGGCATTGTACGCCCCATCCGTGTGGACGCTGCAAAAAAAGAACTAGGGAACCATTCAGTATTTGGAATACCCTGGTGTAGGAATTAAGTCATCGCCACCACCTGACGCGTGTAACCAATCTGCTGAGAGGAGAACAAGCGCCCCTCCTCACCATCCCCCAGAACTGGTCCGAAACAGGATTGAACCGCTTCTA…
ENSMUST00000197999.1_GM42681-001	GTAATAATGT	TACCAGATGC	ACTCACTTGA	ATGTCTGGGTTTGGTGGCTGATTATGGGATGGATCCCCGGGTGGGGTAGTCTCTGGATAGTCCATCCTTTCGTCTTAGCTCCAAACTTTGTCTTAGTAACTCCTTTCGTGGGTGTTTTGTTCCCTACTCTAAGGAGGAATGAAGTATCCACTCATTGGTCTTCCCTCTTCTTGATTTCTTGTGTTTTGCAAATTGTATCTTGGTTTGAACTTTTTTTCTGAGAGCAATTTAGAAAAGCAAGTTTTGGGCATGTTTAGTTACAGTGTGGTAAAAAGTGGGTTAAATGAGTAAAACATTGGTATAAAGACTAAGAAAAAGTGTATATTAGTTCCAAATTTTGAGTAATTATCTACACTTCCCCAGCCATTTATTCATTTAATGAATATATTGGCTAAATGT…	ATGCCAGGGGTTCTATATATCTAA	TTGAGAAACTCAGTGCAGCTTGTCTAAAACCACAGGAAGCAGAGAAAGTGTGTAGCTTGGAAATCTAGGGAGAAGTGGGGGTTGGGTAGGCTAAGGGATACCAGAGAGTCAGAATACAGCATGAAGTCTGAACTTTTTTCTTTTTTTCCATTTATTTATTTTTTATTAGATATTTTCTTTATATACATCTCAAATGCTATCCCAAAATTTCCCTATACCCTCCCTCTGCCCTGCTCCCCTACCCATCCACTTCTGCTTCTTGGCCCTGGCATTCCCCTGTACTGGGGCATATAAAGTTTGCAAGACCAAGGGGTCTCTCTTCTCAGTGATGGCCGACTAGGCCATCTTCTGCTACATATGCAGCTAGAGACACGAGCTCTGGGGGTACTGGTTAGTTCA…
ENSMUST00000181605.1_9530082P21RIK-203	AGAGGGATGG	GGGGCTATGG	TGGTGGTTGC	ATGGAAATGTATATTAAATCCCACAGTTGCTGGGCAGTGGTGGCACATCCTTAACGCCAGCTCTCAGGAGGCAGAGGTAGGTGGATTTCAGTTTTAGGCCAGGTTGGTCTACAGAGTAAGTTTCAGGACAGCTACCTAGAAGGAGGACTACACAGAGAAACCATGTTTCATAAACCCAAATCAAACCCCACCATCGAGTTTTTACTTGAAATCCTTTCTCTCTACCTGGTGCTGAGATTACAGACATGTGCCCCAGAGGTGCTGGGAATCTGACTCAGGTCCTTATAGCTATGTAGTAAGCACTTTACTAAGTGGGCCGTTTCCCCAGCCTTCAGACTGTCTTTTTTTGACTGGAGACAAATCTCAGGTGGAGGCCCAGGATGGCTGGTAATCAGAGCC…	ATGGGTTATGCTGGTTCTTCGTTGCCCCTCCCTCACAGGAGGCCTGGGAAGGAAAGGTTTCACTTTCGAAGGATGAGATGGCTAAACAGAAAGGCCCTGTCCAGTCATTTGCAATCAGACTTCGCCTGGTGGTTGCTACACTGA	TTGCTACACTGACTGACTTGAGGGGGTGTCAGGGGTGTGGGGACCTCTGGGAAGAAGATCCTGGAGACCCAACAGTAGTTGGTGAGGAACCACCATGACTTGGTTTCAGAGTCCGCTGGTTTGGAGCAGAAAGGTAGGAACTGTATCCTGCCCATTCTCTCGTCCTGCTTCCCCAGACCTCTGACTCTGTCTTCTCTTTCCGCAGGAAAATTACGGCACCAGCTGGGAGCTGCAAATGCCTGTGGGGGTCCCAGTTGCTGCTGGTGTCCTGGCCCTCCTGGCCCTCCTGGCGTTGGCTTACCATTGTCTCAAAGAGGCCTGGAGGTCCAGATGCCAGCAGCCCTTGCCATGAGGGCTGGAGGTGTCCTCAAACTGGAGAGAGCTACAGCTTGTCTTCAT…
ENSMUST00000192296.1_GM38271-001	CAGCTCATGA	-	CTTTAGTTGG	ATGATGGGTAGTTCAGGTCGCATAGTAACTTGGTATCCTATTGTCAAACGTTCAGTTTCCACTAAGGCCCAATAGCAGGCCCAGAGCTGTTTTTCAAAGGGAGAATAGTTGTCTGCAGATGATGGTAGAGCTTTGCTCCAAAATCCCAGAGGTCTCTTCTGTGATTCACCTACAGGGACCTGCCAGAGGCTCCAAATAGCATCTCTATCAGCCACAGACACCTCAAGTACCATAGGGTCTGCTGGATCTAGTCCAACTGGTAGAGCAGTCTGCACAGCAGCCTGTACCTGTTGAAGGGCCTTCTCCTGTCCCAGGCCCCACATAAAGCTAGCAGCTTTCCGAGTCACTTGGTAAATACCCCTAAGTAACAAACCCAAGTGAGGGATGTGCTATCTCCAG…	ATGTAG	TTGGGAGGGTTCGAACTCTAGGGTGAGGAGTTCAGGAATGCATTCTGGGGTGAAGAGTTTAGGAGTGTTCCGGGAACAATCCCTAGATGGGAGGGGTCGGGCTCTGGGGTGAAGAAGAGTTCAGTAAAAATTTTTATTCTTCAATACCATGTGTACTGCCCGAAGTTCTGCCCACTGTGAAGATTTCCCTTCACCTGTGTCTTTCAGGGTTGTCCCAGAAAGGGGTTGTAATGCTGCAGCTGTCCACTTCTGGGTGGTGGCTGCATAACGTTCAGAGCCATCAGTAAACCAGGCCCTAGTCTTCTCCTCTTTGGTCAGTCGATCATAAGGAACATCCCATGAGGCTATAGGCACAAGCTTGGCAGCAGATGGCATTGTAACTGGAGTAGAAACCATAGG…
ENSMUST00000195351.1_GM37963-001	GGTGAGATGG	GCTGGGATGG	GGGGCATTGT	ATGGCTCAGCGGGTAAGAGCACTGACTGCTCTTCCGAAGGTCTCGAGTTCAAATCCCAGCAACCATATGGTGGCTCACAACCATCTGTAA	ATGGGACTTAGAGCCTTGTGCATCCTAGGTAAGTAG	TTGTTTCACTCCCCAGTGCTGGGATGGGACTTAGAGCCTTGTGCATCCTAGGTAAGTAGTGTGGCCGCCAAGCTTCACCTGCAGCCCCATCCACTCCAGAGGTTCAGTCACAGCTGTGGATCTGAGTTCAGGGCCAGTGTGGTCCACAGAGTTTCAGAAATACACACTAGCGTGACAAGGTGGCTCAGCAGGTAAAGATCCTGGCCACACAAGCCTGGTGACCTGAGTTCAATTCCAAGAACTCTAAAAAAGTAGAGGGAGAGAACTCACCCCACAGCGTTAACCTCCACACACAAATACCATGGCACGTGTACACACACACACACACACAGCTTTTAA
ENSMUST00000204387.1_GM44189-001	CTGATGATGG	CCTGAGATGG	GTTTTGTTGA	ATGGTGAGTAGTCCTGGTTTCTGTTAGTAAGATTCTTACGTTTACCTTTCGCCATCTGGTAATCTCTGGAGTTAGTTGTTATAGTTGTCTCTGTTTAGAGATTGTTCCTCTGGTGATTTTGTTACACTATATCAGCAGACCAGGGAGACTAGCTCTCTTCCCTGAGTTTCAGTGGTCAGAGCAGTCTCTGCAGGCAAGCTCTCCTCTTTCAGGGAGGTGCACAGTTATCTGGTGTTTGGACCTCCTCCTGGCCGAAGATGAAGGCCCAAAACAGGATTTTTCCCAGAAGCTGTGTTGCTTTGGCCTGCAGACTGCCCGCTGCGGAGTCCCAGAATCAAGGTGGCCCCCGCGGAACGTGAGGCAGAAGCCTCCCGGGCTGTGCGGACACCTGTGCTCTGA…	ATGGGTTTCCTATAA	TTGAGGGATTATCTTCTTGTTTTTTCTAGGGCGTGGTTCCTGTTCTTGTATTGGCTTTTTCTGTTATTATCCTTTGAAGGGCTGGATTCCTGGAGAGATAATGGGTGAATTTAGTTTTGTCGTGGAATACTTTGGTATCTCCATCTATGGTGATTGAGAGTTTGGCTGGGTATAGTAGCCTGGGCTGGAATTTGTGTTCTCTTAGTGTCTGTATAACATTGTCCAGGCTCTTCTGGCTTTCATAGTCTCTGATGAAAAATCTGGTGTAATTCTGATAGGCTTGCCTTTATATGTTACTTGACCTTTTTCCCTTACTGCTTTTAGTATTCTATCTTTATTTAGTGCATTTGTTGTTCTGATTATTATGTGTCGGGAGGAATTTCTTTTCTGGTCCAGTCT…
ENSMUST00000206710.1_GM45033-001	GGGGATATGA	AAGAAAATGC	ATTGCATTGA	ATGAGACTGTTTAGATCATTAACCTGATCTTGATCTAACTTTGGTATCTGGTATCTATCTAGAAAATTGCCCATTTCATCCAGGTTTTTCAATTTTGTTGAGTATAGGCTTTTGAAGTAGCATCTGATGATTTTTTTGAATTTTCTCAGATTCTGTTGTTATGTCTTCCTTTTCATTTCTGATTTTGTTAATTAGGATACTGTCTACCTGTGCCCTCTATTGAGTCTGGCTAAGGGTTTATCTATCTTGTTGATTTTTCTCACAGAACCAGCTCCTGGTTTGGTTAATTCTTTGTATAGTTCTTTTTGTTTCCCCTTGGTTGATTTCAGCCCTGAGTTTGGTTATTTTCTGCTGTCTACTCCTCTTTGGTGAATTTGCTTCCTTTTGTTTTAGAGCTTT…	ATGCTGGCTTTTTTCCACTTGATGGTTTTAGCTCCTTTGTCAAAGATCGGGTGA	TTGAATCTATAGATTGCTTTCAACACGATGGCCATTTTTACTATATTAATCCTGCCAATCCATGAGCATGGATTGGCATCTTCTTTCCATCTTCTGAGATCTTCGATTTCTTTCTTCAGAGACTTGAAGTTCTTATCATACAGATCTTTCACCTCCTTAGTTAGAGTCACACCAAGGTATTTTATATTATTTGTGACTATTGAGAAGGGTATTGTTTCCCTAATTTCTTTCTCAGCCTGTTTATCCTTTGTGTAGAGAAAGGCCACTGATTTGTTTGAGTTAATTTTATATCCAGCTAAGTCACTGAAGTTGTTTATAAGGTTTAGGAGTTCTCTGGTGGAATTGGGGGGTGGTCACTTAAGTATACTATTATATCATTTGCAAATAGTGATATTTTGA…
ENSMUST00000194706.1_GM7292-001	TAGTGTATGT	CCAACGATGC	CCAAGGCTGG	ATGTAAAGGACAAAGGGGGCCTAATTTACAACATCTAGTCACTCTAGATGTTAAAGAGGTTGCCAGTGTATGACAAAGTAGAGTTAGTAGAACAACACTTTTTTTTTTTTTTTTACATTTTGTGTTAAAGTTGTAATTACTCTTGCTACGTGTGCCGTTTACTGACTGCTGTGTATATAGTGGACAACAGTCCTTACTTGAAACATCTGGTCTATCTAGATGTTTAGAAGTGCCCAACGTATGTTAAATGTAGAGGTAGTGAAATATCACTTTGTAAATATCTTTTTGCAAACACTCATGAGTCGTTGTCTTTGGGGAGTGGGGTGATGAGCCCTCTGAGCAGTACTGTCTTTACTTGCTCCGGGGTTTGGAGGAGGTGTTGGGAGGCAGTGACAACGG…	ATGCGCCTGCATGGCGGCGGCCTCCCCGACTCCACCGGCGCCCTCTCTCCAGGGCCGGGCCCACCGAGGAGTCCCAGCCAGGCCTTCGAGGACGCCTCGAAAGTGGCGGCGAGCGTGGCATGA	CTGGGCCTTCGGGGCTTCTGCGGCCTAAGGCGGCGGGTCTGAGCAAGAACACTCTGCCATCGCCGGCTCGGGACGGGAGGCCCACCCGTGGCCGAGCACGCAGACCTGGATGAACCGAGGCCTCGATGGGCCTGGACGAAGGTGAGCGGGGCCCCGAATCACGGCGAGAGGAACGATCGATTCTTGGGCCGCGGGTCTTCCCTCCACCCGAGAGAAGCCGAGACGCGACAACCGCAGGCGGCCATTCGGAAACGCTGTCGCCGTAGAAGTCCTGTGTATATAATATGAAAAAGCTGCTCTCAACCTTTCCCCCGACCCTTTTTAGACTTCTGGCTAAATCTGGACGTCTAACTGTAGAGATTGCCGACACAGGGTAAAGGAGAGGTAGGAGATGACGTG…
ENSMUST00000195445.1_GM37144-001	GCCACCATGT	ACTAAAATGG	AATCATCTGT	ATGTGGTGCTGCAAAGTAAATCCGGGTCCTCTGGAAGAGAAGCTAGTGTTCTCTTTTTGTTTTTGTTTTTTTCTTCGAGATAGGGTTTCTCTGTGTAGCCCTGGCTGTCCTGTCCTGGAACTCACGGAACTCACTCTGTAGACCAGGCTGGCCTGGACTCAGAAATCCGCCTGCCTCTGCCTCCTAAGTGCTGGATTAAAGGCGTGCGCCACCACTGCCCAGCCAGCTCTTTAACTGCTGAACCATCTCTCCAGTCTCAGGAAGTTTTGTTCTTAGTCTTTTATAATGTAGCATTATCTTGTGGGTAAGAATAGAAATGGGCTGGTAAAATGGCTTCATGGGTAAACGGCCACTGGACCTAGAGACATGTGCTTAATCCCTGGGATCCATGCGCAGGCG…	ATGGCAAAATCATCTGTTCTGAAGTTAGAGAAAAGTTACCATATCCTGAGTGACAGGACTTTAAGAAGCCCACTGCTTCATCTCTAG	CTGTTCTGAAGTTAGAGAAAAGTTACCATATCCTGAGTGACAGGACTTTAAGAAGCCCACTGCTTCATCTCTAGTGTTAAACATTCTAGGGAAAAAGATTCCTCTCCAATAAAGTGGGCAGTGAATACAAAGTGGATTTCCCCCTCTTCTTAAGGACAGCCAACCCGTCAATATTGTCAGTGTTTTGCTTTTCAGGCTGTTCCAGACCCTTGGTTCTGAAACCTCTTTTTGCTCACTTAGGGATAGGTAAGATTTGTTTTTTATTATTAAAATATTAAAGATGTTTTTTGTGTATGTGTATCTTACCTACATATATGTCTGTGCACCTCATATGTGCCTAGTACCTGGAGAGGTCAGAAGAGGGGTCATCGGCACTGGATCCCCTGGACCTGGAGTTAC…
ENSMUST00000181620.2_D930016D06RIK-003	CAGTTGATGA	TGTGTTATGA	TGACAAGTGG	ATGAATGAATCATACTAATTTTTAGCAGTTTTTTCATATAATTTTGTCTCCATCTTTTCAGTATGTTGACCAAGTTCTTCTAGGTGGTAAAGTTTGTGTTCCAGGTATATTGAGTTTATGTATTTATCATGTATGCACTATTGTTAGGTGAAAACATACTTCAACTTGATGGGCAGCTATTATTCAGTATTCATGTATACTAATGTTGATATATATTAGATACTGTGTTTTACTATACCTACAAGGTTATACAAAATTCTTTTCTTTTACTCATGAGTTCCATTTGTTTGGATTTTTGGTTTGTTTAGATTTTTTTTCTTCGTGTGTTAAAAAATATAGTTTAATGCTTTTCCTGGTACCTTGCCCTTTGTTGGCATAATTGGAATATAAATCGTTCAA…	ATGACAGTTGGATAG	GTGGTGACTGTGAGATGCACAGGGAACAGATGGAGCAGCTGGTGCGGTGCATGAAAGGTCAAGTGCTGGGACTGAAGGTGTCCTGTTGCAGACAGGCCAGTGTCTCAGTGTGACCATGAGATTCAGCAGTCAGCCTTGCCCAGGTGTCCTCTCCAGTCTCCAGTGGACCTGGAAGTTGGAGGCAGAAGTGGGGGTGCCAGGATCCACATGTGTTACTGTGTGGTCCTGAGTGGATTTGCCATAACAAGTACATTACTTATGTCTGGTTTATCATACGATGCTGGTCTTTATAACTAATCATTAACCTTCTACACTATTTTCCATAAGCTTTACCCATGGATGAAAGATTTTTTAACTTTTCCTCACATGATAGATCTAGACTTTGAAATATTGAACTAA…
ENSMUST00000089534.5_GM7293-001	AAGGCCATGC	ATATCCATGT	CATTGACTGC	ATGCCAGTGAGCTTCCCGTTCAGCTCTGGGATGACCTTGCTCACAGCCTTGGCAGCATCAGTGGGTGCAGGGATGATGTTCTGGGCAGCCCCACGACTATCACGCCACAGCTTTCCAGAGGGGCCATCCACAGTCTTCTGGGTGGCAGTGATGGCATGGACCGTGGTCATGAGCCCTTCCACAATGCCAAAGTTGTCATGGATGACCTTGGCCAGGGGGGCTAAGCAGTTGGTAGTGCAGGATGCATTGCTGACAATCTTGAGTGAGTTGTCATATTTCTCGTGGTTCACACCCATCACAAACATGGGGGCATCGGCAGAAGGGGCGGAGATGATGACCCTTTTGGCTCCCGTCACAAACAAGTGGGCCCCGGCCTTCTCCATGGTGGTGAAGACACCA…	ATGTCTACACCCAAGACATGGAACTAG	CTGCAGTGCAGAAGAGAACTCAGGATGCATTGACTGCAGTGCAGAAGAGAACTCAGGATGCATTGACTGCAGTGCAGAAGAGAACTCAGGATGCATTGTCTGCAGTGCAGGAGAGAACTCAGGATGCATTGACTGCAGTGCAGAAGAGAACTCAGGATGCATTGTCTGCAGTGCAGGAGAGAACTCAGGATGCATTGTCTGCAGTGCAGAAGAGAACTCAGGATGCATTGTCTGCAGTGCAGGAGAGAACTCAGAATGCATTGTCTGCAGTGCAGAAGAGAACTCAGGATGCATTGTCTGCAGTGCAGGAGAGAACTCAGGATGCATTGTCTGCAGTGCAGGAGAGAACTCAGGATGCATTGTCTGCAGTGCAGGAGAGAACTCAGGATGCATTGACTG…
ENSMUST00000200931.1_GM43150-001	AATTAAATGT	ATCACAATGA	CAGTGGGTGA	ATGTTGTCCTTATAAGAGTTGCCTTGGTCATGGTGTCTGTTCACAGCAGTAAAACCCTAACTAAGACAGAGGCTTATTGTAACTATAAAGGTTGGGAGTGTGTCTTTCATCCAGGAACTAATAACCAAGGCAGGGTAGAAACCCTGGTCTGGGACTTAAATATTTAATACATAATACCACCAGAGCCTAGTGAGATTTCTAGAAATGTTTCCCAGAGCGTTGTAATTTTGAAAGGCACTCTGGGCCACCGTGAGATCAGTTTAG	ATGAAACAGGAAGGCTGTTCAAGAAGCTGGGGCCAGTGGGTGAGACTGAGAACCCAGCAACAGTAG	GTGAGACTGAGAACCCAGCAACAGTAGCACAGCCAAAGCAAGCTGCTGGGAAGCCAGTCTTCTTCTAGTTGTCTTCAAATGAAGATGCAGAACTCTCAATTCCTCCTGTGCCTGCCTGGATGCTGCCATGTTCCCACCTTGTGATAACGGACTGAACCTCTGAACCTGTAA
ENSMUST00000192942.2_GM37276-001	GAGCACATGG	TGTGGAATGG	GCCCCTTTGT	ATGGATCCATCCACTAGACTAAGGCGGGAATGGAAAATTTAGAGAGCACGCCAAACTCCAGGAGCGAGTTTCCATGAAACTCTTTTGCCTCGAGAGTAGCTTTCAAGCCTCTCGGCTTATCAAGCTGACTCGACCAGAGCGCGTGGCAAAAGGGTCCCTGCCTAGTCCTGTTTCCTACCCCTTCTTATCCTGTTTTTGTTCTTAACCTTTGGCCCATGTATCCTTAATTGTAGAGTAGAAGTTAATATACTTAGACAACAATATCAGTAACTGTAACAAAAGTGAGATATCATTTCAGGATTGAAATGTACCTGGGAAAAGGGGGGTGGGAATGTAATATCCAAAATGAATTCAAGACCACCCAATACCTTCCCCCTTCGAAAAGAACTTTCCAAACTG…	ATGGGTCTCTAG	TTGTCTGTGTGGAATGGGTCTCTAGTGGACAAAGTGTCAGATGAATTGACAAACAGATGCACACAGGAGAGGTTGTGTTGGATCTGAATGTAATGTCAAATCGAGCATCAGACTTTTTATGCAGAAGACAATAAGGAAGTTGGGTGACATATTCACAAGGTACAAATGAGGTAACCAGAATCTTACATAAAACAGAGGAATGCAAACACAAAAGGTCTAATGGGAACCACCCGGGATAGAATTCATTGTTAACAACTGGGTTCAAAAAGGGCTCCACCTAAGATTCGTTTAATCTTAGAAGCCAGGGTCAAGGGCTTCGTGCCCTTGCCATAGTTCCTATGTTAGTCTATTGTATAGTCTACCTTCCCCTTAGGCCATTGTAAATATGTGTGTATGGGT…
ENSMUST00000067136.6_1700082M22RIK-001	GGTTTTATGT	TTTTTAATGG	AAACTCGTGA	ATGTTGAGGTCCTTGATCCACTTGCTTTGTGCAAGGTGACAAATATGGATCTATTTTCATAGTTCTACATACAGGCAACCAGTTAGACCAGCACTGCTTATTGAAGATACTTTCTTTTTTCCATTGTATATTTTTGGCTTATTTGTCAAAGATCAAGTGTGTGGTTTTATTTCTGTGTCTTCAATTCTATTCCATTGATCAATGTGTTTGTCTCTGTACCAATATCATGCAGTTTTTATCACAGTTGCTCTGTAGTACAGCTTGAGGTCAGGGATGGTGATTCCCCCAGAAGATCTTTTATTGTTGAGAATTGGTTTCCCTATCCTGGGTTTTTTGTTACTCCAGACGAATTTGAGAATTGCTCTTTCTATTTCTGTGATGAATTGAGTTGGAATTTTG…	ATGGCTGAATAG	GTGAAGTCATTGTTTTTAATGGCTGAATAGTAGTATTCCATTGTGTAAATGTACCACATTTTCTGTATCCATTCTTCAGTTGAGGGACATCTGGGTTGTTTCCAGCTTCTGGATATCATAAATAAAGCTGCTATGAACATAGTGGAGCACATGTCCTTGTTATATGTTGGAGCATCTTTTGGGTATATGCCCAGTAAAGGTATAGCTCTGTCTTCAGGTAGATCTATTTCCAATTTTCTGAGGAACCTTCAGCTTGATTTCCAAAGTGCTTATACCAGCTCGCAATCCCACCAGGAATGGAGGAGTGTTCCTCTTTCTCCACATCCTCTCCAGCACCTGCTGTCACCTGAGTTTTAGATCTTAGCCATTCTGATTGGTGTGAGGTGGAATCTCAGGATC…
ENSMUST00000195240.1_GM37724-001	CCTTCCATGG	CGTCCAATGT	TTAACTGTGG	ATGGCCTCTCACAGTGCCAAGCCTCAGCTGCTCTGCTCAACTCCTTCATGCCTTCAAAACCAGTACCACCTGGGTGACCCTTACACATTACCAAGTCCAGCCACAGCACAAGGTACAACTTTGGCTATATCTGGAACACAGCCACTGTGCTCTCAGAAAACACTTCCCAGAAGATGTCACCTCAATGATGCTGGTCTCTTCTTAATCACCGCTAATTTCTTAGCTCCAGCTAACCAGCATCAATAGTCCCAGTAATGCAAAGTTTTTGCTTTAGTAGTTCTGGTATCTTGTTAATCACAGCTGATTCTTCAGCCCCAGCTAACCAGAACTACAGAATCTTCACAATCAAAACAGCAATGGCCCTGAAAAGAGTCTTTAATTTTCCCTCTGAAATTTCAC…	ATGTCTGGGATCCAACTTACGATCTTCTGGGCTCCTCCAAGGGCTTGGGTCACTTCTCCAGCCATGCCCTTTGTAGCACACGCATCATCCTCTAGGCTCCAGATGCCTGTAATCCACTGCTGCTGCTGCTCTTGGTGGTCATCTCATGGTACTGGCATCTCCAAAGCACTGCATGACCCCTTCAGTCCTGGGCCATCAATTGCAACTGAGGCTGCACTTTCACCAATGGCCTTCCATGGCCTCTCACAGTGCCAAGCCTCAGCTGCTCTGCTCAACTCCTTCATGCCTTCAAAACCAGTACCACCTGGGTGA	GTGGGCTCTACTAAAATAGTTTCTTCCTTCAAGAGGGAAAATATCAGGGCACAGTCACAATCAAAAGCAAAAGTCAATCTCCAACCGTCCAATGTCTGGGATCCAACTTACGATCTTCTGGGCTCCTCCAAGGGCTTGGGTCACTTCTCCAGCCATGCCCTTTGTAGCACACGCATCATCCTCTAG
ENSMUST00000183707.1_1500004A13RIK-002	TTGCTGATGG	TCGGTCATGC	GGCACAGTGT	ATGGCTGTGCTGTGTACAAGCCCCGAGGAACATGTATGCCATGGCACTCGGGACGGGTCCCTGGAAAATTCATGATAGTCAGTCTCTTTATTACGATGTGCTACTTGAGTGAGCAACAGATAACCTCACCCGTAGCCTCGTTGCCATGAAGGGTTTTTGCTTGCTTCTTTATTTGTTTTTGTGGCATGTAATGTATGTTCTAGGCAGTCAGTGAGGCGACTCAACAGGTATAGACACCTGCTGTCCAGTCTGACCACAGAGCTCAGCTCCTGGGACCCACATGATGGAAGGAAATAGCCACGTGTCCTGGTCCTCTGACCTCTGCATATGTCATCGCAAGGACTCACCTACAAATTAATGAATGGCATAAAACATTTAAAAAAAAATTAAGTGTGCTCA…	ATGCACCTTCCCCTCCCCTGA	GTGTGCCTAGACACGCAAGACCGAGGTTCGCTCCTGAGCCCAGCTCTCCCAGCCTGCACACCCTGAGTGCTCAGTGAAGGTCCTATGTCAGCCCAATCTGGGAAGTCACAACTTGCCATTGAGGGGGGCAATAGCCTAATCTCTGCGTGAAAGAGAGGTGAGATGAGTGAGGGTAGGGGCACCGATGACCAAGCCACACGTCTCCTGCCGGTTGTTAGAGAACGCAGCGGCAGACACAAAGTCTACTGTGCACCTAGAGAAAAGACTTAGTTTTTGGTTGTGCTGGGGCTGACCCAGCCTTGCCCATGCTAGAATGCTAGACAAGTACTCTGCTGCTAAGCTACCTCCACCCCCACCCCCAGCCCCAATCATGTTTAAAGCTTCTTCCTCCAAAGCAGC…
ENSMUST00000138426.1_GM12953-001	AGGTACATGA	AAACACATGA	CACTCTCTGG	ATGACTATACAATTCACAGACACACAAAAATGTAAACTAACCTTATATGACATAATAAGGATTAGGACATTTTTCAAAATAAGTTACTTTGAAATAATTTTTTTTTTTTAAAGATTTATTTATTTATTATATGTAAGTACATTGTAGCTGTCTTCAGACACTCCAGAAGAGGGAATCAGATCTCGTTACAGATGGTTGTGAGCCACCATGTGGTTGCTGGGATTTGAACTCTGGACCTTCGGAAGAGCAGTCGGGTGCTCTTACCCACTGAGCCATCTCACCAGCCCTGAAATAATTTTTATAATCCCAACACTCAGGAGGCAAAGGTGTGTACTACCGCCATCTGGCTAAAAGAAATACTCTTTAGAAAACAAAAACAAAAACTATGTATGA	ATGAGTCTATGGGAGCCAAATCTCTTCAAACCACAAGTAGGATTCTTTTCATGA	CTGGGCCAAACAGATTCAAACACATGAGTCTATGGGAGCCAAATCTCTTCAAACCACAAGTAGGATTCTTTTCATGAAATATGACTTCATGATTGCTAG
ENSMUST00000191756.1_GM37646-001	-	-	-	-	-	-
ENSMUST00000193912.1_2900022M07RIK-001	TCACTTATGT	TCTCCTATGT	ATAATTCTGT	ATGTTTCTGTGTTATCAGTCTTTTTCTTTCTGAAGAGTAAGTTTCCCCTGAAAAGTGTCTTACTTCTGCCTCTTTCTTAACATTTTTCATTAGACTTAATTAAAGAAAATGGTAACAAAATTTGACTGTGTACTTGATTTCCCAAAAGATGAACTGTTTTGCTTTCCTTTTTATTAAAAAAAAAAAAAAAACAAAAAACAAAACAAAACAAAAGCAAAACAAAGAAAACCAGAACAAAAGAGAAAAAAAAAAAACAACTTTAATTTTGAATGTCACAGACGTACCAGCCAGAAGCACAGTGCCAGCTTTTTAATTCCCTAGTCTCTTAGCAGGGAGACCCAAATGGAGGAGTTAGGGGAAGGACTAAAGGAGCTGAACTGGTTTTTAACTCCATAGGAA…	ATGTTAATGTGTTTATAA	CTGTACCTCAATCATGTTTGCTTTTAATCTCTTACTTTTAAAATGAATTAGTCAGTGATATTTAATTAGATTTAGTCATGAAAGCAACTTTAACTTCTGAGTACTTTTCCAGTTGTGGTGTTTGGCCAACTAGTCTTCTTGATAATGTCAGAATTGAATGAATTACTATCTAATGGACCCATCAAGTTAAAAATATTAGGACTAGTATGTATCTTAGCATGA
ENSMUST00000213142.1_RP24-553E23.8-001	TTATTTATGT	TTTTAGATGT	CCTCGTTTGG	ATGTTGTTATTGAAGATCAGTCTTAGGCCATGGTGGTCTGATAGGATACATGGGACAATTTCAATATTTTTGTATCTATTGAGGCCTGTTTTGTGACCAATTATATGGTCAATTTTGGAGAAGGTCTCGTGAGGTGCTGAGAAGAAGGTATATCCTTTTGTTTTAGGATAAAATGTTCTGTAGATATCTGTCAGGTCCATTTGTTTCATAACTTCTGTGAGTTTCACTGTGTCCCTGTTTAGTTTCTGTTTCCACGATCTGTCCTTTGAAGAAAGTGGTGTGTTGAAGTCTCCCACTATTATTGTGTGAGGTGCAATGTATGCTTTGAGCTTTACTAAATAACTTCTCTAA	ATGTGTTGTCAAGCTGCTAGTATGTGCTGTCTCCCGTTTCTTCTTGGAGGCACTCAGAGCTATGAGTTTCCCTCTTAG	TTGGTTAATTCTTTGAATAGTTCTTCTTGTTTCCACTTGGTTGATTTCACCCCTGAGTTTGATTATTTCCTGCCGTCTACTCCTCTTGGGTGAATTTGCTTCCTTTTTTTTCTAGGGCTTTTAGATGTGTTGTCAAGCTGCTAGTATGTGCTGTCTCCCGTTTCTTCTTGGAGGCACTCAGAGCTATGAGTTTCCCTCTTAGAAATGCTTTCATTGTGTCCCATAGGTTTGGGTACGTTGTGGCTTCATTTTCATTAAACTCTAAAAAGTCTTTAATTTCTTTCTTTATTCCTTCCTTGACCAAGGTATCATTGAGAAGAGTGTTATTCAGTTTCCACGTGA
ENSMUST00000189404.1_GM28151-001	ATAAGAATGT	TGTGCTATGA	TCATGAGTGT	ATGTGTAGCTATTTTTTTTTAAACTGATTGTGATTACATTTAGCCCTGAGTTTTCTAAGTGGGGGGAAAAAAAAACTGGATAGACAGAGAATCAAGGTACCTTCCAAAAGAATATGTGGGCTATTTTTGTTTTTAATTGCAAAAGCAATTTGTTAAAATTAGAGAGGTAAATGTTTGAAGTTAGCTTTGTATGTGAACAGTTTTCTTTATTTAATCTGGGCTTCTTGTCTTGAAAAGGGTTGTAAACTTTCTGGCTTATTTTGA	ATGACACATTCAGTGACTGGGTGTAGGTAG	GTGTAGTGCCTGCCTCAGGAGTGGAAGTGCTGAGTTTTGTATCAAAAGGACTTAGTCACTAATACTTTAAACCAACATTAGATAAAGGAGACAACTGAAATTGCACGAGAAATGGAGGCAATCAAAGAACCTTCTTATCACAGTGATTTAATTTTAAGCCATCTTTCATCGTGTAACTCATACTAAAAATTATACACAAGGCTGGGGTGTATCTTAGCAGATGAGCTGTCTCCATAGTGCAGCCACTAACTTCCATAGTGACTTGCTGGGTTTCTCTAGCCCTACAGCAAAATGAGTGAATACAGTGTCATATCCTCTTTCTCTGTCTTTGTGTCTTGTCTGTGAGTTGATTTCCTGATACAATCCTCAACAGTTTGCTGCCCCCTAGTGTTTGATTTA…
ENSMUST00000146314.1_GM15832-001	CTGAGAATGT	CTTCTTATGT	GGAATTGTGA	ATGTTTTTTAAAGGGGACTTTATGTGTATGGGTACTTTGCCTGTATGTACATCTGCGCGTCATCTACAAGCCTAATGCCAAGGGAGGCCAGAAAGAGTATCAGATCTGCTGGAACTGGAGTGTGAGAGGCTGGTGAACTGCCGTGTGGTTACCAGGCATTGAACCTGAGTTCTCTAGGAAAGCTGCCAGTGCTTTTAGCCACTGAACCATCTCTCCAGCCCAAAAAAGCTTTAAGAAGTTGGTCTCTGCCTGACAGCAGAAGTCAGTAGAGGTCACTGTTCCGTGTGTTACCTATGCATTAGTGCCCTCAGCTGGAACTGCCTACAGGACAGGAGACAGACACAGTCAGGAACACATCAGCTCTGTCACTCTACCCGTGAAGGCTTCTTCTGCCTAGTA…	ATGTGGAATTGTGAAAAGAACACTAGATGA	GTGAAAAGAACACTAGATGATTTTATGATTTACATTTCTACTTTTATTGCCTAATTTCTTTTCACACTTGGAAGGAGAAGGGAATTTATCCATGTTTTTCTACAAACTAAAAAAAAAAAAAAAAAAAACCTGGCAAAAAATGCCATATTGCATGTTAAAAAAAGCATTAAAATATGGATTCATTAAGAAAATCAAGTAGGCATACAGTAATGTCTTTAAATGATTAGTATATTTTGGTGGATTTGATCTTTACAATTAAAAATACTTAATTAAAAGTTTGATTCTGTTGTTGTTAGACTAAAATAACATTTTCCTAAAGAGATTTTAAGCCGATTCAATACTGTGACCTTTTATCCTTCTTTTCTGTTTAATGTTCTCGCTGGTGAAAGTCTTTGAAGA…
ENSMUST00000180825.1_GM26699-201	TCCAAAATGA	GGAACTATGT	TACAGAGTGA	ATGATTCTGTTTTCAGCACAGGTAAAATTTGCCAATATTTACTGAAGTCTCTAATACGTGGTCTAACAAAATGGAGGTCTCTCGGTGGGAAAAAAAAATAGGCCTAAACACTTCTACAAAATGGGGCCAAACACACCCACTTTAAGAAACCATGGTTTGGGTCAGATTTTCCACACACACGAAAAAAAAAAGTTGATTCTGTAAGGGCTCGACGAAGCGTCCCTGGAACTGGGGGTTAGTAGTGGTTTCGTTAAGACCAGGGAGGGAGGGGATGTTTCTCTCCACACTCTAGAGGACGGCGGCGAGGGGTGATCCGAAAGCCCAGAGGAAAGGAGCTGGAGCTGGGGGTGGAGACCTGAGCGCCCCGCCGGTCCCTGATCAATAGTCAAACTGACCGCC…	ATGTAA	GTGAGTTCCAGGTCAGCCAGGACTACACAGGGAAAAAAAAAAGAAAAGTAAATTGTCAGGTCATAGTTACCTTGATCCAACTAACCTCCCAGTAAAATACATAAGGAAATCCTATCTATGCAGAAGTTACCAATAATGGCATCAATTCATATTTAAAGATTACATAAGGTAAGCCTTTAAGATTTCTAAAATGTTATTACAAATATTGAACTGTTAAGTTCCTGTATGAAGCCCCTTCTAAATATCCTCACTTATGATGGAGAAGGAAGAAAGTTAAGACATGCTGCAATTATAAACATTCTTACCCAAGCATGAAAGGTTAGGTTATTCCAGTGGTGTTTTTAATTACTTAACTTTCAAGGGATTACTTACTACTCACAAATAAATCTTATTTTCTTT…
ENSMUST00000174808.1_MALAT1-005	CATGTGATGT	AGCTTCATGC	-	ATGTAATGTTGGCCTTGGGGTGGAGGGGTGAGGTGGGCGCTAAGCCTTTTTTTAAGATTTTTCAGGTACCCCTCACTAAAGGCACTGAAGGCTTAATGTAGGACAGCGGAGCCTTCCTGTGTGGCAAGAATCAAGCAAGCAGTATTGTATCGAGACCAAAGTGGTATCATGGTCGGTTTTGATTAGCAGTGGGGACTACCCTACCGTAACACCTTGTTGGAATTGAAGCATCCAAAGAAAATACTTGAGAGGCCCTGGGCTTGTTTTAACATCTGGAAAAAAGGCTGTTTTTATAGCAGCGGTTACCAGCCCAAACCTCAAGTTGTGCTTGCAGGGGAGGGAAAAGGGGGAAAGCGGGCAACCAGTTTCCCCAGCTTTTCCAGAATCCTGTTACAAGGT…	ATGCTGGAGCAGCTAGCATGTGATGTAATGTTGGCCTTGGGGTGGAGGGGTGAGGTGGGCGCTAAGCCTTTTTTTAAGATTTTTCAGGTACCCCTCACTAAAGGCACTGAAGGCTTAATGTAG	-
ENSMUST00000205400.1_GM44509-001	TTGCAAATGT	-	ATGTATGTGT	ATGTTGGAGTCTGATCAACACCGTGCTATAGAGCATGTAGCCCTGAACACCAAGCAAGTGAGGAGAACCCTGGGTATAAAGTTTGCATGATTCCATAAGACTTTAATTTTTGTTTTAAGGGTTTACATATTTTGTTGGAGGAGGAAATAAAACATGGACTTCAAAAATAATGGGAAGACCAAATTATGATGAAATGATGAGTTCCTTTGTGGTCTGCTTGGGTTGTGTGCTGTATGTGGAGCCTATGTGTCCCATCAGTTCTGTGGCATTGAATTTCTCATGAGACAAGCTGAACTTCCAGCTTACCAGGGTACCTTAGTCCTGATGATACTCAGTTATCTGATGCCAGGCAGATGTCAGGAACTCCAGAAACACTAACGCCAAAGAGTCCCCTTGACA…	ATGACCATGTAA	GTGTACCACCTGCATGCAGTATCTACCAAGGCCAGGAGAGGGCAGAAGATCCCTTGAAACTGGAGCATCTTCAGGTTGTGCTCCACCATGTGGGCCCTGGGAACTCAACCTGAGCCCTCTGCAAAGCACCCTGTGCTTTTAAGCACCGAGCCATCTTTCCAATTCCAATTCTTATTTTTTTCCCCTAATTTTCTCCTGATTTGTGGATATATGTGTGGATTTTTTTAACCTTTCTGTGCCTCGGTTTTTCTACCTCGAAAGTTGTAGGAAGGTCCTACAAAATTGATTCTAAACTGA
ENSMUST00000208685.1_A930016O22RIK-001	TGTACAATGC	GGGATCATGT	CTGCACCTGT	ATGCATTTTGTTGTTGTTGTTGTTGTTGTTGTTTTAAGACAGGGTTTCTCTGTGTAGCCCTGGCTGTCCTGAAACTCACTTTGTAGATCAGGCTGGCCTCAATCTCAGAGACCCATCTGTCTCTGCCTCCTGAGTGCTGAGATTAAATGTGTGTGCCACTACCACCTGGCCTTGTACAATGGATTTTTAGAAAGATGGTCTTTGTTGGCCAGAGTGGTTCCTGACATCAAGTGACCCTCCTGCCTTAGGAGTCCGGAGTAGCTGATACTGCAGGAATGTATGGTCATATACCTAGTAACAGCTGGGGTTTGAATCCAGAGAGTATAAAGTTCCAGTATCAATGTTTTATTTTATTTTATTTGCCATAATAAGGATTAAATCTGGGCACTATGCATGCCA…	ATGTCGTCGATGGACTGGCCCTTTTCCAGCTTCTTCTCCATCTCCACCATAAGCTTCACGCCATCCACCACCAGCTGCACCTGTTCGACTTCGGATGAGCCCAGCCGATCGGCGTTGGAGATGTCGAACACGGCGCCCACCGCAGCCGTGTCCACGCCACCTGCGCGGGAGCAAACGCCACAGAGGCATTGGACAGGGAGCAGAGGTGCAGGCCCACGCAGAAGCGGCGGAAAACCTCCTTCATATTGCCTCCCTTCTCCATGGAGATCACGCGGAGGTGGTCCTCCTCGTTCACCCACACAAGGAAGCTTTTGTTGTCGTTGTGCCTAA	CTGTTCGACTTCGGATGAGCCCAGCCGATCGGCGTTGGAGATGTCGAACACGGCGCCCACCGCAGCCGTGTCCACGCCACCTGCGCGGGAGCAAACGCCACAGAGGCATTGGACAGGGAGCAGAGGTGCAGGCCCACGCAGAAGCGGCGGAAAACCTCCTTCATATTGCCTCCCTTCTCCATGGAGATCACGCGGAGGTGGTCCTCCTCGTTCACCCACACAAGGAAGCTTTTGTTGTCGTTGTGCCTAAGAAGGGGTGACCCAAGACCAAGAAGTCAGCAGGAGCCCCAATGGCCCAAGAAAGTAAACGCATGACTTTGTTCATAGCTGCTCCCTTTGGGCTCCAGGGGACAGACACGGGCACACTGGCTTCCCAGTCACAACTCCACGAAACTTCGG…
ENSMUST00000195496.1_GM37676-001	TTATCAATGG	CTAAGAATGT	GCTTAAGTGC	ATGGCACAGAGGCACCCTAAATAAAATACAGTTCATTCATCCCATTGAGGCTCAGGCTCTTGCTTTAAAAAGAAGCATAAACAGAAAGGAGGGGTCAGACCAACTAAGAAGCAAACAACTCCACAGTATGGAAGCAGCAGGAGGAGGTTGTGA	ATGTTCTTTAAAGTGTCTTAA	GTGCAGAAAAATATACAGAAATTACTCCACTAAATTTTTAATAGCATAATAGGACCCCTAATCTTTTCTTCTATTGGCGAGTGGGACCTGAATGTGGAGGATCAAACCTGATCTTGA
ENSMUST00000176387.1_GM20712-001	CTCACTATGC	AAGTTTATGT	GCTGGCTTGT	ATGCTGGTACCAAACTTAGGGCATTTCTTTCACCTCTGTTTTTGAGCGCTGGAGTTAGAGGCCTGTACCACCAGACTTAGTGTCTCTGTCTTCATGAAGCTTATTCTGTTGGGAACATAGGTGGGGGGAAAAGAACATAGAAATAAATGCATGCTTAAAATGTTAGCATGCACAGTACAGATAGACATCTGTGCAGAGAAGTGTGCTAGATTCTAGGAAATTGATGTTGCCCTAATCTCAGACATATGAAATAATATTTCCCCTTGGTGTGCATTGTGAATGTTTTCCTCTTTATTTCACTTTCTTTTTCTTTTTTTCTTTTGAGTACACTGTAGCTGTCTTCAGACACACACCAGAAGGCAGCAGCGCTTGCACACTGACCTGGAAGTCCCAGCAGCA…	ATGTAA	TTGTCAGGGCTGCTATACTCTTAGAGAAAACTGACCCTTCCTTTCTCACAAATAACAAAAGACAATACAAGCTTCTGTCTGACACCAAAAGTTTATGTAAGCTGTTTTGAAGCAAATCTGCCTAGTTTTAGAATTCCACATTATTTATGGACATTTTTACTGTGCTGTATTTTGTTTTGAAATAAAGTACCTGGGGATAGAATTATAGTTTTTTCATCCCCACCTCTTTTGAGGTGCTCTTCTGGGAACAATTGCTTAGTCTGCTCCCCCCCCCCCCAAGTTGTGTAGATTTAGAAAGTGAATTCCCATTCTTACCATGAATTATTTGAAAAGATAGGAAATGTGTTTTGGACTCCAGTGGCAGTAACATCATTGCCTCCCTTTTTATTACCATTGCTT…
ENSMUST00000199799.1_GM43604-001	CCATACATGC	-	CAGTGGCTGC	ATGCGGGAAAAGCACCCATACACGAGTTGCAGACTGGACTGGAGAAATGGCACGGTCACGGAGCACCTACTGCTCTTGTAGACAGTAACTCACAACTGCCTGTAACTGTGGCGGCAGGGCTCCGACACCCTCTTCTGGTTGGTCAGACACATAATATAGACTGCAGCTTTTTAAGCTGCAGGTTGAGCTAGAGAAATGGCTTAGTTAAGAGGTTCCTAGCACCCGCGTGGCAGCTAA	ATGAGGCACTGGAGTGAGGAAAAATCAAGTTAG	CTGCAGGCTGCTCCTAAGCTAAAACATACATGGCCCCATCCCTAGGTATAGTAAGCAGGTACAACTCGCCCTGCCAAACATATCTGAAGAGTTGTAGAATTAGGGGCTGGAGATGGCTCAGCAGTTAAGAGCAGTTAAGTGTAGCCTGGCTACACTTCCAAGACCTACATAGTGGCTCGCATCTAACCCTAGTCCCAGGGGATCCAGCACTCTCTTAAGGCATCTTAG
ENSMUST00000191979.1_GM38075-001	GCTTCTATGA	TTTGTTATGT	AAGAATGTGA	ATGAGGGTGTAACCCCATCCACCCACCCACTCCCACCTCCCTGCCCTCAAATTCCTCTACACTGGGGAACTGAACCTTCATGGGACTAAGGGCCTCTTCTCTCATTGATGCCTAACAAGACCATCCTCTGCTACATATGTAGCTGGAGCCATGAGTCCCTCCATGACCTTGGCTGGTGATTTAGACCCTGGTTGCTTTGGTTGGTCAATATTGTTGTTCTTCCTATGGGGTTGCAAACCCCTTCAGCTCCTTAAGTCACAAAATAGGCCTCAACAGATACAAGAAGATTGAAATGCCATGCATCCTATCAGATCACCATGGACTAAGGCTGGTCTTCAATAACAGCAAAAACAATGGAAAGCCCACATACACGTAAAAACTGGACAATGA	ATGTAA	GTGACCTTTAAGATAAAGAATTGCTTACCCATCACTAACTAGCAGGGTATTAATTTAAACTATATTTCCAGTTTAGTCCCTGGCTCATCCACATCCATCCATGATGCCTTGCATTTTCAAGATGGCAGCTGAGATGCTGCAGTATGTTTTAGGCTGTGGAGCAAAACCTTATGGCCAGTTAATCTGCTGTTGTTATCTCATTGTCTTTCCTCTGGCTGCCGAACACTCAGAGAAGACAAACTAGCAATTTCGCTGACTCCTTCTATTGTCCATTTTAGTGGTGGTTTTCAAACTTTACTGTTTTTGCTAAGCCCAGATTTATTTATTTATTTTATTGGATATTTTATTTACATTTTGAATGTTATCTTCTTTTCTGATTCCCATCCCCTGAACTCCATA…
ENSMUST00000195280.1_RP23-330G24.3-001	TCTCCCATGA	-	GTCTAATTGT	ATGACCCCCAATTCCTTCAGTACACTAGCCAGAATCTTCTCCATGGACTAGATGTTCCTACACAGGCTAGATCCTGTACCTCCTTCATCTTGTTGCTATCACCCTCACTCTTCTCTAGCTATCCTGGCCTTTTTTTCCTATTCCTCAAGCATGCTAGGGACCTTCCACCTGCAGGACTTCTGTATTTCCTGTTTTTCCTACCTGAGACATCCTTCTTCCTAAATACTTTGATGACTTAACTAAGTCTTTCTATTATGTTTTTCCTAGAGAAGTATTTCCTAACTAACATATATAAAACAGCCCTGTCCATCTCCATGTTGTGTCATATCCTATTTTATGTTATGTCTTCTACAAAGCACTGATCACTATTTGATAAATCTTTATTTATTGTGGTTAGTG…	ATGGCATTATTCTCTTTCCTTATGAATATAGTGTTTGTCTACTGTTTTAGTTCAGCTCTCCAGTATTAA	TTGTGGTTTGCTTTCATTAGGTTAGTGAGTGGGGTGCACAAGGAATACTGCGCTTTCATTCTAACGTGTTTAGACTTGTTACTTTTTTATTTATTCTGCTTTTGAAATGTGTTTCATGACTTAGTAGATGCACTTTTTTATAATTTCTGGAAAGTTCTCAACTATTAAAGTCTTTCTGGTTTATTTTTTTCCTCAAAATCCAACTGCCCATATTTTGTGCCTCCTAATTAATTCTGTTTTTCATAACTCCTAACAACTCTTTGATATTTTCTGTCTCCTTGTACTTCATTTGGGGACATTTCATCAGGTATAGGTTTTAGTTTATTCTCTTCTCCAGCTATGTTTAATTTGCCTTCTACTTTTTCCATTGAGTTTATTTTGTGTTTTTCTTTGTAAAAG…
ENSMUST00000171173.1_GM17344-001	TTGTAAATGC	AAAGGAATGA	TCCACCCTGA	ATGCTACCTCCAAACTCATCACCCGGGCTGAGGCTTTGTCCACAGAGGAGATCTTTCCAGCTCCATCGGCTAGCACTTGGTCTTGAGCAGATTTCTTCAGATTCAACTCAGTTCAACAACAACAACAACAAAAAGCAACCAAAAAACCTGAGCTGGTTAGCTACAAATGGAGAAAATAAAGCCTCCACACAAAAAAGGAATGTTAAGACAAAATTCTATTCAAGAAATCCACCAATACAGCATTAATCCTATCACGTTTCACAGCATTAACTATGCATCCAATGAAATCCGTCTGCAGGAAATCCTAACGGCTCCCACTGATCAGGCAGAGCGGCTGTCTAAAGTCTGCACTTGTCCACACCTGTTTTGCTGAACACAGGAGAAATATCCTGTTTGTAA…	ATGACTGAAATGTGCGCGCGTAGTCACAGAAACGAAGAGATTCCTCCTTTAAGCTGCAAGGCCGAGTGA	CTGAGCTCCTAGGACCAGGGCGCAGGGAGAGCAATTTGGTACTTTCTGGATCCTCCAAGAAGCGGCCAGAGGAAGTGACAGGGTCACGTGTGGGAAAGGAATGACTGAAATGTGCGCGCGTAGTCACAGAAACGAAGAGATTCCTCCTTTAAGCTGCAAGGCCGAGTGAGAAGAGAACTAATGCTCCTAGAAACTAAGAAGGCACGCTGAAGCTTTCAAAGATCCAATCACAGGGGACAGTCTTCACAACCGTCAGCATCCTAGGCAGGCATCTGGCTGCTAGTCCGTCAGTATGGTGTTCAGGTCGTCTCCCAAATGAACTCCATATCTACACAGCACCCTTTGTGTTAA
ENSMUST00000190938.1_GM28198-001	ATCACCATGG	GGACACATGA	TTATACCTGG	ATGGACCCTTCACTCTTTCGTCCCCGCATCCCTTCAGCTTCAAGCCGAAGACGGGCCAGGCGGTTACTAGCCTTCCTGGCAGCTTTCGAAGCACTTTGGGACCTGGGAGCTGTCCTGTCCGGCCAGACCCCTGACCCCTGATTTCTACATCAGCACTGGTTCGACGCCGTGGAGGACGGGCAGGCAAAGGACCCTCAGGAGAGGAGGTGGCTGAAGATGAGGTTGATGGGGCTGTAA	ATGAAACCACCTGTGGTTCCCCGCCACAAGAAACAAAAATGCAGAATGTGA	CTGGACACATGAAACCACCTGTGGTTCCCCGCCACAAGAAACAAAAATGCAGAATGTGAGAGAGCAAAAAGATGTGGCAAGCTGCAACAGCAGTTGAGGTCATCCTGA
ENSMUST00000180844.1_GM26765-201	TGCAAAATGC	ATCCACATGG	CATAGCTTGA	ATGCAGCAGCAGAAAATCGTCAGATAAAAGCAGGGGATTGACGTATCACATGCTTTTCTTTGTTTGTTTTGTTTTTTGAGACAGGGTTTCTGTGTACCCTTGGCTGTCCTGGAACTCACTCTGTAGACCAGGGCTGTTATAGAGCAACCATGTTTCGAATACTCCAAAAAGTTAGCTGTATCATATTATAAAATAGTATTTAGGATAAATACTCTCTAAGCCTGTCTTGGAGGCTGAGTAGTGTACTGTGTGCCTGTAATCGCAGCACTTGGGAAGTGTGTCATGAGTCTAACATCTGCCTTGCATATAGGGTAA	ATGGGAACGGAGCGTCTCTTCTTTGTCTTTTCTGACTTGACATCTGCCAAGGGAGCATACTTCGGGACGTACTTAGATGAGAACGACTCTTCCATCCTGAAGTCACTGAGCTCGAGCGGCCGGCCTGCAGCACCTTTGATTGGTCTGCGGCAGCTAGCACTGTTCAAAGTGAAACAGAATTCCAGATGA	TTGATAGACCAAAAACAAAAACACGGCCACAAGGGCAAACAGCAACATTTTTATCCACATGGGAACGGAGCGTCTCTTCTTTGTCTTTTCTGACTTGACATCTGCCAAGGGAGCATACTTCGGGACGTACTTAGATGAGAACGACTCTTCCATCCTGAAGTCACTGAGCTCGAGCGGCCGGCCTGCAGCACCTTTGATTGGTCTGCGGCAGCTAGCACTGTTCAAAGTGAAACAGAATTCCAGATGATTCAAGTCAACAACCAAACCTTAGTGTGA
ENSMUST00000143016.1_GM12207-001	AGGCAGATGT	AGTTGCATGT	GCCTAGTTGC	ATGTAGACAGATCTCTGAGTTCAAGGTTAG	ATGTGA	TTGCATGTGAGGTAGGGATTTTGGTGCCCACCTTTAGTCCCAGCACTGGAGGCAGGCGGATTTCTGAGTTCGAGGCCAGCCTGGTCTACAAAGTGAGTTCCAGGACAGCCAGGGCTATACAGAGAGACCCTATCTCGAAGGAAAAAAACAACAACAAACCCAACAACAAAAAGTTGTAAATTCAGTACCGCCTTTAAATGGACCTTAAAGACTGAGAAAATATTCCTCCCTCCCTCCCCTTTCCTTGTTCCTTTCCCATCTCTCCCTTTCCCTCCCCTGTTCTCTCCACCCTTTCTTTCTTTCTTTCTCTCTCTCTCTCTAGATAAATGCAGAGCCAGGTAG
ENSMUST00000202387.1_GM43579-001	CTCACCATGC	AACTCAATGC	TGTGACTTGC	ATGCCTGGCTTTCTTCCTGTTCACACCATACCACCTGCCCTGCCCACCTTGACTACGACCTCGCTTTCCACCTCTGCGGGGCCCAGGGCCTCGCTGGTTGGATGGCCCTTCTTCCTCGGAGTCCCGGTCATCAATTTTCTGCTTCTGCTTCCACTTCTGGTAGCTGAAAGCCTCGTTAAGGAAGTAGCAAGTAGCACCCAAGTTGGAGAAAGGCCCCTTATTACGGGGATGCTGAGGAAACCACTGGGTCCCATCGCAGGCGCAGCGCCCCCTCCTATAGGAGCAGCAGCAAGACACCCGCCCCCGCCCCCAGGCGCAGCCCCTCCTATAGGGACAGCAGCATGACACCCGGCCCCGCCCCTAGACCTGGCCCCTCCTATAGGAGCAGCAGCTGAACGC…	ATGCTGGGTCAGAGGCATCCACACGGCCCTGATCTCTGA	TTGCAGGGTCAGGACTTGGGTCTGCCTGCTTTGCATAGCTAGACTCCTATGCATCCTTTCAGAGGTCACCCAATGTCCCAGTCAAAAGCAGCTGTTGCTCTGTGGCCATATGGCACTACTCCTCACAGAGCAGCGCCTGTGGAAGGATCTTCCAACAGCACATGGACATAGTCCCTGACGTCCACACCCGGGGCTACCAGGAAGCCCCAGGGCTGCGTCTGGCTCCTCACATCCTTTTCCTCATCTTGCCCTTCCTGGAGGGAGCACCCCGGCCAAAGGCGCCCTGGCGCAGCTCCTGGGCTCGGCGTCGGTTGCGTGCTGAAAGCTGCTTCAGGCCCCCTCGCTGCAGGAAGCGCTGCTTCTGAGCTTGCCGGCGCTGCTTGAGGATTTGCTCCTTGG…
ENSMUST00000193542.2_GM37254-001	ATTGTAATGA	-	ATAGAAGTGT	ATGACTGCAGAAAGAGTGGGAGGGAAAGACTCATCTCAAAGCACAGTGTTTGAAAATCAGTCTTATGTAAGACATTGTGGTAAAGTAGAGGGCTTTGTGTGCCGTGTTTACAGTTGCTTGAAGACCAGTTTTGTGCGATTATAAGACCATGTAAAGTGTTTTGCAAAAATAAATAAAGAAAGAAAGAAAAAGAATGTGGTGGAGTTGATTTCTTATGTCTGTTTCAAGTCTAAGTATATGATCAAAGCCTGCATGTTAACCCTTTCTACAAAGTGTCCTATTACTGTTCATACATAACTTGTGTCAAGGGCAGAGGAGCCCTTCAGGCGGTTCATGCTGGGACTGGCCATGAACAACTGTTGTAGGTACAACTGTAGGAACAACTGTTGTAGGTACAAC…	ATGCCAGTGACCCAGTACTCAGTAGGTCACGCAAAGGACACGTGTTACTGGGTCAGCTCTGCAGTAAAAGGACAGTCTGTGTTCTCAGCTGGGAGTCTTCACTCGGTGAGGCAGCTCAGAGTTTCCACAGCTGTACACATAGCCAAGAAGATCTGCACAAGTTCTTAG	GTGTTGTCAGGCTTTAACGAGGCTCAGGTCCATCTTTGACCCATAGTATGTAGTAATAAGTGATAACTGCTGTTGTTATTGCAGATAATAAACATAGCTGGTAGTGCAACTTATCATGAATCCAAGTGTAGAATTTAACCTTCAACTTTTCAATTCATATTTCATATATAATTTGACATTACCTTAATAGAGTACATTATTTTATAGATCTTTGGGTTCCTTTTGTATCTTATTTATGTTTAATCTGACTTCTGTCTATGGTATAGTCTGTTCTGAATGAATTTTTGGTTAACAAGTCTCAAAATTGAACTGGTCAGCTCTAAGGCCTGTCTCTCCATGCCTCCTCCATCTCAGACCAATCATTAAGCTATTCTTTTACACTGTTTACAAGGTTTGAAT…
ENSMUST00000198616.1_GM43667-001	CAGCATATGA	ATCCCAATGC	AACTCCCTGT	ATGAGGAAGGCACTCCCACACAGTATTAAGAATGAAACCAAGCAGCTTGTATTAACAGAAGGAGCAGTCTTCTCCTTACCTGTCTTACATAACCAACCTCCTTACTCATCAAATATTCAGCTGCACCCCTATGTCATGTATGGGCTTAGTATACCTCAACTAAGTAATACAAAGAAATAAAAAAGTGCTATCTCCTGTAGGCATCTTGGGACACCCAATACTTGGTGTCAAGACACTGATCTGAGCTAAATGTCTACAACTTTTCTCTATTAAAAGACCGACTTTCCAAGAGTTAGCAAATTCTCCAAACAGTTCTATACTGAAAAACTAAATGAAGTTGTGTAGTGTCGAATTCTGGTTGATAACTTTAGGGACAACCGTTGGCTCACATCCACAGTA…	ATGCCCAAATGGTGGTTTACAACCATATTTAACTCAAAGTTTCAAGGGATCTGA	CTGTCAGTTTCCATTTCTCCTCTCAAAAACTACTTCCAGAGTTTTTAAATAGACTAGCTCAATAATTTTCAGTTATAAATATGAATGCATTTCCAAAGTAACTTTATTACAAATTCTAACACAGATGACTTATTTAGATATAGCAGGTTAAGTAAAGCAAAATACCAGGGCATAAGGATCCAGTACAGAAAGCTCCACTGACTGTAATTTCAACTACAAAGGTACAAAGCAAGAATAAAGTTCTGATGGTGTACTAAGAAAATAGCAGATAGGAATGCAGAACTTGCCGTGTGTGTGTGTGTGTGTGTGTGTGTGTGTGTGTGTGTGTGTGTGTACTTTTATACTGAACCATGTAACTTGTCTCAACCCCACAAAAAATTTCAAAGGAAAACTGTACAT…
ENSMUST00000200675.1_GM43506-001	GATGGTATGA	GAGGAGATGG	CACAGCCTGG	ATGACGTAGGATAGCTGGGAGCAGATGCTATGTTTAAGATCAGCTTGAGGCTTCTGTATCAAAACTGTTGCAGCGGAAAAACCCCTGGACTGCTCTGTGAGTCCAGACAAAATATCCTGCGCTGAGGGACTTTCAATGTGTTTTGAAAATGAGTAGAAGCTAAGGAGTCGGGGACGAAGATAAAGAGGGTTCCAGACAGAAGGAACAGAATGTACAGAGACCTGGAAATATAAAACAATACTTATATTTTAAAGGTATTAACAAGTTTATTGAGTGTGTGAGCATGTGTTCATACATATACATACGCAAAAGGGTTAAAGTAAAACATCTTAAAAGACATGTTTAGAAATTCAAGTTGAGCCAGGTGTGGTGGCGCAGGCCTTTAATCCCAGCACTCAG…	ATGGAGGGTACAAAGAGAACAATCCTGGGAGAGTTTCCAGCAGAAAGAGAATGGGGAAGGGCAATGACTGGGGTGTAG	CTGGAGGTTTAATTGGTTTTCACTACAGGAGAGAGCAGAGGAGATGGAGGGTACAAAGAGAACAATCCTGGGAGAGTTTCCAGCAGAAAGAGAATGGGGAAGGGCAATGACTGGGGTGTAGAGTTAGGGAACAGCCGGGAACAGAATGTTGGGATATCAGACTGGTGA
ENSMUST00000141174.1_GM14493-001	TTGCGGATGG	ACCAGGATGT	AGCACGGTGT	ATGGACTTGAGCAGCACGTAGTGGCTGTACATGTCCCGGGAGGGCGCGAAAAAGCTTTCATTGGCGCTGCCCGGGCTTGGGGCCGGGGTCGTGCGCTCCTCCAGGCAGCCGCCACTGCCGCCTACCTCCACGCTGACCTCGTCTATCTCCGGCTCGGACAGGGGTACGTCGCGCAGCAGACTGGGCACCATCACCGTCTGGTCCATGTTGTTCACCGCGCCAATGAAGCGATTCATGGCGTTAAAGAGCGAGTGCTCAATTTATAGTCCGGGAAAGGTGTCCCAGGCGCCCAGGACCACCCCTGATGTCTCCTCCTCCTACCTCCTCCAGCAGCACAGATAA	ATGTCCTTGGGCTTCCAGGTGCTCTCCTCGCTCCCGGCCGGCGGAGACGAAGGCTGGTGCAGGACTCCCCACTCGATATCATTGCGGATGGACTTGAGCAGCACGTAG	GTGTGCAGCCCGCGCAGGTGGTAGTGGAACTGCTGCTCCAGATCTTCCTCGCCCGCATCCGCGCTCTCCAAGTGA
ENSMUST00000181462.1_GM26631-001	GACTTTATGT	GTCGCCATGA	ATTGCTCTGT	ATGTACCCTTGGCTGACCTCAAACTCAAGAGATCCACCTGTCTCTCTCTGCCACCCATGAGCTGGGACTAAGACTGTGCCCCCATACCCAGCTCAGCCTCTGCTTCTCAATGCAGACAACATCACAAGACCTAATTTCAGTTCAAACTCATTTCCCTTTATTAAAGTCCAAGTTACTATTACATGGTTTGATACTCAAAGGAAAATTTGTTCAAATAAAACATTTCCAGGCAACTGTTTCAATCAAGTAGCAATAGCAGTTAAGTCCTTAGGAAGCCCATCTGCAGAGAGGGAGAGAAAAAAAAAAAGCACAGAATTAGCCAGTAAAGTGCTAAAATGAAGACATTTTATTTAAAATGACCTTTGGAACTACAGCCCCAGGAAACAGCCTCCACCCTGG…	ATGACCGGTCCCGCCCCGCTCCGCCAGTGGCCAGACCGGCGCGGGGAAGAACGAATGACAAGACGTAACACGCCTTTAGAAAGATGGCGGCGCGCAGGCGCGGGTTTCCCTTGGCGCTTTCCGGCCGCCTGCTGCGGAGAGAGCATCAAGGTTCCGCCCTACCCGTCAGGAACTGGCCAGCCCAGGTCTTGCCTTTCAGAATTCTCTAAGAACAGGACATCAGCATGA	CTGTAGACCAGGCTGGCCTCAAACTCAGAGGTCTACCTGCCTCTTCTTTCCAAGTACTGGGACTAAAAGTGTGTGCCATCACCCCCTGGCCAATTCTTTTTTAACTTACTTATTTATTTTATGTATATGAGTACACTGTCGTTGTCTTCAGACACACCAGAAGATCCCATTACAGATGGTTGAGAGCCACCATATGGTTGCTGAGAATTGAACTCAGGACCTCTGGAAAAGCAACCAGTGCTCTGAACTGCTAAGCCATCTCACCAGTTCCCCAATTCTAGTTCTTAACCAGGGTATGAGAGGTCTTCTGGTAGGGGAATCAAATTTTATTAAAGGTGAGAGTAAAACTAGACCATAGTAGGTTTCATGGTTGAACAAATGTTGAACATGCTGATGTTC…
ENSMUST00000197729.1_GM43547-001	GCACGTATGT	AGGAGCATGA	GAAAGGGTGA	ATGTGCACCACTTGTGTGCCTGGTGCCTGCACAGATCAAAAGAGGGCCTCTGGATCTGGATCTGAATCTGGAGTTAGGTGGTTGTGAGCCACTGTGTAGGTGCTGAGAGCTGAACCCAGGTCCTCTGTAAGAGCAGCAAGTGCTTTACCCACTGAGCCATCTCTCTAG	ATGAGTGTTTAG	GTGATACAGAAGCAGAGGGCGAGTCCCAGGAGCATGAGTGTTTAG
ENSMUST00000203956.1_2010008C14RIK-001	CTCTACATGG	CCCAGCATGC	TTTTTGTTGT	ATGGCCACCACACTTTGCTTCTCTGTCTCTTAACTCATTCTCTCTATCCCCCATCCTGGGCCTCCTCCCTCTCCCTCCCTTCCCTCGATCCTCTCCTCCCTCCCCCTCCCTCTTCTCTTCCCTCTCCTCCTCTGACCTTTACCATTTTTGCAGTCAAACGTCAGTCCTCAAACTGTTTGGTCTCAAATCCCTTTGTGCAAGGAACGAGGGAGCCGACAGAGCTTTTGTTCTTTCCTTTTCTTATGA	ATGCTGGTGAGCCTCCGGTTTCAGCATTTCATACATGCTGGGGTTACAAGCCCAGCTGCAGTCAGTATTTTATGA	TTGTCTTTTTGTTTTGTTTTTGTTTTTTCAAGACTGGGTTGGGATTTGTCTGTGTAATAACCTGGTTATCCAGAAACTCACTGGTGTAGACCAGGCTGGCTTCAAACTCACAGAGGTCCACCTGCCTCTGCCTCTGCCTCCTGAGTGCTGAGAGTAGAGGTGCGCCCAGCATGCTGGTGAGCCTCCGGTTTCAGCATTTCATACATGCTGGGGTTACAAGCCCAGCTGCAGTCAGTATTTTATGAAATTTGTATCTTTTGA
ENSMUST00000194316.1_GM36955-001	CTCCACATGA	TCTCCCATGC	AGTTTTTTGA	ATGATCTTAGGATCACTGGTGAGTGGAACACAACAGCTGTTCCAAAACAGTTGTGACTGGCCTGTGACAGCAGGAGCAAGGACACAGGAGCCCTGCCTGACCTGAGGCTCGAGTTCCTTTTGATGGGTATTGGTATACCTTGGTTTTGAACAGACCAGACAGCTCCACGGTCCTCAGAGGAGACACCACTTCCTGGAGCTGTAACATGGATCTTAGGATTCCAGGATCCCAGGATAACAGGAGCTTGGTCACACCAGGATCTCAGGGTCTCAGAGGAAGTTTAACTGCCAAGAACTCTTGTCACACCCAGAATCTCAGGTTCACAGGAGCCCGGAATCACAGGATCACAGAGAAAGCTGGACTCTGAGGAGTCCTGAATCAACTGGGATTATAGGAAGG…	ATGCTCCTCCAGCAGACTTCTACTTAA	TTGAGACGTTAATGAGATTTGTGACCAAAATAATTAGGAAAATTTAGAAGAAATCAGGGAAAGATTAAGTGAGCATTGTTGCCAGTTGTTTTGAAGATTGAGTCTCACAAATATCTTTCATGGATTGCTTAGCTCAAGTGAGAGATAATTCAGCGTCTTCAATAATGAAAGCTCTCTTTAAGGGTTGTTCTGTCAGATAAGTTGGTTTCAAATAAATTGAGCTTCTTTCCAAAACTTGAAAAGGCCTTTTCTGGTTATACCAAGAAACCAGCAAGCCTTCATTCAACTAGATAAATGCAGCAGACTAGTAAAATGCACAATACATCTTAATCCTCTTCAGAAAATGACATGACTGCCTGTGCTGTTACTCACTTTTCTCTCACTAGAATGATAACTTCG…
ENSMUST00000194336.1_GM17530-001	TCAGCCATGA	AACTCTATGA	CCTGTTCTGG	ATGAAGAGTCAGTTCTCCCTCTGACCACTTTTCAGTGGGAGCTGTTGCATGGTTTCCCTAGTCATTCCTGATGGATGCTGTTGCAGTTGCGTGATTTGATGTTACTATTGTTGTTAGTTTACCTAGCTGGGTTCTTCAGTGGTCTCTGCTAGATGCTGCAAGGGTCAGAGGATATTTTGCTGCCCATCTGCTGTGTTTATCTACTGCTTGCAATTTGTTCTACCTGTCCTTGCTGCATATTTAATAAACTCACTCATTTGA	ATGACACAGACAAAAGAGATAGCAGACAGGAAAGGGTGTTAA	CTGGGACAGGCTGAGTACCCAACTCTATGACACAGACAAAAGAGATAGCAGACAGGAAAGGGTGTTAAACCACACCATGTCCTTGGGCACAGCTAGAAAGTAGACGATGTGCAACAGGAGTTACTGTTGTTTATACCAATGTATAAAATGTCCCTGTTGGAATGA
ENSMUST00000194058.1_GM38253-001	TTAAGGATGT	GATTATATGA	GTATATTTGG	ATGTTAAACATTTTTTTCAGGTGCTTCTCAGCCATTTGGTATTCCTCAGTTGAGGATTCTTTGTTTAGCTCTGTACCTCATTTTTTAATAGGGTTTTGGTTTTCTGGAGTTTAACTTCTTGAGTTCTTTATATATATTGGATATTAATCCCCTATCACATTTAGGATTGATAAAGATATTTTCCTAATCTGTTGGTTGCATTTTTGTTTTATTGACTGTCCTTTGCCTTACAGAAGCTTTGAAATTTTATGAGGTCCCATTTGTTGATTTTTGGTCTTACAGCACAAGCCATTGCCGTTCTGTTAAGGAATTTTTCCCCTGTGCCCATGTCTTCAAGGCTCTTCCCCAATTTCTCTTCTATAAGTTTCAGTGTCTCTGGTTTCATGTGGAGTTCCTTGA…	ATGAATTTCTAA	TTGGAAAAATAATCAAAGATGAATATGTAAAGTGCAGAAAAGTTAATACAGAGATATTAAAGTCAAGAAAAACAAACACATTGGGATCAATAGAAAGCATGAAAGAGAAGAACTTCATAAGGAAGGTATAGTAACTGTCACCCCATGTAAAGAACAGGTGAAAGAATGACAGGCTTAAGTTTGAAGGCATACTTGATAAACTTTGAGAGTGACATTTTAGTAGAGTCACAGAAAATAAACCACAAAAGAGAACTTCAAGACAACTTTATAGGATACTGTTTCTTTGTTGTAGTTTATTAACACTATATAACAAGTTCCTCTCATTGGTCTTATATCTGCCTTATAATCTTTTTATAATCCTATATGACTCCAACCTTTAAAAACGAAATCTTACTTTCT…
ENSMUST00000195723.1_GM37077-001	GAAATCATGT	CCTTCCATGG	GAGCATGTGT	ATGTTAATACTAAGGGCAATGACTTTTGTGTATCAAAAGAGAATGGGCAGCCTGGTTGTACTGTGGGTCTCTGCTCTAGTGGGGAGCTCCCTCATTCCTATAAAAGATTCCACTGGAGCACTTTTGTCTACATAGTCTTGGTCTATGAGCATTTCTACCACAGTCTTTTTTTTTTTTTTTTTTTTTGTCAGTCAGTATATTGCTTTCTGAATGCATAAATATTTATTGACCCTACCTTAGTATTTCTCTTGCTGTACAAACTTTACTTTTATTTGATTTATTCTCATTATTTTTATGGTGCTGTTCCTGTTAGCCTCCCTTTCGTTCCATAAGGTGACATCTCATCTAGCGTTTTTCTTTGTATGGATGGTTTGGTGTGTGTGCAGATGCACTTACATG…	ATGGGTATTTTGTTTCCTATTCTAAGGAGGAATGAAGTATCCACACGTTGGTCTTCCTTCTTATTGATTTTCTTGTGTTTTGCAAATTGTATCTTGGGTATTCTAAGTTTCTGGGCTAATATCCACTTATCAGTGAGTGCATATCAAGCGACTTCTTTTGTGTTGGGTTATCTCACTCCAGATTATATCCTCCAGATCCATCCATTTGCCTAG	GTGTCCTTATTACCGGTTGGAACATCTTCTGGATATATGCCAGGAGAGGTATTGCTGGATCTTCTGCGAGTACTATGTCCAATTTTCTGAGGAACCACTAGACTGATTTCCCGAGTGGTTGTATAAGCTTGCAATCCCACCAGCAATGAAGGAGTGTTTCTCTTTCTCCACATCCTCGCCAGCATCTGCTGTCACCTGAATTTTTGATCTCAGCCATTCTTACTGGTGTGAGGTGGAATCTCAGGGTTGTTTTGATTTGCATTTCCCTGATGATTCAGAATGTTGAACATTTTTTCAAGTGCTTCTCAGCCCTTCGGTATTCCTCAGTTGAGAATTCTTAGTTTGTTTTTTAAAAAAGTTGTTTTATTAAGAAATATTCTCTGTCCTGGAGATCTGACT…
ENSMUST00000200070.1_GM43847-001	CTCAGGATGA	TCATTGATGT	TTTGTCCTGA	ATGATATATTCTAGTTTGATCCATTTGTCTAGGAACTTCATGAATTCATCGTTTTTAATAGCTGAGTAGTAAAAAGTAGTAAAAGTGGAAGAGGCAGCAGTAGTCACTGAAGAATGGCTCAACTCACTCTGCTGACTTGAAAGATTGTGGGGATCACAAACCAAAGATTTTAGCCTAGTAGTACTTGTTCCAGACCTCTTATCTACAGAGCTGTAGGCTAATGCATGGGTGAGGTTTAAAACACTAAGTGTGCAGTCTTCTGGAACAGCAGTCATATGAAACCCCCATAATTCCTGAACAAGGTTGTTTGGAACACAAGGGTTCCTGCCACAAGAGTGAAGCTGCCACTGAGAGATCCCATTCCCATGGAAGGGTTGTCCCACGGGACAGGAAGAGTAA…	ATGTCCTACAAGGCCATCCTCAGCTACATATGCAGCTGGAGCCATGGGCCCCTCCATGTGTGCTCTTTGGTTGGTGGTTTTGTTCCTGGGAGCTCTCGGGGTACTGGTTGGTTCATATTGTTGTTCCTCCTATGGAGCTGCAAACCACTTTAG	CTGACATTTCCCTACACTGAGGCCCTTCACAAGACCAAGGGCCTCTCCTCTCATTGATGTCCTACAAGGCCATCCTCAGCTACATATGCAGCTGGAGCCATGGGCCCCTCCATGTGTGCTCTTTGGTTGGTGGTTTTGTTCCTGGGAGCTCTCGGGGTACTGGTTGGTTCATATTGTTGTTCCTCCTATGGAGCTGCAAACCACTTTAGCGCCTTGGGTCCTTTCTCTAGCTCCTCCACTGGGGACCCTGTGCTCAGTCCAATGGATGGCTATCTGCATTCACCTCTATATTTGTCAGGCACTGGCAAAGCCTCTCAGGAGAGAGCTATAATCAGGCTTCTGTAAGCAAGCACTTGTTGGCATCCACAATAATGTCTAGGTTTGGTAACTGTTCATGGA…
ENSMUST00000192994.1_GM37123-001	AACTACATGA	TCTAGAATGC	GGGGAACTGG	ATGAGTAAAGGTGGTCTTGACACTACACTGAAGCAATCTCTCCATCAGAGTTGTTTGAGCTGGACACAGAGACATGCAACTGTAGTCACAGCACTTGGGAAATGAAGGCAGGAAGCTACATAGCATATTGAAGGACAGCCTAGGCTACGTGAGATTCTGTTTCAAAGAGTATCATCTCAGAGAAGTCTTTAAATAGGTGACAGTCAAAACCTGATCTCAACCTCCAGTTGACTGTCAGCCTGGTATCAGCCTTCCCCAAGTGAGCTAAAATGTGATCTCCTTCCGAATCGGGAGCCTTGGAATCCTTGCCTGCCTTGGCTTACTTCCTGTATGCAAGGGTGGTTTGTATAGCATCCAAAATATCTGTGTGCTGGATCCTAGGACTATGGCAGAGCCTGC…	ATGCTTTACAGTGTGTCTGTGGAGACGTCTGGGGAACTGGGGTATTATGCTTTAATATCTGGAGATACTAAAGGTCTGCAGAGAGTAGGCATATGCAGACACTCCTCAGCTCCCCTATCTGCCCTGAAGGCAGACCCTCCTGCTATAAGGAAGTCACTTGTTCTGAGTCTTAGCAACCGGGTGAGATAA	CTGGGGTATTATGCTTTAATATCTGGAGATACTAAAGGTCTGCAGAGAGTAGGCATATGCAGACACTCCTCAGCTCCCCTATCTGCCCTGAAGGCAGACCCTCCTGCTATAAGGAAGTCACTTGTTCTGAGTCTTAGCAACCGGGTGAGATAACTGAAGGCTGACTCCTAGAATTCTGAGTCGAGTACTCCTTTCCATCCCCCTGGGAGTGTTCATAAGTTAGGAAAGCAAAAATAGCAAGTCTCTGCCCTTATTCATTCCTGGGTCAGACTGTGAATTAAATTGACAGAAGCCAGACTAGCAGGAGAAAAAAAAAGTGTGTGTGTGTGTGTGTGTGTGTGTGTGTGTGTGTGTGTGTGTGTGTGTGTCTGTGTGTGTCTGTGTGTGTCTGTGTGTATG…
ENSMUST00000192689.1_A930004J17RIK-001	TGTTTAATGT	CCTTGTATGA	TGTTTTCTGG	ATGTCTTGTTCTTCCTTTTCTTTTTGAGGTGAGCTACATGAGGTGTCTTTCCCTAAAGCACAGAGTGGTGACTGGGTGATACGTGTGGTTTGGGTTCGTGGAGATTTGAGGTGCTTGTAGGTAACTTTACACAGACAATTGTATTTTTCATCCTCAAAAGGAAAATGTGTCACACATATCTGAGAAAATATAGGGAGTGGTACTTACAAGTGTGAGCTAACACTGAACTCTTAAAAACTAGAAAATATTAACAGCTTCATTGTATTTTGTTTTAATCCATTTATGGGGGTGGTGGCATGCTATGGCACGAGTGTAGAAATCACAAGGAAATTTGCTGGAGTCTGTTCTCTCCTTCTACCTTGTGGTTTCCCAGGATTCAGCTCAGGCTGCCAGGCTTGA…	ATGATGAATTGTGTTGTGCTAGGGATCCAACCTCAGGCTGTATGCATGGTAGGCAAGTCACTCTACCACTGA	CTGGTAACCCTTGATTTCCAAACCAATAGGTTGTGTGCTTTATCTAATTGTATGTATACGGGTGTTTTCCCTACGTGTATGTCTGTACCACATGGGTGTCTGGTGTTGGAAGAGGCTGTCTGATCTCCTAGACAGTGTTCTAGACAGTTGTGGTTGCTGGAGACTGAACCTAGGTGGTCCCGAAAAGCAGCAGTGTTGGTAATCACTGAGCCACTTCTCTAGCTCCATCCCCTCCCTTGTTTAAACTTTTAGACTTTAGTATACTGTTTTTAAGCACTATGGGGTGTTTTTTTCCATTTAGCCTAGGAGAATTGAGTCCTTCACAAAGTAACTTTTGACTTAAACAATATGTATAGCTTGTAGGTAATTTAATGTAAAAGCCAGAAAAGAGATGTCAAA…
ENSMUST00000191877.1_GM38114-001	TACATAATGT	TTCCATATGC	TGTTAAGTGA	ATGTACCACTGGTGTGTGTGTGTGTGTGTGTGTCTGTCTGTCTGTCTGTCTGTCTGTCTGTCTGTCTGTCTGTCTTTACAGGCACTCACCACCATAGTTGGTTTAGGGGCTCTGAGGATTGAACTCAGGGCCCTGTGCATATTCAGTTAGTAAAGGTGCTGGCCACCAAGCCTGACTGACGACCCACATGGCGGAGGGAACAGAACAGACTCCTACAAGCTGGCCTCTGGCTTCCACACACATACACACACTCACAAAAAAGTCAATAAATAAAACTGTAATAACATTTTTAAAAGAGCAAGACTTGGCTGGAGCATGGCGGGGGAGGGGGGGAGGTTCATGAGTTAAAAAAACAAAAAAACAAAAACCCAAGCCTGCAGCCCGCAGCCACTTACACTA…	ATGCACAAGGAGAATTTGTTAAGTGAGCAGGAGTGGGGAATGGTCTCTGAGAAAGATGGATAG	GTGAGCAGGAGTGGGGAATGGTCTCTGAGAAAGATGGATAGCCCTTATATACATCTCCTTACTCGAGAGCCATTTCCCTCTTCTCATTCAGAAATGATAACTGTGATGCATGAGTCAGGTGTGTGGGCATATGCCTGTAATCCTAGTACTTGGAAGGCGGAGGCTGAGACTTAGAAGTTCAGGCCAACCTGGGCTACATAGCAAGTATTCAAAAACAGAAAGAAGCAACTACAAAAAATAAAAGTATTATGTTCATTTCACTATGTCACTTGAGAAAGTGCCAAAGAGCATAAGGGACGATAG
ENSMUST00000196660.1_GM36266-001	GTAATCATGC	ACCTTGATGT	GTCCACCTGG	ATGCATTATTGTGCCTGGCTTTTTAAAACAAACAAACAAACAAACAAACAAGCAAACCAACCCACCACATGATTTCTGGGAATCAAATTCAGATCCTCTTACTAGCAAAGCAAGCCCTGTGCTAAGATTGCCTTTATTGTTTCCCTAAATAAACAGTTTTATAAGCAGTACTGGGATTGAATCTAGTCTCCTGGGTGCCAGACAAGCACTCTGTTACTCAAGTGCGCCCGCAACTCATTTTTCACTTTTCATTTTGAGACACAGACTTGATACATAACCAGGCTGGCTCTAAGCTCAGTGTAATGCTGGCTGGCTTTTGGGGGGCTGGAGAGTTGGCTCAGTGGTTAAGAGCACTGACTGCTCTTCTGAAGATACTGAGTTCAAATCCCAGCAACCACA…	ATGTGCAGCTTGACGAAGGAGGCGCTCCCCTTGGGCCAGCCAGGAAGACGGCCTCCGGCCCCACAGCCGCACCCCAGCAGCTCCTTGCTGAAATCCGAGGTCTGA	CTGGCTCTAGTGTTCTACCCTCCCTGAGGCCTGCCTGCTTGCCCGACCCTGCTCTGACCTTGATGTGCAGCTTGACGAAGGAGGCGCTCCCCTTGGGCCAGCCAGGAAGACGGCCTCCGGCCCCACAGCCGCACCCCAGCAGCTCCTTGCTGAAATCCGAGGTCTGACTCAGCACCAAGGAATGGTTGAGGCCACACCACAGGGCGATGGGGCGTTGCAGATAGTGAACCTGAGAACGGACAGACAACATGGCCAGGGGGGTTAAGGTGGGAATACTAGAGGCCTGGAGGGAAGTGGGGATCCCAGGTTGGAGAAAGGCTGAATGGAAGGCTTGGGGCAGAGTGCAGTCTTGGGAGCTGGAGGAAAAGCAGGTCCTGTCCCAGAAAGTCCACCCTGCCC…
ENSMUST00000155997.1_GM14033-002	ATGGCGATGT	CTGCAAATGA	CGTGTCCTGA	ATGTCCCACAGAGCAAGAATCTTTATCTTCTGCCAACTTACCAGTTTCCCTGGACCATTTCTGAGCAACTAATTCTGGAACTGCACTGAGATGGCACTGTGTGCTCTACACATGATACCCACTACCCATACTGAAACAGAAATTAATCATCCTTTGAGCATTCCATGATTTTGAAATCAAGCTTATTCAAAAGAACTTCTCTAA	ATGAAATGCAAACCCGTGTCCTGA	CTGAAGCATTGCCTTGTCCAGGATAGACCAATATTTTGTTCTATGTAG
ENSMUST00000135857.1_GM11646-001	GCAAACATGT	-	-	ATGTCCCTGCCCCCTCCAGCGCGGCTGAAGGCGATGTCATAGACCTGTTGGGGAGAAGGTCCAGATTCAGCTCACAGCGTGGACGGCTGTCATTTCCAGACCATCTGAACCCCAACTCACCACACAGCAGAGGGCAACTGGAGGTATGGCTTGGTGTTTAAGAGTACTTGTTGCTCTTGTTGAAGACCCAGGTTCAGCTACGAGTGATCTGTAACTCTGGAATGGAGGATGACACCCCCTTCTGGCCTTCTCATACTATACACACATGTGGTACAAGGACATACATACATACAGGCAAACACCCATACACATAAAATAAAAATAAATAAATCTTAA	ATGGCGGAGGTCAAACATTCTCACAGACCCATCAGCGCCCACAGAGGCAAACATGTCCCTGCCCCCTCCAGCGCGGCTGAAGGCGATGTCATAGACCTGTTGGGGAGAAGGTCCAGATTCAGCTCACAGCGTGGACGGCTGTCATTTCCAGACCATCTGAACCCCAACTCACCACACAGCAGAGGGCAACTGGAGGTATGGCTTGGTGTTTAA	-
ENSMUST00000194247.1_GM38195-001	GAGAGAATGG	ATACAGATGC	ATAGAGTTGG	ATGGTGGTGGGGCTGCCTTCACAAAGGCAAAGGGGAGGGAGGGAAGAAATCTGAGAGGGAGACAGAGGCAACATTTGGGATGTAAATACATCATATACATACACATACACATACACATACACATACACATACACATACACATACACATACACATACATCATACATCATACAACATACAACATATACATATACATATATACGTACATGTGTGTGTGTGTGTGTGTGTGTGTGTGTGTGTGTGTATGTATACACACGTAATAAGTTAGAGTGATTGAACAGACAGCTGAACTGAAATGACACTGGAAATACAATTTTGATTAAGCCAAATAGAATCCTCAGTGGAAAGCCTAACCTACAGAATGGATCATATTGACAAAAGTGTCAGTGGTGGAGACCATG…	ATGCCCACATGCAAACTTTGTACTCAAGTCAGGAGCCCCTATGATAGAGTTGGGGGAAGGATTGAAGGAACCAAAAGGGATGTGAATACCACAGGAAGAACAAAAGTGTCAAGTCACCTGGACCCTTGA	TTGGGGGAAGGATTGAAGGAACCAAAAGGGATGTGAATACCACAGGAAGAACAAAAGTGTCAAGTCACCTGGACCCTTGAGAACTCTCAGAGGCTGAGCCACCAATCAAAGAGCATACATGGCTTGGTCAAGGCCCCTGACACATATGTAGCTGAGCAGTGCTGCATCTGGGCTCAATGTGAAAGGATGCACCTAATCCTGCAGAGACTTGATGCACCAGGTTGA
ENSMUST00000142289.1_GM13008-001	TTGAACATGA	TTCTGTATGT	GCTATTCTGT	ATGACTGTGTCTGCTTTGTGGCCATTGTGCATGGGGTGAGGGACTGTGGAGACAGCTGCTCACTGGGCCCTCACTGTTCTCAGCAGTCCTATCCCTGACACAGACACTCTTGAAGGGCTAGAAAATCTGGCTCTAGGTAAACTGGGTGCCTCAGAAATCTTTGTGTGCCAAACCAGATGCTGACATTGGGACGGGCAAATGCATGTCCTTTCTTTCCCTAGGCCTACAAATTCCTAAAGGGAATTAAATCATACACAATCGAACCTGCAATAG	ATGTGTCATCTGTATGTAAAGGGCTAG	CTGTATGTGTCATCTGTATGTAAAGGGCTAGTCCATCATGTGTGACCTGTATGTAGTGTAGCACAGAAAACATTGCACGAGTCTTCACAAATGTGA
ENSMUST00000208692.1_GM44810-003	GTTTCCATGA	GGTGGAATGA	TTCACAGTGA	ATGATGTTAGAGACACACCAGTGCTAGGCAATTGCTCTGCCTCTGAAGTATGCCACTCAAGTAAACTTGTAAAGATGCTGCAAACAGAGGAAGATACCAAACAAATTGTGACAGCCACAGGAAATGATTCTACAGGAGAGACAGCATCACACCTACTTGCAAAGATAAAGCAAATATGGAGAAAGGAATGAATAATAGAATGGTGAACACAGATATACTCTGAACAATCAGACAGACCATCTTCTGCCTCATTCAATGCTTCTTTCTTCTAGAAACAGTTTTTAGACTTTGTATGGACTTTTGCTCCTAACATCAGTGGACAATGGGTTTACATATCAGCAAACCCTCTTCATGTGTAACAAGATAAAGCTGGACAGAGAAAATCAACTGCATTTCTTA…	ATGAACTACGTGGTTAAATCCTTTTTGAATCATCTTTTCTGA	GTGAGAAACATGCTTTGCCTTGGAGGGAGTCCATCAGCTAATATTAACACAGAGAAGGCGAAAGTGCAGGTTGACAGGAAAGCCTGGCTCTCCCCTGACTCAATTCAGGAGATCATTAAGGACGAAGTCTTGCTGTAAAGTACACCTCTCTTCCTCCGATGACAGTGACAACCAGGGCGCTGAATCAGGGGCAGCCTGCTCTCCTTTGACAAACACCCACCCACTTTGGTATGGAATCTCGGCGTAGGCAAGCAAATGGCTAGTTAGTACCACCGGATCTCTGTTTTGAATGCTGGATTCTATTATTCCCATCATGGTCTTCCTGGGGCAGTCACATGCTGCCTACAACATCTTGCGCTTCTAAAGCTCATCATCTCATTCCATCCTTAAACGTATTTC…
ENSMUST00000213634.1_RP23-228B2.5-001	CCTGCTATGA	TCCAGGATGA	TCAGAGCTGT	ATGAACACATCAACAGAGCTGGTTGTGGCTTTTGATATTCCTTCTCCTTGACTGATAATCTTGCTCTCCACTCGCCCACTGGCTCCAGCCCTTTTTTCCTTATACCTTCATAGAGGTCAACAGTCTGGAACATGTCAGTCTTGATGACTCCATAATCTTCAGCTGCCTTCAAGAATTGAGCCACCTGTTCCATCTGCTTAAAGACCATGGAGGGTGGGTTCTCAGGCACCTTCACTGGCTTCGATCCCTCAGGATACAGGCTGTTCACCAATTTGCTCAGAATCTGCCAGGTACAGAACACAACTGAACACTCAGCTCAGGGAGTCTGTCTCACAGTTTGTAGGGTGGCATACACATCCCTAGATTCCCTTCGCAAGGGTTACTCACCACACCATTCTT…	ATGAGAGGAACAGTAGAGGTGGGGGTACAGCTGGGAACAGGGGCCAGGGCAGTGGTGGCTCTGGGGTAA	CTGTCAGGGCTAAGAACCTACATAGGCATTTGTGAGGCAGGCTAAGCAGGATGCTGCAGCTCAGGGCTGGCCTTCCCTTTCTAACTGATGATCTGCCGGGGTCGCCCATAGCCTGTCATGCCAGCCTGCGAGGCTCCTCTGTTGCTGCCCATTTGAAGGCCAATGACGTGCTTCCCCTCCTGCAGTTGGCTGTCTGTGAAGTCCCTCTTATGCTCCTGGGCTTTCCTAGAAGAAAAGGAACCAGGGTAAGGCTTGCTAGAACTTAGTGTTCTCCAACTGTTTCCTGATCCCTGCTGCTTCCCTGTTCGACTCCCTTCCTTTCCTGTTTGTCTTCTCTTTTTTTCCCCTGAGTTTGGCTCCAGGAGTTAGGGAGCCTGGTGGAGCACACGCTGGCAAAAG…
ENSMUST00000200303.1_GM42840-001	AGAGAAATGT	TTCATAATGT	TCTTCAGTGA	ATGTAACTCCTCTCTGCTGTTATCAAACAATATTGTTTTATTCATTGCGATTTATGAAGAGAGCTCACATGCATGCATTATAAACACATAAAATAAAATGTATCCCTGTGCCTCTATTACTACTGAAAAGTATGAGATTCTCTCTCACGATGCAACTTTTATAGACTGTATCTTATGCATAGCCCTCAGGCTTTTTTAATATTTAATAATATATATTGCTAATGCATCTTTTTATTATAGTTTATTGATTTATAGGTAGCAAAGGTATCCATTTCTGGTAATGAGACAGTAAAAATATTTAGGGTTCATGGGTTATATGATTTTCAGAAGGAGCCATGCATAGTATGTCTCAGACGGACTGTATCCCAGTAAGGCTGCATGACAGTGAAGTCTGCCGAC…	ATGTTGTTCCACCGATAG	GTGATCCCTTCTTGGTATCTATAATATGTTAGCAAAGACATATAAGTGAAGGGTATTTTATTATTATTATTATTATTATTATTATTATTATTATTATTAATTATTATTATTATTTTAAGTGTTGAAAATAGTCAAAAGCAAACCAATATATGACATGTAAAATTTAGATAAGATGCAAATTTCCGGGTCCATGTATAGTTTTACTGACTGGATGCTGATTTGTTTTGACACAGCCTGCAGCAGACTTTGCACTACTGCATGGTATACCATACTGCAGTAATTTAACAGTGATTTACAGGAACGCTGGACAGTGGTGGCACATACCTTTAATCCCAGCACTTGGGAGGCAGAGGCAGGCGGATTTCTGAGTTTGAGGCCATCCTGGTCTACAGACTGAGT…
ENSMUST00000186823.1_GM29371-001	CGTCACATGT	CACCAAATGA	TAGAAGGTGT	ATGTGACTAGTGCCGCTCCATTGAGCAGATAGGTACAATATGTTCTGCCCGTGGGTGGACCAAAAGGAGTGCTCACCACAGAGAAAGTCGGGACCTGATCACAAGCTCATTTAGGGGTTATATGAAGATCTTTGTGTCATAGCAAGAGTGACGTCCATAAAAGATGAAGGAGCGCCCAGAGCGTTGATACCTTAATTACTACTGTGGGCTCTGAACACGGAACAATGGCACTGGCTGTTGAGGTTGTGACCCTCAGCCAGCTGCCAAATAAGACTCAGAACTTGAACTTCGTGGCCATATTCTTTTTCACTGGCTGGACCCCACAAACACTTGCCATTGTACGCTAGTGTGACTGTTGTCTGTGAGAACTCTCTAGCTGTGGGGAATCTAAAAGCTGGC…	ATGAAAGACCCTCGAGGGGAGACCCTCCCTCAGACACTTAAGTCCCGGGACAGCCGCGTACCCAAGAAGACACTGAGACCATACATAAAATGTAGAAGGTGTTGCATCCAGCAGACTTCACTTGATCAAGTTCCAAGCCCACAGACCCGCCAGGGCTTTGGTAGGCTGGTGTGA	GTGTTGCATCCAGCAGACTTCACTTGATCAAGTTCCAAGCCCACAGACCCGCCAGGGCTTTGGTAGGCTGGTGTGAAGATATGAAGCACCTGGGCACTGAGGTGGGCTGTGTCTATAAGTCATCTCTGCCCCCACCCAGCTAGTGACCCTCTTGTCACCTGTGGCACGGCATCTCTCCTCTCAGGCCATGTCTGTGTATGCATTTAA
ENSMUST00000181323.1_GM26669-201	CCACTTATGT	CATAAAATGG	AAAACTGTGG	ATGTCAAAACCTTCGTCCAACTTGTTCAACCTTTGTCCCTGGAGACCTACACAAACCCAGGCAAGATTAGTCAACAGGGGTTCGGGCTGGGAAGTAAAAGGTTTTGAAAGTCAAAATAGACCCCTCCCCCCAAAAAAACCCCAAGTCCAGCAACAACTCTCTGAGGGAGGTGAGTAACTATAAGGAAGAGGAAGAGTGTGCGGGAGACCGAAAGAAAGGTGCACTTGTGTGGCCAGCTGGGGGAGCTGCTGGTTGCGGGTCACCCCACCCCCACCCCCAACCCCACGGGCAGAGGCTCTGGGAGGCCCACGGGTGCCCCCTGGCGTTGAAGAGGTAATGTAGTCACAGTGACAAAGTTAGATTACAAGGCACTAAGTTGCTTCTGTAAACGGTTACTGC…	ATGGTGGTTTTCCTTCTGTACTGTCACAGAACTTATACATACATTCTCAGTCCTACCTGTGAAAGGCCTAAGGAGAAAGAAACTCAATTTGCAGTCCAACACAAAGGGGAGAATTTCTAA	GTGGAAAAAAGGAAAGACACGTCACAAAATTTTAAGATTAATATGAAGATCATAATTTAACATAAAAGAATATATTCTATGGATTTGTCATCCCGATAAATATGAACAAAATTAACAAAAAAAGCATAGTTTGGCAATAAATACGTTTTGATAAGTTAAATAAGCTTTTTTATATTGATGTGCAGTGATAAGCAACATTTTTGCTCTCCAATTTCTGAAAGTTAGATGAAGTTTAAACCCAGGGAAAAAAGCATTGTGTGGGGGCTCTAAGGTAGACCTAAGGTATTCTAGAGCAAAATCCATTAAAGCTACTTCTACAGGAAATCGTTTTACACAGATATTGTATGTGGAATGCAGACCATTAACTGCTCACCCCTTACATGTTTTTTTTTGTTGTTT…
ENSMUST00000203822.1_GM43863-001	CGGGGGATGG	CCTGAAATGG	GTAGAAGTGA	ATGGGAGGCTCCTGCGCCTCGGAGGGTGGTGGAGGGGAAGACTCAGGGCGGGGAAGAGGGCTGAGCAAGAACTCGCGCAGGCCGAAGGGTGGAAAGGCTCCAAGAGGGAAACTTCTAGGTGACCAGGTAAAGTACGCTGCCTGGAGCCTGAGGCTCGGGCGGGAAGCGGGGCTCACCACGCCGAAAAGGGCGTTCGGGTCCGGAGTCCGGGAAGCTGCAGCCGCGTGATCTACAGCGGCAGTCGGACTGGGGTCACGGGGTGCAGAGAAGGAAGTGCCCTGCCGGGCCCGCCAATATGTCACCAATGAGAAAAGCGTGCCTGCAGGTGTGGCCCGCGAACAGTGGGTTTGGCCGGCGCCGGAAGTGGGGGAAGGAAAGGGGAAGACTTCTCGCCGAGTT…	ATGGAAGTTCCAATGACCATGGGCAAACGCTTTCTGTGGAAGCGGAGCCCCTGGAGACGAGCGTTTTGGCGGGAAGCAGGGCGGAGGGCAAGGTGA	GTGACTTCTATATTCAGTAAGGAACGCGGCTTACGAACTCAAACTCCACCCGACGCCTTAAAAACGCAGAGGGCTCCGGGGAAAGTCCAGGTGCATCTTTTTGTTCTCAACCTGAAATGGAAGTTCCAATGA
ENSMUST00000198647.1_GM42967-001	AAATCAATGC	TAAATTATGG	AAGGCGGTGC	ATGCTCTCCCGACACTGAAATAGTCTTTGGTATTCTTTAGCTCCAGAACTGGGTTTCACACAAGGCCAATTTCTAAAATCATAAGGAATTAAACACACTCAGCTCTAGATGGGGATGGACAATAATCAGGAGAGGAGACTCTTGATTCTTTCCTAATTGCAAATTAAACAGCAACTTAGTATCACTATTTTACCTAACAGTATTTCTTACCTCCATGGATACAGAGAAAATCATTATTTGAAATAGGGCCAGGTTCAGCAAAGGTCTTAAATTTATTCAACCACTGTCGAGATATGTAGAACTGAAGGAGGCTAGGTTCCATGATGTTCAACAAATTTGATATCCTCCGCCTCTCCTTTTGTGCCTCTTCACTGCTCTTCCTATTGAGGACAACGCTTC…	ATGGAAAAAAATATCCTTTATACATATCAAATAACACACTGGGTATTTATGACATAA	GTGCTTAAAATTAAAGAGCTTACTCAAAATAGGCAAGTATTCTCTCACACATAAAGTCATTTTTAATGGTAAATGGCCAATCCTCCACACACCCTCCCCGCTCCTCCCCACAGTCCTGCGGAGACAGGGGTCTTACTCCGTAGTTTAGGCTGGCCTCCAACTCATAGCAGTTTTCCTACCTCAGGCCCTCAAACACTGGGGTTACAGAATTATACATACAATCATATCTGTCTTTCAATCAATGTGCTTAAATCTCTCAAAAAAAAAAAAAAAGTAAGTGAAAAGAATTTTTAGTGACTGTGTTTCCTAAATGTATGAGCATACGTTTTGAAGTACACATCCAGTATTTTTATTTGTGTGTTTATTTGGTAGCACTAGGGTTTGAATCTAGCATCTTAT…
ENSMUST00000185789.1_KCNQ1OT1-001	AGGAAAATGG	TGGTCTATGA	TCGTCCTTGC	ATGGGAGGTCTGGAATGGCGAATGTAGCCTCAGGCGTGGCAACTGCCCCAGCTGGGACTACCCACTGCCAAGTTTCACCCTCTCTCAAGAGAACCAAAACCAGACTGTACGCAGCATCTTCCTTCTCAGCCAAAGGGCCTACTCGTTAGGGTGATTTGCATTGTACTTAAGCATTGAAAAAAAAAAAAGACTGGAAGGAAATAGATCAAAATGTGGTATGTTTGCCTGTGGATTAAAGGACTTCAAATGATTTTCATTTCCTTCCTTATAGTATATGTATTTTCTATTTGAATGAATGATACATTTAGAAGTCAGAAAAACAGTTCATACAAGCCTCCTGTATTTGCCTTGCCCTCCTCATCCTGGGGTTAGCACAATGCATCTAAGTGTCCTTACTCA…	ATGATGGTGCATTTTGGTCCAGTCAGGCCCGGTGTGGTCGGCCTCATTTTGGATTACTTCGGTGGGCTTCTCCTCGGCGTGGTTACGGTCTAG	TTGCTAAAGTATTTCATAATCTTGGAACGATGGAAAATCCTTCTACCCATTTTAATGCAAAGCCGGGCAAGCTTTAAAAAAAAAAAAAACAAAAAACAAACAAATGGCCTTGAATAGGCTGAGATGAAAAGCAAAGAGGTTGCCAACGCTAGAGACTGGGGGAGGGGTGTGCAGTGGGCAGGGAGATTTTGGGAGGCTCCAAAGTTAGCAGTTTCTGAGCTTTACTGCTCAAACCTAGAGGCCCAAACCAAACAGAGCAGGTCCAGGGTTCAAGGTGCAAGGGGGCAACAGCCCTGTGTGGAAGATGTCTCTTTCTTGTCATTGTTCCTGATTAGCTGTTCAAACAGCCTTCACAGGTTCTGCAAAAAAAATGGTTAACTGTGGGTCCTCTATATCTTC…
ENSMUST00000197090.1_GM43577-001	GTGTAAATGT	TCAGTTATGG	CTATACGTGA	ATGTACCACATTTTCTGTATCTATTCCTCTGTTGAGGGGCATCTGGGTTCTTTCCAGCTTCTGGCTATTATAAATAAGGCTGCTATGAACATAGTGGAGCATGTGTCCTTATTACCAGTTGGAACATCTTCTGGGTATATGCCCAGGAGAGTTATTGCAGGATCCTCCAGTAGTACTGTGTCCAATTTTCTGAGGAACCGCCAGACTGATTTCCAGAGTGGTTGTACAAGCTTGCAATCCCACCAGCAATGGAGGAGTGTTCCTCTTTCTCCATATCCTCACCAGCATCTGCTGTCACCTGAATTTTTGATCTCAGCCATTCTGATTGGTGTGAGATGGAATCTCAGGGTTGTTTTGATTTTCATTTCCCTGATGATTAAGGATGTTGAACATTTTTTC…	ATGGAAACTACTTTATGTAATTCTGGTTATATAGTCTAG	GTGAGTGTCACAACACGTGTGCAGCTGTTTCCTAATCATCATTAATTCGTTAAAGGAGAACAGTTTCCATTAAAATTTCTGTTAGAAAAATTTTACCCCTTATTTGAATTCCTTTTCTACTCAGTCTCTTACTTAAACAAAATAGTAACTTAAAATAAGAATTATAGAAGATGTCTAAGTTTGAATGTACTATATCTAAATAAAAAATATTTGGGGGGTGTAGTGTTTTCTTTCGTGCAACTCAAATTTGAACATATATCCAAATATTTTCTTTCCTCTAAGATTTATGATAAAGTATGTAACTTAGCCACATGACAATGACAGACACATCTCAATGCTAACCTTATTAGAAAAATGCATTTTTATTTCAGTGAATATAATCTCTACATGTTCTCTCTG…
[truncated: 206 more rows]
