# Supplementary material for: Identifying sequence features that drive ribosomal association for lncRNA
Source: BMC Genomics. 2018 Dec 31;19(Suppl 10):906. doi: 10.1186/s12864-018-5275-8 (PMC6311901; doi:10.1186/s12864-018-5275-8)
Supplement: Supplementary file 3 — Raw data for mouse. (ZIP 5080 kb) [file 12864_2018_5275_MOESM3_ESM.zip › raw_mouse/2_mouse_class.txt]

ENSMUST00000130875.7_1810058I24RIK-003	trans-lncRNA
ENSMUST00000201653.1_CCT6A-003	trans-lncRNA
ENSMUST00000131787.1_2410006H16RIK-001	trans-lncRNA
ENSMUST00000128960.1_BRIP1OS-001	trans-lncRNA
ENSMUST00000196492.2_GM42860-001	trans-lncRNA
ENSMUST00000122365.1_GM28037-001	trans-lncRNA
ENSMUST00000201927.1_CCT6A-006	trans-lncRNA
ENSMUST00000189909.6_ZFAS1-001	trans-lncRNA
ENSMUST00000191652.1_GM37158-001	trans-lncRNA
ENSMUST00000185587.1_GM29084-001	trans-lncRNA
ENSMUST00000193809.1_TUG1-005	trans-lncRNA
ENSMUST00000184126.2_2310009A05RIK-001	trans-lncRNA
ENSMUST00000201414.3_CCT6A-001	trans-lncRNA
ENSMUST00000031402.11_CCT6A-201	trans-lncRNA
ENSMUST00000191396.1_2010320M18RIK-001	trans-lncRNA
ENSMUST00000152147.7_1810058I24RIK-001	trans-lncRNA
ENSMUST00000077874.14_PTPMT1-201	trans-lncRNA
ENSMUST00000168978.1_GM20427-001	trans-lncRNA
ENSMUST00000210130.1_GM45627-001	trans-lncRNA
ENSMUST00000130912.2_TCTN2-006	trans-lncRNA
ENSMUST00000111461.10_PTPMT1-001	trans-lncRNA
ENSMUST00000211642.1_GM45322-001	trans-lncRNA
ENSMUST00000090779.3_GM20634-001	trans-lncRNA
ENSMUST00000200473.1_GM42427-001	trans-lncRNA
ENSMUST00000188038.2_GM37494-003	trans-lncRNA
ENSMUST00000202854.3_CCT6A-002	trans-lncRNA
ENSMUST00000128571.1_2010204K13RIK-001	trans-lncRNA
ENSMUST00000214037.1_RP23-320D23.6-001	trans-lncRNA
ENSMUST00000199958.1_GM43305-001	trans-lncRNA
ENSMUST00000136110.1_1810058I24RIK-002	trans-lncRNA
ENSMUST00000198984.4_AI506816-003	trans-lncRNA
ENSMUST00000125841.2_ZFAS1-003	trans-lncRNA
ENSMUST00000199941.4_AI506816-001	trans-lncRNA
ENSMUST00000168012.2_1110002L01RIK-001	trans-lncRNA
ENSMUST00000145859.2_ZFAS1-004	trans-lncRNA
ENSMUST00000133808.1_C330006A16RIK-001	trans-lncRNA
ENSMUST00000159404.7_GAS5-015	trans-lncRNA
ENSMUST00000141090.7_SNHG3-003	trans-lncRNA
ENSMUST00000181570.1_GPR137B-PS-201	trans-lncRNA
ENSMUST00000198856.1_GM43549-001	trans-lncRNA
ENSMUST00000202466.3_CCT6A-005	trans-lncRNA
ENSMUST00000180149.1_1110002L01RIK-003	trans-lncRNA
ENSMUST00000185272.1_SNHG14-011	ribo-lncRNA
ENSMUST00000189045.1_5031425E22RIK-004	ribo-lncRNA
ENSMUST00000194275.1_GM37758-001	ribo-lncRNA
ENSMUST00000204047.2_1600020E01RIK-005	ribo-lncRNA
ENSMUST00000176921.1_RAB26OS-001	ribo-lncRNA
ENSMUST00000181574.5_2700038G22RIK-001	ribo-lncRNA
ENSMUST00000181482.1_GM26782-201	ribo-lncRNA
ENSMUST00000176549.1_GM28727-001	ribo-lncRNA
ENSMUST00000217460.1_RP24-175C20.10-001	ribo-lncRNA
ENSMUST00000186531.1_2810013P06RIK-001	ribo-lncRNA
ENSMUST00000210752.1_2500002B13RIK-002	ribo-lncRNA
ENSMUST00000185424.1_A930005H10RIK-002	ribo-lncRNA
ENSMUST00000202469.1_GM42887-001	ribo-lncRNA
ENSMUST00000179643.7_RAB10OS-002	ribo-lncRNA
ENSMUST00000197222.1_GM43078-001	ribo-lncRNA
ENSMUST00000140405.8_TMEM134-006	ribo-lncRNA
ENSMUST00000186431.6_GM6712-001	ribo-lncRNA
ENSMUST00000038450.1_4632404H12RIK-001	ribo-lncRNA
ENSMUST00000173900.1_A930015D03RIK-001	ribo-lncRNA
ENSMUST00000197153.1_AI506816-002	ribo-lncRNA
ENSMUST00000196545.1_GM43695-001	ribo-lncRNA
ENSMUST00000194711.1_GM37917-001	ribo-lncRNA
ENSMUST00000206155.1_SNHG1-001	ribo-lncRNA
ENSMUST00000197120.1_GM42566-001	ribo-lncRNA
ENSMUST00000124246.3_GT(ROSA)26SOR-002	ribo-lncRNA
ENSMUST00000170103.2_GM17251-001	ribo-lncRNA
ENSMUST00000197996.1_GM43520-001	ribo-lncRNA
ENSMUST00000195726.1_GM37404-001	ribo-lncRNA
ENSMUST00000173070.7_1110038B12RIK-002	ribo-lncRNA
ENSMUST00000180563.8_SNHG5-001	ribo-lncRNA
ENSMUST00000182742.1_SNHG6-002	ribo-lncRNA
ENSMUST00000181587.1_1810014B01RIK-201	ribo-lncRNA
ENSMUST00000181149.1_B230354K17RIK-201	ribo-lncRNA
ENSMUST00000190415.1_BC002059-001	ribo-lncRNA
ENSMUST00000155621.2_PTPMT1-002	ribo-lncRNA
ENSMUST00000126926.1_GM15417-001	ribo-lncRNA
ENSMUST00000152790.7_2010001A14RIK-001	ribo-lncRNA
ENSMUST00000135037.7_2810001G20RIK-001	ribo-lncRNA
ENSMUST00000149940.1_MIR22HG-001	ribo-lncRNA
ENSMUST00000094769.10_9930104L06RIK-003	ribo-lncRNA
ENSMUST00000180974.1_C920006O11RIK-001	ribo-lncRNA
ENSMUST00000183087.1_BVHT-001	ribo-lncRNA
ENSMUST00000155691.1_4933421O10RIK-001	ribo-lncRNA
ENSMUST00000206838.1_GM45051-001	ribo-lncRNA
ENSMUST00000185414.1_2610306M01RIK-001	ribo-lncRNA
ENSMUST00000194067.1_GM38279-001	ribo-lncRNA
ENSMUST00000152600.1_GM15344-001	ribo-lncRNA
ENSMUST00000214845.1_CAAA01180111.2-001	ribo-lncRNA
ENSMUST00000182580.7_SNHG6-001	ribo-lncRNA
ENSMUST00000184181.1_1500015A07RIK-002	ribo-lncRNA
ENSMUST00000123087.7_SP3OS-001	ribo-lncRNA
ENSMUST00000199072.1_GM43672-001	ribo-lncRNA
ENSMUST00000186444.1_2810414N06RIK-001	ribo-lncRNA
ENSMUST00000105311.3_GM6712-201	ribo-lncRNA
ENSMUST00000172526.1_BC051226-001	ribo-lncRNA
ENSMUST00000188260.6_A930005H10RIK-005	ribo-lncRNA
ENSMUST00000212180.1_RP24-122D14.3-001	ribo-lncRNA
ENSMUST00000180601.5_9230114K14RIK-001	ribo-lncRNA
ENSMUST00000180465.7_4930480K23RIK-201	ribo-lncRNA
ENSMUST00000120155.2_GM13320-001	ribo-lncRNA
ENSMUST00000209166.1_2310010J17RIK-003	ribo-lncRNA
ENSMUST00000198677.1_GM42428-001	ribo-lncRNA
ENSMUST00000176760.1_GM20632-001	ribo-lncRNA
ENSMUST00000182872.2_SNHG5-007	ribo-lncRNA
ENSMUST00000186480.1_ZBTB11OS1-001	ribo-lncRNA
ENSMUST00000144796.1_B130055M24RIK-001	ribo-lncRNA
ENSMUST00000174464.1_1110038B12RIK-007	ribo-lncRNA
ENSMUST00000195987.1_GM43590-001	ribo-lncRNA
ENSMUST00000154085.1_KANTR-004	ribo-lncRNA
ENSMUST00000153474.8_SNHG12-002	ribo-lncRNA
ENSMUST00000182639.1_GM1976-001	ribo-lncRNA
ENSMUST00000152313.1_2810002D19RIK-001	ribo-lncRNA
ENSMUST00000144705.7_SNHG12-001	ribo-lncRNA
ENSMUST00000194529.1_GM38194-001	ribo-lncRNA
ENSMUST00000174530.1_GM21989-001	ribo-lncRNA
ENSMUST00000159663.7_GAS5-002	ribo-lncRNA
ENSMUST00000146195.1_SP3OS-003	ribo-lncRNA
ENSMUST00000150749.1_2810408I11RIK-001	ribo-lncRNA
ENSMUST00000190930.1_2900093K20RIK-001	ribo-lncRNA
ENSMUST00000134966.1_GM12668-001	ribo-lncRNA
ENSMUST00000193604.1_1700054O19RIK-001	ribo-lncRNA
ENSMUST00000181502.1_GM17586-201	ribo-lncRNA
ENSMUST00000128026.1_2500004C02RIK-001	ribo-lncRNA
ENSMUST00000124320.1_GM16222-001	ribo-lncRNA
ENSMUST00000209898.1_RP24-571A14.6-003	ribo-lncRNA
ENSMUST00000159706.7_GAS5-007	ribo-lncRNA
ENSMUST00000156081.1_GM12840-001	ribo-lncRNA
ENSMUST00000133550.1_D330023K18RIK-001	ribo-lncRNA
ENSMUST00000193239.1_GM37767-001	ribo-lncRNA
ENSMUST00000186472.1_1810044D09RIK-001	ribo-lncRNA
ENSMUST00000150084.1_GM16344-001	ribo-lncRNA
ENSMUST00000190699.1_2810402E24RIK-001	ribo-lncRNA
ENSMUST00000196466.1_SNHG8-001	ribo-lncRNA
ENSMUST00000190120.1_1700052K11RIK-001	ribo-lncRNA
ENSMUST00000202542.1_GM20186-001	ribo-lncRNA
ENSMUST00000196463.1_GM43238-001	ribo-lncRNA
ENSMUST00000196262.1_A430073D23RIK-001	ribo-lncRNA
ENSMUST00000146868.1_4833417C18RIK-001	ribo-lncRNA
ENSMUST00000131642.1_GM12319-001	ribo-lncRNA
ENSMUST00000147762.7_SNHG15-003	ribo-lncRNA
ENSMUST00000180477.1_A430046D13RIK-201	ribo-lncRNA
ENSMUST00000136690.2_3110056K07RIK-002	ribo-lncRNA
ENSMUST00000208775.1_GM45090-001	ribo-lncRNA
ENSMUST00000186337.1_GM29055-001	ribo-lncRNA
ENSMUST00000209929.1_GM45553-001	ribo-lncRNA
ENSMUST00000209449.1_1300002E11RIK-007	ribo-lncRNA
ENSMUST00000139612.1_GM15706-001	ribo-lncRNA
ENSMUST00000213811.1_RP24-236E2.3-001	ribo-lncRNA
ENSMUST00000180820.7_TMEM147OS-001	ribo-lncRNA
ENSMUST00000180624.1_GM4262-201	ribo-lncRNA
ENSMUST00000182811.1_SNHG20-006	ribo-lncRNA
ENSMUST00000202544.1_GM20559-003	ribo-lncRNA
ENSMUST00000152943.7_SNHG3-001	ribo-lncRNA
ENSMUST00000200022.1_GM43041-001	ribo-lncRNA
ENSMUST00000144166.7_GM13166-001	ribo-lncRNA
ENSMUST00000174173.1_1110038B12RIK-003	ribo-lncRNA
ENSMUST00000190033.2_SNHG5-008	ribo-lncRNA
ENSMUST00000146938.1_GM16124-001	ribo-lncRNA
ENSMUST00000205825.1_SNHG1-016	ribo-lncRNA
ENSMUST00000132564.1_GM15287-001	ribo-lncRNA
ENSMUST00000182498.7_SNHG6-003	ribo-lncRNA
ENSMUST00000151374.1_SNHG3-002	ribo-lncRNA
ENSMUST00000181045.7_4933404O12RIK-001	ribo-lncRNA
ENSMUST00000209823.1_GM42031-001	ribo-lncRNA
ENSMUST00000161706.1_SNHG9-001	ribo-lncRNA
ENSMUST00000180879.7_2900076A07RIK-003	ribo-lncRNA
ENSMUST00000201032.1_GM20559-006	ribo-lncRNA
ENSMUST00000174321.1_BC051226-003	ribo-lncRNA
ENSMUST00000137970.7_4933431E20RIK-005	ribo-lncRNA
ENSMUST00000191660.1_GM38166-001	ribo-lncRNA
ENSMUST00000190080.6_TRERF1-001	ribo-lncRNA
ENSMUST00000150388.1_GM28052-001	ribo-lncRNA
ENSMUST00000209164.1_2310010J17RIK-002	ribo-lncRNA
ENSMUST00000186535.1_DUBR-002	ribo-lncRNA
ENSMUST00000202262.1_CCT6A-004	ribo-lncRNA
ENSMUST00000203249.2_1810059H22RIK-005	ribo-lncRNA
ENSMUST00000129364.1_ZFP335OS-001	ribo-lncRNA
ENSMUST00000172910.1_CRYBG3-001	ribo-lncRNA
ENSMUST00000197084.1_GM43511-001	ribo-lncRNA
ENSMUST00000146337.2_4933431E20RIK-010	ribo-lncRNA
ENSMUST00000149090.1_SPATA5L1-001	ribo-lncRNA
ENSMUST00000150556.1_PTPMT1-004	ribo-lncRNA
ENSMUST00000145046.7_9930104L06RIK-001	ribo-lncRNA
ENSMUST00000129191.7_E130307A14RIK-004	ribo-lncRNA
ENSMUST00000178074.7_RAB10OS-001	ribo-lncRNA
ENSMUST00000181664.7_SNHG4-001	ribo-lncRNA
ENSMUST00000153817.7_GM12976-002	ribo-lncRNA
ENSMUST00000181931.2_GM10524-001	ribo-lncRNA
ENSMUST00000147425.1_1700020I14RIK-002	ribo-lncRNA
ENSMUST00000197379.1_GM10416-001	ribo-lncRNA
ENSMUST00000162558.7_GAS5-001	ribo-lncRNA
ENSMUST00000210917.1_GM45248-002	ribo-lncRNA
ENSMUST00000181873.7_5430416N02RIK-001	ribo-lncRNA
ENSMUST00000149822.1_SNHG20-001	ribo-lncRNA
ENSMUST00000195400.1_GM37954-001	ribo-lncRNA
ENSMUST00000159438.7_GAS5-024	ribo-lncRNA
ENSMUST00000143587.1_ZFAS1-005	ribo-lncRNA
ENSMUST00000176296.1_B130034C11RIK-002	ribo-lncRNA
ENSMUST00000160429.7_GAS5-014	ribo-lncRNA
ENSMUST00000186474.1_2410022M11RIK-001	ribo-lncRNA
ENSMUST00000212145.1_RP24-122D14.3-002	ribo-lncRNA
ENSMUST00000120364.1_DANCR-001	ribo-lncRNA
ENSMUST00000176134.1_5430405H02RIK-002	ribo-lncRNA
ENSMUST00000124818.1_SNHG15-004	ribo-lncRNA
ENSMUST00000205178.1_GM44044-001	ribo-lncRNA
ENSMUST00000181191.1_A330069E16RIK-201	ribo-lncRNA
ENSMUST00000180671.1_GM4419-201	ribo-lncRNA
ENSMUST00000212411.1_RP23-115O21.3-001	ribo-lncRNA
ENSMUST00000124975.1_GM13166-003	ribo-lncRNA
ENSMUST00000139718.8_TMEM134-013	ribo-lncRNA
ENSMUST00000201128.1_D5ERTD605E-001	ribo-lncRNA
ENSMUST00000145400.7_GM15417-003	ribo-lncRNA
ENSMUST00000098916.2_GM10699-001	ribo-lncRNA
ENSMUST00000100370.1_1700001L05RIK-003	ribo-lncRNA
ENSMUST00000182232.7_SNHG5-002	ribo-lncRNA
ENSMUST00000182863.1_GM5914-001	ribo-lncRNA
ENSMUST00000192413.1_GM4430-001	ribo-lncRNA
ENSMUST00000181640.1_LPPOS-201	ribo-lncRNA
ENSMUST00000135512.2_4933431E20RIK-009	ribo-lncRNA
ENSMUST00000181416.8_PVT1-005	ribo-lncRNA
ENSMUST00000181225.1_1110019D14RIK-002	ribo-lncRNA
ENSMUST00000131129.1_R74862-002	ribo-lncRNA
ENSMUST00000181224.1_AU020206-001	ribo-lncRNA
ENSMUST00000123544.1_MAP2K3OS-001	ribo-lncRNA
ENSMUST00000197762.1_GM8066-001	ribo-lncRNA
ENSMUST00000140087.1_GM15788-002	ribo-lncRNA
ENSMUST00000132378.1_2010001A14RIK-002	ribo-lncRNA
ENSMUST00000136127.1_SNHG3-006	ribo-lncRNA
ENSMUST00000197965.1_9130604C24RIK-001	ribo-lncRNA
ENSMUST00000183905.7_LOCKD-002	ribo-lncRNA
ENSMUST00000130952.7_TRMT61B-001	ribo-lncRNA
ENSMUST00000208046.1_GM45109-002	ribo-lncRNA
ENSMUST00000197148.1_GM17501-002	ribo-lncRNA
ENSMUST00000160420.7_9930104L06RIK-002	ribo-lncRNA
ENSMUST00000159006.1_HOTAIRM1-002	ribo-lncRNA
ENSMUST00000193240.1_GM34267-001	ribo-lncRNA
ENSMUST00000181837.2_1700113A16RIK-001	ribo-lncRNA
ENSMUST00000143260.1_PLATR25-001	ribo-lncRNA
ENSMUST00000152784.7_GM11423-001	ribo-lncRNA
ENSMUST00000145438.1_SNHG20-002	ribo-lncRNA
ENSMUST00000181536.2_SNHG18-001	ribo-lncRNA
ENSMUST00000159544.2_GT(ROSA)26SOR-003	ribo-lncRNA
ENSMUST00000123117.1_GM21984-001	ribo-lncRNA
ENSMUST00000124298.1_6330418K02RIK-001	ribo-lncRNA
ENSMUST00000184678.1_1500015A07RIK-001	ribo-lncRNA
ENSMUST00000178331.7_RAB10OS-008	ribo-lncRNA
ENSMUST00000151331.1_SNHG17-005	ribo-lncRNA
ENSMUST00000135825.8_D030028A08RIK-002	ribo-lncRNA
ENSMUST00000198461.1_AI506816-004	ribo-lncRNA
ENSMUST00000212899.1_RP24-286J21.7-001	ribo-lncRNA
ENSMUST00000184587.3_1810026B05RIK-008	ribo-lncRNA
ENSMUST00000137343.7_SNHG12-006	ribo-lncRNA
ENSMUST00000134195.2_GM29247-001	ribo-lncRNA
ENSMUST00000200694.3_GM43809-001	ribo-lncRNA
ENSMUST00000202826.1_PEG13-001	ribo-lncRNA
ENSMUST00000154194.1_1700123M08RIK-002	ribo-lncRNA
ENSMUST00000137579.3_TMEM134-012	ribo-lncRNA
ENSMUST00000162289.7_GAS5-012	ribo-lncRNA
ENSMUST00000133766.1_A730017L22RIK-002	ribo-lncRNA
ENSMUST00000215667.1_BC048559-002	ribo-lncRNA
ENSMUST00000206967.1_GM20274-001	ribo-lncRNA
ENSMUST00000128914.1_GM15912-001	ribo-lncRNA
ENSMUST00000204288.1_GM44386-001	ribo-lncRNA
ENSMUST00000198527.1_4632415L05RIK-001	ribo-lncRNA
ENSMUST00000185351.1_1700008J07RIK-001	ribo-lncRNA
ENSMUST00000192863.1_2900097C17RIK-001	ribo-lncRNA
ENSMUST00000186016.1_4933411E06RIK-001	ribo-lncRNA
ENSMUST00000147722.1_GM16211-001	ribo-lncRNA
ENSMUST00000192993.1_GM37110-001	ribo-lncRNA
ENSMUST00000176016.1_AA465934-003	ribo-lncRNA
ENSMUST00000211086.1_GM45311-001	ribo-lncRNA
ENSMUST00000199438.1_GM43778-001	ribo-lncRNA
ENSMUST00000146010.2_EPB41L4AOS-001	ribo-lncRNA
ENSMUST00000187415.1_GM28512-001	ribo-lncRNA
ENSMUST00000208332.1_GM45022-001	ribo-lncRNA
ENSMUST00000132470.1_GM11261-002	ribo-lncRNA
ENSMUST00000180779.1_5430416N02RIK-002	ribo-lncRNA
ENSMUST00000209940.1_GM38947-001	ribo-lncRNA
ENSMUST00000084725.5_D330041H03RIK-201	ribo-lncRNA
ENSMUST00000134436.1_GM11525-001	ribo-lncRNA
ENSMUST00000166107.1_AY512931-201	ribo-lncRNA
ENSMUST00000192860.1_GM37214-001	ribo-lncRNA
ENSMUST00000190028.6_1810026B05RIK-002	ribo-lncRNA
ENSMUST00000193082.1_GM37086-001	ribo-lncRNA
ENSMUST00000181529.1_GM26610-201	ribo-lncRNA
ENSMUST00000193241.1_GM37567-001	ribo-lncRNA
ENSMUST00000204247.1_GM44087-001	ribo-lncRNA
ENSMUST00000137603.1_4930511M06RIK-002	ribo-lncRNA
ENSMUST00000180896.7_1600020E01RIK-001	ribo-lncRNA
ENSMUST00000198509.1_SNHG8-003	ribo-lncRNA
ENSMUST00000203858.1_D830050J10RIK-002	ribo-lncRNA
ENSMUST00000155550.1_GM16230-001	ribo-lncRNA
ENSMUST00000181800.1_1110046J04RIK-002	ribo-lncRNA
ENSMUST00000132219.1_GM11851-001	ribo-lncRNA
ENSMUST00000182819.7_SNHG6-004	ribo-lncRNA
ENSMUST00000203044.2_GM44206-001	ribo-lncRNA
ENSMUST00000134527.1_SNHG15-001	ribo-lncRNA
ENSMUST00000188163.1_2900009J06RIK-001	ribo-lncRNA
ENSMUST00000201818.1_GM19265-001	ribo-lncRNA
ENSMUST00000136376.1_FBXL12OS-001	ribo-lncRNA
ENSMUST00000161383.2_GM10125-004	ribo-lncRNA
ENSMUST00000155976.1_GM15614-001	ribo-lncRNA
ENSMUST00000203620.1_GM44206-002	ribo-lncRNA
ENSMUST00000187421.6_1810026B05RIK-007	ribo-lncRNA
ENSMUST00000209101.1_GM15396-001	ribo-lncRNA
ENSMUST00000195799.1_4933431K14RIK-001	ribo-lncRNA
ENSMUST00000181397.1_GM16386-201	ribo-lncRNA
ENSMUST00000209344.1_GM36445-004	ribo-lncRNA
ENSMUST00000142533.1_GM12279-001	ribo-lncRNA
ENSMUST00000197172.4_1700113A16RIK-002	ribo-lncRNA
ENSMUST00000159890.7_GAS5-005	ribo-lncRNA
ENSMUST00000150312.1_9130204K15RIK-001	ribo-lncRNA
ENSMUST00000179924.7_RAB10OS-010	ribo-lncRNA
ENSMUST00000144232.7_MKLN1OS-003	ribo-lncRNA
ENSMUST00000176215.1_RAB26OS-002	ribo-lncRNA
ENSMUST00000131345.7_4933431E20RIK-001	ribo-lncRNA
ENSMUST00000148807.8_TMEM134-011	ribo-lncRNA
ENSMUST00000151921.7_E130307A14RIK-002	ribo-lncRNA
ENSMUST00000129379.1_GM11767-001	ribo-lncRNA
ENSMUST00000168897.1_GM17103-001	ribo-lncRNA
ENSMUST00000182956.7_PVT1-001	ribo-lncRNA
ENSMUST00000147487.1_B130055M24RIK-002	ribo-lncRNA
ENSMUST00000143836.7_MEG3-003	ribo-lncRNA
ENSMUST00000196532.1_GM43836-001	ribo-lncRNA
ENSMUST00000167415.7_GT(ROSA)26SOR-004	ribo-lncRNA
ENSMUST00000182770.7_RIAN-002	ribo-lncRNA
ENSMUST00000149246.7_2410018L13RIK-002	ribo-lncRNA
ENSMUST00000181189.2_2310010J17RIK-001	ribo-lncRNA
ENSMUST00000145971.1_E130307A14RIK-007	ribo-lncRNA
ENSMUST00000136862.7_E130307A14RIK-011	ribo-lncRNA
ENSMUST00000181960.2_1300002E11RIK-002	ribo-lncRNA
ENSMUST00000189386.1_2310040G24RIK-001	ribo-lncRNA
ENSMUST00000183297.7_PVT1-003	ribo-lncRNA
ENSMUST00000186597.1_GM10138-001	ribo-lncRNA
ENSMUST00000181259.7_D330041H03RIK-003	ribo-lncRNA
ENSMUST00000181214.2_2610203C20RIK-002	ribo-lncRNA
ENSMUST00000176201.1_GM20707-001	ribo-lncRNA
ENSMUST00000215356.1_1700048O20RIK-002	ribo-lncRNA
ENSMUST00000129245.7_MEG3-005	ribo-lncRNA
ENSMUST00000211969.1_RP24-178J22.1-001	ribo-lncRNA
ENSMUST00000145042.1_5930430L01RIK-001	ribo-lncRNA
ENSMUST00000180432.8_PVT1-004	ribo-lncRNA
ENSMUST00000143821.1_A430018G15RIK-001	ribo-lncRNA
ENSMUST00000127555.1_TMEM134-007	ribo-lncRNA
ENSMUST00000184504.1_LOCKD-005	ribo-lncRNA
ENSMUST00000185650.1_SNHG4-004	ribo-lncRNA
ENSMUST00000161461.7_GAS5-004	ribo-lncRNA
ENSMUST00000174338.1_GM20544-001	ribo-lncRNA
ENSMUST00000180958.1_GM17690-001	ribo-lncRNA
ENSMUST00000204738.2_1600020E01RIK-003	ribo-lncRNA
ENSMUST00000135257.8_TMEM134-015	ribo-lncRNA
ENSMUST00000038032.4_5033430I15RIK-001	ribo-lncRNA
ENSMUST00000146227.7_5530601H04RIK-011	ribo-lncRNA
ENSMUST00000152342.2_GM44641-001	ribo-lncRNA
ENSMUST00000181034.1_C330013E15RIK-201	ribo-lncRNA
ENSMUST00000185820.6_TCTN2-001	ribo-lncRNA
ENSMUST00000205852.1_SNHG1-013	ribo-lncRNA
ENSMUST00000146671.7_GM13166-002	ribo-lncRNA
ENSMUST00000183083.7_BVHT-002	ribo-lncRNA
ENSMUST00000214560.1_00R_PGAP2-027	ribo-lncRNA
ENSMUST00000206113.1_SNHG1-006	ribo-lncRNA
ENSMUST00000177150.1_AA465934-002	ribo-lncRNA
ENSMUST00000167899.2_GM17484-001	ribo-lncRNA
ENSMUST00000140267.8_TMEM134-001	ribo-lncRNA
ENSMUST00000188852.1_1700097N02RIK-001	ribo-lncRNA
ENSMUST00000197362.1_GM42634-001	ribo-lncRNA
ENSMUST00000209493.1_GM6658-001	ribo-lncRNA
ENSMUST00000214777.1_1700048O20RIK-001	ribo-lncRNA
ENSMUST00000209142.1_RP23-75I5.1-001	ribo-lncRNA
ENSMUST00000182758.1_GM2694-007	ribo-lncRNA
ENSMUST00000142712.1_2410080I02RIK-001	ribo-lncRNA
ENSMUST00000180698.1_2810029C07RIK-201	ribo-lncRNA
ENSMUST00000136051.1_GM11423-002	ribo-lncRNA
ENSMUST00000137463.7_GM14230-001	ribo-lncRNA
ENSMUST00000162890.1_0610040B10RIK-002	ribo-lncRNA
ENSMUST00000180836.7_2810429I04RIK-005	ribo-lncRNA
ENSMUST00000136454.1_APPBP2OS-001	ribo-lncRNA
ENSMUST00000189625.1_1700030C10RIK-001	ribo-lncRNA
ENSMUST00000197551.1_2700038G22RIK-002	ribo-lncRNA
ENSMUST00000144366.7_5530601H04RIK-016	ribo-lncRNA
ENSMUST00000163493.2_2810468N07RIK-001	ribo-lncRNA
ENSMUST00000132559.1_HOTAIRM1-001	ribo-lncRNA
ENSMUST00000182075.7_PVT1-006	ribo-lncRNA
ENSMUST00000065709.11_GAS5-023	ribo-lncRNA
ENSMUST00000181809.1_GM4349-001	ribo-lncRNA
ENSMUST00000180951.2_D130017N08RIK-002	ribo-lncRNA
ENSMUST00000152125.7_SNHG17-006	ribo-lncRNA
ENSMUST00000197095.4_4933404O12RIK-004	ribo-lncRNA
ENSMUST00000181137.1_4930526L06RIK-001	ribo-lncRNA
ENSMUST00000123462.7_A230072C01RIK-001	ribo-lncRNA
ENSMUST00000181527.1_RIAN-004	ribo-lncRNA
ENSMUST00000202033.1_GM43809-002	ribo-lncRNA
ENSMUST00000203964.1_GM44183-001	ribo-lncRNA
ENSMUST00000154354.1_2610507I01RIK-001	ribo-lncRNA
ENSMUST00000138592.1_SNHG17-008	ribo-lncRNA
ENSMUST00000163781.1_9330020H09RIK-001	ribo-lncRNA
ENSMUST00000190235.1_GM2415-004	ribo-lncRNA
ENSMUST00000124738.1_GM12992-002	ribo-lncRNA
ENSMUST00000184319.1_2310009A05RIK-002	ribo-lncRNA
ENSMUST00000174754.7_4930481A15RIK-003	ribo-lncRNA
ENSMUST00000149830.7_E130307A14RIK-005	ribo-lncRNA
ENSMUST00000174714.7_1110038B12RIK-004	ribo-lncRNA
ENSMUST00000207577.1_RP24-120F8.1-001	ribo-lncRNA
ENSMUST00000135421.7_2410018L13RIK-003	ribo-lncRNA
ENSMUST00000180690.1_2500002B13RIK-001	ribo-lncRNA
ENSMUST00000138486.1_GM14005-005	ribo-lncRNA
ENSMUST00000183215.7_RIAN-010	ribo-lncRNA
ENSMUST00000185486.1_GM28875-001	noribo-lncRNA
ENSMUST00000159268.1_GM16302-001	noribo-lncRNA
ENSMUST00000141390.1_GM15499-001	noribo-lncRNA
ENSMUST00000193851.1_GM37064-001	noribo-lncRNA
ENSMUST00000197171.1_C130083M11RIK-001	noribo-lncRNA
ENSMUST00000193902.1_GM4430-001	noribo-lncRNA
ENSMUST00000181133.2_1700030M09RIK-002	noribo-lncRNA
ENSMUST00000181242.1_GM26870-201	noribo-lncRNA
ENSMUST00000202850.1_GM43294-001	noribo-lncRNA
ENSMUST00000198544.1_GM43328-001	noribo-lncRNA
ENSMUST00000203974.1_A430010J10RIK-003	noribo-lncRNA
ENSMUST00000185303.1_GM28370-001	noribo-lncRNA
ENSMUST00000133648.1_GM13977-001	noribo-lncRNA
ENSMUST00000204543.1_GM44369-001	noribo-lncRNA
ENSMUST00000147449.1_GM15541-001	noribo-lncRNA
ENSMUST00000205280.1_GM44894-001	noribo-lncRNA
ENSMUST00000205260.1_4930429H19RIK-001	noribo-lncRNA
ENSMUST00000191922.1_GM37926-001	noribo-lncRNA
ENSMUST00000203809.1_GM43994-001	noribo-lncRNA
ENSMUST00000195455.1_GM37091-001	noribo-lncRNA
ENSMUST00000195674.1_BC002189-001	noribo-lncRNA
ENSMUST00000125829.1_GM15729-001	noribo-lncRNA
ENSMUST00000210109.1_GM45520-001	noribo-lncRNA
ENSMUST00000203092.1_GM44250-001	noribo-lncRNA
ENSMUST00000186708.1_GM29443-002	noribo-lncRNA
ENSMUST00000195938.1_GM43606-001	noribo-lncRNA
ENSMUST00000180411.2_GM17491-001	noribo-lncRNA
ENSMUST00000194364.1_GM38192-001	noribo-lncRNA
ENSMUST00000211468.1_GM45501-001	noribo-lncRNA
ENSMUST00000209894.1_GM45561-001	noribo-lncRNA
ENSMUST00000203845.1_GM44007-001	noribo-lncRNA
ENSMUST00000173141.1_GM20546-001	noribo-lncRNA
ENSMUST00000205074.1_GM43908-001	noribo-lncRNA
ENSMUST00000181186.1_GM26547-201	noribo-lncRNA
ENSMUST00000195413.1_GM38384-001	noribo-lncRNA
ENSMUST00000140380.1_GM11672-001	noribo-lncRNA
ENSMUST00000193250.1_GM37111-001	noribo-lncRNA
ENSMUST00000211992.1_RP23-98C9.5-001	noribo-lncRNA
ENSMUST00000198198.1_GM43063-001	noribo-lncRNA
ENSMUST00000194989.1_GM37761-001	noribo-lncRNA
ENSMUST00000186713.1_GM28959-001	noribo-lncRNA
ENSMUST00000181302.1_GM26609-201	noribo-lncRNA
ENSMUST00000171743.7_TMEM134-202	noribo-lncRNA
ENSMUST00000155836.1_GM12280-001	noribo-lncRNA
ENSMUST00000204883.1_GM44200-001	noribo-lncRNA
ENSMUST00000130659.7_GM12940-002	noribo-lncRNA
ENSMUST00000187850.1_GM43190-001	noribo-lncRNA
ENSMUST00000162268.1_9130204K15RIK-004	noribo-lncRNA
ENSMUST00000213573.1_RP23-438P19.7-001	noribo-lncRNA
ENSMUST00000207005.1_BC060293-001	noribo-lncRNA
ENSMUST00000204899.1_GM43980-001	noribo-lncRNA
ENSMUST00000214634.1_RP23-128C4.4-001	noribo-lncRNA
ENSMUST00000182727.1_GM27010-001	noribo-lncRNA
ENSMUST00000207066.1_GM45088-001	noribo-lncRNA
ENSMUST00000194131.1_GM38383-001	noribo-lncRNA
ENSMUST00000161006.1_1700023H06RIK-001	noribo-lncRNA
ENSMUST00000197999.1_GM42681-001	noribo-lncRNA
ENSMUST00000181605.1_9530082P21RIK-203	noribo-lncRNA
ENSMUST00000192296.1_GM38271-001	noribo-lncRNA
ENSMUST00000195351.1_GM37963-001	noribo-lncRNA
ENSMUST00000204387.1_GM44189-001	noribo-lncRNA
ENSMUST00000206710.1_GM45033-001	noribo-lncRNA
ENSMUST00000194706.1_GM7292-001	noribo-lncRNA
ENSMUST00000195445.1_GM37144-001	noribo-lncRNA
ENSMUST00000181620.2_D930016D06RIK-003	noribo-lncRNA
ENSMUST00000089534.5_GM7293-001	noribo-lncRNA
ENSMUST00000200931.1_GM43150-001	noribo-lncRNA
ENSMUST00000192942.2_GM37276-001	noribo-lncRNA
ENSMUST00000067136.6_1700082M22RIK-001	noribo-lncRNA
ENSMUST00000195240.1_GM37724-001	noribo-lncRNA
ENSMUST00000183707.1_1500004A13RIK-002	noribo-lncRNA
ENSMUST00000138426.1_GM12953-001	noribo-lncRNA
ENSMUST00000191756.1_GM37646-001	noribo-lncRNA
ENSMUST00000193912.1_2900022M07RIK-001	noribo-lncRNA
ENSMUST00000213142.1_RP24-553E23.8-001	noribo-lncRNA
ENSMUST00000189404.1_GM28151-001	noribo-lncRNA
ENSMUST00000146314.1_GM15832-001	noribo-lncRNA
ENSMUST00000180825.1_GM26699-201	noribo-lncRNA
ENSMUST00000174808.1_MALAT1-005	noribo-lncRNA
ENSMUST00000205400.1_GM44509-001	noribo-lncRNA
ENSMUST00000208685.1_A930016O22RIK-001	noribo-lncRNA
ENSMUST00000195496.1_GM37676-001	noribo-lncRNA
ENSMUST00000176387.1_GM20712-001	noribo-lncRNA
ENSMUST00000199799.1_GM43604-001	noribo-lncRNA
ENSMUST00000191979.1_GM38075-001	noribo-lncRNA
ENSMUST00000195280.1_RP23-330G24.3-001	noribo-lncRNA
ENSMUST00000171173.1_GM17344-001	noribo-lncRNA
ENSMUST00000190938.1_GM28198-001	noribo-lncRNA
ENSMUST00000180844.1_GM26765-201	noribo-lncRNA
ENSMUST00000143016.1_GM12207-001	noribo-lncRNA
ENSMUST00000202387.1_GM43579-001	noribo-lncRNA
ENSMUST00000193542.2_GM37254-001	noribo-lncRNA
ENSMUST00000198616.1_GM43667-001	noribo-lncRNA
ENSMUST00000200675.1_GM43506-001	noribo-lncRNA
ENSMUST00000141174.1_GM14493-001	noribo-lncRNA
ENSMUST00000181462.1_GM26631-001	noribo-lncRNA
ENSMUST00000197729.1_GM43547-001	noribo-lncRNA
ENSMUST00000203956.1_2010008C14RIK-001	noribo-lncRNA
ENSMUST00000194316.1_GM36955-001	noribo-lncRNA
ENSMUST00000194336.1_GM17530-001	noribo-lncRNA
ENSMUST00000194058.1_GM38253-001	noribo-lncRNA
ENSMUST00000195723.1_GM37077-001	noribo-lncRNA
ENSMUST00000200070.1_GM43847-001	noribo-lncRNA
ENSMUST00000192994.1_GM37123-001	noribo-lncRNA
ENSMUST00000192689.1_A930004J17RIK-001	noribo-lncRNA
ENSMUST00000191877.1_GM38114-001	noribo-lncRNA
ENSMUST00000196660.1_GM36266-001	noribo-lncRNA
ENSMUST00000155997.1_GM14033-002	noribo-lncRNA
ENSMUST00000135857.1_GM11646-001	noribo-lncRNA
ENSMUST00000194247.1_GM38195-001	noribo-lncRNA
ENSMUST00000142289.1_GM13008-001	noribo-lncRNA
ENSMUST00000208692.1_GM44810-003	noribo-lncRNA
ENSMUST00000213634.1_RP23-228B2.5-001	noribo-lncRNA
ENSMUST00000200303.1_GM42840-001	noribo-lncRNA
ENSMUST00000186823.1_GM29371-001	noribo-lncRNA
ENSMUST00000181323.1_GM26669-201	noribo-lncRNA
ENSMUST00000203822.1_GM43863-001	noribo-lncRNA
ENSMUST00000198647.1_GM42967-001	noribo-lncRNA
ENSMUST00000185789.1_KCNQ1OT1-001	noribo-lncRNA
ENSMUST00000197090.1_GM43577-001	noribo-lncRNA
ENSMUST00000181398.2_GM43972-001	noribo-lncRNA
ENSMUST00000217258.1_RP23-130L13.2-001	noribo-lncRNA
ENSMUST00000187215.1_GM29331-001	noribo-lncRNA
ENSMUST00000213586.1_RP23-364M19.1-001	noribo-lncRNA
ENSMUST00000123834.1_GM12720-001	noribo-lncRNA
ENSMUST00000181241.1_GM26869-201	noribo-lncRNA
ENSMUST00000201412.1_GM43747-001	noribo-lncRNA
ENSMUST00000194858.1_GM19918-001	noribo-lncRNA
ENSMUST00000207742.1_GM45040-001	noribo-lncRNA
ENSMUST00000186876.1_GM29542-001	noribo-lncRNA
ENSMUST00000138539.1_GM15591-001	noribo-lncRNA
ENSMUST00000202491.1_GM43460-001	noribo-lncRNA
ENSMUST00000210611.1_GM45507-001	noribo-lncRNA
ENSMUST00000213140.1_RP23-104D6.4-001	noribo-lncRNA
ENSMUST00000099647.1_WT1OS-201	noribo-lncRNA
ENSMUST00000192826.1_GM37893-001	noribo-lncRNA
ENSMUST00000196216.1_GM42413-001	noribo-lncRNA
ENSMUST00000181718.1_GM26750-201	noribo-lncRNA
ENSMUST00000173314.1_MALAT1-002	noribo-lncRNA
ENSMUST00000123949.1_GM12264-001	noribo-lncRNA
ENSMUST00000201019.1_GM43775-001	noribo-lncRNA
ENSMUST00000207411.1_2900027M19RIK-001	noribo-lncRNA
ENSMUST00000205226.1_B130021K23RIK-001	noribo-lncRNA
ENSMUST00000189974.1_GM26510-002	noribo-lncRNA
ENSMUST00000193261.1_D130019J16RIK-001	noribo-lncRNA
ENSMUST00000143112.1_GM7616-001	noribo-lncRNA
ENSMUST00000087694.4_GM10351-001	noribo-lncRNA
ENSMUST00000188089.1_GM29585-003	noribo-lncRNA
ENSMUST00000197865.1_GM43056-001	noribo-lncRNA
ENSMUST00000198576.1_GM42769-001	noribo-lncRNA
ENSMUST00000197573.1_GM42797-001	noribo-lncRNA
ENSMUST00000191479.1_PLATR10-002	noribo-lncRNA
ENSMUST00000192176.1_GM37376-001	noribo-lncRNA
ENSMUST00000194661.1_GM26621-001	noribo-lncRNA
ENSMUST00000166593.1_GM17134-001	noribo-lncRNA
ENSMUST00000207808.1_GM44848-001	noribo-lncRNA
ENSMUST00000149452.1_GM16279-001	noribo-lncRNA
ENSMUST00000152987.1_GM11468-001	noribo-lncRNA
ENSMUST00000209358.1_GM45298-001	noribo-lncRNA
ENSMUST00000178699.1_GM21844-001	noribo-lncRNA
ENSMUST00000128925.1_4930556G01RIK-001	noribo-lncRNA
ENSMUST00000165676.1_GM17024-001	noribo-lncRNA
ENSMUST00000181022.1_GM26745-201	noribo-lncRNA
ENSMUST00000183834.1_GM27209-001	noribo-lncRNA
ENSMUST00000200652.1_GM43187-001	noribo-lncRNA
ENSMUST00000180757.1_GM26853-201	noribo-lncRNA
ENSMUST00000129441.7_GM11491-001	noribo-lncRNA
ENSMUST00000196080.1_GM43389-001	noribo-lncRNA
ENSMUST00000152375.1_GM13563-002	noribo-lncRNA
ENSMUST00000172037.1_GM17096-001	noribo-lncRNA
ENSMUST00000209540.1_RP24-464B16.1-001	noribo-lncRNA
ENSMUST00000125496.7_GM15962-002	noribo-lncRNA
ENSMUST00000181610.1_GM26880-201	noribo-lncRNA
ENSMUST00000201893.1_GM43123-001	noribo-lncRNA
ENSMUST00000173683.1_GM20529-001	noribo-lncRNA
ENSMUST00000150119.1_GM13632-001	noribo-lncRNA
ENSMUST00000199063.1_GM42629-001	noribo-lncRNA
ENSMUST00000199788.1_GM43756-001	noribo-lncRNA
ENSMUST00000188810.1_GM28901-001	noribo-lncRNA
ENSMUST00000206492.1_GM44777-001	noribo-lncRNA
ENSMUST00000156275.1_4933427J07RIK-001	noribo-lncRNA
ENSMUST00000194216.1_GM37795-001	noribo-lncRNA
ENSMUST00000193958.1_GM37788-001	noribo-lncRNA
ENSMUST00000174756.1_GM20463-001	noribo-lncRNA
ENSMUST00000192618.1_GM37822-001	noribo-lncRNA
ENSMUST00000212728.1_RP24-302M13.5-001	noribo-lncRNA
ENSMUST00000204148.1_GM44371-001	noribo-lncRNA
ENSMUST00000198035.1_GM42893-001	noribo-lncRNA
ENSMUST00000156965.1_GM15598-001	noribo-lncRNA
ENSMUST00000186993.1_SNHG17-009	noribo-lncRNA
ENSMUST00000128872.1_GM15535-002	noribo-lncRNA
ENSMUST00000193208.1_DLEU2-008	noribo-lncRNA
ENSMUST00000206417.1_GM44616-001	noribo-lncRNA
ENSMUST00000170933.1_GM17354-001	noribo-lncRNA
ENSMUST00000205492.1_GM44645-001	noribo-lncRNA
ENSMUST00000206358.1_AU020206-002	noribo-lncRNA
ENSMUST00000189960.1_1810026B05RIK-005	noribo-lncRNA
ENSMUST00000188966.1_GM28268-001	noribo-lncRNA
ENSMUST00000201325.1_GM42851-001	noribo-lncRNA
ENSMUST00000201770.1_GM42729-001	noribo-lncRNA
ENSMUST00000217109.1_RP23-314E23.2-001	noribo-lncRNA
ENSMUST00000133945.1_PLATR13-001	noribo-lncRNA
ENSMUST00000201584.1_GM42546-001	noribo-lncRNA
ENSMUST00000181637.1_GM26600-001	noribo-lncRNA
ENSMUST00000198212.1_GM42808-001	noribo-lncRNA
ENSMUST00000212199.1_RP23-431O7.8-001	noribo-lncRNA
ENSMUST00000169914.1_9130221H12RIK-201	noribo-lncRNA
ENSMUST00000194196.1_GM10048-201	noribo-lncRNA
ENSMUST00000190705.1_GM29325-001	noribo-lncRNA
ENSMUST00000128728.1_GM15690-001	noribo-lncRNA
ENSMUST00000197312.1_GM42535-001	noribo-lncRNA
ENSMUST00000163802.1_GM17139-001	noribo-lncRNA
ENSMUST00000208632.1_GM45236-001	noribo-lncRNA
ENSMUST00000186216.1_GM29237-001	noribo-lncRNA
ENSMUST00000192656.1_GM37335-001	noribo-lncRNA
ENSMUST00000143765.1_GM15884-001	noribo-lncRNA
ENSMUST00000198123.1_GM43444-001	noribo-lncRNA
ENSMUST00000191650.1_DLEU2-009	noribo-lncRNA
ENSMUST00000074808.2_9430002A10RIK-201	noribo-lncRNA
ENSMUST00000197572.1_GM42457-001	noribo-lncRNA
ENSMUST00000211955.1_RP24-200K10.1-001	noribo-lncRNA
ENSMUST00000146976.1_GM12744-001	noribo-lncRNA
ENSMUST00000187908.1_GM28364-001	noribo-lncRNA
ENSMUST00000202914.1_GM43791-001	noribo-lncRNA
ENSMUST00000206316.1_GM44553-001	noribo-lncRNA
ENSMUST00000174784.1_GM20417-001	noribo-lncRNA
ENSMUST00000191648.1_GM38224-001	noribo-lncRNA
ENSMUST00000202959.1_C030017G13RIK-001	noribo-lncRNA
ENSMUST00000193626.1_GM37612-001	noribo-lncRNA
ENSMUST00000192940.1_GM33051-001	noribo-lncRNA
ENSMUST00000176647.1_GM20663-001	noribo-lncRNA
ENSMUST00000192088.1_GM37503-001	noribo-lncRNA
ENSMUST00000135240.1_GM15409-001	noribo-lncRNA
ENSMUST00000195687.1_GM38021-001	noribo-lncRNA
ENSMUST00000197734.1_GM42768-001	noribo-lncRNA
ENSMUST00000196303.1_GM43765-001	noribo-lncRNA
ENSMUST00000213385.1_RP24-390M17.1-001	noribo-lncRNA
ENSMUST00000123463.1_GM15777-001	noribo-lncRNA
ENSMUST00000203285.1_GM43981-001	noribo-lncRNA
ENSMUST00000167763.1_4930579G18RIK-001	noribo-lncRNA
ENSMUST00000214451.1_RP23-186B12.3-001	noribo-lncRNA
ENSMUST00000205925.1_GM44633-001	noribo-lncRNA
ENSMUST00000181495.1_4732487G21RIK-201	noribo-lncRNA
ENSMUST00000197846.1_GM43535-001	noribo-lncRNA
ENSMUST00000198917.1_GM42910-001	noribo-lncRNA
ENSMUST00000216019.1_4930554C24RIK-004	noribo-lncRNA
ENSMUST00000216959.1_RP24-236E2.2-001	noribo-lncRNA
ENSMUST00000206292.1_GM44986-001	noribo-lncRNA
ENSMUST00000194854.1_GM38372-001	noribo-lncRNA
ENSMUST00000203139.1_GM44440-001	noribo-lncRNA
ENSMUST00000148413.2_A530017D24RIK-001	noribo-lncRNA
ENSMUST00000189381.1_GM28192-001	noribo-lncRNA
ENSMUST00000181097.1_GM26768-201	noribo-lncRNA
ENSMUST00000181248.1_GM26804-201	noribo-lncRNA
ENSMUST00000161588.1_GM5860-002	noribo-lncRNA
ENSMUST00000159072.1_AI480526-003	noribo-lncRNA
ENSMUST00000180396.1_GM26619-201	noribo-lncRNA
ENSMUST00000200467.1_GM36070-001	noribo-lncRNA
ENSMUST00000135434.1_GM15122-001	noribo-lncRNA
ENSMUST00000201639.1_GM43277-001	noribo-lncRNA
ENSMUST00000199632.1_4833413G10RIK-001	noribo-lncRNA
ENSMUST00000205775.1_GM44997-002	noribo-lncRNA
ENSMUST00000181048.1_GM26718-201	noribo-lncRNA
ENSMUST00000199418.1_GM43858-001	noribo-lncRNA
ENSMUST00000200150.1_GM43673-001	noribo-lncRNA
ENSMUST00000204538.1_GM44249-001	noribo-lncRNA
ENSMUST00000195426.1_GM38312-001	noribo-lncRNA
ENSMUST00000205291.1_EU599041-003	noribo-lncRNA
ENSMUST00000153313.8_TUG1-003	noribo-lncRNA
ENSMUST00000165350.7_GM17066-001	noribo-lncRNA
ENSMUST00000202184.1_GM42959-001	noribo-lncRNA
ENSMUST00000204106.1_GM44231-001	noribo-lncRNA
ENSMUST00000204669.1_GM44090-001	noribo-lncRNA
ENSMUST00000197208.1_GM43541-001	noribo-lncRNA
ENSMUST00000197174.1_GM42636-001	noribo-lncRNA
ENSMUST00000195680.1_GM37697-001	noribo-lncRNA
ENSMUST00000196005.1_4921527H02RIK-001	noribo-lncRNA
ENSMUST00000196642.1_GM42830-001	noribo-lncRNA
ENSMUST00000181611.1_GM26882-201	noribo-lncRNA
ENSMUST00000202883.1_GM43039-001	noribo-lncRNA
ENSMUST00000190693.1_9130221H12RIK-002	noribo-lncRNA
ENSMUST00000216960.1_RP24-329C11.11-001	noribo-lncRNA
ENSMUST00000195512.1_GM37206-001	noribo-lncRNA
ENSMUST00000209541.1_GM10252-001	noribo-lncRNA
ENSMUST00000202485.1_BC028471-005	noribo-lncRNA
ENSMUST00000054470.4_A430010J10RIK-201	noribo-lncRNA
ENSMUST00000148202.1_GM14133-002	noribo-lncRNA
ENSMUST00000180381.1_GM26617-201	noribo-lncRNA
ENSMUST00000134552.1_GM15751-001	noribo-lncRNA
ENSMUST00000193553.1_GM37716-001	noribo-lncRNA
ENSMUST00000180911.1_GM26623-201	noribo-lncRNA
ENSMUST00000194573.1_GM37850-001	noribo-lncRNA
ENSMUST00000125518.1_GM13563-001	noribo-lncRNA
ENSMUST00000156099.1_GM13568-001	noribo-lncRNA
ENSMUST00000212988.1_RP23-265B15.1-001	noribo-lncRNA
ENSMUST00000198687.1_5830416I19RIK-001	noribo-lncRNA
ENSMUST00000124055.1_GM16249-001	noribo-lncRNA
ENSMUST00000164319.1_GM17066-002	noribo-lncRNA
ENSMUST00000128368.1_CTRCOS-001	noribo-lncRNA
ENSMUST00000181052.1_GM26848-201	noribo-lncRNA
ENSMUST00000204549.1_GM43940-001	noribo-lncRNA
ENSMUST00000198622.1_GM43205-001	noribo-lncRNA
ENSMUST00000173374.1_GM20457-001	noribo-lncRNA
ENSMUST00000072180.4_GM10062-201	noribo-lncRNA
ENSMUST00000072769.6_GM17494-001	noribo-lncRNA
ENSMUST00000180863.1_GM26809-201	noribo-lncRNA
ENSMUST00000196219.1_GM43652-001	noribo-lncRNA
ENSMUST00000162209.1_GM16536-001	noribo-lncRNA
ENSMUST00000194838.1_GM38316-001	noribo-lncRNA
ENSMUST00000216609.1_RP23-3F1.8-001	noribo-lncRNA
ENSMUST00000182250.1_GM26982-001	noribo-lncRNA
ENSMUST00000187536.1_GM29408-001	noribo-lncRNA
ENSMUST00000155199.1_1810012K08RIK-001	noribo-lncRNA
ENSMUST00000185441.1_GM28933-001	noribo-lncRNA
ENSMUST00000180752.1_GM16973-202	noribo-lncRNA
ENSMUST00000166047.1_GM17122-001	noribo-lncRNA
ENSMUST00000181751.1_GM26825-201	noribo-lncRNA
ENSMUST00000209340.1_GM45552-001	noribo-lncRNA
ENSMUST00000167226.1_GM17201-001	noribo-lncRNA
ENSMUST00000192053.1_GM37401-001	noribo-lncRNA
ENSMUST00000181811.1_GM17275-201	noribo-lncRNA
ENSMUST00000132077.2_TUG1-002	noribo-lncRNA
ENSMUST00000207649.1_GM44709-001	noribo-lncRNA
ENSMUST00000188846.1_GM10550-001	noribo-lncRNA
ENSMUST00000199915.1_GM43737-001	noribo-lncRNA
ENSMUST00000203181.1_GM44170-001	noribo-lncRNA
